# Supplementary material for: Band Gap and Reorganization Energy Prediction of Conducting Polymers by the Integration of Machine Learning and Density Functional Theory
Source: J Chem Inf Model. 2025 May 28;65(11):5360–9. doi: 10.1021/acs.jcim.5c00345 (PMC12152970; doi:10.1021/acs.jcim.5c00345)
Supplement: Supplementary file 2 [file ci5c00345_si_002.zip]

Archive with 3,120 entries (3,120 files):
- Structures_1.sdf
- Structures_10.sdf
- Structures_100.sdf
- Structures_1000.sdf
- Structures_1001.sdf
- Structures_1002.sdf
- Structures_1003.sdf
- Structures_1004.sdf
- Structures_1005.sdf
- Structures_1006.sdf
- Structures_1007.sdf
- Structures_1008.sdf
- Structures_1009.sdf
- Structures_101.sdf
- Structures_1010.sdf
- Structures_1011.sdf
- Structures_1012.sdf
- Structures_1013.sdf
- Structures_1014.sdf
- Structures_1015.sdf
- Structures_1016.sdf
- Structures_1017.sdf
- Structures_1018.sdf
- Structures_1019.sdf
- Structures_102.sdf
- Structures_1020.sdf
- Structures_1021.sdf
- Structures_1022.sdf
- Structures_1023.sdf
- Structures_1024.sdf
- Structures_1025.sdf
- Structures_1026.sdf
- Structures_1027.sdf
- Structures_1028.sdf
- Structures_1029.sdf
- Structures_103.sdf
- Structures_1030.sdf
- Structures_1031.sdf
- Structures_1032.sdf
- Structures_1033.sdf
- Structures_1034.sdf
- Structures_1035.sdf
- Structures_1036.sdf
- Structures_1037.sdf
- Structures_1038.sdf
- Structures_1039.sdf
- Structures_104.sdf
- Structures_1040.sdf
- Structures_1041.sdf
- Structures_1042.sdf
- Structures_1043.sdf
- Structures_1044.sdf
- Structures_1045.sdf
- Structures_1046.sdf
- Structures_1047.sdf
- Structures_1048.sdf
- Structures_1049.sdf
- Structures_105.sdf
- Structures_1050.sdf
- Structures_1051.sdf
- Structures_1052.sdf
- Structures_1053.sdf
- Structures_1054.sdf
- Structures_1055.sdf
- Structures_1056.sdf
- Structures_1057.sdf
- Structures_1058.sdf
- Structures_1059.sdf
- Structures_106.sdf
- Structures_1060.sdf
- Structures_1061.sdf
- Structures_1062.sdf
- Structures_1063.sdf
- Structures_1064.sdf
- Structures_1065.sdf
- Structures_1066.sdf
- Structures_1067.sdf
- Structures_1068.sdf
- Structures_1069.sdf
- Structures_107.sdf
- Structures_1070.sdf
- Structures_1071.sdf
- Structures_1072.sdf
- Structures_1073.sdf
- Structures_1074.sdf
- Structures_1075.sdf
- Structures_1076.sdf
- Structures_1077.sdf
- Structures_1078.sdf
- Structures_1079.sdf
- Structures_108.sdf
- Structures_1080.sdf
- Structures_1081.sdf
- Structures_1082.sdf
- Structures_1083.sdf
- Structures_1084.sdf
- Structures_1085.sdf
- Structures_1086.sdf
- Structures_1087.sdf
- Structures_1088.sdf
- Structures_1089.sdf
- Structures_109.sdf
- Structures_1090.sdf
- Structures_1091.sdf
- Structures_1092.sdf
- Structures_1093.sdf
- Structures_1094.sdf
- Structures_1095.sdf
- Structures_1096.sdf
- Structures_1097.sdf
- Structures_1098.sdf
- Structures_1099.sdf
- Structures_11.sdf
- Structures_110.sdf
- Structures_1100.sdf
- Structures_1101.sdf
- Structures_1102.sdf
- Structures_1103.sdf
- Structures_1104.sdf
- Structures_1105.sdf
- Structures_1106.sdf
- Structures_1107.sdf
- Structures_1108.sdf
- Structures_1109.sdf
- Structures_111.sdf
- Structures_1110.sdf
- Structures_1111.sdf
- Structures_1112.sdf
- Structures_1113.sdf
- Structures_1114.sdf
- Structures_1115.sdf
- Structures_1116.sdf
- Structures_1117.sdf
- Structures_1118.sdf
- Structures_1119.sdf
- Structures_112.sdf
- Structures_1120.sdf
- Structures_1121.sdf
- Structures_1122.sdf
- Structures_1123.sdf
- Structures_1124.sdf
- Structures_1125.sdf
- Structures_1126.sdf
- Structures_1127.sdf
- Structures_1128.sdf
- Structures_1129.sdf
- Structures_113.sdf
- Structures_1130.sdf
- Structures_1131.sdf
- Structures_1132.sdf
- Structures_1133.sdf
- Structures_1134.sdf
- Structures_1135.sdf
- Structures_1136.sdf
- Structures_1137.sdf
- Structures_1138.sdf
- Structures_1139.sdf
- Structures_114.sdf
- Structures_1140.sdf
- Structures_1141.sdf
- Structures_1142.sdf
- Structures_1143.sdf
- Structures_1144.sdf
- Structures_1145.sdf
- Structures_1146.sdf
- Structures_1147.sdf
- Structures_1148.sdf
- Structures_1149.sdf
- Structures_115.sdf
- Structures_1150.sdf
- Structures_1151.sdf
- Structures_1152.sdf
- Structures_1153.sdf
- Structures_1154.sdf
- Structures_1155.sdf
- Structures_1156.sdf
- Structures_1157.sdf
- Structures_1158.sdf
- Structures_1159.sdf
- Structures_116.sdf
- Structures_1160.sdf
- Structures_1161.sdf
- Structures_1162.sdf
- Structures_1163.sdf
- Structures_1164.sdf
- Structures_1165.sdf
- Structures_1166.sdf
- Structures_1167.sdf
- Structures_1168.sdf
- Structures_1169.sdf
- Structures_117.sdf
- Structures_1170.sdf
- Structures_1171.sdf
- Structures_1172.sdf
- Structures_1173.sdf
- Structures_1174.sdf
- Structures_1175.sdf
- Structures_1176.sdf
- Structures_1177.sdf
- Structures_1178.sdf
- Structures_1179.sdf
- Structures_118.sdf
- Structures_1180.sdf
- Structures_1181.sdf
- Structures_1182.sdf
- Structures_1183.sdf
- Structures_1184.sdf
- Structures_1185.sdf
- Structures_1186.sdf
- Structures_1187.sdf
- Structures_1188.sdf
- Structures_1189.sdf
- Structures_119.sdf
- Structures_1190.sdf
- Structures_1191.sdf
- Structures_1192.sdf
- Structures_1193.sdf
- Structures_1194.sdf
- Structures_1195.sdf
- Structures_1196.sdf
- Structures_1197.sdf
- Structures_1198.sdf
- Structures_1199.sdf
- Structures_12.sdf
- Structures_120.sdf
- Structures_1200.sdf
- Structures_1201.sdf
- Structures_1202.sdf
- Structures_1203.sdf
- Structures_1204.sdf
- Structures_1205.sdf
- Structures_1206.sdf
- Structures_1207.sdf
- Structures_1208.sdf
- Structures_1209.sdf
- Structures_121.sdf
- Structures_1210.sdf
- Structures_1211.sdf
- Structures_1212.sdf
- Structures_1213.sdf
- Structures_1214.sdf
- Structures_1215.sdf
- Structures_1216.sdf
- Structures_1217.sdf
- Structures_1218.sdf
- Structures_1219.sdf
- Structures_122.sdf
- Structures_1220.sdf
- Structures_1221.sdf
- Structures_1222.sdf
- Structures_1223.sdf
- Structures_1224.sdf
- Structures_1225.sdf
- Structures_1226.sdf
- Structures_1227.sdf
- Structures_1228.sdf
- Structures_1229.sdf
- Structures_123.sdf
- Structures_1230.sdf
- Structures_1231.sdf
- Structures_1232.sdf
- Structures_1233.sdf
- Structures_1234.sdf
- Structures_1235.sdf
- Structures_1236.sdf
- Structures_1237.sdf
- Structures_1238.sdf
- Structures_1239.sdf
- Structures_124.sdf
- Structures_1240.sdf
- Structures_1241.sdf
- Structures_1242.sdf
- Structures_1243.sdf
- Structures_1244.sdf
- Structures_1245.sdf
- Structures_1246.sdf
- Structures_1247.sdf
- Structures_1248.sdf
- Structures_1249.sdf
- Structures_125.sdf
- Structures_1250.sdf
- Structures_1251.sdf
- Structures_1252.sdf
- Structures_1253.sdf
- Structures_1254.sdf
- Structures_1255.sdf
- Structures_1256.sdf
- Structures_1257.sdf
- Structures_1258.sdf
- Structures_1259.sdf
- Structures_126.sdf
- Structures_1260.sdf
- Structures_1261.sdf
- Structures_1262.sdf
- Structures_1263.sdf
- Structures_1264.sdf
- Structures_1265.sdf
- Structures_1266.sdf
- Structures_1267.sdf
- Structures_1268.sdf
[truncated: 2,820 more entries]
