# Supplementary material for: Band Gap and Reorganization Energy Prediction of Conducting Polymers by the Integration of Machine Learning and Density Functional Theory
Source: J Chem Inf Model. 2025 May 28;65(11):5360–9. doi: 10.1021/acs.jcim.5c00345 (PMC12152970; doi:10.1021/acs.jcim.5c00345)
Supplement: Supplementary file 2 [file ci5c00345_si_002.zip › Structures_10.sdf]

D58,A10
                    3D
 Schrodinger Suite 2024-2.
 56 62  0  0  1  0            999 V2000
    0.4058   -3.4384   -0.7505 C   0  0  0  0  0  0
    1.3662   -2.4730   -0.5982 C   0  0  0  0  0  0
    0.7915   -1.1773   -0.2842 C   0  0  0  0  0  0
   -0.6388   -1.2236   -0.2108 C   0  0  0  0  0  0
   -1.2133   -2.8605   -0.5454 S   0  0  0  0  0  0
    1.4177    0.0751   -0.0688 C   0  0  0  0  0  0
    0.6387    1.2232    0.2083 C   0  0  0  0  0  0
   -0.7917    1.1769    0.2819 C   0  0  0  0  0  0
   -1.4177   -0.0757    0.0670 C   0  0  0  0  0  0
    1.2132    2.8603    0.5413 S   0  0  0  0  0  0
   -0.4059    3.4385    0.7464 C   0  0  0  0  0  0
   -1.3661    2.4727    0.5954 C   0  0  0  0  0  0
   -2.8893   -0.1447    0.1296 C   0  0  0  0  0  0
    2.8892    0.1436   -0.1306 C   0  0  0  0  0  0
   -3.6671   -1.0941    0.8069 C   0  0  0  0  0  0
   -5.0448   -0.9080    0.7347 C   0  0  0  0  0  0
   -5.4706    0.2053    0.0093 C   0  0  0  0  0  0
    3.6672    1.0927   -0.8078 C   0  0  0  0  0  0
    5.0451    0.9075   -0.7336 C   0  0  0  0  0  0
    5.4707   -0.2047   -0.0063 C   0  0  0  0  0  0
   -6.9178    0.5922   -0.1901 C   0  0  0  0  0  0
    6.9178   -0.5909    0.1950 C   0  0  0  0  0  0
    2.4259   -2.6474   -0.7088 H   0  0  0  0  0  0
   -2.4258    2.6472    0.7064 H   0  0  0  0  0  0
   -3.2340   -1.9153    1.3578 H   0  0  0  0  0  0
    3.2341    1.9130   -1.3599 H   0  0  0  0  0  0
   -6.9888    1.4957   -0.7955 H   0  0  0  0  0  0
   -7.3954    0.7791    0.7719 H   0  0  0  0  0  0
   -7.4578   -0.2090   -0.6951 H   0  0  0  0  0  0
    7.4557    0.2083    0.7053 H   0  0  0  0  0  0
    7.3983   -0.7726   -0.7664 H   0  0  0  0  0  0
    6.9880   -1.4970    0.7964 H   0  0  0  0  0  0
    5.9174    1.7493   -1.3359 F   0  0  0  0  0  0
   -5.9170   -1.7499    1.3371 F   0  0  0  0  0  0
   -3.9992    1.1545   -0.6690 Se  0  0  0  0  0  0
    3.9988   -1.1537    0.6716 Se  0  0  0  0  0  0
    0.5603   -4.4807   -0.9889 H   0  0  0  0  0  0
    0.4615    5.7657    1.2185 C   0  0  0  0  0  0
   -0.6200    4.8860    1.0761 C   0  0  0  0  0  0
   -1.9059    5.4084    1.2529 C   0  0  0  0  0  0
   -2.1089    6.7572    1.5602 C   0  0  0  0  0  0
   -1.0350    7.6424    1.7042 C   0  0  0  0  0  0
    0.2565    7.1274    1.5288 C   0  0  0  0  0  0
    1.3802    7.8722    1.6394 N   0  0  0  0  0  0
    2.6282    6.7954    1.3421 S   0  0  0  0  0  0
    1.7536    5.3923    1.0743 N   0  0  0  0  0  0
   -3.0001    4.5778    1.1219 O   0  0  0  0  0  0
   -4.2224    5.1886    1.3151 C   0  0  0  0  0  0
   -5.3184    4.1788    1.1447 C   0  0  0  0  0  0
   -3.1204    7.1214    1.6890 H   0  0  0  0  0  0
   -1.1947    8.6848    1.9419 H   0  0  0  0  0  0
   -4.2653    5.6051    2.3215 H   0  0  0  0  0  0
   -4.3484    5.9883    0.5853 H   0  0  0  0  0  0
   -6.2839    4.6613    1.2974 H   0  0  0  0  0  0
   -5.2755    3.7623    0.1384 H   0  0  0  0  0  0
   -5.1924    3.3792    1.8746 H   0  0  0  0  0  0
  1  2  2  0  0  0
  1  5  1  0  0  0
  1 37  1  0  0  0
  2  3  1  0  0  0
  2 23  1  0  0  0
  3  4  2  0  0  0
  3  6  1  0  0  0
  4  9  1  0  0  0
  4  5  1  0  0  0
  6  7  2  0  0  0
  6 14  1  0  0  0
  7  8  1  0  0  0
  7 10  1  0  0  0
  8 12  1  0  0  0
  8  9  2  0  0  0
  9 13  1  0  0  0
 10 11  1  0  0  0
 11 12  2  0  0  0
 11 39  1  0  0  0
 12 24  1  0  0  0
 13 15  2  0  0  0
 13 35  1  0  0  0
 14 36  1  0  0  0
 14 18  2  0  0  0
 15 25  1  0  0  0
 15 16  1  0  0  0
 16 34  1  0  0  0
 16 17  2  0  0  0
 17 21  1  0  0  0
 17 35  1  0  0  0
 18 19  1  0  0  0
 18 26  1  0  0  0
 19 20  2  0  0  0
 19 33  1  0  0  0
 20 22  1  0  0  0
 20 36  1  0  0  0
 21 27  1  0  0  0
 21 28  1  0  0  0
 21 29  1  0  0  0
 22 30  1  0  0  0
 22 31  1  0  0  0
 22 32  1  0  0  0
 38 39  1  0  0  0
 38 43  1  0  0  0
 38 46  2  0  0  0
 39 40  2  0  0  0
 40 41  1  0  0  0
 40 47  1  0  0  0
 41 42  2  0  0  0
 41 50  1  0  0  0
 42 43  1  0  0  0
 42 51  1  0  0  0
 43 44  2  0  0  0
 44 45  1  0  0  0
 45 46  1  0  0  0
 47 48  1  0  0  0
 48 49  1  0  0  0
 48 52  1  0  0  0
 48 53  1  0  0  0
 49 54  1  0  0  0
 49 55  1  0  0  0
 49 56  1  0  0  0
M  END
> <b_m_subgroup_collapsed>
0

> <r_j_HOMO-LUMO_Gap_Hartree>
0.07921

> <s_m_subgroup_title>
ALL-structures-1320

> <s_m_subgroupid>
ALL-structures-1320

$$$$
