# Supplementary material for: Band Gap and Reorganization Energy Prediction of Conducting Polymers by the Integration of Machine Learning and Density Functional Theory
Source: J Chem Inf Model. 2025 May 28;65(11):5360–9. doi: 10.1021/acs.jcim.5c00345 (PMC12152970; doi:10.1021/acs.jcim.5c00345)
Supplement: Supplementary file 2 [file ci5c00345_si_002.zip › Structures_100.sdf]

D1A48
                    3D
 Schrodinger Suite 2024-2.
 45 52  0  0  1  0            999 V2000
   -2.8921    1.0345   -0.1345 C   0  0  0  0  0  0
   -1.9158   -0.0084   -0.1318 C   0  0  0  0  0  0
   -2.2542   -1.3298   -0.2404 O   0  0  0  0  0  0
   -3.6434   -1.5724    0.0380 C   0  0  0  0  0  0
   -4.5184   -0.5501   -0.6719 C   0  0  0  0  0  0
   -4.2360    0.7768   -0.2042 O   0  0  0  0  0  0
   -0.6106    0.4382   -0.0347 C   0  0  0  0  0  0
   -0.6070    2.2004    0.0677 S   0  0  0  0  0  0
   -2.3401    2.2804   -0.0303 C   0  0  0  0  0  0
    0.5969   -0.3460   -0.0093 C   0  0  0  0  0  0
    1.8995    0.0975    0.1184 C   0  0  0  0  0  0
    2.8709   -0.9391    0.1257 C   0  0  0  0  0  0
    2.3422   -2.2069   -0.0137 C   0  0  0  0  0  0
    0.5872   -2.1067   -0.1263 S   0  0  0  0  0  0
    4.2105   -0.6872    0.2272 O   0  0  0  0  0  0
    4.5012    0.6444    0.6843 C   0  0  0  0  0  0
    3.6269    1.6603   -0.0346 C   0  0  0  0  0  0
    2.2396    1.4181    0.2475 O   0  0  0  0  0  0
   -3.8065   -1.5303    1.1234 H   0  0  0  0  0  0
   -3.8482   -2.5836   -0.3214 H   0  0  0  0  0  0
   -5.5754   -0.7260   -0.4572 H   0  0  0  0  0  0
   -4.3559   -0.5971   -1.7577 H   0  0  0  0  0  0
    5.5590    0.8107    0.4671 H   0  0  0  0  0  0
    4.3381    0.6966    1.7689 H   0  0  0  0  0  0
    3.7909    1.6095   -1.1195 H   0  0  0  0  0  0
    3.8330    2.6739    0.3173 H   0  0  0  0  0  0
   -2.8547    3.2309   -0.0051 H   0  0  0  0  0  0
    4.0611   -9.3433   -0.8136 N   0  0  0  0  0  0
    2.4490   -9.3527   -1.1801 S   0  0  0  0  0  0
    2.1189   -7.7453   -0.9820 N   0  0  0  0  0  0
    3.2602   -7.1615   -0.6249 C   0  0  0  0  0  0
    4.3808   -8.0828   -0.5287 C   0  0  0  0  0  0
    3.4465   -5.7614   -0.3470 C   0  0  0  0  0  0
    4.7294   -5.3260    0.0108 C   0  0  0  0  0  0
    5.8277   -6.2298    0.1032 C   0  0  0  0  0  0
    5.6830   -7.6003   -0.1564 C   0  0  0  0  0  0
    2.4959   -4.7063   -0.3967 C   0  0  0  0  0  0
    3.0263   -3.4724   -0.0809 C   0  0  0  0  0  0
    4.7577   -3.6029    0.2824 S   0  0  0  0  0  0
    6.9058   -8.3273   -0.0029 C   0  0  0  0  0  0
    7.9469   -7.5261    0.3655 C   0  0  0  0  0  0
    7.4771   -5.8514    0.5390 S   0  0  0  0  0  0
    1.4586   -4.8602   -0.6711 H   0  0  0  0  0  0
    6.9878   -9.3964   -0.1627 H   0  0  0  0  0  0
    8.9749   -7.8105    0.5491 H   0  0  0  0  0  0
  1  6  1  0  0  0
  1  9  2  0  0  0
  1  2  1  0  0  0
  2  7  2  0  0  0
  2  3  1  0  0  0
  3  4  1  0  0  0
  4 19  1  0  0  0
  4  5  1  0  0  0
  4 20  1  0  0  0
  5 21  1  0  0  0
  5  6  1  0  0  0
  5 22  1  0  0  0
  7  8  1  0  0  0
  7 10  1  0  0  0
  8  9  1  0  0  0
  9 27  1  0  0  0
 10 11  2  0  0  0
 10 14  1  0  0  0
 11 18  1  0  0  0
 11 12  1  0  0  0
 12 13  2  0  0  0
 12 15  1  0  0  0
 13 14  1  0  0  0
 13 38  1  0  0  0
 15 16  1  0  0  0
 16 24  1  0  0  0
 16 17  1  0  0  0
 16 23  1  0  0  0
 17 26  1  0  0  0
 17 18  1  0  0  0
 17 25  1  0  0  0
 28 29  1  0  0  0
 28 32  2  0  0  0
 29 30  1  0  0  0
 30 31  2  0  0  0
 31 32  1  0  0  0
 31 33  1  0  0  0
 32 36  1  0  0  0
 33 34  2  0  0  0
 33 37  1  0  0  0
 34 35  1  0  0  0
 34 39  1  0  0  0
 35 36  2  0  0  0
 35 42  1  0  0  0
 36 40  1  0  0  0
 37 38  2  0  0  0
 37 43  1  0  0  0
 38 39  1  0  0  0
 40 41  2  0  0  0
 40 44  1  0  0  0
 41 42  1  0  0  0
 41 45  1  0  0  0
M  END
> <b_m_subgroup_collapsed>
0

> <r_j_HOMO-LUMO_Gap_Hartree>
0.09814

> <r_matsci_optelec_Electron_Reorganization_Energy_(eV)>
0.215441

> <r_matsci_optelec_Hole_Reorganization_Energy_(eV)>
0.300391

> <s_m_subgroup_title>
ALL-structures-1320->molecular-polymer-opto-all_copy

> <s_m_subgroupid>
ALL-structures-1320->molecular_materials_half_2-features_copy

$$$$
