# Supplementary material for: Band Gap and Reorganization Energy Prediction of Conducting Polymers by the Integration of Machine Learning and Density Functional Theory
Source: J Chem Inf Model. 2025 May 28;65(11):5360–9. doi: 10.1021/acs.jcim.5c00345 (PMC12152970; doi:10.1021/acs.jcim.5c00345)
Supplement: Supplementary file 2 [file ci5c00345_si_002.zip › Structures_1000.sdf]

D19A12
                    3D
 Schrodinger Suite 2024-2.
 56 64  0  0  1  0            999 V2000
    1.4567    0.0247   -0.1208 C   0  0  0  0  0  0
    0.6880    1.1809    0.0577 C   0  0  0  0  0  0
   -0.7312    1.1656    0.1943 C   0  0  0  0  0  0
   -1.4415   -0.0584    0.1413 C   0  0  0  0  0  0
   -0.6725   -1.2162   -0.0361 C   0  0  0  0  0  0
    0.7480   -1.2005   -0.1711 C   0  0  0  0  0  0
   -1.2612    2.4764    0.4383 C   0  0  0  0  0  0
   -0.3137    3.4678    0.4736 C   0  0  0  0  0  0
    1.3195    2.8169    0.2145 S   0  0  0  0  0  0
    1.2726   -2.5229   -0.4082 C   0  0  0  0  0  0
    0.3074   -3.4794   -0.4424 C   0  0  0  0  0  0
   -1.3060   -2.8555   -0.1937 S   0  0  0  0  0  0
    2.9241    0.0961   -0.2528 C   0  0  0  0  0  0
   -3.6519   -0.8549    1.1662 C   0  0  0  0  0  0
   -2.9083   -0.1291    0.2660 C   0  0  0  0  0  0
    3.9986   -0.7406    0.8591 S   0  0  0  0  0  0
    5.4256   -0.1334    0.0558 C   0  0  0  0  0  0
    5.0723    0.6724   -0.9959 C   0  0  0  0  0  0
    3.6619    0.8065   -1.1692 C   0  0  0  0  0  0
   -3.9747    0.7210   -0.8441 S   0  0  0  0  0  0
   -5.4063    0.1046   -0.0607 C   0  0  0  0  0  0
   -5.0606   -0.7169    0.9835 C   0  0  0  0  0  0
    6.8033   -0.4998    0.5256 C   0  0  0  0  0  0
   -6.7808    0.4804   -0.5362 C   0  0  0  0  0  0
   -2.3116    2.6741    0.5938 H   0  0  0  0  0  0
    2.3253   -2.7332   -0.5526 H   0  0  0  0  0  0
   -3.2004   -1.4550    1.9508 H   0  0  0  0  0  0
    5.8044    1.1558   -1.6361 H   0  0  0  0  0  0
    3.2049    1.3961   -1.9574 H   0  0  0  0  0  0
   -5.7973   -1.2082    1.6118 H   0  0  0  0  0  0
    6.9841   -0.1790    1.5587 H   0  0  0  0  0  0
    7.5502   -0.0142   -0.1107 H   0  0  0  0  0  0
    6.9774   -1.5819    0.4814 H   0  0  0  0  0  0
   -6.9546    0.1750   -1.5761 H   0  0  0  0  0  0
   -6.9538    1.5628   -0.4775 H   0  0  0  0  0  0
   -7.5329   -0.0135    0.0872 H   0  0  0  0  0  0
    0.4438   -4.5416   -0.6028 H   0  0  0  0  0  0
    0.1018   10.0696    1.2207 C   0  0  0  0  0  0
    1.3807    9.5231    0.8858 C   0  0  0  0  0  0
    1.5386    8.0982    0.6740 C   0  0  0  0  0  0
    0.4093    7.2073    0.7972 C   0  0  0  0  0  0
   -0.8212    7.7998    1.1253 C   0  0  0  0  0  0
   -0.9598    9.2143    1.3325 C   0  0  0  0  0  0
   -1.9391    6.9022    1.2423 C   0  0  0  0  0  0
   -1.7921    5.4727    1.0282 C   0  0  0  0  0  0
   -0.5011    4.9001    0.6907 C   0  0  0  0  0  0
    0.5449    5.7995    0.5922 C   0  0  0  0  0  0
    2.5157   10.2140    0.7355 N   0  0  0  0  0  0
    3.6852    9.1191    0.3497 S   0  0  0  0  0  0
    2.7860    7.7375    0.3680 N   0  0  0  0  0  0
   -3.1827    7.2754    1.5500 N   0  0  0  0  0  0
   -4.0969    5.9088    1.5687 S   0  0  0  0  0  0
   -2.9387    4.8063    1.1832 N   0  0  0  0  0  0
   -0.0001   11.1384    1.3769 H   0  0  0  0  0  0
   -1.9469    9.5893    1.5845 H   0  0  0  0  0  0
    1.5406    5.4470    0.3412 H   0  0  0  0  0  0
  1  2  1  0  0  0
  1  6  2  0  0  0
  1 13  1  0  0  0
  2  9  1  0  0  0
  2  3  2  0  0  0
  3  7  1  0  0  0
  3  4  1  0  0  0
  4 15  1  0  0  0
  4  5  2  0  0  0
  5  6  1  0  0  0
  5 12  1  0  0  0
  6 10  1  0  0  0
  7  8  2  0  0  0
  7 25  1  0  0  0
  8  9  1  0  0  0
  8 46  1  0  0  0
 10 11  2  0  0  0
 10 26  1  0  0  0
 11 12  1  0  0  0
 11 37  1  0  0  0
 13 16  1  0  0  0
 13 19  2  0  0  0
 14 27  1  0  0  0
 14 15  2  0  0  0
 14 22  1  0  0  0
 15 20  1  0  0  0
 16 17  1  0  0  0
 17 23  1  0  0  0
 17 18  2  0  0  0
 18 19  1  0  0  0
 18 28  1  0  0  0
 19 29  1  0  0  0
 20 21  1  0  0  0
 21 22  2  0  0  0
 21 24  1  0  0  0
 22 30  1  0  0  0
 23 33  1  0  0  0
 23 31  1  0  0  0
 23 32  1  0  0  0
 24 36  1  0  0  0
 24 34  1  0  0  0
 24 35  1  0  0  0
 38 39  1  0  0  0
 38 43  2  0  0  0
 38 54  1  0  0  0
 39 40  1  0  0  0
 39 48  2  0  0  0
 40 41  1  0  0  0
 40 50  2  0  0  0
 41 42  2  0  0  0
 41 47  1  0  0  0
 42 43  1  0  0  0
 42 44  1  0  0  0
 43 55  1  0  0  0
 44 45  1  0  0  0
 44 51  2  0  0  0
 45 46  1  0  0  0
 45 53  2  0  0  0
 46 47  2  0  0  0
 47 56  1  0  0  0
 48 49  1  0  0  0
 49 50  1  0  0  0
 51 52  1  0  0  0
 52 53  1  0  0  0
M  END
> <b_m_subgroup_collapsed>
0

> <r_j_HOMO-LUMO_Gap_Hartree>
0.08381

> <r_matsci_optelec_Electron_Reorganization_Energy_(eV)>
0.156112

> <r_matsci_optelec_Hole_Reorganization_Energy_(eV)>
0.268661

> <s_m_subgroup_title>
ALL-structures-1320->molecular-polymer-opto-all_copy

> <s_m_subgroupid>
ALL-structures-1320->molecular_materials_half_2-features_copy

$$$$
