# Supplementary material for: Band Gap and Reorganization Energy Prediction of Conducting Polymers by the Integration of Machine Learning and Density Functional Theory
Source: J Chem Inf Model. 2025 May 28;65(11):5360–9. doi: 10.1021/acs.jcim.5c00345 (PMC12152970; doi:10.1021/acs.jcim.5c00345)
Supplement: Supplementary file 2 [file ci5c00345_si_002.zip › Structures_1001.sdf]

D19A13
                    3D
 Schrodinger Suite 2024-2.
 49 55  0  0  1  0            999 V2000
    1.4362   -0.0082   -0.1455 C   0  0  0  0  0  0
    0.6710    1.1478    0.0364 C   0  0  0  0  0  0
   -0.7458    1.1393    0.1928 C   0  0  0  0  0  0
   -1.4548   -0.0863    0.1594 C   0  0  0  0  0  0
   -0.6888   -1.2458   -0.0213 C   0  0  0  0  0  0
    0.7290   -1.2333   -0.1756 C   0  0  0  0  0  0
   -1.2681    2.4585    0.4237 C   0  0  0  0  0  0
   -0.3152    3.4451    0.4382 C   0  0  0  0  0  0
    1.3102    2.7791    0.1571 S   0  0  0  0  0  0
    1.2536   -2.5582   -0.3973 C   0  0  0  0  0  0
    0.2881   -3.5148   -0.4036 C   0  0  0  0  0  0
   -1.3223   -2.8870   -0.1441 S   0  0  0  0  0  0
    2.9028    0.0648   -0.2981 C   0  0  0  0  0  0
   -3.6443   -0.8705    1.2386 C   0  0  0  0  0  0
   -2.9207   -0.1634    0.3078 C   0  0  0  0  0  0
    3.9927   -0.6885    0.8567 S   0  0  0  0  0  0
    5.4094   -0.1124    0.0122 C   0  0  0  0  0  0
    5.0407    0.6214   -1.0865 C   0  0  0  0  0  0
    3.6263    0.7256   -1.2614 C   0  0  0  0  0  0
   -4.0105    0.6376   -0.8137 S   0  0  0  0  0  0
   -5.4262    0.0175   -0.0012 C   0  0  0  0  0  0
   -5.0580   -0.7631    1.0652 C   0  0  0  0  0  0
    6.7935   -0.4290    0.5003 C   0  0  0  0  0  0
   -6.8106    0.3483   -0.4789 C   0  0  0  0  0  0
   -2.3164    2.6652    0.5833 H   0  0  0  0  0  0
    2.3057   -2.7672   -0.5488 H   0  0  0  0  0  0
   -3.1743   -1.4431    2.0313 H   0  0  0  0  0  0
    5.7645    1.0749   -1.7568 H   0  0  0  0  0  0
    3.1553    1.2643   -2.0770 H   0  0  0  0  0  0
   -5.7818   -1.2488    1.7126 H   0  0  0  0  0  0
    6.9624   -0.0614    1.5198 H   0  0  0  0  0  0
    7.5333    0.0454   -0.1528 H   0  0  0  0  0  0
    6.9907   -1.5082    0.5020 H   0  0  0  0  0  0
   -6.9756    0.0238   -1.5136 H   0  0  0  0  0  0
   -7.0131    1.4257   -0.4353 H   0  0  0  0  0  0
   -7.5498   -0.1571    0.1514 H   0  0  0  0  0  0
    0.4211   -4.5796   -0.5484 H   0  0  0  0  0  0
   -1.7594    5.5121    0.8767 C   0  0  0  0  0  0
   -0.4645    4.8863    0.6487 C   0  0  0  0  0  0
    0.6289    5.7355    0.6446 C   0  0  0  0  0  0
    0.5384    7.1462    0.8456 C   0  0  0  0  0  0
   -0.6579    7.7702    1.0623 C   0  0  0  0  0  0
   -1.8414    6.9686    1.0842 C   0  0  0  0  0  0
   -3.0524    7.4747    1.2878 N   0  0  0  0  0  0
   -4.2042    6.0862    1.2275 Se  0  0  0  0  0  0
   -2.9132    4.8601    0.9162 N   0  0  0  0  0  0
    1.6201    5.3227    0.4824 H   0  0  0  0  0  0
    1.4574    7.7251    0.8237 H   0  0  0  0  0  0
   -0.7421    8.8406    1.2173 H   0  0  0  0  0  0
  1  2  1  0  0  0
  1  6  2  0  0  0
  1 13  1  0  0  0
  2  9  1  0  0  0
  2  3  2  0  0  0
  3  7  1  0  0  0
  3  4  1  0  0  0
  4 15  1  0  0  0
  4  5  2  0  0  0
  5  6  1  0  0  0
  5 12  1  0  0  0
  6 10  1  0  0  0
  7  8  2  0  0  0
  7 25  1  0  0  0
  8  9  1  0  0  0
  8 39  1  0  0  0
 10 11  2  0  0  0
 10 26  1  0  0  0
 11 12  1  0  0  0
 11 37  1  0  0  0
 13 16  1  0  0  0
 13 19  2  0  0  0
 14 27  1  0  0  0
 14 15  2  0  0  0
 14 22  1  0  0  0
 15 20  1  0  0  0
 16 17  1  0  0  0
 17 23  1  0  0  0
 17 18  2  0  0  0
 18 19  1  0  0  0
 18 28  1  0  0  0
 19 29  1  0  0  0
 20 21  1  0  0  0
 21 22  2  0  0  0
 21 24  1  0  0  0
 22 30  1  0  0  0
 23 33  1  0  0  0
 23 31  1  0  0  0
 23 32  1  0  0  0
 24 36  1  0  0  0
 24 34  1  0  0  0
 24 35  1  0  0  0
 38 39  1  0  0  0
 38 43  1  0  0  0
 38 46  2  0  0  0
 39 40  2  0  0  0
 40 41  1  0  0  0
 40 47  1  0  0  0
 41 42  2  0  0  0
 41 48  1  0  0  0
 42 43  1  0  0  0
 42 49  1  0  0  0
 43 44  2  0  0  0
 44 45  1  0  0  0
 45 46  1  0  0  0
M  END
> <b_m_subgroup_collapsed>
0

> <r_j_HOMO-LUMO_Gap_Hartree>
0.092

> <r_matsci_optelec_Electron_Reorganization_Energy_(eV)>
0.224252

> <r_matsci_optelec_Hole_Reorganization_Energy_(eV)>
0.317443

> <s_m_subgroup_title>
ALL-structures-1320->molecular-polymer-opto-all_copy

> <s_m_subgroupid>
ALL-structures-1320->molecular_materials_half_2-features_copy

$$$$
