# Supplementary material for: Band Gap and Reorganization Energy Prediction of Conducting Polymers by the Integration of Machine Learning and Density Functional Theory
Source: J Chem Inf Model. 2025 May 28;65(11):5360–9. doi: 10.1021/acs.jcim.5c00345 (PMC12152970; doi:10.1021/acs.jcim.5c00345)
Supplement: Supplementary file 2 [file ci5c00345_si_002.zip › Structures_1002.sdf]

D19A14
                    3D
 Schrodinger Suite 2024-2.
 49 55  0  0  1  0            999 V2000
    1.4547    0.0296   -0.1407 C   0  0  0  0  0  0
    0.6942    1.1909    0.0327 C   0  0  0  0  0  0
   -0.7237    1.1864    0.1844 C   0  0  0  0  0  0
   -1.4404   -0.0354    0.1528 C   0  0  0  0  0  0
   -0.6791   -1.1991   -0.0220 C   0  0  0  0  0  0
    0.7400   -1.1925   -0.1713 C   0  0  0  0  0  0
   -1.2408    2.5060    0.4130 C   0  0  0  0  0  0
   -0.2825    3.4869    0.4253 C   0  0  0  0  0  0
    1.3408    2.8244    0.1515 S   0  0  0  0  0  0
    1.2578   -2.5202   -0.3923 C   0  0  0  0  0  0
    0.2873   -3.4725   -0.4027 C   0  0  0  0  0  0
   -1.3212   -2.8375   -0.1498 S   0  0  0  0  0  0
    2.9214    0.0941   -0.2876 C   0  0  0  0  0  0
   -3.6353   -0.8101    1.2201 C   0  0  0  0  0  0
   -2.9050   -0.0986    0.3001 C   0  0  0  0  0  0
    4.0020   -0.7066    0.8472 S   0  0  0  0  0  0
    5.4249   -0.1168    0.0185 C   0  0  0  0  0  0
    5.0647    0.6514   -1.0606 C   0  0  0  0  0  0
    3.6523    0.7738   -1.2336 C   0  0  0  0  0  0
   -3.9862    0.7510   -0.7925 S   0  0  0  0  0  0
   -5.4066    0.1566    0.0254 C   0  0  0  0  0  0
   -5.0466   -0.6597    1.0663 C   0  0  0  0  0  0
    6.8055   -0.4588    0.4981 C   0  0  0  0  0  0
   -6.7863    0.5480   -0.4197 C   0  0  0  0  0  0
   -2.2903    2.7147    0.5728 H   0  0  0  0  0  0
    2.3089   -2.7360   -0.5418 H   0  0  0  0  0  0
   -3.1729   -1.4078    1.9986 H   0  0  0  0  0  0
    5.7928    1.1164   -1.7201 H   0  0  0  0  0  0
    3.1893    1.3357   -2.0393 H   0  0  0  0  0  0
   -5.7743   -1.1370    1.7136 H   0  0  0  0  0  0
    6.9808   -0.1127    1.5247 H   0  0  0  0  0  0
    7.5485    0.0203   -0.1485 H   0  0  0  0  0  0
    6.9906   -1.5407    0.4785 H   0  0  0  0  0  0
   -6.9809    0.2586   -1.4596 H   0  0  0  0  0  0
   -6.9486    1.6298   -0.3422 H   0  0  0  0  0  0
   -7.5306    0.0520    0.2103 H   0  0  0  0  0  0
    0.4172   -4.5379   -0.5480 H   0  0  0  0  0  0
   -1.7658    5.5066    0.8620 C   0  0  0  0  0  0
   -0.4649    4.9180    0.6319 C   0  0  0  0  0  0
    0.5804    5.8267    0.6268 C   0  0  0  0  0  0
    0.4146    7.2357    0.8283 C   0  0  0  0  0  0
   -0.8093    7.8120    1.0476 C   0  0  0  0  0  0
   -1.9234    6.9242    1.0648 C   0  0  0  0  0  0
   -3.2060    7.1877    1.2515 N   0  0  0  0  0  0
   -3.8298    5.9729    1.1690 O   0  0  0  0  0  0
   -2.9595    4.9434    0.9306 N   0  0  0  0  0  0
    1.5922    5.4671    0.4625 H   0  0  0  0  0  0
    1.3051    7.8576    0.8036 H   0  0  0  0  0  0
   -0.9418    8.8772    1.2013 H   0  0  0  0  0  0
  1  2  1  0  0  0
  1  6  2  0  0  0
  1 13  1  0  0  0
  2  9  1  0  0  0
  2  3  2  0  0  0
  3  7  1  0  0  0
  3  4  1  0  0  0
  4 15  1  0  0  0
  4  5  2  0  0  0
  5  6  1  0  0  0
  5 12  1  0  0  0
  6 10  1  0  0  0
  7  8  2  0  0  0
  7 25  1  0  0  0
  8  9  1  0  0  0
  8 39  1  0  0  0
 10 11  2  0  0  0
 10 26  1  0  0  0
 11 12  1  0  0  0
 11 37  1  0  0  0
 13 16  1  0  0  0
 13 19  2  0  0  0
 14 27  1  0  0  0
 14 15  2  0  0  0
 14 22  1  0  0  0
 15 20  1  0  0  0
 16 17  1  0  0  0
 17 23  1  0  0  0
 17 18  2  0  0  0
 18 19  1  0  0  0
 18 28  1  0  0  0
 19 29  1  0  0  0
 20 21  1  0  0  0
 21 22  2  0  0  0
 21 24  1  0  0  0
 22 30  1  0  0  0
 23 33  1  0  0  0
 23 31  1  0  0  0
 23 32  1  0  0  0
 24 36  1  0  0  0
 24 34  1  0  0  0
 24 35  1  0  0  0
 38 39  1  0  0  0
 38 43  1  0  0  0
 38 46  2  0  0  0
 39 40  2  0  0  0
 40 41  1  0  0  0
 40 47  1  0  0  0
 41 42  2  0  0  0
 41 48  1  0  0  0
 42 43  1  0  0  0
 42 49  1  0  0  0
 43 44  2  0  0  0
 44 45  1  0  0  0
 45 46  1  0  0  0
M  END
> <b_m_subgroup_collapsed>
0

> <r_j_HOMO-LUMO_Gap_Hartree>
0.09568

> <r_matsci_optelec_Electron_Reorganization_Energy_(eV)>
0.235364

> <r_matsci_optelec_Hole_Reorganization_Energy_(eV)>
0.318295

> <s_m_subgroup_title>
ALL-structures-1320->molecular-polymer-opto-all_copy

> <s_m_subgroupid>
ALL-structures-1320->molecular_materials_half_2-features_copy

$$$$
