# Supplementary material for: Band Gap and Reorganization Energy Prediction of Conducting Polymers by the Integration of Machine Learning and Density Functional Theory
Source: J Chem Inf Model. 2025 May 28;65(11):5360–9. doi: 10.1021/acs.jcim.5c00345 (PMC12152970; doi:10.1021/acs.jcim.5c00345)
Supplement: Supplementary file 2 [file ci5c00345_si_002.zip › Structures_1003.sdf]

D19A15
                    3D
 Schrodinger Suite 2024-2.
 59 65  0  0  1  0            999 V2000
    1.5042   -0.0725   -0.0210 C   0  0  0  0  0  0
    0.7910    1.1041    0.2334 C   0  0  0  0  0  0
   -0.6329    1.1736    0.2582 C   0  0  0  0  0  0
   -1.4013    0.0114    0.0085 C   0  0  0  0  0  0
   -0.6877   -1.1695   -0.2462 C   0  0  0  0  0  0
    0.7361   -1.2362   -0.2700 C   0  0  0  0  0  0
   -1.0976    2.4912    0.5963 C   0  0  0  0  0  0
   -0.1061    3.4053    0.8266 C   0  0  0  0  0  0
    1.4999    2.6664    0.6380 S   0  0  0  0  0  0
    1.2029   -2.5573   -0.6165 C   0  0  0  0  0  0
    0.1913   -3.4386   -0.8328 C   0  0  0  0  0  0
   -1.3986   -2.7368   -0.6367 S   0  0  0  0  0  0
    2.9795   -0.0816   -0.0291 C   0  0  0  0  0  0
   -3.7149   -0.7741    0.7817 C   0  0  0  0  0  0
   -2.8746    0.0152    0.0338 C   0  0  0  0  0  0
    3.9040   -1.0869    1.0753 S   0  0  0  0  0  0
    5.4273   -0.4926    0.4631 C   0  0  0  0  0  0
    5.2133    0.4293   -0.5277 C   0  0  0  0  0  0
    3.8333    0.6655   -0.8042 C   0  0  0  0  0  0
   -3.8184    1.0682   -1.0092 S   0  0  0  0  0  0
   -5.3307    0.4409   -0.4030 C   0  0  0  0  0  0
   -5.0992   -0.5299    0.5369 C   0  0  0  0  0  0
    6.7351   -0.9808    1.0130 C   0  0  0  0  0  0
   -6.6477    0.9559   -0.9059 C   0  0  0  0  0  0
   -2.1467    2.7534    0.6401 H   0  0  0  0  0  0
    2.2507   -2.8192   -0.7017 H   0  0  0  0  0  0
   -3.3497   -1.4970    1.5050 H   0  0  0  0  0  0
    6.0249    0.9242   -1.0534 H   0  0  0  0  0  0
    3.4793    1.3516   -1.5669 H   0  0  0  0  0  0
   -5.9008   -1.0531    1.0508 H   0  0  0  0  0  0
    6.8381   -0.7589    2.0818 H   0  0  0  0  0  0
    7.5618   -0.4905    0.4887 H   0  0  0  0  0  0
    6.8545   -2.0637    0.8890 H   0  0  0  0  0  0
   -6.7703    0.7886   -1.9833 H   0  0  0  0  0  0
   -6.7632    2.0319   -0.7246 H   0  0  0  0  0  0
   -7.4652    0.4391   -0.3923 H   0  0  0  0  0  0
    0.2780   -4.4839   -1.1025 H   0  0  0  0  0  0
   -0.2719    4.8154    1.1883 C   0  0  0  0  0  0
   -1.4219    5.2209    1.9255 C   0  0  0  0  0  0
    0.6150    5.8259    0.8040 C   0  0  0  0  0  0
   -1.6463    6.5472    2.2548 C   0  0  0  0  0  0
    0.3774    7.1811    1.1426 C   0  0  0  0  0  0
    1.7780    5.7896    0.0569 N   0  0  0  0  0  0
   -0.7398    7.5581    1.8652 C   0  0  0  0  0  0
    1.4117    7.9312    0.6055 N   0  0  0  0  0  0
    2.3864    7.1142   -0.1249 C   0  0  0  0  0  0
    3.7839    7.1855    0.5241 C   0  0  0  0  0  0
    2.4554    7.5027   -1.6160 C   0  0  0  0  0  0
   -2.1169    4.4581    2.2625 H   0  0  0  0  0  0
   -2.5266    6.8168    2.8323 H   0  0  0  0  0  0
    2.1376    4.9674   -0.4030 H   0  0  0  0  0  0
   -0.9184    8.5984    2.1248 H   0  0  0  0  0  0
    1.4879    8.9332    0.6732 H   0  0  0  0  0  0
    3.7168    6.9057    1.5790 H   0  0  0  0  0  0
    4.4814    6.5043    0.0220 H   0  0  0  0  0  0
    4.1938    8.2011    0.4521 H   0  0  0  0  0  0
    1.4582    7.4508   -2.0636 H   0  0  0  0  0  0
    2.8431    8.5225   -1.7333 H   0  0  0  0  0  0
    3.1250    6.8269   -2.1638 H   0  0  0  0  0  0
  1  2  1  0  0  0
  1  6  2  0  0  0
  1 13  1  0  0  0
  2  9  1  0  0  0
  2  3  2  0  0  0
  3  7  1  0  0  0
  3  4  1  0  0  0
  4 15  1  0  0  0
  4  5  2  0  0  0
  5  6  1  0  0  0
  5 12  1  0  0  0
  6 10  1  0  0  0
  7  8  2  0  0  0
  7 25  1  0  0  0
  8  9  1  0  0  0
  8 38  1  0  0  0
 10 11  2  0  0  0
 10 26  1  0  0  0
 11 12  1  0  0  0
 11 37  1  0  0  0
 13 16  1  0  0  0
 13 19  2  0  0  0
 14 27  1  0  0  0
 14 15  2  0  0  0
 14 22  1  0  0  0
 15 20  1  0  0  0
 16 17  1  0  0  0
 17 23  1  0  0  0
 17 18  2  0  0  0
 18 19  1  0  0  0
 18 28  1  0  0  0
 19 29  1  0  0  0
 20 21  1  0  0  0
 21 22  2  0  0  0
 21 24  1  0  0  0
 22 30  1  0  0  0
 23 33  1  0  0  0
 23 31  1  0  0  0
 23 32  1  0  0  0
 24 36  1  0  0  0
 24 34  1  0  0  0
 24 35  1  0  0  0
 38 39  2  0  0  0
 38 40  1  0  0  0
 39 41  1  0  0  0
 39 49  1  0  0  0
 40 42  2  0  0  0
 40 43  1  0  0  0
 41 44  2  0  0  0
 41 50  1  0  0  0
 42 44  1  0  0  0
 42 45  1  0  0  0
 43 46  1  0  0  0
 43 51  1  0  0  0
 44 52  1  0  0  0
 45 46  1  0  0  0
 45 53  1  0  0  0
 46 47  1  0  0  0
 46 48  1  0  0  0
 47 54  1  0  0  0
 47 55  1  0  0  0
 47 56  1  0  0  0
 48 57  1  0  0  0
 48 58  1  0  0  0
 48 59  1  0  0  0
M  END
> <b_m_subgroup_collapsed>
0

> <r_j_HOMO-LUMO_Gap_Hartree>
0.11399

> <r_matsci_optelec_Electron_Reorganization_Energy_(eV)>
0.417209

> <r_matsci_optelec_Hole_Reorganization_Energy_(eV)>
0.183892

> <s_m_subgroup_title>
ALL-structures-1320->molecular-polymer-opto-all_copy

> <s_m_subgroupid>
ALL-structures-1320->molecular_materials_half_2-features_copy

$$$$
