# Supplementary material for: Band Gap and Reorganization Energy Prediction of Conducting Polymers by the Integration of Machine Learning and Density Functional Theory
Source: J Chem Inf Model. 2025 May 28;65(11):5360–9. doi: 10.1021/acs.jcim.5c00345 (PMC12152970; doi:10.1021/acs.jcim.5c00345)
Supplement: Supplementary file 2 [file ci5c00345_si_002.zip › Structures_1004.sdf]

D19A16
                    3D
 Schrodinger Suite 2024-2.
 50 56  0  0  1  0            999 V2000
    1.4480    0.0290   -0.1401 C   0  0  0  0  0  0
    0.6898    1.1931    0.0328 C   0  0  0  0  0  0
   -0.7278    1.1917    0.1839 C   0  0  0  0  0  0
   -1.4458   -0.0280    0.1536 C   0  0  0  0  0  0
   -0.6866   -1.1944   -0.0165 C   0  0  0  0  0  0
    0.7311   -1.1917   -0.1656 C   0  0  0  0  0  0
   -1.2438    2.5138    0.4070 C   0  0  0  0  0  0
   -0.2864    3.4937    0.4195 C   0  0  0  0  0  0
    1.3377    2.8252    0.1518 S   0  0  0  0  0  0
    1.2452   -2.5231   -0.3811 C   0  0  0  0  0  0
    0.2738   -3.4733   -0.3861 C   0  0  0  0  0  0
   -1.3339   -2.8320   -0.1340 S   0  0  0  0  0  0
    2.9141    0.0889   -0.2901 C   0  0  0  0  0  0
   -3.6468   -0.7776    1.2293 C   0  0  0  0  0  0
   -2.9122   -0.0913    0.2918 C   0  0  0  0  0  0
    3.9971   -0.7060    0.8439 S   0  0  0  0  0  0
    5.4175   -0.1269    0.0058 C   0  0  0  0  0  0
    5.0549    0.6342   -1.0760 C   0  0  0  0  0  0
    3.6424    0.7601   -1.2429 C   0  0  0  0  0  0
   -3.9859    0.7090   -0.8459 S   0  0  0  0  0  0
   -5.4113    0.1097   -0.0330 C   0  0  0  0  0  0
   -5.0576   -0.6591    1.0463 C   0  0  0  0  0  0
    6.7999   -0.4692    0.4787 C   0  0  0  0  0  0
   -6.7902    0.4439   -0.5221 C   0  0  0  0  0  0
   -2.2926    2.7275    0.5637 H   0  0  0  0  0  0
    2.2956   -2.7427   -0.5300 H   0  0  0  0  0  0
   -3.1849   -1.3413    2.0332 H   0  0  0  0  0  0
    5.7832    1.0914   -1.7395 H   0  0  0  0  0  0
    3.1746    1.3191   -2.0469 H   0  0  0  0  0  0
   -5.7908   -1.1284    1.6958 H   0  0  0  0  0  0
    6.9819   -0.1193    1.5023 H   0  0  0  0  0  0
    7.5401    0.0061   -0.1737 H   0  0  0  0  0  0
    6.9835   -1.5507    0.4618 H   0  0  0  0  0  0
   -6.9557    0.0989   -1.5502 H   0  0  0  0  0  0
   -6.9824    1.5238   -0.5019 H   0  0  0  0  0  0
   -7.5356   -0.0412    0.1170 H   0  0  0  0  0  0
    0.4005   -4.5396   -0.5259 H   0  0  0  0  0  0
   -1.7371    5.5199    0.9066 C   0  0  0  0  0  0
   -0.4627    4.9289    0.6226 C   0  0  0  0  0  0
    0.5928    5.8346    0.5602 C   0  0  0  0  0  0
    0.4424    7.2357    0.7585 C   0  0  0  0  0  0
   -0.7790    7.8111    1.0320 C   0  0  0  0  0  0
   -1.8806    6.9279    1.1057 C   0  0  0  0  0  0
   -3.1829    7.1955    1.3587 N   0  0  0  0  0  0
   -3.7337    5.9933    1.3020 N   0  0  0  0  0  0
   -2.9570    4.9505    1.0425 N   0  0  0  0  0  0
    1.5930    5.4668    0.3487 H   0  0  0  0  0  0
    1.3304    7.8573    0.6885 H   0  0  0  0  0  0
   -0.9047    8.8778    1.1852 H   0  0  0  0  0  0
   -4.7267    5.8704    1.4553 H   0  0  0  0  0  0
  1  2  1  0  0  0
  1  6  2  0  0  0
  1 13  1  0  0  0
  2  9  1  0  0  0
  2  3  2  0  0  0
  3  7  1  0  0  0
  3  4  1  0  0  0
  4 15  1  0  0  0
  4  5  2  0  0  0
  5  6  1  0  0  0
  5 12  1  0  0  0
  6 10  1  0  0  0
  7  8  2  0  0  0
  7 25  1  0  0  0
  8  9  1  0  0  0
  8 39  1  0  0  0
 10 11  2  0  0  0
 10 26  1  0  0  0
 11 12  1  0  0  0
 11 37  1  0  0  0
 13 16  1  0  0  0
 13 19  2  0  0  0
 14 27  1  0  0  0
 14 15  2  0  0  0
 14 22  1  0  0  0
 15 20  1  0  0  0
 16 17  1  0  0  0
 17 23  1  0  0  0
 17 18  2  0  0  0
 18 19  1  0  0  0
 18 28  1  0  0  0
 19 29  1  0  0  0
 20 21  1  0  0  0
 21 22  2  0  0  0
 21 24  1  0  0  0
 22 30  1  0  0  0
 23 33  1  0  0  0
 23 31  1  0  0  0
 23 32  1  0  0  0
 24 36  1  0  0  0
 24 34  1  0  0  0
 24 35  1  0  0  0
 38 39  1  0  0  0
 38 43  1  0  0  0
 38 46  2  0  0  0
 39 40  2  0  0  0
 40 41  1  0  0  0
 40 47  1  0  0  0
 41 42  2  0  0  0
 41 48  1  0  0  0
 42 43  1  0  0  0
 42 49  1  0  0  0
 43 44  2  0  0  0
 44 45  1  0  0  0
 45 46  1  0  0  0
 45 50  1  0  0  0
M  END
> <b_m_subgroup_collapsed>
0

> <r_j_HOMO-LUMO_Gap_Hartree>
0.11494

> <r_matsci_optelec_Electron_Reorganization_Energy_(eV)>
0.230229

> <r_matsci_optelec_Hole_Reorganization_Energy_(eV)>
0.298552

> <s_m_subgroup_title>
ALL-structures-1320->molecular-polymer-opto-all_copy

> <s_m_subgroupid>
ALL-structures-1320->molecular_materials_half_2-features_copy

$$$$
