# Supplementary material for: Band Gap and Reorganization Energy Prediction of Conducting Polymers by the Integration of Machine Learning and Density Functional Theory
Source: J Chem Inf Model. 2025 May 28;65(11):5360–9. doi: 10.1021/acs.jcim.5c00345 (PMC12152970; doi:10.1021/acs.jcim.5c00345)
Supplement: Supplementary file 2 [file ci5c00345_si_002.zip › Structures_1005.sdf]

D19A17
                    3D
 Schrodinger Suite 2024-2.
 53 59  0  0  1  0            999 V2000
    1.4496    0.0297   -0.1240 C   0  0  0  0  0  0
    0.6910    1.1953    0.0314 C   0  0  0  0  0  0
   -0.7285    1.1953    0.1706 C   0  0  0  0  0  0
   -1.4447   -0.0250    0.1420 C   0  0  0  0  0  0
   -0.6861   -1.1928   -0.0120 C   0  0  0  0  0  0
    0.7339   -1.1919   -0.1471 C   0  0  0  0  0  0
   -1.2467    2.5185    0.3806 C   0  0  0  0  0  0
   -0.2900    3.4994    0.3876 C   0  0  0  0  0  0
    1.3361    2.8296    0.1447 S   0  0  0  0  0  0
    1.2493   -2.5241   -0.3495 C   0  0  0  0  0  0
    0.2772   -3.4742   -0.3588 C   0  0  0  0  0  0
   -1.3320   -2.8307   -0.1274 S   0  0  0  0  0  0
    2.9177    0.0886   -0.2614 C   0  0  0  0  0  0
   -3.6635   -0.7625    1.1961 C   0  0  0  0  0  0
   -2.9133   -0.0858    0.2644 C   0  0  0  0  0  0
    3.9893   -0.7083    0.8833 S   0  0  0  0  0  0
    5.4193   -0.1327    0.0602 C   0  0  0  0  0  0
    5.0683    0.6311   -1.0229 C   0  0  0  0  0  0
    3.6577    0.7601   -1.2039 C   0  0  0  0  0  0
   -3.9706    0.7049   -0.8972 S   0  0  0  0  0  0
   -5.4096    0.1147   -0.1002 C   0  0  0  0  0  0
   -5.0719   -0.6444    0.9916 C   0  0  0  0  0  0
    6.7956   -0.4801    0.5482 C   0  0  0  0  0  0
   -6.7802    0.4428   -0.6172 C   0  0  0  0  0  0
   -2.2958    2.7322    0.5315 H   0  0  0  0  0  0
    2.3010   -2.7448   -0.4872 H   0  0  0  0  0  0
   -3.2178   -1.3191    2.0143 H   0  0  0  0  0  0
    5.8017    1.0886   -1.6803 H   0  0  0  0  0  0
    3.2027    1.3208   -2.0139 H   0  0  0  0  0  0
   -5.8130   -1.1084    1.6363 H   0  0  0  0  0  0
    6.9699   -0.1261    1.5717 H   0  0  0  0  0  0
    7.5445   -0.0127   -0.0995 H   0  0  0  0  0  0
    6.9731   -1.5627    0.5395 H   0  0  0  0  0  0
   -6.9324    0.0740   -1.6394 H   0  0  0  0  0  0
   -6.9682    1.5239   -0.6270 H   0  0  0  0  0  0
   -7.5366   -0.0240    0.0227 H   0  0  0  0  0  0
    0.4051   -4.5414   -0.4912 H   0  0  0  0  0  0
   -1.7397    5.5189    0.9006 C   0  0  0  0  0  0
   -0.4733    4.9385    0.5681 C   0  0  0  0  0  0
    0.5704    5.8530    0.4343 C   0  0  0  0  0  0
    0.4107    7.2550    0.6077 C   0  0  0  0  0  0
   -0.8064    7.8207    0.9270 C   0  0  0  0  0  0
   -1.8920    6.9276    1.0743 C   0  0  0  0  0  0
   -3.1853    7.1806    1.3862 N   0  0  0  0  0  0
   -3.7335    5.9745    1.3900 N   0  0  0  0  0  0
   -2.9460    4.9408    1.1142 N   0  0  0  0  0  0
   -5.1458    5.7884    1.6899 C   0  0  0  0  0  0
    1.5623    5.4898    0.1804 H   0  0  0  0  0  0
    1.2833    7.8910    0.4811 H   0  0  0  0  0  0
   -0.9344    8.8901    1.0609 H   0  0  0  0  0  0
   -5.3549    4.7201    1.6397 H   0  0  0  0  0  0
   -5.3569    6.1722    2.6915 H   0  0  0  0  0  0
   -5.7482    6.3315    0.9568 H   0  0  0  0  0  0
  1  2  1  0  0  0
  1  6  2  0  0  0
  1 13  1  0  0  0
  2  9  1  0  0  0
  2  3  2  0  0  0
  3  7  1  0  0  0
  3  4  1  0  0  0
  4 15  1  0  0  0
  4  5  2  0  0  0
  5  6  1  0  0  0
  5 12  1  0  0  0
  6 10  1  0  0  0
  7  8  2  0  0  0
  7 25  1  0  0  0
  8  9  1  0  0  0
  8 39  1  0  0  0
 10 11  2  0  0  0
 10 26  1  0  0  0
 11 12  1  0  0  0
 11 37  1  0  0  0
 13 16  1  0  0  0
 13 19  2  0  0  0
 14 27  1  0  0  0
 14 15  2  0  0  0
 14 22  1  0  0  0
 15 20  1  0  0  0
 16 17  1  0  0  0
 17 23  1  0  0  0
 17 18  2  0  0  0
 18 19  1  0  0  0
 18 28  1  0  0  0
 19 29  1  0  0  0
 20 21  1  0  0  0
 21 22  2  0  0  0
 21 24  1  0  0  0
 22 30  1  0  0  0
 23 33  1  0  0  0
 23 31  1  0  0  0
 23 32  1  0  0  0
 24 36  1  0  0  0
 24 34  1  0  0  0
 24 35  1  0  0  0
 38 39  1  0  0  0
 38 43  1  0  0  0
 38 46  2  0  0  0
 39 40  2  0  0  0
 40 41  1  0  0  0
 40 48  1  0  0  0
 41 42  2  0  0  0
 41 49  1  0  0  0
 42 43  1  0  0  0
 42 50  1  0  0  0
 43 44  2  0  0  0
 44 45  1  0  0  0
 45 46  1  0  0  0
 45 47  1  0  0  0
 47 51  1  0  0  0
 47 52  1  0  0  0
 47 53  1  0  0  0
M  END
> <b_m_subgroup_collapsed>
0

> <r_j_HOMO-LUMO_Gap_Hartree>
0.11696

> <r_matsci_optelec_Electron_Reorganization_Energy_(eV)>
0.237731

> <r_matsci_optelec_Hole_Reorganization_Energy_(eV)>
0.291963

> <s_m_subgroup_title>
ALL-structures-1320->molecular-polymer-opto-all_copy

> <s_m_subgroupid>
ALL-structures-1320->molecular_materials_half_2-features_copy

$$$$
