# Supplementary material for: Band Gap and Reorganization Energy Prediction of Conducting Polymers by the Integration of Machine Learning and Density Functional Theory
Source: J Chem Inf Model. 2025 May 28;65(11):5360–9. doi: 10.1021/acs.jcim.5c00345 (PMC12152970; doi:10.1021/acs.jcim.5c00345)
Supplement: Supplementary file 2 [file ci5c00345_si_002.zip › Structures_1006.sdf]

D19A18
                    3D
 Schrodinger Suite 2024-2.
 56 62  0  0  1  0            999 V2000
    1.4513    0.0258   -0.1148 C   0  0  0  0  0  0
    0.6918    1.1943    0.0170 C   0  0  0  0  0  0
   -0.7283    1.1978    0.1438 C   0  0  0  0  0  0
   -1.4463   -0.0215    0.1237 C   0  0  0  0  0  0
   -0.6868   -1.1923   -0.0083 C   0  0  0  0  0  0
    0.7338   -1.1950   -0.1291 C   0  0  0  0  0  0
   -1.2466    2.5241    0.3355 C   0  0  0  0  0  0
   -0.2891    3.5034    0.3433 C   0  0  0  0  0  0
    1.3368    2.8291    0.1116 S   0  0  0  0  0  0
    1.2494   -2.5312   -0.3085 C   0  0  0  0  0  0
    0.2769   -3.4803   -0.3146 C   0  0  0  0  0  0
   -1.3335   -2.8312   -0.1074 S   0  0  0  0  0  0
    2.9210    0.0815   -0.2345 C   0  0  0  0  0  0
   -3.6742   -0.7429    1.1661 C   0  0  0  0  0  0
   -2.9160   -0.0789    0.2316 C   0  0  0  0  0  0
    3.9777   -0.7185    0.9228 S   0  0  0  0  0  0
    5.4171   -0.1467    0.1128 C   0  0  0  0  0  0
    5.0798    0.6204   -0.9749 C   0  0  0  0  0  0
    3.6721    0.7529   -1.1708 C   0  0  0  0  0  0
   -3.9614    0.6923   -0.9530 S   0  0  0  0  0  0
   -5.4064    0.1174   -0.1586 C   0  0  0  0  0  0
   -5.0794   -0.6270    0.9467 C   0  0  0  0  0  0
    6.7876   -0.4997    0.6128 C   0  0  0  0  0  0
   -6.7723    0.4413   -0.6891 C   0  0  0  0  0  0
   -2.2965    2.7417    0.4764 H   0  0  0  0  0  0
    2.3018   -2.7553   -0.4326 H   0  0  0  0  0  0
   -3.2338   -1.2890    1.9943 H   0  0  0  0  0  0
    5.8226    1.0770   -1.6235 H   0  0  0  0  0  0
    3.2250    1.3162   -1.9844 H   0  0  0  0  0  0
   -5.8276   -1.0815    1.5896 H   0  0  0  0  0  0
    6.9531   -0.1509    1.6405 H   0  0  0  0  0  0
    7.5432   -0.0298   -0.0261 H   0  0  0  0  0  0
    6.9631   -1.5836    0.5997 H   0  0  0  0  0  0
   -6.9154    0.0672   -1.7108 H   0  0  0  0  0  0
   -6.9624    1.5222   -0.7046 H   0  0  0  0  0  0
   -7.5328   -0.0239   -0.0531 H   0  0  0  0  0  0
    0.4044   -4.5495   -0.4306 H   0  0  0  0  0  0
   -1.8777    6.9342    1.0373 C   0  0  0  0  0  0
   -0.7944    7.8262    0.8692 C   0  0  0  0  0  0
    0.4165    7.2590    0.5301 C   0  0  0  0  0  0
    0.5724    5.8559    0.3600 C   0  0  0  0  0  0
   -0.4683    4.9427    0.5174 C   0  0  0  0  0  0
   -1.7293    5.5260    0.8648 C   0  0  0  0  0  0
   -2.9309    4.9498    1.1042 N   0  0  0  0  0  0
   -3.7120    5.9823    1.4013 N   0  0  0  0  0  0
   -3.1632    7.1877    1.3806 N   0  0  0  0  0  0
   -5.1399    5.8002    1.6606 C   0  0  0  0  0  0
   -5.9752    5.8981    0.3846 C   0  0  0  0  0  0
   -0.9212    8.8957    1.0028 H   0  0  0  0  0  0
    1.2879    7.8920    0.3850 H   0  0  0  0  0  0
    1.5596    5.4916    0.0888 H   0  0  0  0  0  0
   -5.2419    4.8192    2.1289 H   0  0  0  0  0  0
   -5.4224    6.5723    2.3796 H   0  0  0  0  0  0
   -7.0332    5.7530    0.6284 H   0  0  0  0  0  0
   -5.8606    6.8815   -0.0811 H   0  0  0  0  0  0
   -5.6767    5.1290   -0.3347 H   0  0  0  0  0  0
  1  2  1  0  0  0
  1  6  2  0  0  0
  1 13  1  0  0  0
  2  9  1  0  0  0
  2  3  2  0  0  0
  3  7  1  0  0  0
  3  4  1  0  0  0
  4 15  1  0  0  0
  4  5  2  0  0  0
  5  6  1  0  0  0
  5 12  1  0  0  0
  6 10  1  0  0  0
  7  8  2  0  0  0
  7 25  1  0  0  0
  8  9  1  0  0  0
  8 42  1  0  0  0
 10 11  2  0  0  0
 10 26  1  0  0  0
 11 12  1  0  0  0
 11 37  1  0  0  0
 13 16  1  0  0  0
 13 19  2  0  0  0
 14 27  1  0  0  0
 14 15  2  0  0  0
 14 22  1  0  0  0
 15 20  1  0  0  0
 16 17  1  0  0  0
 17 23  1  0  0  0
 17 18  2  0  0  0
 18 19  1  0  0  0
 18 28  1  0  0  0
 19 29  1  0  0  0
 20 21  1  0  0  0
 21 22  2  0  0  0
 21 24  1  0  0  0
 22 30  1  0  0  0
 23 33  1  0  0  0
 23 31  1  0  0  0
 23 32  1  0  0  0
 24 36  1  0  0  0
 24 34  1  0  0  0
 24 35  1  0  0  0
 38 39  1  0  0  0
 38 43  1  0  0  0
 38 46  2  0  0  0
 39 40  2  0  0  0
 39 49  1  0  0  0
 40 41  1  0  0  0
 40 50  1  0  0  0
 41 42  2  0  0  0
 41 51  1  0  0  0
 42 43  1  0  0  0
 43 44  2  0  0  0
 44 45  1  0  0  0
 45 46  1  0  0  0
 45 47  1  0  0  0
 47 48  1  0  0  0
 47 52  1  0  0  0
 47 53  1  0  0  0
 48 54  1  0  0  0
 48 55  1  0  0  0
 48 56  1  0  0  0
M  END
> <b_m_subgroup_collapsed>
0

> <r_j_HOMO-LUMO_Gap_Hartree>
0.11736

> <r_matsci_optelec_Electron_Reorganization_Energy_(eV)>
0.239079

> <r_matsci_optelec_Hole_Reorganization_Energy_(eV)>
0.272408

> <s_m_subgroup_title>
ALL-structures-1320->molecular-polymer-opto-all_copy

> <s_m_subgroupid>
ALL-structures-1320->molecular_materials_half_2-features_copy

$$$$
