# Supplementary material for: Band Gap and Reorganization Energy Prediction of Conducting Polymers by the Integration of Machine Learning and Density Functional Theory
Source: J Chem Inf Model. 2025 May 28;65(11):5360–9. doi: 10.1021/acs.jcim.5c00345 (PMC12152970; doi:10.1021/acs.jcim.5c00345)
Supplement: Supplementary file 2 [file ci5c00345_si_002.zip › Structures_1007.sdf]

D19A19
                    3D
 Schrodinger Suite 2024-2.
 59 65  0  0  1  0            999 V2000
    1.4544    0.0192   -0.0941 C   0  0  0  0  0  0
    0.6970    1.1917    0.0158 C   0  0  0  0  0  0
   -0.7250    1.2008    0.1221 C   0  0  0  0  0  0
   -1.4460   -0.0164    0.0992 C   0  0  0  0  0  0
   -0.6890   -1.1908   -0.0110 C   0  0  0  0  0  0
    0.7338   -1.1998   -0.1086 C   0  0  0  0  0  0
   -1.2422    2.5302    0.2935 C   0  0  0  0  0  0
   -0.2818    3.5064    0.3053 C   0  0  0  0  0  0
    1.3449    2.8260    0.0987 S   0  0  0  0  0  0
    1.2480   -2.5401   -0.2632 C   0  0  0  0  0  0
    0.2723   -3.4859   -0.2736 C   0  0  0  0  0  0
   -1.3397   -2.8284   -0.1012 S   0  0  0  0  0  0
    2.9270    0.0677   -0.1923 C   0  0  0  0  0  0
   -3.6976   -0.6936    1.1245 C   0  0  0  0  0  0
   -2.9186   -0.0670    0.1819 C   0  0  0  0  0  0
    3.9613   -0.6896    1.0115 S   0  0  0  0  0  0
    5.4167   -0.1530    0.2059 C   0  0  0  0  0  0
    5.1002    0.5683   -0.9163 C   0  0  0  0  0  0
    3.6961    0.6966   -1.1412 C   0  0  0  0  0  0
   -3.9370    0.6675   -1.0488 S   0  0  0  0  0  0
   -5.4003    0.1300   -0.2614 C   0  0  0  0  0  0
   -5.0982   -0.5777    0.8749 C   0  0  0  0  0  0
    6.7773   -0.4868    0.7439 C   0  0  0  0  0  0
   -6.7538    0.4438   -0.8286 C   0  0  0  0  0  0
   -2.2936    2.7518    0.4166 H   0  0  0  0  0  0
    2.3020   -2.7691   -0.3666 H   0  0  0  0  0  0
   -3.2761   -1.2146    1.9785 H   0  0  0  0  0  0
    5.8552    0.9959   -1.5698 H   0  0  0  0  0  0
    3.2648    1.2283   -1.9828 H   0  0  0  0  0  0
   -5.8605   -1.0063    1.5191 H   0  0  0  0  0  0
    6.9214   -0.1050    1.7622 H   0  0  0  0  0  0
    7.5452   -0.0366    0.1059 H   0  0  0  0  0  0
    6.9541   -1.5694    0.7694 H   0  0  0  0  0  0
   -6.8779    0.0398   -1.8411 H   0  0  0  0  0  0
   -6.9381    1.5247   -0.8810 H   0  0  0  0  0  0
   -7.5293    0.0012   -0.1945 H   0  0  0  0  0  0
    0.3981   -4.5572   -0.3747 H   0  0  0  0  0  0
   -1.8695    6.9414    0.9745 C   0  0  0  0  0  0
   -0.7872    7.8329    0.7910 C   0  0  0  0  0  0
    0.4235    7.2638    0.4516 C   0  0  0  0  0  0
    0.5800    5.8594    0.2948 C   0  0  0  0  0  0
   -0.4603    4.9471    0.4658 C   0  0  0  0  0  0
   -1.7206    5.5318    0.8142 C   0  0  0  0  0  0
   -2.9200    4.9560    1.0664 N   0  0  0  0  0  0
   -3.7005    5.9900    1.3608 N   0  0  0  0  0  0
   -3.1538    7.1962    1.3247 N   0  0  0  0  0  0
   -5.1221    5.8068    1.6484 C   0  0  0  0  0  0
   -5.9912    5.8809    0.3867 C   0  0  0  0  0  0
   -7.4752    5.6826    0.7177 C   0  0  0  0  0  0
   -0.9139    8.9036    0.9145 H   0  0  0  0  0  0
    1.2939    7.8969    0.2960 H   0  0  0  0  0  0
    1.5668    5.4930    0.0225 H   0  0  0  0  0  0
   -5.2144    4.8322    2.1339 H   0  0  0  0  0  0
   -5.3973    6.5886    2.3615 H   0  0  0  0  0  0
   -5.8368    6.8544   -0.0934 H   0  0  0  0  0  0
   -5.6531    5.1137   -0.3207 H   0  0  0  0  0  0
   -8.0857    5.7356   -0.1904 H   0  0  0  0  0  0
   -7.6546    4.7057    1.1832 H   0  0  0  0  0  0
   -7.8401    6.4538    1.4081 H   0  0  0  0  0  0
  1  2  1  0  0  0
  1  6  2  0  0  0
  1 13  1  0  0  0
  2  9  1  0  0  0
  2  3  2  0  0  0
  3  7  1  0  0  0
  3  4  1  0  0  0
  4 15  1  0  0  0
  4  5  2  0  0  0
  5  6  1  0  0  0
  5 12  1  0  0  0
  6 10  1  0  0  0
  7  8  2  0  0  0
  7 25  1  0  0  0
  8  9  1  0  0  0
  8 42  1  0  0  0
 10 11  2  0  0  0
 10 26  1  0  0  0
 11 12  1  0  0  0
 11 37  1  0  0  0
 13 16  1  0  0  0
 13 19  2  0  0  0
 14 27  1  0  0  0
 14 15  2  0  0  0
 14 22  1  0  0  0
 15 20  1  0  0  0
 16 17  1  0  0  0
 17 23  1  0  0  0
 17 18  2  0  0  0
 18 19  1  0  0  0
 18 28  1  0  0  0
 19 29  1  0  0  0
 20 21  1  0  0  0
 21 22  2  0  0  0
 21 24  1  0  0  0
 22 30  1  0  0  0
 23 33  1  0  0  0
 23 31  1  0  0  0
 23 32  1  0  0  0
 24 36  1  0  0  0
 24 34  1  0  0  0
 24 35  1  0  0  0
 38 39  1  0  0  0
 38 43  1  0  0  0
 38 46  2  0  0  0
 39 40  2  0  0  0
 39 50  1  0  0  0
 40 41  1  0  0  0
 40 51  1  0  0  0
 41 42  2  0  0  0
 41 52  1  0  0  0
 42 43  1  0  0  0
 43 44  2  0  0  0
 44 45  1  0  0  0
 45 46  1  0  0  0
 45 47  1  0  0  0
 47 48  1  0  0  0
 47 53  1  0  0  0
 47 54  1  0  0  0
 48 49  1  0  0  0
 48 55  1  0  0  0
 48 56  1  0  0  0
 49 57  1  0  0  0
 49 58  1  0  0  0
 49 59  1  0  0  0
M  END
> <b_m_subgroup_collapsed>
0

> <r_j_HOMO-LUMO_Gap_Hartree>
0.11816

> <r_matsci_optelec_Electron_Reorganization_Energy_(eV)>
0.247018

> <r_matsci_optelec_Hole_Reorganization_Energy_(eV)>
0.30567

> <s_m_subgroup_title>
ALL-structures-1320->molecular-polymer-opto-all_copy

> <s_m_subgroupid>
ALL-structures-1320->molecular_materials_half_2-features_copy

$$$$
