# Supplementary material for: Band Gap and Reorganization Energy Prediction of Conducting Polymers by the Integration of Machine Learning and Density Functional Theory
Source: J Chem Inf Model. 2025 May 28;65(11):5360–9. doi: 10.1021/acs.jcim.5c00345 (PMC12152970; doi:10.1021/acs.jcim.5c00345)
Supplement: Supplementary file 2 [file ci5c00345_si_002.zip › Structures_1008.sdf]

D19A20
                    3D
 Schrodinger Suite 2024-2.
 53 59  0  0  1  0            999 V2000
    1.4653   -0.0027   -0.1351 C   0  0  0  0  0  0
    0.7149    1.1676    0.0439 C   0  0  0  0  0  0
   -0.7026    1.1695    0.1868 C   0  0  0  0  0  0
   -1.4310   -0.0458    0.1377 C   0  0  0  0  0  0
   -0.6797   -1.2134   -0.0418 C   0  0  0  0  0  0
    0.7413   -1.2174   -0.1811 C   0  0  0  0  0  0
   -1.2107    2.4880    0.4215 C   0  0  0  0  0  0
   -0.2474    3.4692    0.4460 C   0  0  0  0  0  0
    1.3745    2.7917    0.1733 S   0  0  0  0  0  0
    1.2482   -2.5489   -0.4102 C   0  0  0  0  0  0
    0.2706   -3.4928   -0.4352 C   0  0  0  0  0  0
   -1.3350   -2.8461   -0.1875 S   0  0  0  0  0  0
    2.9334    0.0465   -0.2765 C   0  0  0  0  0  0
   -3.6443   -0.8047    1.1843 C   0  0  0  0  0  0
   -2.8979   -0.0968    0.2724 C   0  0  0  0  0  0
    4.0008   -0.7727    0.8555 S   0  0  0  0  0  0
    5.4331   -0.2070    0.0307 C   0  0  0  0  0  0
    5.0861    0.5718   -1.0425 C   0  0  0  0  0  0
    3.6765    0.7191   -1.2153 C   0  0  0  0  0  0
   -3.9612    0.7672   -0.8293 S   0  0  0  0  0  0
   -5.3955    0.1688   -0.0311 C   0  0  0  0  0  0
   -5.0528   -0.6504    1.0137 C   0  0  0  0  0  0
    6.8073   -0.5770    0.5075 C   0  0  0  0  0  0
   -6.7674    0.5591   -0.4968 C   0  0  0  0  0  0
   -2.2604    2.6862    0.5736 H   0  0  0  0  0  0
    2.2981   -2.7730   -0.5553 H   0  0  0  0  0  0
   -3.1948   -1.4056    1.9682 H   0  0  0  0  0  0
    5.8219    1.0257   -1.6997 H   0  0  0  0  0  0
    3.2237    1.2931   -2.0171 H   0  0  0  0  0  0
   -5.7909   -1.1285    1.6515 H   0  0  0  0  0  0
    6.9926   -0.2337    1.5329 H   0  0  0  0  0  0
    7.5590   -0.1152   -0.1413 H   0  0  0  0  0  0
    6.9698   -1.6620    0.4892 H   0  0  0  0  0  0
   -6.9476    0.2619   -1.5371 H   0  0  0  0  0  0
   -6.9288    1.6421   -0.4303 H   0  0  0  0  0  0
   -7.5217    0.0686    0.1274 H   0  0  0  0  0  0
    0.3925   -4.5578   -0.5891 H   0  0  0  0  0  0
    0.6319    5.8623    0.6157 C   0  0  0  0  0  0
   -0.4340    4.9042    0.6650 C   0  0  0  0  0  0
   -1.6644    5.4907    0.9460 C   0  0  0  0  0  0
   -1.8546    6.8833    1.1621 C   0  0  0  0  0  0
   -0.8386    7.7998    1.1158 C   0  0  0  0  0  0
    0.4343    7.2583    0.8338 C   0  0  0  0  0  0
    1.6280    7.8816    0.7192 N   0  0  0  0  0  0
    2.4599    6.8850    0.4488 N   0  0  0  0  0  0
    1.9453    5.6647    0.3710 N   0  0  0  0  0  0
   -2.7856    4.7426    1.0351 F   0  0  0  0  0  0
   -3.1180    7.2826    1.4241 F   0  0  0  0  0  0
    3.8817    7.1219    0.2445 C   0  0  0  0  0  0
   -1.0133    8.8559    1.2850 H   0  0  0  0  0  0
    4.3483    6.1583    0.0450 H   0  0  0  0  0  0
    4.0187    7.7972   -0.6036 H   0  0  0  0  0  0
    4.3064    7.5746    1.1437 H   0  0  0  0  0  0
  1  2  1  0  0  0
  1  6  2  0  0  0
  1 13  1  0  0  0
  2  9  1  0  0  0
  2  3  2  0  0  0
  3  7  1  0  0  0
  3  4  1  0  0  0
  4 15  1  0  0  0
  4  5  2  0  0  0
  5  6  1  0  0  0
  5 12  1  0  0  0
  6 10  1  0  0  0
  7  8  2  0  0  0
  7 25  1  0  0  0
  8  9  1  0  0  0
  8 39  1  0  0  0
 10 11  2  0  0  0
 10 26  1  0  0  0
 11 12  1  0  0  0
 11 37  1  0  0  0
 13 16  1  0  0  0
 13 19  2  0  0  0
 14 27  1  0  0  0
 14 15  2  0  0  0
 14 22  1  0  0  0
 15 20  1  0  0  0
 16 17  1  0  0  0
 17 23  1  0  0  0
 17 18  2  0  0  0
 18 19  1  0  0  0
 18 28  1  0  0  0
 19 29  1  0  0  0
 20 21  1  0  0  0
 21 22  2  0  0  0
 21 24  1  0  0  0
 22 30  1  0  0  0
 23 33  1  0  0  0
 23 31  1  0  0  0
 23 32  1  0  0  0
 24 36  1  0  0  0
 24 34  1  0  0  0
 24 35  1  0  0  0
 38 39  1  0  0  0
 38 43  1  0  0  0
 38 46  2  0  0  0
 39 40  2  0  0  0
 40 41  1  0  0  0
 40 47  1  0  0  0
 41 42  2  0  0  0
 41 48  1  0  0  0
 42 43  1  0  0  0
 42 50  1  0  0  0
 43 44  2  0  0  0
 44 45  1  0  0  0
 45 46  1  0  0  0
 45 49  1  0  0  0
 49 51  1  0  0  0
 49 52  1  0  0  0
 49 53  1  0  0  0
M  END
> <b_m_subgroup_collapsed>
0

> <r_j_HOMO-LUMO_Gap_Hartree>
0.11093

> <r_matsci_optelec_Electron_Reorganization_Energy_(eV)>
0.236223

> <r_matsci_optelec_Hole_Reorganization_Energy_(eV)>
0.289559

> <s_m_subgroup_title>
ALL-structures-1320->molecular-polymer-opto-all_copy

> <s_m_subgroupid>
ALL-structures-1320->molecular_materials_half_2-features_copy

$$$$
