# Supplementary material for: Band Gap and Reorganization Energy Prediction of Conducting Polymers by the Integration of Machine Learning and Density Functional Theory
Source: J Chem Inf Model. 2025 May 28;65(11):5360–9. doi: 10.1021/acs.jcim.5c00345 (PMC12152970; doi:10.1021/acs.jcim.5c00345)
Supplement: Supplementary file 2 [file ci5c00345_si_002.zip › Structures_1009.sdf]

D19A21
                    3D
 Schrodinger Suite 2024-2.
 64 72  0  0  1  0            999 V2000
    1.4586    0.0204   -0.0811 C   0  0  0  0  0  0
    0.6998    1.1831    0.0940 C   0  0  0  0  0  0
   -0.7235    1.1827    0.1807 C   0  0  0  0  0  0
   -1.4419   -0.0309    0.0715 C   0  0  0  0  0  0
   -0.6828   -1.1952   -0.1025 C   0  0  0  0  0  0
    0.7409   -1.1955   -0.1812 C   0  0  0  0  0  0
   -1.2462    2.4973    0.4252 C   0  0  0  0  0  0
   -0.2878    3.4738    0.5062 C   0  0  0  0  0  0
    1.3454    2.8092    0.2916 S   0  0  0  0  0  0
    1.2600   -2.5219   -0.4098 C   0  0  0  0  0  0
    0.2861   -3.4664   -0.4927 C   0  0  0  0  0  0
   -1.3297   -2.8241   -0.3030 S   0  0  0  0  0  0
    2.9310    0.0745   -0.1604 C   0  0  0  0  0  0
   -3.7106   -0.7408    1.0364 C   0  0  0  0  0  0
   -2.9150   -0.0835    0.1297 C   0  0  0  0  0  0
    3.9502   -0.7106    1.0365 S   0  0  0  0  0  0
    5.4144   -0.1551    0.2609 C   0  0  0  0  0  0
    5.1115    0.5917   -0.8469 C   0  0  0  0  0  0
    3.7102    0.7249   -1.0845 C   0  0  0  0  0  0
   -3.9115    0.7048   -1.0849 S   0  0  0  0  0  0
   -5.3895    0.1389   -0.3435 C   0  0  0  0  0  0
   -5.1077   -0.6109    0.7698 C   0  0  0  0  0  0
    6.7680   -0.5003    0.8078 C   0  0  0  0  0  0
   -6.7327    0.4768   -0.9211 C   0  0  0  0  0  0
   -2.2999    2.7068    0.5469 H   0  0  0  0  0  0
    2.3159   -2.7416   -0.5117 H   0  0  0  0  0  0
   -3.3043   -1.2939    1.8769 H   0  0  0  0  0  0
    5.8732    1.0352   -1.4811 H   0  0  0  0  0  0
    3.2889    1.2766   -1.9181 H   0  0  0  0  0  0
   -5.8811   -1.0603    1.3862 H   0  0  0  0  0  0
    6.8971   -0.1436    1.8367 H   0  0  0  0  0  0
    7.5438   -0.0340    0.1917 H   0  0  0  0  0  0
    6.9464   -1.5827    0.8090 H   0  0  0  0  0  0
   -6.8374    0.1185   -1.9528 H   0  0  0  0  0  0
   -6.9160    1.5587   -0.9288 H   0  0  0  0  0  0
   -7.5204    0.0074   -0.3223 H   0  0  0  0  0  0
    0.4156   -4.5287   -0.6587 H   0  0  0  0  0  0
   -1.7475    5.4586    1.1296 C   0  0  0  0  0  0
   -0.4772    4.9025    0.7423 C   0  0  0  0  0  0
    0.5496    5.8243    0.6139 C   0  0  0  0  0  0
    0.3895    7.2251    0.8452 C   0  0  0  0  0  0
   -0.8498    7.7893    1.2367 C   0  0  0  0  0  0
   -1.9173    6.8492    1.3695 C   0  0  0  0  0  0
   -3.1992    7.0690    1.7227 N   0  0  0  0  0  0
   -3.7358    5.8565    1.6812 N   0  0  0  0  0  0
   -2.9345    4.8523    1.3435 N   0  0  0  0  0  0
   -5.1362    5.6373    1.9941 C   0  0  0  0  0  0
    1.4635    8.1601    0.6946 C   0  0  0  0  0  0
    1.2837    9.5491    0.9345 C   0  0  0  0  0  0
    0.0274   10.0802    1.3357 C   0  0  0  0  0  0
   -1.0115    9.1943    1.4771 C   0  0  0  0  0  0
    2.7453    7.9543    0.3262 N   0  0  0  0  0  0
    3.2691    9.1764    0.3564 N   0  0  0  0  0  0
    2.4610   10.1728    0.7102 N   0  0  0  0  0  0
    4.6635    9.4091    0.0109 C   0  0  0  0  0  0
    1.5388    5.4905    0.3163 H   0  0  0  0  0  0
   -5.3300    4.5699    1.8964 H   0  0  0  0  0  0
   -5.3374    5.9703    3.0133 H   0  0  0  0  0  0
   -5.7563    6.2036    1.2985 H   0  0  0  0  0  0
   -0.0959   11.1430    1.5181 H   0  0  0  0  0  0
   -1.9942    9.5438    1.7781 H   0  0  0  0  0  0
    4.8512   10.4773    0.1109 H   0  0  0  0  0  0
    5.3086    8.8432    0.6880 H   0  0  0  0  0  0
    4.8437    9.0853   -1.0176 H   0  0  0  0  0  0
  1  2  1  0  0  0
  1  6  2  0  0  0
  1 13  1  0  0  0
  2  9  1  0  0  0
  2  3  2  0  0  0
  3  7  1  0  0  0
  3  4  1  0  0  0
  4 15  1  0  0  0
  4  5  2  0  0  0
  5  6  1  0  0  0
  5 12  1  0  0  0
  6 10  1  0  0  0
  7  8  2  0  0  0
  7 25  1  0  0  0
  8  9  1  0  0  0
  8 39  1  0  0  0
 10 11  2  0  0  0
 10 26  1  0  0  0
 11 12  1  0  0  0
 11 37  1  0  0  0
 13 16  1  0  0  0
 13 19  2  0  0  0
 14 27  1  0  0  0
 14 15  2  0  0  0
 14 22  1  0  0  0
 15 20  1  0  0  0
 16 17  1  0  0  0
 17 23  1  0  0  0
 17 18  2  0  0  0
 18 19  1  0  0  0
 18 28  1  0  0  0
 19 29  1  0  0  0
 20 21  1  0  0  0
 21 22  2  0  0  0
 21 24  1  0  0  0
 22 30  1  0  0  0
 23 33  1  0  0  0
 23 31  1  0  0  0
 23 32  1  0  0  0
 24 36  1  0  0  0
 24 34  1  0  0  0
 24 35  1  0  0  0
 38 39  1  0  0  0
 38 43  1  0  0  0
 38 46  2  0  0  0
 39 40  2  0  0  0
 40 41  1  0  0  0
 40 56  1  0  0  0
 41 42  2  0  0  0
 41 48  1  0  0  0
 42 43  1  0  0  0
 42 51  1  0  0  0
 43 44  2  0  0  0
 44 45  1  0  0  0
 45 46  1  0  0  0
 45 47  1  0  0  0
 47 57  1  0  0  0
 47 58  1  0  0  0
 47 59  1  0  0  0
 48 49  1  0  0  0
 48 52  2  0  0  0
 49 50  1  0  0  0
 49 54  2  0  0  0
 50 51  2  0  0  0
 50 60  1  0  0  0
 51 61  1  0  0  0
 52 53  1  0  0  0
 53 54  1  0  0  0
 53 55  1  0  0  0
 55 62  1  0  0  0
 55 63  1  0  0  0
 55 64  1  0  0  0
M  END
> <b_m_subgroup_collapsed>
0

> <r_j_HOMO-LUMO_Gap_Hartree>
0.11261

> <r_matsci_optelec_Electron_Reorganization_Energy_(eV)>
0.204609

> <r_matsci_optelec_Hole_Reorganization_Energy_(eV)>
0.270126

> <s_m_subgroup_title>
ALL-structures-1320->molecular-polymer-opto-all_copy

> <s_m_subgroupid>
ALL-structures-1320->molecular_materials_half_2-features_copy

$$$$
