# Supplementary material for: Band Gap and Reorganization Energy Prediction of Conducting Polymers by the Integration of Machine Learning and Density Functional Theory
Source: J Chem Inf Model. 2025 May 28;65(11):5360–9. doi: 10.1021/acs.jcim.5c00345 (PMC12152970; doi:10.1021/acs.jcim.5c00345)
Supplement: Supplementary file 2 [file ci5c00345_si_002.zip › Structures_101.sdf]

D1A49
                    3D
 Schrodinger Suite 2024-2.
 49 55  0  0  1  0            999 V2000
   -2.9328    0.9091   -0.1466 C   0  0  0  0  0  0
   -1.9337   -0.1114   -0.1582 C   0  0  0  0  0  0
   -2.2336   -1.4285   -0.3704 O   0  0  0  0  0  0
   -3.6305   -1.7180   -0.1903 C   0  0  0  0  0  0
   -4.4891   -0.6679   -0.8787 C   0  0  0  0  0  0
   -4.2640    0.6300   -0.3085 O   0  0  0  0  0  0
   -0.6466    0.3545    0.0400 C   0  0  0  0  0  0
   -0.6908    2.1053    0.2615 S   0  0  0  0  0  0
   -2.4167    2.1561    0.0692 C   0  0  0  0  0  0
    0.5760   -0.4043    0.0822 C   0  0  0  0  0  0
    1.8586    0.0604    0.3054 C   0  0  0  0  0  0
    2.8529   -0.9528    0.3073 C   0  0  0  0  0  0
    2.3641   -2.2219    0.0666 C   0  0  0  0  0  0
    0.6167   -2.1538   -0.1439 S   0  0  0  0  0  0
    4.1777   -0.6809    0.5003 O   0  0  0  0  0  0
    4.4147    0.6320    1.0377 C   0  0  0  0  0  0
    3.5520    1.6651    0.3294 C   0  0  0  0  0  0
    2.1591    1.3780    0.5282 O   0  0  0  0  0  0
   -3.8550   -1.7540    0.8840 H   0  0  0  0  0  0
   -3.7902   -2.7059   -0.6281 H   0  0  0  0  0  0
   -5.5516   -0.8789   -0.7354 H   0  0  0  0  0  0
   -4.2667   -0.6376   -1.9541 H   0  0  0  0  0  0
    5.4775    0.8314    0.8812 H   0  0  0  0  0  0
    4.1987    0.6236    2.1141 H   0  0  0  0  0  0
    3.7703    1.6761   -0.7470 H   0  0  0  0  0  0
    3.7164    2.6624    0.7437 H   0  0  0  0  0  0
   -2.9539    3.0925    0.1254 H   0  0  0  0  0  0
    8.3641   -6.8041    0.7559 C   0  0  0  0  0  0
    7.4380   -5.3601    1.0305 S   0  0  0  0  0  0
    6.0470   -6.0324    0.2033 C   0  0  0  0  0  0
    6.3156   -7.3214   -0.2426 C   0  0  0  0  0  0
    7.6490   -7.7436    0.0767 C   0  0  0  0  0  0
    4.8457   -5.2757    0.0310 C   0  0  0  0  0  0
    3.5968   -5.7361   -0.3717 C   0  0  0  0  0  0
    2.6139   -4.7054   -0.3843 C   0  0  0  0  0  0
    3.0883   -3.4625   -0.0195 C   0  0  0  0  0  0
    4.8053   -3.5588    0.3651 S   0  0  0  0  0  0
    5.4628   -8.2508   -1.0114 C   0  0  0  0  0  0
    4.0618   -8.1252   -1.1253 N   0  0  0  0  0  0
    3.1610   -7.1043   -0.7439 C   0  0  0  0  0  0
    5.9891   -9.2388   -1.5222 O   0  0  0  0  0  0
    3.4419   -9.3125   -1.7580 C   0  0  0  0  0  0
    1.9533   -7.3255   -0.8004 O   0  0  0  0  0  0
    9.3804   -6.8688    1.1209 H   0  0  0  0  0  0
    8.0268   -8.7175   -0.2072 H   0  0  0  0  0  0
    1.5878   -4.9016   -0.6701 H   0  0  0  0  0  0
    2.3676   -9.1602   -1.7845 H   0  0  0  0  0  0
    3.8465   -9.4365   -2.7645 H   0  0  0  0  0  0
    3.6872  -10.2059   -1.1793 H   0  0  0  0  0  0
  1  6  1  0  0  0
  1  9  2  0  0  0
  1  2  1  0  0  0
  2  7  2  0  0  0
  2  3  1  0  0  0
  3  4  1  0  0  0
  4 19  1  0  0  0
  4  5  1  0  0  0
  4 20  1  0  0  0
  5 21  1  0  0  0
  5  6  1  0  0  0
  5 22  1  0  0  0
  7  8  1  0  0  0
  7 10  1  0  0  0
  8  9  1  0  0  0
  9 27  1  0  0  0
 10 11  2  0  0  0
 10 14  1  0  0  0
 11 18  1  0  0  0
 11 12  1  0  0  0
 12 13  2  0  0  0
 12 15  1  0  0  0
 13 14  1  0  0  0
 13 36  1  0  0  0
 15 16  1  0  0  0
 16 24  1  0  0  0
 16 17  1  0  0  0
 16 23  1  0  0  0
 17 26  1  0  0  0
 17 18  1  0  0  0
 17 25  1  0  0  0
 28 29  1  0  0  0
 28 32  2  0  0  0
 28 44  1  0  0  0
 29 30  1  0  0  0
 30 31  2  0  0  0
 30 33  1  0  0  0
 31 32  1  0  0  0
 31 38  1  0  0  0
 32 45  1  0  0  0
 33 34  2  0  0  0
 33 37  1  0  0  0
 34 35  1  0  0  0
 34 40  1  0  0  0
 35 36  2  0  0  0
 35 46  1  0  0  0
 36 37  1  0  0  0
 38 39  1  0  0  0
 38 41  2  0  0  0
 39 40  1  0  0  0
 39 42  1  0  0  0
 40 43  2  0  0  0
 42 47  1  0  0  0
 42 48  1  0  0  0
 42 49  1  0  0  0
M  END
> <b_m_subgroup_collapsed>
0

> <r_j_HOMO-LUMO_Gap_Hartree>
0.09955

> <r_matsci_optelec_Electron_Reorganization_Energy_(eV)>
0.32561

> <r_matsci_optelec_Hole_Reorganization_Energy_(eV)>
0.299932

> <s_m_subgroup_title>
ALL-structures-1320->molecular-polymer-opto-all_copy

> <s_m_subgroupid>
ALL-structures-1320->molecular_materials_half_2-features_copy

$$$$
