# Supplementary material for: Band Gap and Reorganization Energy Prediction of Conducting Polymers by the Integration of Machine Learning and Density Functional Theory
Source: J Chem Inf Model. 2025 May 28;65(11):5360–9. doi: 10.1021/acs.jcim.5c00345 (PMC12152970; doi:10.1021/acs.jcim.5c00345)
Supplement: Supplementary file 2 [file ci5c00345_si_002.zip › Structures_1010.sdf]

D19A22
                    3D
 Schrodinger Suite 2024-2.
 52 58  0  0  1  0            999 V2000
    1.4378    0.0282   -0.1241 C   0  0  0  0  0  0
    0.6581    1.1836    0.0109 C   0  0  0  0  0  0
   -0.7626    1.1635    0.1234 C   0  0  0  0  0  0
   -1.4626   -0.0674    0.0912 C   0  0  0  0  0  0
   -0.6830   -1.2247   -0.0432 C   0  0  0  0  0  0
    0.7390   -1.2031   -0.1550 C   0  0  0  0  0  0
   -1.3064    2.4784    0.3209 C   0  0  0  0  0  0
   -0.3712    3.4790    0.3477 C   0  0  0  0  0  0
    1.2723    2.8264    0.1375 S   0  0  0  0  0  0
    1.2766   -2.5281   -0.3488 C   0  0  0  0  0  0
    0.3193   -3.4922   -0.3732 C   0  0  0  0  0  0
   -1.3023   -2.8730   -0.1681 S   0  0  0  0  0  0
    2.9061    0.1078   -0.2348 C   0  0  0  0  0  0
   -3.6762   -0.8720    1.0985 C   0  0  0  0  0  0
   -2.9306   -0.1501    0.1983 C   0  0  0  0  0  0
    3.9705   -0.7186    0.8958 S   0  0  0  0  0  0
    5.4053   -0.0928    0.1212 C   0  0  0  0  0  0
    5.0618    0.7085   -0.9368 C   0  0  0  0  0  0
    3.6532    0.8261   -1.1366 C   0  0  0  0  0  0
   -3.9950    0.6672   -0.9374 S   0  0  0  0  0  0
   -5.4277    0.0299   -0.1707 C   0  0  0  0  0  0
   -5.0842   -0.7645    0.8923 C   0  0  0  0  0  0
    6.7776   -0.4393    0.6209 C   0  0  0  0  0  0
   -6.8001    0.3603   -0.6812 C   0  0  0  0  0  0
   -2.3587    2.6739    0.4558 H   0  0  0  0  0  0
    2.3328   -2.7344   -0.4705 H   0  0  0  0  0  0
   -3.2272   -1.4488    1.9002 H   0  0  0  0  0  0
    5.7995    1.1998   -1.5640 H   0  0  0  0  0  0
    3.2047    1.4093   -1.9341 H   0  0  0  0  0  0
   -5.8215   -1.2602    1.5163 H   0  0  0  0  0  0
    6.9359   -0.1031    1.6533 H   0  0  0  0  0  0
    7.5315    0.0456   -0.0080 H   0  0  0  0  0  0
    6.9634   -1.5203    0.5947 H   0  0  0  0  0  0
   -6.9500    0.0110   -1.7107 H   0  0  0  0  0  0
   -6.9943    1.4404   -0.6688 H   0  0  0  0  0  0
   -7.5537   -0.1234   -0.0507 H   0  0  0  0  0  0
    0.4655   -4.5575   -0.5027 H   0  0  0  0  0  0
    0.4022    7.1986    0.2907 C   0  0  0  0  0  0
   -0.7509    7.7863    0.7564 C   0  0  0  0  0  0
   -1.8471    6.9633    1.1158 C   0  0  0  0  0  0
   -1.7586    5.5339    0.9966 C   0  0  0  0  0  0
   -0.5429    4.9311    0.5013 C   0  0  0  0  0  0
    0.4977    5.7954    0.1648 C   0  0  0  0  0  0
   -2.9812    7.5649    1.5772 N   0  0  0  0  0  0
   -3.9823    6.7788    1.9111 C   0  0  0  0  0  0
   -3.8974    5.3669    1.8051 C   0  0  0  0  0  0
   -2.8175    4.7600    1.3611 N   0  0  0  0  0  0
    1.2544    7.8112    0.0081 H   0  0  0  0  0  0
   -0.8580    8.8618    0.8600 H   0  0  0  0  0  0
    1.4235    5.3851   -0.2262 H   0  0  0  0  0  0
   -4.8908    7.2519    2.2795 H   0  0  0  0  0  0
   -4.7383    4.7384    2.0969 H   0  0  0  0  0  0
  1  2  1  0  0  0
  1  6  2  0  0  0
  1 13  1  0  0  0
  2  9  1  0  0  0
  2  3  2  0  0  0
  3  7  1  0  0  0
  3  4  1  0  0  0
  4 15  1  0  0  0
  4  5  2  0  0  0
  5  6  1  0  0  0
  5 12  1  0  0  0
  6 10  1  0  0  0
  7  8  2  0  0  0
  7 25  1  0  0  0
  8  9  1  0  0  0
  8 42  1  0  0  0
 10 11  2  0  0  0
 10 26  1  0  0  0
 11 12  1  0  0  0
 11 37  1  0  0  0
 13 16  1  0  0  0
 13 19  2  0  0  0
 14 27  1  0  0  0
 14 15  2  0  0  0
 14 22  1  0  0  0
 15 20  1  0  0  0
 16 17  1  0  0  0
 17 23  1  0  0  0
 17 18  2  0  0  0
 18 19  1  0  0  0
 18 28  1  0  0  0
 19 29  1  0  0  0
 20 21  1  0  0  0
 21 22  2  0  0  0
 21 24  1  0  0  0
 22 30  1  0  0  0
 23 33  1  0  0  0
 23 31  1  0  0  0
 23 32  1  0  0  0
 24 36  1  0  0  0
 24 34  1  0  0  0
 24 35  1  0  0  0
 38 39  2  0  0  0
 38 43  1  0  0  0
 38 48  1  0  0  0
 39 40  1  0  0  0
 39 49  1  0  0  0
 40 41  1  0  0  0
 40 44  2  0  0  0
 41 42  1  0  0  0
 41 47  2  0  0  0
 42 43  2  0  0  0
 43 50  1  0  0  0
 44 45  1  0  0  0
 45 46  2  0  0  0
 45 51  1  0  0  0
 46 47  1  0  0  0
 46 52  1  0  0  0
M  END
> <b_m_subgroup_collapsed>
0

> <r_j_HOMO-LUMO_Gap_Hartree>
0.10457

> <r_matsci_optelec_Electron_Reorganization_Energy_(eV)>
0.240564

> <r_matsci_optelec_Hole_Reorganization_Energy_(eV)>
0.290114

> <s_m_subgroup_title>
ALL-structures-1320->molecular-polymer-opto-all_copy

> <s_m_subgroupid>
ALL-structures-1320->molecular_materials_half_2-features_copy

$$$$
