# Supplementary material for: Band Gap and Reorganization Energy Prediction of Conducting Polymers by the Integration of Machine Learning and Density Functional Theory
Source: J Chem Inf Model. 2025 May 28;65(11):5360–9. doi: 10.1021/acs.jcim.5c00345 (PMC12152970; doi:10.1021/acs.jcim.5c00345)
Supplement: Supplementary file 2 [file ci5c00345_si_002.zip › Structures_1011.sdf]

D19A23
                    3D
 Schrodinger Suite 2024-2.
 51 57  0  0  1  0            999 V2000
    1.4392    0.0267   -0.1272 C   0  0  0  0  0  0
    0.6622    1.1811    0.0269 C   0  0  0  0  0  0
   -0.7564    1.1597    0.1604 C   0  0  0  0  0  0
   -1.4574   -0.0706    0.1319 C   0  0  0  0  0  0
   -0.6810   -1.2271   -0.0196 C   0  0  0  0  0  0
    0.7397   -1.2046   -0.1527 C   0  0  0  0  0  0
   -1.2968    2.4726    0.3732 C   0  0  0  0  0  0
   -0.3602    3.4735    0.3878 C   0  0  0  0  0  0
    1.2804    2.8232    0.1486 S   0  0  0  0  0  0
    1.2744   -2.5287   -0.3583 C   0  0  0  0  0  0
    0.3161   -3.4927   -0.3712 C   0  0  0  0  0  0
   -1.3023   -2.8748   -0.1391 S   0  0  0  0  0  0
    2.9062    0.1067   -0.2619 C   0  0  0  0  0  0
   -3.6607   -0.8527    1.1813 C   0  0  0  0  0  0
   -2.9246   -0.1514    0.2573 C   0  0  0  0  0  0
    3.9890   -0.6859    0.8733 S   0  0  0  0  0  0
    5.4099   -0.0763    0.0570 C   0  0  0  0  0  0
    5.0483    0.6895   -1.0189 C   0  0  0  0  0  0
    3.6368    0.7966   -1.1986 C   0  0  0  0  0  0
   -3.9998    0.6437   -0.8836 S   0  0  0  0  0  0
   -5.4249    0.0242   -0.0868 C   0  0  0  0  0  0
   -5.0707   -0.7485    0.9883 C   0  0  0  0  0  0
    6.7911   -0.4013    0.5428 C   0  0  0  0  0  0
   -6.8028    0.3454   -0.5871 C   0  0  0  0  0  0
   -2.3472    2.6672    0.5238 H   0  0  0  0  0  0
    2.3289   -2.7339   -0.4960 H   0  0  0  0  0  0
   -3.2030   -1.4153    1.9877 H   0  0  0  0  0  0
    5.7752    1.1643   -1.6716 H   0  0  0  0  0  0
    3.1743    1.3545   -2.0046 H   0  0  0  0  0  0
   -5.8017   -1.2312    1.6298 H   0  0  0  0  0  0
    6.9584   -0.0500    1.5684 H   0  0  0  0  0  0
    7.5324    0.0839   -0.1020 H   0  0  0  0  0  0
    6.9862   -1.4805    0.5274 H   0  0  0  0  0  0
   -6.9591   -0.0071   -1.6140 H   0  0  0  0  0  0
   -7.0025    1.4240   -0.5759 H   0  0  0  0  0  0
   -7.5486   -0.1408    0.0503 H   0  0  0  0  0  0
    0.4598   -4.5575   -0.5067 H   0  0  0  0  0  0
    0.5383    5.7905    0.3732 C   0  0  0  0  0  0
   -0.5391    4.9196    0.5632 C   0  0  0  0  0  0
   -1.7852    5.5396    0.9329 C   0  0  0  0  0  0
   -1.8164    6.9619    1.0704 C   0  0  0  0  0  0
   -0.6286    7.7082    0.8425 C   0  0  0  0  0  0
    0.5101    7.1389    0.5057 N   0  0  0  0  0  0
   -2.9186    4.8121    1.1559 N   0  0  0  0  0  0
   -4.0041    5.4764    1.4899 C   0  0  0  0  0  0
   -4.0267    6.8928    1.6200 C   0  0  0  0  0  0
   -2.9541    7.6286    1.4157 N   0  0  0  0  0  0
    1.5086    5.3942    0.0859 H   0  0  0  0  0  0
   -0.6558    8.7916    0.9479 H   0  0  0  0  0  0
   -4.9085    4.8945    1.6705 H   0  0  0  0  0  0
   -4.9461    7.4056    1.8967 H   0  0  0  0  0  0
  1  2  1  0  0  0
  1  6  2  0  0  0
  1 13  1  0  0  0
  2  9  1  0  0  0
  2  3  2  0  0  0
  3  7  1  0  0  0
  3  4  1  0  0  0
  4 15  1  0  0  0
  4  5  2  0  0  0
  5  6  1  0  0  0
  5 12  1  0  0  0
  6 10  1  0  0  0
  7  8  2  0  0  0
  7 25  1  0  0  0
  8  9  1  0  0  0
  8 39  1  0  0  0
 10 11  2  0  0  0
 10 26  1  0  0  0
 11 12  1  0  0  0
 11 37  1  0  0  0
 13 16  1  0  0  0
 13 19  2  0  0  0
 14 27  1  0  0  0
 14 15  2  0  0  0
 14 22  1  0  0  0
 15 20  1  0  0  0
 16 17  1  0  0  0
 17 23  1  0  0  0
 17 18  2  0  0  0
 18 19  1  0  0  0
 18 28  1  0  0  0
 19 29  1  0  0  0
 20 21  1  0  0  0
 21 22  2  0  0  0
 21 24  1  0  0  0
 22 30  1  0  0  0
 23 33  1  0  0  0
 23 31  1  0  0  0
 23 32  1  0  0  0
 24 36  1  0  0  0
 24 34  1  0  0  0
 24 35  1  0  0  0
 38 39  1  0  0  0
 38 43  2  0  0  0
 38 48  1  0  0  0
 39 40  2  0  0  0
 40 41  1  0  0  0
 40 44  1  0  0  0
 41 42  2  0  0  0
 41 47  1  0  0  0
 42 43  1  0  0  0
 42 49  1  0  0  0
 44 45  2  0  0  0
 45 46  1  0  0  0
 45 50  1  0  0  0
 46 47  2  0  0  0
 46 51  1  0  0  0
M  END
> <b_m_subgroup_collapsed>
0

> <r_j_HOMO-LUMO_Gap_Hartree>
0.09579

> <r_matsci_optelec_Electron_Reorganization_Energy_(eV)>
0.254633

> <r_matsci_optelec_Hole_Reorganization_Energy_(eV)>
0.309631

> <s_m_subgroup_title>
ALL-structures-1320->molecular-polymer-opto-all_copy

> <s_m_subgroupid>
ALL-structures-1320->molecular_materials_half_2-features_copy

$$$$
