# Supplementary material for: Band Gap and Reorganization Energy Prediction of Conducting Polymers by the Integration of Machine Learning and Density Functional Theory
Source: J Chem Inf Model. 2025 May 28;65(11):5360–9. doi: 10.1021/acs.jcim.5c00345 (PMC12152970; doi:10.1021/acs.jcim.5c00345)
Supplement: Supplementary file 2 [file ci5c00345_si_002.zip › Structures_1012.sdf]

D19A24
                    3D
 Schrodinger Suite 2024-2.
 57 63  0  0  1  0            999 V2000
    1.4398    0.0380   -0.1254 C   0  0  0  0  0  0
    0.6428    1.1802    0.0308 C   0  0  0  0  0  0
   -0.7772    1.1224    0.1655 C   0  0  0  0  0  0
   -1.4532   -0.1222    0.1310 C   0  0  0  0  0  0
   -0.6536   -1.2609   -0.0239 C   0  0  0  0  0  0
    0.7667   -1.2067   -0.1551 C   0  0  0  0  0  0
   -1.3440    2.4225    0.3809 C   0  0  0  0  0  0
   -0.4161    3.4316    0.3940 C   0  0  0  0  0  0
    1.2330    2.8340    0.1423 S   0  0  0  0  0  0
    1.3302   -2.5188   -0.3617 C   0  0  0  0  0  0
    0.3942   -3.5038   -0.3786 C   0  0  0  0  0  0
   -1.2382   -2.9225   -0.1472 S   0  0  0  0  0  0
    2.9062    0.1460   -0.2536 C   0  0  0  0  0  0
   -3.6489   -0.9500    1.1653 C   0  0  0  0  0  0
   -2.9190   -0.2321    0.2486 C   0  0  0  0  0  0
    3.9973   -0.6267    0.8893 S   0  0  0  0  0  0
    5.4117    0.0129    0.0864 C   0  0  0  0  0  0
    5.0414    0.7779   -0.9895 C   0  0  0  0  0  0
    3.6287    0.8573   -1.1807 C   0  0  0  0  0  0
   -4.0000    0.5431   -0.9024 S   0  0  0  0  0  0
   -5.4204   -0.1023   -0.1172 C   0  0  0  0  0  0
   -5.0597   -0.8717    0.9602 C   0  0  0  0  0  0
    6.7959   -0.2867    0.5830 C   0  0  0  0  0  0
   -6.8002    0.1946   -0.6286 C   0  0  0  0  0  0
   -2.3973    2.6043    0.5321 H   0  0  0  0  0  0
    2.3894   -2.7000   -0.4974 H   0  0  0  0  0  0
   -3.1865   -1.5091    1.9724 H   0  0  0  0  0  0
    5.7628    1.2736   -1.6324 H   0  0  0  0  0  0
    3.1597    1.4164   -1.9834 H   0  0  0  0  0  0
   -5.7866   -1.3713    1.5937 H   0  0  0  0  0  0
    6.9469    0.0600    1.6127 H   0  0  0  0  0  0
    7.5310    0.2193   -0.0513 H   0  0  0  0  0  0
    7.0167   -1.3610    0.5614 H   0  0  0  0  0  0
   -6.9387   -0.1492   -1.6612 H   0  0  0  0  0  0
   -7.0255    1.2684   -0.6073 H   0  0  0  0  0  0
   -7.5409   -0.3152   -0.0043 H   0  0  0  0  0  0
    0.5620   -4.5645   -0.5170 H   0  0  0  0  0  0
    0.5302    6.9302    0.5998 C   0  0  0  0  0  0
   -0.6062    7.6570    0.8765 C   0  0  0  0  0  0
   -1.8226    6.9490    1.0234 C   0  0  0  0  0  0
   -1.8237    5.5328    0.8748 C   0  0  0  0  0  0
   -0.5713    4.8760    0.5758 C   0  0  0  0  0  0
    0.5496    5.5851    0.4549 N   0  0  0  0  0  0
   -2.9731    7.6161    1.3062 N   0  0  0  0  0  0
   -4.0901    6.9257    1.4462 C   0  0  0  0  0  0
   -4.0932    5.4891    1.3023 C   0  0  0  0  0  0
   -2.9770    4.8391    1.0224 N   0  0  0  0  0  0
   -5.3227    4.6224    1.4562 C   0  0  0  0  0  0
   -5.3183    7.7477    1.7622 C   0  0  0  0  0  0
    1.4928    7.4229    0.4818 H   0  0  0  0  0  0
   -0.5940    8.7368    0.9863 H   0  0  0  0  0  0
   -6.2334    5.1848    1.6619 H   0  0  0  0  0  0
   -5.4770    4.0371    0.5423 H   0  0  0  0  0  0
   -5.1695    3.9060    2.2716 H   0  0  0  0  0  0
   -6.2293    7.1584    1.8668 H   0  0  0  0  0  0
   -5.1569    8.3028    2.6932 H   0  0  0  0  0  0
   -5.4747    8.4901    0.9715 H   0  0  0  0  0  0
  1  2  1  0  0  0
  1  6  2  0  0  0
  1 13  1  0  0  0
  2  9  1  0  0  0
  2  3  2  0  0  0
  3  7  1  0  0  0
  3  4  1  0  0  0
  4 15  1  0  0  0
  4  5  2  0  0  0
  5  6  1  0  0  0
  5 12  1  0  0  0
  6 10  1  0  0  0
  7  8  2  0  0  0
  7 25  1  0  0  0
  8  9  1  0  0  0
  8 42  1  0  0  0
 10 11  2  0  0  0
 10 26  1  0  0  0
 11 12  1  0  0  0
 11 37  1  0  0  0
 13 16  1  0  0  0
 13 19  2  0  0  0
 14 27  1  0  0  0
 14 15  2  0  0  0
 14 22  1  0  0  0
 15 20  1  0  0  0
 16 17  1  0  0  0
 17 23  1  0  0  0
 17 18  2  0  0  0
 18 19  1  0  0  0
 18 28  1  0  0  0
 19 29  1  0  0  0
 20 21  1  0  0  0
 21 22  2  0  0  0
 21 24  1  0  0  0
 22 30  1  0  0  0
 23 33  1  0  0  0
 23 31  1  0  0  0
 23 32  1  0  0  0
 24 36  1  0  0  0
 24 34  1  0  0  0
 24 35  1  0  0  0
 38 39  2  0  0  0
 38 43  1  0  0  0
 38 50  1  0  0  0
 39 40  1  0  0  0
 39 51  1  0  0  0
 40 41  2  0  0  0
 40 44  1  0  0  0
 41 42  1  0  0  0
 41 47  1  0  0  0
 42 43  2  0  0  0
 44 45  2  0  0  0
 45 46  1  0  0  0
 45 49  1  0  0  0
 46 47  2  0  0  0
 46 48  1  0  0  0
 48 52  1  0  0  0
 48 53  1  0  0  0
 48 54  1  0  0  0
 49 55  1  0  0  0
 49 56  1  0  0  0
 49 57  1  0  0  0
M  END
> <b_m_subgroup_collapsed>
0

> <r_j_HOMO-LUMO_Gap_Hartree>
0.09745

> <r_matsci_optelec_Electron_Reorganization_Energy_(eV)>
0.234944

> <r_matsci_optelec_Hole_Reorganization_Energy_(eV)>
0.292606

> <s_m_subgroup_title>
ALL-structures-1320->molecular-polymer-opto-all_copy

> <s_m_subgroupid>
ALL-structures-1320->molecular_materials_half_2-features_copy

$$$$
