# Supplementary material for: Band Gap and Reorganization Energy Prediction of Conducting Polymers by the Integration of Machine Learning and Density Functional Theory
Source: J Chem Inf Model. 2025 May 28;65(11):5360–9. doi: 10.1021/acs.jcim.5c00345 (PMC12152970; doi:10.1021/acs.jcim.5c00345)
Supplement: Supplementary file 2 [file ci5c00345_si_002.zip › Structures_1013.sdf]

D19A25
                    3D
 Schrodinger Suite 2024-2.
 52 58  0  0  1  0            999 V2000
    1.5077   -0.0617   -0.1304 C   0  0  0  0  0  0
    0.7791    1.1236    0.0412 C   0  0  0  0  0  0
   -0.6368    1.1514    0.1904 C   0  0  0  0  0  0
   -1.3886   -0.0500    0.1593 C   0  0  0  0  0  0
   -0.6587   -1.2327   -0.0127 C   0  0  0  0  0  0
    0.7615   -1.2632   -0.1605 C   0  0  0  0  0  0
   -1.1110    2.4825    0.4186 C   0  0  0  0  0  0
   -0.1326    3.4472    0.4364 C   0  0  0  0  0  0
    1.4698    2.7375    0.1589 S   0  0  0  0  0  0
    1.2433   -2.6048   -0.3849 C   0  0  0  0  0  0
    0.2500   -3.5317   -0.3996 C   0  0  0  0  0  0
   -1.3420   -2.8553   -0.1434 S   0  0  0  0  0  0
    2.9759   -0.0365   -0.2743 C   0  0  0  0  0  0
   -3.6108   -0.7726    1.2134 C   0  0  0  0  0  0
   -2.8553   -0.0728    0.3036 C   0  0  0  0  0  0
    4.0347   -0.8952    0.8372 S   0  0  0  0  0  0
    5.4732   -0.3202    0.0314 C   0  0  0  0  0  0
    5.1349    0.4910   -1.0211 C   0  0  0  0  0  0
    3.7277    0.6558   -1.1923 C   0  0  0  0  0  0
   -3.9111    0.8080   -0.7960 S   0  0  0  0  0  0
   -5.3526    0.2278    0.0035 C   0  0  0  0  0  0
   -5.0176   -0.5988    1.0453 C   0  0  0  0  0  0
    6.8434   -0.7104    0.5041 C   0  0  0  0  0  0
   -6.7211    0.6297   -0.4630 C   0  0  0  0  0  0
   -2.1610    2.6928    0.5724 H   0  0  0  0  0  0
    2.2880   -2.8481   -0.5350 H   0  0  0  0  0  0
   -3.1691   -1.3836    1.9934 H   0  0  0  0  0  0
    5.8752    0.9605   -1.6613 H   0  0  0  0  0  0
    3.2835    1.2584   -1.9776 H   0  0  0  0  0  0
   -5.7601   -1.0711    1.6815 H   0  0  0  0  0  0
    7.0295   -0.3875    1.5359 H   0  0  0  0  0  0
    7.5993   -0.2414   -0.1338 H   0  0  0  0  0  0
    6.9977   -1.7958    0.4657 H   0  0  0  0  0  0
   -6.9087    0.3202   -1.4985 H   0  0  0  0  0  0
   -6.8705    1.7152   -0.4117 H   0  0  0  0  0  0
   -7.4792    0.1569    0.1701 H   0  0  0  0  0  0
    0.3521   -4.5994   -0.5497 H   0  0  0  0  0  0
   -1.6443    5.3540    0.9670 C   0  0  0  0  0  0
   -0.3610    4.8838    0.6663 C   0  0  0  0  0  0
    0.6794    5.8686    0.6041 C   0  0  0  0  0  0
    0.3907    7.2539    0.8374 C   0  0  0  0  0  0
   -0.9242    7.6684    1.1335 C   0  0  0  0  0  0
   -1.9224    6.7140    1.1942 C   0  0  0  0  0  0
    1.9623    5.4944    0.3193 N   0  0  0  0  0  0
    2.8731    6.4023    0.2712 C   0  0  0  0  0  0
    2.5808    7.7784    0.5040 C   0  0  0  0  0  0
    1.3921    8.1905    0.7753 N   0  0  0  0  0  0
    3.5831    8.6669    0.4362 F   0  0  0  0  0  0
    4.1368    6.0494   -0.0072 F   0  0  0  0  0  0
   -2.4686    4.6525    1.0352 H   0  0  0  0  0  0
   -1.1151    8.7226    1.3064 H   0  0  0  0  0  0
   -2.9436    7.0094    1.4234 H   0  0  0  0  0  0
  1  2  1  0  0  0
  1  6  2  0  0  0
  1 13  1  0  0  0
  2  9  1  0  0  0
  2  3  2  0  0  0
  3  7  1  0  0  0
  3  4  1  0  0  0
  4 15  1  0  0  0
  4  5  2  0  0  0
  5  6  1  0  0  0
  5 12  1  0  0  0
  6 10  1  0  0  0
  7  8  2  0  0  0
  7 25  1  0  0  0
  8  9  1  0  0  0
  8 39  1  0  0  0
 10 11  2  0  0  0
 10 26  1  0  0  0
 11 12  1  0  0  0
 11 37  1  0  0  0
 13 16  1  0  0  0
 13 19  2  0  0  0
 14 27  1  0  0  0
 14 15  2  0  0  0
 14 22  1  0  0  0
 15 20  1  0  0  0
 16 17  1  0  0  0
 17 23  1  0  0  0
 17 18  2  0  0  0
 18 19  1  0  0  0
 18 28  1  0  0  0
 19 29  1  0  0  0
 20 21  1  0  0  0
 21 22  2  0  0  0
 21 24  1  0  0  0
 22 30  1  0  0  0
 23 33  1  0  0  0
 23 31  1  0  0  0
 23 32  1  0  0  0
 24 36  1  0  0  0
 24 34  1  0  0  0
 24 35  1  0  0  0
 38 39  1  0  0  0
 38 43  2  0  0  0
 38 50  1  0  0  0
 39 40  2  0  0  0
 40 41  1  0  0  0
 40 44  1  0  0  0
 41 42  2  0  0  0
 41 47  1  0  0  0
 42 43  1  0  0  0
 42 51  1  0  0  0
 43 52  1  0  0  0
 44 45  2  0  0  0
 45 46  1  0  0  0
 45 49  1  0  0  0
 46 47  2  0  0  0
 46 48  1  0  0  0
M  END
> <b_m_subgroup_collapsed>
0

> <r_j_HOMO-LUMO_Gap_Hartree>
0.0969

> <r_matsci_optelec_Electron_Reorganization_Energy_(eV)>
0.259962

> <r_matsci_optelec_Hole_Reorganization_Energy_(eV)>
0.280751

> <s_m_subgroup_title>
ALL-structures-1320->molecular-polymer-opto-all_copy

> <s_m_subgroupid>
ALL-structures-1320->molecular_materials_half_2-features_copy

$$$$
