# Supplementary material for: Band Gap and Reorganization Energy Prediction of Conducting Polymers by the Integration of Machine Learning and Density Functional Theory
Source: J Chem Inf Model. 2025 May 28;65(11):5360–9. doi: 10.1021/acs.jcim.5c00345 (PMC12152970; doi:10.1021/acs.jcim.5c00345)
Supplement: Supplementary file 2 [file ci5c00345_si_002.zip › Structures_1014.sdf]

D19A26
                    3D
 Schrodinger Suite 2024-2.
 56 63  0  0  1  0            999 V2000
    1.4709   -0.0159   -0.0849 C   0  0  0  0  0  0
    0.7264    1.1649    0.0416 C   0  0  0  0  0  0
   -0.6949    1.1793    0.1204 C   0  0  0  0  0  0
   -1.4349   -0.0294    0.0564 C   0  0  0  0  0  0
   -0.6882   -1.2074   -0.0655 C   0  0  0  0  0  0
    0.7379   -1.2257   -0.1392 C   0  0  0  0  0  0
   -1.1982    2.5003    0.3332 C   0  0  0  0  0  0
   -0.2372    3.4869    0.4000 C   0  0  0  0  0  0
    1.3904    2.7901    0.1453 S   0  0  0  0  0  0
    1.2419   -2.5651   -0.3226 C   0  0  0  0  0  0
    0.2583   -3.5014   -0.3785 C   0  0  0  0  0  0
   -1.3507   -2.8378   -0.2163 S   0  0  0  0  0  0
    2.9446    0.0160   -0.1599 C   0  0  0  0  0  0
   -3.7044   -0.7775    0.9825 C   0  0  0  0  0  0
   -2.9069   -0.0667    0.1177 C   0  0  0  0  0  0
    3.9502   -0.8131    1.0209 S   0  0  0  0  0  0
    5.4254   -0.2554    0.2690 C   0  0  0  0  0  0
    5.1369    0.5269   -0.8183 C   0  0  0  0  0  0
    3.7384    0.6847   -1.0592 C   0  0  0  0  0  0
   -3.9067    0.8020   -1.0390 S   0  0  0  0  0  0
   -5.3837    0.2016   -0.3274 C   0  0  0  0  0  0
   -5.1010   -0.6203    0.7334 C   0  0  0  0  0  0
    6.7717   -0.6324    0.8143 C   0  0  0  0  0  0
   -6.7275    0.5835   -0.8770 C   0  0  0  0  0  0
   -2.2465    2.7096    0.4650 H   0  0  0  0  0  0
    2.2951   -2.8010   -0.4153 H   0  0  0  0  0  0
   -3.3007   -1.3820    1.7882 H   0  0  0  0  0  0
    5.9070    0.9770   -1.4379 H   0  0  0  0  0  0
    3.3300    1.2641   -1.8804 H   0  0  0  0  0  0
   -5.8738   -1.1019    1.3250 H   0  0  0  0  0  0
    6.9103   -0.2811    1.8442 H   0  0  0  0  0  0
    7.5578   -0.1825    0.1987 H   0  0  0  0  0  0
    6.9255   -1.7185    0.8135 H   0  0  0  0  0  0
   -6.8529    0.2576   -1.9171 H   0  0  0  0  0  0
   -6.8894    1.6685   -0.8511 H   0  0  0  0  0  0
   -7.5164    0.1121   -0.2817 H   0  0  0  0  0  0
    0.3780   -4.5698   -0.5095 H   0  0  0  0  0  0
    0.3369    7.3048    0.5742 C   0  0  0  0  0  0
   -0.8730    7.7683    1.0847 C   0  0  0  0  0  0
   -1.8724    6.8494    1.4068 C   0  0  0  0  0  0
   -1.6778    5.4286    1.2104 C   0  0  0  0  0  0
   -0.4553    4.9186    0.6560 C   0  0  0  0  0  0
    0.5508    5.8923    0.3647 C   0  0  0  0  0  0
   -3.0466    7.3440    1.9245 N   0  0  0  0  0  0
   -3.9708    6.4782    2.2483 C   0  0  0  0  0  0
   -3.7763    5.0735    2.0884 C   0  0  0  0  0  0
   -2.6752    4.5724    1.5898 N   0  0  0  0  0  0
    1.3159    8.2244    0.2746 N   0  0  0  0  0  0
    2.4443    7.7633   -0.2004 C   0  0  0  0  0  0
    2.6681    6.3666   -0.4022 C   0  0  0  0  0  0
    1.7517    5.4729   -0.1306 N   0  0  0  0  0  0
   -1.0370    8.8298    1.2354 H   0  0  0  0  0  0
   -4.9031    6.8634    2.6583 H   0  0  0  0  0  0
   -4.5524    4.3718    2.3918 H   0  0  0  0  0  0
    3.2243    8.4851   -0.4405 H   0  0  0  0  0  0
    3.6205    6.0086   -0.7922 H   0  0  0  0  0  0
  1  2  1  0  0  0
  1  6  2  0  0  0
  1 13  1  0  0  0
  2  9  1  0  0  0
  2  3  2  0  0  0
  3  7  1  0  0  0
  3  4  1  0  0  0
  4 15  1  0  0  0
  4  5  2  0  0  0
  5  6  1  0  0  0
  5 12  1  0  0  0
  6 10  1  0  0  0
  7  8  2  0  0  0
  7 25  1  0  0  0
  8  9  1  0  0  0
  8 42  1  0  0  0
 10 11  2  0  0  0
 10 26  1  0  0  0
 11 12  1  0  0  0
 11 37  1  0  0  0
 13 16  1  0  0  0
 13 19  2  0  0  0
 14 27  1  0  0  0
 14 15  2  0  0  0
 14 22  1  0  0  0
 15 20  1  0  0  0
 16 17  1  0  0  0
 17 23  1  0  0  0
 17 18  2  0  0  0
 18 19  1  0  0  0
 18 28  1  0  0  0
 19 29  1  0  0  0
 20 21  1  0  0  0
 21 22  2  0  0  0
 21 24  1  0  0  0
 22 30  1  0  0  0
 23 33  1  0  0  0
 23 31  1  0  0  0
 23 32  1  0  0  0
 24 36  1  0  0  0
 24 34  1  0  0  0
 24 35  1  0  0  0
 38 39  1  0  0  0
 38 43  1  0  0  0
 38 48  2  0  0  0
 39 40  2  0  0  0
 39 52  1  0  0  0
 40 41  1  0  0  0
 40 44  1  0  0  0
 41 42  2  0  0  0
 41 47  1  0  0  0
 42 43  1  0  0  0
 43 51  2  0  0  0
 44 45  2  0  0  0
 45 46  1  0  0  0
 45 53  1  0  0  0
 46 47  2  0  0  0
 46 54  1  0  0  0
 48 49  1  0  0  0
 49 50  2  0  0  0
 49 55  1  0  0  0
 50 51  1  0  0  0
 50 56  1  0  0  0
M  END
> <b_m_subgroup_collapsed>
0

> <r_j_HOMO-LUMO_Gap_Hartree>
0.07479

> <r_matsci_optelec_Electron_Reorganization_Energy_(eV)>
0.237883

> <r_matsci_optelec_Hole_Reorganization_Energy_(eV)>
0.231063

> <s_m_subgroup_title>
ALL-structures-1320->molecular-polymer-opto-all_copy

> <s_m_subgroupid>
ALL-structures-1320->molecular_materials_half_2-features_copy

$$$$
