# Supplementary material for: Band Gap and Reorganization Energy Prediction of Conducting Polymers by the Integration of Machine Learning and Density Functional Theory
Source: J Chem Inf Model. 2025 May 28;65(11):5360–9. doi: 10.1021/acs.jcim.5c00345 (PMC12152970; doi:10.1021/acs.jcim.5c00345)
Supplement: Supplementary file 2 [file ci5c00345_si_002.zip › Structures_1015.sdf]

D19A27
                    3D
 Schrodinger Suite 2024-2.
 48 54  0  0  1  0            999 V2000
    1.4723    0.0329   -0.1317 C   0  0  0  0  0  0
    0.7167    1.1982    0.0329 C   0  0  0  0  0  0
   -0.7011    1.2015    0.1863 C   0  0  0  0  0  0
   -1.4217   -0.0180    0.1658 C   0  0  0  0  0  0
   -0.6647   -1.1863    0.0020 C   0  0  0  0  0  0
    0.7530   -1.1876   -0.1490 C   0  0  0  0  0  0
   -1.2096    2.5245    0.4045 C   0  0  0  0  0  0
   -0.2510    3.5075    0.4093 C   0  0  0  0  0  0
    1.3667    2.8324    0.1406 S   0  0  0  0  0  0
    1.2638   -2.5205   -0.3623 C   0  0  0  0  0  0
    0.2908   -3.4691   -0.3622 C   0  0  0  0  0  0
   -1.3145   -2.8227   -0.1091 S   0  0  0  0  0  0
    2.9385    0.0893   -0.2854 C   0  0  0  0  0  0
   -3.6209   -0.7702    1.2458 C   0  0  0  0  0  0
   -2.8869   -0.0734    0.3146 C   0  0  0  0  0  0
    4.0216   -0.7117    0.8427 S   0  0  0  0  0  0
    5.4422   -0.1472   -0.0036 C   0  0  0  0  0  0
    5.0800    0.6159   -1.0825 C   0  0  0  0  0  0
    3.6680    0.7536   -1.2415 C   0  0  0  0  0  0
   -3.9662    0.7657   -0.7925 S   0  0  0  0  0  0
   -5.3889    0.1723    0.0296 C   0  0  0  0  0  0
   -5.0312   -0.6275    1.0853 C   0  0  0  0  0  0
    6.8236   -0.5051    0.4599 C   0  0  0  0  0  0
   -6.7684    0.5461   -0.4291 C   0  0  0  0  0  0
   -2.2618    2.7279    0.5653 H   0  0  0  0  0  0
    2.3129   -2.7431   -0.5140 H   0  0  0  0  0  0
   -3.1588   -1.3560    2.0346 H   0  0  0  0  0  0
    5.8076    1.0640   -1.7525 H   0  0  0  0  0  0
    3.2023    1.3115   -2.0466 H   0  0  0  0  0  0
   -5.7611   -1.0997    1.7369 H   0  0  0  0  0  0
    7.0184   -0.1537    1.4800 H   0  0  0  0  0  0
    7.5651   -0.0430   -0.2002 H   0  0  0  0  0  0
    6.9921   -1.5887    0.4470 H   0  0  0  0  0  0
   -6.9577    0.2293   -1.4628 H   0  0  0  0  0  0
   -6.9375    1.6300   -0.3797 H   0  0  0  0  0  0
   -7.5128    0.0611    0.2115 H   0  0  0  0  0  0
    0.4148   -4.5362   -0.4990 H   0  0  0  0  0  0
   -0.4448    4.9286    0.6000 C   0  0  0  0  0  0
   -2.0754    5.5655    0.7849 S   0  0  0  0  0  0
   -1.5266    7.2014    0.9604 C   0  0  0  0  0  0
   -0.1621    7.2530    0.8779 C   0  0  0  0  0  0
    0.4742    5.9748    0.6738 C   0  0  0  0  0  0
    1.9116    6.1080    0.6011 C   0  0  0  0  0  0
    2.3207    7.3964    0.7385 C   0  0  0  0  0  0
    1.0149    8.5607    0.9690 S   0  0  0  0  0  0
   -2.2390    8.0014    1.1104 H   0  0  0  0  0  0
    2.6038    5.2874    0.4565 H   0  0  0  0  0  0
    3.3412    7.7599    0.7212 H   0  0  0  0  0  0
  1  2  1  0  0  0
  1  6  2  0  0  0
  1 13  1  0  0  0
  2  9  1  0  0  0
  2  3  2  0  0  0
  3  7  1  0  0  0
  3  4  1  0  0  0
  4 15  1  0  0  0
  4  5  2  0  0  0
  5  6  1  0  0  0
  5 12  1  0  0  0
  6 10  1  0  0  0
  7  8  2  0  0  0
  7 25  1  0  0  0
  8  9  1  0  0  0
  8 38  1  0  0  0
 10 11  2  0  0  0
 10 26  1  0  0  0
 11 12  1  0  0  0
 11 37  1  0  0  0
 13 16  1  0  0  0
 13 19  2  0  0  0
 14 27  1  0  0  0
 14 15  2  0  0  0
 14 22  1  0  0  0
 15 20  1  0  0  0
 16 17  1  0  0  0
 17 23  1  0  0  0
 17 18  2  0  0  0
 18 19  1  0  0  0
 18 28  1  0  0  0
 19 29  1  0  0  0
 20 21  1  0  0  0
 21 22  2  0  0  0
 21 24  1  0  0  0
 22 30  1  0  0  0
 23 33  1  0  0  0
 23 31  1  0  0  0
 23 32  1  0  0  0
 24 36  1  0  0  0
 24 34  1  0  0  0
 24 35  1  0  0  0
 38 39  1  0  0  0
 38 42  2  0  0  0
 39 40  1  0  0  0
 40 41  2  0  0  0
 40 46  1  0  0  0
 41 42  1  0  0  0
 41 45  1  0  0  0
 42 43  1  0  0  0
 43 44  2  0  0  0
 43 47  1  0  0  0
 44 45  1  0  0  0
 44 48  1  0  0  0
M  END
> <b_m_subgroup_collapsed>
0

> <r_j_HOMO-LUMO_Gap_Hartree>
0.11212

> <r_matsci_optelec_Electron_Reorganization_Energy_(eV)>
0.238869

> <r_matsci_optelec_Hole_Reorganization_Energy_(eV)>
0.246859

> <s_m_subgroup_title>
ALL-structures-1320->molecular-polymer-opto-all_copy

> <s_m_subgroupid>
ALL-structures-1320->molecular_materials_half_2-features_copy

$$$$
