# Supplementary material for: Band Gap and Reorganization Energy Prediction of Conducting Polymers by the Integration of Machine Learning and Density Functional Theory
Source: J Chem Inf Model. 2025 May 28;65(11):5360–9. doi: 10.1021/acs.jcim.5c00345 (PMC12152970; doi:10.1021/acs.jcim.5c00345)
Supplement: Supplementary file 2 [file ci5c00345_si_002.zip › Structures_1016.sdf]

D19A28
                    3D
 Schrodinger Suite 2024-2.
 49 55  0  0  1  0            999 V2000
    1.4728    0.0716   -0.1402 C   0  0  0  0  0  0
    0.7062    1.2266    0.0514 C   0  0  0  0  0  0
   -0.7124    1.2024    0.1978 C   0  0  0  0  0  0
   -1.4171   -0.0247    0.1463 C   0  0  0  0  0  0
   -0.6483   -1.1783   -0.0474 C   0  0  0  0  0  0
    0.7710   -1.1561   -0.1940 C   0  0  0  0  0  0
   -1.2382    2.5131    0.4274 C   0  0  0  0  0  0
   -0.2881    3.5061    0.4481 C   0  0  0  0  0  0
    1.3461    2.8643    0.1836 S   0  0  0  0  0  0
    1.3019   -2.4772   -0.4252 C   0  0  0  0  0  0
    0.3421   -3.4395   -0.4447 C   0  0  0  0  0  0
   -1.2745   -2.8221   -0.1855 S   0  0  0  0  0  0
    2.9402    0.1454   -0.2876 C   0  0  0  0  0  0
   -3.6037   -0.7630    1.2619 C   0  0  0  0  0  0
   -2.8832   -0.0995    0.2978 C   0  0  0  0  0  0
    4.0242   -0.5984    0.8809 S   0  0  0  0  0  0
    5.4437   -0.0409    0.0255 C   0  0  0  0  0  0
    5.0792    0.6738   -1.0875 C   0  0  0  0  0  0
    3.6662    0.7815   -1.2649 C   0  0  0  0  0  0
   -3.9757    0.6707   -0.8474 S   0  0  0  0  0  0
   -5.3895    0.0828   -0.0033 C   0  0  0  0  0  0
   -5.0179   -0.6571    1.0914 C   0  0  0  0  0  0
    6.8258   -0.3541    0.5203 C   0  0  0  0  0  0
   -6.7748    0.3971   -0.4887 C   0  0  0  0  0  0
   -2.2957    2.7011    0.5770 H   0  0  0  0  0  0
    2.3560   -2.6797   -0.5731 H   0  0  0  0  0  0
   -3.1310   -1.3064    2.0748 H   0  0  0  0  0  0
    5.8046    1.1122   -1.7670 H   0  0  0  0  0  0
    3.1987    1.3074   -2.0918 H   0  0  0  0  0  0
   -5.7390   -1.1155    1.7622 H   0  0  0  0  0  0
    6.9912    0.0174    1.5395 H   0  0  0  0  0  0
    7.5663    0.1194   -0.1332 H   0  0  0  0  0  0
    7.0246   -1.4336    0.5262 H   0  0  0  0  0  0
   -6.9403    0.0467   -1.5155 H   0  0  0  0  0  0
   -6.9813    1.4753   -0.4708 H   0  0  0  0  0  0
   -7.5102   -0.0960    0.1560 H   0  0  0  0  0  0
    0.4811   -4.5020   -0.6014 H   0  0  0  0  0  0
   -1.5899    7.1803    1.0793 C   0  0  0  0  0  0
   -2.1179    5.5529    0.9240 S   0  0  0  0  0  0
   -0.5177    4.9172    0.6570 C   0  0  0  0  0  0
    0.3991    5.9777    0.6903 C   0  0  0  0  0  0
   -0.2175    7.2667    0.9316 C   0  0  0  0  0  0
    1.7475    5.8565    0.5177 N   0  0  0  0  0  0
    2.4280    6.9753    0.5865 C   0  0  0  0  0  0
    1.8140    8.2559    0.8267 C   0  0  0  0  0  0
    0.5257    8.4181    0.9973 N   0  0  0  0  0  0
   -2.2909    7.9819    1.2673 H   0  0  0  0  0  0
    3.5071    6.9153    0.4537 H   0  0  0  0  0  0
    2.4413    9.1452    0.8713 H   0  0  0  0  0  0
  1  2  1  0  0  0
  1  6  2  0  0  0
  1 13  1  0  0  0
  2  9  1  0  0  0
  2  3  2  0  0  0
  3  7  1  0  0  0
  3  4  1  0  0  0
  4 15  1  0  0  0
  4  5  2  0  0  0
  5  6  1  0  0  0
  5 12  1  0  0  0
  6 10  1  0  0  0
  7  8  2  0  0  0
  7 25  1  0  0  0
  8  9  1  0  0  0
  8 40  1  0  0  0
 10 11  2  0  0  0
 10 26  1  0  0  0
 11 12  1  0  0  0
 11 37  1  0  0  0
 13 16  1  0  0  0
 13 19  2  0  0  0
 14 27  1  0  0  0
 14 15  2  0  0  0
 14 22  1  0  0  0
 15 20  1  0  0  0
 16 17  1  0  0  0
 17 23  1  0  0  0
 17 18  2  0  0  0
 18 19  1  0  0  0
 18 28  1  0  0  0
 19 29  1  0  0  0
 20 21  1  0  0  0
 21 22  2  0  0  0
 21 24  1  0  0  0
 22 30  1  0  0  0
 23 33  1  0  0  0
 23 31  1  0  0  0
 23 32  1  0  0  0
 24 36  1  0  0  0
 24 34  1  0  0  0
 24 35  1  0  0  0
 38 39  1  0  0  0
 38 42  2  0  0  0
 38 47  1  0  0  0
 39 40  1  0  0  0
 40 41  2  0  0  0
 41 42  1  0  0  0
 41 43  1  0  0  0
 42 46  1  0  0  0
 43 44  2  0  0  0
 44 45  1  0  0  0
 44 48  1  0  0  0
 45 46  2  0  0  0
 45 49  1  0  0  0
M  END
> <b_m_subgroup_collapsed>
0

> <r_j_HOMO-LUMO_Gap_Hartree>
0.09173

> <r_matsci_optelec_Electron_Reorganization_Energy_(eV)>
0.267071

> <r_matsci_optelec_Hole_Reorganization_Energy_(eV)>
0.302777

> <s_m_subgroup_title>
ALL-structures-1320->molecular-polymer-opto-all_copy

> <s_m_subgroupid>
ALL-structures-1320->molecular_materials_half_2-features_copy

$$$$
