# Supplementary material for: Band Gap and Reorganization Energy Prediction of Conducting Polymers by the Integration of Machine Learning and Density Functional Theory
Source: J Chem Inf Model. 2025 May 28;65(11):5360–9. doi: 10.1021/acs.jcim.5c00345 (PMC12152970; doi:10.1021/acs.jcim.5c00345)
Supplement: Supplementary file 2 [file ci5c00345_si_002.zip › Structures_1017.sdf]

D19A29
                    3D
 Schrodinger Suite 2024-2.
 56 62  0  0  1  0            999 V2000
    1.4871    0.0000   -0.0531 C   0  0  0  0  0  0
    0.7449    1.1851   -0.0349 C   0  0  0  0  0  0
   -0.6809    1.2221    0.0261 C   0  0  0  0  0  0
   -1.4204    0.0137    0.0708 C   0  0  0  0  0  0
   -0.6771   -1.1731    0.0576 C   0  0  0  0  0  0
    0.7487   -1.2068   -0.0076 C   0  0  0  0  0  0
   -1.1837    2.5633    0.0920 C   0  0  0  0  0  0
   -0.1985    3.5211    0.0794 C   0  0  0  0  0  0
    1.4240    2.8093   -0.0383 S   0  0  0  0  0  0
    1.2471   -2.5588   -0.0607 C   0  0  0  0  0  0
    0.2559   -3.4894   -0.0310 C   0  0  0  0  0  0
   -1.3493   -2.8043    0.0615 S   0  0  0  0  0  0
    2.9611    0.0279   -0.1277 C   0  0  0  0  0  0
   -3.6914   -0.5662    1.1058 C   0  0  0  0  0  0
   -2.8935   -0.0112    0.1333 C   0  0  0  0  0  0
    3.9677   -0.6185    1.1605 S   0  0  0  0  0  0
    5.4406   -0.1689    0.3332 C   0  0  0  0  0  0
    5.1491    0.4449   -0.8581 C   0  0  0  0  0  0
    3.7496    0.5590   -1.1194 C   0  0  0  0  0  0
   -3.8846    0.6830   -1.1378 S   0  0  0  0  0  0
   -5.3638    0.2210   -0.3356 C   0  0  0  0  0  0
   -5.0867   -0.4297    0.8403 C   0  0  0  0  0  0
    6.7894   -0.4550    0.9261 C   0  0  0  0  0  0
   -6.7051    0.5467   -0.9244 C   0  0  0  0  0  0
   -2.2348    2.8207    0.1492 H   0  0  0  0  0  0
    2.2998   -2.8070   -0.1249 H   0  0  0  0  0  0
   -3.2889   -1.0430    1.9936 H   0  0  0  0  0  0
    5.9174    0.8053   -1.5359 H   0  0  0  0  0  0
    3.3376    1.0098   -2.0165 H   0  0  0  0  0  0
   -5.8633   -0.7980    1.5040 H   0  0  0  0  0  0
    6.9151    0.0203    1.9067 H   0  0  0  0  0  0
    7.5716   -0.0693    0.2640 H   0  0  0  0  0  0
    6.9602   -1.5309    1.0568 H   0  0  0  0  0  0
   -6.8330    0.1090   -1.9220 H   0  0  0  0  0  0
   -6.8560    1.6295   -1.0158 H   0  0  0  0  0  0
   -7.4965    0.1497   -0.2803 H   0  0  0  0  0  0
    0.3691   -4.5663   -0.0594 H   0  0  0  0  0  0
   -1.2419    7.1473    0.2421 C   0  0  0  0  0  0
    0.0855    7.4544    0.3706 C   0  0  0  0  0  0
    1.0391    6.0074    0.3580 S   0  0  0  0  0  0
   -0.3671    4.9543    0.1592 C   0  0  0  0  0  0
   -1.5130    5.7483    0.1241 C   0  0  0  0  0  0
   -2.4967    7.9320    0.1742 C   0  0  0  0  0  0
   -3.6576    6.9310   -0.0120 C   0  0  0  0  0  0
   -2.9701    5.5432   -0.0137 C   0  0  0  0  0  0
   -3.5788    4.4876   -0.1068 O   0  0  0  0  0  0
   -2.6139    9.1426    0.2468 O   0  0  0  0  0  0
   -4.6641    7.0361    1.1516 C   0  0  0  0  0  0
   -4.3640    7.1755   -1.3644 C   0  0  0  0  0  0
    0.5544    8.4236    0.4701 H   0  0  0  0  0  0
   -4.1821    6.8624    2.1223 H   0  0  0  0  0  0
   -5.1118    8.0350    1.1655 H   0  0  0  0  0  0
   -5.4556    6.2898    1.0245 H   0  0  0  0  0  0
   -3.6656    7.1034   -2.2092 H   0  0  0  0  0  0
   -5.1546    6.4297   -1.5083 H   0  0  0  0  0  0
   -4.8097    8.1754   -1.3717 H   0  0  0  0  0  0
  1  2  1  0  0  0
  1  6  2  0  0  0
  1 13  1  0  0  0
  2  9  1  0  0  0
  2  3  2  0  0  0
  3  7  1  0  0  0
  3  4  1  0  0  0
  4 15  1  0  0  0
  4  5  2  0  0  0
  5  6  1  0  0  0
  5 12  1  0  0  0
  6 10  1  0  0  0
  7  8  2  0  0  0
  7 25  1  0  0  0
  8  9  1  0  0  0
  8 41  1  0  0  0
 10 11  2  0  0  0
 10 26  1  0  0  0
 11 12  1  0  0  0
 11 37  1  0  0  0
 13 16  1  0  0  0
 13 19  2  0  0  0
 14 27  1  0  0  0
 14 15  2  0  0  0
 14 22  1  0  0  0
 15 20  1  0  0  0
 16 17  1  0  0  0
 17 23  1  0  0  0
 17 18  2  0  0  0
 18 19  1  0  0  0
 18 28  1  0  0  0
 19 29  1  0  0  0
 20 21  1  0  0  0
 21 22  2  0  0  0
 21 24  1  0  0  0
 22 30  1  0  0  0
 23 33  1  0  0  0
 23 31  1  0  0  0
 23 32  1  0  0  0
 24 36  1  0  0  0
 24 34  1  0  0  0
 24 35  1  0  0  0
 38 39  2  0  0  0
 38 42  1  0  0  0
 38 43  1  0  0  0
 39 40  1  0  0  0
 39 50  1  0  0  0
 40 41  1  0  0  0
 41 42  2  0  0  0
 42 45  1  0  0  0
 43 44  1  0  0  0
 43 47  2  0  0  0
 44 45  1  0  0  0
 44 48  1  0  0  0
 44 49  1  0  0  0
 45 46  2  0  0  0
 48 51  1  0  0  0
 48 52  1  0  0  0
 48 53  1  0  0  0
 49 54  1  0  0  0
 49 55  1  0  0  0
 49 56  1  0  0  0
M  END
> <b_m_subgroup_collapsed>
0

> <r_j_HOMO-LUMO_Gap_Hartree>
0.10465

> <r_matsci_optelec_Electron_Reorganization_Energy_(eV)>
0.252029

> <r_matsci_optelec_Hole_Reorganization_Energy_(eV)>
0.343691

> <s_m_subgroup_title>
ALL-structures-1320->molecular-polymer-opto-all_copy

> <s_m_subgroupid>
ALL-structures-1320->molecular_materials_half_2-features_copy

$$$$
