# Supplementary material for: Band Gap and Reorganization Energy Prediction of Conducting Polymers by the Integration of Machine Learning and Density Functional Theory
Source: J Chem Inf Model. 2025 May 28;65(11):5360–9. doi: 10.1021/acs.jcim.5c00345 (PMC12152970; doi:10.1021/acs.jcim.5c00345)
Supplement: Supplementary file 2 [file ci5c00345_si_002.zip › Structures_1018.sdf]

D19A30
                    3D
 Schrodinger Suite 2024-2.
 52 58  0  0  1  0            999 V2000
    1.4259   -0.0019    0.0506 C   0  0  0  0  0  0
    0.6554    1.1650    0.0595 C   0  0  0  0  0  0
   -0.7699    1.1756    0.1449 C   0  0  0  0  0  0
   -1.4825   -0.0492    0.2229 C   0  0  0  0  0  0
   -0.7096   -1.2187    0.2233 C   0  0  0  0  0  0
    0.7152   -1.2221    0.1351 C   0  0  0  0  0  0
   -1.2946    2.5100    0.2097 C   0  0  0  0  0  0
   -0.3276    3.4853    0.1599 C   0  0  0  0  0  0
    1.3006    2.7992    0.0229 S   0  0  0  0  0  0
    1.2447   -2.5624    0.0938 C   0  0  0  0  0  0
    0.2772   -3.5156    0.1524 C   0  0  0  0  0  0
   -1.3404   -2.8662    0.2592 S   0  0  0  0  0  0
    2.8968    0.0632   -0.0412 C   0  0  0  0  0  0
   -3.7232   -0.7451    1.2534 C   0  0  0  0  0  0
   -2.9521   -0.1087    0.3074 C   0  0  0  0  0  0
    3.9373   -0.5791    1.2211 S   0  0  0  0  0  0
    5.3859   -0.0535    0.3983 C   0  0  0  0  0  0
    5.0634    0.5803   -0.7744 C   0  0  0  0  0  0
    3.6592    0.6503   -1.0228 C   0  0  0  0  0  0
   -3.9819    0.6327   -0.9055 S   0  0  0  0  0  0
   -5.4356    0.0764   -0.1194 C   0  0  0  0  0  0
   -5.1245   -0.6346    1.0127 C   0  0  0  0  0  0
    6.7473   -0.3060    0.9771 C   0  0  0  0  0  0
   -6.7928    0.3963   -0.6746 C   0  0  0  0  0  0
   -2.3480    2.7490    0.2917 H   0  0  0  0  0  0
    2.3018   -2.7859    0.0163 H   0  0  0  0  0  0
   -3.2968   -1.2591    2.1085 H   0  0  0  0  0  0
    5.8137    0.9853   -1.4468 H   0  0  0  0  0  0
    3.2243    1.1085   -1.9051 H   0  0  0  0  0  0
   -5.8818   -1.0633    1.6621 H   0  0  0  0  0  0
    6.8668    0.1627    1.9618 H   0  0  0  0  0  0
    7.5125    0.1099    0.3134 H   0  0  0  0  0  0
    6.9507   -1.3777    1.0946 H   0  0  0  0  0  0
   -6.9262   -0.0017   -1.6883 H   0  0  0  0  0  0
   -6.9685    1.4782   -0.7178 H   0  0  0  0  0  0
   -7.5656   -0.0456   -0.0370 H   0  0  0  0  0  0
    0.4141   -4.5899    0.1391 H   0  0  0  0  0  0
   -0.5000    4.9175    0.2297 C   0  0  0  0  0  0
    1.0274    6.0752    0.3958 Se  0  0  0  0  0  0
   -0.1392    7.5506    0.3999 C   0  0  0  0  0  0
   -1.4238    7.1201    0.3021 C   0  0  0  0  0  0
   -1.6307    5.7087    0.2127 C   0  0  0  0  0  0
   -3.0917    5.4823    0.0889 C   0  0  0  0  0  0
   -3.6797    6.7611    0.0986 N   0  0  0  0  0  0
   -2.7430    7.8007    0.2280 C   0  0  0  0  0  0
   -3.0093    8.9886    0.2653 O   0  0  0  0  0  0
   -3.7331    4.4466    0.0034 O   0  0  0  0  0  0
   -5.1142    6.9709    0.0033 C   0  0  0  0  0  0
    0.2315    8.5651    0.4694 H   0  0  0  0  0  0
   -5.2944    8.0464    0.0417 H   0  0  0  0  0  0
   -5.4961    6.5627   -0.9374 H   0  0  0  0  0  0
   -5.6267    6.4770    0.8345 H   0  0  0  0  0  0
  1  2  1  0  0  0
  1  6  2  0  0  0
  1 13  1  0  0  0
  2  9  1  0  0  0
  2  3  2  0  0  0
  3  7  1  0  0  0
  3  4  1  0  0  0
  4 15  1  0  0  0
  4  5  2  0  0  0
  5  6  1  0  0  0
  5 12  1  0  0  0
  6 10  1  0  0  0
  7  8  2  0  0  0
  7 25  1  0  0  0
  8  9  1  0  0  0
  8 38  1  0  0  0
 10 11  2  0  0  0
 10 26  1  0  0  0
 11 12  1  0  0  0
 11 37  1  0  0  0
 13 16  1  0  0  0
 13 19  2  0  0  0
 14 27  1  0  0  0
 14 15  2  0  0  0
 14 22  1  0  0  0
 15 20  1  0  0  0
 16 17  1  0  0  0
 17 23  1  0  0  0
 17 18  2  0  0  0
 18 19  1  0  0  0
 18 28  1  0  0  0
 19 29  1  0  0  0
 20 21  1  0  0  0
 21 22  2  0  0  0
 21 24  1  0  0  0
 22 30  1  0  0  0
 23 33  1  0  0  0
 23 31  1  0  0  0
 23 32  1  0  0  0
 24 36  1  0  0  0
 24 34  1  0  0  0
 24 35  1  0  0  0
 38 39  1  0  0  0
 38 42  2  0  0  0
 39 40  1  0  0  0
 40 41  2  0  0  0
 40 49  1  0  0  0
 41 42  1  0  0  0
 41 45  1  0  0  0
 42 43  1  0  0  0
 43 44  1  0  0  0
 43 47  2  0  0  0
 44 45  1  0  0  0
 44 48  1  0  0  0
 45 46  2  0  0  0
 48 50  1  0  0  0
 48 51  1  0  0  0
 48 52  1  0  0  0
M  END
> <b_m_subgroup_collapsed>
0

> <r_j_HOMO-LUMO_Gap_Hartree>
0.10779

> <r_matsci_optelec_Electron_Reorganization_Energy_(eV)>
0.323212

> <r_matsci_optelec_Hole_Reorganization_Energy_(eV)>
0.322614

> <s_m_subgroup_title>
ALL-structures-1320->molecular-polymer-opto-all_copy

> <s_m_subgroupid>
ALL-structures-1320->molecular_materials_half_2-features_copy

$$$$
