# Supplementary material for: Band Gap and Reorganization Energy Prediction of Conducting Polymers by the Integration of Machine Learning and Density Functional Theory
Source: J Chem Inf Model. 2025 May 28;65(11):5360–9. doi: 10.1021/acs.jcim.5c00345 (PMC12152970; doi:10.1021/acs.jcim.5c00345)
Supplement: Supplementary file 2 [file ci5c00345_si_002.zip › Structures_1019.sdf]

D19A31
                    3D
 Schrodinger Suite 2024-2.
 57 64  0  0  1  0            999 V2000
    1.4704   -0.0174   -0.0908 C   0  0  0  0  0  0
    0.6748    1.1318   -0.0193 C   0  0  0  0  0  0
   -0.7463    1.1005    0.0986 C   0  0  0  0  0  0
   -1.4283   -0.1413    0.1523 C   0  0  0  0  0  0
   -0.6312   -1.2913    0.0878 C   0  0  0  0  0  0
    0.7900   -1.2569   -0.0368 C   0  0  0  0  0  0
   -1.3088    2.4154    0.2109 C   0  0  0  0  0  0
   -0.3792    3.4247    0.1806 C   0  0  0  0  0  0
    1.2719    2.7853   -0.0166 S   0  0  0  0  0  0
    1.3475   -2.5825   -0.1407 C   0  0  0  0  0  0
    0.4037   -3.5596   -0.0916 C   0  0  0  0  0  0
   -1.2256   -2.9530    0.0813 S   0  0  0  0  0  0
    2.9371    0.0801   -0.2149 C   0  0  0  0  0  0
   -3.6195   -0.9171    1.2288 C   0  0  0  0  0  0
   -2.8930   -0.2401    0.2751 C   0  0  0  0  0  0
    4.0180   -0.5919    0.9980 S   0  0  0  0  0  0
    5.4382   -0.0236    0.1531 C   0  0  0  0  0  0
    5.0766    0.6466   -0.9871 C   0  0  0  0  0  0
    3.6655    0.7096   -1.1951 C   0  0  0  0  0  0
   -3.9734    0.4983   -0.8977 S   0  0  0  0  0  0
   -5.3901   -0.1052   -0.0770 C   0  0  0  0  0  0
   -5.0294   -0.8353    1.0300 C   0  0  0  0  0  0
    6.8182   -0.2811    0.6827 C   0  0  0  0  0  0
   -6.7709    0.1940   -0.5839 C   0  0  0  0  0  0
   -2.3648    2.6091    0.3197 H   0  0  0  0  0  0
    2.4067   -2.7796   -0.2538 H   0  0  0  0  0  0
   -3.1556   -1.4433    2.0581 H   0  0  0  0  0  0
    5.8033    1.0836   -1.6656 H   0  0  0  0  0  0
    3.2022    1.1939   -2.0487 H   0  0  0  0  0  0
   -5.7565   -1.2993    1.6908 H   0  0  0  0  0  0
    6.9614    0.1500    1.6813 H   0  0  0  0  0  0
    7.5584    0.1702    0.0141 H   0  0  0  0  0  0
    7.0376   -1.3537    0.7518 H   0  0  0  0  0  0
   -6.9235   -0.1779   -1.6057 H   0  0  0  0  0  0
   -6.9794    1.2721   -0.5902 H   0  0  0  0  0  0
   -7.5122   -0.2882    0.0624 H   0  0  0  0  0  0
    0.5653   -4.6287   -0.1489 H   0  0  0  0  0  0
    0.0013    7.2575    0.9071 C   0  0  0  0  0  0
    0.8317    5.7565    0.9787 S   0  0  0  0  0  0
   -0.5502    4.8562    0.3544 C   0  0  0  0  0  0
   -1.6154    5.7368    0.1273 C   0  0  0  0  0  0
   -1.2773    7.1029    0.4426 C   0  0  0  0  0  0
   -2.1986    8.2436    0.2533 C   0  0  0  0  0  0
   -3.5209    7.9232   -0.3527 C   0  0  0  0  0  0
   -3.8632    6.5957   -0.6844 C   0  0  0  0  0  0
   -2.9493    5.4288   -0.4225 C   0  0  0  0  0  0
   -4.4291    8.9633   -0.5951 C   0  0  0  0  0  0
   -5.6684    8.6923   -1.1690 C   0  0  0  0  0  0
   -6.0105    7.3750   -1.5034 C   0  0  0  0  0  0
   -5.1160    6.3353   -1.2594 C   0  0  0  0  0  0
   -3.3399    4.2865   -0.6616 O   0  0  0  0  0  0
   -1.8840    9.3902    0.5645 O   0  0  0  0  0  0
    0.4768    8.1837    1.2025 H   0  0  0  0  0  0
   -4.1396    9.9745   -0.3259 H   0  0  0  0  0  0
   -6.3688    9.5016   -1.3570 H   0  0  0  0  0  0
   -6.9771    7.1619   -1.9524 H   0  0  0  0  0  0
   -5.3672    5.3085   -1.5053 H   0  0  0  0  0  0
  1  2  1  0  0  0
  1  6  2  0  0  0
  1 13  1  0  0  0
  2  9  1  0  0  0
  2  3  2  0  0  0
  3  7  1  0  0  0
  3  4  1  0  0  0
  4 15  1  0  0  0
  4  5  2  0  0  0
  5  6  1  0  0  0
  5 12  1  0  0  0
  6 10  1  0  0  0
  7  8  2  0  0  0
  7 25  1  0  0  0
  8  9  1  0  0  0
  8 40  1  0  0  0
 10 11  2  0  0  0
 10 26  1  0  0  0
 11 12  1  0  0  0
 11 37  1  0  0  0
 13 16  1  0  0  0
 13 19  2  0  0  0
 14 27  1  0  0  0
 14 15  2  0  0  0
 14 22  1  0  0  0
 15 20  1  0  0  0
 16 17  1  0  0  0
 17 23  1  0  0  0
 17 18  2  0  0  0
 18 19  1  0  0  0
 18 28  1  0  0  0
 19 29  1  0  0  0
 20 21  1  0  0  0
 21 22  2  0  0  0
 21 24  1  0  0  0
 22 30  1  0  0  0
 23 33  1  0  0  0
 23 31  1  0  0  0
 23 32  1  0  0  0
 24 36  1  0  0  0
 24 34  1  0  0  0
 24 35  1  0  0  0
 38 39  1  0  0  0
 38 42  2  0  0  0
 38 53  1  0  0  0
 39 40  1  0  0  0
 40 41  2  0  0  0
 41 42  1  0  0  0
 41 46  1  0  0  0
 42 43  1  0  0  0
 43 44  1  0  0  0
 43 52  2  0  0  0
 44 45  1  0  0  0
 44 47  2  0  0  0
 45 46  1  0  0  0
 45 50  2  0  0  0
 46 51  2  0  0  0
 47 48  1  0  0  0
 47 54  1  0  0  0
 48 49  2  0  0  0
 48 55  1  0  0  0
 49 50  1  0  0  0
 49 56  1  0  0  0
 50 57  1  0  0  0
M  END
> <b_m_subgroup_collapsed>
0

> <r_j_HOMO-LUMO_Gap_Hartree>
0.09425

> <r_matsci_optelec_Electron_Reorganization_Energy_(eV)>
0.230507

> <r_matsci_optelec_Hole_Reorganization_Energy_(eV)>
0.271421

> <s_m_subgroup_title>
ALL-structures-1320->molecular-polymer-opto-all_copy

> <s_m_subgroupid>
ALL-structures-1320->molecular_materials_half_2-features_copy

$$$$
