# Supplementary material for: Band Gap and Reorganization Energy Prediction of Conducting Polymers by the Integration of Machine Learning and Density Functional Theory
Source: J Chem Inf Model. 2025 May 28;65(11):5360–9. doi: 10.1021/acs.jcim.5c00345 (PMC12152970; doi:10.1021/acs.jcim.5c00345)
Supplement: Supplementary file 2 [file ci5c00345_si_002.zip › Structures_102.sdf]

D1A50
                    3D
 Schrodinger Suite 2024-2.
 48 54  0  0  1  0            999 V2000
   -2.9170    0.8963   -0.1783 C   0  0  0  0  0  0
   -1.9202   -0.1262   -0.1900 C   0  0  0  0  0  0
   -2.2130   -1.4313   -0.4596 O   0  0  0  0  0  0
   -3.6163   -1.7259   -0.3507 C   0  0  0  0  0  0
   -4.4445   -0.6469   -1.0317 C   0  0  0  0  0  0
   -4.2403    0.6279   -0.4029 O   0  0  0  0  0  0
   -0.6396    0.3288    0.0709 C   0  0  0  0  0  0
   -0.6870    2.0719    0.3479 S   0  0  0  0  0  0
   -2.4052    2.1331    0.1001 C   0  0  0  0  0  0
    0.5756   -0.4411    0.1235 C   0  0  0  0  0  0
    1.8570    0.0172    0.3832 C   0  0  0  0  0  0
    2.8447   -0.9985    0.3676 C   0  0  0  0  0  0
    2.3407   -2.2553    0.0878 C   0  0  0  0  0  0
    0.6026   -2.1819   -0.1548 S   0  0  0  0  0  0
    4.1666   -0.7470    0.5901 O   0  0  0  0  0  0
    4.4047    0.5502    1.1679 C   0  0  0  0  0  0
    3.5570    1.6095    0.4791 C   0  0  0  0  0  0
    2.1599    1.3269    0.6487 O   0  0  0  0  0  0
   -3.8849   -1.8058    0.7106 H   0  0  0  0  0  0
   -3.7561   -2.6953   -0.8340 H   0  0  0  0  0  0
   -5.5121   -0.8597   -0.9400 H   0  0  0  0  0  0
   -4.1792   -0.5754   -2.0951 H   0  0  0  0  0  0
    5.4705    0.7471    1.0315 H   0  0  0  0  0  0
    4.1748    0.5101    2.2403 H   0  0  0  0  0  0
    3.7915    1.6521   -0.5930 H   0  0  0  0  0  0
    3.7235    2.5923    0.9260 H   0  0  0  0  0  0
   -2.9425    3.0687    0.1688 H   0  0  0  0  0  0
    3.0378   -3.5020   -0.0342 C   0  0  0  0  0  0
    4.7943   -3.6411    0.1909 S   0  0  0  0  0  0
    4.6584   -5.3552   -0.1392 C   0  0  0  0  0  0
    3.3336   -5.6781   -0.3902 C   0  0  0  0  0  0
    2.4498   -4.6362   -0.3254 N   0  0  0  0  0  0
    5.7862   -6.2370   -0.1319 C   0  0  0  0  0  0
    5.8670   -7.5124   -0.6743 C   0  0  0  0  0  0
    7.1751   -8.0833   -0.5341 C   0  0  0  0  0  0
    8.0519   -7.2679    0.1166 C   0  0  0  0  0  0
    7.3180   -5.7588    0.5667 S   0  0  0  0  0  0
    2.7334   -7.0198   -0.6379 C   0  0  0  0  0  0
    3.4601   -8.0756   -1.2318 N   0  0  0  0  0  0
    4.8414   -8.2892   -1.4100 C   0  0  0  0  0  0
    1.5443   -7.1891   -0.4135 O   0  0  0  0  0  0
    2.5777   -9.1600   -1.7168 C   0  0  0  0  0  0
    5.2207   -9.2205   -2.1182 O   0  0  0  0  0  0
    7.4182   -9.0657   -0.9187 H   0  0  0  0  0  0
    9.0880   -7.4582    0.3619 H   0  0  0  0  0  0
    3.1942   -9.8949   -2.2251 H   0  0  0  0  0  0
    2.0533   -9.6079   -0.8702 H   0  0  0  0  0  0
    1.8332   -8.7455   -2.4003 H   0  0  0  0  0  0
  1  6  1  0  0  0
  1  9  2  0  0  0
  1  2  1  0  0  0
  2  7  2  0  0  0
  2  3  1  0  0  0
  3  4  1  0  0  0
  4 19  1  0  0  0
  4  5  1  0  0  0
  4 20  1  0  0  0
  5 21  1  0  0  0
  5  6  1  0  0  0
  5 22  1  0  0  0
  7  8  1  0  0  0
  7 10  1  0  0  0
  8  9  1  0  0  0
  9 27  1  0  0  0
 10 11  2  0  0  0
 10 14  1  0  0  0
 11 18  1  0  0  0
 11 12  1  0  0  0
 12 13  2  0  0  0
 12 15  1  0  0  0
 13 14  1  0  0  0
 13 28  1  0  0  0
 15 16  1  0  0  0
 16 24  1  0  0  0
 16 17  1  0  0  0
 16 23  1  0  0  0
 17 26  1  0  0  0
 17 18  1  0  0  0
 17 25  1  0  0  0
 28 29  1  0  0  0
 28 32  2  0  0  0
 29 30  1  0  0  0
 30 31  2  0  0  0
 30 33  1  0  0  0
 31 32  1  0  0  0
 31 38  1  0  0  0
 33 34  2  0  0  0
 33 37  1  0  0  0
 34 35  1  0  0  0
 34 40  1  0  0  0
 35 36  2  0  0  0
 35 44  1  0  0  0
 36 37  1  0  0  0
 36 45  1  0  0  0
 38 39  1  0  0  0
 38 41  2  0  0  0
 39 40  1  0  0  0
 39 42  1  0  0  0
 40 43  2  0  0  0
 42 46  1  0  0  0
 42 47  1  0  0  0
 42 48  1  0  0  0
M  END
> <b_m_subgroup_collapsed>
0

> <r_j_HOMO-LUMO_Gap_Hartree>
0.10345

> <r_matsci_optelec_Electron_Reorganization_Energy_(eV)>
0.330284

> <r_matsci_optelec_Hole_Reorganization_Energy_(eV)>
0.288507

> <s_m_subgroup_title>
ALL-structures-1320->molecular-polymer-opto-all_copy

> <s_m_subgroupid>
ALL-structures-1320->molecular_materials_half_2-features_copy

$$$$
