# Supplementary material for: Band Gap and Reorganization Energy Prediction of Conducting Polymers by the Integration of Machine Learning and Density Functional Theory
Source: J Chem Inf Model. 2025 May 28;65(11):5360–9. doi: 10.1021/acs.jcim.5c00345 (PMC12152970; doi:10.1021/acs.jcim.5c00345)
Supplement: Supplementary file 2 [file ci5c00345_si_002.zip › Structures_1020.sdf]

D19A32
                    3D
 Schrodinger Suite 2024-2.
 52 58  0  0  1  0            999 V2000
    1.4830   -0.0113   -0.0541 C   0  0  0  0  0  0
    0.7383    1.1730   -0.0382 C   0  0  0  0  0  0
   -0.6867    1.2083    0.0342 C   0  0  0  0  0  0
   -1.4252   -0.0004    0.0812 C   0  0  0  0  0  0
   -0.6800   -1.1860    0.0652 C   0  0  0  0  0  0
    0.7453   -1.2179   -0.0034 C   0  0  0  0  0  0
   -1.1901    2.5490    0.1043 C   0  0  0  0  0  0
   -0.2075    3.5074    0.0699 C   0  0  0  0  0  0
    1.4141    2.7981   -0.0521 S   0  0  0  0  0  0
    1.2452   -2.5690   -0.0596 C   0  0  0  0  0  0
    0.2561   -3.5014   -0.0303 C   0  0  0  0  0  0
   -1.3497   -2.8182    0.0648 S   0  0  0  0  0  0
    2.9567    0.0163   -0.1280 C   0  0  0  0  0  0
   -3.6951   -0.5964    1.1100 C   0  0  0  0  0  0
   -2.8977   -0.0263    0.1461 C   0  0  0  0  0  0
    3.9613   -0.6511    1.1512 S   0  0  0  0  0  0
    5.4361   -0.1996    0.3290 C   0  0  0  0  0  0
    5.1469    0.4323   -0.8534 C   0  0  0  0  0  0
    3.7480    0.5570   -1.1123 C   0  0  0  0  0  0
   -3.8912    0.6879   -1.1130 S   0  0  0  0  0  0
   -5.3699    0.2164   -0.3144 C   0  0  0  0  0  0
   -5.0908   -0.4540    0.8498 C   0  0  0  0  0  0
    6.7830   -0.5043    0.9166 C   0  0  0  0  0  0
   -6.7117    0.5559   -0.8941 C   0  0  0  0  0  0
   -2.2414    2.8016    0.1806 H   0  0  0  0  0  0
    2.2979   -2.8158   -0.1260 H   0  0  0  0  0  0
   -3.2915   -1.0875    1.9895 H   0  0  0  0  0  0
    5.9168    0.7971   -1.5268 H   0  0  0  0  0  0
    3.3380    1.0204   -2.0039 H   0  0  0  0  0  0
   -5.8666   -0.8313    1.5093 H   0  0  0  0  0  0
    6.9138   -0.0432    1.9033 H   0  0  0  0  0  0
    7.5675   -0.1160    0.2586 H   0  0  0  0  0  0
    6.9456   -1.5831    1.0329 H   0  0  0  0  0  0
   -6.8448    0.1337   -1.8978 H   0  0  0  0  0  0
   -6.8594    1.6404   -0.9683 H   0  0  0  0  0  0
   -7.5024    0.1518   -0.2531 H   0  0  0  0  0  0
    0.3706   -4.5779   -0.0610 H   0  0  0  0  0  0
   -0.3836    4.9415    0.1224 C   0  0  0  0  0  0
    1.0195    6.0264    0.1136 S   0  0  0  0  0  0
    0.0373    7.4605    0.1794 C   0  0  0  0  0  0
   -1.2814    7.1183    0.2201 C   0  0  0  0  0  0
   -1.5287    5.7163    0.1938 C   0  0  0  0  0  0
   -2.9969    5.5190    0.2485 C   0  0  0  0  0  0
   -3.5506    6.8154    0.2869 N   0  0  0  0  0  0
   -2.5812    7.8364    0.2733 C   0  0  0  0  0  0
   -2.8160    9.0308    0.3012 O   0  0  0  0  0  0
   -3.6665    4.4993    0.2720 O   0  0  0  0  0  0
   -4.9829    7.0585    0.3585 C   0  0  0  0  0  0
    0.4933    8.4422    0.1838 H   0  0  0  0  0  0
   -5.1342    8.1392    0.3785 H   0  0  0  0  0  0
   -5.4865    6.6281   -0.5128 H   0  0  0  0  0  0
   -5.4000    6.6059    1.2651 H   0  0  0  0  0  0
  1  2  1  0  0  0
  1  6  2  0  0  0
  1 13  1  0  0  0
  2  9  1  0  0  0
  2  3  2  0  0  0
  3  7  1  0  0  0
  3  4  1  0  0  0
  4 15  1  0  0  0
  4  5  2  0  0  0
  5  6  1  0  0  0
  5 12  1  0  0  0
  6 10  1  0  0  0
  7  8  2  0  0  0
  7 25  1  0  0  0
  8  9  1  0  0  0
  8 38  1  0  0  0
 10 11  2  0  0  0
 10 26  1  0  0  0
 11 12  1  0  0  0
 11 37  1  0  0  0
 13 16  1  0  0  0
 13 19  2  0  0  0
 14 27  1  0  0  0
 14 15  2  0  0  0
 14 22  1  0  0  0
 15 20  1  0  0  0
 16 17  1  0  0  0
 17 23  1  0  0  0
 17 18  2  0  0  0
 18 19  1  0  0  0
 18 28  1  0  0  0
 19 29  1  0  0  0
 20 21  1  0  0  0
 21 22  2  0  0  0
 21 24  1  0  0  0
 22 30  1  0  0  0
 23 33  1  0  0  0
 23 31  1  0  0  0
 23 32  1  0  0  0
 24 36  1  0  0  0
 24 34  1  0  0  0
 24 35  1  0  0  0
 38 39  1  0  0  0
 38 42  2  0  0  0
 39 40  1  0  0  0
 40 41  2  0  0  0
 40 49  1  0  0  0
 41 42  1  0  0  0
 41 45  1  0  0  0
 42 43  1  0  0  0
 43 44  1  0  0  0
 43 47  2  0  0  0
 44 45  1  0  0  0
 44 48  1  0  0  0
 45 46  2  0  0  0
 48 50  1  0  0  0
 48 51  1  0  0  0
 48 52  1  0  0  0
M  END
> <b_m_subgroup_collapsed>
0

> <r_j_HOMO-LUMO_Gap_Hartree>
0.10917

> <r_matsci_optelec_Electron_Reorganization_Energy_(eV)>
0.297741

> <r_matsci_optelec_Hole_Reorganization_Energy_(eV)>
0.316262

> <s_m_subgroup_title>
ALL-structures-1320->molecular-polymer-opto-all_copy

> <s_m_subgroupid>
ALL-structures-1320->molecular_materials_half_2-features_copy

$$$$
