# Supplementary material for: Band Gap and Reorganization Energy Prediction of Conducting Polymers by the Integration of Machine Learning and Density Functional Theory
Source: J Chem Inf Model. 2025 May 28;65(11):5360–9. doi: 10.1021/acs.jcim.5c00345 (PMC12152970; doi:10.1021/acs.jcim.5c00345)
Supplement: Supplementary file 2 [file ci5c00345_si_002.zip › Structures_1021.sdf]

D19A33
                    3D
 Schrodinger Suite 2024-2.
 56 62  0  0  1  0            999 V2000
    1.4317    0.0744   -0.0287 C   0  0  0  0  0  0
    0.6407    1.2175    0.1520 C   0  0  0  0  0  0
   -0.7853    1.1765    0.1863 C   0  0  0  0  0  0
   -1.4742   -0.0531    0.0315 C   0  0  0  0  0  0
   -0.6821   -1.1903   -0.1509 C   0  0  0  0  0  0
    0.7461   -1.1517   -0.1896 C   0  0  0  0  0  0
   -1.3449    2.4681    0.4302 C   0  0  0  0  0  0
   -0.4068    3.4677    0.5740 C   0  0  0  0  0  0
    1.2472    2.8435    0.4323 S   0  0  0  0  0  0
    1.3040   -2.4573   -0.4443 C   0  0  0  0  0  0
    0.3562   -3.4215   -0.5823 C   0  0  0  0  0  0
   -1.2804   -2.8288   -0.4171 S   0  0  0  0  0  0
    2.9043    0.1640   -0.0597 C   0  0  0  0  0  0
   -3.7387   -0.8738    0.9098 C   0  0  0  0  0  0
   -2.9460   -0.1438    0.0580 C   0  0  0  0  0  0
    3.9068   -0.6689    1.1186 S   0  0  0  0  0  0
    5.3776   -0.0297    0.4264 C   0  0  0  0  0  0
    5.0893    0.7782   -0.6414 C   0  0  0  0  0  0
    3.6938    0.8920   -0.9156 C   0  0  0  0  0  0
   -3.9474    0.6946   -1.1203 S   0  0  0  0  0  0
   -5.4211    0.0551   -0.4334 C   0  0  0  0  0  0
   -5.1345   -0.7570    0.6329 C   0  0  0  0  0  0
    6.7222   -0.3681    0.9995 C   0  0  0  0  0  0
   -6.7648    0.4020   -1.0050 C   0  0  0  0  0  0
   -2.4084    2.6206    0.5331 H   0  0  0  0  0  0
    2.3673   -2.6480   -0.5239 H   0  0  0  0  0  0
   -3.3329   -1.4692    1.7215 H   0  0  0  0  0  0
    5.8569    1.2835   -1.2201 H   0  0  0  0  0  0
    3.2865    1.4864   -1.7271 H   0  0  0  0  0  0
   -5.9041   -1.2606    1.2106 H   0  0  0  0  0  0
    6.8089   -0.0602    2.0489 H   0  0  0  0  0  0
    7.5041    0.1483    0.4332 H   0  0  0  0  0  0
    6.9289   -1.4448    0.9531 H   0  0  0  0  0  0
   -6.8517    0.1050   -2.0576 H   0  0  0  0  0  0
   -6.9696    1.4786   -0.9486 H   0  0  0  0  0  0
   -7.5484   -0.1178   -0.4444 H   0  0  0  0  0  0
    0.5178   -4.4744   -0.7780 H   0  0  0  0  0  0
   -0.6215    4.8735    0.8379 C   0  0  0  0  0  0
   -1.8418    5.5294    0.6190 N   0  0  0  0  0  0
   -3.0568    5.0211    0.0050 C   0  0  0  0  0  0
   -1.7701    6.9141    0.9862 C   0  0  0  0  0  0
   -2.7089    7.6934    0.8756 O   0  0  0  0  0  0
   -0.4062    7.0708    1.4493 C   0  0  0  0  0  0
    0.2721    5.8164    1.3316 C   0  0  0  0  0  0
    0.4602    7.9870    1.9828 C   0  0  0  0  0  0
    1.6708    7.3744    2.2080 N   0  0  0  0  0  0
    1.6343    5.9902    1.8163 C   0  0  0  0  0  0
    2.6038    5.2442    1.9090 O   0  0  0  0  0  0
    2.8622    7.9977    2.7552 C   0  0  0  0  0  0
   -3.6587    5.8921   -0.2615 H   0  0  0  0  0  0
   -2.8272    4.4414   -0.8927 H   0  0  0  0  0  0
   -3.6376    4.4050    0.7007 H   0  0  0  0  0  0
    0.3105    9.0318    2.2266 H   0  0  0  0  0  0
    3.6385    7.2308    2.7961 H   0  0  0  0  0  0
    3.2032    8.8199    2.1167 H   0  0  0  0  0  0
    2.6764    8.3768    3.7668 H   0  0  0  0  0  0
  1  2  1  0  0  0
  1  6  2  0  0  0
  1 13  1  0  0  0
  2  9  1  0  0  0
  2  3  2  0  0  0
  3  7  1  0  0  0
  3  4  1  0  0  0
  4 15  1  0  0  0
  4  5  2  0  0  0
  5  6  1  0  0  0
  5 12  1  0  0  0
  6 10  1  0  0  0
  7  8  2  0  0  0
  7 25  1  0  0  0
  8  9  1  0  0  0
  8 38  1  0  0  0
 10 11  2  0  0  0
 10 26  1  0  0  0
 11 12  1  0  0  0
 11 37  1  0  0  0
 13 16  1  0  0  0
 13 19  2  0  0  0
 14 27  1  0  0  0
 14 15  2  0  0  0
 14 22  1  0  0  0
 15 20  1  0  0  0
 16 17  1  0  0  0
 17 23  1  0  0  0
 17 18  2  0  0  0
 18 19  1  0  0  0
 18 28  1  0  0  0
 19 29  1  0  0  0
 20 21  1  0  0  0
 21 22  2  0  0  0
 21 24  1  0  0  0
 22 30  1  0  0  0
 23 33  1  0  0  0
 23 31  1  0  0  0
 23 32  1  0  0  0
 24 36  1  0  0  0
 24 34  1  0  0  0
 24 35  1  0  0  0
 38 39  1  0  0  0
 38 44  2  0  0  0
 39 40  1  0  0  0
 39 41  1  0  0  0
 40 50  1  0  0  0
 40 51  1  0  0  0
 40 52  1  0  0  0
 41 42  2  0  0  0
 41 43  1  0  0  0
 43 44  1  0  0  0
 43 45  2  0  0  0
 44 47  1  0  0  0
 45 46  1  0  0  0
 45 53  1  0  0  0
 46 47  1  0  0  0
 46 49  1  0  0  0
 47 48  2  0  0  0
 49 54  1  0  0  0
 49 55  1  0  0  0
 49 56  1  0  0  0
M  END
> <b_m_subgroup_collapsed>
0

> <r_j_HOMO-LUMO_Gap_Hartree>
0.09584

> <r_matsci_optelec_Electron_Reorganization_Energy_(eV)>
0.219709

> <r_matsci_optelec_Hole_Reorganization_Energy_(eV)>
0.25012

> <s_m_subgroup_title>
ALL-structures-1320->molecular-polymer-opto-all_copy

> <s_m_subgroupid>
ALL-structures-1320->molecular_materials_half_2-features_copy

$$$$
