# Supplementary material for: Band Gap and Reorganization Energy Prediction of Conducting Polymers by the Integration of Machine Learning and Density Functional Theory
Source: J Chem Inf Model. 2025 May 28;65(11):5360–9. doi: 10.1021/acs.jcim.5c00345 (PMC12152970; doi:10.1021/acs.jcim.5c00345)
Supplement: Supplementary file 2 [file ci5c00345_si_002.zip › Structures_1022.sdf]

D19A34
                    3D
 Schrodinger Suite 2024-2.
 72 80  0  0  1  0            999 V2000
    1.4590    0.0368   -0.1173 C   0  0  0  0  0  0
    0.7104    1.2066    0.0568 C   0  0  0  0  0  0
   -0.7112    1.2170    0.1715 C   0  0  0  0  0  0
   -1.4420    0.0063    0.0971 C   0  0  0  0  0  0
   -0.6928   -1.1647   -0.0764 C   0  0  0  0  0  0
    0.7301   -1.1751   -0.1872 C   0  0  0  0  0  0
   -1.2136    2.5394    0.4104 C   0  0  0  0  0  0
   -0.2488    3.5113    0.4683 C   0  0  0  0  0  0
    1.3684    2.8302    0.2243 S   0  0  0  0  0  0
    1.2347   -2.5074   -0.4174 C   0  0  0  0  0  0
    0.2535   -3.4464   -0.4679 C   0  0  0  0  0  0
   -1.3528   -2.7919   -0.2455 S   0  0  0  0  0  0
    2.9303    0.0829   -0.2245 C   0  0  0  0  0  0
   -3.6811   -0.7317    1.1031 C   0  0  0  0  0  0
   -2.9127   -0.0377    0.2008 C   0  0  0  0  0  0
    3.9703   -0.7551    0.9192 S   0  0  0  0  0  0
    5.4212   -0.1833    0.1312 C   0  0  0  0  0  0
    5.0993    0.6102   -0.9388 C   0  0  0  0  0  0
    3.6946    0.7647   -1.1392 C   0  0  0  0  0  0
   -3.9499    0.8121   -0.9383 S   0  0  0  0  0  0
   -5.4034    0.2313   -0.1609 C   0  0  0  0  0  0
   -5.0851   -0.5755    0.9000 C   0  0  0  0  0  0
    6.7838   -0.5639    0.6317 C   0  0  0  0  0  0
   -6.7647    0.6158   -0.6611 C   0  0  0  0  0  0
   -2.2692    2.7397    0.5416 H   0  0  0  0  0  0
    2.2860   -2.7358   -0.5440 H   0  0  0  0  0  0
   -3.2502   -1.3276    1.9004 H   0  0  0  0  0  0
    5.8500    1.0720   -1.5731 H   0  0  0  0  0  0
    3.2610    1.3506   -1.9429 H   0  0  0  0  0  0
   -5.8380   -1.0457    1.5253 H   0  0  0  0  0  0
    6.9455   -0.2409    1.6675 H   0  0  0  0  0  0
    7.5494   -0.0891    0.0095 H   0  0  0  0  0  0
    6.9463   -1.6484    0.5949 H   0  0  0  0  0  0
   -6.9232    0.3022   -1.7000 H   0  0  0  0  0  0
   -6.9282    1.6994   -0.6153 H   0  0  0  0  0  0
   -7.5320    0.1349   -0.0454 H   0  0  0  0  0  0
    0.3724   -4.5111   -0.6270 H   0  0  0  0  0  0
   -1.6566   14.4870    1.5838 C   0  0  0  0  0  0
   -2.7485   13.6291    1.4319 C   0  0  0  0  0  0
   -2.5783   12.2391    1.4076 C   0  0  0  0  0  0
   -0.3588   13.9717    1.6992 C   0  0  0  0  0  0
   -0.2033   12.5908    1.6661 C   0  0  0  0  0  0
   -1.2930   11.6883    1.5362 C   0  0  0  0  0  0
    0.9964   11.8842    1.7280 N   0  0  0  0  0  0
    2.3110   12.4687    1.8916 C   0  0  0  0  0  0
    0.7732   10.5257    1.6149 C   0  0  0  0  0  0
    1.6731    9.6927    1.6545 O   0  0  0  0  0  0
   -0.7313   10.3266    1.4944 C   0  0  0  0  0  0
   -1.3224    9.0827    1.4022 C   0  0  0  0  0  0
   -2.8194    8.8621    1.5617 C   0  0  0  0  0  0
   -3.7150    9.6641    1.8044 O   0  0  0  0  0  0
   -3.0546    7.5099    1.4363 N   0  0  0  0  0  0
   -4.3911    6.9614    1.5858 C   0  0  0  0  0  0
   -0.7766    7.7369    1.1799 C   0  0  0  0  0  0
   -1.8657    6.8195    1.1916 C   0  0  0  0  0  0
    0.4933    7.2094    0.9011 C   0  0  0  0  0  0
    0.6546    5.8435    0.6702 C   0  0  0  0  0  0
   -0.4293    4.9465    0.7009 C   0  0  0  0  0  0
   -1.7178    5.4641    0.9650 C   0  0  0  0  0  0
   -1.8092   15.5632    1.6115 H   0  0  0  0  0  0
   -3.7502   14.0403    1.3415 H   0  0  0  0  0  0
   -3.4359   11.5904    1.3163 H   0  0  0  0  0  0
    0.4967   14.6314    1.8060 H   0  0  0  0  0  0
    3.0356   11.6529    1.9082 H   0  0  0  0  0  0
    2.5418   13.1439    1.0589 H   0  0  0  0  0  0
    2.3714   13.0280    2.8324 H   0  0  0  0  0  0
   -4.3642    5.8842    1.4197 H   0  0  0  0  0  0
   -4.7741    7.1612    2.5921 H   0  0  0  0  0  0
   -5.0704    7.4217    0.8613 H   0  0  0  0  0  0
    1.3539    7.8591    0.8907 H   0  0  0  0  0  0
    1.6560    5.4744    0.4692 H   0  0  0  0  0  0
   -2.5780    4.8061    0.9875 H   0  0  0  0  0  0
  1  2  1  0  0  0
  1  6  2  0  0  0
  1 13  1  0  0  0
  2  9  1  0  0  0
  2  3  2  0  0  0
  3  7  1  0  0  0
  3  4  1  0  0  0
  4 15  1  0  0  0
  4  5  2  0  0  0
  5  6  1  0  0  0
  5 12  1  0  0  0
  6 10  1  0  0  0
  7  8  2  0  0  0
  7 25  1  0  0  0
  8  9  1  0  0  0
  8 58  1  0  0  0
 10 11  2  0  0  0
 10 26  1  0  0  0
 11 12  1  0  0  0
 11 37  1  0  0  0
 13 16  1  0  0  0
 13 19  2  0  0  0
 14 27  1  0  0  0
 14 15  2  0  0  0
 14 22  1  0  0  0
 15 20  1  0  0  0
 16 17  1  0  0  0
 17 23  1  0  0  0
 17 18  2  0  0  0
 18 19  1  0  0  0
 18 28  1  0  0  0
 19 29  1  0  0  0
 20 21  1  0  0  0
 21 22  2  0  0  0
 21 24  1  0  0  0
 22 30  1  0  0  0
 23 33  1  0  0  0
 23 31  1  0  0  0
 23 32  1  0  0  0
 24 36  1  0  0  0
 24 34  1  0  0  0
 24 35  1  0  0  0
 38 39  2  0  0  0
 38 41  1  0  0  0
 38 60  1  0  0  0
 39 40  1  0  0  0
 39 61  1  0  0  0
 40 43  2  0  0  0
 40 62  1  0  0  0
 41 42  2  0  0  0
 41 63  1  0  0  0
 42 43  1  0  0  0
 42 44  1  0  0  0
 43 48  1  0  0  0
 44 45  1  0  0  0
 44 46  1  0  0  0
 45 64  1  0  0  0
 45 65  1  0  0  0
 45 66  1  0  0  0
 46 47  2  0  0  0
 46 48  1  0  0  0
 48 49  2  0  0  0
 49 50  1  0  0  0
 49 54  1  0  0  0
 50 51  2  0  0  0
 50 52  1  0  0  0
 52 53  1  0  0  0
 52 55  1  0  0  0
 53 67  1  0  0  0
 53 68  1  0  0  0
 53 69  1  0  0  0
 54 55  1  0  0  0
 54 56  2  0  0  0
 55 59  2  0  0  0
 56 57  1  0  0  0
 56 70  1  0  0  0
 57 58  2  0  0  0
 57 71  1  0  0  0
 58 59  1  0  0  0
 59 72  1  0  0  0
M  END
> <b_m_subgroup_collapsed>
0

> <r_j_HOMO-LUMO_Gap_Hartree>
0.08665

> <r_matsci_optelec_Electron_Reorganization_Energy_(eV)>
0.342981

> <r_matsci_optelec_Hole_Reorganization_Energy_(eV)>
0.196656

> <s_m_subgroup_title>
ALL-structures-1320->molecular-polymer-opto-all_copy

> <s_m_subgroupid>
ALL-structures-1320->molecular_materials_half_2-features_copy

$$$$
