# Supplementary material for: Band Gap and Reorganization Energy Prediction of Conducting Polymers by the Integration of Machine Learning and Density Functional Theory
Source: J Chem Inf Model. 2025 May 28;65(11):5360–9. doi: 10.1021/acs.jcim.5c00345 (PMC12152970; doi:10.1021/acs.jcim.5c00345)
Supplement: Supplementary file 2 [file ci5c00345_si_002.zip › Structures_1023.sdf]

D19A35
                    3D
 Schrodinger Suite 2024-2.
 55 61  0  0  1  0            999 V2000
    1.5573   -0.1606    0.0054 C   0  0  0  0  0  0
    0.8777    1.0451    0.2318 C   0  0  0  0  0  0
   -0.5445    1.1480    0.2565 C   0  0  0  0  0  0
   -1.3496    0.0039    0.0337 C   0  0  0  0  0  0
   -0.6697   -1.2001   -0.1919 C   0  0  0  0  0  0
    0.7542   -1.3049   -0.2138 C   0  0  0  0  0  0
   -0.9670    2.4815    0.5778 C   0  0  0  0  0  0
    0.0623    3.3661    0.7609 C   0  0  0  0  0  0
    1.6352    2.6000    0.5497 S   0  0  0  0  0  0
    1.1822   -2.6473   -0.5287 C   0  0  0  0  0  0
    0.1461   -3.5043   -0.7250 C   0  0  0  0  0  0
   -1.4242   -2.7564   -0.5467 S   0  0  0  0  0  0
    3.0306   -0.2095   -0.0005 C   0  0  0  0  0  0
   -3.6956   -0.6917    0.8000 C   0  0  0  0  0  0
   -2.8223    0.0560    0.0466 C   0  0  0  0  0  0
    3.9257   -1.2569    1.0910 S   0  0  0  0  0  0
    5.4650   -0.6851    0.4970 C   0  0  0  0  0  0
    5.2764    0.2616   -0.4757 C   0  0  0  0  0  0
    3.9043    0.5350   -0.7557 C   0  0  0  0  0  0
   -3.7210    1.1217   -1.0230 S   0  0  0  0  0  0
   -5.2590    0.5546   -0.4213 C   0  0  0  0  0  0
   -5.0686   -0.4066    0.5361 C   0  0  0  0  0  0
    6.7585   -1.2166    1.0414 C   0  0  0  0  0  0
   -6.5541    1.0989   -0.9487 C   0  0  0  0  0  0
   -2.0080    2.7711    0.6552 H   0  0  0  0  0  0
    2.2217   -2.9402   -0.6112 H   0  0  0  0  0  0
   -3.3621   -1.4157    1.5360 H   0  0  0  0  0  0
    6.1006    0.7521   -0.9850 H   0  0  0  0  0  0
    3.5729    1.2511   -1.5009 H   0  0  0  0  0  0
   -5.8922   -0.8971    1.0466 H   0  0  0  0  0  0
    6.8504   -1.0461    2.1216 H   0  0  0  0  0  0
    7.5981   -0.7139    0.5503 H   0  0  0  0  0  0
    6.8648   -2.2954    0.8678 H   0  0  0  0  0  0
   -6.6591    0.9336   -2.0276 H   0  0  0  0  0  0
   -6.6495    2.1768   -0.7705 H   0  0  0  0  0  0
   -7.3927    0.6018   -0.4508 H   0  0  0  0  0  0
    0.2040   -4.5570   -0.9727 H   0  0  0  0  0  0
   -1.3270    6.3029    2.6871 C   0  0  0  0  0  0
   -0.5988    7.4062    2.2242 C   0  0  0  0  0  0
    0.3573    7.1611    1.2536 C   0  0  0  0  0  0
    0.6132    5.8832    0.7401 C   0  0  0  0  0  0
   -0.1067    4.7649    1.1917 C   0  0  0  0  0  0
   -1.0793    5.0252    2.1873 C   0  0  0  0  0  0
    1.2362    8.1447    0.5581 C   0  0  0  0  0  0
    1.9704    7.4045   -0.3664 N   0  0  0  0  0  0
    1.6491    6.0371   -0.3303 C   0  0  0  0  0  0
    1.3203    9.3486    0.7250 O   0  0  0  0  0  0
    2.9434    7.9869   -1.2751 C   0  0  0  0  0  0
    2.1434    5.2014   -1.0621 O   0  0  0  0  0  0
   -2.0806    6.4344    3.4589 H   0  0  0  0  0  0
   -0.7680    8.4104    2.6013 H   0  0  0  0  0  0
   -1.6301    4.1843    2.5948 H   0  0  0  0  0  0
    3.3523    7.1811   -1.8854 H   0  0  0  0  0  0
    2.4625    8.7331   -1.9152 H   0  0  0  0  0  0
    3.7452    8.4724   -0.7109 H   0  0  0  0  0  0
  1  2  1  0  0  0
  1  6  2  0  0  0
  1 13  1  0  0  0
  2  9  1  0  0  0
  2  3  2  0  0  0
  3  7  1  0  0  0
  3  4  1  0  0  0
  4 15  1  0  0  0
  4  5  2  0  0  0
  5  6  1  0  0  0
  5 12  1  0  0  0
  6 10  1  0  0  0
  7  8  2  0  0  0
  7 25  1  0  0  0
  8  9  1  0  0  0
  8 42  1  0  0  0
 10 11  2  0  0  0
 10 26  1  0  0  0
 11 12  1  0  0  0
 11 37  1  0  0  0
 13 16  1  0  0  0
 13 19  2  0  0  0
 14 27  1  0  0  0
 14 15  2  0  0  0
 14 22  1  0  0  0
 15 20  1  0  0  0
 16 17  1  0  0  0
 17 23  1  0  0  0
 17 18  2  0  0  0
 18 19  1  0  0  0
 18 28  1  0  0  0
 19 29  1  0  0  0
 20 21  1  0  0  0
 21 22  2  0  0  0
 21 24  1  0  0  0
 22 30  1  0  0  0
 23 33  1  0  0  0
 23 31  1  0  0  0
 23 32  1  0  0  0
 24 36  1  0  0  0
 24 34  1  0  0  0
 24 35  1  0  0  0
 38 39  1  0  0  0
 38 43  2  0  0  0
 38 50  1  0  0  0
 39 40  2  0  0  0
 39 51  1  0  0  0
 40 41  1  0  0  0
 40 44  1  0  0  0
 41 42  2  0  0  0
 41 46  1  0  0  0
 42 43  1  0  0  0
 43 52  1  0  0  0
 44 45  1  0  0  0
 44 47  2  0  0  0
 45 46  1  0  0  0
 45 48  1  0  0  0
 46 49  2  0  0  0
 48 53  1  0  0  0
 48 54  1  0  0  0
 48 55  1  0  0  0
M  END
> <b_m_subgroup_collapsed>
0

> <r_j_HOMO-LUMO_Gap_Hartree>
0.10379

> <r_matsci_optelec_Electron_Reorganization_Energy_(eV)>
0.326414

> <r_matsci_optelec_Hole_Reorganization_Energy_(eV)>
0.298832

> <s_m_subgroup_title>
ALL-structures-1320->molecular-polymer-opto-all_copy

> <s_m_subgroupid>
ALL-structures-1320->molecular_materials_half_2-features_copy

$$$$
