# Supplementary material for: Band Gap and Reorganization Energy Prediction of Conducting Polymers by the Integration of Machine Learning and Density Functional Theory
Source: J Chem Inf Model. 2025 May 28;65(11):5360–9. doi: 10.1021/acs.jcim.5c00345 (PMC12152970; doi:10.1021/acs.jcim.5c00345)
Supplement: Supplementary file 2 [file ci5c00345_si_002.zip › Structures_1024.sdf]

D19A36
                    3D
 Schrodinger Suite 2024-2.
 50 57  0  0  1  0            999 V2000
    1.4724    0.0105   -0.1376 C   0  0  0  0  0  0
    0.7238    1.1817    0.0300 C   0  0  0  0  0  0
   -0.6941    1.1833    0.1840 C   0  0  0  0  0  0
   -1.4216   -0.0361    0.1585 C   0  0  0  0  0  0
   -0.6696   -1.2042   -0.0024 C   0  0  0  0  0  0
    0.7507   -1.2072   -0.1538 C   0  0  0  0  0  0
   -1.1995    2.4984    0.4090 C   0  0  0  0  0  0
   -0.2352    3.4887    0.4175 C   0  0  0  0  0  0
    1.3874    2.8070    0.1349 S   0  0  0  0  0  0
    1.2584   -2.5407   -0.3611 C   0  0  0  0  0  0
    0.2822   -3.4873   -0.3590 C   0  0  0  0  0  0
   -1.3223   -2.8415   -0.1114 S   0  0  0  0  0  0
    2.9398    0.0609   -0.2903 C   0  0  0  0  0  0
   -3.6316   -0.7841    1.2196 C   0  0  0  0  0  0
   -2.8877   -0.0883    0.2961 C   0  0  0  0  0  0
    4.0173   -0.7402    0.8451 S   0  0  0  0  0  0
    5.4414   -0.1782    0.0037 C   0  0  0  0  0  0
    5.0838    0.5885   -1.0766 C   0  0  0  0  0  0
    3.6721    0.7283   -1.2425 C   0  0  0  0  0  0
   -3.9521    0.7482   -0.8238 S   0  0  0  0  0  0
   -5.3840    0.1546   -0.0206 C   0  0  0  0  0  0
   -5.0400   -0.6414    1.0419 C   0  0  0  0  0  0
    6.8214   -0.5353    0.4744 C   0  0  0  0  0  0
   -6.7586    0.5203   -0.4996 C   0  0  0  0  0  0
   -2.2445    2.7129    0.5742 H   0  0  0  0  0  0
    2.3078   -2.7651   -0.5097 H   0  0  0  0  0  0
   -3.1795   -1.3698    2.0136 H   0  0  0  0  0  0
    5.8141    1.0420   -1.7406 H   0  0  0  0  0  0
    3.2098    1.2970   -2.0438 H   0  0  0  0  0  0
   -5.7775   -1.1135    1.6848 H   0  0  0  0  0  0
    7.0092   -0.1874    1.4979 H   0  0  0  0  0  0
    7.5646   -0.0673   -0.1792 H   0  0  0  0  0  0
    6.9943   -1.6186    0.4569 H   0  0  0  0  0  0
   -6.9301    0.2009   -1.5350 H   0  0  0  0  0  0
   -6.9346    1.6023   -0.4544 H   0  0  0  0  0  0
   -7.5099    0.0321    0.1297 H   0  0  0  0  0  0
    0.4065   -4.5548   -0.4923 H   0  0  0  0  0  0
    0.3953    7.3085    0.8055 C   0  0  0  0  0  0
   -0.8606    7.8456    1.0818 C   0  0  0  0  0  0
   -1.9172    6.9301    1.1385 C   0  0  0  0  0  0
   -1.7293    5.4836    0.9193 C   0  0  0  0  0  0
   -0.4478    4.9088    0.6326 C   0  0  0  0  0  0
    0.6026    5.8686    0.5850 C   0  0  0  0  0  0
    1.8956    5.5708    0.3341 N   0  0  0  0  0  0
    2.7284    6.9682    0.3804 S   0  0  0  0  0  0
    1.5419    8.0291    0.7106 N   0  0  0  0  0  0
   -3.2018    7.2641    1.3973 N   0  0  0  0  0  0
   -4.0589    5.8825    1.3646 S   0  0  0  0  0  0
   -2.8869    4.8021    1.0275 N   0  0  0  0  0  0
   -1.0149    8.9054    1.2443 H   0  0  0  0  0  0
  1  2  1  0  0  0
  1  6  2  0  0  0
  1 13  1  0  0  0
  2  9  1  0  0  0
  2  3  2  0  0  0
  3  7  1  0  0  0
  3  4  1  0  0  0
  4 15  1  0  0  0
  4  5  2  0  0  0
  5  6  1  0  0  0
  5 12  1  0  0  0
  6 10  1  0  0  0
  7  8  2  0  0  0
  7 25  1  0  0  0
  8  9  1  0  0  0
  8 42  1  0  0  0
 10 11  2  0  0  0
 10 26  1  0  0  0
 11 12  1  0  0  0
 11 37  1  0  0  0
 13 16  1  0  0  0
 13 19  2  0  0  0
 14 27  1  0  0  0
 14 15  2  0  0  0
 14 22  1  0  0  0
 15 20  1  0  0  0
 16 17  1  0  0  0
 17 23  1  0  0  0
 17 18  2  0  0  0
 18 19  1  0  0  0
 18 28  1  0  0  0
 19 29  1  0  0  0
 20 21  1  0  0  0
 21 22  2  0  0  0
 21 24  1  0  0  0
 22 30  1  0  0  0
 23 33  1  0  0  0
 23 31  1  0  0  0
 23 32  1  0  0  0
 24 36  1  0  0  0
 24 34  1  0  0  0
 24 35  1  0  0  0
 38 39  1  0  0  0
 38 43  1  0  0  0
 38 46  2  0  0  0
 39 40  2  0  0  0
 39 50  1  0  0  0
 40 41  1  0  0  0
 40 47  1  0  0  0
 41 42  2  0  0  0
 41 49  1  0  0  0
 42 43  1  0  0  0
 43 44  2  0  0  0
 44 45  1  0  0  0
 45 46  1  0  0  0
 47 48  2  0  0  0
 48 49  2  0  0  0
M  END
> <b_m_subgroup_collapsed>
0

> <r_j_HOMO-LUMO_Gap_Hartree>
0.05869

> <r_matsci_optelec_Electron_Reorganization_Energy_(eV)>
0.164878

> <r_matsci_optelec_Hole_Reorganization_Energy_(eV)>
0.241016

> <s_m_subgroup_title>
ALL-structures-1320->molecular-polymer-opto-all_copy

> <s_m_subgroupid>
ALL-structures-1320->molecular_materials_half_2-features_copy

$$$$
