# Supplementary material for: Band Gap and Reorganization Energy Prediction of Conducting Polymers by the Integration of Machine Learning and Density Functional Theory
Source: J Chem Inf Model. 2025 May 28;65(11):5360–9. doi: 10.1021/acs.jcim.5c00345 (PMC12152970; doi:10.1021/acs.jcim.5c00345)
Supplement: Supplementary file 2 [file ci5c00345_si_002.zip › Structures_1025.sdf]

D19A37
                    3D
 Schrodinger Suite 2024-2.
 52 59  0  0  1  0            999 V2000
    1.4387    0.0531   -0.1358 C   0  0  0  0  0  0
    0.6761    1.2143    0.0419 C   0  0  0  0  0  0
   -0.7440    1.1992    0.1920 C   0  0  0  0  0  0
   -1.4569   -0.0245    0.1574 C   0  0  0  0  0  0
   -0.6915   -1.1837   -0.0189 C   0  0  0  0  0  0
    0.7286   -1.1703   -0.1685 C   0  0  0  0  0  0
   -1.2625    2.5162    0.4224 C   0  0  0  0  0  0
   -0.2973    3.4884    0.4353 C   0  0  0  0  0  0
    1.3244    2.8471    0.1700 S   0  0  0  0  0  0
    1.2509   -2.4959   -0.3935 C   0  0  0  0  0  0
    0.2850   -3.4521   -0.4057 C   0  0  0  0  0  0
   -1.3264   -2.8250   -0.1488 S   0  0  0  0  0  0
    2.9050    0.1257   -0.2836 C   0  0  0  0  0  0
   -3.6531   -0.7952    1.2320 C   0  0  0  0  0  0
   -2.9222   -0.0906    0.3047 C   0  0  0  0  0  0
    3.9931   -0.6675    0.8454 S   0  0  0  0  0  0
    5.4094   -0.0570    0.0227 C   0  0  0  0  0  0
    5.0427    0.7080   -1.0521 C   0  0  0  0  0  0
    3.6304    0.8154   -1.2247 C   0  0  0  0  0  0
   -4.0052    0.7474   -0.7996 S   0  0  0  0  0  0
   -5.4259    0.1388    0.0161 C   0  0  0  0  0  0
   -5.0645   -0.6613    1.0695 C   0  0  0  0  0  0
    6.7923   -0.3793    0.5037 C   0  0  0  0  0  0
   -6.8065    0.4996   -0.4473 C   0  0  0  0  0  0
   -2.3151    2.7199    0.5809 H   0  0  0  0  0  0
    2.3024   -2.7072   -0.5448 H   0  0  0  0  0  0
   -3.1903   -1.3810    2.0194 H   0  0  0  0  0  0
    5.7662    1.1840   -1.7074 H   0  0  0  0  0  0
    3.1638    1.3764   -2.0262 H   0  0  0  0  0  0
   -5.7916   -1.1415    1.7182 H   0  0  0  0  0  0
    6.9601   -0.0326    1.5292 H   0  0  0  0  0  0
    7.5292    0.1111   -0.1402 H   0  0  0  0  0  0
    6.9927   -1.4563    0.4834 H   0  0  0  0  0  0
   -6.9868    0.1861   -1.4824 H   0  0  0  0  0  0
   -6.9871    1.5800   -0.3941 H   0  0  0  0  0  0
   -7.5488    0.0042    0.1870 H   0  0  0  0  0  0
    0.4190   -4.5164   -0.5548 H   0  0  0  0  0  0
   -0.4637   11.6731    1.5341 C   0  0  0  0  0  0
    1.1345   10.9769    1.2497 S   0  0  0  0  0  0
    0.3674    9.4010    1.1327 C   0  0  0  0  0  0
   -1.0385    9.5541    1.3216 C   0  0  0  0  0  0
   -1.4652   10.8568    1.5456 N   0  0  0  0  0  0
    0.9536    8.1613    0.8987 C   0  0  0  0  0  0
    0.1044    7.0491    0.8535 C   0  0  0  0  0  0
   -1.3037    7.2027    1.0426 C   0  0  0  0  0  0
   -1.8886    8.4409    1.2764 C   0  0  0  0  0  0
    0.5304    5.7555    0.6329 N   0  0  0  0  0  0
   -0.4601    4.9116    0.6398 C   0  0  0  0  0  0
   -2.0745    5.6289    0.9285 S   0  0  0  0  0  0
   -0.5605   12.7427    1.6880 H   0  0  0  0  0  0
    2.0212    8.0314    0.7542 H   0  0  0  0  0  0
   -2.9562    8.5706    1.4222 H   0  0  0  0  0  0
  1  2  1  0  0  0
  1  6  2  0  0  0
  1 13  1  0  0  0
  2  9  1  0  0  0
  2  3  2  0  0  0
  3  7  1  0  0  0
  3  4  1  0  0  0
  4 15  1  0  0  0
  4  5  2  0  0  0
  5  6  1  0  0  0
  5 12  1  0  0  0
  6 10  1  0  0  0
  7  8  2  0  0  0
  7 25  1  0  0  0
  8  9  1  0  0  0
  8 48  1  0  0  0
 10 11  2  0  0  0
 10 26  1  0  0  0
 11 12  1  0  0  0
 11 37  1  0  0  0
 13 16  1  0  0  0
 13 19  2  0  0  0
 14 27  1  0  0  0
 14 15  2  0  0  0
 14 22  1  0  0  0
 15 20  1  0  0  0
 16 17  1  0  0  0
 17 23  1  0  0  0
 17 18  2  0  0  0
 18 19  1  0  0  0
 18 28  1  0  0  0
 19 29  1  0  0  0
 20 21  1  0  0  0
 21 22  2  0  0  0
 21 24  1  0  0  0
 22 30  1  0  0  0
 23 33  1  0  0  0
 23 31  1  0  0  0
 23 32  1  0  0  0
 24 36  1  0  0  0
 24 34  1  0  0  0
 24 35  1  0  0  0
 38 39  1  0  0  0
 38 42  2  0  0  0
 38 50  1  0  0  0
 39 40  1  0  0  0
 40 41  1  0  0  0
 40 43  2  0  0  0
 41 42  1  0  0  0
 41 46  2  0  0  0
 43 44  1  0  0  0
 43 51  1  0  0  0
 44 45  2  0  0  0
 44 47  1  0  0  0
 45 46  1  0  0  0
 45 49  1  0  0  0
 46 52  1  0  0  0
 47 48  2  0  0  0
 48 49  1  0  0  0
M  END
> <b_m_subgroup_collapsed>
0

> <r_j_HOMO-LUMO_Gap_Hartree>
0.11402

> <r_matsci_optelec_Electron_Reorganization_Energy_(eV)>
0.261927

> <r_matsci_optelec_Hole_Reorganization_Energy_(eV)>
0.284583

> <s_m_subgroup_title>
ALL-structures-1320->molecular-polymer-opto-all_copy

> <s_m_subgroupid>
ALL-structures-1320->molecular_materials_half_2-features_copy

$$$$
