# Supplementary material for: Band Gap and Reorganization Energy Prediction of Conducting Polymers by the Integration of Machine Learning and Density Functional Theory
Source: J Chem Inf Model. 2025 May 28;65(11):5360–9. doi: 10.1021/acs.jcim.5c00345 (PMC12152970; doi:10.1021/acs.jcim.5c00345)
Supplement: Supplementary file 2 [file ci5c00345_si_002.zip › Structures_1026.sdf]

D19A38
                    3D
 Schrodinger Suite 2024-2.
 56 63  0  0  1  0            999 V2000
    1.4818    0.0073   -0.0278 C   0  0  0  0  0  0
    0.7291    1.1812    0.0956 C   0  0  0  0  0  0
   -0.6947    1.1990    0.1669 C   0  0  0  0  0  0
   -1.4250   -0.0132    0.0908 C   0  0  0  0  0  0
   -0.6721   -1.1888   -0.0371 C   0  0  0  0  0  0
    0.7532   -1.2042   -0.0991 C   0  0  0  0  0  0
   -1.2051    2.5269    0.3595 C   0  0  0  0  0  0
   -0.2393    3.4982    0.4124 C   0  0  0  0  0  0
    1.3910    2.8050    0.2553 S   0  0  0  0  0  0
    1.2635   -2.5405   -0.2905 C   0  0  0  0  0  0
    0.2829   -3.4786   -0.3622 C   0  0  0  0  0  0
   -1.3290   -2.8185   -0.2061 S   0  0  0  0  0  0
    2.9553    0.0479   -0.0842 C   0  0  0  0  0  0
   -3.6981   -0.7757    0.9968 C   0  0  0  0  0  0
   -2.8975   -0.0578    0.1417 C   0  0  0  0  0  0
    3.9493   -0.7707    1.1132 S   0  0  0  0  0  0
    5.4306   -0.2086    0.3768 C   0  0  0  0  0  0
    5.1523    0.5672   -0.7190 C   0  0  0  0  0  0
    3.7564    0.7160   -0.9783 C   0  0  0  0  0  0
   -3.8924    0.8109   -1.0189 S   0  0  0  0  0  0
   -5.3714    0.1987   -0.3225 C   0  0  0  0  0  0
   -5.0930   -0.6260    0.7362 C   0  0  0  0  0  0
    6.7718   -0.5721    0.9441 C   0  0  0  0  0  0
   -6.7123    0.5740   -0.8819 C   0  0  0  0  0  0
   -2.2570    2.7524    0.4659 H   0  0  0  0  0  0
    2.3182   -2.7718   -0.3768 H   0  0  0  0  0  0
   -3.2978   -1.3810    1.8029 H   0  0  0  0  0  0
    5.9279    1.0196   -1.3300 H   0  0  0  0  0  0
    3.3556    1.2845   -1.8114 H   0  0  0  0  0  0
   -5.8680   -1.1140    1.3194 H   0  0  0  0  0  0
    6.9004   -0.1943    1.9662 H   0  0  0  0  0  0
    7.5633   -0.1372    0.3248 H   0  0  0  0  0  0
    6.9255   -1.6580    0.9722 H   0  0  0  0  0  0
   -6.8283    0.2464   -1.9222 H   0  0  0  0  0  0
   -6.8792    1.6579   -0.8581 H   0  0  0  0  0  0
   -7.5033    0.0997   -0.2918 H   0  0  0  0  0  0
    0.4050   -4.5458   -0.5019 H   0  0  0  0  0  0
   -1.6535    5.4764    1.1450 C   0  0  0  0  0  0
   -0.4409    4.9349    0.5880 C   0  0  0  0  0  0
    0.4779    5.9168    0.2397 C   0  0  0  0  0  0
    0.2535    7.3189    0.4340 C   0  0  0  0  0  0
   -0.8941    7.8447    0.9559 C   0  0  0  0  0  0
   -1.8635    6.8779    1.3297 C   0  0  0  0  0  0
   -3.0823    7.0598    1.8813 N   0  0  0  0  0  0
   -3.5458    5.8234    2.0026 N   0  0  0  0  0  0
   -2.7558    4.8346    1.5876 N   0  0  0  0  0  0
   -4.8551    5.5576    2.5767 C   0  0  0  0  0  0
    1.7922    5.7674   -0.2611 N   0  0  0  0  0  0
    2.0992    7.1120   -0.8213 O   0  0  0  0  0  0
    1.4215    8.0318    0.0166 N   0  0  0  0  0  0
   -1.0567    8.9103    1.0722 H   0  0  0  0  0  0
   -4.9991    4.4777    2.5752 H   0  0  0  0  0  0
   -4.8920    5.9450    3.5980 H   0  0  0  0  0  0
   -5.6247    6.0467    1.9744 H   0  0  0  0  0  0
    1.8605    5.1649   -1.0822 H   0  0  0  0  0  0
    2.0432    8.1862    0.8218 H   0  0  0  0  0  0
  1  2  1  0  0  0
  1  6  2  0  0  0
  1 13  1  0  0  0
  2  9  1  0  0  0
  2  3  2  0  0  0
  3  7  1  0  0  0
  3  4  1  0  0  0
  4 15  1  0  0  0
  4  5  2  0  0  0
  5  6  1  0  0  0
  5 12  1  0  0  0
  6 10  1  0  0  0
  7  8  2  0  0  0
  7 25  1  0  0  0
  8  9  1  0  0  0
  8 39  1  0  0  0
 10 11  2  0  0  0
 10 26  1  0  0  0
 11 12  1  0  0  0
 11 37  1  0  0  0
 13 16  1  0  0  0
 13 19  2  0  0  0
 14 27  1  0  0  0
 14 15  2  0  0  0
 14 22  1  0  0  0
 15 20  1  0  0  0
 16 17  1  0  0  0
 17 23  1  0  0  0
 17 18  2  0  0  0
 18 19  1  0  0  0
 18 28  1  0  0  0
 19 29  1  0  0  0
 20 21  1  0  0  0
 21 22  2  0  0  0
 21 24  1  0  0  0
 22 30  1  0  0  0
 23 33  1  0  0  0
 23 31  1  0  0  0
 23 32  1  0  0  0
 24 36  1  0  0  0
 24 34  1  0  0  0
 24 35  1  0  0  0
 38 39  1  0  0  0
 38 43  1  0  0  0
 38 46  2  0  0  0
 39 40  2  0  0  0
 40 41  1  0  0  0
 40 48  1  0  0  0
 41 42  2  0  0  0
 41 50  1  0  0  0
 42 43  1  0  0  0
 42 51  1  0  0  0
 43 44  2  0  0  0
 44 45  1  0  0  0
 45 46  1  0  0  0
 45 47  1  0  0  0
 47 52  1  0  0  0
 47 53  1  0  0  0
 47 54  1  0  0  0
 48 49  1  0  0  0
 48 55  1  0  0  0
 49 50  1  0  0  0
 50 56  1  0  0  0
M  END
> <b_m_subgroup_collapsed>
0

> <r_j_HOMO-LUMO_Gap_Hartree>
0.1182

> <r_matsci_optelec_Electron_Reorganization_Energy_(eV)>
0.251704

> <r_matsci_optelec_Hole_Reorganization_Energy_(eV)>
0.28112

> <s_m_subgroup_title>
ALL-structures-1320->molecular-polymer-opto-all_copy

> <s_m_subgroupid>
ALL-structures-1320->molecular_materials_half_2-features_copy

$$$$
