# Supplementary material for: Band Gap and Reorganization Energy Prediction of Conducting Polymers by the Integration of Machine Learning and Density Functional Theory
Source: J Chem Inf Model. 2025 May 28;65(11):5360–9. doi: 10.1021/acs.jcim.5c00345 (PMC12152970; doi:10.1021/acs.jcim.5c00345)
Supplement: Supplementary file 2 [file ci5c00345_si_002.zip › Structures_1027.sdf]

D19A39
                    3D
 Schrodinger Suite 2024-2.
 60 67  0  0  1  0            999 V2000
    1.4614    0.0041   -0.0903 C   0  0  0  0  0  0
    0.7210    1.1852    0.0433 C   0  0  0  0  0  0
   -0.7017    1.2110    0.1289 C   0  0  0  0  0  0
   -1.4409    0.0050    0.0599 C   0  0  0  0  0  0
   -0.6995   -1.1763   -0.0761 C   0  0  0  0  0  0
    0.7247   -1.2023   -0.1530 C   0  0  0  0  0  0
   -1.1999    2.5412    0.3326 C   0  0  0  0  0  0
   -0.2254    3.5051    0.3849 C   0  0  0  0  0  0
    1.3989    2.8034    0.1872 S   0  0  0  0  0  0
    1.2233   -2.5431   -0.3438 C   0  0  0  0  0  0
    0.2353   -3.4743   -0.4014 C   0  0  0  0  0  0
   -1.3703   -2.8013   -0.2325 S   0  0  0  0  0  0
    2.9355    0.0310   -0.1626 C   0  0  0  0  0  0
   -3.7137   -0.7053    1.0137 C   0  0  0  0  0  0
   -2.9140   -0.0279    0.1248 C   0  0  0  0  0  0
    3.9341   -0.7661    1.0458 S   0  0  0  0  0  0
    5.4131   -0.2394    0.2795 C   0  0  0  0  0  0
    5.1307    0.5114   -0.8325 C   0  0  0  0  0  0
    3.7334    0.6679   -1.0815 C   0  0  0  0  0  0
   -3.9097    0.8036   -1.0619 S   0  0  0  0  0  0
   -5.3889    0.2215   -0.3361 C   0  0  0  0  0  0
   -5.1097   -0.5605    0.7543 C   0  0  0  0  0  0
    6.7567   -0.6067    0.8388 C   0  0  0  0  0  0
   -6.7311    0.5789   -0.9030 C   0  0  0  0  0  0
   -2.2484    2.7723    0.4583 H   0  0  0  0  0  0
    2.2757   -2.7823   -0.4382 H   0  0  0  0  0  0
   -3.3113   -1.2816    1.8399 H   0  0  0  0  0  0
    5.9042    0.9407   -1.4629 H   0  0  0  0  0  0
    3.3286    1.2236   -1.9216 H   0  0  0  0  0  0
   -5.8844   -1.0226    1.3600 H   0  0  0  0  0  0
    6.8931   -0.2295    1.8603 H   0  0  0  0  0  0
    7.5457   -0.1744    0.2142 H   0  0  0  0  0  0
    6.9076   -1.6935    0.8659 H   0  0  0  0  0  0
   -6.8451    0.2307   -1.9372 H   0  0  0  0  0  0
   -6.9028    1.6627   -0.9002 H   0  0  0  0  0  0
   -7.5207    0.1122   -0.3037 H   0  0  0  0  0  0
    0.3484   -4.5429   -0.5364 H   0  0  0  0  0  0
    0.5478    5.9073    0.3729 C   0  0  0  0  0  0
   -0.4174    4.9363    0.6080 C   0  0  0  0  0  0
   -1.6568    5.4863    1.0917 C   0  0  0  0  0  0
   -1.8404    6.8865    1.3171 C   0  0  0  0  0  0
   -0.8182    7.8390    1.0738 C   0  0  0  0  0  0
    0.3513    7.3079    0.5955 C   0  0  0  0  0  0
    1.5333    8.0023    0.2113 N   0  0  0  0  0  0
    2.5501    6.9934   -0.0209 N   0  0  0  0  0  0
    1.8612    5.7203   -0.1288 N   0  0  0  0  0  0
    3.4183    6.9370    1.1660 C   0  0  0  0  0  0
   -2.8034    4.8610    1.4385 N   0  0  0  0  0  0
   -3.5918    5.8529    1.8393 N   0  0  0  0  0  0
   -3.0883    7.0816    1.7957 N   0  0  0  0  0  0
   -4.9451    5.5978    2.3064 C   0  0  0  0  0  0
   -0.9613    8.8995    1.2500 H   0  0  0  0  0  0
    1.4065    8.5320   -0.6496 H   0  0  0  0  0  0
    1.8887    5.4014   -1.0967 H   0  0  0  0  0  0
    4.1628    6.1531    1.0043 H   0  0  0  0  0  0
    3.9183    7.9040    1.2623 H   0  0  0  0  0  0
    2.8561    6.7208    2.0886 H   0  0  0  0  0  0
   -5.3818    6.5567    2.5831 H   0  0  0  0  0  0
   -5.5274    5.1304    1.5079 H   0  0  0  0  0  0
   -4.9137    4.9297    3.1709 H   0  0  0  0  0  0
  1  2  1  0  0  0
  1  6  2  0  0  0
  1 13  1  0  0  0
  2  9  1  0  0  0
  2  3  2  0  0  0
  3  7  1  0  0  0
  3  4  1  0  0  0
  4 15  1  0  0  0
  4  5  2  0  0  0
  5  6  1  0  0  0
  5 12  1  0  0  0
  6 10  1  0  0  0
  7  8  2  0  0  0
  7 25  1  0  0  0
  8  9  1  0  0  0
  8 39  1  0  0  0
 10 11  2  0  0  0
 10 26  1  0  0  0
 11 12  1  0  0  0
 11 37  1  0  0  0
 13 16  1  0  0  0
 13 19  2  0  0  0
 14 27  1  0  0  0
 14 15  2  0  0  0
 14 22  1  0  0  0
 15 20  1  0  0  0
 16 17  1  0  0  0
 17 23  1  0  0  0
 17 18  2  0  0  0
 18 19  1  0  0  0
 18 28  1  0  0  0
 19 29  1  0  0  0
 20 21  1  0  0  0
 21 22  2  0  0  0
 21 24  1  0  0  0
 22 30  1  0  0  0
 23 33  1  0  0  0
 23 31  1  0  0  0
 23 32  1  0  0  0
 24 36  1  0  0  0
 24 34  1  0  0  0
 24 35  1  0  0  0
 38 39  2  0  0  0
 38 43  1  0  0  0
 38 46  1  0  0  0
 39 40  1  0  0  0
 40 41  1  0  0  0
 40 48  2  0  0  0
 41 42  1  0  0  0
 41 50  2  0  0  0
 42 43  2  0  0  0
 42 52  1  0  0  0
 43 44  1  0  0  0
 44 45  1  0  0  0
 44 53  1  0  0  0
 45 46  1  0  0  0
 45 47  1  0  0  0
 46 54  1  0  0  0
 47 55  1  0  0  0
 47 56  1  0  0  0
 47 57  1  0  0  0
 48 49  1  0  0  0
 49 50  1  0  0  0
 49 51  1  0  0  0
 51 58  1  0  0  0
 51 59  1  0  0  0
 51 60  1  0  0  0
M  END
> <b_m_subgroup_collapsed>
0

> <r_j_HOMO-LUMO_Gap_Hartree>
0.11849

> <r_matsci_optelec_Electron_Reorganization_Energy_(eV)>
0.233213

> <r_matsci_optelec_Hole_Reorganization_Energy_(eV)>
0.294955

> <s_m_subgroup_title>
ALL-structures-1320->molecular-polymer-opto-all_copy

> <s_m_subgroupid>
ALL-structures-1320->molecular_materials_half_2-features_copy

$$$$
