# Supplementary material for: Band Gap and Reorganization Energy Prediction of Conducting Polymers by the Integration of Machine Learning and Density Functional Theory
Source: J Chem Inf Model. 2025 May 28;65(11):5360–9. doi: 10.1021/acs.jcim.5c00345 (PMC12152970; doi:10.1021/acs.jcim.5c00345)
Supplement: Supplementary file 2 [file ci5c00345_si_002.zip › Structures_1028.sdf]

D19A40
                    3D
 Schrodinger Suite 2024-2.
 59 66  0  0  1  0            999 V2000
    1.4424    0.0102    0.0772 C   0  0  0  0  0  0
    0.6745    1.1822    0.0548 C   0  0  0  0  0  0
   -0.7514    1.1781    0.0199 C   0  0  0  0  0  0
   -1.4646   -0.0466   -0.0133 C   0  0  0  0  0  0
   -0.6957   -1.2159    0.0148 C   0  0  0  0  0  0
    0.7314   -1.2129    0.0576 C   0  0  0  0  0  0
   -1.2861    2.5047    0.0826 C   0  0  0  0  0  0
   -0.3377    3.4952    0.1352 C   0  0  0  0  0  0
    1.3055    2.8217    0.0900 S   0  0  0  0  0  0
    1.2651   -2.5528    0.0214 C   0  0  0  0  0  0
    0.3009   -3.5087   -0.0383 C   0  0  0  0  0  0
   -1.3244   -2.8643   -0.0586 S   0  0  0  0  0  0
    2.9164    0.0654    0.1168 C   0  0  0  0  0  0
   -3.7998   -0.7438    0.7888 C   0  0  0  0  0  0
   -2.9368   -0.1034   -0.0686 C   0  0  0  0  0  0
    3.8351   -0.6507    1.4352 S   0  0  0  0  0  0
    5.3587   -0.1300    0.7548 C   0  0  0  0  0  0
    5.1467    0.5590   -0.4121 C   0  0  0  0  0  0
    3.7693    0.6741   -0.7717 C   0  0  0  0  0  0
   -3.8416    0.6495   -1.3752 S   0  0  0  0  0  0
   -5.3713    0.0983   -0.7341 C   0  0  0  0  0  0
   -5.1728   -0.6247    0.4142 C   0  0  0  0  0  0
    6.6626   -0.4399    1.4301 C   0  0  0  0  0  0
   -6.6671    0.4188   -1.4201 C   0  0  0  0  0  0
   -2.3445    2.7156    0.1045 H   0  0  0  0  0  0
    2.3252   -2.7751    0.0320 H   0  0  0  0  0  0
   -3.4606   -1.2718    1.6739 H   0  0  0  0  0  0
    5.9573    0.9729   -1.0046 H   0  0  0  0  0  0
    3.4199    1.1798   -1.6661 H   0  0  0  0  0  0
   -5.9899   -1.0611    0.9820 H   0  0  0  0  0  0
    6.7209    0.0021    2.4328 H   0  0  0  0  0  0
    7.4891   -0.0343    0.8372 H   0  0  0  0  0  0
    6.8238   -1.5203    1.5360 H   0  0  0  0  0  0
   -6.7081    0.0027   -2.4348 H   0  0  0  0  0  0
   -6.8320    1.5004   -1.5011 H   0  0  0  0  0  0
   -7.5007   -0.0063   -0.8506 H   0  0  0  0  0  0
    0.4433   -4.5815   -0.0749 H   0  0  0  0  0  0
    0.0766    7.3237   -0.2567 C   0  0  0  0  0  0
   -1.0474    7.8292    0.4158 C   0  0  0  0  0  0
   -1.9075    6.9159    1.0108 C   0  0  0  0  0  0
   -1.6725    5.4825    0.9533 C   0  0  0  0  0  0
   -0.5706    4.9349    0.2496 C   0  0  0  0  0  0
    0.3159    5.8872   -0.3445 C   0  0  0  0  0  0
    1.4290    5.5875   -1.0405 N   0  0  0  0  0  0
    2.0893    7.0042   -1.5108 S   0  0  0  0  0  0
    1.0169    8.0635   -0.8808 N   0  0  0  0  0  0
   -3.0125    7.4131    1.6702 N   0  0  0  0  0  0
   -3.8226    6.5781    2.2631 C   0  0  0  0  0  0
   -3.5459    5.1458    2.2755 C   0  0  0  0  0  0
   -2.5209    4.6467    1.6363 N   0  0  0  0  0  0
   -5.0061    7.1463    3.0003 C   0  0  0  0  0  0
   -4.4204    4.1993    3.0522 C   0  0  0  0  0  0
   -1.2480    8.8931    0.4747 H   0  0  0  0  0  0
   -5.9149    6.5505    2.8545 H   0  0  0  0  0  0
   -4.8090    7.1578    4.0805 H   0  0  0  0  0  0
   -5.1782    8.1732    2.6779 H   0  0  0  0  0  0
   -5.4372    4.1627    2.6418 H   0  0  0  0  0  0
   -3.9907    3.1971    3.0110 H   0  0  0  0  0  0
   -4.5104    4.5046    4.1034 H   0  0  0  0  0  0
  1  2  1  0  0  0
  1  6  2  0  0  0
  1 13  1  0  0  0
  2  9  1  0  0  0
  2  3  2  0  0  0
  3  7  1  0  0  0
  3  4  1  0  0  0
  4 15  1  0  0  0
  4  5  2  0  0  0
  5  6  1  0  0  0
  5 12  1  0  0  0
  6 10  1  0  0  0
  7  8  2  0  0  0
  7 25  1  0  0  0
  8  9  1  0  0  0
  8 42  1  0  0  0
 10 11  2  0  0  0
 10 26  1  0  0  0
 11 12  1  0  0  0
 11 37  1  0  0  0
 13 16  1  0  0  0
 13 19  2  0  0  0
 14 27  1  0  0  0
 14 15  2  0  0  0
 14 22  1  0  0  0
 15 20  1  0  0  0
 16 17  1  0  0  0
 17 23  1  0  0  0
 17 18  2  0  0  0
 18 19  1  0  0  0
 18 28  1  0  0  0
 19 29  1  0  0  0
 20 21  1  0  0  0
 21 22  2  0  0  0
 21 24  1  0  0  0
 22 30  1  0  0  0
 23 33  1  0  0  0
 23 31  1  0  0  0
 23 32  1  0  0  0
 24 36  1  0  0  0
 24 34  1  0  0  0
 24 35  1  0  0  0
 38 39  1  0  0  0
 38 43  1  0  0  0
 38 46  2  0  0  0
 39 40  2  0  0  0
 39 53  1  0  0  0
 40 41  1  0  0  0
 40 47  1  0  0  0
 41 42  2  0  0  0
 41 50  1  0  0  0
 42 43  1  0  0  0
 43 44  2  0  0  0
 44 45  1  0  0  0
 45 46  1  0  0  0
 47 48  2  0  0  0
 48 49  1  0  0  0
 48 51  1  0  0  0
 49 50  2  0  0  0
 49 52  1  0  0  0
 51 54  1  0  0  0
 51 55  1  0  0  0
 51 56  1  0  0  0
 52 57  1  0  0  0
 52 58  1  0  0  0
 52 59  1  0  0  0
M  END
> <b_m_subgroup_collapsed>
0

> <r_j_HOMO-LUMO_Gap_Hartree>
0.07492

> <r_matsci_optelec_Electron_Reorganization_Energy_(eV)>
0.298751

> <r_matsci_optelec_Hole_Reorganization_Energy_(eV)>
0.252751

> <s_m_subgroup_title>
ALL-structures-1320->molecular-polymer-opto-all_copy

> <s_m_subgroupid>
ALL-structures-1320->molecular_materials_half_2-features_copy

$$$$
