# Supplementary material for: Band Gap and Reorganization Energy Prediction of Conducting Polymers by the Integration of Machine Learning and Density Functional Theory
Source: J Chem Inf Model. 2025 May 28;65(11):5360–9. doi: 10.1021/acs.jcim.5c00345 (PMC12152970; doi:10.1021/acs.jcim.5c00345)
Supplement: Supplementary file 2 [file ci5c00345_si_002.zip › Structures_1029.sdf]

D19A41
                    3D
 Schrodinger Suite 2024-2.
 54 61  0  0  1  0            999 V2000
    1.4702    0.0095   -0.0980 C   0  0  0  0  0  0
    0.7245    1.1855    0.0553 C   0  0  0  0  0  0
   -0.6948    1.1909    0.1977 C   0  0  0  0  0  0
   -1.4243   -0.0249    0.1723 C   0  0  0  0  0  0
   -0.6761   -1.1974    0.0258 C   0  0  0  0  0  0
    0.7450   -1.2062   -0.1124 C   0  0  0  0  0  0
   -1.2006    2.5108    0.4066 C   0  0  0  0  0  0
   -0.2351    3.4947    0.4109 C   0  0  0  0  0  0
    1.3874    2.8134    0.1462 S   0  0  0  0  0  0
    1.2491   -2.5443   -0.3060 C   0  0  0  0  0  0
    0.2702   -3.4872   -0.3050 C   0  0  0  0  0  0
   -1.3345   -2.8322   -0.0743 S   0  0  0  0  0  0
    2.9388    0.0510   -0.2415 C   0  0  0  0  0  0
   -3.6575   -0.7206    1.2277 C   0  0  0  0  0  0
   -2.8936   -0.0662    0.2909 C   0  0  0  0  0  0
    4.0040   -0.7574    0.9011 S   0  0  0  0  0  0
    5.4377   -0.2131    0.0629 C   0  0  0  0  0  0
    5.0923    0.5526   -1.0217 C   0  0  0  0  0  0
    3.6826    0.7062   -1.1932 C   0  0  0  0  0  0
   -3.9328    0.7341   -0.8804 S   0  0  0  0  0  0
   -5.3835    0.1830   -0.0784 C   0  0  0  0  0  0
   -5.0630   -0.5750    1.0200 C   0  0  0  0  0  0
    6.8121   -0.5845    0.5390 C   0  0  0  0  0  0
   -6.7470    0.5362   -0.5980 C   0  0  0  0  0  0
   -2.2475    2.7284    0.5619 H   0  0  0  0  0  0
    2.2985   -2.7742   -0.4445 H   0  0  0  0  0  0
   -3.2221   -1.2805    2.0496 H   0  0  0  0  0  0
    5.8297    0.9950   -1.6855 H   0  0  0  0  0  0
    3.2301    1.2746   -1.9998 H   0  0  0  0  0  0
   -5.8146   -1.0195    1.6663 H   0  0  0  0  0  0
    7.0008   -0.2357    1.5621 H   0  0  0  0  0  0
    7.5633   -0.1276   -0.1137 H   0  0  0  0  0  0
    6.9720   -1.6702    0.5256 H   0  0  0  0  0  0
   -6.9050    0.1674   -1.6192 H   0  0  0  0  0  0
   -6.9143    1.6210   -0.6112 H   0  0  0  0  0  0
   -7.5134    0.0863    0.0420 H   0  0  0  0  0  0
    0.3909   -4.5561   -0.4298 H   0  0  0  0  0  0
   -1.7231    5.4748    0.9274 C   0  0  0  0  0  0
   -0.4629    4.9154    0.6143 C   0  0  0  0  0  0
    0.5688    5.9036    0.5257 C   0  0  0  0  0  0
    0.3281    7.3428    0.7324 C   0  0  0  0  0  0
   -0.9450    7.8500    1.0385 C   0  0  0  0  0  0
   -1.9449    6.8901    1.1308 C   0  0  0  0  0  0
   -3.2677    7.0700    1.4213 N   0  0  0  0  0  0
   -3.7494    5.8431    1.3848 N   0  0  0  0  0  0
   -2.9232    4.8492    1.1033 N   0  0  0  0  0  0
   -5.1602    5.5878    1.6527 C   0  0  0  0  0  0
    1.8568    5.6354    0.2449 N   0  0  0  0  0  0
    2.6601    7.0564    0.2513 S   0  0  0  0  0  0
    1.4462    8.0889    0.5967 N   0  0  0  0  0  0
   -1.1204    8.9080    1.1918 H   0  0  0  0  0  0
   -5.3208    4.5138    1.5731 H   0  0  0  0  0  0
   -5.4013    5.9420    2.6579 H   0  0  0  0  0  0
   -5.7654    6.1269    0.9197 H   0  0  0  0  0  0
  1  2  1  0  0  0
  1  6  2  0  0  0
  1 13  1  0  0  0
  2  9  1  0  0  0
  2  3  2  0  0  0
  3  7  1  0  0  0
  3  4  1  0  0  0
  4 15  1  0  0  0
  4  5  2  0  0  0
  5  6  1  0  0  0
  5 12  1  0  0  0
  6 10  1  0  0  0
  7  8  2  0  0  0
  7 25  1  0  0  0
  8  9  1  0  0  0
  8 39  1  0  0  0
 10 11  2  0  0  0
 10 26  1  0  0  0
 11 12  1  0  0  0
 11 37  1  0  0  0
 13 16  1  0  0  0
 13 19  2  0  0  0
 14 27  1  0  0  0
 14 15  2  0  0  0
 14 22  1  0  0  0
 15 20  1  0  0  0
 16 17  1  0  0  0
 17 23  1  0  0  0
 17 18  2  0  0  0
 18 19  1  0  0  0
 18 28  1  0  0  0
 19 29  1  0  0  0
 20 21  1  0  0  0
 21 22  2  0  0  0
 21 24  1  0  0  0
 22 30  1  0  0  0
 23 33  1  0  0  0
 23 31  1  0  0  0
 23 32  1  0  0  0
 24 36  1  0  0  0
 24 34  1  0  0  0
 24 35  1  0  0  0
 38 39  1  0  0  0
 38 43  1  0  0  0
 38 46  2  0  0  0
 39 40  2  0  0  0
 40 41  1  0  0  0
 40 48  1  0  0  0
 41 42  2  0  0  0
 41 50  1  0  0  0
 42 43  1  0  0  0
 42 51  1  0  0  0
 43 44  2  0  0  0
 44 45  1  0  0  0
 45 46  1  0  0  0
 45 47  1  0  0  0
 47 52  1  0  0  0
 47 53  1  0  0  0
 47 54  1  0  0  0
 48 49  2  0  0  0
 49 50  2  0  0  0
M  END
> <b_m_subgroup_collapsed>
0

> <r_j_HOMO-LUMO_Gap_Hartree>
0.07377

> <r_matsci_optelec_Electron_Reorganization_Energy_(eV)>
0.16263

> <r_matsci_optelec_Hole_Reorganization_Energy_(eV)>
0.220281

> <s_m_subgroup_title>
ALL-structures-1320->molecular-polymer-opto-all_copy

> <s_m_subgroupid>
ALL-structures-1320->molecular_materials_half_2-features_copy

$$$$
