# Supplementary material for: Band Gap and Reorganization Energy Prediction of Conducting Polymers by the Integration of Machine Learning and Density Functional Theory
Source: J Chem Inf Model. 2025 May 28;65(11):5360–9. doi: 10.1021/acs.jcim.5c00345 (PMC12152970; doi:10.1021/acs.jcim.5c00345)
Supplement: Supplementary file 2 [file ci5c00345_si_002.zip › Structures_103.sdf]

D1A51
                    3D
 Schrodinger Suite 2024-2.
 47 53  0  0  1  0            999 V2000
   -2.9301    0.8713   -0.0970 C   0  0  0  0  0  0
   -1.9274   -0.1435   -0.1333 C   0  0  0  0  0  0
   -2.2155   -1.4486   -0.4066 O   0  0  0  0  0  0
   -3.6159   -1.7542   -0.2785 C   0  0  0  0  0  0
   -4.4614   -0.6758   -0.9372 C   0  0  0  0  0  0
   -4.2553    0.5953   -0.3008 O   0  0  0  0  0  0
   -0.6454    0.3187    0.1090 C   0  0  0  0  0  0
   -0.6991    2.0590    0.3991 S   0  0  0  0  0  0
   -2.4211    2.1093    0.1823 C   0  0  0  0  0  0
    0.5742   -0.4432    0.1365 C   0  0  0  0  0  0
    1.8567    0.0224    0.3790 C   0  0  0  0  0  0
    2.8498   -0.9857    0.3427 C   0  0  0  0  0  0
    2.3500   -2.2454    0.0646 C   0  0  0  0  0  0
    0.6080   -2.1814   -0.1551 S   0  0  0  0  0  0
    4.1730   -0.7270    0.5461 O   0  0  0  0  0  0
    4.4129    0.5706    1.1248 C   0  0  0  0  0  0
    3.5464    1.6267    0.4555 C   0  0  0  0  0  0
    2.1542    1.3330    0.6475 O   0  0  0  0  0  0
   -3.8665   -1.8444    0.7861 H   0  0  0  0  0  0
   -3.7565   -2.7202   -0.7679 H   0  0  0  0  0  0
   -5.5260   -0.8968   -0.8301 H   0  0  0  0  0  0
   -4.2134   -0.5932   -2.0038 H   0  0  0  0  0  0
    5.4747    0.7747    0.9695 H   0  0  0  0  0  0
    4.2022    0.5240    2.2008 H   0  0  0  0  0  0
    3.7618    1.6763   -0.6204 H   0  0  0  0  0  0
    3.7131    2.6084    0.9048 H   0  0  0  0  0  0
   -2.9632    3.0403    0.2675 H   0  0  0  0  0  0
    7.9708   -7.3344   -0.0189 C   0  0  0  0  0  0
    7.3611   -5.7708    0.4876 S   0  0  0  0  0  0
    5.8174   -6.1992   -0.2157 C   0  0  0  0  0  0
    5.9002   -7.4649   -0.7747 C   0  0  0  0  0  0
    7.1258   -8.0831   -0.6514 N   0  0  0  0  0  0
    4.6862   -5.3230   -0.2009 C   0  0  0  0  0  0
    3.3594   -5.6603   -0.4161 C   0  0  0  0  0  0
    2.4678   -4.6293   -0.3343 N   0  0  0  0  0  0
    3.0528   -3.4857   -0.0659 C   0  0  0  0  0  0
    4.8150   -3.6091    0.1243 S   0  0  0  0  0  0
    4.8701   -8.2027   -1.5569 C   0  0  0  0  0  0
    3.4902   -8.0222   -1.3254 N   0  0  0  0  0  0
    2.7695   -7.0150   -0.6415 C   0  0  0  0  0  0
    5.2229   -9.0673   -2.3452 O   0  0  0  0  0  0
    2.6676   -9.1008   -1.9181 C   0  0  0  0  0  0
    1.6097   -7.2109   -0.3189 O   0  0  0  0  0  0
    8.9908   -7.6237    0.2027 H   0  0  0  0  0  0
    1.6314   -8.9224   -1.6482 H   0  0  0  0  0  0
    2.7979   -9.1005   -3.0018 H   0  0  0  0  0  0
    2.9964  -10.0690   -1.5332 H   0  0  0  0  0  0
  1  6  1  0  0  0
  1  9  2  0  0  0
  1  2  1  0  0  0
  2  7  2  0  0  0
  2  3  1  0  0  0
  3  4  1  0  0  0
  4 19  1  0  0  0
  4  5  1  0  0  0
  4 20  1  0  0  0
  5 21  1  0  0  0
  5  6  1  0  0  0
  5 22  1  0  0  0
  7  8  1  0  0  0
  7 10  1  0  0  0
  8  9  1  0  0  0
  9 27  1  0  0  0
 10 11  2  0  0  0
 10 14  1  0  0  0
 11 18  1  0  0  0
 11 12  1  0  0  0
 12 13  2  0  0  0
 12 15  1  0  0  0
 13 14  1  0  0  0
 13 36  1  0  0  0
 15 16  1  0  0  0
 16 24  1  0  0  0
 16 17  1  0  0  0
 16 23  1  0  0  0
 17 26  1  0  0  0
 17 18  1  0  0  0
 17 25  1  0  0  0
 28 29  1  0  0  0
 28 32  2  0  0  0
 28 44  1  0  0  0
 29 30  1  0  0  0
 30 31  2  0  0  0
 30 33  1  0  0  0
 31 32  1  0  0  0
 31 38  1  0  0  0
 33 34  2  0  0  0
 33 37  1  0  0  0
 34 35  1  0  0  0
 34 40  1  0  0  0
 35 36  2  0  0  0
 36 37  1  0  0  0
 38 39  1  0  0  0
 38 41  2  0  0  0
 39 40  1  0  0  0
 39 42  1  0  0  0
 40 43  2  0  0  0
 42 45  1  0  0  0
 42 46  1  0  0  0
 42 47  1  0  0  0
M  END
> <b_m_subgroup_collapsed>
0

> <r_j_HOMO-LUMO_Gap_Hartree>
0.10238

> <r_matsci_optelec_Electron_Reorganization_Energy_(eV)>
0.327808

> <r_matsci_optelec_Hole_Reorganization_Energy_(eV)>
0.293002

> <s_m_subgroup_title>
ALL-structures-1320->molecular-polymer-opto-all_copy

> <s_m_subgroupid>
ALL-structures-1320->molecular_materials_half_2-features_copy

$$$$
