# Supplementary material for: Band Gap and Reorganization Energy Prediction of Conducting Polymers by the Integration of Machine Learning and Density Functional Theory
Source: J Chem Inf Model. 2025 May 28;65(11):5360–9. doi: 10.1021/acs.jcim.5c00345 (PMC12152970; doi:10.1021/acs.jcim.5c00345)
Supplement: Supplementary file 2 [file ci5c00345_si_002.zip › Structures_1030.sdf]

D19A42
                    3D
 Schrodinger Suite 2024-2.
 56 63  0  0  1  0            999 V2000
    1.4700    0.0120   -0.1989 C   0  0  0  0  0  0
    0.7320    1.1830    0.0209 C   0  0  0  0  0  0
   -0.6753    1.1933    0.2405 C   0  0  0  0  0  0
   -1.4072   -0.0204    0.2279 C   0  0  0  0  0  0
   -0.6684   -1.1905    0.0071 C   0  0  0  0  0  0
    0.7420   -1.2006   -0.2074 C   0  0  0  0  0  0
   -1.1589    2.5176    0.5058 C   0  0  0  0  0  0
   -0.1901    3.4920    0.4896 C   0  0  0  0  0  0
    1.4132    2.8007    0.1302 S   0  0  0  0  0  0
    1.2321   -2.5331   -0.4649 C   0  0  0  0  0  0
    0.2521   -3.4742   -0.4410 C   0  0  0  0  0  0
   -1.3355   -2.8209   -0.1070 S   0  0  0  0  0  0
    2.9304    0.0617   -0.4016 C   0  0  0  0  0  0
   -3.5676   -0.7751    1.3849 C   0  0  0  0  0  0
   -2.8675   -0.0790    0.4286 C   0  0  0  0  0  0
    4.0407   -0.7648    0.6845 S   0  0  0  0  0  0
    5.4418   -0.1748   -0.1773 C   0  0  0  0  0  0
    5.0542    0.6182   -1.2269 C   0  0  0  0  0  0
    3.6386    0.7559   -1.3523 C   0  0  0  0  0  0
   -3.9863    0.7141   -0.6719 S   0  0  0  0  0  0
   -5.3801    0.1046    0.1869 C   0  0  0  0  0  0
   -4.9846   -0.6666    1.2502 C   0  0  0  0  0  0
    6.8326   -0.5388    0.2539 C   0  0  0  0  0  0
   -6.7765    0.4270   -0.2601 C   0  0  0  0  0  0
   -2.1990    2.7386    0.7006 H   0  0  0  0  0  0
    2.2724   -2.7593   -0.6659 H   0  0  0  0  0  0
   -3.0775   -1.3414    2.1703 H   0  0  0  0  0  0
    5.7654    1.0911   -1.8979 H   0  0  0  0  0  0
    3.1556    1.3415   -2.1277 H   0  0  0  0  0  0
   -5.6908   -1.1459    1.9219 H   0  0  0  0  0  0
    7.0459   -0.2029    1.2764 H   0  0  0  0  0  0
    7.5605   -0.0644   -0.4128 H   0  0  0  0  0  0
    7.0031   -1.6223    0.2206 H   0  0  0  0  0  0
   -6.9724    0.0737   -1.2803 H   0  0  0  0  0  0
   -6.9778    1.5058   -0.2419 H   0  0  0  0  0  0
   -7.4977   -0.0587    0.4058 H   0  0  0  0  0  0
    0.3606   -4.5392   -0.6049 H   0  0  0  0  0  0
   -1.7099    5.5041    0.7559 C   0  0  0  0  0  0
   -0.3936    4.9276    0.6955 C   0  0  0  0  0  0
    0.6378    5.8578    0.8466 C   0  0  0  0  0  0
    0.4068    7.2787    1.0207 C   0  0  0  0  0  0
   -0.8547    7.8200    1.0548 C   0  0  0  0  0  0
   -1.9234    6.9032    0.9315 C   0  0  0  0  0  0
   -3.2541    7.1406    0.9188 N   0  0  0  0  0  0
   -3.7727    5.9326    0.7456 N   0  0  0  0  0  0
   -2.9226    4.9165    0.6393 N   0  0  0  0  0  0
   -5.2119    5.7293    0.6778 C   0  0  0  0  0  0
    2.0125    5.4663    0.8740 N   0  0  0  0  0  0
    3.0145    7.0399    0.5431 Se  0  0  0  0  0  0
    1.5779    8.0906    1.1976 N   0  0  0  0  0  0
   -5.3850    4.6640    0.5299 H   0  0  0  0  0  0
   -5.6729    6.0650    1.6105 H   0  0  0  0  0  0
   -5.6220    6.3023   -0.1578 H   0  0  0  0  0  0
   -1.0212    8.8862    1.1639 H   0  0  0  0  0  0
    1.7194    8.3116    2.1844 H   0  0  0  0  0  0
    2.2736    5.0334    1.7613 H   0  0  0  0  0  0
  1  2  1  0  0  0
  1  6  2  0  0  0
  1 13  1  0  0  0
  2  9  1  0  0  0
  2  3  2  0  0  0
  3  7  1  0  0  0
  3  4  1  0  0  0
  4 15  1  0  0  0
  4  5  2  0  0  0
  5  6  1  0  0  0
  5 12  1  0  0  0
  6 10  1  0  0  0
  7  8  2  0  0  0
  7 25  1  0  0  0
  8  9  1  0  0  0
  8 39  1  0  0  0
 10 11  2  0  0  0
 10 26  1  0  0  0
 11 12  1  0  0  0
 11 37  1  0  0  0
 13 16  1  0  0  0
 13 19  2  0  0  0
 14 27  1  0  0  0
 14 15  2  0  0  0
 14 22  1  0  0  0
 15 20  1  0  0  0
 16 17  1  0  0  0
 17 23  1  0  0  0
 17 18  2  0  0  0
 18 19  1  0  0  0
 18 28  1  0  0  0
 19 29  1  0  0  0
 20 21  1  0  0  0
 21 22  2  0  0  0
 21 24  1  0  0  0
 22 30  1  0  0  0
 23 33  1  0  0  0
 23 31  1  0  0  0
 23 32  1  0  0  0
 24 36  1  0  0  0
 24 34  1  0  0  0
 24 35  1  0  0  0
 38 39  1  0  0  0
 38 43  1  0  0  0
 38 46  2  0  0  0
 39 40  2  0  0  0
 40 41  1  0  0  0
 40 48  1  0  0  0
 41 42  2  0  0  0
 41 50  1  0  0  0
 42 43  1  0  0  0
 42 54  1  0  0  0
 43 44  2  0  0  0
 44 45  1  0  0  0
 45 46  1  0  0  0
 45 47  1  0  0  0
 47 51  1  0  0  0
 47 52  1  0  0  0
 47 53  1  0  0  0
 48 49  1  0  0  0
 48 56  1  0  0  0
 49 50  1  0  0  0
 50 55  1  0  0  0
M  END
> <b_m_subgroup_collapsed>
0

> <r_j_HOMO-LUMO_Gap_Hartree>
0.11448

> <r_matsci_optelec_Electron_Reorganization_Energy_(eV)>
0.259298

> <r_matsci_optelec_Hole_Reorganization_Energy_(eV)>
0.31694

> <s_m_subgroup_title>
ALL-structures-1320->molecular-polymer-opto-all_copy

> <s_m_subgroupid>
ALL-structures-1320->molecular_materials_half_2-features_copy

$$$$
