# Supplementary material for: Band Gap and Reorganization Energy Prediction of Conducting Polymers by the Integration of Machine Learning and Density Functional Theory
Source: J Chem Inf Model. 2025 May 28;65(11):5360–9. doi: 10.1021/acs.jcim.5c00345 (PMC12152970; doi:10.1021/acs.jcim.5c00345)
Supplement: Supplementary file 2 [file ci5c00345_si_002.zip › Structures_1031.sdf]

D19A43
                    3D
 Schrodinger Suite 2024-2.
 50 57  0  0  1  0            999 V2000
    1.5031   -0.0016   -0.1287 C   0  0  0  0  0  0
    0.7511    1.1657    0.0473 C   0  0  0  0  0  0
   -0.6673    1.1591    0.1967 C   0  0  0  0  0  0
   -1.3923   -0.0611    0.1613 C   0  0  0  0  0  0
   -0.6374   -1.2245   -0.0124 C   0  0  0  0  0  0
    0.7831   -1.2213   -0.1612 C   0  0  0  0  0  0
   -1.1818    2.4687    0.4212 C   0  0  0  0  0  0
   -0.2267    3.4687    0.4335 C   0  0  0  0  0  0
    1.4034    2.7955    0.1616 S   0  0  0  0  0  0
    1.2943   -2.5511   -0.3808 C   0  0  0  0  0  0
    0.3205   -3.5005   -0.3881 C   0  0  0  0  0  0
   -1.2853   -2.8607   -0.1347 S   0  0  0  0  0  0
    2.9712    0.0430   -0.2819 C   0  0  0  0  0  0
   -3.6024   -0.7879    1.2406 C   0  0  0  0  0  0
   -2.8585   -0.1113    0.3038 C   0  0  0  0  0  0
    4.0434   -0.7718    0.8477 S   0  0  0  0  0  0
    5.4716   -0.2419   -0.0060 C   0  0  0  0  0  0
    5.1205    0.5221   -1.0884 C   0  0  0  0  0  0
    3.7105    0.6864   -1.2442 C   0  0  0  0  0  0
   -3.9241    0.7320   -0.8095 S   0  0  0  0  0  0
   -5.3552    0.1693    0.0146 C   0  0  0  0  0  0
   -5.0108   -0.6247    1.0779 C   0  0  0  0  0  0
    6.8463   -0.6287    0.4562 C   0  0  0  0  0  0
   -6.7273    0.5621   -0.4497 C   0  0  0  0  0  0
   -2.2295    2.6732    0.5795 H   0  0  0  0  0  0
    2.3440   -2.7720   -0.5305 H   0  0  0  0  0  0
   -3.1497   -1.3729    2.0344 H   0  0  0  0  0  0
    5.8541    0.9532   -1.7631 H   0  0  0  0  0  0
    3.2538    1.2525   -2.0493 H   0  0  0  0  0  0
   -5.7479   -1.0785    1.7334 H   0  0  0  0  0  0
    7.0454   -0.2918    1.4809 H   0  0  0  0  0  0
    7.5977   -0.1735   -0.1976 H   0  0  0  0  0  0
    6.9953   -1.7156    0.4317 H   0  0  0  0  0  0
   -6.9135    0.2551   -1.4861 H   0  0  0  0  0  0
   -6.8821    1.6470   -0.3946 H   0  0  0  0  0  0
   -7.4828    0.0836    0.1822 H   0  0  0  0  0  0
    0.4467   -4.5663   -0.5321 H   0  0  0  0  0  0
   -1.9802    6.8823    1.0773 C   0  0  0  0  0  0
   -0.9424    7.8115    1.0641 C   0  0  0  0  0  0
    0.3496    7.3107    0.8420 C   0  0  0  0  0  0
    0.5919    5.8599    0.6312 C   0  0  0  0  0  0
   -0.4646    4.8865    0.6395 C   0  0  0  0  0  0
   -1.7606    5.4387    0.8693 C   0  0  0  0  0  0
   -2.9156    4.7390    0.9264 N   0  0  0  0  0  0
   -4.1147    5.8032    1.2095 S   0  0  0  0  0  0
   -3.2854    7.1987    1.2798 N   0  0  0  0  0  0
    1.4374    8.1001    0.8061 N   0  0  0  0  0  0
    2.8350    7.0289    0.5016 Se  0  0  0  0  0  0
    1.8702    5.5241    0.4321 N   0  0  0  0  0  0
   -1.1186    8.8693    1.2176 H   0  0  0  0  0  0
  1  2  1  0  0  0
  1  6  2  0  0  0
  1 13  1  0  0  0
  2  9  1  0  0  0
  2  3  2  0  0  0
  3  7  1  0  0  0
  3  4  1  0  0  0
  4 15  1  0  0  0
  4  5  2  0  0  0
  5  6  1  0  0  0
  5 12  1  0  0  0
  6 10  1  0  0  0
  7  8  2  0  0  0
  7 25  1  0  0  0
  8  9  1  0  0  0
  8 42  1  0  0  0
 10 11  2  0  0  0
 10 26  1  0  0  0
 11 12  1  0  0  0
 11 37  1  0  0  0
 13 16  1  0  0  0
 13 19  2  0  0  0
 14 27  1  0  0  0
 14 15  2  0  0  0
 14 22  1  0  0  0
 15 20  1  0  0  0
 16 17  1  0  0  0
 17 23  1  0  0  0
 17 18  2  0  0  0
 18 19  1  0  0  0
 18 28  1  0  0  0
 19 29  1  0  0  0
 20 21  1  0  0  0
 21 22  2  0  0  0
 21 24  1  0  0  0
 22 30  1  0  0  0
 23 33  1  0  0  0
 23 31  1  0  0  0
 23 32  1  0  0  0
 24 36  1  0  0  0
 24 34  1  0  0  0
 24 35  1  0  0  0
 38 39  1  0  0  0
 38 43  1  0  0  0
 38 46  2  0  0  0
 39 40  2  0  0  0
 39 50  1  0  0  0
 40 41  1  0  0  0
 40 47  1  0  0  0
 41 42  2  0  0  0
 41 49  1  0  0  0
 42 43  1  0  0  0
 43 44  2  0  0  0
 44 45  1  0  0  0
 45 46  1  0  0  0
 47 48  2  0  0  0
 48 49  2  0  0  0
M  END
> <b_m_subgroup_collapsed>
0

> <r_j_HOMO-LUMO_Gap_Hartree>
0.05444

> <r_matsci_optelec_Electron_Reorganization_Energy_(eV)>
0.167611

> <r_matsci_optelec_Hole_Reorganization_Energy_(eV)>
0.240561

> <s_m_subgroup_title>
ALL-structures-1320->molecular-polymer-opto-all_copy

> <s_m_subgroupid>
ALL-structures-1320->molecular_materials_half_2-features_copy

$$$$
