# Supplementary material for: Band Gap and Reorganization Energy Prediction of Conducting Polymers by the Integration of Machine Learning and Density Functional Theory
Source: J Chem Inf Model. 2025 May 28;65(11):5360–9. doi: 10.1021/acs.jcim.5c00345 (PMC12152970; doi:10.1021/acs.jcim.5c00345)
Supplement: Supplementary file 2 [file ci5c00345_si_002.zip › Structures_1032.sdf]

D19A44
                    3D
 Schrodinger Suite 2024-2.
 54 61  0  0  1  0            999 V2000
    1.4575   -0.0294   -0.1314 C   0  0  0  0  0  0
    0.6661    1.1208   -0.0350 C   0  0  0  0  0  0
   -0.7547    1.0921    0.0937 C   0  0  0  0  0  0
   -1.4410   -0.1482    0.1311 C   0  0  0  0  0  0
   -0.6482   -1.2996    0.0373 C   0  0  0  0  0  0
    0.7723   -1.2677   -0.0981 C   0  0  0  0  0  0
   -1.3106    2.4072    0.2354 C   0  0  0  0  0  0
   -0.3773    3.4119    0.2167 C   0  0  0  0  0  0
    1.2691    2.7722   -0.0085 S   0  0  0  0  0  0
    1.3237   -2.5933   -0.2359 C   0  0  0  0  0  0
    0.3767   -3.5679   -0.1997 C   0  0  0  0  0  0
   -1.2486   -2.9590    0.0010 S   0  0  0  0  0  0
    2.9238    0.0642   -0.2623 C   0  0  0  0  0  0
   -3.6161   -0.9465    1.2200 C   0  0  0  0  0  0
   -2.9044   -0.2469    0.2728 C   0  0  0  0  0  0
    4.0090   -0.6617    0.9157 S   0  0  0  0  0  0
    5.4276   -0.0714    0.0839 C   0  0  0  0  0  0
    5.0630    0.6449   -1.0266 C   0  0  0  0  0  0
    3.6508    0.7260   -1.2220 C   0  0  0  0  0  0
   -4.0043    0.5219   -0.8600 S   0  0  0  0  0  0
   -5.4077   -0.1051   -0.0341 C   0  0  0  0  0  0
   -5.0292   -0.8608    1.0472 C   0  0  0  0  0  0
    6.8095   -0.3600    0.5933 C   0  0  0  0  0  0
   -6.7967    0.2024   -0.5119 C   0  0  0  0  0  0
   -2.3653    2.6019    0.3557 H   0  0  0  0  0  0
    2.3808   -2.7923   -0.3636 H   0  0  0  0  0  0
   -3.1393   -1.4907    2.0289 H   0  0  0  0  0  0
    5.7880    1.1016   -1.6934 H   0  0  0  0  0  0
    3.1862    1.2441   -2.0545 H   0  0  0  0  0  0
   -5.7453   -1.3405    1.7079 H   0  0  0  0  0  0
    6.9646    0.0347    1.6048 H   0  0  0  0  0  0
    7.5490    0.1069   -0.0652 H   0  0  0  0  0  0
    7.0194   -1.4363    0.6237 H   0  0  0  0  0  0
   -6.9658   -0.1496   -1.5373 H   0  0  0  0  0  0
   -7.0057    1.2795   -0.4941 H   0  0  0  0  0  0
   -7.5272   -0.2924    0.1370 H   0  0  0  0  0  0
    0.5338   -4.6365   -0.2821 H   0  0  0  0  0  0
   -2.9010    5.4284   -0.4529 C   0  0  0  0  0  0
   -3.7747    6.6078   -0.6966 C   0  0  0  0  0  0
   -3.4354    7.9502   -0.3100 C   0  0  0  0  0  0
   -2.1517    8.2648    0.3468 C   0  0  0  0  0  0
   -1.2587    7.0930    0.5378 C   0  0  0  0  0  0
   -1.5930    5.7326    0.1715 C   0  0  0  0  0  0
   -0.5432    4.8413    0.4197 C   0  0  0  0  0  0
    0.8169    5.7128    1.1238 S   0  0  0  0  0  0
   -0.0007    7.2208    1.0579 C   0  0  0  0  0  0
   -4.4165    8.8587   -0.6229 C   0  0  0  0  0  0
   -5.7584    8.0892   -1.3920 S   0  0  0  0  0  0
   -5.0095    6.5343   -1.2928 C   0  0  0  0  0  0
   -1.8362    9.3996    0.6963 O   0  0  0  0  0  0
   -3.2786    4.2980   -0.7559 O   0  0  0  0  0  0
    0.4675    8.1350    1.3970 H   0  0  0  0  0  0
   -4.4061    9.9251   -0.4387 H   0  0  0  0  0  0
   -5.5014    5.6475   -1.6702 H   0  0  0  0  0  0
  1  2  1  0  0  0
  1  6  2  0  0  0
  1 13  1  0  0  0
  2  9  1  0  0  0
  2  3  2  0  0  0
  3  7  1  0  0  0
  3  4  1  0  0  0
  4 15  1  0  0  0
  4  5  2  0  0  0
  5  6  1  0  0  0
  5 12  1  0  0  0
  6 10  1  0  0  0
  7  8  2  0  0  0
  7 25  1  0  0  0
  8  9  1  0  0  0
  8 44  1  0  0  0
 10 11  2  0  0  0
 10 26  1  0  0  0
 11 12  1  0  0  0
 11 37  1  0  0  0
 13 16  1  0  0  0
 13 19  2  0  0  0
 14 27  1  0  0  0
 14 15  2  0  0  0
 14 22  1  0  0  0
 15 20  1  0  0  0
 16 17  1  0  0  0
 17 23  1  0  0  0
 17 18  2  0  0  0
 18 19  1  0  0  0
 18 28  1  0  0  0
 19 29  1  0  0  0
 20 21  1  0  0  0
 21 22  2  0  0  0
 21 24  1  0  0  0
 22 30  1  0  0  0
 23 33  1  0  0  0
 23 31  1  0  0  0
 23 32  1  0  0  0
 24 36  1  0  0  0
 24 34  1  0  0  0
 24 35  1  0  0  0
 38 39  1  0  0  0
 38 43  1  0  0  0
 38 51  2  0  0  0
 39 40  1  0  0  0
 39 49  2  0  0  0
 40 41  1  0  0  0
 40 47  2  0  0  0
 41 42  1  0  0  0
 41 50  2  0  0  0
 42 43  1  0  0  0
 42 46  2  0  0  0
 43 44  2  0  0  0
 44 45  1  0  0  0
 45 46  1  0  0  0
 46 52  1  0  0  0
 47 48  1  0  0  0
 47 53  1  0  0  0
 48 49  1  0  0  0
 49 54  1  0  0  0
M  END
> <b_m_subgroup_collapsed>
0

> <r_j_HOMO-LUMO_Gap_Hartree>
0.09992

> <r_matsci_optelec_Electron_Reorganization_Energy_(eV)>
0.253888

> <r_matsci_optelec_Hole_Reorganization_Energy_(eV)>
0.298535

> <s_m_subgroup_title>
ALL-structures-1320->molecular-polymer-opto-all_copy

> <s_m_subgroupid>
ALL-structures-1320->molecular_materials_half_2-features_copy

$$$$
