# Supplementary material for: Band Gap and Reorganization Energy Prediction of Conducting Polymers by the Integration of Machine Learning and Density Functional Theory
Source: J Chem Inf Model. 2025 May 28;65(11):5360–9. doi: 10.1021/acs.jcim.5c00345 (PMC12152970; doi:10.1021/acs.jcim.5c00345)
Supplement: Supplementary file 2 [file ci5c00345_si_002.zip › Structures_1033.sdf]

D19A45
                    3D
 Schrodinger Suite 2024-2.
 56 63  0  0  1  0            999 V2000
    1.4829   -0.0892   -0.0968 C   0  0  0  0  0  0
    0.7958    1.1178    0.0959 C   0  0  0  0  0  0
   -0.6273    1.2171    0.0866 C   0  0  0  0  0  0
   -1.4255    0.0671   -0.1410 C   0  0  0  0  0  0
   -0.7373   -1.1367   -0.3367 C   0  0  0  0  0  0
    0.6872   -1.2370   -0.3222 C   0  0  0  0  0  0
   -1.0626    2.5469    0.3949 C   0  0  0  0  0  0
   -0.0379    3.4403    0.5826 C   0  0  0  0  0  0
    1.5438    2.6751    0.4108 S   0  0  0  0  0  0
    1.1271   -2.5806   -0.6125 C   0  0  0  0  0  0
    0.0985   -3.4425   -0.8271 C   0  0  0  0  0  0
   -1.4778   -2.6990   -0.6950 S   0  0  0  0  0  0
    2.9555   -0.1381   -0.0586 C   0  0  0  0  0  0
   -3.7857   -0.6404    0.5635 C   0  0  0  0  0  0
   -2.8973    0.1141   -0.1657 C   0  0  0  0  0  0
    3.8160   -1.1630    1.0816 S   0  0  0  0  0  0
    5.3735   -0.6016    0.5225 C   0  0  0  0  0  0
    5.2152    0.3245   -0.4750 C   0  0  0  0  0  0
    3.8523    0.5911   -0.8021 C   0  0  0  0  0  0
   -3.7731    1.1791   -1.2557 S   0  0  0  0  0  0
   -5.3230    0.5994   -0.6971 C   0  0  0  0  0  0
   -5.1524   -0.3622    0.2648 C   0  0  0  0  0  0
    6.6497   -1.1196    1.1166 C   0  0  0  0  0  0
   -6.6072    1.1362   -1.2566 C   0  0  0  0  0  0
   -2.1039    2.8240    0.4884 H   0  0  0  0  0  0
    2.1692   -2.8708   -0.6669 H   0  0  0  0  0  0
   -3.4675   -1.3621    1.3086 H   0  0  0  0  0  0
    6.0550    0.8041   -0.9693 H   0  0  0  0  0  0
    3.5435    1.2903   -1.5721 H   0  0  0  0  0  0
   -5.9863   -0.8576    0.7534 H   0  0  0  0  0  0
    6.7072   -0.9274    2.1944 H   0  0  0  0  0  0
    7.5037   -0.6264    0.6418 H   0  0  0  0  0  0
    6.7625   -2.2005    0.9684 H   0  0  0  0  0  0
   -6.6792    0.9804   -2.3393 H   0  0  0  0  0  0
   -6.7185    2.2112   -1.0707 H   0  0  0  0  0  0
   -7.4550    0.6263   -0.7879 H   0  0  0  0  0  0
    0.1663   -4.4970   -1.0638 H   0  0  0  0  0  0
   -1.3657    6.5267    2.4896 C   0  0  0  0  0  0
   -0.6039    7.6075    1.9610 C   0  0  0  0  0  0
    0.3047    7.2676    1.0062 C   0  0  0  0  0  0
    0.5184    5.9371    0.5217 C   0  0  0  0  0  0
   -0.1965    4.8422    0.9831 C   0  0  0  0  0  0
   -1.1697    5.1659    2.0131 C   0  0  0  0  0  0
   -1.9437    4.2771    2.6425 N   0  0  0  0  0  0
   -2.8483    5.1162    3.7289 S   0  0  0  0  0  0
   -2.2871    6.6326    3.4500 N   0  0  0  0  0  0
    1.2023    8.1927    0.2621 C   0  0  0  0  0  0
    1.8910    7.3964   -0.6486 N   0  0  0  0  0  0
    1.5304    6.0391   -0.5725 C   0  0  0  0  0  0
    1.3286    9.3974    0.3864 O   0  0  0  0  0  0
    2.8584    7.9206   -1.5988 C   0  0  0  0  0  0
    1.9815    5.1759   -1.3023 O   0  0  0  0  0  0
   -0.7457    8.6269    2.3014 H   0  0  0  0  0  0
    3.2401    7.0820   -2.1833 H   0  0  0  0  0  0
    2.3799    8.6504   -2.2605 H   0  0  0  0  0  0
    3.6790    8.4131   -1.0670 H   0  0  0  0  0  0
  1  2  1  0  0  0
  1  6  2  0  0  0
  1 13  1  0  0  0
  2  9  1  0  0  0
  2  3  2  0  0  0
  3  7  1  0  0  0
  3  4  1  0  0  0
  4 15  1  0  0  0
  4  5  2  0  0  0
  5  6  1  0  0  0
  5 12  1  0  0  0
  6 10  1  0  0  0
  7  8  2  0  0  0
  7 25  1  0  0  0
  8  9  1  0  0  0
  8 42  1  0  0  0
 10 11  2  0  0  0
 10 26  1  0  0  0
 11 12  1  0  0  0
 11 37  1  0  0  0
 13 16  1  0  0  0
 13 19  2  0  0  0
 14 27  1  0  0  0
 14 15  2  0  0  0
 14 22  1  0  0  0
 15 20  1  0  0  0
 16 17  1  0  0  0
 17 23  1  0  0  0
 17 18  2  0  0  0
 18 19  1  0  0  0
 18 28  1  0  0  0
 19 29  1  0  0  0
 20 21  1  0  0  0
 21 22  2  0  0  0
 21 24  1  0  0  0
 22 30  1  0  0  0
 23 33  1  0  0  0
 23 31  1  0  0  0
 23 32  1  0  0  0
 24 36  1  0  0  0
 24 34  1  0  0  0
 24 35  1  0  0  0
 38 39  1  0  0  0
 38 43  1  0  0  0
 38 46  2  0  0  0
 39 40  2  0  0  0
 39 53  1  0  0  0
 40 41  1  0  0  0
 40 47  1  0  0  0
 41 42  2  0  0  0
 41 49  1  0  0  0
 42 43  1  0  0  0
 43 44  2  0  0  0
 44 45  1  0  0  0
 45 46  1  0  0  0
 47 48  1  0  0  0
 47 50  2  0  0  0
 48 49  1  0  0  0
 48 51  1  0  0  0
 49 52  2  0  0  0
 51 54  1  0  0  0
 51 55  1  0  0  0
 51 56  1  0  0  0
M  END
> <b_m_subgroup_collapsed>
0

> <r_j_HOMO-LUMO_Gap_Hartree>
0.07998

> <r_matsci_optelec_Electron_Reorganization_Energy_(eV)>
0.299572

> <r_matsci_optelec_Hole_Reorganization_Energy_(eV)>
0.309459

> <s_m_subgroup_title>
ALL-structures-1320->molecular-polymer-opto-all_copy

> <s_m_subgroupid>
ALL-structures-1320->molecular_materials_half_2-features_copy

$$$$
