# Supplementary material for: Band Gap and Reorganization Energy Prediction of Conducting Polymers by the Integration of Machine Learning and Density Functional Theory
Source: J Chem Inf Model. 2025 May 28;65(11):5360–9. doi: 10.1021/acs.jcim.5c00345 (PMC12152970; doi:10.1021/acs.jcim.5c00345)
Supplement: Supplementary file 2 [file ci5c00345_si_002.zip › Structures_1034.sdf]

D19A46
                    3D
 Schrodinger Suite 2024-2.
 60 67  0  0  1  0            999 V2000
    1.4673   -0.0954    0.0382 C   0  0  0  0  0  0
    0.7788    1.1250    0.1248 C   0  0  0  0  0  0
   -0.6409    1.2272    0.0388 C   0  0  0  0  0  0
   -1.4360    0.0680   -0.1436 C   0  0  0  0  0  0
   -0.7489   -1.1491   -0.2218 C   0  0  0  0  0  0
    0.6737   -1.2535   -0.1431 C   0  0  0  0  0  0
   -1.0833    2.5747    0.2322 C   0  0  0  0  0  0
   -0.0683    3.4804    0.4192 C   0  0  0  0  0  0
    1.5178    2.7008    0.3609 S   0  0  0  0  0  0
    1.1139   -2.6166   -0.3244 C   0  0  0  0  0  0
    0.0888   -3.4870   -0.5181 C   0  0  0  0  0  0
   -1.4863   -2.7296   -0.5000 S   0  0  0  0  0  0
    2.9368   -0.1445    0.1322 C   0  0  0  0  0  0
   -3.8305   -0.5689    0.5121 C   0  0  0  0  0  0
   -2.9050    0.1209   -0.2342 C   0  0  0  0  0  0
    3.7542   -1.1585    1.3133 S   0  0  0  0  0  0
    5.3319   -0.6093    0.8065 C   0  0  0  0  0  0
    5.2123    0.3072   -0.2045 C   0  0  0  0  0  0
    3.8632    0.5744   -0.5840 C   0  0  0  0  0  0
   -3.7237    1.1053   -1.4382 S   0  0  0  0  0  0
   -5.3015    0.5836   -0.9025 C   0  0  0  0  0  0
   -5.1811   -0.3038    0.1357 C   0  0  0  0  0  0
    6.5836   -1.1246    1.4537 C   0  0  0  0  0  0
   -6.5555    1.0808   -1.5607 C   0  0  0  0  0  0
   -2.1265    2.8552    0.2534 H   0  0  0  0  0  0
    2.1546   -2.9162   -0.3188 H   0  0  0  0  0  0
   -3.5504   -1.2337    1.3230 H   0  0  0  0  0  0
    6.0703    0.7801   -0.6720 H   0  0  0  0  0  0
    3.5874    1.2678   -1.3712 H   0  0  0  0  0  0
   -6.0396   -0.7559    0.6240 H   0  0  0  0  0  0
    6.6150   -0.8959    2.5262 H   0  0  0  0  0  0
    7.4577   -0.6593    0.9865 H   0  0  0  0  0  0
    6.6844   -2.2119    1.3451 H   0  0  0  0  0  0
   -6.6009    0.8012   -2.6210 H   0  0  0  0  0  0
   -6.6442    2.1734   -1.5054 H   0  0  0  0  0  0
   -7.4294    0.6467   -1.0630 H   0  0  0  0  0  0
    0.1588   -4.5560   -0.6777 H   0  0  0  0  0  0
   -1.6685    6.6355    1.9045 C   0  0  0  0  0  0
   -0.8411    7.7089    1.5042 C   0  0  0  0  0  0
    0.2345    7.3335    0.7469 C   0  0  0  0  0  0
    0.5319    5.9874    0.3663 C   0  0  0  0  0  0
   -0.2662    4.9011    0.7256 C   0  0  0  0  0  0
   -1.3961    5.2840    1.5320 C   0  0  0  0  0  0
   -2.3458    4.5037    2.0970 N   0  0  0  0  0  0
   -2.7762    6.6513    2.6757 N   0  0  0  0  0  0
    1.2645    8.2329    0.1602 C   0  0  0  0  0  0
    2.1237    7.4067   -0.5577 N   0  0  0  0  0  0
    1.7521    6.0520   -0.4926 C   0  0  0  0  0  0
    1.3685    9.4434    0.2562 O   0  0  0  0  0  0
    3.2774    7.8955   -1.2949 C   0  0  0  0  0  0
    2.3544    5.1612   -1.0631 O   0  0  0  0  0  0
   -3.1121    5.3699    2.7416 N   0  0  0  0  0  0
   -4.2724    4.9259    3.5020 C   0  0  0  0  0  0
   -1.0370    8.7413    1.7730 H   0  0  0  0  0  0
    3.7697    7.0351   -1.7502 H   0  0  0  0  0  0
    2.9602    8.5990   -2.0714 H   0  0  0  0  0  0
    3.9666    8.4081   -0.6172 H   0  0  0  0  0  0
   -4.7282    5.8087    3.9475 H   0  0  0  0  0  0
   -4.9765    4.4265    2.8321 H   0  0  0  0  0  0
   -3.9485    4.2267    4.2770 H   0  0  0  0  0  0
  1  2  1  0  0  0
  1  6  2  0  0  0
  1 13  1  0  0  0
  2  9  1  0  0  0
  2  3  2  0  0  0
  3  7  1  0  0  0
  3  4  1  0  0  0
  4 15  1  0  0  0
  4  5  2  0  0  0
  5  6  1  0  0  0
  5 12  1  0  0  0
  6 10  1  0  0  0
  7  8  2  0  0  0
  7 25  1  0  0  0
  8  9  1  0  0  0
  8 42  1  0  0  0
 10 11  2  0  0  0
 10 26  1  0  0  0
 11 12  1  0  0  0
 11 37  1  0  0  0
 13 16  1  0  0  0
 13 19  2  0  0  0
 14 27  1  0  0  0
 14 15  2  0  0  0
 14 22  1  0  0  0
 15 20  1  0  0  0
 16 17  1  0  0  0
 17 23  1  0  0  0
 17 18  2  0  0  0
 18 19  1  0  0  0
 18 28  1  0  0  0
 19 29  1  0  0  0
 20 21  1  0  0  0
 21 22  2  0  0  0
 21 24  1  0  0  0
 22 30  1  0  0  0
 23 33  1  0  0  0
 23 31  1  0  0  0
 23 32  1  0  0  0
 24 36  1  0  0  0
 24 34  1  0  0  0
 24 35  1  0  0  0
 38 39  1  0  0  0
 38 43  1  0  0  0
 38 45  2  0  0  0
 39 40  2  0  0  0
 39 54  1  0  0  0
 40 41  1  0  0  0
 40 46  1  0  0  0
 41 42  2  0  0  0
 41 48  1  0  0  0
 42 43  1  0  0  0
 43 44  2  0  0  0
 44 52  1  0  0  0
 45 52  1  0  0  0
 46 47  1  0  0  0
 46 49  2  0  0  0
 47 48  1  0  0  0
 47 50  1  0  0  0
 48 51  2  0  0  0
 50 55  1  0  0  0
 50 56  1  0  0  0
 50 57  1  0  0  0
 52 53  1  0  0  0
 53 58  1  0  0  0
 53 59  1  0  0  0
 53 60  1  0  0  0
M  END
> <b_m_subgroup_collapsed>
0

> <r_j_HOMO-LUMO_Gap_Hartree>
0.10118

> <r_matsci_optelec_Electron_Reorganization_Energy_(eV)>
0.345284

> <r_matsci_optelec_Hole_Reorganization_Energy_(eV)>
0.269609

> <s_m_subgroup_title>
ALL-structures-1320->molecular-polymer-opto-all_copy

> <s_m_subgroupid>
ALL-structures-1320->molecular_materials_half_2-features_copy

$$$$
