# Supplementary material for: Band Gap and Reorganization Energy Prediction of Conducting Polymers by the Integration of Machine Learning and Density Functional Theory
Source: J Chem Inf Model. 2025 May 28;65(11):5360–9. doi: 10.1021/acs.jcim.5c00345 (PMC12152970; doi:10.1021/acs.jcim.5c00345)
Supplement: Supplementary file 2 [file ci5c00345_si_002.zip › Structures_1035.sdf]

D19A47
                    3D
 Schrodinger Suite 2024-2.
 55 63  0  0  1  0            999 V2000
    1.4732   -0.0055   -0.1395 C   0  0  0  0  0  0
    0.7324    1.1687    0.0332 C   0  0  0  0  0  0
   -0.6856    1.1857    0.1867 C   0  0  0  0  0  0
   -1.4217   -0.0232    0.1576 C   0  0  0  0  0  0
   -0.6803   -1.1994   -0.0152 C   0  0  0  0  0  0
    0.7383   -1.2162   -0.1665 C   0  0  0  0  0  0
   -1.1793    2.5131    0.4142 C   0  0  0  0  0  0
   -0.2061    3.4774    0.4241 C   0  0  0  0  0  0
    1.4050    2.7949    0.1533 S   0  0  0  0  0  0
    1.2329   -2.5531   -0.3874 C   0  0  0  0  0  0
    0.2477   -3.4895   -0.3940 C   0  0  0  0  0  0
   -1.3495   -2.8267   -0.1379 S   0  0  0  0  0  0
    2.9400    0.0345   -0.2900 C   0  0  0  0  0  0
   -3.6329   -0.7410    1.2378 C   0  0  0  0  0  0
   -2.8876   -0.0567    0.3083 C   0  0  0  0  0  0
    4.0104   -0.7968    0.8302 S   0  0  0  0  0  0
    5.4396   -0.2300   -0.0003 C   0  0  0  0  0  0
    5.0897    0.5555   -1.0680 C   0  0  0  0  0  0
    3.6800    0.7092   -1.2311 C   0  0  0  0  0  0
   -3.9527    0.8072   -0.7931 S   0  0  0  0  0  0
   -5.3854    0.2465    0.0339 C   0  0  0  0  0  0
   -5.0410   -0.5650    1.0839 C   0  0  0  0  0  0
    6.8150   -0.6050    0.4682 C   0  0  0  0  0  0
   -6.7575    0.6537   -0.4188 C   0  0  0  0  0  0
   -2.2291    2.7297    0.5746 H   0  0  0  0  0  0
    2.2796   -2.7870   -0.5396 H   0  0  0  0  0  0
   -3.1826   -1.3387    2.0239 H   0  0  0  0  0  0
    5.8232    1.0115   -1.7265 H   0  0  0  0  0  0
    3.2255    1.2866   -2.0299 H   0  0  0  0  0  0
   -5.7775   -1.0227    1.7375 H   0  0  0  0  0  0
    7.0070   -0.2621    1.4924 H   0  0  0  0  0  0
    7.5641   -0.1453   -0.1850 H   0  0  0  0  0  0
    6.9730   -1.6905    0.4487 H   0  0  0  0  0  0
   -6.9611    0.3365   -1.4492 H   0  0  0  0  0  0
   -6.8973    1.7412   -0.3748 H   0  0  0  0  0  0
   -7.5105    0.1926    0.2286 H   0  0  0  0  0  0
    0.3592   -4.5570   -0.5380 H   0  0  0  0  0  0
    0.8307   10.6807    1.2319 N   0  0  0  0  0  0
    2.0654   10.1197    1.0074 O   0  0  0  0  0  0
    2.0033    8.7573    0.8374 N   0  0  0  0  0  0
    0.7273    8.4585    0.9557 C   0  0  0  0  0  0
   -0.0114    9.6695    1.2041 C   0  0  0  0  0  0
    0.0616    7.1865    0.8715 C   0  0  0  0  0  0
   -1.3289    7.1922    1.0413 C   0  0  0  0  0  0
   -2.0632    8.3948    1.2889 C   0  0  0  0  0  0
   -1.4381    9.6466    1.3765 C   0  0  0  0  0  0
    0.5924    5.8873    0.6390 C   0  0  0  0  0  0
   -0.3689    4.9006    0.6272 C   0  0  0  0  0  0
   -1.9768    5.5796    0.9101 S   0  0  0  0  0  0
   -2.3554   10.7125    1.6305 C   0  0  0  0  0  0
   -3.6443   10.2733    1.7321 C   0  0  0  0  0  0
   -3.7855    8.5471    1.5222 S   0  0  0  0  0  0
    1.6490    5.6966    0.4876 H   0  0  0  0  0  0
   -2.0585   11.7501    1.7309 H   0  0  0  0  0  0
   -4.5348   10.8588    1.9196 H   0  0  0  0  0  0
  1  2  1  0  0  0
  1  6  2  0  0  0
  1 13  1  0  0  0
  2  9  1  0  0  0
  2  3  2  0  0  0
  3  7  1  0  0  0
  3  4  1  0  0  0
  4 15  1  0  0  0
  4  5  2  0  0  0
  5  6  1  0  0  0
  5 12  1  0  0  0
  6 10  1  0  0  0
  7  8  2  0  0  0
  7 25  1  0  0  0
  8  9  1  0  0  0
  8 48  1  0  0  0
 10 11  2  0  0  0
 10 26  1  0  0  0
 11 12  1  0  0  0
 11 37  1  0  0  0
 13 16  1  0  0  0
 13 19  2  0  0  0
 14 27  1  0  0  0
 14 15  2  0  0  0
 14 22  1  0  0  0
 15 20  1  0  0  0
 16 17  1  0  0  0
 17 23  1  0  0  0
 17 18  2  0  0  0
 18 19  1  0  0  0
 18 28  1  0  0  0
 19 29  1  0  0  0
 20 21  1  0  0  0
 21 22  2  0  0  0
 21 24  1  0  0  0
 22 30  1  0  0  0
 23 33  1  0  0  0
 23 31  1  0  0  0
 23 32  1  0  0  0
 24 36  1  0  0  0
 24 34  1  0  0  0
 24 35  1  0  0  0
 38 39  1  0  0  0
 38 42  2  0  0  0
 39 40  1  0  0  0
 40 41  2  0  0  0
 41 42  1  0  0  0
 41 43  1  0  0  0
 42 46  1  0  0  0
 43 44  2  0  0  0
 43 47  1  0  0  0
 44 45  1  0  0  0
 44 49  1  0  0  0
 45 46  2  0  0  0
 45 52  1  0  0  0
 46 50  1  0  0  0
 47 48  2  0  0  0
 47 53  1  0  0  0
 48 49  1  0  0  0
 50 51  2  0  0  0
 50 54  1  0  0  0
 51 52  1  0  0  0
 51 55  1  0  0  0
M  END
> <b_m_subgroup_collapsed>
0

> <r_j_HOMO-LUMO_Gap_Hartree>
0.10366

> <r_matsci_optelec_Electron_Reorganization_Energy_(eV)>
0.207145

> <r_matsci_optelec_Hole_Reorganization_Energy_(eV)>
0.255374

> <s_m_subgroup_title>
ALL-structures-1320->molecular-polymer-opto-all_copy

> <s_m_subgroupid>
ALL-structures-1320->molecular_materials_half_2-features_copy

$$$$
