# Supplementary material for: Band Gap and Reorganization Energy Prediction of Conducting Polymers by the Integration of Machine Learning and Density Functional Theory
Source: J Chem Inf Model. 2025 May 28;65(11):5360–9. doi: 10.1021/acs.jcim.5c00345 (PMC12152970; doi:10.1021/acs.jcim.5c00345)
Supplement: Supplementary file 2 [file ci5c00345_si_002.zip › Structures_1036.sdf]

D19A48
                    3D
 Schrodinger Suite 2024-2.
 55 63  0  0  1  0            999 V2000
    1.4854   -0.0120   -0.1388 C   0  0  0  0  0  0
    0.7444    1.1635    0.0306 C   0  0  0  0  0  0
   -0.6738    1.1798    0.1809 C   0  0  0  0  0  0
   -1.4099   -0.0284    0.1508 C   0  0  0  0  0  0
   -0.6687   -1.2058   -0.0177 C   0  0  0  0  0  0
    0.7504   -1.2230   -0.1640 C   0  0  0  0  0  0
   -1.1698    2.5061    0.4066 C   0  0  0  0  0  0
   -0.1990    3.4724    0.4184 C   0  0  0  0  0  0
    1.4143    2.7916    0.1504 S   0  0  0  0  0  0
    1.2454   -2.5611   -0.3783 C   0  0  0  0  0  0
    0.2601   -3.4975   -0.3854 C   0  0  0  0  0  0
   -1.3385   -2.8332   -0.1378 S   0  0  0  0  0  0
    2.9526    0.0256   -0.2869 C   0  0  0  0  0  0
   -3.6262   -0.7271    1.2349 C   0  0  0  0  0  0
   -2.8763   -0.0557    0.2990 C   0  0  0  0  0  0
    4.0204   -0.7921    0.8440 S   0  0  0  0  0  0
    5.4512   -0.2348    0.0103 C   0  0  0  0  0  0
    5.1038    0.5328   -1.0692 C   0  0  0  0  0  0
    3.6947    0.6841   -1.2366 C   0  0  0  0  0  0
   -3.9347    0.8160   -0.8051 S   0  0  0  0  0  0
   -5.3710    0.2737    0.0269 C   0  0  0  0  0  0
   -5.0330   -0.5362    1.0820 C   0  0  0  0  0  0
    6.8253   -0.6013    0.4857 C   0  0  0  0  0  0
   -6.7388    0.6975   -0.4234 C   0  0  0  0  0  0
   -2.2201    2.7216    0.5637 H   0  0  0  0  0  0
    2.2928   -2.7957   -0.5255 H   0  0  0  0  0  0
   -3.1797   -1.3246    2.0245 H   0  0  0  0  0  0
    5.8391    0.9775   -1.7331 H   0  0  0  0  0  0
    3.2414    1.2492   -2.0434 H   0  0  0  0  0  0
   -5.7732   -0.9811    1.7407 H   0  0  0  0  0  0
    7.0120   -0.2525    1.5077 H   0  0  0  0  0  0
    7.5755   -0.1424   -0.1667 H   0  0  0  0  0  0
    6.9870   -1.6855    0.4729 H   0  0  0  0  0  0
   -6.9457    0.3913   -1.4571 H   0  0  0  0  0  0
   -6.8679    1.7866   -0.3700 H   0  0  0  0  0  0
   -7.4961    0.2384    0.2205 H   0  0  0  0  0  0
    0.3718   -4.5655   -0.5252 H   0  0  0  0  0  0
    0.7394   10.7647    1.2224 N   0  0  0  0  0  0
    2.2905   10.2706    0.9408 S   0  0  0  0  0  0
    2.0317    8.6484    0.7657 N   0  0  0  0  0  0
    0.7255    8.4524    0.9258 C   0  0  0  0  0  0
   -0.0203    9.6721    1.1886 C   0  0  0  0  0  0
    0.0440    7.1871    0.8590 C   0  0  0  0  0  0
   -1.3439    7.1772    1.0510 C   0  0  0  0  0  0
   -2.0757    8.3726    1.3095 C   0  0  0  0  0  0
   -1.4445    9.6224    1.3835 C   0  0  0  0  0  0
    0.5816    5.8903    0.6185 C   0  0  0  0  0  0
   -0.3690    4.8951    0.6225 C   0  0  0  0  0  0
   -1.9812    5.5587    0.9303 S   0  0  0  0  0  0
   -2.3584   10.6896    1.6534 C   0  0  0  0  0  0
   -3.6459   10.2536    1.7800 C   0  0  0  0  0  0
   -3.7954    8.5258    1.5736 S   0  0  0  0  0  0
    1.6377    5.7123    0.4499 H   0  0  0  0  0  0
   -2.0555   11.7261    1.7462 H   0  0  0  0  0  0
   -4.5316   10.8412    1.9841 H   0  0  0  0  0  0
  1  2  1  0  0  0
  1  6  2  0  0  0
  1 13  1  0  0  0
  2  9  1  0  0  0
  2  3  2  0  0  0
  3  7  1  0  0  0
  3  4  1  0  0  0
  4 15  1  0  0  0
  4  5  2  0  0  0
  5  6  1  0  0  0
  5 12  1  0  0  0
  6 10  1  0  0  0
  7  8  2  0  0  0
  7 25  1  0  0  0
  8  9  1  0  0  0
  8 48  1  0  0  0
 10 11  2  0  0  0
 10 26  1  0  0  0
 11 12  1  0  0  0
 11 37  1  0  0  0
 13 16  1  0  0  0
 13 19  2  0  0  0
 14 27  1  0  0  0
 14 15  2  0  0  0
 14 22  1  0  0  0
 15 20  1  0  0  0
 16 17  1  0  0  0
 17 23  1  0  0  0
 17 18  2  0  0  0
 18 19  1  0  0  0
 18 28  1  0  0  0
 19 29  1  0  0  0
 20 21  1  0  0  0
 21 22  2  0  0  0
 21 24  1  0  0  0
 22 30  1  0  0  0
 23 33  1  0  0  0
 23 31  1  0  0  0
 23 32  1  0  0  0
 24 36  1  0  0  0
 24 34  1  0  0  0
 24 35  1  0  0  0
 38 39  1  0  0  0
 38 42  2  0  0  0
 39 40  1  0  0  0
 40 41  2  0  0  0
 41 42  1  0  0  0
 41 43  1  0  0  0
 42 46  1  0  0  0
 43 44  2  0  0  0
 43 47  1  0  0  0
 44 45  1  0  0  0
 44 49  1  0  0  0
 45 46  2  0  0  0
 45 52  1  0  0  0
 46 50  1  0  0  0
 47 48  2  0  0  0
 47 53  1  0  0  0
 48 49  1  0  0  0
 50 51  2  0  0  0
 50 54  1  0  0  0
 51 52  1  0  0  0
 51 55  1  0  0  0
M  END
> <b_m_subgroup_collapsed>
0

> <r_j_HOMO-LUMO_Gap_Hartree>
0.10351

> <r_matsci_optelec_Electron_Reorganization_Energy_(eV)>
0.180593

> <r_matsci_optelec_Hole_Reorganization_Energy_(eV)>
0.254127

> <s_m_subgroup_title>
ALL-structures-1320->molecular-polymer-opto-all_copy

> <s_m_subgroupid>
ALL-structures-1320->molecular_materials_half_2-features_copy

$$$$
