# Supplementary material for: Band Gap and Reorganization Energy Prediction of Conducting Polymers by the Integration of Machine Learning and Density Functional Theory
Source: J Chem Inf Model. 2025 May 28;65(11):5360–9. doi: 10.1021/acs.jcim.5c00345 (PMC12152970; doi:10.1021/acs.jcim.5c00345)
Supplement: Supplementary file 2 [file ci5c00345_si_002.zip › Structures_1037.sdf]

D19A49
                    3D
 Schrodinger Suite 2024-2.
 59 66  0  0  1  0            999 V2000
    1.4640    0.0373   -0.1114 C   0  0  0  0  0  0
    0.7081    1.2030    0.0575 C   0  0  0  0  0  0
   -0.7099    1.2013    0.2146 C   0  0  0  0  0  0
   -1.4310   -0.0174    0.1907 C   0  0  0  0  0  0
   -0.6741   -1.1847    0.0209 C   0  0  0  0  0  0
    0.7445   -1.1831   -0.1320 C   0  0  0  0  0  0
   -1.2203    2.5230    0.4368 C   0  0  0  0  0  0
   -0.2598    3.5000    0.4379 C   0  0  0  0  0  0
    1.3598    2.8387    0.1666 S   0  0  0  0  0  0
    1.2562   -2.5143   -0.3497 C   0  0  0  0  0  0
    0.2834   -3.4637   -0.3532 C   0  0  0  0  0  0
   -1.3223   -2.8213   -0.0976 S   0  0  0  0  0  0
    2.9293    0.0966   -0.2670 C   0  0  0  0  0  0
   -3.6364   -0.7589    1.2670 C   0  0  0  0  0  0
   -2.8964   -0.0688    0.3385 C   0  0  0  0  0  0
    4.0154   -0.7221    0.8462 S   0  0  0  0  0  0
    5.4335   -0.1343    0.0125 C   0  0  0  0  0  0
    5.0690    0.6502   -1.0508 C   0  0  0  0  0  0
    3.6567    0.7848   -1.2084 C   0  0  0  0  0  0
   -3.9690    0.7771   -0.7658 S   0  0  0  0  0  0
   -5.3973    0.2000    0.0565 C   0  0  0  0  0  0
   -5.0463   -0.6029    1.1084 C   0  0  0  0  0  0
    6.8159   -0.4923    0.4739 C   0  0  0  0  0  0
   -6.7732    0.5881   -0.4001 C   0  0  0  0  0  0
   -2.2725    2.7274    0.5974 H   0  0  0  0  0  0
    2.3056   -2.7349   -0.5027 H   0  0  0  0  0  0
   -3.1808   -1.3473    2.0551 H   0  0  0  0  0  0
    5.7942    1.1189   -1.7093 H   0  0  0  0  0  0
    3.1911    1.3590   -2.0026 H   0  0  0  0  0  0
   -5.7796   -1.0676    1.7602 H   0  0  0  0  0  0
    7.0050   -0.1576    1.5011 H   0  0  0  0  0  0
    7.5563   -0.0137   -0.1754 H   0  0  0  0  0  0
    6.9912   -1.5745    0.4423 H   0  0  0  0  0  0
   -6.9650    0.2788   -1.4340 H   0  0  0  0  0  0
   -6.9314    1.6715   -0.3460 H   0  0  0  0  0  0
   -7.5228    0.1083    0.2372 H   0  0  0  0  0  0
    0.4088   -4.5300   -0.4948 H   0  0  0  0  0  0
   -4.2040    9.8009    1.9042 C   0  0  0  0  0  0
   -3.9166    8.0892    1.8670 S   0  0  0  0  0  0
   -2.2760    8.3265    1.3026 C   0  0  0  0  0  0
   -1.9910    9.6800    1.1654 C   0  0  0  0  0  0
   -3.1090   10.5096    1.5082 C   0  0  0  0  0  0
   -1.4183    7.2187    1.0088 C   0  0  0  0  0  0
   -0.0459    7.2371    0.7907 C   0  0  0  0  0  0
    0.4906    5.9302    0.5871 C   0  0  0  0  0  0
   -0.4438    4.9225    0.6254 C   0  0  0  0  0  0
   -2.0417    5.5862    0.9367 S   0  0  0  0  0  0
   -0.7632   10.3446    0.6742 C   0  0  0  0  0  0
    0.4991    9.7191    0.6103 N   0  0  0  0  0  0
    0.9048    8.3765    0.7888 C   0  0  0  0  0  0
   -0.8266   11.5362    0.3747 O   0  0  0  0  0  0
    1.5890   10.6771    0.3078 C   0  0  0  0  0  0
    2.1046    8.1207    0.8614 O   0  0  0  0  0  0
   -5.1666   10.1775    2.2243 H   0  0  0  0  0  0
   -3.0636   11.5895    1.4473 H   0  0  0  0  0  0
    1.5485    5.7709    0.4189 H   0  0  0  0  0  0
    2.5292   10.1334    0.3106 H   0  0  0  0  0  0
    1.4047   11.1388   -0.6657 H   0  0  0  0  0  0
    1.6031   11.4672    1.0626 H   0  0  0  0  0  0
  1  2  1  0  0  0
  1  6  2  0  0  0
  1 13  1  0  0  0
  2  9  1  0  0  0
  2  3  2  0  0  0
  3  7  1  0  0  0
  3  4  1  0  0  0
  4 15  1  0  0  0
  4  5  2  0  0  0
  5  6  1  0  0  0
  5 12  1  0  0  0
  6 10  1  0  0  0
  7  8  2  0  0  0
  7 25  1  0  0  0
  8  9  1  0  0  0
  8 46  1  0  0  0
 10 11  2  0  0  0
 10 26  1  0  0  0
 11 12  1  0  0  0
 11 37  1  0  0  0
 13 16  1  0  0  0
 13 19  2  0  0  0
 14 27  1  0  0  0
 14 15  2  0  0  0
 14 22  1  0  0  0
 15 20  1  0  0  0
 16 17  1  0  0  0
 17 23  1  0  0  0
 17 18  2  0  0  0
 18 19  1  0  0  0
 18 28  1  0  0  0
 19 29  1  0  0  0
 20 21  1  0  0  0
 21 22  2  0  0  0
 21 24  1  0  0  0
 22 30  1  0  0  0
 23 33  1  0  0  0
 23 31  1  0  0  0
 23 32  1  0  0  0
 24 36  1  0  0  0
 24 34  1  0  0  0
 24 35  1  0  0  0
 38 39  1  0  0  0
 38 42  2  0  0  0
 38 54  1  0  0  0
 39 40  1  0  0  0
 40 41  2  0  0  0
 40 43  1  0  0  0
 41 42  1  0  0  0
 41 48  1  0  0  0
 42 55  1  0  0  0
 43 44  2  0  0  0
 43 47  1  0  0  0
 44 45  1  0  0  0
 44 50  1  0  0  0
 45 46  2  0  0  0
 45 56  1  0  0  0
 46 47  1  0  0  0
 48 49  1  0  0  0
 48 51  2  0  0  0
 49 50  1  0  0  0
 49 52  1  0  0  0
 50 53  2  0  0  0
 52 57  1  0  0  0
 52 58  1  0  0  0
 52 59  1  0  0  0
M  END
> <b_m_subgroup_collapsed>
0

> <r_j_HOMO-LUMO_Gap_Hartree>
0.10147

> <r_matsci_optelec_Electron_Reorganization_Energy_(eV)>
0.283871

> <r_matsci_optelec_Hole_Reorganization_Energy_(eV)>
0.250502

> <s_m_subgroup_title>
ALL-structures-1320->molecular-polymer-opto-all_copy

> <s_m_subgroupid>
ALL-structures-1320->molecular_materials_half_2-features_copy

$$$$
