# Supplementary material for: Band Gap and Reorganization Energy Prediction of Conducting Polymers by the Integration of Machine Learning and Density Functional Theory
Source: J Chem Inf Model. 2025 May 28;65(11):5360–9. doi: 10.1021/acs.jcim.5c00345 (PMC12152970; doi:10.1021/acs.jcim.5c00345)
Supplement: Supplementary file 2 [file ci5c00345_si_002.zip › Structures_1038.sdf]

D19A50
                    3D
 Schrodinger Suite 2024-2.
 58 65  0  0  1  0            999 V2000
    1.4699    0.0456   -0.1297 C   0  0  0  0  0  0
    0.7263    1.2201    0.0464 C   0  0  0  0  0  0
   -0.6926    1.2252    0.2076 C   0  0  0  0  0  0
   -1.4252    0.0132    0.1826 C   0  0  0  0  0  0
   -0.6796   -1.1587    0.0077 C   0  0  0  0  0  0
    0.7401   -1.1674   -0.1508 C   0  0  0  0  0  0
   -1.1914    2.5483    0.4345 C   0  0  0  0  0  0
   -0.2130    3.5076    0.4344 C   0  0  0  0  0  0
    1.3982    2.8458    0.1580 S   0  0  0  0  0  0
    1.2398   -2.5027   -0.3721 C   0  0  0  0  0  0
    0.2591   -3.4438   -0.3731 C   0  0  0  0  0  0
   -1.3411   -2.7904   -0.1100 S   0  0  0  0  0  0
    2.9354    0.0933   -0.2883 C   0  0  0  0  0  0
   -3.6328   -0.7078    1.2685 C   0  0  0  0  0  0
   -2.8908   -0.0229    0.3372 C   0  0  0  0  0  0
    4.0176   -0.7301    0.8247 S   0  0  0  0  0  0
    5.4382   -0.1459   -0.0077 C   0  0  0  0  0  0
    5.0771    0.6369   -1.0717 C   0  0  0  0  0  0
    3.6657    0.7767   -1.2294 C   0  0  0  0  0  0
   -3.9594    0.8421   -0.7613 S   0  0  0  0  0  0
   -5.3891    0.2747    0.0654 C   0  0  0  0  0  0
   -5.0415   -0.5350    1.1157 C   0  0  0  0  0  0
    6.8188   -0.5031    0.4576 C   0  0  0  0  0  0
   -6.7616    0.6746   -0.3875 C   0  0  0  0  0  0
   -2.2413    2.7655    0.5958 H   0  0  0  0  0  0
    2.2869   -2.7314   -0.5290 H   0  0  0  0  0  0
   -3.1800   -1.3050    2.0533 H   0  0  0  0  0  0
    5.8036    1.1043   -1.7291 H   0  0  0  0  0  0
    3.2039    1.3550   -2.0221 H   0  0  0  0  0  0
   -5.7762   -0.9947    1.7695 H   0  0  0  0  0  0
    7.0052   -0.1645    1.4835 H   0  0  0  0  0  0
    7.5606   -0.0268   -0.1916 H   0  0  0  0  0  0
    6.9933   -1.5853    0.4303 H   0  0  0  0  0  0
   -6.9588    0.3635   -1.4195 H   0  0  0  0  0  0
   -6.9097    1.7592   -0.3369 H   0  0  0  0  0  0
   -7.5127    0.2034    0.2542 H   0  0  0  0  0  0
    0.3756   -4.5109   -0.5172 H   0  0  0  0  0  0
   -0.3658    4.9310    0.6310 C   0  0  0  0  0  0
   -1.9383    5.6649    0.9955 S   0  0  0  0  0  0
   -1.1609    7.2302    1.0224 C   0  0  0  0  0  0
    0.1930    7.0790    0.7677 C   0  0  0  0  0  0
    0.6113    5.7911    0.5561 N   0  0  0  0  0  0
   -1.8746    8.4431    1.2908 C   0  0  0  0  0  0
   -1.4497    9.7444    1.0564 C   0  0  0  0  0  0
   -2.4526   10.7123    1.3950 C   0  0  0  0  0  0
   -3.5963   10.1551    1.8858 C   0  0  0  0  0  0
   -3.5011    8.4230    1.9364 S   0  0  0  0  0  0
    1.2658    8.1128    0.7637 C   0  0  0  0  0  0
    1.0099    9.4760    0.4839 N   0  0  0  0  0  0
   -0.1783   10.2358    0.4696 C   0  0  0  0  0  0
    2.4248    7.7598    0.9115 O   0  0  0  0  0  0
    2.2517   10.2292    0.1931 C   0  0  0  0  0  0
   -0.1528   11.3886    0.0416 O   0  0  0  0  0  0
   -2.2949   11.7749    1.2621 H   0  0  0  0  0  0
   -4.4935   10.6557    2.2256 H   0  0  0  0  0  0
    1.9743   11.2360   -0.1029 H   0  0  0  0  0  0
    2.8854   10.2445    1.0824 H   0  0  0  0  0  0
    2.7996    9.7298   -0.6088 H   0  0  0  0  0  0
  1  2  1  0  0  0
  1  6  2  0  0  0
  1 13  1  0  0  0
  2  9  1  0  0  0
  2  3  2  0  0  0
  3  7  1  0  0  0
  3  4  1  0  0  0
  4 15  1  0  0  0
  4  5  2  0  0  0
  5  6  1  0  0  0
  5 12  1  0  0  0
  6 10  1  0  0  0
  7  8  2  0  0  0
  7 25  1  0  0  0
  8  9  1  0  0  0
  8 38  1  0  0  0
 10 11  2  0  0  0
 10 26  1  0  0  0
 11 12  1  0  0  0
 11 37  1  0  0  0
 13 16  1  0  0  0
 13 19  2  0  0  0
 14 27  1  0  0  0
 14 15  2  0  0  0
 14 22  1  0  0  0
 15 20  1  0  0  0
 16 17  1  0  0  0
 17 23  1  0  0  0
 17 18  2  0  0  0
 18 19  1  0  0  0
 18 28  1  0  0  0
 19 29  1  0  0  0
 20 21  1  0  0  0
 21 22  2  0  0  0
 21 24  1  0  0  0
 22 30  1  0  0  0
 23 33  1  0  0  0
 23 31  1  0  0  0
 23 32  1  0  0  0
 24 36  1  0  0  0
 24 34  1  0  0  0
 24 35  1  0  0  0
 38 39  1  0  0  0
 38 42  2  0  0  0
 39 40  1  0  0  0
 40 41  2  0  0  0
 40 43  1  0  0  0
 41 42  1  0  0  0
 41 48  1  0  0  0
 43 44  2  0  0  0
 43 47  1  0  0  0
 44 45  1  0  0  0
 44 50  1  0  0  0
 45 46  2  0  0  0
 45 54  1  0  0  0
 46 47  1  0  0  0
 46 55  1  0  0  0
 48 49  1  0  0  0
 48 51  2  0  0  0
 49 50  1  0  0  0
 49 52  1  0  0  0
 50 53  2  0  0  0
 52 56  1  0  0  0
 52 57  1  0  0  0
 52 58  1  0  0  0
M  END
> <b_m_subgroup_collapsed>
0

> <r_j_HOMO-LUMO_Gap_Hartree>
0.10039

> <r_matsci_optelec_Electron_Reorganization_Energy_(eV)>
0.274207

> <r_matsci_optelec_Hole_Reorganization_Energy_(eV)>
0.2843

> <s_m_subgroup_title>
ALL-structures-1320->molecular-polymer-opto-all_copy

> <s_m_subgroupid>
ALL-structures-1320->molecular_materials_half_2-features_copy

$$$$
