# Supplementary material for: Band Gap and Reorganization Energy Prediction of Conducting Polymers by the Integration of Machine Learning and Density Functional Theory
Source: J Chem Inf Model. 2025 May 28;65(11):5360–9. doi: 10.1021/acs.jcim.5c00345 (PMC12152970; doi:10.1021/acs.jcim.5c00345)
Supplement: Supplementary file 2 [file ci5c00345_si_002.zip › Structures_1039.sdf]

D19A51
                    3D
 Schrodinger Suite 2024-2.
 57 64  0  0  1  0            999 V2000
    1.4750    0.0423   -0.1262 C   0  0  0  0  0  0
    0.7316    1.2174    0.0417 C   0  0  0  0  0  0
   -0.6887    1.2250    0.1908 C   0  0  0  0  0  0
   -1.4238    0.0143    0.1589 C   0  0  0  0  0  0
   -0.6779   -1.1577   -0.0086 C   0  0  0  0  0  0
    0.7432   -1.1685   -0.1537 C   0  0  0  0  0  0
   -1.1859    2.5489    0.4159 C   0  0  0  0  0  0
   -0.2054    3.5067    0.4214 C   0  0  0  0  0  0
    1.4059    2.8414    0.1571 S   0  0  0  0  0  0
    1.2430   -2.5041   -0.3698 C   0  0  0  0  0  0
    0.2611   -3.4436   -0.3794 C   0  0  0  0  0  0
   -1.3404   -2.7878   -0.1329 S   0  0  0  0  0  0
    2.9423    0.0877   -0.2685 C   0  0  0  0  0  0
   -3.6416   -0.7114    1.2209 C   0  0  0  0  0  0
   -2.8902   -0.0214    0.3000 C   0  0  0  0  0  0
    4.0100   -0.7529    0.8478 S   0  0  0  0  0  0
    5.4409   -0.1621    0.0366 C   0  0  0  0  0  0
    5.0937    0.6369   -1.0222 C   0  0  0  0  0  0
    3.6848    0.7824   -1.1940 C   0  0  0  0  0  0
   -3.9479    0.8481   -0.8037 S   0  0  0  0  0  0
   -5.3859    0.2771    0.0085 C   0  0  0  0  0  0
   -5.0484   -0.5385    1.0568 C   0  0  0  0  0  0
    6.8152   -0.5305    0.5125 C   0  0  0  0  0  0
   -6.7547    0.6803   -0.4540 C   0  0  0  0  0  0
   -2.2361    2.7683    0.5702 H   0  0  0  0  0  0
    2.2910   -2.7345   -0.5171 H   0  0  0  0  0  0
   -3.1969   -1.3122    2.0069 H   0  0  0  0  0  0
    5.8287    1.1115   -1.6663 H   0  0  0  0  0  0
    3.2336    1.3715   -1.9862 H   0  0  0  0  0  0
   -5.7892   -1.0022    1.7017 H   0  0  0  0  0  0
    6.9933   -0.2011    1.5436 H   0  0  0  0  0  0
    7.5656   -0.0527   -0.1260 H   0  0  0  0  0  0
    6.9848   -1.6141    0.4780 H   0  0  0  0  0  0
   -6.9439    0.3744   -1.4896 H   0  0  0  0  0  0
   -6.9020    1.7655   -0.3988 H   0  0  0  0  0  0
   -7.5119    0.2063    0.1791 H   0  0  0  0  0  0
    0.3776   -4.5108   -0.5215 H   0  0  0  0  0  0
   -3.4009   10.2215    1.9295 C   0  0  0  0  0  0
   -3.4372    8.4749    2.0379 S   0  0  0  0  0  0
   -1.8619    8.4410    1.2871 C   0  0  0  0  0  0
   -1.4519    9.7355    1.0165 C   0  0  0  0  0  0
   -2.3385   10.7223    1.3885 N   0  0  0  0  0  0
   -1.1569    7.2257    1.0062 C   0  0  0  0  0  0
    0.1950    7.0793    0.7412 C   0  0  0  0  0  0
    0.6166    5.7935    0.5331 N   0  0  0  0  0  0
   -0.3593    4.9298    0.6171 C   0  0  0  0  0  0
   -1.9310    5.6595    0.9962 S   0  0  0  0  0  0
   -0.2268   10.1914    0.3030 C   0  0  0  0  0  0
    0.9764    9.4548    0.3379 N   0  0  0  0  0  0
    1.2624    8.1251    0.7281 C   0  0  0  0  0  0
   -0.2328   11.2818   -0.2445 O   0  0  0  0  0  0
    2.1436   10.2484   -0.1125 C   0  0  0  0  0  0
    2.4133    7.7893    0.9558 O   0  0  0  0  0  0
   -4.2268   10.8134    2.3065 H   0  0  0  0  0  0
    3.0331    9.6342   -0.0027 H   0  0  0  0  0  0
    1.9959   10.5463   -1.1531 H   0  0  0  0  0  0
    2.2301   11.1520    0.4959 H   0  0  0  0  0  0
  1  2  1  0  0  0
  1  6  2  0  0  0
  1 13  1  0  0  0
  2  9  1  0  0  0
  2  3  2  0  0  0
  3  7  1  0  0  0
  3  4  1  0  0  0
  4 15  1  0  0  0
  4  5  2  0  0  0
  5  6  1  0  0  0
  5 12  1  0  0  0
  6 10  1  0  0  0
  7  8  2  0  0  0
  7 25  1  0  0  0
  8  9  1  0  0  0
  8 46  1  0  0  0
 10 11  2  0  0  0
 10 26  1  0  0  0
 11 12  1  0  0  0
 11 37  1  0  0  0
 13 16  1  0  0  0
 13 19  2  0  0  0
 14 27  1  0  0  0
 14 15  2  0  0  0
 14 22  1  0  0  0
 15 20  1  0  0  0
 16 17  1  0  0  0
 17 23  1  0  0  0
 17 18  2  0  0  0
 18 19  1  0  0  0
 18 28  1  0  0  0
 19 29  1  0  0  0
 20 21  1  0  0  0
 21 22  2  0  0  0
 21 24  1  0  0  0
 22 30  1  0  0  0
 23 33  1  0  0  0
 23 31  1  0  0  0
 23 32  1  0  0  0
 24 36  1  0  0  0
 24 34  1  0  0  0
 24 35  1  0  0  0
 38 39  1  0  0  0
 38 42  2  0  0  0
 38 54  1  0  0  0
 39 40  1  0  0  0
 40 41  2  0  0  0
 40 43  1  0  0  0
 41 42  1  0  0  0
 41 48  1  0  0  0
 43 44  2  0  0  0
 43 47  1  0  0  0
 44 45  1  0  0  0
 44 50  1  0  0  0
 45 46  2  0  0  0
 46 47  1  0  0  0
 48 49  1  0  0  0
 48 51  2  0  0  0
 49 50  1  0  0  0
 49 52  1  0  0  0
 50 53  2  0  0  0
 52 55  1  0  0  0
 52 56  1  0  0  0
 52 57  1  0  0  0
M  END
> <b_m_subgroup_collapsed>
0

> <r_j_HOMO-LUMO_Gap_Hartree>
0.09821

> <r_matsci_optelec_Electron_Reorganization_Energy_(eV)>
0.290872

> <r_matsci_optelec_Hole_Reorganization_Energy_(eV)>
0.293085

> <s_m_subgroup_title>
ALL-structures-1320->molecular-polymer-opto-all_copy

> <s_m_subgroupid>
ALL-structures-1320->molecular_materials_half_2-features_copy

$$$$
