# Supplementary material for: Band Gap and Reorganization Energy Prediction of Conducting Polymers by the Integration of Machine Learning and Density Functional Theory
Source: J Chem Inf Model. 2025 May 28;65(11):5360–9. doi: 10.1021/acs.jcim.5c00345 (PMC12152970; doi:10.1021/acs.jcim.5c00345)
Supplement: Supplementary file 2 [file ci5c00345_si_002.zip › Structures_104.sdf]

D1A52
                    3D
 Schrodinger Suite 2024-2.
 52 59  0  0  1  0            999 V2000
   -2.8710    1.0990   -0.2291 C   0  0  0  0  0  0
   -1.9269    0.0269   -0.2238 C   0  0  0  0  0  0
   -2.2950   -1.2770   -0.4347 O   0  0  0  0  0  0
   -3.7042   -1.4930   -0.2543 C   0  0  0  0  0  0
   -4.5035   -0.4059   -0.9574 C   0  0  0  0  0  0
   -4.2147    0.8853   -0.3976 O   0  0  0  0  0  0
   -0.6210    0.4268   -0.0184 C   0  0  0  0  0  0
   -0.5727    2.1797    0.1949 S   0  0  0  0  0  0
   -2.2919    2.3202   -0.0188 C   0  0  0  0  0  0
    0.5604   -0.4007    0.0338 C   0  0  0  0  0  0
    1.8624   -0.0106    0.2735 C   0  0  0  0  0  0
    2.8018   -1.0834    0.2926 C   0  0  0  0  0  0
    2.2184   -2.2965    0.0574 C   0  0  0  0  0  0
    0.4955   -2.1489   -0.1916 S   0  0  0  0  0  0
    4.1380   -0.8979    0.4920 O   0  0  0  0  0  0
    4.4486    0.4053    1.0169 C   0  0  0  0  0  0
    3.6500    1.4844    0.3005 C   0  0  0  0  0  0
    2.2413    1.2868    0.5023 O   0  0  0  0  0  0
   -3.9337   -1.5057    0.8211 H   0  0  0  0  0  0
   -3.9149   -2.4768   -0.6834 H   0  0  0  0  0  0
   -5.5767   -0.5627   -0.8190 H   0  0  0  0  0  0
   -4.2727   -0.3985   -2.0337 H   0  0  0  0  0  0
    5.5211    0.5423    0.8593 H   0  0  0  0  0  0
    4.2323    0.4204    2.0936 H   0  0  0  0  0  0
    3.8670    1.4729   -0.7765 H   0  0  0  0  0  0
    3.8768    2.4729    0.7076 H   0  0  0  0  0  0
   -2.7787    3.2839    0.0251 H   0  0  0  0  0  0
    4.2520   -5.1509   -1.3102 C   0  0  0  0  0  0
    4.8570   -5.5355   -2.4997 C   0  0  0  0  0  0
    5.6015   -6.7277   -2.5680 C   0  0  0  0  0  0
    5.7343   -7.5339   -1.4487 C   0  0  0  0  0  0
    5.1218   -7.1660   -0.2178 C   0  0  0  0  0  0
    4.3746   -5.9560   -0.1508 C   0  0  0  0  0  0
    3.7683   -5.5766    1.0754 C   0  0  0  0  0  0
    3.8978   -6.3800    2.1994 C   0  0  0  0  0  0
    4.6303   -7.5805    2.1343 C   0  0  0  0  0  0
    5.2359   -7.9713    0.9469 C   0  0  0  0  0  0
    6.0095   -9.2373    0.8879 C   0  0  0  0  0  0
    6.5851   -9.5273   -0.3515 N   0  0  0  0  0  0
    6.5227   -8.7884   -1.5317 C   0  0  0  0  0  0
    3.4750   -3.8858   -1.2635 C   0  0  0  0  0  0
    2.8934   -3.5416   -0.0184 N   0  0  0  0  0  0
    3.0034   -4.3046    1.1717 C   0  0  0  0  0  0
    6.1540   -9.9940    1.8348 O   0  0  0  0  0  0
    7.0911   -9.1785   -2.5429 O   0  0  0  0  0  0
    3.3363   -3.1699   -2.2364 O   0  0  0  0  0  0
    2.4926   -3.9242    2.2115 O   0  0  0  0  0  0
    4.7465   -4.9017   -3.3729 H   0  0  0  0  0  0
    6.0807   -7.0334   -3.4954 H   0  0  0  0  0  0
    3.4267   -6.0641    3.1270 H   0  0  0  0  0  0
    4.7340   -8.2138    3.0101 H   0  0  0  0  0  0
    7.1208  -10.3900   -0.4021 H   0  0  0  0  0  0
  1  6  1  0  0  0
  1  9  2  0  0  0
  1  2  1  0  0  0
  2  7  2  0  0  0
  2  3  1  0  0  0
  3  4  1  0  0  0
  4 19  1  0  0  0
  4  5  1  0  0  0
  4 20  1  0  0  0
  5 21  1  0  0  0
  5  6  1  0  0  0
  5 22  1  0  0  0
  7  8  1  0  0  0
  7 10  1  0  0  0
  8  9  1  0  0  0
  9 27  1  0  0  0
 10 11  2  0  0  0
 10 14  1  0  0  0
 11 18  1  0  0  0
 11 12  1  0  0  0
 12 13  2  0  0  0
 12 15  1  0  0  0
 13 14  1  0  0  0
 13 42  1  0  0  0
 15 16  1  0  0  0
 16 24  1  0  0  0
 16 17  1  0  0  0
 16 23  1  0  0  0
 17 26  1  0  0  0
 17 18  1  0  0  0
 17 25  1  0  0  0
 28 29  1  0  0  0
 28 33  2  0  0  0
 28 41  1  0  0  0
 29 30  2  0  0  0
 29 48  1  0  0  0
 30 31  1  0  0  0
 30 49  1  0  0  0
 31 32  2  0  0  0
 31 40  1  0  0  0
 32 33  1  0  0  0
 32 37  1  0  0  0
 33 34  1  0  0  0
 34 35  2  0  0  0
 34 43  1  0  0  0
 35 36  1  0  0  0
 35 50  1  0  0  0
 36 37  2  0  0  0
 36 51  1  0  0  0
 37 38  1  0  0  0
 38 39  1  0  0  0
 38 44  2  0  0  0
 39 40  1  0  0  0
 39 52  1  0  0  0
 40 45  2  0  0  0
 41 42  1  0  0  0
 41 46  2  0  0  0
 42 43  1  0  0  0
 43 47  2  0  0  0
M  END
> <b_m_subgroup_collapsed>
0

> <r_j_HOMO-LUMO_Gap_Hartree>
0.05561

> <r_matsci_optelec_Electron_Reorganization_Energy_(eV)>
0.344229

> <r_matsci_optelec_Hole_Reorganization_Energy_(eV)>
0.439751

> <s_m_subgroup_title>
ALL-structures-1320->molecular-polymer-opto-all_copy

> <s_m_subgroupid>
ALL-structures-1320->molecular_materials_half_2-features_copy

$$$$
