# Supplementary material for: Band Gap and Reorganization Energy Prediction of Conducting Polymers by the Integration of Machine Learning and Density Functional Theory
Source: J Chem Inf Model. 2025 May 28;65(11):5360–9. doi: 10.1021/acs.jcim.5c00345 (PMC12152970; doi:10.1021/acs.jcim.5c00345)
Supplement: Supplementary file 2 [file ci5c00345_si_002.zip › Structures_1040.sdf]

D19A52
                    3D
 Schrodinger Suite 2024-2.
 62 70  0  0  1  0            999 V2000
    1.4496    0.0385   -0.2208 C   0  0  0  0  0  0
    0.7082    1.2042    0.0090 C   0  0  0  0  0  0
   -0.6966    1.2013    0.2569 C   0  0  0  0  0  0
   -1.4167   -0.0149    0.2640 C   0  0  0  0  0  0
   -0.6767   -1.1795    0.0234 C   0  0  0  0  0  0
    0.7292   -1.1781   -0.2186 C   0  0  0  0  0  0
   -1.1934    2.5247    0.5290 C   0  0  0  0  0  0
   -0.2217    3.4678    0.4839 C   0  0  0  0  0  0
    1.3745    2.8327    0.0999 S   0  0  0  0  0  0
    1.2248   -2.5077   -0.4823 C   0  0  0  0  0  0
    0.2516   -3.4547   -0.4356 C   0  0  0  0  0  0
   -1.3346   -2.8132   -0.0729 S   0  0  0  0  0  0
    2.9031    0.0996   -0.4677 C   0  0  0  0  0  0
   -3.5287   -0.7316    1.5271 C   0  0  0  0  0  0
   -2.8692   -0.0724    0.5181 C   0  0  0  0  0  0
    4.0584   -0.6717    0.6099 S   0  0  0  0  0  0
    5.4210   -0.1035   -0.3263 C   0  0  0  0  0  0
    4.9876    0.6379   -1.3958 C   0  0  0  0  0  0
    3.5665    0.7560   -1.4760 C   0  0  0  0  0  0
   -4.0276    0.7222   -0.5396 S   0  0  0  0  0  0
   -5.3857    0.1600    0.4068 C   0  0  0  0  0  0
   -4.9491   -0.5963    1.4646 C   0  0  0  0  0  0
    6.8314   -0.4328    0.0680 C   0  0  0  0  0  0
   -6.7966    0.5094    0.0317 C   0  0  0  0  0  0
   -2.2308    2.7507    0.7429 H   0  0  0  0  0  0
    2.2630   -2.7267   -0.7012 H   0  0  0  0  0  0
   -3.0082   -1.2873    2.3003 H   0  0  0  0  0  0
    5.6688    1.0869   -2.1125 H   0  0  0  0  0  0
    3.0484    1.2980   -2.2607 H   0  0  0  0  0  0
   -5.6272   -1.0444    2.1848 H   0  0  0  0  0  0
    7.0709   -0.0706    1.0754 H   0  0  0  0  0  0
    7.5289    0.0388   -0.6323 H   0  0  0  0  0  0
    7.0197   -1.5137    0.0529 H   0  0  0  0  0  0
   -7.0517    0.1601   -0.9764 H   0  0  0  0  0  0
   -6.9720    1.5922    0.0593 H   0  0  0  0  0  0
   -7.4916    0.0391    0.7353 H   0  0  0  0  0  0
    0.3652   -4.5196   -0.5970 H   0  0  0  0  0  0
   -1.0944    7.0766   -0.2051 C   0  0  0  0  0  0
   -1.5851    7.8629   -1.2367 C   0  0  0  0  0  0
   -1.7686    9.2467   -1.0526 C   0  0  0  0  0  0
   -1.4611    9.8414    0.1613 C   0  0  0  0  0  0
   -0.9570    9.0600    1.2353 C   0  0  0  0  0  0
   -0.7727    7.6601    1.0465 C   0  0  0  0  0  0
   -0.2719    6.8730    2.1140 C   0  0  0  0  0  0
    0.0364    7.4614    3.3314 C   0  0  0  0  0  0
   -0.1430    8.8452    3.5201 C   0  0  0  0  0  0
   -0.6320    9.6367    2.4926 C   0  0  0  0  0  0
   -0.8198   11.0973    2.7032 C   0  0  0  0  0  0
   -1.3168   11.7968    1.6043 N   0  0  0  0  0  0
   -1.6575   11.3044    0.3448 C   0  0  0  0  0  0
   -0.9056    5.6167   -0.4275 C   0  0  0  0  0  0
   -0.4039    4.8710    0.6698 N   0  0  0  0  0  0
   -0.0809    5.4073    1.9416 C   0  0  0  0  0  0
   -0.5677   11.6765    3.7489 O   0  0  0  0  0  0
   -2.0836   12.0519   -0.5220 O   0  0  0  0  0  0
   -1.1608    5.0779   -1.4896 O   0  0  0  0  0  0
    0.3303    4.6892    2.8350 O   0  0  0  0  0  0
   -1.8233    7.3925   -2.1851 H   0  0  0  0  0  0
   -2.1519    9.8667   -1.8564 H   0  0  0  0  0  0
    0.4164    6.8369    4.1332 H   0  0  0  0  0  0
    0.0977    9.3113    4.4703 H   0  0  0  0  0  0
   -1.4481   12.7964    1.7390 H   0  0  0  0  0  0
  1  2  1  0  0  0
  1  6  2  0  0  0
  1 13  1  0  0  0
  2  9  1  0  0  0
  2  3  2  0  0  0
  3  7  1  0  0  0
  3  4  1  0  0  0
  4 15  1  0  0  0
  4  5  2  0  0  0
  5  6  1  0  0  0
  5 12  1  0  0  0
  6 10  1  0  0  0
  7  8  2  0  0  0
  7 25  1  0  0  0
  8  9  1  0  0  0
  8 52  1  0  0  0
 10 11  2  0  0  0
 10 26  1  0  0  0
 11 12  1  0  0  0
 11 37  1  0  0  0
 13 16  1  0  0  0
 13 19  2  0  0  0
 14 27  1  0  0  0
 14 15  2  0  0  0
 14 22  1  0  0  0
 15 20  1  0  0  0
 16 17  1  0  0  0
 17 23  1  0  0  0
 17 18  2  0  0  0
 18 19  1  0  0  0
 18 28  1  0  0  0
 19 29  1  0  0  0
 20 21  1  0  0  0
 21 22  2  0  0  0
 21 24  1  0  0  0
 22 30  1  0  0  0
 23 33  1  0  0  0
 23 31  1  0  0  0
 23 32  1  0  0  0
 24 36  1  0  0  0
 24 34  1  0  0  0
 24 35  1  0  0  0
 38 39  1  0  0  0
 38 43  2  0  0  0
 38 51  1  0  0  0
 39 40  2  0  0  0
 39 58  1  0  0  0
 40 41  1  0  0  0
 40 59  1  0  0  0
 41 42  2  0  0  0
 41 50  1  0  0  0
 42 43  1  0  0  0
 42 47  1  0  0  0
 43 44  1  0  0  0
 44 45  2  0  0  0
 44 53  1  0  0  0
 45 46  1  0  0  0
 45 60  1  0  0  0
 46 47  2  0  0  0
 46 61  1  0  0  0
 47 48  1  0  0  0
 48 49  1  0  0  0
 48 54  2  0  0  0
 49 50  1  0  0  0
 49 62  1  0  0  0
 50 55  2  0  0  0
 51 52  1  0  0  0
 51 56  2  0  0  0
 52 53  1  0  0  0
 53 57  2  0  0  0
M  END
> <b_m_subgroup_collapsed>
0

> <r_j_HOMO-LUMO_Gap_Hartree>
0.06125

> <r_matsci_optelec_Electron_Reorganization_Energy_(eV)>
0.336223

> <r_matsci_optelec_Hole_Reorganization_Energy_(eV)>
0.398649

> <s_m_subgroup_title>
ALL-structures-1320->molecular-polymer-opto-all_copy

> <s_m_subgroupid>
ALL-structures-1320->molecular_materials_half_2-features_copy

$$$$
