# Supplementary material for: Band Gap and Reorganization Energy Prediction of Conducting Polymers by the Integration of Machine Learning and Density Functional Theory
Source: J Chem Inf Model. 2025 May 28;65(11):5360–9. doi: 10.1021/acs.jcim.5c00345 (PMC12152970; doi:10.1021/acs.jcim.5c00345)
Supplement: Supplementary file 2 [file ci5c00345_si_002.zip › Structures_1041.sdf]

D20A1
                    3D
 Schrodinger Suite 2024-2.
 45 49  0  0  1  0            999 V2000
   -3.4804    0.9515   -0.0010 C   0  0  0  0  0  0
   -2.1217    0.6650    0.0003 C   0  0  0  0  0  0
   -1.6742   -0.6822    0.0001 C   0  0  0  0  0  0
   -2.5974   -1.7349   -0.0011 C   0  0  0  0  0  0
   -3.9645   -1.4347   -0.0022 C   0  0  0  0  0  0
   -4.4041   -0.1065   -0.0022 C   0  0  0  0  0  0
   -0.2170   -0.6475    0.0005 C   0  0  0  0  0  0
    0.2163    0.6420    0.0005 C   0  0  0  0  0  0
   -0.9306    1.6339    0.0012 C   0  0  0  0  0  0
    1.6705    0.6743    0.0005 C   0  0  0  0  0  0
    2.1198   -0.6733    0.0008 C   0  0  0  0  0  0
    0.9283   -1.6403    0.0012 C   0  0  0  0  0  0
    3.4723   -0.9647    0.0004 C   0  0  0  0  0  0
    4.4068    0.0942   -0.0001 C   0  0  0  0  0  0
    3.9614    1.4287   -0.0004 C   0  0  0  0  0  0
    2.5994    1.7244   -0.0001 C   0  0  0  0  0  0
   -0.9258    2.5152    1.2702 C   0  0  0  0  0  0
    0.9218   -2.5217    1.2703 C   0  0  0  0  0  0
   -0.9259    2.5174   -1.2662 C   0  0  0  0  0  0
    0.9222   -2.5234   -1.2666 C   0  0  0  0  0  0
   -3.8359    1.9800   -0.0012 H   0  0  0  0  0  0
   -2.2660   -2.7700   -0.0013 H   0  0  0  0  0  0
   -4.6928   -2.2419   -0.0032 H   0  0  0  0  0  0
   -5.4697    0.1082   -0.0032 H   0  0  0  0  0  0
    3.8249   -1.9924    0.0005 H   0  0  0  0  0  0
    4.6975    2.2265   -0.0009 H   0  0  0  0  0  0
    2.2732    2.7607   -0.0004 H   0  0  0  0  0  0
   -1.8052    3.1697    1.2890 H   0  0  0  0  0  0
   -0.0329    3.1509    1.2996 H   0  0  0  0  0  0
   -0.9381    1.9010    2.1768 H   0  0  0  0  0  0
    0.9283   -1.9081    2.1769 H   0  0  0  0  0  0
    1.8021   -3.1741    1.2922 H   0  0  0  0  0  0
    0.0303   -3.1587    1.2955 H   0  0  0  0  0  0
   -0.9386    1.9048   -2.1739 H   0  0  0  0  0  0
   -0.0328    3.1529   -1.2946 H   0  0  0  0  0  0
   -1.8051    3.1722   -1.2835 H   0  0  0  0  0  0
    0.9292   -1.9111   -2.1741 H   0  0  0  0  0  0
    0.0306   -3.1603   -1.2912 H   0  0  0  0  0  0
    1.8025   -3.1760   -1.2873 H   0  0  0  0  0  0
    7.6356   -1.3168   -0.0005 C   0  0  0  0  0  0
    6.2836   -1.4709    0.0000 O   0  0  0  0  0  0
    5.8380   -0.1731   -0.0005 C   0  0  0  0  0  0
    6.8303    0.6733   -0.0013 N   0  0  0  0  0  0
    8.0049   -0.0801   -0.0014 N   0  0  0  0  0  0
    8.2485   -2.2054   -0.0002 H   0  0  0  0  0  0
  1  2  2  0  0  0
  1  6  1  0  0  0
  1 21  1  0  0  0
  2  3  1  0  0  0
  2  9  1  0  0  0
  3  4  2  0  0  0
  3  7  1  0  0  0
  4 22  1  0  0  0
  4  5  1  0  0  0
  5 23  1  0  0  0
  5  6  2  0  0  0
  6 24  1  0  0  0
  7 12  1  0  0  0
  7  8  2  0  0  0
  8 10  1  0  0  0
  8  9  1  0  0  0
  9 17  1  0  0  0
  9 19  1  0  0  0
 10 11  1  0  0  0
 10 16  2  0  0  0
 11 13  2  0  0  0
 11 12  1  0  0  0
 12 18  1  0  0  0
 12 20  1  0  0  0
 13 25  1  0  0  0
 13 14  1  0  0  0
 14 15  2  0  0  0
 14 42  1  0  0  0
 15 16  1  0  0  0
 15 26  1  0  0  0
 16 27  1  0  0  0
 17 28  1  0  0  0
 17 29  1  0  0  0
 17 30  1  0  0  0
 18 32  1  0  0  0
 18 33  1  0  0  0
 18 31  1  0  0  0
 19 34  1  0  0  0
 19 35  1  0  0  0
 19 36  1  0  0  0
 20 37  1  0  0  0
 20 38  1  0  0  0
 20 39  1  0  0  0
 40 41  1  0  0  0
 40 44  2  0  0  0
 40 45  1  0  0  0
 41 42  1  0  0  0
 42 43  2  0  0  0
 43 44  1  0  0  0
M  END
> <b_m_subgroup_collapsed>
0

> <r_j_HOMO-LUMO_Gap_Hartree>
0.13374

> <r_matsci_optelec_Electron_Reorganization_Energy_(eV)>
0.298489

> <r_matsci_optelec_Hole_Reorganization_Energy_(eV)>
0.240785

> <s_m_subgroup_title>
ALL-structures-1320->molecular-polymer-opto-all_copy

> <s_m_subgroupid>
ALL-structures-1320->molecular_materials_half_2-features_copy

$$$$
