# Supplementary material for: Band Gap and Reorganization Energy Prediction of Conducting Polymers by the Integration of Machine Learning and Density Functional Theory
Source: J Chem Inf Model. 2025 May 28;65(11):5360–9. doi: 10.1021/acs.jcim.5c00345 (PMC12152970; doi:10.1021/acs.jcim.5c00345)
Supplement: Supplementary file 2 [file ci5c00345_si_002.zip › Structures_1042.sdf]

D20A2
                    3D
 Schrodinger Suite 2024-2.
 45 49  0  0  1  0            999 V2000
   -3.4902    0.9541   -0.0014 C   0  0  0  0  0  0
   -2.1315    0.6680    0.0002 C   0  0  0  0  0  0
   -1.6839   -0.6791    0.0006 C   0  0  0  0  0  0
   -2.6070   -1.7318   -0.0004 C   0  0  0  0  0  0
   -3.9741   -1.4320   -0.0018 C   0  0  0  0  0  0
   -4.4139   -0.1040   -0.0023 C   0  0  0  0  0  0
   -0.2269   -0.6443    0.0008 C   0  0  0  0  0  0
    0.2072    0.6449    0.0006 C   0  0  0  0  0  0
   -0.9402    1.6368    0.0008 C   0  0  0  0  0  0
    1.6617    0.6760    0.0010 C   0  0  0  0  0  0
    2.1097   -0.6715    0.0015 C   0  0  0  0  0  0
    0.9178   -1.6379    0.0013 C   0  0  0  0  0  0
    3.4617   -0.9627    0.0014 C   0  0  0  0  0  0
    4.4069    0.0872    0.0008 C   0  0  0  0  0  0
    3.9569    1.4223    0.0003 C   0  0  0  0  0  0
    2.5953    1.7215    0.0004 C   0  0  0  0  0  0
   -0.9357    2.5186    1.2696 C   0  0  0  0  0  0
    0.9104   -2.5193    1.2701 C   0  0  0  0  0  0
   -0.9356    2.5203   -1.2666 C   0  0  0  0  0  0
    0.9111   -2.5201   -1.2669 C   0  0  0  0  0  0
   -3.8461    1.9825   -0.0020 H   0  0  0  0  0  0
   -2.2754   -2.7669   -0.0003 H   0  0  0  0  0  0
   -4.7023   -2.2394   -0.0027 H   0  0  0  0  0  0
   -5.4796    0.1105   -0.0036 H   0  0  0  0  0  0
    3.7977   -1.9976    0.0015 H   0  0  0  0  0  0
    4.6941    2.2182   -0.0003 H   0  0  0  0  0  0
    2.2734    2.7593   -0.0001 H   0  0  0  0  0  0
   -1.8154    3.1729    1.2881 H   0  0  0  0  0  0
   -0.0430    3.1545    1.2987 H   0  0  0  0  0  0
   -0.9479    1.9046    2.1764 H   0  0  0  0  0  0
    0.9163   -1.9058    2.1765 H   0  0  0  0  0  0
    1.7905   -3.1719    1.2929 H   0  0  0  0  0  0
    0.0191   -3.1563    1.2947 H   0  0  0  0  0  0
   -0.9474    1.9077   -2.1743 H   0  0  0  0  0  0
   -0.0430    3.1565   -1.2945 H   0  0  0  0  0  0
   -1.8154    3.1744   -1.2843 H   0  0  0  0  0  0
    0.9181   -1.9070   -2.1737 H   0  0  0  0  0  0
    0.0194   -3.1567   -1.2920 H   0  0  0  0  0  0
    1.7909   -3.1732   -1.2887 H   0  0  0  0  0  0
    8.0993   -1.0118   -0.0018 C   0  0  0  0  0  0
    6.5475   -1.8018   -0.0011 S   0  0  0  0  0  0
    5.8492   -0.1786    0.0001 C   0  0  0  0  0  0
    6.7650    0.7603   -0.0001 N   0  0  0  0  0  0
    8.0459    0.2876   -0.0012 N   0  0  0  0  0  0
    9.0302   -1.5655   -0.0027 H   0  0  0  0  0  0
  1  2  2  0  0  0
  1  6  1  0  0  0
  1 21  1  0  0  0
  2  3  1  0  0  0
  2  9  1  0  0  0
  3  4  2  0  0  0
  3  7  1  0  0  0
  4 22  1  0  0  0
  4  5  1  0  0  0
  5 23  1  0  0  0
  5  6  2  0  0  0
  6 24  1  0  0  0
  7 12  1  0  0  0
  7  8  2  0  0  0
  8 10  1  0  0  0
  8  9  1  0  0  0
  9 17  1  0  0  0
  9 19  1  0  0  0
 10 11  1  0  0  0
 10 16  2  0  0  0
 11 13  2  0  0  0
 11 12  1  0  0  0
 12 18  1  0  0  0
 12 20  1  0  0  0
 13 25  1  0  0  0
 13 14  1  0  0  0
 14 15  2  0  0  0
 14 42  1  0  0  0
 15 16  1  0  0  0
 15 26  1  0  0  0
 16 27  1  0  0  0
 17 28  1  0  0  0
 17 29  1  0  0  0
 17 30  1  0  0  0
 18 32  1  0  0  0
 18 33  1  0  0  0
 18 31  1  0  0  0
 19 34  1  0  0  0
 19 35  1  0  0  0
 19 36  1  0  0  0
 20 37  1  0  0  0
 20 38  1  0  0  0
 20 39  1  0  0  0
 40 41  1  0  0  0
 40 44  2  0  0  0
 40 45  1  0  0  0
 41 42  1  0  0  0
 42 43  2  0  0  0
 43 44  1  0  0  0
M  END
> <b_m_subgroup_collapsed>
0

> <r_j_HOMO-LUMO_Gap_Hartree>
0.12778

> <r_matsci_optelec_Electron_Reorganization_Energy_(eV)>
0.271771

> <r_matsci_optelec_Hole_Reorganization_Energy_(eV)>
0.248717

> <s_m_subgroup_title>
ALL-structures-1320->molecular-polymer-opto-all_copy

> <s_m_subgroupid>
ALL-structures-1320->molecular_materials_half_2-features_copy

$$$$
