# Supplementary material for: Band Gap and Reorganization Energy Prediction of Conducting Polymers by the Integration of Machine Learning and Density Functional Theory
Source: J Chem Inf Model. 2025 May 28;65(11):5360–9. doi: 10.1021/acs.jcim.5c00345 (PMC12152970; doi:10.1021/acs.jcim.5c00345)
Supplement: Supplementary file 2 [file ci5c00345_si_002.zip › Structures_1043.sdf]

D20A3
                    3D
 Schrodinger Suite 2024-2.
 46 50  0  0  1  0            999 V2000
   -3.4834    0.9384   -0.0088 C   0  0  0  0  0  0
   -2.1227    0.6613   -0.0055 C   0  0  0  0  0  0
   -1.6663   -0.6839    0.0109 C   0  0  0  0  0  0
   -2.5830   -1.7422    0.0228 C   0  0  0  0  0  0
   -3.9522   -1.4512    0.0186 C   0  0  0  0  0  0
   -4.4003   -0.1258    0.0031 C   0  0  0  0  0  0
   -0.2101   -0.6401    0.0099 C   0  0  0  0  0  0
    0.2146    0.6530   -0.0081 C   0  0  0  0  0  0
   -0.9386    1.6372   -0.0171 C   0  0  0  0  0  0
    1.6663    0.6939   -0.0121 C   0  0  0  0  0  0
    2.1257   -0.6526    0.0095 C   0  0  0  0  0  0
    0.9405   -1.6259    0.0215 C   0  0  0  0  0  0
    3.4777   -0.9364    0.0141 C   0  0  0  0  0  0
    4.4128    0.1258   -0.0110 C   0  0  0  0  0  0
    3.9543    1.4571   -0.0379 C   0  0  0  0  0  0
    2.5908    1.7473   -0.0359 C   0  0  0  0  0  0
   -0.9369    2.5320    1.2436 C   0  0  0  0  0  0
    0.9382   -2.4985    1.2972 C   0  0  0  0  0  0
   -0.9412    2.5103   -1.2922 C   0  0  0  0  0  0
    0.9391   -2.5218   -1.2389 C   0  0  0  0  0  0
   -3.8467    1.9639   -0.0211 H   0  0  0  0  0  0
   -2.2453   -2.7750    0.0347 H   0  0  0  0  0  0
   -4.6742   -2.2636    0.0272 H   0  0  0  0  0  0
   -5.4669    0.0833    0.0000 H   0  0  0  0  0  0
    3.8428   -1.9583    0.0337 H   0  0  0  0  0  0
    4.6808    2.2619   -0.0574 H   0  0  0  0  0  0
    2.2608    2.7822   -0.0530 H   0  0  0  0  0  0
   -1.8204    3.1808    1.2573 H   0  0  0  0  0  0
   -0.0478    3.1730    1.2636 H   0  0  0  0  0  0
   -0.9430    1.9270    2.1563 H   0  0  0  0  0  0
    0.9451   -1.8786    2.1998 H   0  0  0  0  0  0
    1.8208   -3.1477    1.3210 H   0  0  0  0  0  0
    0.0481   -3.1372    1.3274 H   0  0  0  0  0  0
   -0.9488    1.8905   -2.1950 H   0  0  0  0  0  0
   -0.0532    3.1522   -1.3252 H   0  0  0  0  0  0
   -1.8255    3.1577   -1.3145 H   0  0  0  0  0  0
    0.9481   -1.9181   -2.1525 H   0  0  0  0  0  0
    0.0479   -3.1595   -1.2591 H   0  0  0  0  0  0
    1.8209   -3.1725   -1.2498 H   0  0  0  0  0  0
    5.8541   -0.1611   -0.0079 C   0  0  0  0  0  0
    6.7175    0.8800   -0.1059 N   0  0  0  0  0  0
    8.0067    0.6167   -0.1040 N   0  0  0  0  0  0
    8.3749   -0.6683   -0.0028 C   0  0  0  0  0  0
    7.5409   -1.7105    0.0961 N   0  0  0  0  0  0
    6.2492   -1.4541    0.0931 N   0  0  0  0  0  0
    9.4383   -0.8819   -0.0012 H   0  0  0  0  0  0
  1  2  2  0  0  0
  1  6  1  0  0  0
  1 21  1  0  0  0
  2  3  1  0  0  0
  2  9  1  0  0  0
  3  4  2  0  0  0
  3  7  1  0  0  0
  4 22  1  0  0  0
  4  5  1  0  0  0
  5 23  1  0  0  0
  5  6  2  0  0  0
  6 24  1  0  0  0
  7 12  1  0  0  0
  7  8  2  0  0  0
  8 10  1  0  0  0
  8  9  1  0  0  0
  9 17  1  0  0  0
  9 19  1  0  0  0
 10 11  1  0  0  0
 10 16  2  0  0  0
 11 13  2  0  0  0
 11 12  1  0  0  0
 12 18  1  0  0  0
 12 20  1  0  0  0
 13 25  1  0  0  0
 13 14  1  0  0  0
 14 15  2  0  0  0
 14 40  1  0  0  0
 15 16  1  0  0  0
 15 26  1  0  0  0
 16 27  1  0  0  0
 17 28  1  0  0  0
 17 29  1  0  0  0
 17 30  1  0  0  0
 18 32  1  0  0  0
 18 33  1  0  0  0
 18 31  1  0  0  0
 19 34  1  0  0  0
 19 35  1  0  0  0
 19 36  1  0  0  0
 20 37  1  0  0  0
 20 38  1  0  0  0
 20 39  1  0  0  0
 40 41  2  0  0  0
 40 45  1  0  0  0
 41 42  1  0  0  0
 42 43  2  0  0  0
 43 44  1  0  0  0
 43 46  1  0  0  0
 44 45  2  0  0  0
M  END
> <b_m_subgroup_collapsed>
0

> <r_j_HOMO-LUMO_Gap_Hartree>
0.1017

> <r_matsci_optelec_Electron_Reorganization_Energy_(eV)>
0.605227

> <r_matsci_optelec_Hole_Reorganization_Energy_(eV)>
0.226656

> <s_m_subgroup_title>
ALL-structures-1320->molecular-polymer-opto-all_copy

> <s_m_subgroupid>
ALL-structures-1320->molecular_materials_half_2-features_copy

$$$$
