# Supplementary material for: Band Gap and Reorganization Energy Prediction of Conducting Polymers by the Integration of Machine Learning and Density Functional Theory
Source: J Chem Inf Model. 2025 May 28;65(11):5360–9. doi: 10.1021/acs.jcim.5c00345 (PMC12152970; doi:10.1021/acs.jcim.5c00345)
Supplement: Supplementary file 2 [file ci5c00345_si_002.zip › Structures_1044.sdf]

D20A4
                    3D
 Schrodinger Suite 2024-2.
 48 53  0  0  1  0            999 V2000
   -3.5055    0.9560   -0.0017 C   0  0  0  0  0  0
   -2.1473    0.6673   -0.0000 C   0  0  0  0  0  0
   -1.7014   -0.6805   -0.0003 C   0  0  0  0  0  0
   -2.6263   -1.7317   -0.0017 C   0  0  0  0  0  0
   -3.9932   -1.4296   -0.0029 C   0  0  0  0  0  0
   -4.4311   -0.1007   -0.0030 C   0  0  0  0  0  0
   -0.2445   -0.6478    0.0004 C   0  0  0  0  0  0
    0.1899    0.6409    0.0002 C   0  0  0  0  0  0
   -0.9553    1.6346    0.0014 C   0  0  0  0  0  0
    1.6428    0.6723    0.0002 C   0  0  0  0  0  0
    2.0924   -0.6749    0.0009 C   0  0  0  0  0  0
    0.9001   -1.6419    0.0018 C   0  0  0  0  0  0
    3.4447   -0.9647    0.0009 C   0  0  0  0  0  0
    4.3903    0.0870    0.0003 C   0  0  0  0  0  0
    3.9356    1.4216   -0.0004 C   0  0  0  0  0  0
    2.5742    1.7194   -0.0004 C   0  0  0  0  0  0
   -0.9488    2.5149    1.2710 C   0  0  0  0  0  0
    0.8921   -2.5222    1.2713 C   0  0  0  0  0  0
   -0.9488    2.5185   -1.2654 C   0  0  0  0  0  0
    0.8927   -2.5249   -1.2659 C   0  0  0  0  0  0
   -3.8592    1.9851   -0.0019 H   0  0  0  0  0  0
   -2.2964   -2.7673   -0.0019 H   0  0  0  0  0  0
   -4.7227   -2.2357   -0.0040 H   0  0  0  0  0  0
   -5.4965    0.1157   -0.0042 H   0  0  0  0  0  0
    3.7807   -1.9996    0.0014 H   0  0  0  0  0  0
    4.6710    2.2189   -0.0008 H   0  0  0  0  0  0
    2.2501    2.7565   -0.0010 H   0  0  0  0  0  0
   -1.8272    3.1708    1.2909 H   0  0  0  0  0  0
   -0.0548    3.1489    1.3006 H   0  0  0  0  0  0
   -0.9617    1.8998    2.1771 H   0  0  0  0  0  0
    0.8983   -1.9081    2.1772 H   0  0  0  0  0  0
    1.7715   -3.1754    1.2949 H   0  0  0  0  0  0
    0.0004   -3.1585    1.2965 H   0  0  0  0  0  0
   -0.9613    1.9062   -2.1734 H   0  0  0  0  0  0
   -0.0549    3.1529   -1.2929 H   0  0  0  0  0  0
   -1.8272    3.1743   -1.2833 H   0  0  0  0  0  0
    0.8994   -1.9128   -2.1731 H   0  0  0  0  0  0
    0.0008   -3.1610   -1.2900 H   0  0  0  0  0  0
    1.7720   -3.1783   -1.2877 H   0  0  0  0  0  0
    5.8333   -0.1688    0.0002 C   0  0  0  0  0  0
    6.4934   -1.8345    0.0010 S   0  0  0  0  0  0
    8.0944   -1.1444    0.0003 C   0  0  0  0  0  0
    7.9836    0.2386   -0.0004 C   0  0  0  0  0  0
    6.7430    0.7833   -0.0004 N   0  0  0  0  0  0
    9.3433   -1.6864    0.0004 N   0  0  0  0  0  0
   10.2218   -0.7181   -0.0003 C   0  0  0  0  0  0
    9.5861    0.9287   -0.0012 S   0  0  0  0  0  0
   11.2930   -0.8837   -0.0004 H   0  0  0  0  0  0
  1  2  2  0  0  0
  1  6  1  0  0  0
  1 21  1  0  0  0
  2  3  1  0  0  0
  2  9  1  0  0  0
  3  4  2  0  0  0
  3  7  1  0  0  0
  4 22  1  0  0  0
  4  5  1  0  0  0
  5 23  1  0  0  0
  5  6  2  0  0  0
  6 24  1  0  0  0
  7 12  1  0  0  0
  7  8  2  0  0  0
  8 10  1  0  0  0
  8  9  1  0  0  0
  9 17  1  0  0  0
  9 19  1  0  0  0
 10 11  1  0  0  0
 10 16  2  0  0  0
 11 13  2  0  0  0
 11 12  1  0  0  0
 12 18  1  0  0  0
 12 20  1  0  0  0
 13 25  1  0  0  0
 13 14  1  0  0  0
 14 15  2  0  0  0
 14 40  1  0  0  0
 15 16  1  0  0  0
 15 26  1  0  0  0
 16 27  1  0  0  0
 17 28  1  0  0  0
 17 29  1  0  0  0
 17 30  1  0  0  0
 18 32  1  0  0  0
 18 33  1  0  0  0
 18 31  1  0  0  0
 19 34  1  0  0  0
 19 35  1  0  0  0
 19 36  1  0  0  0
 20 37  1  0  0  0
 20 38  1  0  0  0
 20 39  1  0  0  0
 40 41  1  0  0  0
 40 44  2  0  0  0
 41 42  1  0  0  0
 42 43  2  0  0  0
 42 45  1  0  0  0
 43 44  1  0  0  0
 43 47  1  0  0  0
 45 46  2  0  0  0
 46 47  1  0  0  0
 46 48  1  0  0  0
M  END
> <b_m_subgroup_collapsed>
0

> <r_j_HOMO-LUMO_Gap_Hartree>
0.12032

> <r_matsci_optelec_Electron_Reorganization_Energy_(eV)>
0.261924

> <r_matsci_optelec_Hole_Reorganization_Energy_(eV)>
0.233767

> <s_m_subgroup_title>
ALL-structures-1320->molecular-polymer-opto-all_copy

> <s_m_subgroupid>
ALL-structures-1320->molecular_materials_half_2-features_copy

$$$$
