# Supplementary material for: Band Gap and Reorganization Energy Prediction of Conducting Polymers by the Integration of Machine Learning and Density Functional Theory
Source: J Chem Inf Model. 2025 May 28;65(11):5360–9. doi: 10.1021/acs.jcim.5c00345 (PMC12152970; doi:10.1021/acs.jcim.5c00345)
Supplement: Supplementary file 2 [file ci5c00345_si_002.zip › Structures_1045.sdf]

D20A5
                    3D
 Schrodinger Suite 2024-2.
 52 57  0  0  1  0            999 V2000
   -3.4912    0.9600   -0.0026 C   0  0  0  0  0  0
   -2.1338    0.6692   -0.0004 C   0  0  0  0  0  0
   -1.6894   -0.6792   -0.0007 C   0  0  0  0  0  0
   -2.6164   -1.7283   -0.0024 C   0  0  0  0  0  0
   -3.9830   -1.4240   -0.0041 C   0  0  0  0  0  0
   -4.4191   -0.0949   -0.0043 C   0  0  0  0  0  0
   -0.2321   -0.6485    0.0005 C   0  0  0  0  0  0
    0.2044    0.6386    0.0002 C   0  0  0  0  0  0
   -0.9394    1.6336    0.0017 C   0  0  0  0  0  0
    1.6591    0.6691    0.0000 C   0  0  0  0  0  0
    2.1063   -0.6788    0.0009 C   0  0  0  0  0  0
    0.9118   -1.6442    0.0024 C   0  0  0  0  0  0
    3.4586   -0.9717    0.0007 C   0  0  0  0  0  0
    4.4102    0.0743   -0.0003 C   0  0  0  0  0  0
    3.9561    1.4053   -0.0009 C   0  0  0  0  0  0
    2.5933    1.7101   -0.0009 C   0  0  0  0  0  0
   -0.9307    2.5137    1.2714 C   0  0  0  0  0  0
    0.9024   -2.5243    1.2719 C   0  0  0  0  0  0
   -0.9300    2.5181   -1.2645 C   0  0  0  0  0  0
    0.9027   -2.5283   -1.2642 C   0  0  0  0  0  0
   -3.8431    1.9897   -0.0028 H   0  0  0  0  0  0
   -2.2884   -2.7645   -0.0025 H   0  0  0  0  0  0
   -4.7134   -2.2293   -0.0054 H   0  0  0  0  0  0
   -5.4840    0.1234   -0.0058 H   0  0  0  0  0  0
    3.7879   -2.0080    0.0013 H   0  0  0  0  0  0
    4.6902    2.2038   -0.0014 H   0  0  0  0  0  0
    2.2742    2.7490   -0.0015 H   0  0  0  0  0  0
   -1.8057    3.1739    1.2905 H   0  0  0  0  0  0
   -0.0335    3.1428    1.3022 H   0  0  0  0  0  0
   -0.9476    1.8985    2.1771 H   0  0  0  0  0  0
    0.9108   -1.9091    2.1774 H   0  0  0  0  0  0
    1.7810   -3.1794    1.2956 H   0  0  0  0  0  0
    0.0091   -3.1591    1.2986 H   0  0  0  0  0  0
   -0.9462    1.9062   -2.1726 H   0  0  0  0  0  0
   -0.0329    3.1476   -1.2924 H   0  0  0  0  0  0
   -1.8052    3.1781   -1.2814 H   0  0  0  0  0  0
    0.9116   -1.9161   -2.1719 H   0  0  0  0  0  0
    0.0092   -3.1629   -1.2890 H   0  0  0  0  0  0
    1.7812   -3.1838   -1.2853 H   0  0  0  0  0  0
   10.6675    3.2323    0.0008 C   0  0  0  0  0  0
    8.9427    3.0798    0.0020 S   0  0  0  0  0  0
    9.1416    1.3340    0.0003 C   0  0  0  0  0  0
   10.3881    0.9287   -0.0005 N   0  0  0  0  0  0
   11.2510    1.9924   -0.0002 C   0  0  0  0  0  0
    7.9948    0.4425   -0.0001 C   0  0  0  0  0  0
    6.7530    0.8490    0.0006 N   0  0  0  0  0  0
    5.8604   -0.2023   -0.0006 C   0  0  0  0  0  0
    6.4673   -1.4433   -0.0022 C   0  0  0  0  0  0
    8.1897   -1.3013   -0.0011 S   0  0  0  0  0  0
   11.1481    4.2012    0.0009 H   0  0  0  0  0  0
   12.3191    1.8083   -0.0009 H   0  0  0  0  0  0
    6.0046   -2.4200   -0.0039 H   0  0  0  0  0  0
  1  2  2  0  0  0
  1  6  1  0  0  0
  1 21  1  0  0  0
  2  3  1  0  0  0
  2  9  1  0  0  0
  3  4  2  0  0  0
  3  7  1  0  0  0
  4 22  1  0  0  0
  4  5  1  0  0  0
  5 23  1  0  0  0
  5  6  2  0  0  0
  6 24  1  0  0  0
  7 12  1  0  0  0
  7  8  2  0  0  0
  8 10  1  0  0  0
  8  9  1  0  0  0
  9 17  1  0  0  0
  9 19  1  0  0  0
 10 11  1  0  0  0
 10 16  2  0  0  0
 11 13  2  0  0  0
 11 12  1  0  0  0
 12 18  1  0  0  0
 12 20  1  0  0  0
 13 25  1  0  0  0
 13 14  1  0  0  0
 14 15  2  0  0  0
 14 47  1  0  0  0
 15 16  1  0  0  0
 15 26  1  0  0  0
 16 27  1  0  0  0
 17 28  1  0  0  0
 17 29  1  0  0  0
 17 30  1  0  0  0
 18 32  1  0  0  0
 18 33  1  0  0  0
 18 31  1  0  0  0
 19 34  1  0  0  0
 19 35  1  0  0  0
 19 36  1  0  0  0
 20 37  1  0  0  0
 20 38  1  0  0  0
 20 39  1  0  0  0
 40 41  1  0  0  0
 40 44  2  0  0  0
 40 50  1  0  0  0
 41 42  1  0  0  0
 42 43  2  0  0  0
 42 45  1  0  0  0
 43 44  1  0  0  0
 44 51  1  0  0  0
 45 46  2  0  0  0
 45 49  1  0  0  0
 46 47  1  0  0  0
 47 48  2  0  0  0
 48 49  1  0  0  0
 48 52  1  0  0  0
M  END
> <b_m_subgroup_collapsed>
0

> <r_j_HOMO-LUMO_Gap_Hartree>
0.11576

> <r_matsci_optelec_Electron_Reorganization_Energy_(eV)>
0.200799

> <r_matsci_optelec_Hole_Reorganization_Energy_(eV)>
0.234425

> <s_m_subgroup_title>
ALL-structures-1320->molecular-polymer-opto-all_copy

> <s_m_subgroupid>
ALL-structures-1320->molecular_materials_half_2-features_copy

$$$$
