# Supplementary material for: Band Gap and Reorganization Energy Prediction of Conducting Polymers by the Integration of Machine Learning and Density Functional Theory
Source: J Chem Inf Model. 2025 May 28;65(11):5360–9. doi: 10.1021/acs.jcim.5c00345 (PMC12152970; doi:10.1021/acs.jcim.5c00345)
Supplement: Supplementary file 2 [file ci5c00345_si_002.zip › Structures_1046.sdf]

D20A6
                    3D
 Schrodinger Suite 2024-2.
 51 56  0  0  1  0            999 V2000
   -3.5159    0.9504    0.0365 C   0  0  0  0  0  0
   -2.1554    0.6745    0.0168 C   0  0  0  0  0  0
   -1.6964   -0.6687    0.0017 C   0  0  0  0  0  0
   -2.6118   -1.7277    0.0058 C   0  0  0  0  0  0
   -3.9816   -1.4385    0.0263 C   0  0  0  0  0  0
   -4.4322   -0.1145    0.0419 C   0  0  0  0  0  0
   -0.2385   -0.6218   -0.0142 C   0  0  0  0  0  0
    0.1839    0.6696   -0.0091 C   0  0  0  0  0  0
   -0.9710    1.6519    0.0075 C   0  0  0  0  0  0
    1.6412    0.7153   -0.0176 C   0  0  0  0  0  0
    2.1006   -0.6268   -0.0260 C   0  0  0  0  0  0
    0.9165   -1.6045   -0.0329 C   0  0  0  0  0  0
    3.4589   -0.9056   -0.0260 C   0  0  0  0  0  0
    4.3903    0.1521   -0.0147 C   0  0  0  0  0  0
    3.9293    1.4769   -0.0158 C   0  0  0  0  0  0
    2.5611    1.7687   -0.0160 C   0  0  0  0  0  0
   -0.9576    2.5297    1.2787 C   0  0  0  0  0  0
    0.9250   -2.5049    1.2224 C   0  0  0  0  0  0
   -0.9866    2.5395   -1.2569 C   0  0  0  0  0  0
    0.9120   -2.4689   -1.3134 C   0  0  0  0  0  0
   -3.8791    1.9762    0.0482 H   0  0  0  0  0  0
   -2.2726   -2.7603   -0.0065 H   0  0  0  0  0  0
   -4.7033   -2.2518    0.0303 H   0  0  0  0  0  0
   -5.4995    0.0920    0.0581 H   0  0  0  0  0  0
    3.8200   -1.9321   -0.0351 H   0  0  0  0  0  0
    4.6523    2.2888   -0.0170 H   0  0  0  0  0  0
    2.2292    2.8036   -0.0142 H   0  0  0  0  0  0
   -1.8402    3.1795    1.3095 H   0  0  0  0  0  0
   -0.0674    3.1697    1.3000 H   0  0  0  0  0  0
   -0.9564    1.9124    2.1833 H   0  0  0  0  0  0
    0.9283   -1.9045    2.1379 H   0  0  0  0  0  0
    1.8130   -3.1474    1.2311 H   0  0  0  0  0  0
    0.0411   -3.1526    1.2423 H   0  0  0  0  0  0
   -1.0073    1.9293   -2.1660 H   0  0  0  0  0  0
   -0.0966    3.1788   -1.2946 H   0  0  0  0  0  0
   -1.8693    3.1900   -1.2613 H   0  0  0  0  0  0
    0.9095   -1.8427   -2.2111 H   0  0  0  0  0  0
    0.0261   -3.1136   -1.3436 H   0  0  0  0  0  0
    1.7985   -3.1121   -1.3487 H   0  0  0  0  0  0
    6.5943   -0.3277   -1.2103 C   0  0  0  0  0  0
    5.8555   -0.1368    0.0054 C   0  0  0  0  0  0
    6.5693   -0.2355    1.1806 C   0  0  0  0  0  0
    7.9748   -0.5120    1.2146 C   0  0  0  0  0  0
    8.7059   -0.6983    0.0683 C   0  0  0  0  0  0
    8.0194   -0.6081   -1.1762 C   0  0  0  0  0  0
    8.5660   -0.7607   -2.3918 N   0  0  0  0  0  0
    7.3457   -0.5595   -3.4740 S   0  0  0  0  0  0
    6.0921   -0.2751   -2.4535 N   0  0  0  0  0  0
    6.0444   -0.0973    2.1226 H   0  0  0  0  0  0
    8.4664   -0.5738    2.1822 H   0  0  0  0  0  0
    9.7706   -0.9077    0.0852 H   0  0  0  0  0  0
  1  2  2  0  0  0
  1  6  1  0  0  0
  1 21  1  0  0  0
  2  3  1  0  0  0
  2  9  1  0  0  0
  3  4  2  0  0  0
  3  7  1  0  0  0
  4 22  1  0  0  0
  4  5  1  0  0  0
  5 23  1  0  0  0
  5  6  2  0  0  0
  6 24  1  0  0  0
  7 12  1  0  0  0
  7  8  2  0  0  0
  8 10  1  0  0  0
  8  9  1  0  0  0
  9 17  1  0  0  0
  9 19  1  0  0  0
 10 11  1  0  0  0
 10 16  2  0  0  0
 11 13  2  0  0  0
 11 12  1  0  0  0
 12 18  1  0  0  0
 12 20  1  0  0  0
 13 25  1  0  0  0
 13 14  1  0  0  0
 14 15  2  0  0  0
 14 41  1  0  0  0
 15 16  1  0  0  0
 15 26  1  0  0  0
 16 27  1  0  0  0
 17 28  1  0  0  0
 17 29  1  0  0  0
 17 30  1  0  0  0
 18 32  1  0  0  0
 18 33  1  0  0  0
 18 31  1  0  0  0
 19 34  1  0  0  0
 19 35  1  0  0  0
 19 36  1  0  0  0
 20 37  1  0  0  0
 20 38  1  0  0  0
 20 39  1  0  0  0
 40 41  1  0  0  0
 40 45  1  0  0  0
 40 48  2  0  0  0
 41 42  2  0  0  0
 42 43  1  0  0  0
 42 49  1  0  0  0
 43 44  2  0  0  0
 43 50  1  0  0  0
 44 45  1  0  0  0
 44 51  1  0  0  0
 45 46  2  0  0  0
 46 47  1  0  0  0
 47 48  1  0  0  0
M  END
> <b_m_subgroup_collapsed>
0

> <r_j_HOMO-LUMO_Gap_Hartree>
0.10551

> <r_matsci_optelec_Electron_Reorganization_Energy_(eV)>
0.50067

> <r_matsci_optelec_Hole_Reorganization_Energy_(eV)>
0.404586

> <s_m_subgroup_title>
ALL-structures-1320->molecular-polymer-opto-all_copy

> <s_m_subgroupid>
ALL-structures-1320->molecular_materials_half_2-features_copy

$$$$
