# Supplementary material for: Band Gap and Reorganization Energy Prediction of Conducting Polymers by the Integration of Machine Learning and Density Functional Theory
Source: J Chem Inf Model. 2025 May 28;65(11):5360–9. doi: 10.1021/acs.jcim.5c00345 (PMC12152970; doi:10.1021/acs.jcim.5c00345)
Supplement: Supplementary file 2 [file ci5c00345_si_002.zip › Structures_1047.sdf]

D20A7
                    3D
 Schrodinger Suite 2024-2.
 50 55  0  0  1  0            999 V2000
   -3.5153    0.9391    0.0281 C   0  0  0  0  0  0
   -2.1549    0.6621    0.0127 C   0  0  0  0  0  0
   -1.6968   -0.6819    0.0077 C   0  0  0  0  0  0
   -2.6133   -1.7399    0.0175 C   0  0  0  0  0  0
   -3.9830   -1.4494    0.0335 C   0  0  0  0  0  0
   -4.4325   -0.1250    0.0391 C   0  0  0  0  0  0
   -0.2390   -0.6363   -0.0067 C   0  0  0  0  0  0
    0.1840    0.6548   -0.0104 C   0  0  0  0  0  0
   -0.9699    1.6383   -0.0012 C   0  0  0  0  0  0
    1.6412    0.6993   -0.0180 C   0  0  0  0  0  0
    2.0992   -0.6438   -0.0172 C   0  0  0  0  0  0
    0.9149   -1.6203   -0.0169 C   0  0  0  0  0  0
    3.4569   -0.9237   -0.0131 C   0  0  0  0  0  0
    4.3835    0.1359   -0.0067 C   0  0  0  0  0  0
    3.9290    1.4608   -0.0168 C   0  0  0  0  0  0
    2.5612    1.7529   -0.0216 C   0  0  0  0  0  0
   -0.9573    2.5239    1.2652 C   0  0  0  0  0  0
    0.9225   -2.5105    1.2461 C   0  0  0  0  0  0
   -0.9834    2.5189   -1.2707 C   0  0  0  0  0  0
    0.9101   -2.4956   -1.2902 C   0  0  0  0  0  0
   -3.8778    1.9652    0.0322 H   0  0  0  0  0  0
   -2.2751   -2.7729    0.0133 H   0  0  0  0  0  0
   -4.7050   -2.2623    0.0419 H   0  0  0  0  0  0
   -5.4995    0.0829    0.0519 H   0  0  0  0  0  0
    3.8175   -1.9503   -0.0082 H   0  0  0  0  0  0
    4.6520    2.2726   -0.0143 H   0  0  0  0  0  0
    2.2298    2.7879   -0.0248 H   0  0  0  0  0  0
   -1.8401    3.1737    1.2917 H   0  0  0  0  0  0
   -0.0671    3.1639    1.2833 H   0  0  0  0  0  0
   -0.9563    1.9119    2.1735 H   0  0  0  0  0  0
    0.9361   -1.9022    2.1566 H   0  0  0  0  0  0
    1.8056   -3.1603    1.2562 H   0  0  0  0  0  0
    0.0327   -3.1504    1.2751 H   0  0  0  0  0  0
   -1.0016    1.9036   -2.1765 H   0  0  0  0  0  0
   -0.0937    3.1586   -1.3097 H   0  0  0  0  0  0
   -1.8664    3.1688   -1.2809 H   0  0  0  0  0  0
    0.9158   -1.8768   -2.1937 H   0  0  0  0  0  0
    0.0193   -3.1344   -1.3185 H   0  0  0  0  0  0
    1.7923   -3.1460   -1.3158 H   0  0  0  0  0  0
    6.6013   -0.3027   -1.1973 C   0  0  0  0  0  0
    5.8488   -0.1543    0.0218 C   0  0  0  0  0  0
    6.4558   -0.2782    1.1825 N   0  0  0  0  0  0
    7.8033   -0.5461    1.2373 C   0  0  0  0  0  0
    8.6246   -0.7069    0.1500 C   0  0  0  0  0  0
    8.0172   -0.5845   -1.1284 C   0  0  0  0  0  0
    8.6027   -0.6997   -2.3296 N   0  0  0  0  0  0
    7.4108   -0.4629   -3.4385 S   0  0  0  0  0  0
    6.1291   -0.2080   -2.4484 N   0  0  0  0  0  0
    8.2038   -0.6275    2.2446 H   0  0  0  0  0  0
    9.6839   -0.9174    0.2521 H   0  0  0  0  0  0
  1  2  2  0  0  0
  1  6  1  0  0  0
  1 21  1  0  0  0
  2  3  1  0  0  0
  2  9  1  0  0  0
  3  4  2  0  0  0
  3  7  1  0  0  0
  4 22  1  0  0  0
  4  5  1  0  0  0
  5 23  1  0  0  0
  5  6  2  0  0  0
  6 24  1  0  0  0
  7 12  1  0  0  0
  7  8  2  0  0  0
  8 10  1  0  0  0
  8  9  1  0  0  0
  9 17  1  0  0  0
  9 19  1  0  0  0
 10 11  1  0  0  0
 10 16  2  0  0  0
 11 13  2  0  0  0
 11 12  1  0  0  0
 12 18  1  0  0  0
 12 20  1  0  0  0
 13 25  1  0  0  0
 13 14  1  0  0  0
 14 15  2  0  0  0
 14 41  1  0  0  0
 15 16  1  0  0  0
 15 26  1  0  0  0
 16 27  1  0  0  0
 17 28  1  0  0  0
 17 29  1  0  0  0
 17 30  1  0  0  0
 18 32  1  0  0  0
 18 33  1  0  0  0
 18 31  1  0  0  0
 19 34  1  0  0  0
 19 35  1  0  0  0
 19 36  1  0  0  0
 20 37  1  0  0  0
 20 38  1  0  0  0
 20 39  1  0  0  0
 40 41  1  0  0  0
 40 45  1  0  0  0
 40 48  2  0  0  0
 41 42  2  0  0  0
 42 43  1  0  0  0
 43 44  2  0  0  0
 43 49  1  0  0  0
 44 45  1  0  0  0
 44 50  1  0  0  0
 45 46  2  0  0  0
 46 47  1  0  0  0
 47 48  1  0  0  0
M  END
> <b_m_subgroup_collapsed>
0

> <r_j_HOMO-LUMO_Gap_Hartree>
0.09096

> <r_matsci_optelec_Electron_Reorganization_Energy_(eV)>
0.476541

> <r_matsci_optelec_Hole_Reorganization_Energy_(eV)>
0.258302

> <s_m_subgroup_title>
ALL-structures-1320->molecular-polymer-opto-all_copy

> <s_m_subgroupid>
ALL-structures-1320->molecular_materials_half_2-features_copy

$$$$
