# Supplementary material for: Band Gap and Reorganization Energy Prediction of Conducting Polymers by the Integration of Machine Learning and Density Functional Theory
Source: J Chem Inf Model. 2025 May 28;65(11):5360–9. doi: 10.1021/acs.jcim.5c00345 (PMC12152970; doi:10.1021/acs.jcim.5c00345)
Supplement: Supplementary file 2 [file ci5c00345_si_002.zip › Structures_1048.sdf]

D20A8
                    3D
 Schrodinger Suite 2024-2.
 51 56  0  0  1  0            999 V2000
   -3.5281    0.9438    0.0466 C   0  0  0  0  0  0
   -2.1676    0.6680    0.0221 C   0  0  0  0  0  0
   -1.7085   -0.6757    0.0091 C   0  0  0  0  0  0
   -2.6240   -1.7346    0.0200 C   0  0  0  0  0  0
   -3.9938   -1.4453    0.0454 C   0  0  0  0  0  0
   -4.4442   -0.1212    0.0589 C   0  0  0  0  0  0
   -0.2510   -0.6289   -0.0120 C   0  0  0  0  0  0
    0.1709    0.6629   -0.0116 C   0  0  0  0  0  0
   -0.9835    1.6451    0.0060 C   0  0  0  0  0  0
    1.6277    0.7085   -0.0214 C   0  0  0  0  0  0
    2.0872   -0.6342   -0.0279 C   0  0  0  0  0  0
    0.9035   -1.6116   -0.0304 C   0  0  0  0  0  0
    3.4450   -0.9129   -0.0263 C   0  0  0  0  0  0
    4.3737    0.1463   -0.0164 C   0  0  0  0  0  0
    3.9151    1.4708   -0.0176 C   0  0  0  0  0  0
    2.5474    1.7623   -0.0207 C   0  0  0  0  0  0
   -0.9658    2.5268    1.2750 C   0  0  0  0  0  0
    0.9146   -2.5100    1.2267 C   0  0  0  0  0  0
   -1.0039    2.5299   -1.2605 C   0  0  0  0  0  0
    0.8963   -2.4790   -1.3094 C   0  0  0  0  0  0
   -3.8915    1.9695    0.0570 H   0  0  0  0  0  0
   -2.2850   -2.7672    0.0098 H   0  0  0  0  0  0
   -4.7151   -2.2588    0.0550 H   0  0  0  0  0  0
   -5.5113    0.0858    0.0791 H   0  0  0  0  0  0
    3.8065   -1.9390   -0.0307 H   0  0  0  0  0  0
    4.6378    2.2828   -0.0149 H   0  0  0  0  0  0
    2.2157    2.7972   -0.0198 H   0  0  0  0  0  0
   -1.8491    3.1756    1.3073 H   0  0  0  0  0  0
   -0.0763    3.1677    1.2907 H   0  0  0  0  0  0
   -0.9600    1.9122    2.1815 H   0  0  0  0  0  0
    0.9310   -1.9078    2.1413 H   0  0  0  0  0  0
    1.7977   -3.1599    1.2294 H   0  0  0  0  0  0
    0.0251   -3.1503    1.2541 H   0  0  0  0  0  0
   -1.0264    1.9177   -2.1683 H   0  0  0  0  0  0
   -0.1149    3.1704   -1.3020 H   0  0  0  0  0  0
   -1.8874    3.1792   -1.2639 H   0  0  0  0  0  0
    0.8999   -1.8544   -2.2090 H   0  0  0  0  0  0
    0.0058   -3.1180   -1.3395 H   0  0  0  0  0  0
    1.7791   -3.1284   -1.3410 H   0  0  0  0  0  0
    6.5957   -0.3189   -1.2078 C   0  0  0  0  0  0
    5.8374   -0.1424   -0.0022 C   0  0  0  0  0  0
    6.5657   -0.2631    1.1557 C   0  0  0  0  0  0
    7.9643   -0.5393    1.2246 C   0  0  0  0  0  0
    8.6990   -0.7091    0.0814 C   0  0  0  0  0  0
    8.0217   -0.6012   -1.1677 C   0  0  0  0  0  0
    8.5772   -0.7374   -2.3786 N   0  0  0  0  0  0
    7.3665   -0.5198   -3.4686 S   0  0  0  0  0  0
    6.1045   -0.2487   -2.4517 N   0  0  0  0  0  0
    5.9417   -0.1152    2.3507 F   0  0  0  0  0  0
    8.4192   -0.6090    2.2079 H   0  0  0  0  0  0
    9.7630   -0.9196    0.1065 H   0  0  0  0  0  0
  1  2  2  0  0  0
  1  6  1  0  0  0
  1 21  1  0  0  0
  2  3  1  0  0  0
  2  9  1  0  0  0
  3  4  2  0  0  0
  3  7  1  0  0  0
  4 22  1  0  0  0
  4  5  1  0  0  0
  5 23  1  0  0  0
  5  6  2  0  0  0
  6 24  1  0  0  0
  7 12  1  0  0  0
  7  8  2  0  0  0
  8 10  1  0  0  0
  8  9  1  0  0  0
  9 17  1  0  0  0
  9 19  1  0  0  0
 10 11  1  0  0  0
 10 16  2  0  0  0
 11 13  2  0  0  0
 11 12  1  0  0  0
 12 18  1  0  0  0
 12 20  1  0  0  0
 13 25  1  0  0  0
 13 14  1  0  0  0
 14 15  2  0  0  0
 14 41  1  0  0  0
 15 16  1  0  0  0
 15 26  1  0  0  0
 16 27  1  0  0  0
 17 28  1  0  0  0
 17 29  1  0  0  0
 17 30  1  0  0  0
 18 32  1  0  0  0
 18 33  1  0  0  0
 18 31  1  0  0  0
 19 34  1  0  0  0
 19 35  1  0  0  0
 19 36  1  0  0  0
 20 37  1  0  0  0
 20 38  1  0  0  0
 20 39  1  0  0  0
 40 41  1  0  0  0
 40 45  1  0  0  0
 40 48  2  0  0  0
 41 42  2  0  0  0
 42 43  1  0  0  0
 42 49  1  0  0  0
 43 44  2  0  0  0
 43 50  1  0  0  0
 44 45  1  0  0  0
 44 51  1  0  0  0
 45 46  2  0  0  0
 46 47  1  0  0  0
 47 48  1  0  0  0
M  END
> <b_m_subgroup_collapsed>
0

> <r_j_HOMO-LUMO_Gap_Hartree>
0.10104

> <r_matsci_optelec_Electron_Reorganization_Energy_(eV)>
0.48758

> <r_matsci_optelec_Hole_Reorganization_Energy_(eV)>
0.385702

> <s_m_subgroup_title>
ALL-structures-1320->molecular-polymer-opto-all_copy

> <s_m_subgroupid>
ALL-structures-1320->molecular_materials_half_2-features_copy

$$$$
