# Supplementary material for: Band Gap and Reorganization Energy Prediction of Conducting Polymers by the Integration of Machine Learning and Density Functional Theory
Source: J Chem Inf Model. 2025 May 28;65(11):5360–9. doi: 10.1021/acs.jcim.5c00345 (PMC12152970; doi:10.1021/acs.jcim.5c00345)
Supplement: Supplementary file 2 [file ci5c00345_si_002.zip › Structures_1049.sdf]

D20A9
                    3D
 Schrodinger Suite 2024-2.
 51 56  0  0  1  0            999 V2000
   -3.5239    0.9428   -0.0523 C   0  0  0  0  0  0
   -2.1635    0.6678   -0.0227 C   0  0  0  0  0  0
   -1.7038   -0.6758   -0.0035 C   0  0  0  0  0  0
   -2.6186   -1.7350   -0.0133 C   0  0  0  0  0  0
   -3.9883   -1.4465   -0.0438 C   0  0  0  0  0  0
   -4.4393   -0.1227   -0.0634 C   0  0  0  0  0  0
   -0.2464   -0.6282    0.0194 C   0  0  0  0  0  0
    0.1748    0.6638    0.0154 C   0  0  0  0  0  0
   -0.9803    1.6456   -0.0085 C   0  0  0  0  0  0
    1.6313    0.7096    0.0275 C   0  0  0  0  0  0
    2.0913   -0.6333    0.0368 C   0  0  0  0  0  0
    0.9082   -1.6110    0.0420 C   0  0  0  0  0  0
    3.4489   -0.9119    0.0334 C   0  0  0  0  0  0
    4.3761    0.1483    0.0194 C   0  0  0  0  0  0
    3.9186    1.4730    0.0193 C   0  0  0  0  0  0
    2.5506    1.7637    0.0240 C   0  0  0  0  0  0
   -1.0039    2.5352    1.2552 C   0  0  0  0  0  0
    0.8998   -2.4734    1.3250 C   0  0  0  0  0  0
   -0.9615    2.5235   -1.2803 C   0  0  0  0  0  0
    0.9206   -2.5150   -1.2112 C   0  0  0  0  0  0
   -3.8881    1.9682   -0.0678 H   0  0  0  0  0  0
   -2.2793   -2.7675    0.0010 H   0  0  0  0  0  0
   -4.7089   -2.2605   -0.0530 H   0  0  0  0  0  0
   -5.5062    0.0840   -0.0880 H   0  0  0  0  0  0
    3.8104   -1.9380    0.0390 H   0  0  0  0  0  0
    4.6406    2.2856    0.0139 H   0  0  0  0  0  0
    2.2192    2.7985    0.0213 H   0  0  0  0  0  0
   -1.8882    3.1836    1.2545 H   0  0  0  0  0  0
   -0.1156    3.1768    1.2959 H   0  0  0  0  0  0
   -1.0275    1.9263    2.1652 H   0  0  0  0  0  0
    0.9044   -1.8453    2.2221 H   0  0  0  0  0  0
    1.7812   -3.1247    1.3592 H   0  0  0  0  0  0
    0.0079   -3.1103    1.3575 H   0  0  0  0  0  0
   -0.9520    1.9063   -2.1849 H   0  0  0  0  0  0
   -0.0735    3.1665   -1.2957 H   0  0  0  0  0  0
   -1.8462    3.1702   -1.3169 H   0  0  0  0  0  0
    0.9391   -1.9172   -2.1286 H   0  0  0  0  0  0
    0.0303   -3.1543   -1.2369 H   0  0  0  0  0  0
    1.8028   -3.1663   -1.2096 H   0  0  0  0  0  0
    6.5966   -0.3384    1.2095 C   0  0  0  0  0  0
    5.8399   -0.1401    0.0040 C   0  0  0  0  0  0
    6.5575   -0.2372   -1.1606 C   0  0  0  0  0  0
    7.9645   -0.5142   -1.1997 C   0  0  0  0  0  0
    8.7109   -0.7060   -0.0760 C   0  0  0  0  0  0
    8.0233   -0.6194    1.1687 C   0  0  0  0  0  0
    8.5748   -0.7766    2.3774 N   0  0  0  0  0  0
    7.3582   -0.5812    3.4677 S   0  0  0  0  0  0
    6.1008   -0.2902    2.4513 N   0  0  0  0  0  0
    5.9565   -0.0734   -2.3543 F   0  0  0  0  0  0
    8.5314   -0.5793   -2.4203 F   0  0  0  0  0  0
    9.7734   -0.9140   -0.1275 H   0  0  0  0  0  0
  1  2  2  0  0  0
  1  6  1  0  0  0
  1 21  1  0  0  0
  2  3  1  0  0  0
  2  9  1  0  0  0
  3  4  2  0  0  0
  3  7  1  0  0  0
  4 22  1  0  0  0
  4  5  1  0  0  0
  5 23  1  0  0  0
  5  6  2  0  0  0
  6 24  1  0  0  0
  7 12  1  0  0  0
  7  8  2  0  0  0
  8 10  1  0  0  0
  8  9  1  0  0  0
  9 17  1  0  0  0
  9 19  1  0  0  0
 10 11  1  0  0  0
 10 16  2  0  0  0
 11 13  2  0  0  0
 11 12  1  0  0  0
 12 18  1  0  0  0
 12 20  1  0  0  0
 13 25  1  0  0  0
 13 14  1  0  0  0
 14 15  2  0  0  0
 14 41  1  0  0  0
 15 16  1  0  0  0
 15 26  1  0  0  0
 16 27  1  0  0  0
 17 28  1  0  0  0
 17 29  1  0  0  0
 17 30  1  0  0  0
 18 32  1  0  0  0
 18 33  1  0  0  0
 18 31  1  0  0  0
 19 34  1  0  0  0
 19 35  1  0  0  0
 19 36  1  0  0  0
 20 37  1  0  0  0
 20 38  1  0  0  0
 20 39  1  0  0  0
 40 41  1  0  0  0
 40 45  1  0  0  0
 40 48  2  0  0  0
 41 42  2  0  0  0
 42 43  1  0  0  0
 42 49  1  0  0  0
 43 44  2  0  0  0
 43 50  1  0  0  0
 44 45  1  0  0  0
 44 51  1  0  0  0
 45 46  2  0  0  0
 46 47  1  0  0  0
 47 48  1  0  0  0
M  END
> <b_m_subgroup_collapsed>
0

> <r_j_HOMO-LUMO_Gap_Hartree>
0.10022

> <r_matsci_optelec_Electron_Reorganization_Energy_(eV)>
0.495705

> <r_matsci_optelec_Hole_Reorganization_Energy_(eV)>
0.347313

> <s_m_subgroup_title>
ALL-structures-1320->molecular-polymer-opto-all_copy

> <s_m_subgroupid>
ALL-structures-1320->molecular_materials_half_2-features_copy

$$$$
