# Supplementary material for: Band Gap and Reorganization Energy Prediction of Conducting Polymers by the Integration of Machine Learning and Density Functional Theory
Source: J Chem Inf Model. 2025 May 28;65(11):5360–9. doi: 10.1021/acs.jcim.5c00345 (PMC12152970; doi:10.1021/acs.jcim.5c00345)
Supplement: Supplementary file 2 [file ci5c00345_si_002.zip › Structures_105.sdf]

D2A1
                    3D
 Schrodinger Suite 2024-2.
 47 50  0  0  1  0            999 V2000
   -3.6430   -0.1733    0.7861 C   0  0  0  0  0  0
   -2.4130    0.4799    0.7856 C   0  0  0  0  0  0
   -1.3413   -0.0283    0.0349 C   0  0  0  0  0  0
   -1.5383   -1.2131   -0.6980 C   0  0  0  0  0  0
   -2.7662   -1.8641   -0.6788 C   0  0  0  0  0  0
   -3.8537   -1.3605    0.0610 C   0  0  0  0  0  0
   -0.0770    0.6203    0.0292 N   0  0  0  0  0  0
    0.0234    2.0236   -0.0486 C   0  0  0  0  0  0
    1.1078   -0.1777    0.1044 C   0  0  0  0  0  0
   -0.9098    2.7771   -0.7887 C   0  0  0  0  0  0
   -0.8037    4.1606   -0.8671 C   0  0  0  0  0  0
    0.2422    4.8393   -0.2182 C   0  0  0  0  0  0
    1.1791    4.0894    0.5161 C   0  0  0  0  0  0
    1.0713    2.7084    0.6023 C   0  0  0  0  0  0
    2.1403   -0.0176   -0.8241 C   0  0  0  0  0  0
    3.3033   -0.7904   -0.7496 C   0  0  0  0  0  0
    3.4313   -1.7582    0.2540 C   0  0  0  0  0  0
    2.3921   -1.9328    1.1813 C   0  0  0  0  0  0
    1.2499   -1.1455    1.1121 C   0  0  0  0  0  0
    4.5157   -2.5730    0.4137 O   0  0  0  0  0  0
    5.6038   -2.4419   -0.4923 C   0  0  0  0  0  0
   -4.4575    0.2384    1.3786 H   0  0  0  0  0  0
   -2.2801    1.3852    1.3706 H   0  0  0  0  0  0
   -0.7197   -1.6204   -1.2839 H   0  0  0  0  0  0
   -2.8816   -2.7726   -1.2634 H   0  0  0  0  0  0
   -1.7166    2.2715   -1.3097 H   0  0  0  0  0  0
   -1.5304    4.7176   -1.4515 H   0  0  0  0  0  0
    1.9845    4.6047    1.0311 H   0  0  0  0  0  0
    1.7981    2.1489    1.1823 H   0  0  0  0  0  0
    2.0427    0.7239   -1.6122 H   0  0  0  0  0  0
    4.0860   -0.6353   -1.4839 H   0  0  0  0  0  0
    2.5072   -2.6825    1.9587 H   0  0  0  0  0  0
    0.4556   -1.2810    1.8407 H   0  0  0  0  0  0
    6.0416   -1.4355   -0.4474 H   0  0  0  0  0  0
    5.2940   -2.6627   -1.5225 H   0  0  0  0  0  0
    6.3454   -3.1754   -0.1713 H   0  0  0  0  0  0
   -5.1733   -2.0081    0.1095 C   0  0  0  0  0  0
   -5.5504   -3.1511   -0.4860 C   0  0  0  0  0  0
   -6.5628   -3.5280   -0.3745 H   0  0  0  0  0  0
   -4.8791   -3.7493   -1.0970 H   0  0  0  0  0  0
   -5.9144   -1.4768    0.7076 H   0  0  0  0  0  0
   -0.0987    8.2863   -0.8428 C   0  0  0  0  0  0
   -0.5477    7.0123   -1.0025 O   0  0  0  0  0  0
    0.3742    6.2855   -0.2910 C   0  0  0  0  0  0
    1.2825    7.0538    0.2440 N   0  0  0  0  0  0
    0.9685    8.3640   -0.1208 N   0  0  0  0  0  0
   -0.6530    9.0825   -1.3149 H   0  0  0  0  0  0
  1  2  1  0  0  0
  1 22  1  0  0  0
  1  6  2  0  0  0
  2 23  1  0  0  0
  2  3  2  0  0  0
  3  4  1  0  0  0
  3  7  1  0  0  0
  4  5  2  0  0  0
  4 24  1  0  0  0
  5  6  1  0  0  0
  5 25  1  0  0  0
  6 37  1  0  0  0
  7  9  1  0  0  0
  7  8  1  0  0  0
  8 14  1  0  0  0
  8 10  2  0  0  0
  9 19  1  0  0  0
  9 15  2  0  0  0
 10 11  1  0  0  0
 10 26  1  0  0  0
 11 12  2  0  0  0
 11 27  1  0  0  0
 12 13  1  0  0  0
 12 44  1  0  0  0
 13 14  2  0  0  0
 13 28  1  0  0  0
 14 29  1  0  0  0
 15 16  1  0  0  0
 15 30  1  0  0  0
 16 17  2  0  0  0
 16 31  1  0  0  0
 17 20  1  0  0  0
 17 18  1  0  0  0
 18 32  1  0  0  0
 18 19  2  0  0  0
 19 33  1  0  0  0
 20 21  1  0  0  0
 21 34  1  0  0  0
 21 36  1  0  0  0
 21 35  1  0  0  0
 37 41  1  0  0  0
 37 38  2  0  0  0
 38 39  1  0  0  0
 38 40  1  0  0  0
 42 43  1  0  0  0
 42 46  2  0  0  0
 42 47  1  0  0  0
 43 44  1  0  0  0
 44 45  2  0  0  0
 45 46  1  0  0  0
M  END
> <b_m_subgroup_collapsed>
0

> <r_j_HOMO-LUMO_Gap_Hartree>
0.13206

> <r_matsci_optelec_Electron_Reorganization_Energy_(eV)>
0.264273

> <r_matsci_optelec_Hole_Reorganization_Energy_(eV)>
0.203476

> <s_m_subgroup_title>
ALL-structures-1320->molecular-polymer-opto-all_copy

> <s_m_subgroupid>
ALL-structures-1320->molecular_materials_half_2-features_copy

$$$$
