# Supplementary material for: Band Gap and Reorganization Energy Prediction of Conducting Polymers by the Integration of Machine Learning and Density Functional Theory
Source: J Chem Inf Model. 2025 May 28;65(11):5360–9. doi: 10.1021/acs.jcim.5c00345 (PMC12152970; doi:10.1021/acs.jcim.5c00345)
Supplement: Supplementary file 2 [file ci5c00345_si_002.zip › Structures_1050.sdf]

D20A10
                    3D
 Schrodinger Suite 2024-2.
 58 63  0  0  1  0            999 V2000
   -3.5029    0.9503   -0.0894 C   0  0  0  0  0  0
   -2.1449    0.6706   -0.0635 C   0  0  0  0  0  0
   -1.6892   -0.6734   -0.0372 C   0  0  0  0  0  0
   -2.6095   -1.7273   -0.0366 C   0  0  0  0  0  0
   -3.9757   -1.4328   -0.0622 C   0  0  0  0  0  0
   -4.4208   -0.1099   -0.0884 C   0  0  0  0  0  0
   -0.2258   -0.6335   -0.0172 C   0  0  0  0  0  0
    0.2054    0.6587   -0.0293 C   0  0  0  0  0  0
   -0.9534    1.6447   -0.0611 C   0  0  0  0  0  0
    1.6693    0.6975   -0.0085 C   0  0  0  0  0  0
    2.1241   -0.6451    0.0104 C   0  0  0  0  0  0
    0.9310   -1.6198    0.0121 C   0  0  0  0  0  0
    3.4802   -0.9275    0.0243 C   0  0  0  0  0  0
    4.4135    0.1237    0.0204 C   0  0  0  0  0  0
    3.9588    1.4476    0.0093 C   0  0  0  0  0  0
    2.5943    1.7457   -0.0060 C   0  0  0  0  0  0
   -0.9746    2.5469    1.1933 C   0  0  0  0  0  0
    0.9224   -2.4808    1.2949 C   0  0  0  0  0  0
   -0.9384    2.5082   -1.3423 C   0  0  0  0  0  0
    0.9497   -2.5236   -1.2406 C   0  0  0  0  0  0
   -3.8630    1.9779   -0.1100 H   0  0  0  0  0  0
   -2.2748   -2.7618   -0.0167 H   0  0  0  0  0  0
   -4.7025   -2.2427   -0.0619 H   0  0  0  0  0  0
   -5.4887    0.0985   -0.1083 H   0  0  0  0  0  0
    3.8387   -1.9553    0.0377 H   0  0  0  0  0  0
    4.6876    2.2551    0.0109 H   0  0  0  0  0  0
    2.2665    2.7825   -0.0163 H   0  0  0  0  0  0
   -1.8554    3.2021    1.1853 H   0  0  0  0  0  0
   -0.0812    3.1827    1.2316 H   0  0  0  0  0  0
   -1.0056    1.9453    2.1086 H   0  0  0  0  0  0
    0.9260   -1.8498    2.1905 H   0  0  0  0  0  0
    1.8051   -3.1317    1.3313 H   0  0  0  0  0  0
    0.0302   -3.1192    1.3294 H   0  0  0  0  0  0
   -0.9406    1.8787   -2.2393 H   0  0  0  0  0  0
   -0.0454    3.1453   -1.3727 H   0  0  0  0  0  0
   -1.8197    3.1613   -1.3806 H   0  0  0  0  0  0
    0.9694   -1.9231   -2.1569 H   0  0  0  0  0  0
    0.0596   -3.1651   -1.2717 H   0  0  0  0  0  0
    1.8338   -3.1739   -1.2367 H   0  0  0  0  0  0
    6.6107   -0.3275    1.2426 C   0  0  0  0  0  0
    5.8793   -0.1691    0.0230 C   0  0  0  0  0  0
    6.6062   -0.3014   -1.1515 C   0  0  0  0  0  0
    8.0159   -0.5804   -1.1613 C   0  0  0  0  0  0
    8.7277   -0.7334   -0.0032 C   0  0  0  0  0  0
    8.0368   -0.6100    1.2348 C   0  0  0  0  0  0
    8.5757   -0.7299    2.4582 N   0  0  0  0  0  0
    7.3467   -0.4988    3.5203 S   0  0  0  0  0  0
    6.0995   -0.2406    2.4843 N   0  0  0  0  0  0
    5.9048   -0.1502   -2.3052 O   0  0  0  0  0  0
    6.5737   -0.2664   -3.5642 C   0  0  0  0  0  0
    5.5318   -0.0489   -4.6564 C   0  0  0  0  0  0
    8.5356   -0.6731   -2.1098 H   0  0  0  0  0  0
    9.7921   -0.9437   -0.0174 H   0  0  0  0  0  0
    7.3751    0.4857   -3.6361 H   0  0  0  0  0  0
    7.0327   -1.2633   -3.6572 H   0  0  0  0  0  0
    6.0088   -0.1298   -5.6404 H   0  0  0  0  0  0
    4.7348   -0.7983   -4.5936 H   0  0  0  0  0  0
    5.0753    0.9436   -4.5714 H   0  0  0  0  0  0
  1  2  2  0  0  0
  1  6  1  0  0  0
  1 21  1  0  0  0
  2  3  1  0  0  0
  2  9  1  0  0  0
  3  4  2  0  0  0
  3  7  1  0  0  0
  4 22  1  0  0  0
  4  5  1  0  0  0
  5 23  1  0  0  0
  5  6  2  0  0  0
  6 24  1  0  0  0
  7 12  1  0  0  0
  7  8  2  0  0  0
  8 10  1  0  0  0
  8  9  1  0  0  0
  9 17  1  0  0  0
  9 19  1  0  0  0
 10 11  1  0  0  0
 10 16  2  0  0  0
 11 13  2  0  0  0
 11 12  1  0  0  0
 12 18  1  0  0  0
 12 20  1  0  0  0
 13 25  1  0  0  0
 13 14  1  0  0  0
 14 15  2  0  0  0
 14 41  1  0  0  0
 15 16  1  0  0  0
 15 26  1  0  0  0
 16 27  1  0  0  0
 17 28  1  0  0  0
 17 29  1  0  0  0
 17 30  1  0  0  0
 18 32  1  0  0  0
 18 33  1  0  0  0
 18 31  1  0  0  0
 19 34  1  0  0  0
 19 35  1  0  0  0
 19 36  1  0  0  0
 20 37  1  0  0  0
 20 38  1  0  0  0
 20 39  1  0  0  0
 40 41  1  0  0  0
 40 45  1  0  0  0
 40 48  2  0  0  0
 41 42  2  0  0  0
 42 43  1  0  0  0
 42 49  1  0  0  0
 43 44  2  0  0  0
 43 52  1  0  0  0
 44 45  1  0  0  0
 44 53  1  0  0  0
 45 46  2  0  0  0
 46 47  1  0  0  0
 47 48  1  0  0  0
 49 50  1  0  0  0
 50 51  1  0  0  0
 50 54  1  0  0  0
 50 55  1  0  0  0
 51 56  1  0  0  0
 51 57  1  0  0  0
 51 58  1  0  0  0
M  END
> <b_m_subgroup_collapsed>
0

> <r_j_HOMO-LUMO_Gap_Hartree>
0.10673

> <r_matsci_optelec_Electron_Reorganization_Energy_(eV)>
0.486425

> <r_matsci_optelec_Hole_Reorganization_Energy_(eV)>
0.505548

> <s_m_subgroup_title>
ALL-structures-1320->molecular-polymer-opto-all_copy

> <s_m_subgroupid>
ALL-structures-1320->molecular_materials_half_2-features_copy

$$$$
