# Supplementary material for: Band Gap and Reorganization Energy Prediction of Conducting Polymers by the Integration of Machine Learning and Density Functional Theory
Source: J Chem Inf Model. 2025 May 28;65(11):5360–9. doi: 10.1021/acs.jcim.5c00345 (PMC12152970; doi:10.1021/acs.jcim.5c00345)
Supplement: Supplementary file 2 [file ci5c00345_si_002.zip › Structures_1051.sdf]

D20A11
                    3D
 Schrodinger Suite 2024-2.
 65 70  0  0  1  0            999 V2000
   -3.5297    0.8915   -0.0086 C   0  0  0  0  0  0
   -2.1665    0.6285   -0.0065 C   0  0  0  0  0  0
   -1.6945   -0.7110   -0.0190 C   0  0  0  0  0  0
   -2.6002   -1.7784   -0.0320 C   0  0  0  0  0  0
   -3.9729   -1.5020   -0.0335 C   0  0  0  0  0  0
   -4.4362   -0.1820   -0.0223 C   0  0  0  0  0  0
   -0.2379   -0.6508   -0.0163 C   0  0  0  0  0  0
    0.1724    0.6452   -0.0020 C   0  0  0  0  0  0
   -0.9919    1.6163    0.0080 C   0  0  0  0  0  0
    1.6278    0.7039    0.0001 C   0  0  0  0  0  0
    2.1004   -0.6347   -0.0200 C   0  0  0  0  0  0
    0.9257   -1.6225   -0.0243 C   0  0  0  0  0  0
    3.4587   -0.9042   -0.0288 C   0  0  0  0  0  0
    4.3881    0.1599   -0.0037 C   0  0  0  0  0  0
    3.9098    1.4825    0.0302 C   0  0  0  0  0  0
    2.5411    1.7635    0.0234 C   0  0  0  0  0  0
   -1.0038    2.4833    1.2866 C   0  0  0  0  0  0
    0.9378   -2.5099    1.2406 C   0  0  0  0  0  0
   -0.9986    2.5145   -1.2491 C   0  0  0  0  0  0
    0.9326   -2.5005   -1.2949 C   0  0  0  0  0  0
   -3.9030    1.9138    0.0006 H   0  0  0  0  0  0
   -2.2512   -2.8078   -0.0406 H   0  0  0  0  0  0
   -4.6864   -2.3224   -0.0435 H   0  0  0  0  0  0
   -5.5053    0.0150   -0.0241 H   0  0  0  0  0  0
    3.8241   -1.9267   -0.0489 H   0  0  0  0  0  0
    4.6199    2.3024    0.0646 H   0  0  0  0  0  0
    2.2031    2.7965    0.0423 H   0  0  0  0  0  0
   -1.8939    3.1232    1.3116 H   0  0  0  0  0  0
   -0.1208    3.1321    1.3246 H   0  0  0  0  0  0
   -1.0070    1.8583    2.1859 H   0  0  0  0  0  0
    0.9439   -1.8988    2.1499 H   0  0  0  0  0  0
    1.8271   -3.1516    1.2540 H   0  0  0  0  0  0
    0.0534   -3.1576    1.2694 H   0  0  0  0  0  0
   -0.9993    1.9116   -2.1637 H   0  0  0  0  0  0
   -0.1148    3.1633   -1.2677 H   0  0  0  0  0  0
   -1.8878    3.1562   -1.2619 H   0  0  0  0  0  0
    0.9266   -1.8827   -2.1995 H   0  0  0  0  0  0
    0.0518   -3.1531   -1.3221 H   0  0  0  0  0  0
    1.8251   -3.1366   -1.3198 H   0  0  0  0  0  0
    6.7166    0.5279    0.9631 C   0  0  0  0  0  0
    5.8486   -0.1114    0.0056 C   0  0  0  0  0  0
    6.4517   -0.9863   -0.8777 C   0  0  0  0  0  0
    7.8809   -1.2618   -0.8529 C   0  0  0  0  0  0
    8.7175   -0.6588    0.0562 C   0  0  0  0  0  0
    8.1403    0.2506    0.9822 C   0  0  0  0  0  0
    8.8077    0.9133    1.9332 N   0  0  0  0  0  0
    7.6899    1.8197    2.7383 S   0  0  0  0  0  0
    6.3352    1.3933    1.9073 N   0  0  0  0  0  0
    5.7078   -1.6669   -1.8056 O   0  0  0  0  0  0
    8.2812   -2.1471   -1.7995 O   0  0  0  0  0  0
    5.6634   -1.0680   -3.1202 C   0  0  0  0  0  0
    9.6671   -2.5031   -1.8579 C   0  0  0  0  0  0
    4.8502   -1.9777   -4.0228 C   0  0  0  0  0  0
    9.8406   -3.5067   -2.9836 C   0  0  0  0  0  0
    9.7821   -0.8480    0.0960 H   0  0  0  0  0  0
    5.2024   -0.0740   -3.0364 H   0  0  0  0  0  0
    6.6876   -0.9517   -3.4980 H   0  0  0  0  0  0
   10.2676   -1.5999   -2.0351 H   0  0  0  0  0  0
    9.9706   -2.9340   -0.8933 H   0  0  0  0  0  0
    4.7887   -1.5450   -5.0293 H   0  0  0  0  0  0
    5.3160   -2.9670   -4.0970 H   0  0  0  0  0  0
    3.8330   -2.0992   -3.6357 H   0  0  0  0  0  0
   10.8925   -3.8074   -3.0534 H   0  0  0  0  0  0
    9.2351   -4.4008   -2.8028 H   0  0  0  0  0  0
    9.5408   -3.0724   -3.9434 H   0  0  0  0  0  0
  1  2  2  0  0  0
  1  6  1  0  0  0
  1 21  1  0  0  0
  2  3  1  0  0  0
  2  9  1  0  0  0
  3  4  2  0  0  0
  3  7  1  0  0  0
  4 22  1  0  0  0
  4  5  1  0  0  0
  5 23  1  0  0  0
  5  6  2  0  0  0
  6 24  1  0  0  0
  7 12  1  0  0  0
  7  8  2  0  0  0
  8 10  1  0  0  0
  8  9  1  0  0  0
  9 17  1  0  0  0
  9 19  1  0  0  0
 10 11  1  0  0  0
 10 16  2  0  0  0
 11 13  2  0  0  0
 11 12  1  0  0  0
 12 18  1  0  0  0
 12 20  1  0  0  0
 13 25  1  0  0  0
 13 14  1  0  0  0
 14 15  2  0  0  0
 14 41  1  0  0  0
 15 16  1  0  0  0
 15 26  1  0  0  0
 16 27  1  0  0  0
 17 28  1  0  0  0
 17 29  1  0  0  0
 17 30  1  0  0  0
 18 32  1  0  0  0
 18 33  1  0  0  0
 18 31  1  0  0  0
 19 34  1  0  0  0
 19 35  1  0  0  0
 19 36  1  0  0  0
 20 37  1  0  0  0
 20 38  1  0  0  0
 20 39  1  0  0  0
 40 41  1  0  0  0
 40 45  1  0  0  0
 40 48  2  0  0  0
 41 42  2  0  0  0
 42 43  1  0  0  0
 42 49  1  0  0  0
 43 44  2  0  0  0
 43 50  1  0  0  0
 44 45  1  0  0  0
 44 55  1  0  0  0
 45 46  2  0  0  0
 46 47  1  0  0  0
 47 48  1  0  0  0
 49 51  1  0  0  0
 50 52  1  0  0  0
 51 53  1  0  0  0
 51 56  1  0  0  0
 51 57  1  0  0  0
 52 54  1  0  0  0
 52 58  1  0  0  0
 52 59  1  0  0  0
 53 60  1  0  0  0
 53 61  1  0  0  0
 53 62  1  0  0  0
 54 63  1  0  0  0
 54 64  1  0  0  0
 54 65  1  0  0  0
M  END
> <b_m_subgroup_collapsed>
0

> <r_j_HOMO-LUMO_Gap_Hartree>
0.11114

> <r_matsci_optelec_Electron_Reorganization_Energy_(eV)>
0.326981

> <r_matsci_optelec_Hole_Reorganization_Energy_(eV)>
0.267816

> <s_m_subgroup_title>
ALL-structures-1320->molecular-polymer-opto-all_copy

> <s_m_subgroupid>
ALL-structures-1320->molecular_materials_half_2-features_copy

$$$$
