# Supplementary material for: Band Gap and Reorganization Energy Prediction of Conducting Polymers by the Integration of Machine Learning and Density Functional Theory
Source: J Chem Inf Model. 2025 May 28;65(11):5360–9. doi: 10.1021/acs.jcim.5c00345 (PMC12152970; doi:10.1021/acs.jcim.5c00345)
Supplement: Supplementary file 2 [file ci5c00345_si_002.zip › Structures_1052.sdf]

D20A12
                    3D
 Schrodinger Suite 2024-2.
 58 65  0  0  1  0            999 V2000
   -3.5388    0.9419   -0.0092 C   0  0  0  0  0  0
   -2.1783    0.6652   -0.0003 C   0  0  0  0  0  0
   -1.7200   -0.6787   -0.0112 C   0  0  0  0  0  0
   -2.6361   -1.7370   -0.0299 C   0  0  0  0  0  0
   -4.0060   -1.4469   -0.0384 C   0  0  0  0  0  0
   -4.4557   -0.1225   -0.0283 C   0  0  0  0  0  0
   -0.2621   -0.6328   -0.0001 C   0  0  0  0  0  0
    0.1608    0.6585    0.0167 C   0  0  0  0  0  0
   -0.9933    1.6417    0.0189 C   0  0  0  0  0  0
    1.6179    0.7028    0.0247 C   0  0  0  0  0  0
    2.0763   -0.6401    0.0087 C   0  0  0  0  0  0
    0.8916   -1.6167   -0.0038 C   0  0  0  0  0  0
    3.4342   -0.9201    0.0035 C   0  0  0  0  0  0
    4.3659    0.1375    0.0150 C   0  0  0  0  0  0
    3.9068    1.4624    0.0352 C   0  0  0  0  0  0
    2.5389    1.7553    0.0415 C   0  0  0  0  0  0
   -1.0035    2.5116    1.2959 C   0  0  0  0  0  0
    0.8878   -2.5098    1.2574 C   0  0  0  0  0  0
   -0.9846    2.5377   -1.2402 C   0  0  0  0  0  0
    0.8984   -2.4893   -1.2790 C   0  0  0  0  0  0
   -3.9018    1.9677   -0.0014 H   0  0  0  0  0  0
   -2.2976   -2.7698   -0.0383 H   0  0  0  0  0  0
   -4.7279   -2.2599   -0.0533 H   0  0  0  0  0  0
   -5.5228    0.0851   -0.0354 H   0  0  0  0  0  0
    3.7941   -1.9469   -0.0131 H   0  0  0  0  0  0
    4.6299    2.2742    0.0430 H   0  0  0  0  0  0
    2.2086    2.7905    0.0573 H   0  0  0  0  0  0
   -1.8877    3.1600    1.3146 H   0  0  0  0  0  0
   -0.1147    3.1526    1.3369 H   0  0  0  0  0  0
   -1.0177    1.8890    2.1967 H   0  0  0  0  0  0
    0.8928   -1.9035    2.1694 H   0  0  0  0  0  0
    1.7704   -3.1601    1.2737 H   0  0  0  0  0  0
   -0.0025   -3.1496    1.2772 H   0  0  0  0  0  0
   -0.9860    1.9334   -2.1536 H   0  0  0  0  0  0
   -0.0947    3.1784   -1.2557 H   0  0  0  0  0  0
   -1.8676    3.1873   -1.2585 H   0  0  0  0  0  0
    0.9128   -1.8684   -2.1812 H   0  0  0  0  0  0
    0.0079   -3.1280   -1.3170 H   0  0  0  0  0  0
    1.7812   -3.1395   -1.2977 H   0  0  0  0  0  0
   10.8358   -1.1189    1.1104 C   0  0  0  0  0  0
   10.1497   -0.9490    2.3544 C   0  0  0  0  0  0
    8.7282   -0.6651    2.3765 C   0  0  0  0  0  0
    7.9818   -0.5498    1.1483 C   0  0  0  0  0  0
    8.7052   -0.7268   -0.0432 C   0  0  0  0  0  0
   10.1166   -1.0076   -0.0464 C   0  0  0  0  0  0
    7.9558   -0.6118   -1.2668 C   0  0  0  0  0  0
    6.5338   -0.3282   -1.2450 C   0  0  0  0  0  0
    5.8303   -0.1532    0.0002 C   0  0  0  0  0  0
    6.5712   -0.2689    1.1496 C   0  0  0  0  0  0
   10.6988   -1.0260    3.5705 N   0  0  0  0  0  0
    9.4843   -0.7547    4.6500 S   0  0  0  0  0  0
    8.2283   -0.5324    3.6075 N   0  0  0  0  0  0
    8.4579   -0.7462   -2.4969 N   0  0  0  0  0  0
    7.2020   -0.5257   -3.5402 S   0  0  0  0  0  0
    5.9889   -0.2544   -2.4637 N   0  0  0  0  0  0
   11.9001   -1.3306    1.1093 H   0  0  0  0  0  0
   10.6007   -1.1298   -1.0110 H   0  0  0  0  0  0
    6.0862   -0.1462    2.1141 H   0  0  0  0  0  0
  1  2  2  0  0  0
  1  6  1  0  0  0
  1 21  1  0  0  0
  2  3  1  0  0  0
  2  9  1  0  0  0
  3  4  2  0  0  0
  3  7  1  0  0  0
  4 22  1  0  0  0
  4  5  1  0  0  0
  5 23  1  0  0  0
  5  6  2  0  0  0
  6 24  1  0  0  0
  7 12  1  0  0  0
  7  8  2  0  0  0
  8 10  1  0  0  0
  8  9  1  0  0  0
  9 17  1  0  0  0
  9 19  1  0  0  0
 10 11  1  0  0  0
 10 16  2  0  0  0
 11 13  2  0  0  0
 11 12  1  0  0  0
 12 18  1  0  0  0
 12 20  1  0  0  0
 13 25  1  0  0  0
 13 14  1  0  0  0
 14 15  2  0  0  0
 14 48  1  0  0  0
 15 16  1  0  0  0
 15 26  1  0  0  0
 16 27  1  0  0  0
 17 28  1  0  0  0
 17 29  1  0  0  0
 17 30  1  0  0  0
 18 32  1  0  0  0
 18 33  1  0  0  0
 18 31  1  0  0  0
 19 34  1  0  0  0
 19 35  1  0  0  0
 19 36  1  0  0  0
 20 37  1  0  0  0
 20 38  1  0  0  0
 20 39  1  0  0  0
 40 41  1  0  0  0
 40 45  2  0  0  0
 40 56  1  0  0  0
 41 42  1  0  0  0
 41 50  2  0  0  0
 42 43  1  0  0  0
 42 52  2  0  0  0
 43 44  2  0  0  0
 43 49  1  0  0  0
 44 45  1  0  0  0
 44 46  1  0  0  0
 45 57  1  0  0  0
 46 47  1  0  0  0
 46 53  2  0  0  0
 47 48  1  0  0  0
 47 55  2  0  0  0
 48 49  2  0  0  0
 49 58  1  0  0  0
 50 51  1  0  0  0
 51 52  1  0  0  0
 53 54  1  0  0  0
 54 55  1  0  0  0
M  END
> <b_m_subgroup_collapsed>
0

> <r_j_HOMO-LUMO_Gap_Hartree>
0.08956

> <r_matsci_optelec_Electron_Reorganization_Energy_(eV)>
0.262931

> <r_matsci_optelec_Hole_Reorganization_Energy_(eV)>
0.401595

> <s_m_subgroup_title>
ALL-structures-1320->molecular-polymer-opto-all_copy

> <s_m_subgroupid>
ALL-structures-1320->molecular_materials_half_2-features_copy

$$$$
