# Supplementary material for: Band Gap and Reorganization Energy Prediction of Conducting Polymers by the Integration of Machine Learning and Density Functional Theory
Source: J Chem Inf Model. 2025 May 28;65(11):5360–9. doi: 10.1021/acs.jcim.5c00345 (PMC12152970; doi:10.1021/acs.jcim.5c00345)
Supplement: Supplementary file 2 [file ci5c00345_si_002.zip › Structures_1053.sdf]

D20A13
                    3D
 Schrodinger Suite 2024-2.
 51 56  0  0  1  0            999 V2000
   -3.5260    0.9608   -0.0036 C   0  0  0  0  0  0
   -2.1656    0.6855    0.0111 C   0  0  0  0  0  0
   -1.7056   -0.6582    0.0061 C   0  0  0  0  0  0
   -2.6214   -1.7167   -0.0124 C   0  0  0  0  0  0
   -3.9915   -1.4279   -0.0274 C   0  0  0  0  0  0
   -4.4426   -0.1041   -0.0233 C   0  0  0  0  0  0
   -0.2488   -0.6115    0.0192 C   0  0  0  0  0  0
    0.1735    0.6804    0.0314 C   0  0  0  0  0  0
   -0.9816    1.6620    0.0312 C   0  0  0  0  0  0
    1.6298    0.7262    0.0353 C   0  0  0  0  0  0
    2.0902   -0.6162    0.0233 C   0  0  0  0  0  0
    0.9063   -1.5934    0.0202 C   0  0  0  0  0  0
    3.4484   -0.8946    0.0109 C   0  0  0  0  0  0
    4.3807    0.1626    0.0119 C   0  0  0  0  0  0
    3.9189    1.4870    0.0284 C   0  0  0  0  0  0
    2.5506    1.7790    0.0420 C   0  0  0  0  0  0
   -0.9942    2.5328    1.3080 C   0  0  0  0  0  0
    0.9036   -2.4773    1.2880 C   0  0  0  0  0  0
   -0.9714    2.5592   -1.2270 C   0  0  0  0  0  0
    0.9116   -2.4769   -1.2476 C   0  0  0  0  0  0
   -3.8899    1.9865   -0.0007 H   0  0  0  0  0  0
   -2.2824   -2.7495   -0.0165 H   0  0  0  0  0  0
   -4.7124   -2.2418   -0.0430 H   0  0  0  0  0  0
   -5.5098    0.1028   -0.0359 H   0  0  0  0  0  0
    3.8096   -1.9210   -0.0041 H   0  0  0  0  0  0
    4.6415    2.2994    0.0269 H   0  0  0  0  0  0
    2.2197    2.8143    0.0540 H   0  0  0  0  0  0
   -1.8785    3.1812    1.3244 H   0  0  0  0  0  0
   -0.1056    3.1740    1.3507 H   0  0  0  0  0  0
   -1.0104    1.9103    2.2089 H   0  0  0  0  0  0
    0.9006   -1.8641    2.1956 H   0  0  0  0  0  0
    1.7910   -3.1210    1.3122 H   0  0  0  0  0  0
    0.0178   -3.1234    1.3095 H   0  0  0  0  0  0
   -0.9690    1.9556   -2.1408 H   0  0  0  0  0  0
   -0.0829    3.2018   -1.2395 H   0  0  0  0  0  0
   -1.8559    3.2070   -1.2470 H   0  0  0  0  0  0
    0.9186   -1.8635   -2.1547 H   0  0  0  0  0  0
    0.0249   -3.1213   -1.2762 H   0  0  0  0  0  0
    1.7981   -3.1220   -1.2649 H   0  0  0  0  0  0
    6.5551   -0.3052   -1.2459 C   0  0  0  0  0  0
    5.8458   -0.1262    0.0004 C   0  0  0  0  0  0
    6.5758   -0.2342    1.1598 C   0  0  0  0  0  0
    7.9841   -0.5110    1.1688 C   0  0  0  0  0  0
    8.6920   -0.6860    0.0114 C   0  0  0  0  0  0
    7.9958   -0.5880   -1.2367 C   0  0  0  0  0  0
    8.5789   -0.7397   -2.4222 N   0  0  0  0  0  0
    7.2795   -0.5229   -3.6601 Se  0  0  0  0  0  0
    5.9792   -0.2300   -2.4425 N   0  0  0  0  0  0
    6.0670   -0.1041    2.1119 H   0  0  0  0  0  0
    8.4906   -0.5808    2.1283 H   0  0  0  0  0  0
    9.7569   -0.8952    0.0087 H   0  0  0  0  0  0
  1  2  2  0  0  0
  1  6  1  0  0  0
  1 21  1  0  0  0
  2  3  1  0  0  0
  2  9  1  0  0  0
  3  4  2  0  0  0
  3  7  1  0  0  0
  4 22  1  0  0  0
  4  5  1  0  0  0
  5 23  1  0  0  0
  5  6  2  0  0  0
  6 24  1  0  0  0
  7 12  1  0  0  0
  7  8  2  0  0  0
  8 10  1  0  0  0
  8  9  1  0  0  0
  9 17  1  0  0  0
  9 19  1  0  0  0
 10 11  1  0  0  0
 10 16  2  0  0  0
 11 13  2  0  0  0
 11 12  1  0  0  0
 12 18  1  0  0  0
 12 20  1  0  0  0
 13 25  1  0  0  0
 13 14  1  0  0  0
 14 15  2  0  0  0
 14 41  1  0  0  0
 15 16  1  0  0  0
 15 26  1  0  0  0
 16 27  1  0  0  0
 17 28  1  0  0  0
 17 29  1  0  0  0
 17 30  1  0  0  0
 18 32  1  0  0  0
 18 33  1  0  0  0
 18 31  1  0  0  0
 19 34  1  0  0  0
 19 35  1  0  0  0
 19 36  1  0  0  0
 20 37  1  0  0  0
 20 38  1  0  0  0
 20 39  1  0  0  0
 40 41  1  0  0  0
 40 45  1  0  0  0
 40 48  2  0  0  0
 41 42  2  0  0  0
 42 43  1  0  0  0
 42 49  1  0  0  0
 43 44  2  0  0  0
 43 50  1  0  0  0
 44 45  1  0  0  0
 44 51  1  0  0  0
 45 46  2  0  0  0
 46 47  1  0  0  0
 47 48  1  0  0  0
M  END
> <b_m_subgroup_collapsed>
0

> <r_j_HOMO-LUMO_Gap_Hartree>
0.10026

> <r_matsci_optelec_Electron_Reorganization_Energy_(eV)>
0.455819

> <r_matsci_optelec_Hole_Reorganization_Energy_(eV)>
0.421713

> <s_m_subgroup_title>
ALL-structures-1320->molecular-polymer-opto-all_copy

> <s_m_subgroupid>
ALL-structures-1320->molecular_materials_half_2-features_copy

$$$$
