# Supplementary material for: Band Gap and Reorganization Energy Prediction of Conducting Polymers by the Integration of Machine Learning and Density Functional Theory
Source: J Chem Inf Model. 2025 May 28;65(11):5360–9. doi: 10.1021/acs.jcim.5c00345 (PMC12152970; doi:10.1021/acs.jcim.5c00345)
Supplement: Supplementary file 2 [file ci5c00345_si_002.zip › Structures_1054.sdf]

D20A14
                    3D
 Schrodinger Suite 2024-2.
 51 56  0  0  1  0            999 V2000
   -3.5004    1.0351    0.0468 C   0  0  0  0  0  0
   -2.1362    0.7801    0.0033 C   0  0  0  0  0  0
   -1.6603   -0.5420   -0.2005 C   0  0  0  0  0  0
   -2.5618   -1.6013   -0.3599 C   0  0  0  0  0  0
   -3.9350   -1.3332   -0.3146 C   0  0  0  0  0  0
   -4.4023   -0.0298   -0.1133 C   0  0  0  0  0  0
   -0.2037   -0.4779   -0.1943 C   0  0  0  0  0  0
    0.2026    0.8057   -0.0015 C   0  0  0  0  0  0
   -0.9645    1.7623    0.1506 C   0  0  0  0  0  0
    1.6562    0.8677   -0.0000 C   0  0  0  0  0  0
    2.1339   -0.4539   -0.1968 C   0  0  0  0  0  0
    0.9621   -1.4356   -0.3428 C   0  0  0  0  0  0
    3.4918   -0.7178   -0.2388 C   0  0  0  0  0  0
    4.4228    0.3369   -0.0817 C   0  0  0  0  0  0
    3.9344    1.6471    0.1021 C   0  0  0  0  0  0
    2.5670    1.9209    0.1468 C   0  0  0  0  0  0
   -0.9717    2.4389    1.5395 C   0  0  0  0  0  0
    0.9782   -2.4998    0.7772 C   0  0  0  0  0  0
   -0.9836    2.8289   -0.9666 C   0  0  0  0  0  0
    0.9757   -2.1156   -1.7303 C   0  0  0  0  0  0
   -3.8770    2.0441    0.2025 H   0  0  0  0  0  0
   -2.2091   -2.6172   -0.5172 H   0  0  0  0  0  0
   -4.6467   -2.1459   -0.4369 H   0  0  0  0  0  0
   -5.4722    0.1602   -0.0805 H   0  0  0  0  0  0
    3.8518   -1.7297   -0.3911 H   0  0  0  0  0  0
    4.6374    2.4708    0.1859 H   0  0  0  0  0  0
    2.2250    2.9433    0.2835 H   0  0  0  0  0  0
   -1.8636    3.0652    1.6602 H   0  0  0  0  0  0
   -0.0910    3.0801    1.6652 H   0  0  0  0  0  0
   -0.9682    1.6926    2.3410 H   0  0  0  0  0  0
    0.9725   -2.0315    1.7670 H   0  0  0  0  0  0
    1.8735   -3.1272    0.6996 H   0  0  0  0  0  0
    0.1015   -3.1539    0.7039 H   0  0  0  0  0  0
   -0.9882    2.3617   -1.9571 H   0  0  0  0  0  0
   -0.1035    3.4796   -0.8994 H   0  0  0  0  0  0
   -1.8760    3.4605   -0.8826 H   0  0  0  0  0  0
    0.9633   -1.3718   -2.5336 H   0  0  0  0  0  0
    0.1014   -2.7655   -1.8525 H   0  0  0  0  0  0
    1.8745   -2.7309   -1.8500 H   0  0  0  0  0  0
    6.4879   -0.9725   -0.8686 C   0  0  0  0  0  0
    5.8805    0.0783   -0.0851 C   0  0  0  0  0  0
    6.7794    0.8320    0.6480 C   0  0  0  0  0  0
    8.1977    0.6195    0.6374 C   0  0  0  0  0  0
    8.7903   -0.3694   -0.1025 C   0  0  0  0  0  0
    7.9142   -1.1854   -0.8733 C   0  0  0  0  0  0
    8.1938   -2.1945   -1.6802 N   0  0  0  0  0  0
    6.9808   -2.6002   -2.1660 O   0  0  0  0  0  0
    5.9360   -1.8615   -1.6809 N   0  0  0  0  0  0
    6.3964    1.6200    1.2882 H   0  0  0  0  0  0
    8.8153    1.2695    1.2512 H   0  0  0  0  0  0
    9.8619   -0.5355   -0.1105 H   0  0  0  0  0  0
  1  2  2  0  0  0
  1  6  1  0  0  0
  1 21  1  0  0  0
  2  3  1  0  0  0
  2  9  1  0  0  0
  3  4  2  0  0  0
  3  7  1  0  0  0
  4 22  1  0  0  0
  4  5  1  0  0  0
  5 23  1  0  0  0
  5  6  2  0  0  0
  6 24  1  0  0  0
  7 12  1  0  0  0
  7  8  2  0  0  0
  8 10  1  0  0  0
  8  9  1  0  0  0
  9 17  1  0  0  0
  9 19  1  0  0  0
 10 11  1  0  0  0
 10 16  2  0  0  0
 11 13  2  0  0  0
 11 12  1  0  0  0
 12 18  1  0  0  0
 12 20  1  0  0  0
 13 25  1  0  0  0
 13 14  1  0  0  0
 14 15  2  0  0  0
 14 41  1  0  0  0
 15 16  1  0  0  0
 15 26  1  0  0  0
 16 27  1  0  0  0
 17 28  1  0  0  0
 17 29  1  0  0  0
 17 30  1  0  0  0
 18 32  1  0  0  0
 18 33  1  0  0  0
 18 31  1  0  0  0
 19 34  1  0  0  0
 19 35  1  0  0  0
 19 36  1  0  0  0
 20 37  1  0  0  0
 20 38  1  0  0  0
 20 39  1  0  0  0
 40 41  1  0  0  0
 40 45  1  0  0  0
 40 48  2  0  0  0
 41 42  2  0  0  0
 42 43  1  0  0  0
 42 49  1  0  0  0
 43 44  2  0  0  0
 43 50  1  0  0  0
 44 45  1  0  0  0
 44 51  1  0  0  0
 45 46  2  0  0  0
 46 47  1  0  0  0
 47 48  1  0  0  0
M  END
> <b_m_subgroup_collapsed>
0

> <r_j_HOMO-LUMO_Gap_Hartree>
0.10261

> <r_matsci_optelec_Electron_Reorganization_Energy_(eV)>
0.305079

> <r_matsci_optelec_Hole_Reorganization_Energy_(eV)>
0.242339

> <s_m_subgroup_title>
ALL-structures-1320->molecular-polymer-opto-all_copy

> <s_m_subgroupid>
ALL-structures-1320->molecular_materials_half_2-features_copy

$$$$
