# Supplementary material for: Band Gap and Reorganization Energy Prediction of Conducting Polymers by the Integration of Machine Learning and Density Functional Theory
Source: J Chem Inf Model. 2025 May 28;65(11):5360–9. doi: 10.1021/acs.jcim.5c00345 (PMC12152970; doi:10.1021/acs.jcim.5c00345)
Supplement: Supplementary file 2 [file ci5c00345_si_002.zip › Structures_1055.sdf]

D20A15
                    3D
 Schrodinger Suite 2024-2.
 61 66  0  0  1  0            999 V2000
   -3.5054    0.9416   -0.0233 C   0  0  0  0  0  0
   -2.1457    0.6618   -0.0147 C   0  0  0  0  0  0
   -1.6900   -0.6829    0.0024 C   0  0  0  0  0  0
   -2.6089   -1.7390    0.0118 C   0  0  0  0  0  0
   -3.9781   -1.4458    0.0033 C   0  0  0  0  0  0
   -4.4252   -0.1206   -0.0141 C   0  0  0  0  0  0
   -0.2321   -0.6403    0.0065 C   0  0  0  0  0  0
    0.1939    0.6503   -0.0080 C   0  0  0  0  0  0
   -0.9584    1.6352   -0.0216 C   0  0  0  0  0  0
    1.6515    0.6928   -0.0032 C   0  0  0  0  0  0
    2.1079   -0.6504    0.0140 C   0  0  0  0  0  0
    0.9208   -1.6249    0.0235 C   0  0  0  0  0  0
    3.4669   -0.9319    0.0241 C   0  0  0  0  0  0
    4.4079    0.1205    0.0203 C   0  0  0  0  0  0
    3.9432    1.4466    0.0016 C   0  0  0  0  0  0
    2.5751    1.7435   -0.0099 C   0  0  0  0  0  0
   -0.9599    2.5310    1.2372 C   0  0  0  0  0  0
    0.9183   -2.4898    1.3036 C   0  0  0  0  0  0
   -0.9538    2.5050   -1.2982 C   0  0  0  0  0  0
    0.9247   -2.5258   -1.2314 C   0  0  0  0  0  0
   -3.8655    1.9685   -0.0364 H   0  0  0  0  0  0
   -2.2726   -2.7726    0.0255 H   0  0  0  0  0  0
   -4.7021   -2.2572    0.0105 H   0  0  0  0  0  0
   -5.4919    0.0891   -0.0203 H   0  0  0  0  0  0
    3.8275   -1.9588    0.0388 H   0  0  0  0  0  0
    4.6700    2.2555   -0.0004 H   0  0  0  0  0  0
    2.2455    2.7795   -0.0207 H   0  0  0  0  0  0
   -1.8414    3.1833    1.2464 H   0  0  0  0  0  0
   -0.0682    3.1687    1.2620 H   0  0  0  0  0  0
   -0.9729    1.9263    2.1503 H   0  0  0  0  0  0
    0.9147   -1.8635    2.2014 H   0  0  0  0  0  0
    1.8063   -3.1308    1.3379 H   0  0  0  0  0  0
    0.0337   -3.1365    1.3349 H   0  0  0  0  0  0
   -0.9622    1.8817   -2.1989 H   0  0  0  0  0  0
   -0.0622    3.1426   -1.3311 H   0  0  0  0  0  0
   -1.8354    3.1566   -1.3253 H   0  0  0  0  0  0
    0.9227   -1.9254   -2.1469 H   0  0  0  0  0  0
    0.0414   -3.1747   -1.2479 H   0  0  0  0  0  0
    1.8135   -3.1669   -1.2439 H   0  0  0  0  0  0
    5.8744   -0.1737    0.0283 C   0  0  0  0  0  0
    6.6051   -0.3372    1.2311 C   0  0  0  0  0  0
    6.5814   -0.3010   -1.1640 C   0  0  0  0  0  0
    7.9698   -0.6131    1.2189 C   0  0  0  0  0  0
    7.9676   -0.5815   -1.1787 C   0  0  0  0  0  0
    6.1609   -0.1984   -2.4821 N   0  0  0  0  0  0
    8.6753   -0.7401    0.0033 C   0  0  0  0  0  0
    8.3610   -0.6434   -2.5089 N   0  0  0  0  0  0
    7.2517   -0.4035   -3.4432 C   0  0  0  0  0  0
    6.9924   -1.6305   -4.3407 C   0  0  0  0  0  0
    7.4950    0.8567   -4.2980 C   0  0  0  0  0  0
    6.0780   -0.2420    2.1769 H   0  0  0  0  0  0
    8.5040   -0.7327    2.1578 H   0  0  0  0  0  0
    5.2149   -0.0002   -2.7671 H   0  0  0  0  0  0
    9.7410   -0.9554   -0.0044 H   0  0  0  0  0  0
    9.2988   -0.8288   -2.8269 H   0  0  0  0  0  0
    6.8245   -2.5166   -3.7214 H   0  0  0  0  0  0
    6.1107   -1.4700   -4.9743 H   0  0  0  0  0  0
    7.8482   -1.8185   -5.0017 H   0  0  0  0  0  0
    7.6794    1.7177   -3.6486 H   0  0  0  0  0  0
    8.3617    0.7196   -4.9575 H   0  0  0  0  0  0
    6.6247    1.0717   -4.9312 H   0  0  0  0  0  0
  1  2  2  0  0  0
  1  6  1  0  0  0
  1 21  1  0  0  0
  2  3  1  0  0  0
  2  9  1  0  0  0
  3  4  2  0  0  0
  3  7  1  0  0  0
  4 22  1  0  0  0
  4  5  1  0  0  0
  5 23  1  0  0  0
  5  6  2  0  0  0
  6 24  1  0  0  0
  7 12  1  0  0  0
  7  8  2  0  0  0
  8 10  1  0  0  0
  8  9  1  0  0  0
  9 17  1  0  0  0
  9 19  1  0  0  0
 10 11  1  0  0  0
 10 16  2  0  0  0
 11 13  2  0  0  0
 11 12  1  0  0  0
 12 18  1  0  0  0
 12 20  1  0  0  0
 13 25  1  0  0  0
 13 14  1  0  0  0
 14 15  2  0  0  0
 14 40  1  0  0  0
 15 16  1  0  0  0
 15 26  1  0  0  0
 16 27  1  0  0  0
 17 28  1  0  0  0
 17 29  1  0  0  0
 17 30  1  0  0  0
 18 32  1  0  0  0
 18 33  1  0  0  0
 18 31  1  0  0  0
 19 34  1  0  0  0
 19 35  1  0  0  0
 19 36  1  0  0  0
 20 37  1  0  0  0
 20 38  1  0  0  0
 20 39  1  0  0  0
 40 41  2  0  0  0
 40 42  1  0  0  0
 41 43  1  0  0  0
 41 51  1  0  0  0
 42 44  2  0  0  0
 42 45  1  0  0  0
 43 46  2  0  0  0
 43 52  1  0  0  0
 44 46  1  0  0  0
 44 47  1  0  0  0
 45 48  1  0  0  0
 45 53  1  0  0  0
 46 54  1  0  0  0
 47 48  1  0  0  0
 47 55  1  0  0  0
 48 49  1  0  0  0
 48 50  1  0  0  0
 49 56  1  0  0  0
 49 57  1  0  0  0
 49 58  1  0  0  0
 50 59  1  0  0  0
 50 60  1  0  0  0
 50 61  1  0  0  0
M  END
> <b_m_subgroup_collapsed>
0

> <r_j_HOMO-LUMO_Gap_Hartree>
0.1185

> <r_matsci_optelec_Electron_Reorganization_Energy_(eV)>
0.444628

> <r_matsci_optelec_Hole_Reorganization_Energy_(eV)>
0.322585

> <s_m_subgroup_title>
ALL-structures-1320->molecular-polymer-opto-all_copy

> <s_m_subgroupid>
ALL-structures-1320->molecular_materials_half_2-features_copy

$$$$
