# Supplementary material for: Band Gap and Reorganization Energy Prediction of Conducting Polymers by the Integration of Machine Learning and Density Functional Theory
Source: J Chem Inf Model. 2025 May 28;65(11):5360–9. doi: 10.1021/acs.jcim.5c00345 (PMC12152970; doi:10.1021/acs.jcim.5c00345)
Supplement: Supplementary file 2 [file ci5c00345_si_002.zip › Structures_1056.sdf]

D20A16
                    3D
 Schrodinger Suite 2024-2.
 52 57  0  0  1  0            999 V2000
   -3.5119    0.9386    0.0070 C   0  0  0  0  0  0
   -2.1511    0.6639    0.0059 C   0  0  0  0  0  0
   -1.6903   -0.6794   -0.0056 C   0  0  0  0  0  0
   -2.6051   -1.7390   -0.0160 C   0  0  0  0  0  0
   -3.9755   -1.4509   -0.0146 C   0  0  0  0  0  0
   -4.4275   -0.1272   -0.0032 C   0  0  0  0  0  0
   -0.2327   -0.6309   -0.0043 C   0  0  0  0  0  0
    0.1880    0.6611    0.0074 C   0  0  0  0  0  0
   -0.9676    1.6419    0.0149 C   0  0  0  0  0  0
    1.6449    0.7087    0.0085 C   0  0  0  0  0  0
    2.1061   -0.6333   -0.0028 C   0  0  0  0  0  0
    0.9233   -1.6121   -0.0124 C   0  0  0  0  0  0
    3.4649   -0.9108   -0.0054 C   0  0  0  0  0  0
    4.3962    0.1476    0.0050 C   0  0  0  0  0  0
    3.9328    1.4718    0.0134 C   0  0  0  0  0  0
    2.5642    1.7628    0.0167 C   0  0  0  0  0  0
   -0.9706    2.5149    1.2898 C   0  0  0  0  0  0
    0.9253   -2.5071    1.2473 C   0  0  0  0  0  0
   -0.9691    2.5356   -1.2456 C   0  0  0  0  0  0
    0.9279   -2.4835   -1.2885 C   0  0  0  0  0  0
   -3.8761    1.9641    0.0157 H   0  0  0  0  0  0
   -2.2651   -2.7713   -0.0252 H   0  0  0  0  0  0
   -4.6961   -2.2651   -0.0226 H   0  0  0  0  0  0
   -5.4948    0.0789   -0.0024 H   0  0  0  0  0  0
    3.8274   -1.9367   -0.0176 H   0  0  0  0  0  0
    4.6550    2.2844    0.0156 H   0  0  0  0  0  0
    2.2318    2.7975    0.0244 H   0  0  0  0  0  0
   -1.8547    3.1631    1.3122 H   0  0  0  0  0  0
   -0.0817    3.1560    1.3239 H   0  0  0  0  0  0
   -0.9793    1.8943    2.1921 H   0  0  0  0  0  0
    0.9289   -1.9022    2.1603 H   0  0  0  0  0  0
    1.8113   -3.1528    1.2610 H   0  0  0  0  0  0
    0.0382   -3.1512    1.2675 H   0  0  0  0  0  0
   -0.9765    1.9297   -2.1579 H   0  0  0  0  0  0
   -0.0801    3.1771   -1.2685 H   0  0  0  0  0  0
   -1.8532    3.1841   -1.2584 H   0  0  0  0  0  0
    0.9374   -1.8617   -2.1897 H   0  0  0  0  0  0
    0.0393   -3.1248   -1.3239 H   0  0  0  0  0  0
    1.8126   -3.1307   -1.3109 H   0  0  0  0  0  0
    6.5928   -0.3262   -1.2022 C   0  0  0  0  0  0
    5.8619   -0.1404    0.0059 C   0  0  0  0  0  0
    6.6015   -0.2473    1.1711 C   0  0  0  0  0  0
    8.0036   -0.5239    1.1772 C   0  0  0  0  0  0
    8.7202   -0.7048    0.0137 C   0  0  0  0  0  0
    7.9956   -0.6030   -1.1974 C   0  0  0  0  0  0
    8.4118   -0.7286   -2.4805 N   0  0  0  0  0  0
    7.2892   -0.5309   -3.1574 N   0  0  0  0  0  0
    6.1714   -0.2874   -2.4900 N   0  0  0  0  0  0
    6.0949   -0.1150    2.1240 H   0  0  0  0  0  0
    8.5113   -0.5917    2.1361 H   0  0  0  0  0  0
    9.7852   -0.9147    0.0151 H   0  0  0  0  0  0
    7.2863   -0.5651   -4.1695 H   0  0  0  0  0  0
  1  2  2  0  0  0
  1  6  1  0  0  0
  1 21  1  0  0  0
  2  3  1  0  0  0
  2  9  1  0  0  0
  3  4  2  0  0  0
  3  7  1  0  0  0
  4 22  1  0  0  0
  4  5  1  0  0  0
  5 23  1  0  0  0
  5  6  2  0  0  0
  6 24  1  0  0  0
  7 12  1  0  0  0
  7  8  2  0  0  0
  8 10  1  0  0  0
  8  9  1  0  0  0
  9 17  1  0  0  0
  9 19  1  0  0  0
 10 11  1  0  0  0
 10 16  2  0  0  0
 11 13  2  0  0  0
 11 12  1  0  0  0
 12 18  1  0  0  0
 12 20  1  0  0  0
 13 25  1  0  0  0
 13 14  1  0  0  0
 14 15  2  0  0  0
 14 41  1  0  0  0
 15 16  1  0  0  0
 15 26  1  0  0  0
 16 27  1  0  0  0
 17 28  1  0  0  0
 17 29  1  0  0  0
 17 30  1  0  0  0
 18 32  1  0  0  0
 18 33  1  0  0  0
 18 31  1  0  0  0
 19 34  1  0  0  0
 19 35  1  0  0  0
 19 36  1  0  0  0
 20 37  1  0  0  0
 20 38  1  0  0  0
 20 39  1  0  0  0
 40 41  1  0  0  0
 40 45  1  0  0  0
 40 48  2  0  0  0
 41 42  2  0  0  0
 42 43  1  0  0  0
 42 49  1  0  0  0
 43 44  2  0  0  0
 43 50  1  0  0  0
 44 45  1  0  0  0
 44 51  1  0  0  0
 45 46  2  0  0  0
 46 47  1  0  0  0
 47 48  1  0  0  0
 47 52  1  0  0  0
M  END
> <b_m_subgroup_collapsed>
0

> <r_j_HOMO-LUMO_Gap_Hartree>
0.13738

> <r_matsci_optelec_Electron_Reorganization_Energy_(eV)>
0.64415

> <r_matsci_optelec_Hole_Reorganization_Energy_(eV)>
0.439581

> <s_m_subgroup_title>
ALL-structures-1320->molecular-polymer-opto-all_copy

> <s_m_subgroupid>
ALL-structures-1320->molecular_materials_half_2-features_copy

$$$$
