# Supplementary material for: Band Gap and Reorganization Energy Prediction of Conducting Polymers by the Integration of Machine Learning and Density Functional Theory
Source: J Chem Inf Model. 2025 May 28;65(11):5360–9. doi: 10.1021/acs.jcim.5c00345 (PMC12152970; doi:10.1021/acs.jcim.5c00345)
Supplement: Supplementary file 2 [file ci5c00345_si_002.zip › Structures_1057.sdf]

D20A17
                    3D
 Schrodinger Suite 2024-2.
 55 60  0  0  1  0            999 V2000
   -3.5139    0.9344    0.0093 C   0  0  0  0  0  0
   -2.1530    0.6595    0.0086 C   0  0  0  0  0  0
   -1.6925   -0.6834   -0.0025 C   0  0  0  0  0  0
   -2.6074   -1.7432   -0.0125 C   0  0  0  0  0  0
   -3.9777   -1.4549   -0.0114 C   0  0  0  0  0  0
   -4.4296   -0.1313   -0.0006 C   0  0  0  0  0  0
   -0.2346   -0.6352   -0.0013 C   0  0  0  0  0  0
    0.1866    0.6567    0.0099 C   0  0  0  0  0  0
   -0.9693    1.6379    0.0180 C   0  0  0  0  0  0
    1.6441    0.7043    0.0106 C   0  0  0  0  0  0
    2.1049   -0.6372   -0.0009 C   0  0  0  0  0  0
    0.9218   -1.6163   -0.0089 C   0  0  0  0  0  0
    3.4639   -0.9145   -0.0046 C   0  0  0  0  0  0
    4.3951    0.1436    0.0047 C   0  0  0  0  0  0
    3.9316    1.4679    0.0140 C   0  0  0  0  0  0
    2.5631    1.7588    0.0186 C   0  0  0  0  0  0
   -0.9718    2.5095    1.2935 C   0  0  0  0  0  0
    0.9247   -2.5097    1.2514 C   0  0  0  0  0  0
   -0.9706    2.5317   -1.2421 C   0  0  0  0  0  0
    0.9259   -2.4881   -1.2844 C   0  0  0  0  0  0
   -3.8777    1.9601    0.0177 H   0  0  0  0  0  0
   -2.2672   -2.7755   -0.0212 H   0  0  0  0  0  0
   -4.6987   -2.2689   -0.0190 H   0  0  0  0  0  0
   -5.4971    0.0744    0.0000 H   0  0  0  0  0  0
    3.8266   -1.9403   -0.0170 H   0  0  0  0  0  0
    4.6544    2.2799    0.0160 H   0  0  0  0  0  0
    2.2298    2.7934    0.0273 H   0  0  0  0  0  0
   -1.8546    3.1595    1.3159 H   0  0  0  0  0  0
   -0.0817    3.1487    1.3295 H   0  0  0  0  0  0
   -0.9828    1.8877    2.1950 H   0  0  0  0  0  0
    0.9224   -1.9039    2.1634 H   0  0  0  0  0  0
    1.8136   -3.1506    1.2687 H   0  0  0  0  0  0
    0.0412   -3.1584    1.2704 H   0  0  0  0  0  0
   -0.9788    1.9257   -2.1544 H   0  0  0  0  0  0
   -0.0812    3.1727   -1.2655 H   0  0  0  0  0  0
   -1.8543    3.1809   -1.2547 H   0  0  0  0  0  0
    0.9274   -1.8665   -2.1855 H   0  0  0  0  0  0
    0.0414   -3.1348   -1.3162 H   0  0  0  0  0  0
    1.8140   -3.1297   -1.3110 H   0  0  0  0  0  0
    6.5938   -0.3066   -1.2054 C   0  0  0  0  0  0
    5.8612   -0.1440    0.0029 C   0  0  0  0  0  0
    6.5974   -0.2716    1.1695 C   0  0  0  0  0  0
    7.9983   -0.5465    1.1726 C   0  0  0  0  0  0
    8.7167   -0.7048    0.0053 C   0  0  0  0  0  0
    7.9943   -0.5814   -1.2037 C   0  0  0  0  0  0
    8.4086   -0.6820   -2.4900 N   0  0  0  0  0  0
    7.2930   -0.4726   -3.1782 N   0  0  0  0  0  0
    6.1778   -0.2453   -2.4944 N   0  0  0  0  0  0
    7.2956   -0.4920   -4.6337 C   0  0  0  0  0  0
    6.0871   -0.1567    2.1225 H   0  0  0  0  0  0
    8.5069   -0.6318    2.1296 H   0  0  0  0  0  0
    9.7821   -0.9134    0.0057 H   0  0  0  0  0  0
    6.2766   -0.2973   -4.9658 H   0  0  0  0  0  0
    7.9739    0.2798   -5.0066 H   0  0  0  0  0  0
    7.6318   -1.4715   -4.9836 H   0  0  0  0  0  0
  1  2  2  0  0  0
  1  6  1  0  0  0
  1 21  1  0  0  0
  2  3  1  0  0  0
  2  9  1  0  0  0
  3  4  2  0  0  0
  3  7  1  0  0  0
  4 22  1  0  0  0
  4  5  1  0  0  0
  5 23  1  0  0  0
  5  6  2  0  0  0
  6 24  1  0  0  0
  7 12  1  0  0  0
  7  8  2  0  0  0
  8 10  1  0  0  0
  8  9  1  0  0  0
  9 17  1  0  0  0
  9 19  1  0  0  0
 10 11  1  0  0  0
 10 16  2  0  0  0
 11 13  2  0  0  0
 11 12  1  0  0  0
 12 18  1  0  0  0
 12 20  1  0  0  0
 13 25  1  0  0  0
 13 14  1  0  0  0
 14 15  2  0  0  0
 14 41  1  0  0  0
 15 16  1  0  0  0
 15 26  1  0  0  0
 16 27  1  0  0  0
 17 28  1  0  0  0
 17 29  1  0  0  0
 17 30  1  0  0  0
 18 32  1  0  0  0
 18 33  1  0  0  0
 18 31  1  0  0  0
 19 34  1  0  0  0
 19 35  1  0  0  0
 19 36  1  0  0  0
 20 37  1  0  0  0
 20 38  1  0  0  0
 20 39  1  0  0  0
 40 41  1  0  0  0
 40 45  1  0  0  0
 40 48  2  0  0  0
 41 42  2  0  0  0
 42 43  1  0  0  0
 42 50  1  0  0  0
 43 44  2  0  0  0
 43 51  1  0  0  0
 44 45  1  0  0  0
 44 52  1  0  0  0
 45 46  2  0  0  0
 46 47  1  0  0  0
 47 48  1  0  0  0
 47 49  1  0  0  0
 49 53  1  0  0  0
 49 54  1  0  0  0
 49 55  1  0  0  0
M  END
> <b_m_subgroup_collapsed>
0

> <r_j_HOMO-LUMO_Gap_Hartree>
0.14103

> <r_matsci_optelec_Electron_Reorganization_Energy_(eV)>
0.6596

> <r_matsci_optelec_Hole_Reorganization_Energy_(eV)>
0.481926

> <s_m_subgroup_title>
ALL-structures-1320->molecular-polymer-opto-all_copy

> <s_m_subgroupid>
ALL-structures-1320->molecular_materials_half_2-features_copy

$$$$
