# Supplementary material for: Band Gap and Reorganization Energy Prediction of Conducting Polymers by the Integration of Machine Learning and Density Functional Theory
Source: J Chem Inf Model. 2025 May 28;65(11):5360–9. doi: 10.1021/acs.jcim.5c00345 (PMC12152970; doi:10.1021/acs.jcim.5c00345)
Supplement: Supplementary file 2 [file ci5c00345_si_002.zip › Structures_1058.sdf]

D20A18
                    3D
 Schrodinger Suite 2024-2.
 58 63  0  0  1  0            999 V2000
   -3.5152    0.9470   -0.0061 C   0  0  0  0  0  0
   -2.1561    0.6639   -0.0011 C   0  0  0  0  0  0
   -1.7037   -0.6815    0.0267 C   0  0  0  0  0  0
   -2.6248   -1.7354    0.0498 C   0  0  0  0  0  0
   -3.9933   -1.4389    0.0449 C   0  0  0  0  0  0
   -4.4372   -0.1128    0.0172 C   0  0  0  0  0  0
   -0.2456   -0.6422    0.0237 C   0  0  0  0  0  0
    0.1832    0.6467   -0.0044 C   0  0  0  0  0  0
   -0.9667    1.6348   -0.0228 C   0  0  0  0  0  0
    1.6408    0.6854   -0.0090 C   0  0  0  0  0  0
    2.0936   -0.6585    0.0187 C   0  0  0  0  0  0
    0.9048   -1.6303    0.0432 C   0  0  0  0  0  0
    3.4511   -0.9438    0.0200 C   0  0  0  0  0  0
    4.3887    0.1084   -0.0046 C   0  0  0  0  0  0
    3.9328    1.4351   -0.0338 C   0  0  0  0  0  0
    2.5662    1.7342   -0.0345 C   0  0  0  0  0  0
   -0.9613    2.5438    1.2262 C   0  0  0  0  0  0
    0.9055   -2.4844    1.3306 C   0  0  0  0  0  0
   -0.9654    2.4907   -1.3089 C   0  0  0  0  0  0
    0.9003   -2.5407   -1.2049 C   0  0  0  0  0  0
   -3.8729    1.9746   -0.0275 H   0  0  0  0  0  0
   -2.2908   -2.7695    0.0712 H   0  0  0  0  0  0
   -4.7192   -2.2483    0.0627 H   0  0  0  0  0  0
   -5.5035    0.0993    0.0137 H   0  0  0  0  0  0
    3.8077   -1.9718    0.0379 H   0  0  0  0  0  0
    4.6603    2.2426   -0.0582 H   0  0  0  0  0  0
    2.2390    2.7705   -0.0556 H   0  0  0  0  0  0
   -1.8405    3.1990    1.2314 H   0  0  0  0  0  0
   -0.0677    3.1789    1.2411 H   0  0  0  0  0  0
   -0.9733    1.9491    2.1458 H   0  0  0  0  0  0
    0.9082   -1.8508    2.2232 H   0  0  0  0  0  0
    1.7911   -3.1290    1.3660 H   0  0  0  0  0  0
    0.0189   -3.1275    1.3714 H   0  0  0  0  0  0
   -0.9783    1.8578   -2.2027 H   0  0  0  0  0  0
   -0.0725    3.1256   -1.3526 H   0  0  0  0  0  0
   -1.8455    3.1440   -1.3395 H   0  0  0  0  0  0
    0.9022   -1.9472   -2.1246 H   0  0  0  0  0  0
    0.0123   -3.1834   -1.2142 H   0  0  0  0  0  0
    1.7848   -3.1878   -1.2145 H   0  0  0  0  0  0
    7.9986   -0.5801   -1.2007 C   0  0  0  0  0  0
    8.7049   -0.7636    0.0101 C   0  0  0  0  0  0
    7.9729   -0.6569    1.1746 C   0  0  0  0  0  0
    6.5737   -0.3741    1.1662 C   0  0  0  0  0  0
    5.8530   -0.1878   -0.0024 C   0  0  0  0  0  0
    6.5996   -0.2979   -1.2079 C   0  0  0  0  0  0
    6.2027   -0.1680   -2.4979 N   0  0  0  0  0  0
    7.3239   -0.3717   -3.1782 N   0  0  0  0  0  0
    8.4301   -0.6165   -2.4848 N   0  0  0  0  0  0
    7.3323   -0.3681   -4.6419 C   0  0  0  0  0  0
    7.0679   -1.7586   -5.2240 C   0  0  0  0  0  0
    9.7694   -0.9771    0.0140 H   0  0  0  0  0  0
    8.4687   -0.7897    2.1329 H   0  0  0  0  0  0
    6.0515   -0.3008    2.1169 H   0  0  0  0  0  0
    6.5636    0.3437   -4.9506 H   0  0  0  0  0  0
    8.3130    0.0076   -4.9426 H   0  0  0  0  0  0
    7.0838   -1.7061   -6.3184 H   0  0  0  0  0  0
    7.8361   -2.4684   -4.9007 H   0  0  0  0  0  0
    6.0875   -2.1313   -4.9100 H   0  0  0  0  0  0
  1  2  2  0  0  0
  1  6  1  0  0  0
  1 21  1  0  0  0
  2  3  1  0  0  0
  2  9  1  0  0  0
  3  4  2  0  0  0
  3  7  1  0  0  0
  4 22  1  0  0  0
  4  5  1  0  0  0
  5 23  1  0  0  0
  5  6  2  0  0  0
  6 24  1  0  0  0
  7 12  1  0  0  0
  7  8  2  0  0  0
  8 10  1  0  0  0
  8  9  1  0  0  0
  9 17  1  0  0  0
  9 19  1  0  0  0
 10 11  1  0  0  0
 10 16  2  0  0  0
 11 13  2  0  0  0
 11 12  1  0  0  0
 12 18  1  0  0  0
 12 20  1  0  0  0
 13 25  1  0  0  0
 13 14  1  0  0  0
 14 15  2  0  0  0
 14 44  1  0  0  0
 15 16  1  0  0  0
 15 26  1  0  0  0
 16 27  1  0  0  0
 17 28  1  0  0  0
 17 29  1  0  0  0
 17 30  1  0  0  0
 18 32  1  0  0  0
 18 33  1  0  0  0
 18 31  1  0  0  0
 19 34  1  0  0  0
 19 35  1  0  0  0
 19 36  1  0  0  0
 20 37  1  0  0  0
 20 38  1  0  0  0
 20 39  1  0  0  0
 40 41  1  0  0  0
 40 45  1  0  0  0
 40 48  2  0  0  0
 41 42  2  0  0  0
 41 51  1  0  0  0
 42 43  1  0  0  0
 42 52  1  0  0  0
 43 44  2  0  0  0
 43 53  1  0  0  0
 44 45  1  0  0  0
 45 46  2  0  0  0
 46 47  1  0  0  0
 47 48  1  0  0  0
 47 49  1  0  0  0
 49 50  1  0  0  0
 49 54  1  0  0  0
 49 55  1  0  0  0
 50 56  1  0  0  0
 50 57  1  0  0  0
 50 58  1  0  0  0
M  END
> <b_m_subgroup_collapsed>
0

> <r_j_HOMO-LUMO_Gap_Hartree>
0.14188

> <r_matsci_optelec_Electron_Reorganization_Energy_(eV)>
0.669429

> <r_matsci_optelec_Hole_Reorganization_Energy_(eV)>
0.478783

> <s_m_subgroup_title>
ALL-structures-1320->molecular-polymer-opto-all_copy

> <s_m_subgroupid>
ALL-structures-1320->molecular_materials_half_2-features_copy

$$$$
