# Supplementary material for: Band Gap and Reorganization Energy Prediction of Conducting Polymers by the Integration of Machine Learning and Density Functional Theory
Source: J Chem Inf Model. 2025 May 28;65(11):5360–9. doi: 10.1021/acs.jcim.5c00345 (PMC12152970; doi:10.1021/acs.jcim.5c00345)
Supplement: Supplementary file 2 [file ci5c00345_si_002.zip › Structures_1059.sdf]

D20A19
                    3D
 Schrodinger Suite 2024-2.
 61 66  0  0  1  0            999 V2000
   -3.5343    0.9144   -0.2262 C   0  0  0  0  0  0
   -2.1722    0.6575   -0.1486 C   0  0  0  0  0  0
   -1.7033   -0.6618    0.0933 C   0  0  0  0  0  0
   -2.6119   -1.7146    0.2567 C   0  0  0  0  0  0
   -3.9837   -1.4442    0.1772 C   0  0  0  0  0  0
   -4.4434   -0.1445   -0.0621 C   0  0  0  0  0  0
   -0.2470   -0.6008    0.1162 C   0  0  0  0  0  0
    0.1666    0.6773   -0.0961 C   0  0  0  0  0  0
   -0.9949    1.6321   -0.2912 C   0  0  0  0  0  0
    1.6210    0.7371   -0.0688 C   0  0  0  0  0  0
    2.0916   -0.5804    0.1724 C   0  0  0  0  0  0
    0.9148   -1.5566    0.3106 C   0  0  0  0  0  0
    3.4480   -0.8457    0.2561 C   0  0  0  0  0  0
    4.3862    0.2009    0.0932 C   0  0  0  0  0  0
    3.9051    1.5052   -0.1352 C   0  0  0  0  0  0
    2.5392    1.7822   -0.2201 C   0  0  0  0  0  0
   -1.0323    2.7211    0.8042 C   0  0  0  0  0  0
    0.8932   -2.2088    1.7114 C   0  0  0  0  0  0
   -0.9728    2.2834   -1.6928 C   0  0  0  0  0  0
    0.9563   -2.6454   -0.7862 C   0  0  0  0  0  0
   -3.9048    1.9208   -0.4115 H   0  0  0  0  0  0
   -2.2659   -2.7280    0.4427 H   0  0  0  0  0  0
   -4.6990   -2.2535    0.3025 H   0  0  0  0  0  0
   -5.5117    0.0485   -0.1214 H   0  0  0  0  0  0
    3.8038   -1.8531    0.4445 H   0  0  0  0  0  0
    4.6136    2.3236   -0.2274 H   0  0  0  0  0  0
    2.2059    2.8025   -0.3912 H   0  0  0  0  0  0
   -1.9201    3.3543    0.6894 H   0  0  0  0  0  0
   -0.1474    3.3656    0.7410 H   0  0  0  0  0  0
   -1.0587    2.2739    1.8037 H   0  0  0  0  0  0
    0.8708   -1.4484    2.4990 H   0  0  0  0  0  0
    1.7848   -2.8282    1.8613 H   0  0  0  0  0  0
    0.0104   -2.8487    1.8281 H   0  0  0  0  0  0
   -0.9551    1.5225   -2.4802 H   0  0  0  0  0  0
   -0.0872    2.9191   -1.8117 H   0  0  0  0  0  0
   -1.8603    2.9098   -1.8421 H   0  0  0  0  0  0
    0.9842   -2.1976   -1.7852 H   0  0  0  0  0  0
    0.0725   -3.2914   -0.7255 H   0  0  0  0  0  0
    1.8452   -3.2764   -0.6699 H   0  0  0  0  0  0
    7.8425   -1.2703    1.0153 C   0  0  0  0  0  0
    8.7302   -0.5118    0.2192 C   0  0  0  0  0  0
    8.1562    0.4434   -0.5931 C   0  0  0  0  0  0
    6.7497    0.6581   -0.6297 C   0  0  0  0  0  0
    5.8432   -0.0599    0.1436 C   0  0  0  0  0  0
    6.4309   -1.0583    0.9802 C   0  0  0  0  0  0
    5.8593   -1.9203    1.8574 N   0  0  0  0  0  0
    6.8992   -2.5760    2.3569 N   0  0  0  0  0  0
    8.1039   -2.2524    1.9083 N   0  0  0  0  0  0
    6.7185   -3.6608    3.3180 C   0  0  0  0  0  0
    6.5462   -5.0245    2.6350 C   0  0  0  0  0  0
    6.3679   -6.1512    3.6592 C   0  0  0  0  0  0
    9.8018   -0.6819    0.2511 H   0  0  0  0  0  0
    8.7869    1.0515   -1.2367 H   0  0  0  0  0  0
    6.3704    1.4107   -1.3150 H   0  0  0  0  0  0
    7.6026   -3.6540    3.9611 H   0  0  0  0  0  0
    5.8390   -3.4045    3.9150 H   0  0  0  0  0  0
    5.6766   -4.9788    1.9677 H   0  0  0  0  0  0
    7.4254   -5.2186    2.0080 H   0  0  0  0  0  0
    6.2468   -7.1177    3.1571 H   0  0  0  0  0  0
    7.2376   -6.2295    4.3239 H   0  0  0  0  0  0
    5.4810   -5.9884    4.2851 H   0  0  0  0  0  0
  1  2  2  0  0  0
  1  6  1  0  0  0
  1 21  1  0  0  0
  2  3  1  0  0  0
  2  9  1  0  0  0
  3  4  2  0  0  0
  3  7  1  0  0  0
  4 22  1  0  0  0
  4  5  1  0  0  0
  5 23  1  0  0  0
  5  6  2  0  0  0
  6 24  1  0  0  0
  7 12  1  0  0  0
  7  8  2  0  0  0
  8 10  1  0  0  0
  8  9  1  0  0  0
  9 17  1  0  0  0
  9 19  1  0  0  0
 10 11  1  0  0  0
 10 16  2  0  0  0
 11 13  2  0  0  0
 11 12  1  0  0  0
 12 18  1  0  0  0
 12 20  1  0  0  0
 13 25  1  0  0  0
 13 14  1  0  0  0
 14 15  2  0  0  0
 14 44  1  0  0  0
 15 16  1  0  0  0
 15 26  1  0  0  0
 16 27  1  0  0  0
 17 28  1  0  0  0
 17 29  1  0  0  0
 17 30  1  0  0  0
 18 32  1  0  0  0
 18 33  1  0  0  0
 18 31  1  0  0  0
 19 34  1  0  0  0
 19 35  1  0  0  0
 19 36  1  0  0  0
 20 37  1  0  0  0
 20 38  1  0  0  0
 20 39  1  0  0  0
 40 41  1  0  0  0
 40 45  1  0  0  0
 40 48  2  0  0  0
 41 42  2  0  0  0
 41 52  1  0  0  0
 42 43  1  0  0  0
 42 53  1  0  0  0
 43 44  2  0  0  0
 43 54  1  0  0  0
 44 45  1  0  0  0
 45 46  2  0  0  0
 46 47  1  0  0  0
 47 48  1  0  0  0
 47 49  1  0  0  0
 49 50  1  0  0  0
 49 55  1  0  0  0
 49 56  1  0  0  0
 50 51  1  0  0  0
 50 57  1  0  0  0
 50 58  1  0  0  0
 51 59  1  0  0  0
 51 60  1  0  0  0
 51 61  1  0  0  0
M  END
> <b_m_subgroup_collapsed>
0

> <r_j_HOMO-LUMO_Gap_Hartree>
0.12687

> <r_matsci_optelec_Electron_Reorganization_Energy_(eV)>
0.298658

> <r_matsci_optelec_Hole_Reorganization_Energy_(eV)>
0.255907

> <s_m_subgroup_title>
ALL-structures-1320->molecular-polymer-opto-all_copy

> <s_m_subgroupid>
ALL-structures-1320->molecular_materials_half_2-features_copy

$$$$
