# Supplementary material for: Band Gap and Reorganization Energy Prediction of Conducting Polymers by the Integration of Machine Learning and Density Functional Theory
Source: J Chem Inf Model. 2025 May 28;65(11):5360–9. doi: 10.1021/acs.jcim.5c00345 (PMC12152970; doi:10.1021/acs.jcim.5c00345)
Supplement: Supplementary file 2 [file ci5c00345_si_002.zip › Structures_106.sdf]

D2A2
                    3D
 Schrodinger Suite 2024-2.
 47 50  0  0  1  0            999 V2000
   -3.6234   -0.1863    0.7822 C   0  0  0  0  0  0
   -2.3940    0.4677    0.7821 C   0  0  0  0  0  0
   -1.3237   -0.0352    0.0261 C   0  0  0  0  0  0
   -1.5203   -1.2174   -0.7107 C   0  0  0  0  0  0
   -2.7476   -1.8702   -0.6916 C   0  0  0  0  0  0
   -3.8341   -1.3703    0.0519 C   0  0  0  0  0  0
   -0.0600    0.6158    0.0226 N   0  0  0  0  0  0
    0.0375    2.0180   -0.0637 C   0  0  0  0  0  0
    1.1242   -0.1825    0.1007 C   0  0  0  0  0  0
   -0.9015    2.7658   -0.8007 C   0  0  0  0  0  0
   -0.8026    4.1494   -0.8789 C   0  0  0  0  0  0
    0.2371    4.8450   -0.2370 C   0  0  0  0  0  0
    1.1835    4.0944    0.4888 C   0  0  0  0  0  0
    1.0862    2.7123    0.5761 C   0  0  0  0  0  0
    2.1562   -0.0277   -0.8272 C   0  0  0  0  0  0
    3.3154   -0.8068   -0.7533 C   0  0  0  0  0  0
    3.4383   -1.7764    0.2476 C   0  0  0  0  0  0
    2.3996   -1.9446    1.1759 C   0  0  0  0  0  0
    1.2625   -1.1495    1.1087 C   0  0  0  0  0  0
    4.5165   -2.5996    0.4024 O   0  0  0  0  0  0
    5.6057   -2.4653   -0.4990 C   0  0  0  0  0  0
   -4.4366    0.2206    1.3796 H   0  0  0  0  0  0
   -2.2599    1.3701    1.3710 H   0  0  0  0  0  0
   -0.7016   -1.6215   -1.2986 H   0  0  0  0  0  0
   -2.8636   -2.7761   -1.2801 H   0  0  0  0  0  0
   -1.7073    2.2566   -1.3199 H   0  0  0  0  0  0
   -1.5405    4.6884   -1.4692 H   0  0  0  0  0  0
    1.9880    4.6153    0.9997 H   0  0  0  0  0  0
    1.8210    2.1595    1.1529 H   0  0  0  0  0  0
    2.0621    0.7152   -1.6137 H   0  0  0  0  0  0
    4.0979   -0.6569   -1.4875 H   0  0  0  0  0  0
    2.5127   -2.6942    1.9524 H   0  0  0  0  0  0
    0.4679   -1.2800    1.8367 H   0  0  0  0  0  0
    6.0501   -1.4653   -0.4390 H   0  0  0  0  0  0
    5.2935   -2.6683   -1.5298 H   0  0  0  0  0  0
    6.3410   -3.2066   -0.1888 H   0  0  0  0  0  0
   -5.1537   -2.0185    0.0997 C   0  0  0  0  0  0
   -5.5334   -3.1559   -0.5047 C   0  0  0  0  0  0
   -6.5454   -3.5336   -0.3925 H   0  0  0  0  0  0
   -4.8647   -3.7484   -1.1244 H   0  0  0  0  0  0
   -5.8926   -1.4926    0.7055 H   0  0  0  0  0  0
    0.2116    8.6775   -0.6134 C   0  0  0  0  0  0
   -0.7873    7.3529   -1.1367 S   0  0  0  0  0  0
    0.3598    6.3021   -0.2980 C   0  0  0  0  0  0
    1.3305    6.9753    0.2704 N   0  0  0  0  0  0
    1.2481    8.3252    0.0908 N   0  0  0  0  0  0
   -0.0173    9.7086   -0.8571 H   0  0  0  0  0  0
  1  2  1  0  0  0
  1 22  1  0  0  0
  1  6  2  0  0  0
  2 23  1  0  0  0
  2  3  2  0  0  0
  3  4  1  0  0  0
  3  7  1  0  0  0
  4  5  2  0  0  0
  4 24  1  0  0  0
  5  6  1  0  0  0
  5 25  1  0  0  0
  6 37  1  0  0  0
  7  9  1  0  0  0
  7  8  1  0  0  0
  8 14  1  0  0  0
  8 10  2  0  0  0
  9 19  1  0  0  0
  9 15  2  0  0  0
 10 11  1  0  0  0
 10 26  1  0  0  0
 11 12  2  0  0  0
 11 27  1  0  0  0
 12 13  1  0  0  0
 12 44  1  0  0  0
 13 14  2  0  0  0
 13 28  1  0  0  0
 14 29  1  0  0  0
 15 16  1  0  0  0
 15 30  1  0  0  0
 16 17  2  0  0  0
 16 31  1  0  0  0
 17 20  1  0  0  0
 17 18  1  0  0  0
 18 32  1  0  0  0
 18 19  2  0  0  0
 19 33  1  0  0  0
 20 21  1  0  0  0
 21 34  1  0  0  0
 21 36  1  0  0  0
 21 35  1  0  0  0
 37 41  1  0  0  0
 37 38  2  0  0  0
 38 39  1  0  0  0
 38 40  1  0  0  0
 42 43  1  0  0  0
 42 46  2  0  0  0
 42 47  1  0  0  0
 43 44  1  0  0  0
 44 45  2  0  0  0
 45 46  1  0  0  0
M  END
> <b_m_subgroup_collapsed>
0

> <r_j_HOMO-LUMO_Gap_Hartree>
0.12439

> <r_matsci_optelec_Electron_Reorganization_Energy_(eV)>
0.325499

> <r_matsci_optelec_Hole_Reorganization_Energy_(eV)>
0.206899

> <s_m_subgroup_title>
ALL-structures-1320->molecular-polymer-opto-all_copy

> <s_m_subgroupid>
ALL-structures-1320->molecular_materials_half_2-features_copy

$$$$
