# Supplementary material for: Band Gap and Reorganization Energy Prediction of Conducting Polymers by the Integration of Machine Learning and Density Functional Theory
Source: J Chem Inf Model. 2025 May 28;65(11):5360–9. doi: 10.1021/acs.jcim.5c00345 (PMC12152970; doi:10.1021/acs.jcim.5c00345)
Supplement: Supplementary file 2 [file ci5c00345_si_002.zip › Structures_1060.sdf]

D20A20
                    3D
 Schrodinger Suite 2024-2.
 55 60  0  0  1  0            999 V2000
   -3.5200    0.9420    0.0176 C   0  0  0  0  0  0
   -2.1597    0.6645    0.0118 C   0  0  0  0  0  0
   -1.7021   -0.6797    0.0148 C   0  0  0  0  0  0
   -2.6188   -1.7375    0.0238 C   0  0  0  0  0  0
   -3.9884   -1.4466    0.0298 C   0  0  0  0  0  0
   -4.4375   -0.1218    0.0269 C   0  0  0  0  0  0
   -0.2444   -0.6347    0.0066 C   0  0  0  0  0  0
    0.1792    0.6566   -0.0004 C   0  0  0  0  0  0
   -0.9743    1.6401    0.0012 C   0  0  0  0  0  0
    1.6360    0.7003   -0.0054 C   0  0  0  0  0  0
    2.0941   -0.6429   -0.0025 C   0  0  0  0  0  0
    0.9091   -1.6188    0.0050 C   0  0  0  0  0  0
    3.4517   -0.9231   -0.0055 C   0  0  0  0  0  0
    4.3813    0.1354   -0.0119 C   0  0  0  0  0  0
    3.9244    1.4607   -0.0150 C   0  0  0  0  0  0
    2.5568    1.7533   -0.0115 C   0  0  0  0  0  0
   -0.9682    2.5288    1.2652 C   0  0  0  0  0  0
    0.9153   -2.4983    1.2754 C   0  0  0  0  0  0
   -0.9823    2.5183   -1.2701 C   0  0  0  0  0  0
    0.9054   -2.5054   -1.2607 C   0  0  0  0  0  0
   -3.8821    1.9683    0.0157 H   0  0  0  0  0  0
   -2.2809   -2.7706    0.0264 H   0  0  0  0  0  0
   -4.7108   -2.2592    0.0371 H   0  0  0  0  0  0
   -5.5045    0.0864    0.0318 H   0  0  0  0  0  0
    3.8126   -1.9495   -0.0035 H   0  0  0  0  0  0
    4.6482    2.2717   -0.0207 H   0  0  0  0  0  0
    2.2259    2.7885   -0.0128 H   0  0  0  0  0  0
   -1.8496    3.1804    1.2830 H   0  0  0  0  0  0
   -0.0768    3.1667    1.2875 H   0  0  0  0  0  0
   -0.9751    1.9195    2.1750 H   0  0  0  0  0  0
    0.9266   -1.8827    2.1809 H   0  0  0  0  0  0
    1.7991   -3.1468    1.2919 H   0  0  0  0  0  0
    0.0261   -3.1389    1.3079 H   0  0  0  0  0  0
   -0.9990    1.9013   -2.1748 H   0  0  0  0  0  0
   -0.0915    3.1563   -1.3072 H   0  0  0  0  0  0
   -1.8642    3.1695   -1.2840 H   0  0  0  0  0  0
    0.9085   -1.8945   -2.1696 H   0  0  0  0  0  0
    0.0166   -3.1469   -1.2822 H   0  0  0  0  0  0
    1.7896   -3.1533   -1.2810 H   0  0  0  0  0  0
    6.5964   -0.2968   -1.2269 C   0  0  0  0  0  0
    5.8454   -0.1552   -0.0261 C   0  0  0  0  0  0
    6.5844   -0.3123    1.1271 C   0  0  0  0  0  0
    7.9838   -0.5917    1.1296 C   0  0  0  0  0  0
    8.7178   -0.7291   -0.0188 C   0  0  0  0  0  0
    7.9954   -0.5761   -1.2243 C   0  0  0  0  0  0
    8.4163   -0.6508   -2.5077 N   0  0  0  0  0  0
    7.3051   -0.4240   -3.1974 N   0  0  0  0  0  0
    6.1874   -0.2068   -2.5139 N   0  0  0  0  0  0
    5.9923   -0.2042    2.3355 F   0  0  0  0  0  0
    8.5788   -0.7198    2.3360 F   0  0  0  0  0  0
    7.3136   -0.4140   -4.6537 C   0  0  0  0  0  0
    9.7806   -0.9413    0.0140 H   0  0  0  0  0  0
    6.2965   -0.2092   -4.9850 H   0  0  0  0  0  0
    7.9960    0.3629   -5.0077 H   0  0  0  0  0  0
    7.6482   -1.3872   -5.0216 H   0  0  0  0  0  0
  1  2  2  0  0  0
  1  6  1  0  0  0
  1 21  1  0  0  0
  2  3  1  0  0  0
  2  9  1  0  0  0
  3  4  2  0  0  0
  3  7  1  0  0  0
  4 22  1  0  0  0
  4  5  1  0  0  0
  5 23  1  0  0  0
  5  6  2  0  0  0
  6 24  1  0  0  0
  7 12  1  0  0  0
  7  8  2  0  0  0
  8 10  1  0  0  0
  8  9  1  0  0  0
  9 17  1  0  0  0
  9 19  1  0  0  0
 10 11  1  0  0  0
 10 16  2  0  0  0
 11 13  2  0  0  0
 11 12  1  0  0  0
 12 18  1  0  0  0
 12 20  1  0  0  0
 13 25  1  0  0  0
 13 14  1  0  0  0
 14 15  2  0  0  0
 14 41  1  0  0  0
 15 16  1  0  0  0
 15 26  1  0  0  0
 16 27  1  0  0  0
 17 28  1  0  0  0
 17 29  1  0  0  0
 17 30  1  0  0  0
 18 32  1  0  0  0
 18 33  1  0  0  0
 18 31  1  0  0  0
 19 34  1  0  0  0
 19 35  1  0  0  0
 19 36  1  0  0  0
 20 37  1  0  0  0
 20 38  1  0  0  0
 20 39  1  0  0  0
 40 41  1  0  0  0
 40 45  1  0  0  0
 40 48  2  0  0  0
 41 42  2  0  0  0
 42 43  1  0  0  0
 42 49  1  0  0  0
 43 44  2  0  0  0
 43 50  1  0  0  0
 44 45  1  0  0  0
 44 52  1  0  0  0
 45 46  2  0  0  0
 46 47  1  0  0  0
 47 48  1  0  0  0
 47 51  1  0  0  0
 51 53  1  0  0  0
 51 54  1  0  0  0
 51 55  1  0  0  0
M  END
> <b_m_subgroup_collapsed>
0

> <r_j_HOMO-LUMO_Gap_Hartree>
0.13426

> <r_matsci_optelec_Electron_Reorganization_Energy_(eV)>
0.638812

> <r_matsci_optelec_Hole_Reorganization_Energy_(eV)>
0.396027

> <s_m_subgroup_title>
ALL-structures-1320->molecular-polymer-opto-all_copy

> <s_m_subgroupid>
ALL-structures-1320->molecular_materials_half_2-features_copy

$$$$
