# Supplementary material for: Band Gap and Reorganization Energy Prediction of Conducting Polymers by the Integration of Machine Learning and Density Functional Theory
Source: J Chem Inf Model. 2025 May 28;65(11):5360–9. doi: 10.1021/acs.jcim.5c00345 (PMC12152970; doi:10.1021/acs.jcim.5c00345)
Supplement: Supplementary file 2 [file ci5c00345_si_002.zip › Structures_1061.sdf]

D20A21
                    3D
 Schrodinger Suite 2024-2.
 66 73  0  0  1  0            999 V2000
   -3.5419    0.9367   -0.0237 C   0  0  0  0  0  0
   -2.1809    0.6638   -0.0186 C   0  0  0  0  0  0
   -1.7179   -0.6774    0.0073 C   0  0  0  0  0  0
   -2.6305   -1.7382    0.0284 C   0  0  0  0  0  0
   -4.0003   -1.4520    0.0238 C   0  0  0  0  0  0
   -4.4545   -0.1299   -0.0020 C   0  0  0  0  0  0
   -0.2581   -0.6302    0.0045 C   0  0  0  0  0  0
    0.1633    0.6614   -0.0216 C   0  0  0  0  0  0
   -0.9974    1.6440   -0.0404 C   0  0  0  0  0  0
    1.6240    0.7073   -0.0208 C   0  0  0  0  0  0
    2.0844   -0.6332    0.0050 C   0  0  0  0  0  0
    0.8991   -1.6134    0.0230 C   0  0  0  0  0  0
    3.4425   -0.9105    0.0136 C   0  0  0  0  0  0
    4.3734    0.1452   -0.0008 C   0  0  0  0  0  0
    3.9121    1.4697   -0.0264 C   0  0  0  0  0  0
    2.5438    1.7610   -0.0387 C   0  0  0  0  0  0
   -1.0024    2.5505    1.2114 C   0  0  0  0  0  0
    0.9085   -2.4696    1.3094 C   0  0  0  0  0  0
   -1.0060    2.5005   -1.3260 C   0  0  0  0  0  0
    0.9071   -2.5205   -1.2274 C   0  0  0  0  0  0
   -3.9074    1.9619   -0.0438 H   0  0  0  0  0  0
   -2.2882   -2.7699    0.0481 H   0  0  0  0  0  0
   -4.7212   -2.2666    0.0401 H   0  0  0  0  0  0
   -5.5231    0.0728   -0.0054 H   0  0  0  0  0  0
    3.8048   -1.9363    0.0345 H   0  0  0  0  0  0
    4.6365    2.2807   -0.0355 H   0  0  0  0  0  0
    2.2111    2.7957   -0.0604 H   0  0  0  0  0  0
   -1.8861    3.2012    1.2170 H   0  0  0  0  0  0
   -0.1120    3.1907    1.2325 H   0  0  0  0  0  0
   -1.0146    1.9521    2.1288 H   0  0  0  0  0  0
    0.9214   -1.8355    2.2024 H   0  0  0  0  0  0
    1.7926   -3.1182    1.3373 H   0  0  0  0  0  0
    0.0187   -3.1098    1.3579 H   0  0  0  0  0  0
   -1.0165    1.8666   -2.2193 H   0  0  0  0  0  0
   -0.1179    3.1425   -1.3724 H   0  0  0  0  0  0
   -1.8915    3.1479   -1.3559 H   0  0  0  0  0  0
    0.9170   -1.9232   -2.1455 H   0  0  0  0  0  0
    0.0180   -3.1631   -1.2483 H   0  0  0  0  0  0
    1.7917   -3.1692   -1.2306 H   0  0  0  0  0  0
    6.5562   -0.3058    1.2437 C   0  0  0  0  0  0
    5.8396   -0.1463    0.0164 C   0  0  0  0  0  0
    6.5834   -0.2802   -1.1293 C   0  0  0  0  0  0
    7.9924   -0.5630   -1.1221 C   0  0  0  0  0  0
    8.7220   -0.7248    0.0769 C   0  0  0  0  0  0
    7.9514   -0.5864    1.2743 C   0  0  0  0  0  0
    8.3406   -0.6829    2.5610 N   0  0  0  0  0  0
    7.2105   -0.4679    3.2234 N   0  0  0  0  0  0
    6.1127   -0.2358    2.5159 N   0  0  0  0  0  0
    7.1837   -0.4880    4.6742 C   0  0  0  0  0  0
    8.7586   -0.7009   -2.3245 C   0  0  0  0  0  0
   10.1536   -0.9806   -2.2952 C   0  0  0  0  0  0
   10.8556   -1.1369   -1.0683 C   0  0  0  0  0  0
   10.1309   -1.0067    0.0851 C   0  0  0  0  0  0
    8.3698   -0.6060   -3.6108 N   0  0  0  0  0  0
    9.4991   -0.8241   -4.2740 N   0  0  0  0  0  0
   10.5990   -1.0532   -3.5666 N   0  0  0  0  0  0
    9.5224   -0.8102   -5.7246 C   0  0  0  0  0  0
    6.0981   -0.1689   -2.0946 H   0  0  0  0  0  0
    6.1576   -0.2881    4.9816 H   0  0  0  0  0  0
    7.5053   -1.4693    5.0343 H   0  0  0  0  0  0
    7.8556    0.2812    5.0652 H   0  0  0  0  0  0
   11.9204   -1.3500   -1.0593 H   0  0  0  0  0  0
   10.6221   -1.1173    1.0473 H   0  0  0  0  0  0
   10.5474   -1.0119   -6.0341 H   0  0  0  0  0  0
    8.8490   -1.5808   -6.1104 H   0  0  0  0  0  0
    9.2002    0.1697   -6.0879 H   0  0  0  0  0  0
  1  2  2  0  0  0
  1  6  1  0  0  0
  1 21  1  0  0  0
  2  3  1  0  0  0
  2  9  1  0  0  0
  3  4  2  0  0  0
  3  7  1  0  0  0
  4 22  1  0  0  0
  4  5  1  0  0  0
  5 23  1  0  0  0
  5  6  2  0  0  0
  6 24  1  0  0  0
  7 12  1  0  0  0
  7  8  2  0  0  0
  8 10  1  0  0  0
  8  9  1  0  0  0
  9 17  1  0  0  0
  9 19  1  0  0  0
 10 11  1  0  0  0
 10 16  2  0  0  0
 11 13  2  0  0  0
 11 12  1  0  0  0
 12 18  1  0  0  0
 12 20  1  0  0  0
 13 25  1  0  0  0
 13 14  1  0  0  0
 14 15  2  0  0  0
 14 41  1  0  0  0
 15 16  1  0  0  0
 15 26  1  0  0  0
 16 27  1  0  0  0
 17 28  1  0  0  0
 17 29  1  0  0  0
 17 30  1  0  0  0
 18 32  1  0  0  0
 18 33  1  0  0  0
 18 31  1  0  0  0
 19 34  1  0  0  0
 19 35  1  0  0  0
 19 36  1  0  0  0
 20 37  1  0  0  0
 20 38  1  0  0  0
 20 39  1  0  0  0
 40 41  1  0  0  0
 40 45  1  0  0  0
 40 48  2  0  0  0
 41 42  2  0  0  0
 42 43  1  0  0  0
 42 58  1  0  0  0
 43 44  2  0  0  0
 43 50  1  0  0  0
 44 45  1  0  0  0
 44 53  1  0  0  0
 45 46  2  0  0  0
 46 47  1  0  0  0
 47 48  1  0  0  0
 47 49  1  0  0  0
 49 59  1  0  0  0
 49 60  1  0  0  0
 49 61  1  0  0  0
 50 51  1  0  0  0
 50 54  2  0  0  0
 51 52  1  0  0  0
 51 56  2  0  0  0
 52 53  2  0  0  0
 52 62  1  0  0  0
 53 63  1  0  0  0
 54 55  1  0  0  0
 55 56  1  0  0  0
 55 57  1  0  0  0
 57 64  1  0  0  0
 57 65  1  0  0  0
 57 66  1  0  0  0
M  END
> <b_m_subgroup_collapsed>
0

> <r_j_HOMO-LUMO_Gap_Hartree>
0.13119

> <r_matsci_optelec_Electron_Reorganization_Energy_(eV)>
0.584397

> <r_matsci_optelec_Hole_Reorganization_Energy_(eV)>
0.573589

> <s_m_subgroup_title>
ALL-structures-1320->molecular-polymer-opto-all_copy

> <s_m_subgroupid>
ALL-structures-1320->molecular_materials_half_2-features_copy

$$$$
