# Supplementary material for: Band Gap and Reorganization Energy Prediction of Conducting Polymers by the Integration of Machine Learning and Density Functional Theory
Source: J Chem Inf Model. 2025 May 28;65(11):5360–9. doi: 10.1021/acs.jcim.5c00345 (PMC12152970; doi:10.1021/acs.jcim.5c00345)
Supplement: Supplementary file 2 [file ci5c00345_si_002.zip › Structures_1062.sdf]

D20A22
                    3D
 Schrodinger Suite 2024-2.
 54 59  0  0  1  0            999 V2000
   -3.5188    0.9368    0.0319 C   0  0  0  0  0  0
   -2.1580    0.6614    0.0233 C   0  0  0  0  0  0
   -1.6979   -0.6816    0.0099 C   0  0  0  0  0  0
   -2.6130   -1.7411    0.0055 C   0  0  0  0  0  0
   -3.9832   -1.4525    0.0145 C   0  0  0  0  0  0
   -4.4347   -0.1286    0.0274 C   0  0  0  0  0  0
   -0.2404   -0.6340    0.0017 C   0  0  0  0  0  0
    0.1810    0.6577    0.0100 C   0  0  0  0  0  0
   -0.9742    1.6392    0.0243 C   0  0  0  0  0  0
    1.6379    0.7045    0.0002 C   0  0  0  0  0  0
    2.0983   -0.6371   -0.0154 C   0  0  0  0  0  0
    0.9150   -1.6156   -0.0144 C   0  0  0  0  0  0
    3.4571   -0.9150   -0.0321 C   0  0  0  0  0  0
    4.3881    0.1426   -0.0316 C   0  0  0  0  0  0
    3.9258    1.4666   -0.0158 C   0  0  0  0  0  0
    2.5576    1.7583    0.0013 C   0  0  0  0  0  0
   -0.9692    2.5116    1.2993 C   0  0  0  0  0  0
    0.9266   -2.5078    1.2469 C   0  0  0  0  0  0
   -0.9834    2.5320   -1.2364 C   0  0  0  0  0  0
    0.9098   -2.4884   -1.2892 C   0  0  0  0  0  0
   -3.8822    1.9626    0.0417 H   0  0  0  0  0  0
   -2.2730   -2.7735   -0.0050 H   0  0  0  0  0  0
   -4.7045   -2.2662    0.0110 H   0  0  0  0  0  0
   -5.5022    0.0773    0.0339 H   0  0  0  0  0  0
    3.8180   -1.9414   -0.0496 H   0  0  0  0  0  0
    4.6482    2.2791   -0.0208 H   0  0  0  0  0  0
    2.2250    2.7931    0.0130 H   0  0  0  0  0  0
   -1.8525    3.1608    1.3269 H   0  0  0  0  0  0
   -0.0795    3.1519    1.3291 H   0  0  0  0  0  0
   -0.9737    1.8905    2.2013 H   0  0  0  0  0  0
    0.9315   -1.9011    2.1583 H   0  0  0  0  0  0
    1.8152   -3.1496    1.2581 H   0  0  0  0  0  0
    0.0429   -3.1559    1.2731 H   0  0  0  0  0  0
   -0.9961    1.9254   -2.1481 H   0  0  0  0  0  0
   -0.0947    3.1737   -1.2652 H   0  0  0  0  0  0
   -1.8677    3.1804   -1.2444 H   0  0  0  0  0  0
    0.9058   -1.8676   -2.1908 H   0  0  0  0  0  0
    0.0246   -3.1346   -1.3143 H   0  0  0  0  0  0
    1.7973   -3.1307   -1.3212 H   0  0  0  0  0  0
    7.9490   -0.5365    1.1804 C   0  0  0  0  0  0
    8.6555   -0.6925    0.0095 C   0  0  0  0  0  0
    7.9826   -0.5801   -1.2338 C   0  0  0  0  0  0
    6.5742   -0.3060   -1.2617 C   0  0  0  0  0  0
    5.8563   -0.1455   -0.0327 C   0  0  0  0  0  0
    6.5566   -0.2643    1.1551 C   0  0  0  0  0  0
    8.6935   -0.7360   -2.3877 N   0  0  0  0  0  0
    8.0217   -0.6224   -3.5139 C   0  0  0  0  0  0
    6.6270   -0.3525   -3.5435 C   0  0  0  0  0  0
    5.9129   -0.1970   -2.4488 N   0  0  0  0  0  0
    8.4566   -0.6208    2.1379 H   0  0  0  0  0  0
    9.7215   -0.9007    0.0003 H   0  0  0  0  0  0
    6.0216   -0.1443    2.0937 H   0  0  0  0  0  0
    8.5787   -0.7443   -4.4419 H   0  0  0  0  0  0
    6.1043   -0.2660   -4.4952 H   0  0  0  0  0  0
  1  2  2  0  0  0
  1  6  1  0  0  0
  1 21  1  0  0  0
  2  3  1  0  0  0
  2  9  1  0  0  0
  3  4  2  0  0  0
  3  7  1  0  0  0
  4 22  1  0  0  0
  4  5  1  0  0  0
  5 23  1  0  0  0
  5  6  2  0  0  0
  6 24  1  0  0  0
  7 12  1  0  0  0
  7  8  2  0  0  0
  8 10  1  0  0  0
  8  9  1  0  0  0
  9 17  1  0  0  0
  9 19  1  0  0  0
 10 11  1  0  0  0
 10 16  2  0  0  0
 11 13  2  0  0  0
 11 12  1  0  0  0
 12 18  1  0  0  0
 12 20  1  0  0  0
 13 25  1  0  0  0
 13 14  1  0  0  0
 14 15  2  0  0  0
 14 44  1  0  0  0
 15 16  1  0  0  0
 15 26  1  0  0  0
 16 27  1  0  0  0
 17 28  1  0  0  0
 17 29  1  0  0  0
 17 30  1  0  0  0
 18 32  1  0  0  0
 18 33  1  0  0  0
 18 31  1  0  0  0
 19 34  1  0  0  0
 19 35  1  0  0  0
 19 36  1  0  0  0
 20 37  1  0  0  0
 20 38  1  0  0  0
 20 39  1  0  0  0
 40 41  2  0  0  0
 40 45  1  0  0  0
 40 50  1  0  0  0
 41 42  1  0  0  0
 41 51  1  0  0  0
 42 43  1  0  0  0
 42 46  2  0  0  0
 43 44  1  0  0  0
 43 49  2  0  0  0
 44 45  2  0  0  0
 45 52  1  0  0  0
 46 47  1  0  0  0
 47 48  2  0  0  0
 47 53  1  0  0  0
 48 49  1  0  0  0
 48 54  1  0  0  0
M  END
> <b_m_subgroup_collapsed>
0

> <r_j_HOMO-LUMO_Gap_Hartree>
0.11548

> <r_matsci_optelec_Electron_Reorganization_Energy_(eV)>
0.443466

> <r_matsci_optelec_Hole_Reorganization_Energy_(eV)>
0.357907

> <s_m_subgroup_title>
ALL-structures-1320->molecular-polymer-opto-all_copy

> <s_m_subgroupid>
ALL-structures-1320->molecular_materials_half_2-features_copy

$$$$
