# Supplementary material for: Band Gap and Reorganization Energy Prediction of Conducting Polymers by the Integration of Machine Learning and Density Functional Theory
Source: J Chem Inf Model. 2025 May 28;65(11):5360–9. doi: 10.1021/acs.jcim.5c00345 (PMC12152970; doi:10.1021/acs.jcim.5c00345)
Supplement: Supplementary file 2 [file ci5c00345_si_002.zip › Structures_1063.sdf]

D20A23
                    3D
 Schrodinger Suite 2024-2.
 53 58  0  0  1  0            999 V2000
   -3.5224    0.9399    0.0372 C   0  0  0  0  0  0
   -2.1620    0.6620    0.0307 C   0  0  0  0  0  0
   -1.7038   -0.6810    0.0205 C   0  0  0  0  0  0
   -2.6196   -1.7394    0.0185 C   0  0  0  0  0  0
   -3.9885   -1.4483    0.0254 C   0  0  0  0  0  0
   -4.4382   -0.1241    0.0343 C   0  0  0  0  0  0
   -0.2434   -0.6371    0.0117 C   0  0  0  0  0  0
    0.1810    0.6547    0.0145 C   0  0  0  0  0  0
   -0.9758    1.6403    0.0309 C   0  0  0  0  0  0
    1.6411    0.6974   -0.0008 C   0  0  0  0  0  0
    2.0993   -0.6444   -0.0136 C   0  0  0  0  0  0
    0.9124   -1.6232   -0.0001 C   0  0  0  0  0  0
    3.4576   -0.9239   -0.0370 C   0  0  0  0  0  0
    4.3874    0.1331   -0.0480 C   0  0  0  0  0  0
    3.9286    1.4581   -0.0316 C   0  0  0  0  0  0
    2.5611    1.7508   -0.0065 C   0  0  0  0  0  0
   -0.9721    2.5105    1.3078 C   0  0  0  0  0  0
    0.9292   -2.5032    1.2701 C   0  0  0  0  0  0
   -0.9889    2.5334   -1.2298 C   0  0  0  0  0  0
    0.9043   -2.5065   -1.2679 C   0  0  0  0  0  0
   -3.8841    1.9666    0.0443 H   0  0  0  0  0  0
   -2.2806   -2.7722    0.0112 H   0  0  0  0  0  0
   -4.7123   -2.2603    0.0235 H   0  0  0  0  0  0
   -5.5062    0.0818    0.0389 H   0  0  0  0  0  0
    3.8169   -1.9510   -0.0496 H   0  0  0  0  0  0
    4.6528    2.2692   -0.0404 H   0  0  0  0  0  0
    2.2284    2.7854    0.0064 H   0  0  0  0  0  0
   -1.8586    3.1561    1.3397 H   0  0  0  0  0  0
   -0.0850    3.1551    1.3386 H   0  0  0  0  0  0
   -0.9726    1.8867    2.2082 H   0  0  0  0  0  0
    0.9544   -1.8866    2.1751 H   0  0  0  0  0  0
    1.8090   -3.1584    1.2776 H   0  0  0  0  0  0
    0.0360   -3.1385    1.3154 H   0  0  0  0  0  0
   -1.0011    1.9260   -2.1412 H   0  0  0  0  0  0
   -0.1020    3.1783   -1.2603 H   0  0  0  0  0  0
   -1.8754    3.1797   -1.2380 H   0  0  0  0  0  0
    0.9156   -1.8929   -2.1753 H   0  0  0  0  0  0
    0.0090   -3.1400   -1.2947 H   0  0  0  0  0  0
    1.7824   -3.1635   -1.2885 H   0  0  0  0  0  0
    6.5649   -0.2888    1.1158 C   0  0  0  0  0  0
    5.8534   -0.1543   -0.0647 C   0  0  0  0  0  0
    6.5855   -0.3018   -1.2838 C   0  0  0  0  0  0
    7.9856   -0.5732   -1.1997 C   0  0  0  0  0  0
    8.5798   -0.6842    0.0880 C   0  0  0  0  0  0
    7.8987   -0.5481    1.2050 N   0  0  0  0  0  0
    5.9727   -0.1884   -2.4987 N   0  0  0  0  0  0
    6.7416   -0.3411   -3.5580 C   0  0  0  0  0  0
    8.1354   -0.6100   -3.4694 C   0  0  0  0  0  0
    8.7560   -0.7261   -2.3126 N   0  0  0  0  0  0
    6.0480   -0.1840    2.0674 H   0  0  0  0  0  0
    9.6467   -0.8911    0.1614 H   0  0  0  0  0  0
    6.2633   -0.2527   -4.5328 H   0  0  0  0  0  0
    8.7333   -0.7285   -4.3719 H   0  0  0  0  0  0
  1  2  2  0  0  0
  1  6  1  0  0  0
  1 21  1  0  0  0
  2  3  1  0  0  0
  2  9  1  0  0  0
  3  4  2  0  0  0
  3  7  1  0  0  0
  4 22  1  0  0  0
  4  5  1  0  0  0
  5 23  1  0  0  0
  5  6  2  0  0  0
  6 24  1  0  0  0
  7 12  1  0  0  0
  7  8  2  0  0  0
  8 10  1  0  0  0
  8  9  1  0  0  0
  9 17  1  0  0  0
  9 19  1  0  0  0
 10 11  1  0  0  0
 10 16  2  0  0  0
 11 13  2  0  0  0
 11 12  1  0  0  0
 12 18  1  0  0  0
 12 20  1  0  0  0
 13 25  1  0  0  0
 13 14  1  0  0  0
 14 15  2  0  0  0
 14 41  1  0  0  0
 15 16  1  0  0  0
 15 26  1  0  0  0
 16 27  1  0  0  0
 17 28  1  0  0  0
 17 29  1  0  0  0
 17 30  1  0  0  0
 18 32  1  0  0  0
 18 33  1  0  0  0
 18 31  1  0  0  0
 19 34  1  0  0  0
 19 35  1  0  0  0
 19 36  1  0  0  0
 20 37  1  0  0  0
 20 38  1  0  0  0
 20 39  1  0  0  0
 40 41  1  0  0  0
 40 45  2  0  0  0
 40 50  1  0  0  0
 41 42  2  0  0  0
 42 43  1  0  0  0
 42 46  1  0  0  0
 43 44  2  0  0  0
 43 49  1  0  0  0
 44 45  1  0  0  0
 44 51  1  0  0  0
 46 47  2  0  0  0
 47 48  1  0  0  0
 47 52  1  0  0  0
 48 49  2  0  0  0
 48 53  1  0  0  0
M  END
> <b_m_subgroup_collapsed>
0

> <r_j_HOMO-LUMO_Gap_Hartree>
0.10444

> <r_matsci_optelec_Electron_Reorganization_Energy_(eV)>
0.465426

> <r_matsci_optelec_Hole_Reorganization_Energy_(eV)>
0.268453

> <s_m_subgroup_title>
ALL-structures-1320->molecular-polymer-opto-all_copy

> <s_m_subgroupid>
ALL-structures-1320->molecular_materials_half_2-features_copy

$$$$
