# Supplementary material for: Band Gap and Reorganization Energy Prediction of Conducting Polymers by the Integration of Machine Learning and Density Functional Theory
Source: J Chem Inf Model. 2025 May 28;65(11):5360–9. doi: 10.1021/acs.jcim.5c00345 (PMC12152970; doi:10.1021/acs.jcim.5c00345)
Supplement: Supplementary file 2 [file ci5c00345_si_002.zip › Structures_1064.sdf]

D20A24
                    3D
 Schrodinger Suite 2024-2.
 59 64  0  0  1  0            999 V2000
   -3.5457    1.1207    0.1404 C   0  0  0  0  0  0
   -2.2124    0.7380    0.0840 C   0  0  0  0  0  0
   -1.8130   -0.5427    0.5511 C   0  0  0  0  0  0
   -2.7615   -1.4305    1.0728 C   0  0  0  0  0  0
   -4.1034   -1.0342    1.1249 C   0  0  0  0  0  0
   -4.4950    0.2272    0.6644 C   0  0  0  0  0  0
   -0.3714   -0.6392    0.3564 C   0  0  0  0  0  0
    0.0992    0.5108   -0.1974 C   0  0  0  0  0  0
   -1.0022    1.5258   -0.4389 C   0  0  0  0  0  0
    1.5382    0.4143   -0.3909 C   0  0  0  0  0  0
    1.9396   -0.8657    0.0768 C   0  0  0  0  0  0
    0.7298   -1.6536    0.6009 C   0  0  0  0  0  0
    3.2659   -1.2506    0.0237 C   0  0  0  0  0  0
    4.2388   -0.3756   -0.5160 C   0  0  0  0  0  0
    3.8313    0.8909   -0.9748 C   0  0  0  0  0  0
    2.4951    1.2936   -0.9094 C   0  0  0  0  0  0
   -0.7796    2.8218    0.3749 C   0  0  0  0  0  0
    0.8834   -1.9808    2.1040 C   0  0  0  0  0  0
   -1.1552    1.8585   -1.9406 C   0  0  0  0  0  0
    0.5084   -2.9526   -0.2079 C   0  0  0  0  0  0
   -3.8630    2.0994   -0.2145 H   0  0  0  0  0  0
   -2.4688   -2.4131    1.4334 H   0  0  0  0  0  0
   -4.8492   -1.7151    1.5279 H   0  0  0  0  0  0
   -5.5411    0.5189    0.7123 H   0  0  0  0  0  0
    3.5895   -2.2186    0.3939 H   0  0  0  0  0  0
    4.5683    1.5724   -1.3798 H   0  0  0  0  0  0
    2.2149    2.2831   -1.2611 H   0  0  0  0  0  0
   -1.6243    3.5089    0.2462 H   0  0  0  0  0  0
    0.1291    3.3374    0.0422 H   0  0  0  0  0  0
   -0.6765    2.6030    1.4430 H   0  0  0  0  0  0
    1.0474   -1.0703    2.6900 H   0  0  0  0  0  0
    1.7362   -2.6498    2.2675 H   0  0  0  0  0  0
   -0.0157   -2.4778    2.4875 H   0  0  0  0  0  0
   -1.3217    0.9506   -2.5300 H   0  0  0  0  0  0
   -0.2542    2.3533   -2.3221 H   0  0  0  0  0  0
   -2.0050    2.5323   -2.1030 H   0  0  0  0  0  0
    0.4051   -2.7383   -1.2770 H   0  0  0  0  0  0
   -0.3991   -3.4690    0.1269 H   0  0  0  0  0  0
    1.3548   -3.6367   -0.0765 H   0  0  0  0  0  0
    7.2815   -2.1099    0.5351 C   0  0  0  0  0  0
    8.2866   -1.7611   -0.3383 C   0  0  0  0  0  0
    7.9564   -0.9001   -1.4101 C   0  0  0  0  0  0
    6.6187   -0.4274   -1.5265 C   0  0  0  0  0  0
    5.6548   -0.8218   -0.5226 C   0  0  0  0  0  0
    6.0079   -1.6544    0.4520 N   0  0  0  0  0  0
    8.9021   -0.5448   -2.3204 N   0  0  0  0  0  0
    8.5511    0.2286   -3.3319 C   0  0  0  0  0  0
    7.1864    0.6706   -3.4799 C   0  0  0  0  0  0
    6.2702    0.3432   -2.5851 N   0  0  0  0  0  0
    6.6886    1.5090   -4.6354 C   0  0  0  0  0  0
    9.6689    0.5865   -4.2847 C   0  0  0  0  0  0
    7.4769   -2.7848    1.3658 H   0  0  0  0  0  0
    9.3027   -2.1288   -0.2348 H   0  0  0  0  0  0
    7.4613    1.7571   -5.3634 H   0  0  0  0  0  0
    5.8845    0.9763   -5.1560 H   0  0  0  0  0  0
    6.2597    2.4444   -4.2578 H   0  0  0  0  0  0
    9.3614    1.2419   -5.0997 H   0  0  0  0  0  0
   10.4760    1.0792   -3.7306 H   0  0  0  0  0  0
   10.0907   -0.3285   -4.7162 H   0  0  0  0  0  0
  1  2  2  0  0  0
  1  6  1  0  0  0
  1 21  1  0  0  0
  2  3  1  0  0  0
  2  9  1  0  0  0
  3  4  2  0  0  0
  3  7  1  0  0  0
  4 22  1  0  0  0
  4  5  1  0  0  0
  5 23  1  0  0  0
  5  6  2  0  0  0
  6 24  1  0  0  0
  7 12  1  0  0  0
  7  8  2  0  0  0
  8 10  1  0  0  0
  8  9  1  0  0  0
  9 17  1  0  0  0
  9 19  1  0  0  0
 10 11  1  0  0  0
 10 16  2  0  0  0
 11 13  2  0  0  0
 11 12  1  0  0  0
 12 18  1  0  0  0
 12 20  1  0  0  0
 13 25  1  0  0  0
 13 14  1  0  0  0
 14 15  2  0  0  0
 14 44  1  0  0  0
 15 16  1  0  0  0
 15 26  1  0  0  0
 16 27  1  0  0  0
 17 28  1  0  0  0
 17 29  1  0  0  0
 17 30  1  0  0  0
 18 32  1  0  0  0
 18 33  1  0  0  0
 18 31  1  0  0  0
 19 34  1  0  0  0
 19 35  1  0  0  0
 19 36  1  0  0  0
 20 37  1  0  0  0
 20 38  1  0  0  0
 20 39  1  0  0  0
 40 41  2  0  0  0
 40 45  1  0  0  0
 40 52  1  0  0  0
 41 42  1  0  0  0
 41 53  1  0  0  0
 42 43  2  0  0  0
 42 46  1  0  0  0
 43 44  1  0  0  0
 43 49  1  0  0  0
 44 45  2  0  0  0
 46 47  2  0  0  0
 47 48  1  0  0  0
 47 51  1  0  0  0
 48 49  2  0  0  0
 48 50  1  0  0  0
 50 54  1  0  0  0
 50 55  1  0  0  0
 50 56  1  0  0  0
 51 57  1  0  0  0
 51 58  1  0  0  0
 51 59  1  0  0  0
M  END
> <b_m_subgroup_collapsed>
0

> <r_j_HOMO-LUMO_Gap_Hartree>
0.10603

> <r_matsci_optelec_Electron_Reorganization_Energy_(eV)>
0.309937

> <r_matsci_optelec_Hole_Reorganization_Energy_(eV)>
0.242067

> <s_m_subgroup_title>
ALL-structures-1320->molecular-polymer-opto-all_copy

> <s_m_subgroupid>
ALL-structures-1320->molecular_materials_half_2-features_copy

$$$$
