# Supplementary material for: Band Gap and Reorganization Energy Prediction of Conducting Polymers by the Integration of Machine Learning and Density Functional Theory
Source: J Chem Inf Model. 2025 May 28;65(11):5360–9. doi: 10.1021/acs.jcim.5c00345 (PMC12152970; doi:10.1021/acs.jcim.5c00345)
Supplement: Supplementary file 2 [file ci5c00345_si_002.zip › Structures_1065.sdf]

D20A25
                    3D
 Schrodinger Suite 2024-2.
 54 59  0  0  1  0            999 V2000
   -3.5209    0.9482    0.0244 C   0  0  0  0  0  0
   -2.1593    0.6770    0.0111 C   0  0  0  0  0  0
   -1.6956   -0.6648   -0.0170 C   0  0  0  0  0  0
   -2.6075   -1.7268   -0.0311 C   0  0  0  0  0  0
   -3.9785   -1.4423   -0.0172 C   0  0  0  0  0  0
   -4.4336   -0.1198    0.0102 C   0  0  0  0  0  0
   -0.2384   -0.6130   -0.0268 C   0  0  0  0  0  0
    0.1792    0.6797   -0.0067 C   0  0  0  0  0  0
   -0.9787    1.6580    0.0210 C   0  0  0  0  0  0
    1.6357    0.7298   -0.0188 C   0  0  0  0  0  0
    2.0997   -0.6110   -0.0474 C   0  0  0  0  0  0
    0.9191   -1.5921   -0.0538 C   0  0  0  0  0  0
    3.4587   -0.8854   -0.0679 C   0  0  0  0  0  0
    4.3867    0.1754   -0.0590 C   0  0  0  0  0  0
    3.9219    1.4982   -0.0309 C   0  0  0  0  0  0
    2.5527    1.7858   -0.0096 C   0  0  0  0  0  0
   -0.9740    2.5163    1.3060 C   0  0  0  0  0  0
    0.9343   -2.4973    1.1984 C   0  0  0  0  0  0
   -0.9932    2.5657   -1.2294 C   0  0  0  0  0  0
    0.9140   -2.4524   -1.3374 C   0  0  0  0  0  0
   -3.8876    1.9727    0.0455 H   0  0  0  0  0  0
   -2.2649   -2.7581   -0.0532 H   0  0  0  0  0  0
   -4.6972   -2.2582   -0.0284 H   0  0  0  0  0  0
   -5.5015    0.0834    0.0202 H   0  0  0  0  0  0
    3.8219   -1.9109   -0.0940 H   0  0  0  0  0  0
    4.6414    2.3135   -0.0282 H   0  0  0  0  0  0
    2.2183    2.8197    0.0113 H   0  0  0  0  0  0
   -1.8587    3.1631    1.3417 H   0  0  0  0  0  0
   -0.0857    3.1582    1.3414 H   0  0  0  0  0  0
   -0.9762    1.8852    2.2011 H   0  0  0  0  0  0
    0.9433   -1.9003    2.1166 H   0  0  0  0  0  0
    1.8218   -3.1412    1.1992 H   0  0  0  0  0  0
    0.0491   -3.1439    1.2203 H   0  0  0  0  0  0
   -1.0066    1.9701   -2.1483 H   0  0  0  0  0  0
   -0.1063    3.2101   -1.2525 H   0  0  0  0  0  0
   -1.8791    3.2117   -1.2274 H   0  0  0  0  0  0
    0.9132   -1.8232   -2.2334 H   0  0  0  0  0  0
    0.0267   -3.0956   -1.3694 H   0  0  0  0  0  0
    1.7998   -3.0973   -1.3739 H   0  0  0  0  0  0
    6.5683   -0.1968    1.1242 C   0  0  0  0  0  0
    5.8547   -0.1097   -0.0630 C   0  0  0  0  0  0
    6.5654   -0.3025   -1.2851 C   0  0  0  0  0  0
    7.9721   -0.5743   -1.2621 C   0  0  0  0  0  0
    8.6575   -0.6530   -0.0286 C   0  0  0  0  0  0
    7.9571   -0.4657    1.1454 C   0  0  0  0  0  0
    5.9053   -0.2291   -2.4836 N   0  0  0  0  0  0
    6.5939   -0.4094   -3.5547 C   0  0  0  0  0  0
    7.9954   -0.6787   -3.5298 C   0  0  0  0  0  0
    8.6621   -0.7596   -2.4322 N   0  0  0  0  0  0
    8.6349   -0.8532   -4.6955 F   0  0  0  0  0  0
    5.9788   -0.3446   -4.7451 F   0  0  0  0  0  0
    6.0403   -0.0528    2.0633 H   0  0  0  0  0  0
    9.7231   -0.8603   -0.0395 H   0  0  0  0  0  0
    8.4725   -0.5239    2.1005 H   0  0  0  0  0  0
  1  2  2  0  0  0
  1  6  1  0  0  0
  1 21  1  0  0  0
  2  3  1  0  0  0
  2  9  1  0  0  0
  3  4  2  0  0  0
  3  7  1  0  0  0
  4 22  1  0  0  0
  4  5  1  0  0  0
  5 23  1  0  0  0
  5  6  2  0  0  0
  6 24  1  0  0  0
  7 12  1  0  0  0
  7  8  2  0  0  0
  8 10  1  0  0  0
  8  9  1  0  0  0
  9 17  1  0  0  0
  9 19  1  0  0  0
 10 11  1  0  0  0
 10 16  2  0  0  0
 11 13  2  0  0  0
 11 12  1  0  0  0
 12 18  1  0  0  0
 12 20  1  0  0  0
 13 25  1  0  0  0
 13 14  1  0  0  0
 14 15  2  0  0  0
 14 41  1  0  0  0
 15 16  1  0  0  0
 15 26  1  0  0  0
 16 27  1  0  0  0
 17 28  1  0  0  0
 17 29  1  0  0  0
 17 30  1  0  0  0
 18 32  1  0  0  0
 18 33  1  0  0  0
 18 31  1  0  0  0
 19 34  1  0  0  0
 19 35  1  0  0  0
 19 36  1  0  0  0
 20 37  1  0  0  0
 20 38  1  0  0  0
 20 39  1  0  0  0
 40 41  1  0  0  0
 40 45  2  0  0  0
 40 52  1  0  0  0
 41 42  2  0  0  0
 42 43  1  0  0  0
 42 46  1  0  0  0
 43 44  2  0  0  0
 43 49  1  0  0  0
 44 45  1  0  0  0
 44 53  1  0  0  0
 45 54  1  0  0  0
 46 47  2  0  0  0
 47 48  1  0  0  0
 47 51  1  0  0  0
 48 49  2  0  0  0
 48 50  1  0  0  0
M  END
> <b_m_subgroup_collapsed>
0

> <r_j_HOMO-LUMO_Gap_Hartree>
0.10981

> <r_matsci_optelec_Electron_Reorganization_Energy_(eV)>
0.50829

> <r_matsci_optelec_Hole_Reorganization_Energy_(eV)>
0.328174

> <s_m_subgroup_title>
ALL-structures-1320->molecular-polymer-opto-all_copy

> <s_m_subgroupid>
ALL-structures-1320->molecular_materials_half_2-features_copy

$$$$
