# Supplementary material for: Band Gap and Reorganization Energy Prediction of Conducting Polymers by the Integration of Machine Learning and Density Functional Theory
Source: J Chem Inf Model. 2025 May 28;65(11):5360–9. doi: 10.1021/acs.jcim.5c00345 (PMC12152970; doi:10.1021/acs.jcim.5c00345)
Supplement: Supplementary file 2 [file ci5c00345_si_002.zip › Structures_1066.sdf]

D20A26
                    3D
 Schrodinger Suite 2024-2.
 58 64  0  0  1  0            999 V2000
   -3.5262    0.9368    0.0001 C   0  0  0  0  0  0
   -2.1656    0.6613    0.0008 C   0  0  0  0  0  0
   -1.7056   -0.6821   -0.0072 C   0  0  0  0  0  0
   -2.6210   -1.7411   -0.0146 C   0  0  0  0  0  0
   -3.9912   -1.4522   -0.0146 C   0  0  0  0  0  0
   -4.4425   -0.1282   -0.0074 C   0  0  0  0  0  0
   -0.2482   -0.6349   -0.0052 C   0  0  0  0  0  0
    0.1733    0.6565    0.0013 C   0  0  0  0  0  0
   -0.9820    1.6386    0.0090 C   0  0  0  0  0  0
    1.6303    0.7029    0.0023 C   0  0  0  0  0  0
    2.0900   -0.6389   -0.0036 C   0  0  0  0  0  0
    0.9072   -1.6173   -0.0063 C   0  0  0  0  0  0
    3.4478   -0.9174   -0.0045 C   0  0  0  0  0  0
    4.3768    0.1399    0.0014 C   0  0  0  0  0  0
    3.9178    1.4634    0.0086 C   0  0  0  0  0  0
    2.5504    1.7558    0.0088 C   0  0  0  0  0  0
   -0.9838    2.5112    1.2840 C   0  0  0  0  0  0
    0.9092   -2.5030    1.2595 C   0  0  0  0  0  0
   -0.9836    2.5313   -1.2517 C   0  0  0  0  0  0
    0.9109   -2.4967   -1.2764 C   0  0  0  0  0  0
   -3.8897    1.9626    0.0059 H   0  0  0  0  0  0
   -2.2814   -2.7737   -0.0204 H   0  0  0  0  0  0
   -4.7122   -2.2661   -0.0202 H   0  0  0  0  0  0
   -5.5098    0.0785   -0.0076 H   0  0  0  0  0  0
    3.8078   -1.9443   -0.0094 H   0  0  0  0  0  0
    4.6397    2.2762    0.0142 H   0  0  0  0  0  0
    2.2193    2.7911    0.0143 H   0  0  0  0  0  0
   -1.8666    3.1611    1.3071 H   0  0  0  0  0  0
   -0.0936    3.1501    1.3187 H   0  0  0  0  0  0
   -0.9935    1.8899    2.1857 H   0  0  0  0  0  0
    0.9114   -1.8913    2.1675 H   0  0  0  0  0  0
    1.7962   -3.1467    1.2794 H   0  0  0  0  0  0
    0.0234   -3.1484    1.2838 H   0  0  0  0  0  0
   -0.9930    1.9246   -2.1634 H   0  0  0  0  0  0
   -0.0934    3.1710   -1.2758 H   0  0  0  0  0  0
   -1.8666    3.1813   -1.2641 H   0  0  0  0  0  0
    0.9147   -1.8808   -2.1816 H   0  0  0  0  0  0
    0.0246   -3.1415   -1.3047 H   0  0  0  0  0  0
    1.7978   -3.1408   -1.2979 H   0  0  0  0  0  0
    7.9747   -0.5623    1.2071 C   0  0  0  0  0  0
    8.6603   -0.7057   -0.0013 C   0  0  0  0  0  0
    7.9698   -0.5796   -1.2087 C   0  0  0  0  0  0
    6.5520   -0.3007   -1.2116 C   0  0  0  0  0  0
    5.8425   -0.1499    0.0011 C   0  0  0  0  0  0
    6.5569   -0.2835    1.2127 C   0  0  0  0  0  0
    8.6651   -0.7261   -2.3871 N   0  0  0  0  0  0
    7.9793   -0.6011   -3.4929 C   0  0  0  0  0  0
    6.5725   -0.3260   -3.4993 C   0  0  0  0  0  0
    5.8759   -0.1796   -2.4027 N   0  0  0  0  0  0
    8.6756   -0.6921    2.3843 N   0  0  0  0  0  0
    7.9946   -0.5521    3.4913 C   0  0  0  0  0  0
    6.5877   -0.2776    3.5002 C   0  0  0  0  0  0
    5.8861   -0.1463    2.4051 N   0  0  0  0  0  0
    9.7251   -0.9148   -0.0010 H   0  0  0  0  0  0
    8.5165   -0.7143   -4.4338 H   0  0  0  0  0  0
    6.0420   -0.2311   -4.4462 H   0  0  0  0  0  0
    8.5361   -0.6520    4.4312 H   0  0  0  0  0  0
    6.0615   -0.1702    4.4482 H   0  0  0  0  0  0
  1  2  2  0  0  0
  1  6  1  0  0  0
  1 21  1  0  0  0
  2  3  1  0  0  0
  2  9  1  0  0  0
  3  4  2  0  0  0
  3  7  1  0  0  0
  4 22  1  0  0  0
  4  5  1  0  0  0
  5 23  1  0  0  0
  5  6  2  0  0  0
  6 24  1  0  0  0
  7 12  1  0  0  0
  7  8  2  0  0  0
  8 10  1  0  0  0
  8  9  1  0  0  0
  9 17  1  0  0  0
  9 19  1  0  0  0
 10 11  1  0  0  0
 10 16  2  0  0  0
 11 13  2  0  0  0
 11 12  1  0  0  0
 12 18  1  0  0  0
 12 20  1  0  0  0
 13 25  1  0  0  0
 13 14  1  0  0  0
 14 15  2  0  0  0
 14 44  1  0  0  0
 15 16  1  0  0  0
 15 26  1  0  0  0
 16 27  1  0  0  0
 17 28  1  0  0  0
 17 29  1  0  0  0
 17 30  1  0  0  0
 18 32  1  0  0  0
 18 33  1  0  0  0
 18 31  1  0  0  0
 19 34  1  0  0  0
 19 35  1  0  0  0
 19 36  1  0  0  0
 20 37  1  0  0  0
 20 38  1  0  0  0
 20 39  1  0  0  0
 40 41  1  0  0  0
 40 45  1  0  0  0
 40 50  2  0  0  0
 41 42  2  0  0  0
 41 54  1  0  0  0
 42 43  1  0  0  0
 42 46  1  0  0  0
 43 44  2  0  0  0
 43 49  1  0  0  0
 44 45  1  0  0  0
 45 53  2  0  0  0
 46 47  2  0  0  0
 47 48  1  0  0  0
 47 55  1  0  0  0
 48 49  2  0  0  0
 48 56  1  0  0  0
 50 51  1  0  0  0
 51 52  2  0  0  0
 51 57  1  0  0  0
 52 53  1  0  0  0
 52 58  1  0  0  0
M  END
> <b_m_subgroup_collapsed>
0

> <r_j_HOMO-LUMO_Gap_Hartree>
0.08245

> <r_matsci_optelec_Electron_Reorganization_Energy_(eV)>
0.250259

> <r_matsci_optelec_Hole_Reorganization_Energy_(eV)>
0.302152

> <s_m_subgroup_title>
ALL-structures-1320->molecular-polymer-opto-all_copy

> <s_m_subgroupid>
ALL-structures-1320->molecular_materials_half_2-features_copy

$$$$
