# Supplementary material for: Band Gap and Reorganization Energy Prediction of Conducting Polymers by the Integration of Machine Learning and Density Functional Theory
Source: J Chem Inf Model. 2025 May 28;65(11):5360–9. doi: 10.1021/acs.jcim.5c00345 (PMC12152970; doi:10.1021/acs.jcim.5c00345)
Supplement: Supplementary file 2 [file ci5c00345_si_002.zip › Structures_1067.sdf]

D20A27
                    3D
 Schrodinger Suite 2024-2.
 50 55  0  0  1  0            999 V2000
   -3.5100    0.9550   -0.0024 C   0  0  0  0  0  0
   -2.1516    0.6687   -0.0012 C   0  0  0  0  0  0
   -1.7024   -0.6787    0.0003 C   0  0  0  0  0  0
   -2.6266   -1.7307    0.0009 C   0  0  0  0  0  0
   -3.9942   -1.4306   -0.0001 C   0  0  0  0  0  0
   -4.4346   -0.1029   -0.0017 C   0  0  0  0  0  0
   -0.2452   -0.6433    0.0004 C   0  0  0  0  0  0
    0.1877    0.6461   -0.0011 C   0  0  0  0  0  0
   -0.9602    1.6372   -0.0021 C   0  0  0  0  0  0
    1.6416    0.6792   -0.0002 C   0  0  0  0  0  0
    2.0949   -0.6646    0.0015 C   0  0  0  0  0  0
    0.9029   -1.6347    0.0021 C   0  0  0  0  0  0
    3.4468   -0.9603    0.0025 C   0  0  0  0  0  0
    4.4135    0.0775    0.0019 C   0  0  0  0  0  0
    3.9396    1.4094    0.0004 C   0  0  0  0  0  0
    2.5806    1.7170   -0.0007 C   0  0  0  0  0  0
   -0.9548    2.5210    1.2653 C   0  0  0  0  0  0
    0.8959   -2.5153    1.2716 C   0  0  0  0  0  0
   -0.9549    2.5191   -1.2707 C   0  0  0  0  0  0
    0.8971   -2.5188   -1.2650 C   0  0  0  0  0  0
   -3.8657    1.9835   -0.0038 H   0  0  0  0  0  0
   -2.2957   -2.7660    0.0020 H   0  0  0  0  0  0
   -4.7221   -2.2383    0.0004 H   0  0  0  0  0  0
   -5.5002    0.1123   -0.0026 H   0  0  0  0  0  0
    3.7625   -1.9955    0.0040 H   0  0  0  0  0  0
    4.6488    2.2324   -0.0002 H   0  0  0  0  0  0
    2.2676    2.7577   -0.0020 H   0  0  0  0  0  0
   -1.8339    3.1761    1.2837 H   0  0  0  0  0  0
   -0.0611    3.1558    1.2929 H   0  0  0  0  0  0
   -0.9667    1.9081    2.1728 H   0  0  0  0  0  0
    0.9075   -1.9003    2.1776 H   0  0  0  0  0  0
    1.7739   -3.1719    1.2932 H   0  0  0  0  0  0
    0.0013   -3.1487    1.2999 H   0  0  0  0  0  0
   -0.9666    1.9049   -2.1773 H   0  0  0  0  0  0
   -0.0614    3.1541   -1.2992 H   0  0  0  0  0  0
   -1.8342    3.1740   -1.2900 H   0  0  0  0  0  0
    0.9096   -1.9063   -2.1727 H   0  0  0  0  0  0
    0.0026   -3.1523   -1.2924 H   0  0  0  0  0  0
    1.7751   -3.1755   -1.2839 H   0  0  0  0  0  0
    5.8536   -0.2077    0.0029 C   0  0  0  0  0  0
    6.9999    1.1284    0.0115 S   0  0  0  0  0  0
    8.3886    0.0973    0.0091 C   0  0  0  0  0  0
    7.9943   -1.2119    0.0018 C   0  0  0  0  0  0
    6.5627   -1.4133   -0.0020 C   0  0  0  0  0  0
    6.2513   -2.8286   -0.0103 C   0  0  0  0  0  0
    7.3595   -3.6156   -0.0123 C   0  0  0  0  0  0
    8.8834   -2.7326   -0.0043 S   0  0  0  0  0  0
    9.3850    0.5176    0.0131 H   0  0  0  0  0  0
    5.2571   -3.2545   -0.0149 H   0  0  0  0  0  0
    7.3855   -4.6985   -0.0182 H   0  0  0  0  0  0
  1  2  2  0  0  0
  1  6  1  0  0  0
  1 21  1  0  0  0
  2  3  1  0  0  0
  2  9  1  0  0  0
  3  4  2  0  0  0
  3  7  1  0  0  0
  4 22  1  0  0  0
  4  5  1  0  0  0
  5 23  1  0  0  0
  5  6  2  0  0  0
  6 24  1  0  0  0
  7 12  1  0  0  0
  7  8  2  0  0  0
  8 10  1  0  0  0
  8  9  1  0  0  0
  9 17  1  0  0  0
  9 19  1  0  0  0
 10 11  1  0  0  0
 10 16  2  0  0  0
 11 13  2  0  0  0
 11 12  1  0  0  0
 12 18  1  0  0  0
 12 20  1  0  0  0
 13 25  1  0  0  0
 13 14  1  0  0  0
 14 15  2  0  0  0
 14 40  1  0  0  0
 15 16  1  0  0  0
 15 26  1  0  0  0
 16 27  1  0  0  0
 17 28  1  0  0  0
 17 29  1  0  0  0
 17 30  1  0  0  0
 18 32  1  0  0  0
 18 33  1  0  0  0
 18 31  1  0  0  0
 19 34  1  0  0  0
 19 35  1  0  0  0
 19 36  1  0  0  0
 20 37  1  0  0  0
 20 38  1  0  0  0
 20 39  1  0  0  0
 40 41  1  0  0  0
 40 44  2  0  0  0
 41 42  1  0  0  0
 42 43  2  0  0  0
 42 48  1  0  0  0
 43 44  1  0  0  0
 43 47  1  0  0  0
 44 45  1  0  0  0
 45 46  2  0  0  0
 45 49  1  0  0  0
 46 47  1  0  0  0
 46 50  1  0  0  0
M  END
> <b_m_subgroup_collapsed>
0

> <r_j_HOMO-LUMO_Gap_Hartree>
0.11602

> <r_matsci_optelec_Electron_Reorganization_Energy_(eV)>
0.230951

> <r_matsci_optelec_Hole_Reorganization_Energy_(eV)>
0.221947

> <s_m_subgroup_title>
ALL-structures-1320->molecular-polymer-opto-all_copy

> <s_m_subgroupid>
ALL-structures-1320->molecular_materials_half_2-features_copy

$$$$
