# Supplementary material for: Band Gap and Reorganization Energy Prediction of Conducting Polymers by the Integration of Machine Learning and Density Functional Theory
Source: J Chem Inf Model. 2025 May 28;65(11):5360–9. doi: 10.1021/acs.jcim.5c00345 (PMC12152970; doi:10.1021/acs.jcim.5c00345)
Supplement: Supplementary file 2 [file ci5c00345_si_002.zip › Structures_1068.sdf]

D20A28
                    3D
 Schrodinger Suite 2024-2.
 51 56  0  0  1  0            999 V2000
   -3.4725    1.0270   -0.0465 C   0  0  0  0  0  0
   -2.1171    0.7275   -0.0356 C   0  0  0  0  0  0
   -1.6816   -0.6245   -0.0155 C   0  0  0  0  0  0
   -2.6162   -1.6669   -0.0073 C   0  0  0  0  0  0
   -3.9807   -1.3535   -0.0187 C   0  0  0  0  0  0
   -4.4076   -0.0216   -0.0379 C   0  0  0  0  0  0
   -0.2248   -0.6034   -0.0098 C   0  0  0  0  0  0
    0.2211    0.6817   -0.0239 C   0  0  0  0  0  0
   -0.9164    1.6831   -0.0445 C   0  0  0  0  0  0
    1.6747    0.7017   -0.0173 C   0  0  0  0  0  0
    2.1128   -0.6496    0.0029 C   0  0  0  0  0  0
    0.9121   -1.6061    0.0045 C   0  0  0  0  0  0
    3.4616   -0.9516    0.0037 C   0  0  0  0  0  0
    4.4274    0.0870   -0.0065 C   0  0  0  0  0  0
    3.9797    1.4250   -0.0265 C   0  0  0  0  0  0
    2.6192    1.7348   -0.0341 C   0  0  0  0  0  0
   -0.9077    2.5847    1.2101 C   0  0  0  0  0  0
    0.8901   -2.4782    1.2796 C   0  0  0  0  0  0
   -0.8966    2.5479   -1.3247 C   0  0  0  0  0  0
    0.9037   -2.4997   -1.2558 C   0  0  0  0  0  0
   -3.8179    2.0589   -0.0620 H   0  0  0  0  0  0
   -2.2959   -2.7055    0.0071 H   0  0  0  0  0  0
   -4.7159   -2.1544   -0.0129 H   0  0  0  0  0  0
   -5.4708    0.2048   -0.0470 H   0  0  0  0  0  0
    3.7889   -1.9893   -0.0108 H   0  0  0  0  0  0
    4.7114    2.2238   -0.0406 H   0  0  0  0  0  0
    2.3090    2.7765   -0.0483 H   0  0  0  0  0  0
   -1.7808    3.2476    1.2147 H   0  0  0  0  0  0
   -0.0081    3.2110    1.2317 H   0  0  0  0  0  0
   -0.9290    1.9849    2.1261 H   0  0  0  0  0  0
    0.9071   -1.8576    2.1817 H   0  0  0  0  0  0
    1.7597   -3.1453    1.3063 H   0  0  0  0  0  0
   -0.0127   -3.0994    1.3088 H   0  0  0  0  0  0
   -0.9091    1.9218   -2.2232 H   0  0  0  0  0  0
    0.0027    3.1741   -1.3565 H   0  0  0  0  0  0
   -1.7700    3.2097   -1.3567 H   0  0  0  0  0  0
    0.9298   -1.8946   -2.1682 H   0  0  0  0  0  0
    0.0015   -3.1218   -1.2835 H   0  0  0  0  0  0
    1.7737   -3.1666   -1.2626 H   0  0  0  0  0  0
    8.0939   -1.3865    0.3592 C   0  0  0  0  0  0
    6.4451   -1.7072    0.7076 S   0  0  0  0  0  0
    5.8581   -0.2227    0.0148 C   0  0  0  0  0  0
    6.9532    0.5107   -0.4636 C   0  0  0  0  0  0
    8.2254   -0.1602   -0.2655 C   0  0  0  0  0  0
    6.8899    1.7246   -1.0892 N   0  0  0  0  0  0
    8.0398    2.2239   -1.4711 C   0  0  0  0  0  0
    9.2998    1.5615   -1.2594 C   0  0  0  0  0  0
    9.4098    0.3956   -0.6749 N   0  0  0  0  0  0
    8.8761   -2.0842    0.6252 H   0  0  0  0  0  0
    8.0236    3.1894   -1.9755 H   0  0  0  0  0  0
   10.2168    2.0414   -1.5998 H   0  0  0  0  0  0
  1  2  2  0  0  0
  1  6  1  0  0  0
  1 21  1  0  0  0
  2  3  1  0  0  0
  2  9  1  0  0  0
  3  4  2  0  0  0
  3  7  1  0  0  0
  4 22  1  0  0  0
  4  5  1  0  0  0
  5 23  1  0  0  0
  5  6  2  0  0  0
  6 24  1  0  0  0
  7 12  1  0  0  0
  7  8  2  0  0  0
  8 10  1  0  0  0
  8  9  1  0  0  0
  9 17  1  0  0  0
  9 19  1  0  0  0
 10 11  1  0  0  0
 10 16  2  0  0  0
 11 13  2  0  0  0
 11 12  1  0  0  0
 12 18  1  0  0  0
 12 20  1  0  0  0
 13 25  1  0  0  0
 13 14  1  0  0  0
 14 15  2  0  0  0
 14 42  1  0  0  0
 15 16  1  0  0  0
 15 26  1  0  0  0
 16 27  1  0  0  0
 17 28  1  0  0  0
 17 29  1  0  0  0
 17 30  1  0  0  0
 18 32  1  0  0  0
 18 33  1  0  0  0
 18 31  1  0  0  0
 19 34  1  0  0  0
 19 35  1  0  0  0
 19 36  1  0  0  0
 20 37  1  0  0  0
 20 38  1  0  0  0
 20 39  1  0  0  0
 40 41  1  0  0  0
 40 44  2  0  0  0
 40 49  1  0  0  0
 41 42  1  0  0  0
 42 43  2  0  0  0
 43 44  1  0  0  0
 43 45  1  0  0  0
 44 48  1  0  0  0
 45 46  2  0  0  0
 46 47  1  0  0  0
 46 50  1  0  0  0
 47 48  2  0  0  0
 47 51  1  0  0  0
M  END
> <b_m_subgroup_collapsed>
0

> <r_j_HOMO-LUMO_Gap_Hartree>
0.0987

> <r_matsci_optelec_Electron_Reorganization_Energy_(eV)>
0.31974

> <r_matsci_optelec_Hole_Reorganization_Energy_(eV)>
0.287822

> <s_m_subgroup_title>
ALL-structures-1320->molecular-polymer-opto-all_copy

> <s_m_subgroupid>
ALL-structures-1320->molecular_materials_half_2-features_copy

$$$$
