# Supplementary material for: Band Gap and Reorganization Energy Prediction of Conducting Polymers by the Integration of Machine Learning and Density Functional Theory
Source: J Chem Inf Model. 2025 May 28;65(11):5360–9. doi: 10.1021/acs.jcim.5c00345 (PMC12152970; doi:10.1021/acs.jcim.5c00345)
Supplement: Supplementary file 2 [file ci5c00345_si_002.zip › Structures_1069.sdf]

D20A29
                    3D
 Schrodinger Suite 2024-2.
 58 63  0  0  1  0            999 V2000
   -3.5323    0.9646   -0.1653 C   0  0  0  0  0  0
   -2.1731    0.6888   -0.1086 C   0  0  0  0  0  0
   -1.7186   -0.6530    0.0025 C   0  0  0  0  0  0
   -2.6372   -1.7084    0.0531 C   0  0  0  0  0  0
   -4.0054   -1.4185   -0.0067 C   0  0  0  0  0  0
   -4.4512   -0.0971   -0.1143 C   0  0  0  0  0  0
   -0.2630   -0.6087    0.0403 C   0  0  0  0  0  0
    0.1633    0.6816   -0.0465 C   0  0  0  0  0  0
   -0.9878    1.6622   -0.1484 C   0  0  0  0  0  0
    1.6142    0.7225   -0.0129 C   0  0  0  0  0  0
    2.0718   -0.6176    0.1063 C   0  0  0  0  0  0
    0.8865   -1.5893    0.1497 C   0  0  0  0  0  0
    3.4209   -0.9087    0.1714 C   0  0  0  0  0  0
    4.3718    0.1411    0.1102 C   0  0  0  0  0  0
    3.9056    1.4696   -0.0057 C   0  0  0  0  0  0
    2.5461    1.7679   -0.0665 C   0  0  0  0  0  0
   -1.0192    2.6334    1.0541 C   0  0  0  0  0  0
    0.8520   -2.3713    1.4832 C   0  0  0  0  0  0
   -0.9537    2.4550   -1.4748 C   0  0  0  0  0  0
    0.9199   -2.5708   -1.0439 C   0  0  0  0  0  0
   -3.8936    1.9877   -0.2488 H   0  0  0  0  0  0
   -2.3017   -2.7386    0.1376 H   0  0  0  0  0  0
   -4.7283   -2.2297    0.0312 H   0  0  0  0  0  0
   -5.5170    0.1113   -0.1586 H   0  0  0  0  0  0
    3.7654   -1.9296    0.2892 H   0  0  0  0  0  0
    4.6168    2.2913   -0.0221 H   0  0  0  0  0  0
    2.2268    2.8037   -0.1421 H   0  0  0  0  0  0
   -1.9017    3.2818    1.0037 H   0  0  0  0  0  0
   -0.1298    3.2750    1.0591 H   0  0  0  0  0  0
   -1.0506    2.0854    2.0019 H   0  0  0  0  0  0
    0.8252   -1.6887    2.3393 H   0  0  0  0  0  0
    1.7399   -3.0053    1.5798 H   0  0  0  0  0  0
   -0.0348   -3.0143    1.5307 H   0  0  0  0  0  0
   -0.9386    1.7800   -2.3372 H   0  0  0  0  0  0
   -0.0630    3.0927   -1.5231 H   0  0  0  0  0  0
   -1.8351    3.1010   -1.5620 H   0  0  0  0  0  0
    0.9557   -2.0323   -1.9969 H   0  0  0  0  0  0
    0.0287   -3.2087   -1.0447 H   0  0  0  0  0  0
    1.8007   -3.2199   -0.9825 H   0  0  0  0  0  0
    7.9487   -1.0889    0.4977 C   0  0  0  0  0  0
    8.3408    0.0905   -0.0708 C   0  0  0  0  0  0
    6.9532    1.0423   -0.4734 S   0  0  0  0  0  0
    5.8042   -0.1480    0.1550 C   0  0  0  0  0  0
    6.5281   -1.2452    0.6187 C   0  0  0  0  0  0
    8.6611   -2.2545    1.0625 C   0  0  0  0  0  0
    7.5920   -3.2205    1.6113 C   0  0  0  0  0  0
    6.2430   -2.5472    1.2645 C   0  0  0  0  0  0
    5.1574   -3.0616    1.4983 O   0  0  0  0  0  0
    9.8665   -2.4336    1.1039 O   0  0  0  0  0  0
    7.7000   -4.6019    0.9375 C   0  0  0  0  0  0
    7.7368   -3.3529    3.1432 C   0  0  0  0  0  0
    9.3418    0.4524   -0.2702 H   0  0  0  0  0  0
    7.6052   -4.5287   -0.1531 H   0  0  0  0  0  0
    8.6728   -5.0485    1.1670 H   0  0  0  0  0  0
    6.9044   -5.2574    1.3078 H   0  0  0  0  0  0
    7.6622   -2.3802    3.6436 H   0  0  0  0  0  0
    6.9453   -4.0017    3.5337 H   0  0  0  0  0  0
    8.7119   -3.7884    3.3848 H   0  0  0  0  0  0
  1  2  2  0  0  0
  1  6  1  0  0  0
  1 21  1  0  0  0
  2  3  1  0  0  0
  2  9  1  0  0  0
  3  4  2  0  0  0
  3  7  1  0  0  0
  4 22  1  0  0  0
  4  5  1  0  0  0
  5 23  1  0  0  0
  5  6  2  0  0  0
  6 24  1  0  0  0
  7 12  1  0  0  0
  7  8  2  0  0  0
  8 10  1  0  0  0
  8  9  1  0  0  0
  9 17  1  0  0  0
  9 19  1  0  0  0
 10 11  1  0  0  0
 10 16  2  0  0  0
 11 13  2  0  0  0
 11 12  1  0  0  0
 12 18  1  0  0  0
 12 20  1  0  0  0
 13 25  1  0  0  0
 13 14  1  0  0  0
 14 15  2  0  0  0
 14 43  1  0  0  0
 15 16  1  0  0  0
 15 26  1  0  0  0
 16 27  1  0  0  0
 17 28  1  0  0  0
 17 29  1  0  0  0
 17 30  1  0  0  0
 18 32  1  0  0  0
 18 33  1  0  0  0
 18 31  1  0  0  0
 19 34  1  0  0  0
 19 35  1  0  0  0
 19 36  1  0  0  0
 20 37  1  0  0  0
 20 38  1  0  0  0
 20 39  1  0  0  0
 40 41  2  0  0  0
 40 44  1  0  0  0
 40 45  1  0  0  0
 41 42  1  0  0  0
 41 52  1  0  0  0
 42 43  1  0  0  0
 43 44  2  0  0  0
 44 47  1  0  0  0
 45 46  1  0  0  0
 45 49  2  0  0  0
 46 47  1  0  0  0
 46 50  1  0  0  0
 46 51  1  0  0  0
 47 48  2  0  0  0
 50 53  1  0  0  0
 50 54  1  0  0  0
 50 55  1  0  0  0
 51 56  1  0  0  0
 51 57  1  0  0  0
 51 58  1  0  0  0
M  END
> <b_m_subgroup_collapsed>
0

> <r_j_HOMO-LUMO_Gap_Hartree>
0.11066

> <r_matsci_optelec_Electron_Reorganization_Energy_(eV)>
0.260374

> <r_matsci_optelec_Hole_Reorganization_Energy_(eV)>
0.237824

> <s_m_subgroup_title>
ALL-structures-1320->molecular-polymer-opto-all_copy

> <s_m_subgroupid>
ALL-structures-1320->molecular_materials_half_2-features_copy

$$$$
