# Supplementary material for: Band Gap and Reorganization Energy Prediction of Conducting Polymers by the Integration of Machine Learning and Density Functional Theory
Source: J Chem Inf Model. 2025 May 28;65(11):5360–9. doi: 10.1021/acs.jcim.5c00345 (PMC12152970; doi:10.1021/acs.jcim.5c00345)
Supplement: Supplementary file 2 [file ci5c00345_si_002.zip › Structures_107.sdf]

D2A3
                    3D
 Schrodinger Suite 2024-2.
 48 51  0  0  1  0            999 V2000
   -3.6181   -0.2079    0.8195 C   0  0  0  0  0  0
   -2.3932    0.4554    0.8174 C   0  0  0  0  0  0
   -1.3323   -0.0182    0.0304 C   0  0  0  0  0  0
   -1.5328   -1.1797   -0.7365 C   0  0  0  0  0  0
   -2.7549   -1.8421   -0.7173 C   0  0  0  0  0  0
   -3.8320   -1.3721    0.0589 C   0  0  0  0  0  0
   -0.0690    0.6375    0.0271 N   0  0  0  0  0  0
    0.0327    2.0373   -0.0422 C   0  0  0  0  0  0
    1.1118   -0.1689    0.1025 C   0  0  0  0  0  0
   -0.9366    2.8072   -0.7233 C   0  0  0  0  0  0
   -0.8290    4.1885   -0.7911 C   0  0  0  0  0  0
    0.2524    4.8619   -0.1893 C   0  0  0  0  0  0
    1.2236    4.0949    0.4818 C   0  0  0  0  0  0
    1.1178    2.7132    0.5566 C   0  0  0  0  0  0
    2.1318   -0.0362   -0.8466 C   0  0  0  0  0  0
    3.2868   -0.8212   -0.7755 C   0  0  0  0  0  0
    3.4188   -1.7727    0.2469 C   0  0  0  0  0  0
    2.3916   -1.9183    1.1952 C   0  0  0  0  0  0
    1.2573   -1.1195    1.1281 C   0  0  0  0  0  0
    4.4948   -2.5978    0.4043 O   0  0  0  0  0  0
    5.5738   -2.4905   -0.5184 C   0  0  0  0  0  0
   -4.4245    0.1772    1.4404 H   0  0  0  0  0  0
   -2.2572    1.3414    1.4306 H   0  0  0  0  0  0
   -0.7219   -1.5610   -1.3501 H   0  0  0  0  0  0
   -2.8727   -2.7315   -1.3299 H   0  0  0  0  0  0
   -1.7709    2.3132   -1.2113 H   0  0  0  0  0  0
   -1.5777    4.7591   -1.3310 H   0  0  0  0  0  0
    2.0583    4.5956    0.9618 H   0  0  0  0  0  0
    1.8752    2.1479    1.0900 H   0  0  0  0  0  0
    2.0307    0.6930   -1.6481 H   0  0  0  0  0  0
    4.0594   -0.6869   -1.5273 H   0  0  0  0  0  0
    2.5089   -2.6550    1.9874 H   0  0  0  0  0  0
    0.4716   -1.2341    1.8716 H   0  0  0  0  0  0
    6.0231   -1.4864   -0.4928 H   0  0  0  0  0  0
    5.2494   -2.7251   -1.5434 H   0  0  0  0  0  0
    6.3109   -3.2276   -0.1943 H   0  0  0  0  0  0
   -5.1461   -2.0336    0.1103 C   0  0  0  0  0  0
   -5.5201   -3.1636   -0.5122 C   0  0  0  0  0  0
   -6.5267   -3.5543   -0.3968 H   0  0  0  0  0  0
   -4.8515   -3.7365   -1.1496 H   0  0  0  0  0  0
   -5.8834   -1.5281    0.7343 H   0  0  0  0  0  0
    0.3647    6.3223   -0.2618 C   0  0  0  0  0  0
    1.4402    6.9115    0.3133 N   0  0  0  0  0  0
    1.5388    8.2220    0.2454 N   0  0  0  0  0  0
    0.5616    8.8804   -0.3897 C   0  0  0  0  0  0
   -0.5095    8.3199   -0.9640 N   0  0  0  0  0  0
   -0.6127    7.0094   -0.9008 N   0  0  0  0  0  0
    0.6452    9.9602   -0.4436 H   0  0  0  0  0  0
  1  2  1  0  0  0
  1 22  1  0  0  0
  1  6  2  0  0  0
  2 23  1  0  0  0
  2  3  2  0  0  0
  3  4  1  0  0  0
  3  7  1  0  0  0
  4  5  2  0  0  0
  4 24  1  0  0  0
  5  6  1  0  0  0
  5 25  1  0  0  0
  6 37  1  0  0  0
  7  9  1  0  0  0
  7  8  1  0  0  0
  8 14  1  0  0  0
  8 10  2  0  0  0
  9 19  1  0  0  0
  9 15  2  0  0  0
 10 11  1  0  0  0
 10 26  1  0  0  0
 11 12  2  0  0  0
 11 27  1  0  0  0
 12 13  1  0  0  0
 12 42  1  0  0  0
 13 14  2  0  0  0
 13 28  1  0  0  0
 14 29  1  0  0  0
 15 16  1  0  0  0
 15 30  1  0  0  0
 16 17  2  0  0  0
 16 31  1  0  0  0
 17 20  1  0  0  0
 17 18  1  0  0  0
 18 32  1  0  0  0
 18 19  2  0  0  0
 19 33  1  0  0  0
 20 21  1  0  0  0
 21 34  1  0  0  0
 21 36  1  0  0  0
 21 35  1  0  0  0
 37 41  1  0  0  0
 37 38  2  0  0  0
 38 39  1  0  0  0
 38 40  1  0  0  0
 42 43  2  0  0  0
 42 47  1  0  0  0
 43 44  1  0  0  0
 44 45  2  0  0  0
 45 46  1  0  0  0
 45 48  1  0  0  0
 46 47  2  0  0  0
M  END
> <b_m_subgroup_collapsed>
0

> <r_j_HOMO-LUMO_Gap_Hartree>
0.09225

> <r_matsci_optelec_Electron_Reorganization_Energy_(eV)>
0.727323

> <r_matsci_optelec_Hole_Reorganization_Energy_(eV)>
0.238603

> <s_m_subgroup_title>
ALL-structures-1320->molecular-polymer-opto-all_copy

> <s_m_subgroupid>
ALL-structures-1320->molecular_materials_half_2-features_copy

$$$$
