# Supplementary material for: Band Gap and Reorganization Energy Prediction of Conducting Polymers by the Integration of Machine Learning and Density Functional Theory
Source: J Chem Inf Model. 2025 May 28;65(11):5360–9. doi: 10.1021/acs.jcim.5c00345 (PMC12152970; doi:10.1021/acs.jcim.5c00345)
Supplement: Supplementary file 2 [file ci5c00345_si_002.zip › Structures_1070.sdf]

D20A30
                    3D
 Schrodinger Suite 2024-2.
 54 59  0  0  1  0            999 V2000
   -3.5180    0.9976   -0.2762 C   0  0  0  0  0  0
   -2.1641    0.7014   -0.1964 C   0  0  0  0  0  0
   -1.7318   -0.6469   -0.0826 C   0  0  0  0  0  0
   -2.6663   -1.6887   -0.0499 C   0  0  0  0  0  0
   -4.0284   -1.3781   -0.1312 C   0  0  0  0  0  0
   -4.4523   -0.0502   -0.2433 C   0  0  0  0  0  0
   -0.2757   -0.6253   -0.0211 C   0  0  0  0  0  0
    0.1717    0.6589   -0.0916 C   0  0  0  0  0  0
   -0.9628    1.6575   -0.2102 C   0  0  0  0  0  0
    1.6231    0.6776   -0.0280 C   0  0  0  0  0  0
    2.0581   -0.6705    0.0853 C   0  0  0  0  0  0
    0.8574   -1.6248    0.1023 C   0  0  0  0  0  0
    3.4017   -0.9818    0.1660 C   0  0  0  0  0  0
    4.3676    0.0546    0.1360 C   0  0  0  0  0  0
    3.9231    1.3900    0.0321 C   0  0  0  0  0  0
    2.5699    1.7099   -0.0513 C   0  0  0  0  0  0
   -1.0023    2.6267    0.9929 C   0  0  0  0  0  0
    0.7904   -2.4117    1.4319 C   0  0  0  0  0  0
   -0.8920    2.4526   -1.5336 C   0  0  0  0  0  0
    0.8972   -2.6019   -1.0944 C   0  0  0  0  0  0
   -3.8626    2.0258   -0.3636 H   0  0  0  0  0  0
   -2.3472   -2.7237    0.0374 H   0  0  0  0  0  0
   -4.7639   -2.1779   -0.1067 H   0  0  0  0  0  0
   -5.5139    0.1741   -0.3053 H   0  0  0  0  0  0
    3.7265   -2.0104    0.2691 H   0  0  0  0  0  0
    4.6473    2.2009    0.0426 H   0  0  0  0  0  0
    2.2669    2.7507   -0.1222 H   0  0  0  0  0  0
   -1.8741    3.2878    0.9274 H   0  0  0  0  0  0
   -0.1040    3.2548    1.0151 H   0  0  0  0  0  0
   -1.0592    2.0785    1.9390 H   0  0  0  0  0  0
    0.7578   -1.7320    2.2900 H   0  0  0  0  0  0
    1.6689   -3.0567    1.5417 H   0  0  0  0  0  0
   -0.1048   -3.0432    1.4615 H   0  0  0  0  0  0
   -0.8718    1.7796   -2.3971 H   0  0  0  0  0  0
    0.0094    3.0758   -1.5643 H   0  0  0  0  0  0
   -1.7615    3.1123   -1.6345 H   0  0  0  0  0  0
    0.9566   -2.0609   -2.0447 H   0  0  0  0  0  0
   -0.0024   -3.2275   -1.1124 H   0  0  0  0  0  0
    1.7677   -3.2633   -1.0204 H   0  0  0  0  0  0
    5.7942   -0.2548    0.1969 C   0  0  0  0  0  0
    7.0717    1.0127   -0.4819 Se  0  0  0  0  0  0
    8.4553   -0.1576    0.0140 C   0  0  0  0  0  0
    7.9251   -1.2810    0.5592 C   0  0  0  0  0  0
    6.4956   -1.3514    0.6548 C   0  0  0  0  0  0
    6.1686   -2.6512    1.3022 C   0  0  0  0  0  0
    7.4038   -3.2705    1.5659 N   0  0  0  0  0  0
    8.5090   -2.5138    1.1436 C   0  0  0  0  0  0
    9.6754   -2.8466    1.2597 O   0  0  0  0  0  0
    5.0952   -3.1650    1.5769 O   0  0  0  0  0  0
    7.5105   -4.5716    2.2014 C   0  0  0  0  0  0
    9.4977    0.0929   -0.1361 H   0  0  0  0  0  0
    8.5711   -4.8156    2.2819 H   0  0  0  0  0  0
    7.0576   -4.5469    3.1972 H   0  0  0  0  0  0
    6.9982   -5.3312    1.6027 H   0  0  0  0  0  0
  1  2  2  0  0  0
  1  6  1  0  0  0
  1 21  1  0  0  0
  2  3  1  0  0  0
  2  9  1  0  0  0
  3  4  2  0  0  0
  3  7  1  0  0  0
  4 22  1  0  0  0
  4  5  1  0  0  0
  5 23  1  0  0  0
  5  6  2  0  0  0
  6 24  1  0  0  0
  7 12  1  0  0  0
  7  8  2  0  0  0
  8 10  1  0  0  0
  8  9  1  0  0  0
  9 17  1  0  0  0
  9 19  1  0  0  0
 10 11  1  0  0  0
 10 16  2  0  0  0
 11 13  2  0  0  0
 11 12  1  0  0  0
 12 18  1  0  0  0
 12 20  1  0  0  0
 13 25  1  0  0  0
 13 14  1  0  0  0
 14 15  2  0  0  0
 14 40  1  0  0  0
 15 16  1  0  0  0
 15 26  1  0  0  0
 16 27  1  0  0  0
 17 28  1  0  0  0
 17 29  1  0  0  0
 17 30  1  0  0  0
 18 32  1  0  0  0
 18 33  1  0  0  0
 18 31  1  0  0  0
 19 34  1  0  0  0
 19 35  1  0  0  0
 19 36  1  0  0  0
 20 37  1  0  0  0
 20 38  1  0  0  0
 20 39  1  0  0  0
 40 41  1  0  0  0
 40 44  2  0  0  0
 41 42  1  0  0  0
 42 43  2  0  0  0
 42 51  1  0  0  0
 43 44  1  0  0  0
 43 47  1  0  0  0
 44 45  1  0  0  0
 45 46  1  0  0  0
 45 49  2  0  0  0
 46 47  1  0  0  0
 46 50  1  0  0  0
 47 48  2  0  0  0
 50 52  1  0  0  0
 50 53  1  0  0  0
 50 54  1  0  0  0
M  END
> <b_m_subgroup_collapsed>
0

> <r_j_HOMO-LUMO_Gap_Hartree>
0.11701

> <r_matsci_optelec_Electron_Reorganization_Energy_(eV)>
0.389691

> <r_matsci_optelec_Hole_Reorganization_Energy_(eV)>
0.2689

> <s_m_subgroup_title>
ALL-structures-1320->molecular-polymer-opto-all_copy

> <s_m_subgroupid>
ALL-structures-1320->molecular_materials_half_2-features_copy

$$$$
