# Supplementary material for: Band Gap and Reorganization Energy Prediction of Conducting Polymers by the Integration of Machine Learning and Density Functional Theory
Source: J Chem Inf Model. 2025 May 28;65(11):5360–9. doi: 10.1021/acs.jcim.5c00345 (PMC12152970; doi:10.1021/acs.jcim.5c00345)
Supplement: Supplementary file 2 [file ci5c00345_si_002.zip › Structures_1071.sdf]

D20A31
                    3D
 Schrodinger Suite 2024-2.
 59 65  0  0  1  0            999 V2000
   -3.5564    1.1557    0.0323 C   0  0  0  0  0  0
   -2.2107    0.8150    0.0332 C   0  0  0  0  0  0
   -1.8162   -0.5467    0.1221 C   0  0  0  0  0  0
   -2.7808   -1.5574    0.2086 C   0  0  0  0  0  0
   -4.1348   -1.2024    0.2064 C   0  0  0  0  0  0
   -4.5216    0.1391    0.1196 C   0  0  0  0  0  0
   -0.3588   -0.5720    0.0997 C   0  0  0  0  0  0
    0.1246    0.6959    0.0006 C   0  0  0  0  0  0
   -0.9821    1.7312   -0.0532 C   0  0  0  0  0  0
    1.5783    0.6685   -0.0264 C   0  0  0  0  0  0
    1.9744   -0.6938    0.0620 C   0  0  0  0  0  0
    0.7458   -1.6089    0.1498 C   0  0  0  0  0  0
    3.3102   -1.0463    0.0508 C   0  0  0  0  0  0
    4.3007   -0.0417   -0.0501 C   0  0  0  0  0  0
    3.8987    1.3075   -0.1279 C   0  0  0  0  0  0
    2.5510    1.6702   -0.1211 C   0  0  0  0  0  0
   -0.9197    2.7012    1.1476 C   0  0  0  0  0  0
    0.7275   -2.4057    1.4736 C   0  0  0  0  0  0
   -0.9641    2.5207   -1.3813 C   0  0  0  0  0  0
    0.6828   -2.5724   -1.0577 C   0  0  0  0  0  0
   -3.8714    2.1952   -0.0352 H   0  0  0  0  0  0
   -2.4912   -2.6028    0.2759 H   0  0  0  0  0  0
   -4.8936   -1.9781    0.2726 H   0  0  0  0  0  0
   -5.5775    0.3976    0.1191 H   0  0  0  0  0  0
    3.6111   -2.0856    0.1110 H   0  0  0  0  0  0
    4.6536    2.0834   -0.2251 H   0  0  0  0  0  0
    2.2754    2.7181   -0.1989 H   0  0  0  0  0  0
   -1.7706    3.3927    1.1312 H   0  0  0  0  0  0
   -0.0004    3.2978    1.1175 H   0  0  0  0  0  0
   -0.9419    2.1551    2.0967 H   0  0  0  0  0  0
    0.7838   -1.7362    2.3387 H   0  0  0  0  0  0
    1.5771   -3.0968    1.5191 H   0  0  0  0  0  0
   -0.1920   -2.9970    1.5582 H   0  0  0  0  0  0
   -1.0160    1.8453   -2.2417 H   0  0  0  0  0  0
   -0.0467    3.1149   -1.4680 H   0  0  0  0  0  0
   -1.8167    3.2079   -1.4341 H   0  0  0  0  0  0
    0.7006   -2.0202   -2.0034 H   0  0  0  0  0  0
   -0.2353   -3.1710   -1.0263 H   0  0  0  0  0  0
    1.5380   -3.2575   -1.0511 H   0  0  0  0  0  0
    8.1895   -0.2704    0.5587 C   0  0  0  0  0  0
    6.7822    0.6211    0.9863 S   0  0  0  0  0  0
    5.7327   -0.3751   -0.0196 C   0  0  0  0  0  0
    6.4902   -1.3675   -0.6394 C   0  0  0  0  0  0
    7.8901   -1.2928   -0.3023 C   0  0  0  0  0  0
    8.9139   -2.2014   -0.8584 C   0  0  0  0  0  0
    8.4303   -3.2035   -1.8503 C   0  0  0  0  0  0
    7.0701   -3.2690   -2.2159 C   0  0  0  0  0  0
    6.0241   -2.3648   -1.6240 C   0  0  0  0  0  0
    9.3529   -4.0870   -2.4278 C   0  0  0  0  0  0
    8.9316   -5.0290   -3.3632 C   0  0  0  0  0  0
    7.5809   -5.0959   -3.7292 C   0  0  0  0  0  0
    6.6580   -4.2226   -3.1579 C   0  0  0  0  0  0
    4.8492   -2.4800   -1.9670 O   0  0  0  0  0  0
   10.0967   -2.1291   -0.5319 O   0  0  0  0  0  0
    9.1666   -0.0140    0.9471 H   0  0  0  0  0  0
   10.3938   -4.0139   -2.1278 H   0  0  0  0  0  0
    9.6507   -5.7113   -3.8088 H   0  0  0  0  0  0
    7.2506   -5.8307   -4.4596 H   0  0  0  0  0  0
    5.6071   -4.2610   -3.4271 H   0  0  0  0  0  0
  1  2  2  0  0  0
  1  6  1  0  0  0
  1 21  1  0  0  0
  2  3  1  0  0  0
  2  9  1  0  0  0
  3  4  2  0  0  0
  3  7  1  0  0  0
  4 22  1  0  0  0
  4  5  1  0  0  0
  5 23  1  0  0  0
  5  6  2  0  0  0
  6 24  1  0  0  0
  7 12  1  0  0  0
  7  8  2  0  0  0
  8 10  1  0  0  0
  8  9  1  0  0  0
  9 17  1  0  0  0
  9 19  1  0  0  0
 10 11  1  0  0  0
 10 16  2  0  0  0
 11 13  2  0  0  0
 11 12  1  0  0  0
 12 18  1  0  0  0
 12 20  1  0  0  0
 13 25  1  0  0  0
 13 14  1  0  0  0
 14 15  2  0  0  0
 14 42  1  0  0  0
 15 16  1  0  0  0
 15 26  1  0  0  0
 16 27  1  0  0  0
 17 28  1  0  0  0
 17 29  1  0  0  0
 17 30  1  0  0  0
 18 32  1  0  0  0
 18 33  1  0  0  0
 18 31  1  0  0  0
 19 34  1  0  0  0
 19 35  1  0  0  0
 19 36  1  0  0  0
 20 37  1  0  0  0
 20 38  1  0  0  0
 20 39  1  0  0  0
 40 41  1  0  0  0
 40 44  2  0  0  0
 40 55  1  0  0  0
 41 42  1  0  0  0
 42 43  2  0  0  0
 43 44  1  0  0  0
 43 48  1  0  0  0
 44 45  1  0  0  0
 45 46  1  0  0  0
 45 54  2  0  0  0
 46 47  1  0  0  0
 46 49  2  0  0  0
 47 48  1  0  0  0
 47 52  2  0  0  0
 48 53  2  0  0  0
 49 50  1  0  0  0
 49 56  1  0  0  0
 50 51  2  0  0  0
 50 57  1  0  0  0
 51 52  1  0  0  0
 51 58  1  0  0  0
 52 59  1  0  0  0
M  END
> <b_m_subgroup_collapsed>
0

> <r_j_HOMO-LUMO_Gap_Hartree>
0.09808

> <r_matsci_optelec_Electron_Reorganization_Energy_(eV)>
0.275644

> <r_matsci_optelec_Hole_Reorganization_Energy_(eV)>
0.252669

> <s_m_subgroup_title>
ALL-structures-1320->molecular-polymer-opto-all_copy

> <s_m_subgroupid>
ALL-structures-1320->molecular_materials_half_2-features_copy

$$$$
