# Supplementary material for: Band Gap and Reorganization Energy Prediction of Conducting Polymers by the Integration of Machine Learning and Density Functional Theory
Source: J Chem Inf Model. 2025 May 28;65(11):5360–9. doi: 10.1021/acs.jcim.5c00345 (PMC12152970; doi:10.1021/acs.jcim.5c00345)
Supplement: Supplementary file 2 [file ci5c00345_si_002.zip › Structures_1072.sdf]

D20A32
                    3D
 Schrodinger Suite 2024-2.
 54 59  0  0  1  0            999 V2000
   -3.5353    0.9126   -0.2251 C   0  0  0  0  0  0
   -2.1738    0.6532   -0.1472 C   0  0  0  0  0  0
   -1.7062   -0.6780    0.0154 C   0  0  0  0  0  0
   -2.6135   -1.7409    0.0986 C   0  0  0  0  0  0
   -3.9839   -1.4680    0.0185 C   0  0  0  0  0  0
   -4.4429   -0.1562   -0.1418 C   0  0  0  0  0  0
   -0.2510   -0.6178    0.0615 C   0  0  0  0  0  0
    0.1625    0.6730   -0.0661 C   0  0  0  0  0  0
   -0.9981    1.6380   -0.2111 C   0  0  0  0  0  0
    1.6132    0.7305   -0.0200 C   0  0  0  0  0  0
    2.0833   -0.5997    0.1463 C   0  0  0  0  0  0
    0.9076   -1.5831    0.2125 C   0  0  0  0  0  0
    3.4350   -0.8747    0.2300 C   0  0  0  0  0  0
    4.3744    0.1839    0.1473 C   0  0  0  0  0  0
    3.8959    1.5031   -0.0140 C   0  0  0  0  0  0
    2.5339    1.7840   -0.0987 C   0  0  0  0  0  0
   -1.0506    2.6497    0.9562 C   0  0  0  0  0  0
    0.8712   -2.3217    1.5702 C   0  0  0  0  0  0
   -0.9616    2.3832   -1.5641 C   0  0  0  0  0  0
    0.9626   -2.6026   -0.9483 C   0  0  0  0  0  0
   -3.9062    1.9280   -0.3497 H   0  0  0  0  0  0
   -2.2672   -2.7635    0.2234 H   0  0  0  0  0  0
   -4.6990   -2.2844    0.0814 H   0  0  0  0  0  0
   -5.5106    0.0384   -0.2021 H   0  0  0  0  0  0
    3.7870   -1.8902    0.3781 H   0  0  0  0  0  0
    4.5970    2.3326   -0.0553 H   0  0  0  0  0  0
    2.2037    2.8126   -0.2154 H   0  0  0  0  0  0
   -1.9385    3.2879    0.8752 H   0  0  0  0  0  0
   -0.1674    3.2991    0.9473 H   0  0  0  0  0  0
   -1.0868    2.1350    1.9222 H   0  0  0  0  0  0
    0.8348   -1.6123    2.4038 H   0  0  0  0  0  0
    1.7624   -2.9472    1.6914 H   0  0  0  0  0  0
   -0.0113   -2.9691    1.6340 H   0  0  0  0  0  0
   -0.9339    1.6782   -2.4016 H   0  0  0  0  0  0
   -0.0765    3.0271   -1.6293 H   0  0  0  0  0  0
   -1.8483    3.0172   -1.6801 H   0  0  0  0  0  0
    1.0013   -2.0953   -1.9183 H   0  0  0  0  0  0
    0.0781   -3.2502   -0.9364 H   0  0  0  0  0  0
    1.8496   -3.2397   -0.8575 H   0  0  0  0  0  0
    5.8087   -0.0920    0.2274 C   0  0  0  0  0  0
    6.9782    1.1686   -0.2215 S   0  0  0  0  0  0
    8.3551    0.1701    0.1331 C   0  0  0  0  0  0
    7.9394   -1.0556    0.5509 C   0  0  0  0  0  0
    6.5218   -1.2196    0.6001 C   0  0  0  0  0  0
    6.2606   -2.5978    1.0931 C   0  0  0  0  0  0
    7.5278   -3.1670    1.3222 N   0  0  0  0  0  0
    8.5937   -2.3026    1.0126 C   0  0  0  0  0  0
    9.7754   -2.5746    1.1232 O   0  0  0  0  0  0
    5.2167   -3.2039    1.2838 O   0  0  0  0  0  0
    7.7019   -4.5242    1.8132 C   0  0  0  0  0  0
    9.3616    0.5480    0.0126 H   0  0  0  0  0  0
    8.7739   -4.7123    1.8885 H   0  0  0  0  0  0
    7.2337   -4.6354    2.7959 H   0  0  0  0  0  0
    7.2441   -5.2396    1.1231 H   0  0  0  0  0  0
  1  2  2  0  0  0
  1  6  1  0  0  0
  1 21  1  0  0  0
  2  3  1  0  0  0
  2  9  1  0  0  0
  3  4  2  0  0  0
  3  7  1  0  0  0
  4 22  1  0  0  0
  4  5  1  0  0  0
  5 23  1  0  0  0
  5  6  2  0  0  0
  6 24  1  0  0  0
  7 12  1  0  0  0
  7  8  2  0  0  0
  8 10  1  0  0  0
  8  9  1  0  0  0
  9 17  1  0  0  0
  9 19  1  0  0  0
 10 11  1  0  0  0
 10 16  2  0  0  0
 11 13  2  0  0  0
 11 12  1  0  0  0
 12 18  1  0  0  0
 12 20  1  0  0  0
 13 25  1  0  0  0
 13 14  1  0  0  0
 14 15  2  0  0  0
 14 40  1  0  0  0
 15 16  1  0  0  0
 15 26  1  0  0  0
 16 27  1  0  0  0
 17 28  1  0  0  0
 17 29  1  0  0  0
 17 30  1  0  0  0
 18 32  1  0  0  0
 18 33  1  0  0  0
 18 31  1  0  0  0
 19 34  1  0  0  0
 19 35  1  0  0  0
 19 36  1  0  0  0
 20 37  1  0  0  0
 20 38  1  0  0  0
 20 39  1  0  0  0
 40 41  1  0  0  0
 40 44  2  0  0  0
 41 42  1  0  0  0
 42 43  2  0  0  0
 42 51  1  0  0  0
 43 44  1  0  0  0
 43 47  1  0  0  0
 44 45  1  0  0  0
 45 46  1  0  0  0
 45 49  2  0  0  0
 46 47  1  0  0  0
 46 50  1  0  0  0
 47 48  2  0  0  0
 50 52  1  0  0  0
 50 53  1  0  0  0
 50 54  1  0  0  0
M  END
> <b_m_subgroup_collapsed>
0

> <r_j_HOMO-LUMO_Gap_Hartree>
0.11646

> <r_matsci_optelec_Electron_Reorganization_Energy_(eV)>
0.331321

> <r_matsci_optelec_Hole_Reorganization_Energy_(eV)>
0.233612

> <s_m_subgroup_title>
ALL-structures-1320->molecular-polymer-opto-all_copy

> <s_m_subgroupid>
ALL-structures-1320->molecular_materials_half_2-features_copy

$$$$
