# Supplementary material for: Band Gap and Reorganization Energy Prediction of Conducting Polymers by the Integration of Machine Learning and Density Functional Theory
Source: J Chem Inf Model. 2025 May 28;65(11):5360–9. doi: 10.1021/acs.jcim.5c00345 (PMC12152970; doi:10.1021/acs.jcim.5c00345)
Supplement: Supplementary file 2 [file ci5c00345_si_002.zip › Structures_1073.sdf]

D20A33
                    3D
 Schrodinger Suite 2024-2.
 58 63  0  0  1  0            999 V2000
   -3.5147    0.6316   -0.1293 C   0  0  0  0  0  0
   -2.1349    0.4840   -0.0857 C   0  0  0  0  0  0
   -1.5570   -0.6992    0.4451 C   0  0  0  0  0  0
   -2.3726   -1.7268    0.9326 C   0  0  0  0  0  0
   -3.7620   -1.5666    0.8858 C   0  0  0  0  0  0
   -4.3301   -0.4013    0.3602 C   0  0  0  0  0  0
   -0.1114   -0.5501    0.3466 C   0  0  0  0  0  0
    0.1941    0.6549   -0.2077 C   0  0  0  0  0  0
   -1.0442    1.4591   -0.5503 C   0  0  0  0  0  0
    1.6351    0.8024   -0.3006 C   0  0  0  0  0  0
    2.2142   -0.3857    0.2213 C   0  0  0  0  0  0
    1.1237   -1.3553    0.6921 C   0  0  0  0  0  0
    3.5832   -0.5492    0.2643 C   0  0  0  0  0  0
    4.4367    0.4768   -0.2215 C   0  0  0  0  0  0
    3.8503    1.6608   -0.7221 C   0  0  0  0  0  0
    2.4673    1.8304   -0.7635 C   0  0  0  0  0  0
   -1.1064    2.7900    0.2352 C   0  0  0  0  0  0
    1.2356   -1.6135    2.2122 C   0  0  0  0  0  0
   -1.1457    1.7298   -2.0683 C   0  0  0  0  0  0
    1.1815   -2.6922   -0.0820 C   0  0  0  0  0  0
   -3.9696    1.5329   -0.5354 H   0  0  0  0  0  0
   -1.9411   -2.6359    1.3430 H   0  0  0  0  0  0
   -4.4068   -2.3564    1.2621 H   0  0  0  0  0  0
   -5.4113   -0.2936    0.3306 H   0  0  0  0  0  0
    4.0182   -1.4480    0.6883 H   0  0  0  0  0  0
    4.4765    2.4790   -1.0552 H   0  0  0  0  0  0
    2.0533    2.7598   -1.1452 H   0  0  0  0  0  0
   -2.0453    3.3169    0.0277 H   0  0  0  0  0  0
   -0.2797    3.4499   -0.0536 H   0  0  0  0  0  0
   -1.0435    2.6146    1.3146 H   0  0  0  0  0  0
    1.1866   -0.6760    2.7752 H   0  0  0  0  0  0
    2.1860   -2.1024    2.4500 H   0  0  0  0  0  0
    0.4194   -2.2605    2.5546 H   0  0  0  0  0  0
   -1.1081    0.7958   -2.6388 H   0  0  0  0  0  0
   -0.3211    2.3695   -2.4049 H   0  0  0  0  0  0
   -2.0863    2.2393   -2.3081 H   0  0  0  0  0  0
    1.1129   -2.5277   -1.1621 H   0  0  0  0  0  0
    0.3555   -3.3467    0.2170 H   0  0  0  0  0  0
    2.1211   -3.2156    0.1280 H   0  0  0  0  0  0
    5.8774    0.2644   -0.1485 C   0  0  0  0  0  0
    6.8230    0.8692   -0.9843 N   0  0  0  0  0  0
    6.6094    1.7020   -2.1571 C   0  0  0  0  0  0
    8.1579    0.4473   -0.6669 C   0  0  0  0  0  0
    9.1483    0.8264   -1.2778 O   0  0  0  0  0  0
    7.9715   -0.4664    0.4402 C   0  0  0  0  0  0
    6.5723   -0.5733    0.7182 C   0  0  0  0  0  0
    8.6580   -1.2432    1.3340 C   0  0  0  0  0  0
    7.7511   -1.8521    2.1725 N   0  0  0  0  0  0
    6.4054   -1.4806    1.8402 C   0  0  0  0  0  0
    5.4257   -1.9274    2.4369 O   0  0  0  0  0  0
    8.0630   -2.7684    3.2538 C   0  0  0  0  0  0
    7.5404    1.6813   -2.7285 H   0  0  0  0  0  0
    5.7893    1.3134   -2.7677 H   0  0  0  0  0  0
    6.4026    2.7443   -1.8899 H   0  0  0  0  0  0
    9.7217   -1.4128    1.4464 H   0  0  0  0  0  0
    7.1184   -3.0462    3.7267 H   0  0  0  0  0  0
    8.5542   -3.6726    2.8757 H   0  0  0  0  0  0
    8.7098   -2.2899    3.9985 H   0  0  0  0  0  0
  1  2  2  0  0  0
  1  6  1  0  0  0
  1 21  1  0  0  0
  2  3  1  0  0  0
  2  9  1  0  0  0
  3  4  2  0  0  0
  3  7  1  0  0  0
  4 22  1  0  0  0
  4  5  1  0  0  0
  5 23  1  0  0  0
  5  6  2  0  0  0
  6 24  1  0  0  0
  7 12  1  0  0  0
  7  8  2  0  0  0
  8 10  1  0  0  0
  8  9  1  0  0  0
  9 17  1  0  0  0
  9 19  1  0  0  0
 10 11  1  0  0  0
 10 16  2  0  0  0
 11 13  2  0  0  0
 11 12  1  0  0  0
 12 18  1  0  0  0
 12 20  1  0  0  0
 13 25  1  0  0  0
 13 14  1  0  0  0
 14 15  2  0  0  0
 14 40  1  0  0  0
 15 16  1  0  0  0
 15 26  1  0  0  0
 16 27  1  0  0  0
 17 28  1  0  0  0
 17 29  1  0  0  0
 17 30  1  0  0  0
 18 32  1  0  0  0
 18 33  1  0  0  0
 18 31  1  0  0  0
 19 34  1  0  0  0
 19 35  1  0  0  0
 19 36  1  0  0  0
 20 37  1  0  0  0
 20 38  1  0  0  0
 20 39  1  0  0  0
 40 41  1  0  0  0
 40 46  2  0  0  0
 41 42  1  0  0  0
 41 43  1  0  0  0
 42 52  1  0  0  0
 42 53  1  0  0  0
 42 54  1  0  0  0
 43 44  2  0  0  0
 43 45  1  0  0  0
 45 46  1  0  0  0
 45 47  2  0  0  0
 46 49  1  0  0  0
 47 48  1  0  0  0
 47 55  1  0  0  0
 48 49  1  0  0  0
 48 51  1  0  0  0
 49 50  2  0  0  0
 51 56  1  0  0  0
 51 57  1  0  0  0
 51 58  1  0  0  0
M  END
> <b_m_subgroup_collapsed>
0

> <r_j_HOMO-LUMO_Gap_Hartree>
0.1

> <r_matsci_optelec_Electron_Reorganization_Energy_(eV)>
0.236864

> <r_matsci_optelec_Hole_Reorganization_Energy_(eV)>
0.276505

> <s_m_subgroup_title>
ALL-structures-1320->molecular-polymer-opto-all_copy

> <s_m_subgroupid>
ALL-structures-1320->molecular_materials_half_2-features_copy

$$$$
