# Supplementary material for: Band Gap and Reorganization Energy Prediction of Conducting Polymers by the Integration of Machine Learning and Density Functional Theory
Source: J Chem Inf Model. 2025 May 28;65(11):5360–9. doi: 10.1021/acs.jcim.5c00345 (PMC12152970; doi:10.1021/acs.jcim.5c00345)
Supplement: Supplementary file 2 [file ci5c00345_si_002.zip › Structures_1074.sdf]

D20A34
                    3D
 Schrodinger Suite 2024-2.
 74 81  0  0  1  0            999 V2000
   -3.5058    0.9317   -0.0074 C   0  0  0  0  0  0
   -2.1452    0.6567   -0.0046 C   0  0  0  0  0  0
   -1.6843   -0.6843   -0.0900 C   0  0  0  0  0  0
   -2.5988   -1.7403   -0.1784 C   0  0  0  0  0  0
   -3.9688   -1.4516   -0.1804 C   0  0  0  0  0  0
   -4.4208   -0.1306   -0.0959 C   0  0  0  0  0  0
   -0.2277   -0.6377   -0.0633 C   0  0  0  0  0  0
    0.1934    0.6518    0.0331 C   0  0  0  0  0  0
   -0.9630    1.6315    0.0811 C   0  0  0  0  0  0
    1.6481    0.6967    0.0593 C   0  0  0  0  0  0
    2.1106   -0.6438   -0.0198 C   0  0  0  0  0  0
    0.9281   -1.6180   -0.1142 C   0  0  0  0  0  0
    3.4661   -0.9232   -0.0153 C   0  0  0  0  0  0
    4.4116    0.1266    0.0647 C   0  0  0  0  0  0
    3.9381    1.4508    0.1397 C   0  0  0  0  0  0
    2.5727    1.7442    0.1399 C   0  0  0  0  0  0
   -0.9864    2.4265    1.4058 C   0  0  0  0  0  0
    0.9062   -2.5927    1.0850 C   0  0  0  0  0  0
   -0.9451    2.5989   -1.1240 C   0  0  0  0  0  0
    0.9540   -2.4049   -1.4438 C   0  0  0  0  0  0
   -3.8708    1.9549    0.0575 H   0  0  0  0  0  0
   -2.2592   -2.7707   -0.2447 H   0  0  0  0  0  0
   -4.6887   -2.2634   -0.2486 H   0  0  0  0  0  0
   -5.4879    0.0764   -0.0989 H   0  0  0  0  0  0
    3.8149   -1.9497   -0.1039 H   0  0  0  0  0  0
    4.6527    2.2644    0.2284 H   0  0  0  0  0  0
    2.2444    2.7779    0.2110 H   0  0  0  0  0  0
   -1.8712    3.0721    1.4535 H   0  0  0  0  0  0
   -0.0987    3.0643    1.4919 H   0  0  0  0  0  0
   -1.0084    1.7530    2.2692 H   0  0  0  0  0  0
    0.8990   -2.0482    2.0354 H   0  0  0  0  0  0
    1.7881   -3.2446    1.0702 H   0  0  0  0  0  0
    0.0157   -3.2313    1.0500 H   0  0  0  0  0  0
   -0.9359    2.0486   -2.0708 H   0  0  0  0  0  0
   -0.0571    3.2413   -1.0933 H   0  0  0  0  0  0
   -1.8299    3.2464   -1.1134 H   0  0  0  0  0  0
    0.9775   -1.7260   -2.3028 H   0  0  0  0  0  0
    0.0660   -3.0415   -1.5353 H   0  0  0  0  0  0
    1.8386   -3.0507   -1.4945 H   0  0  0  0  0  0
   15.2920   -2.1991   -0.4404 C   0  0  0  0  0  0
   14.3706   -3.1586   -0.0151 C   0  0  0  0  0  0
   13.0187   -2.8376    0.1543 C   0  0  0  0  0  0
   14.8772   -0.8915   -0.7246 C   0  0  0  0  0  0
   13.5320   -0.5888   -0.5598 C   0  0  0  0  0  0
   12.5713   -1.5327   -0.1068 C   0  0  0  0  0  0
   12.9144    0.6320   -0.8233 N   0  0  0  0  0  0
   13.5842    1.8383   -1.2626 C   0  0  0  0  0  0
   11.5543    0.5536   -0.5942 C   0  0  0  0  0  0
   10.7947    1.5052   -0.7367 O   0  0  0  0  0  0
   11.2615   -0.8573   -0.1057 C   0  0  0  0  0  0
   10.0008   -1.2789    0.2621 C   0  0  0  0  0  0
    9.7500   -2.5638    1.0302 C   0  0  0  0  0  0
   10.5409   -3.4052    1.4437 O   0  0  0  0  0  0
    8.3970   -2.6442    1.2710 N   0  0  0  0  0  0
    7.8341   -3.7413    2.0363 C   0  0  0  0  0  0
    8.6687   -0.6830    0.0994 C   0  0  0  0  0  0
    7.7273   -1.5527    0.7136 C   0  0  0  0  0  0
    8.1560    0.4501   -0.5529 C   0  0  0  0  0  0
    6.7829    0.6967   -0.5615 C   0  0  0  0  0  0
    5.8651   -0.1603    0.0731 C   0  0  0  0  0  0
    6.3631   -1.3123    0.7180 C   0  0  0  0  0  0
   16.3394   -2.4640   -0.5578 H   0  0  0  0  0  0
   14.7030   -4.1712    0.1967 H   0  0  0  0  0  0
   12.3245   -3.5865    0.5036 H   0  0  0  0  0  0
   15.5843   -0.1431   -1.0690 H   0  0  0  0  0  0
   12.8264    2.6150   -1.3753 H   0  0  0  0  0  0
   14.3271    2.1604   -0.5229 H   0  0  0  0  0  0
   14.0851    1.6764   -2.2248 H   0  0  0  0  0  0
    6.7512   -3.6296    2.0917 H   0  0  0  0  0  0
    8.0743   -4.6971    1.5604 H   0  0  0  0  0  0
    8.2472   -3.7499    3.0504 H   0  0  0  0  0  0
    8.8267    1.1385   -1.0429 H   0  0  0  0  0  0
    6.4160    1.5677   -1.0960 H   0  0  0  0  0  0
    5.6812   -1.9826    1.2299 H   0  0  0  0  0  0
  1  2  2  0  0  0
  1  6  1  0  0  0
  1 21  1  0  0  0
  2  3  1  0  0  0
  2  9  1  0  0  0
  3  4  2  0  0  0
  3  7  1  0  0  0
  4 22  1  0  0  0
  4  5  1  0  0  0
  5 23  1  0  0  0
  5  6  2  0  0  0
  6 24  1  0  0  0
  7 12  1  0  0  0
  7  8  2  0  0  0
  8 10  1  0  0  0
  8  9  1  0  0  0
  9 17  1  0  0  0
  9 19  1  0  0  0
 10 11  1  0  0  0
 10 16  2  0  0  0
 11 13  2  0  0  0
 11 12  1  0  0  0
 12 18  1  0  0  0
 12 20  1  0  0  0
 13 25  1  0  0  0
 13 14  1  0  0  0
 14 15  2  0  0  0
 14 60  1  0  0  0
 15 16  1  0  0  0
 15 26  1  0  0  0
 16 27  1  0  0  0
 17 28  1  0  0  0
 17 29  1  0  0  0
 17 30  1  0  0  0
 18 32  1  0  0  0
 18 33  1  0  0  0
 18 31  1  0  0  0
 19 34  1  0  0  0
 19 35  1  0  0  0
 19 36  1  0  0  0
 20 37  1  0  0  0
 20 38  1  0  0  0
 20 39  1  0  0  0
 40 41  2  0  0  0
 40 43  1  0  0  0
 40 62  1  0  0  0
 41 42  1  0  0  0
 41 63  1  0  0  0
 42 45  2  0  0  0
 42 64  1  0  0  0
 43 44  2  0  0  0
 43 65  1  0  0  0
 44 45  1  0  0  0
 44 46  1  0  0  0
 45 50  1  0  0  0
 46 47  1  0  0  0
 46 48  1  0  0  0
 47 66  1  0  0  0
 47 67  1  0  0  0
 47 68  1  0  0  0
 48 49  2  0  0  0
 48 50  1  0  0  0
 50 51  2  0  0  0
 51 52  1  0  0  0
 51 56  1  0  0  0
 52 53  2  0  0  0
 52 54  1  0  0  0
 54 55  1  0  0  0
 54 57  1  0  0  0
 55 69  1  0  0  0
 55 70  1  0  0  0
 55 71  1  0  0  0
 56 57  1  0  0  0
 56 58  2  0  0  0
 57 61  2  0  0  0
 58 59  1  0  0  0
 58 72  1  0  0  0
 59 60  2  0  0  0
 59 73  1  0  0  0
 60 61  1  0  0  0
 61 74  1  0  0  0
M  END
> <b_m_subgroup_collapsed>
0

> <r_j_HOMO-LUMO_Gap_Hartree>
0.08894

> <r_matsci_optelec_Electron_Reorganization_Energy_(eV)>
0.365848

> <r_matsci_optelec_Hole_Reorganization_Energy_(eV)>
0.190498

> <s_m_subgroup_title>
ALL-structures-1320->molecular-polymer-opto-all_copy

> <s_m_subgroupid>
ALL-structures-1320->molecular_materials_half_2-features_copy

$$$$
