# Supplementary material for: Band Gap and Reorganization Energy Prediction of Conducting Polymers by the Integration of Machine Learning and Density Functional Theory
Source: J Chem Inf Model. 2025 May 28;65(11):5360–9. doi: 10.1021/acs.jcim.5c00345 (PMC12152970; doi:10.1021/acs.jcim.5c00345)
Supplement: Supplementary file 2 [file ci5c00345_si_002.zip › Structures_1075.sdf]

D20A35
                    3D
 Schrodinger Suite 2024-2.
 57 62  0  0  1  0            999 V2000
   -3.5333    0.9358    0.0588 C   0  0  0  0  0  0
   -2.1723    0.6615    0.0424 C   0  0  0  0  0  0
   -1.7117   -0.6813    0.0232 C   0  0  0  0  0  0
   -2.6259   -1.7415    0.0205 C   0  0  0  0  0  0
   -3.9962   -1.4538    0.0373 C   0  0  0  0  0  0
   -4.4483   -0.1302    0.0565 C   0  0  0  0  0  0
   -0.2537   -0.6328    0.0078 C   0  0  0  0  0  0
    0.1670    0.6592    0.0177 C   0  0  0  0  0  0
   -0.9890    1.6402    0.0391 C   0  0  0  0  0  0
    1.6243    0.7067    0.0018 C   0  0  0  0  0  0
    2.0853   -0.6349   -0.0176 C   0  0  0  0  0  0
    0.9024   -1.6140   -0.0177 C   0  0  0  0  0  0
    3.4439   -0.9121   -0.0388 C   0  0  0  0  0  0
    4.3719    0.1480   -0.0423 C   0  0  0  0  0  0
    3.9109    1.4720   -0.0217 C   0  0  0  0  0  0
    2.5426    1.7615    0.0006 C   0  0  0  0  0  0
   -0.9782    2.5103    1.3158 C   0  0  0  0  0  0
    0.9182   -2.5132    1.2387 C   0  0  0  0  0  0
   -1.0047    2.5353   -1.2200 C   0  0  0  0  0  0
    0.8936   -2.4794   -1.2975 C   0  0  0  0  0  0
   -3.8976    1.9613    0.0731 H   0  0  0  0  0  0
   -2.2853   -2.7736    0.0049 H   0  0  0  0  0  0
   -4.7170   -2.2679    0.0351 H   0  0  0  0  0  0
   -5.5159    0.0750    0.0690 H   0  0  0  0  0  0
    3.8053   -1.9384   -0.0589 H   0  0  0  0  0  0
    4.6321    2.2856   -0.0286 H   0  0  0  0  0  0
    2.2092    2.7957    0.0131 H   0  0  0  0  0  0
   -1.8616    3.1589    1.3490 H   0  0  0  0  0  0
   -0.0888    3.1512    1.3422 H   0  0  0  0  0  0
   -0.9778    1.8875    2.2167 H   0  0  0  0  0  0
    0.9241   -1.9120    2.1538 H   0  0  0  0  0  0
    1.8073   -3.1543    1.2442 H   0  0  0  0  0  0
    0.0355   -3.1624    1.2631 H   0  0  0  0  0  0
   -1.0216    1.9305   -2.1328 H   0  0  0  0  0  0
   -0.1164    3.1771   -1.2523 H   0  0  0  0  0  0
   -1.8892    3.1835   -1.2222 H   0  0  0  0  0  0
    0.8911   -1.8539   -2.1955 H   0  0  0  0  0  0
    0.0067   -3.1228   -1.3249 H   0  0  0  0  0  0
    1.7790   -3.1241   -1.3340 H   0  0  0  0  0  0
    7.9175   -0.5309    1.2158 C   0  0  0  0  0  0
    8.6581   -0.6873    0.0358 C   0  0  0  0  0  0
    7.9702   -0.5664   -1.1617 C   0  0  0  0  0  0
    6.5963   -0.2997   -1.2095 C   0  0  0  0  0  0
    5.8402   -0.1389   -0.0443 C   0  0  0  0  0  0
    6.5443   -0.2638    1.1721 C   0  0  0  0  0  0
    8.4804   -0.6805   -2.5602 C   0  0  0  0  0  0
    7.3729   -0.4752   -3.3883 N   0  0  0  0  0  0
    6.1951   -0.2397   -2.6538 C   0  0  0  0  0  0
    9.6135   -0.9042   -2.9476 O   0  0  0  0  0  0
    7.4387   -0.5038   -4.8408 C   0  0  0  0  0  0
    5.1035   -0.0373   -3.1482 O   0  0  0  0  0  0
    8.4127   -0.6171    2.1796 H   0  0  0  0  0  0
    9.7242   -0.8942    0.0502 H   0  0  0  0  0  0
    5.9935   -0.1460    2.1018 H   0  0  0  0  0  0
    6.4339   -0.3140   -5.2216 H   0  0  0  0  0  0
    8.1272    0.2652   -5.2039 H   0  0  0  0  0  0
    7.7904   -1.4812   -5.1848 H   0  0  0  0  0  0
  1  2  2  0  0  0
  1  6  1  0  0  0
  1 21  1  0  0  0
  2  3  1  0  0  0
  2  9  1  0  0  0
  3  4  2  0  0  0
  3  7  1  0  0  0
  4 22  1  0  0  0
  4  5  1  0  0  0
  5 23  1  0  0  0
  5  6  2  0  0  0
  6 24  1  0  0  0
  7 12  1  0  0  0
  7  8  2  0  0  0
  8 10  1  0  0  0
  8  9  1  0  0  0
  9 17  1  0  0  0
  9 19  1  0  0  0
 10 11  1  0  0  0
 10 16  2  0  0  0
 11 13  2  0  0  0
 11 12  1  0  0  0
 12 18  1  0  0  0
 12 20  1  0  0  0
 13 25  1  0  0  0
 13 14  1  0  0  0
 14 15  2  0  0  0
 14 44  1  0  0  0
 15 16  1  0  0  0
 15 26  1  0  0  0
 16 27  1  0  0  0
 17 28  1  0  0  0
 17 29  1  0  0  0
 17 30  1  0  0  0
 18 32  1  0  0  0
 18 33  1  0  0  0
 18 31  1  0  0  0
 19 34  1  0  0  0
 19 35  1  0  0  0
 19 36  1  0  0  0
 20 37  1  0  0  0
 20 38  1  0  0  0
 20 39  1  0  0  0
 40 41  1  0  0  0
 40 45  2  0  0  0
 40 52  1  0  0  0
 41 42  2  0  0  0
 41 53  1  0  0  0
 42 43  1  0  0  0
 42 46  1  0  0  0
 43 44  2  0  0  0
 43 48  1  0  0  0
 44 45  1  0  0  0
 45 54  1  0  0  0
 46 47  1  0  0  0
 46 49  2  0  0  0
 47 48  1  0  0  0
 47 50  1  0  0  0
 48 51  2  0  0  0
 50 55  1  0  0  0
 50 56  1  0  0  0
 50 57  1  0  0  0
M  END
> <b_m_subgroup_collapsed>
0

> <r_j_HOMO-LUMO_Gap_Hartree>
0.10946

> <r_matsci_optelec_Electron_Reorganization_Energy_(eV)>
0.515188

> <r_matsci_optelec_Hole_Reorganization_Energy_(eV)>
0.29361

> <s_m_subgroup_title>
ALL-structures-1320->molecular-polymer-opto-all_copy

> <s_m_subgroupid>
ALL-structures-1320->molecular_materials_half_2-features_copy

$$$$
