# Supplementary material for: Band Gap and Reorganization Energy Prediction of Conducting Polymers by the Integration of Machine Learning and Density Functional Theory
Source: J Chem Inf Model. 2025 May 28;65(11):5360–9. doi: 10.1021/acs.jcim.5c00345 (PMC12152970; doi:10.1021/acs.jcim.5c00345)
Supplement: Supplementary file 2 [file ci5c00345_si_002.zip › Structures_1076.sdf]

D20A36
                    3D
 Schrodinger Suite 2024-2.
 52 58  0  0  1  0            999 V2000
   -3.5245    0.9389   -0.0066 C   0  0  0  0  0  0
   -2.1642    0.6636    0.0022 C   0  0  0  0  0  0
   -1.7047   -0.6801    0.0073 C   0  0  0  0  0  0
   -2.6202   -1.7389    0.0049 C   0  0  0  0  0  0
   -3.9900   -1.4499   -0.0033 C   0  0  0  0  0  0
   -4.4406   -0.1260   -0.0091 C   0  0  0  0  0  0
   -0.2472   -0.6330    0.0129 C   0  0  0  0  0  0
    0.1751    0.6587    0.0092 C   0  0  0  0  0  0
   -0.9802    1.6407    0.0058 C   0  0  0  0  0  0
    1.6322    0.7041    0.0096 C   0  0  0  0  0  0
    2.0914   -0.6385    0.0147 C   0  0  0  0  0  0
    0.9075   -1.6157    0.0211 C   0  0  0  0  0  0
    3.4489   -0.9176    0.0132 C   0  0  0  0  0  0
    4.3787    0.1409    0.0076 C   0  0  0  0  0  0
    3.9201    1.4654    0.0039 C   0  0  0  0  0  0
    2.5525    1.7571    0.0050 C   0  0  0  0  0  0
   -0.9855    2.5243    1.2735 C   0  0  0  0  0  0
    0.9084   -2.4897    1.2955 C   0  0  0  0  0  0
   -0.9778    2.5238   -1.2617 C   0  0  0  0  0  0
    0.9105   -2.5076   -1.2403 C   0  0  0  0  0  0
   -3.8882    1.9646   -0.0113 H   0  0  0  0  0  0
   -2.2813   -2.7717    0.0089 H   0  0  0  0  0  0
   -4.7110   -2.2636   -0.0055 H   0  0  0  0  0  0
   -5.5076    0.0811   -0.0159 H   0  0  0  0  0  0
    3.8096   -1.9440    0.0163 H   0  0  0  0  0  0
    4.6423    2.2778   -0.0003 H   0  0  0  0  0  0
    2.2217    2.7923    0.0017 H   0  0  0  0  0  0
   -1.8675    3.1752    1.2874 H   0  0  0  0  0  0
   -0.0952    3.1628    1.3059 H   0  0  0  0  0  0
   -0.9992    1.9110    2.1802 H   0  0  0  0  0  0
    0.9114   -1.8699    2.1977 H   0  0  0  0  0  0
    1.7942   -3.1346    1.3209 H   0  0  0  0  0  0
    0.0216   -3.1334    1.3253 H   0  0  0  0  0  0
   -0.9853    1.9103   -2.1689 H   0  0  0  0  0  0
   -0.0874    3.1628   -1.2883 H   0  0  0  0  0  0
   -1.8602    3.1740   -1.2809 H   0  0  0  0  0  0
    0.9159   -1.9009   -2.1517 H   0  0  0  0  0  0
    0.0230   -3.1508   -1.2621 H   0  0  0  0  0  0
    1.7960   -3.1537   -1.2544 H   0  0  0  0  0  0
    8.0253   -0.6025    1.1946 C   0  0  0  0  0  0
    8.7545   -0.7313    0.0076 C   0  0  0  0  0  0
    8.0324   -0.5716   -1.1775 C   0  0  0  0  0  0
    6.5881   -0.2835   -1.1791 C   0  0  0  0  0  0
    5.8399   -0.1490    0.0056 C   0  0  0  0  0  0
    6.5806   -0.3139    1.1940 C   0  0  0  0  0  0
    6.0656   -0.2295    2.4456 N   0  0  0  0  0  0
    7.2982   -0.4900    3.4704 S   0  0  0  0  0  0
    8.5384   -0.7229    2.4438 N   0  0  0  0  0  0
    8.5539   -0.6594   -2.4289 N   0  0  0  0  0  0
    7.3205   -0.4011   -3.4551 S   0  0  0  0  0  0
    6.0812   -0.1676   -2.4342 N   0  0  0  0  0  0
    9.8172   -0.9431    0.0100 H   0  0  0  0  0  0
  1  2  2  0  0  0
  1  6  1  0  0  0
  1 21  1  0  0  0
  2  3  1  0  0  0
  2  9  1  0  0  0
  3  4  2  0  0  0
  3  7  1  0  0  0
  4 22  1  0  0  0
  4  5  1  0  0  0
  5 23  1  0  0  0
  5  6  2  0  0  0
  6 24  1  0  0  0
  7 12  1  0  0  0
  7  8  2  0  0  0
  8 10  1  0  0  0
  8  9  1  0  0  0
  9 17  1  0  0  0
  9 19  1  0  0  0
 10 11  1  0  0  0
 10 16  2  0  0  0
 11 13  2  0  0  0
 11 12  1  0  0  0
 12 18  1  0  0  0
 12 20  1  0  0  0
 13 25  1  0  0  0
 13 14  1  0  0  0
 14 15  2  0  0  0
 14 44  1  0  0  0
 15 16  1  0  0  0
 15 26  1  0  0  0
 16 27  1  0  0  0
 17 28  1  0  0  0
 17 29  1  0  0  0
 17 30  1  0  0  0
 18 32  1  0  0  0
 18 33  1  0  0  0
 18 31  1  0  0  0
 19 34  1  0  0  0
 19 35  1  0  0  0
 19 36  1  0  0  0
 20 37  1  0  0  0
 20 38  1  0  0  0
 20 39  1  0  0  0
 40 41  1  0  0  0
 40 45  1  0  0  0
 40 48  2  0  0  0
 41 42  2  0  0  0
 41 52  1  0  0  0
 42 43  1  0  0  0
 42 49  1  0  0  0
 43 44  2  0  0  0
 43 51  1  0  0  0
 44 45  1  0  0  0
 45 46  2  0  0  0
 46 47  1  0  0  0
 47 48  1  0  0  0
 49 50  2  0  0  0
 50 51  2  0  0  0
M  END
> <b_m_subgroup_collapsed>
0

> <r_j_HOMO-LUMO_Gap_Hartree>
0.064

> <r_matsci_optelec_Electron_Reorganization_Energy_(eV)>
0.238758

> <r_matsci_optelec_Hole_Reorganization_Energy_(eV)>
0.451957

> <s_m_subgroup_title>
ALL-structures-1320->molecular-polymer-opto-all_copy

> <s_m_subgroupid>
ALL-structures-1320->molecular_materials_half_2-features_copy

$$$$
