# Supplementary material for: Band Gap and Reorganization Energy Prediction of Conducting Polymers by the Integration of Machine Learning and Density Functional Theory
Source: J Chem Inf Model. 2025 May 28;65(11):5360–9. doi: 10.1021/acs.jcim.5c00345 (PMC12152970; doi:10.1021/acs.jcim.5c00345)
Supplement: Supplementary file 2 [file ci5c00345_si_002.zip › Structures_1077.sdf]

D20A37
                    3D
 Schrodinger Suite 2024-2.
 54 60  0  0  1  0            999 V2000
   -3.4861    0.9725   -0.0024 C   0  0  0  0  0  0
   -2.1297    0.6761   -0.0005 C   0  0  0  0  0  0
   -1.6916   -0.6744   -0.0007 C   0  0  0  0  0  0
   -2.6227   -1.7201   -0.0023 C   0  0  0  0  0  0
   -3.9875   -1.4099   -0.0039 C   0  0  0  0  0  0
   -4.4175   -0.0787   -0.0040 C   0  0  0  0  0  0
   -0.2341   -0.6502    0.0003 C   0  0  0  0  0  0
    0.2079    0.6366    0.0003 C   0  0  0  0  0  0
   -0.9318    1.6364    0.0014 C   0  0  0  0  0  0
    1.6613    0.6596    0.0006 C   0  0  0  0  0  0
    2.1035   -0.6901    0.0013 C   0  0  0  0  0  0
    0.9054   -1.6505    0.0020 C   0  0  0  0  0  0
    3.4547   -0.9859    0.0014 C   0  0  0  0  0  0
    4.4037    0.0620    0.0009 C   0  0  0  0  0  0
    3.9563    1.3982    0.0003 C   0  0  0  0  0  0
    2.5974    1.7028    0.0001 C   0  0  0  0  0  0
   -0.9206    2.5170    1.2708 C   0  0  0  0  0  0
    0.8922   -2.5311    1.2715 C   0  0  0  0  0  0
   -0.9199    2.5207   -1.2652 C   0  0  0  0  0  0
    0.8931   -2.5339   -1.2656 C   0  0  0  0  0  0
   -3.8340    2.0035   -0.0026 H   0  0  0  0  0  0
   -2.2991   -2.7577   -0.0025 H   0  0  0  0  0  0
   -4.7218   -2.2118   -0.0052 H   0  0  0  0  0  0
   -5.4816    0.1439   -0.0054 H   0  0  0  0  0  0
    3.7873   -2.0219    0.0018 H   0  0  0  0  0  0
    4.6974    2.1904    0.0000 H   0  0  0  0  0  0
    2.2779    2.7414   -0.0004 H   0  0  0  0  0  0
   -1.7940    3.1794    1.2890 H   0  0  0  0  0  0
   -0.0220    3.1444    1.3013 H   0  0  0  0  0  0
   -0.9393    1.9025    2.1771 H   0  0  0  0  0  0
    0.9036   -1.9169    2.1776 H   0  0  0  0  0  0
    1.7673   -3.1905    1.2940 H   0  0  0  0  0  0
   -0.0043   -3.1613    1.2973 H   0  0  0  0  0  0
   -0.9380    1.9090   -2.1735 H   0  0  0  0  0  0
   -0.0213    3.1484   -1.2932 H   0  0  0  0  0  0
   -1.7934    3.1830   -1.2816 H   0  0  0  0  0  0
    0.9057   -1.9216   -2.1731 H   0  0  0  0  0  0
   -0.0036   -3.1637   -1.2907 H   0  0  0  0  0  0
    1.7682   -3.1936   -1.2858 H   0  0  0  0  0  0
   12.6619   -0.6485   -0.0004 C   0  0  0  0  0  0
   12.0388    1.0039   -0.0012 S   0  0  0  0  0  0
   10.4143    0.3348   -0.0004 C   0  0  0  0  0  0
   10.4998   -1.0895    0.0003 C   0  0  0  0  0  0
   11.7906   -1.6030    0.0003 N   0  0  0  0  0  0
    9.1953    1.0055   -0.0005 C   0  0  0  0  0  0
    8.0324    0.2249    0.0002 C   0  0  0  0  0  0
    8.1191   -1.2009    0.0009 C   0  0  0  0  0  0
    9.3361   -1.8709    0.0010 C   0  0  0  0  0  0
    6.7515    0.7371    0.0003 N   0  0  0  0  0  0
    5.8460   -0.1982    0.0009 C   0  0  0  0  0  0
    6.4961   -1.8683    0.0016 S   0  0  0  0  0  0
   13.7337   -0.8164   -0.0005 H   0  0  0  0  0  0
    9.1200    2.0881   -0.0011 H   0  0  0  0  0  0
    9.4124   -2.9535    0.0016 H   0  0  0  0  0  0
  1  2  2  0  0  0
  1  6  1  0  0  0
  1 21  1  0  0  0
  2  3  1  0  0  0
  2  9  1  0  0  0
  3  4  2  0  0  0
  3  7  1  0  0  0
  4 22  1  0  0  0
  4  5  1  0  0  0
  5 23  1  0  0  0
  5  6  2  0  0  0
  6 24  1  0  0  0
  7 12  1  0  0  0
  7  8  2  0  0  0
  8 10  1  0  0  0
  8  9  1  0  0  0
  9 17  1  0  0  0
  9 19  1  0  0  0
 10 11  1  0  0  0
 10 16  2  0  0  0
 11 13  2  0  0  0
 11 12  1  0  0  0
 12 18  1  0  0  0
 12 20  1  0  0  0
 13 25  1  0  0  0
 13 14  1  0  0  0
 14 15  2  0  0  0
 14 50  1  0  0  0
 15 16  1  0  0  0
 15 26  1  0  0  0
 16 27  1  0  0  0
 17 28  1  0  0  0
 17 29  1  0  0  0
 17 30  1  0  0  0
 18 32  1  0  0  0
 18 33  1  0  0  0
 18 31  1  0  0  0
 19 34  1  0  0  0
 19 35  1  0  0  0
 19 36  1  0  0  0
 20 37  1  0  0  0
 20 38  1  0  0  0
 20 39  1  0  0  0
 40 41  1  0  0  0
 40 44  2  0  0  0
 40 52  1  0  0  0
 41 42  1  0  0  0
 42 43  1  0  0  0
 42 45  2  0  0  0
 43 44  1  0  0  0
 43 48  2  0  0  0
 45 46  1  0  0  0
 45 53  1  0  0  0
 46 47  2  0  0  0
 46 49  1  0  0  0
 47 48  1  0  0  0
 47 51  1  0  0  0
 48 54  1  0  0  0
 49 50  2  0  0  0
 50 51  1  0  0  0
M  END
> <b_m_subgroup_collapsed>
0

> <r_j_HOMO-LUMO_Gap_Hartree>
0.12174

> <r_matsci_optelec_Electron_Reorganization_Energy_(eV)>
0.257868

> <r_matsci_optelec_Hole_Reorganization_Energy_(eV)>
0.201961

> <s_m_subgroup_title>
ALL-structures-1320->molecular-polymer-opto-all_copy

> <s_m_subgroupid>
ALL-structures-1320->molecular_materials_half_2-features_copy

$$$$
