# Supplementary material for: Band Gap and Reorganization Energy Prediction of Conducting Polymers by the Integration of Machine Learning and Density Functional Theory
Source: J Chem Inf Model. 2025 May 28;65(11):5360–9. doi: 10.1021/acs.jcim.5c00345 (PMC12152970; doi:10.1021/acs.jcim.5c00345)
Supplement: Supplementary file 2 [file ci5c00345_si_002.zip › Structures_1078.sdf]

D20A38
                    3D
 Schrodinger Suite 2024-2.
 58 64  0  0  1  0            999 V2000
   -3.5350    0.7976    0.2063 C   0  0  0  0  0  0
   -2.1664    0.5742    0.1469 C   0  0  0  0  0  0
   -1.6612   -0.6524   -0.3587 C   0  0  0  0  0  0
   -2.5400   -1.6463   -0.8046 C   0  0  0  0  0  0
   -3.9184   -1.4095   -0.7424 C   0  0  0  0  0  0
   -4.4143   -0.2017   -0.2424 C   0  0  0  0  0  0
   -0.2068   -0.5764   -0.2916 C   0  0  0  0  0  0
    0.1716    0.6242    0.2227 C   0  0  0  0  0  0
   -1.0169    1.4996    0.5714 C   0  0  0  0  0  0
    1.6243    0.7014    0.2835 C   0  0  0  0  0  0
    2.1307   -0.5248   -0.2239 C   0  0  0  0  0  0
    0.9803   -1.4572   -0.6327 C   0  0  0  0  0  0
    3.4936   -0.7514   -0.3021 C   0  0  0  0  0  0
    4.4024    0.2454    0.1271 C   0  0  0  0  0  0
    3.8889    1.4553    0.6366 C   0  0  0  0  0  0
    2.5137    1.6922    0.7147 C   0  0  0  0  0  0
   -1.0753    1.8013    2.0856 C   0  0  0  0  0  0
    0.9872   -2.7601    0.2010 C   0  0  0  0  0  0
   -1.0242    2.8164   -0.2355 C   0  0  0  0  0  0
    1.0387   -1.7873   -2.1415 C   0  0  0  0  0  0
   -3.9330    1.7331    0.5936 H   0  0  0  0  0  0
   -2.1661   -2.5888   -1.1954 H   0  0  0  0  0  0
   -4.6110   -2.1734   -1.0869 H   0  0  0  0  0  0
   -5.4876   -0.0341   -0.2013 H   0  0  0  0  0  0
    3.8790   -1.6862   -0.6975 H   0  0  0  0  0  0
    4.5776    2.2343    0.9536 H   0  0  0  0  0  0
    2.1530    2.6429    1.1000 H   0  0  0  0  0  0
   -1.9827    2.3643    2.3324 H   0  0  0  0  0  0
   -0.2105    2.3994    2.3961 H   0  0  0  0  0  0
   -1.0787    0.8763    2.6702 H   0  0  0  0  0  0
    0.9512   -2.5410    1.2736 H   0  0  0  0  0  0
    1.8939   -3.3427   -0.0000 H   0  0  0  0  0  0
    0.1215   -3.3848   -0.0492 H   0  0  0  0  0  0
   -0.9873    2.6199   -1.3112 H   0  0  0  0  0  0
   -0.1603    3.4375    0.0284 H   0  0  0  0  0  0
   -1.9319    3.3931   -0.0242 H   0  0  0  0  0  0
    1.0403   -0.8734   -2.7455 H   0  0  0  0  0  0
    0.1748   -2.3935   -2.4405 H   0  0  0  0  0  0
    1.9474   -2.3533   -2.3767 H   0  0  0  0  0  0
    6.5074   -0.6883   -1.0059 C   0  0  0  0  0  0
    5.8628    0.0164    0.0651 C   0  0  0  0  0  0
    6.7555    0.4761    1.0190 C   0  0  0  0  0  0
    8.1701    0.2705    0.9549 C   0  0  0  0  0  0
    8.7957   -0.4080   -0.0530 C   0  0  0  0  0  0
    7.9209   -0.8837   -1.0640 C   0  0  0  0  0  0
    8.2091   -1.5811   -2.1821 N   0  0  0  0  0  0
    7.0198   -1.7740   -2.7331 N   0  0  0  0  0  0
    5.9637   -1.2767   -2.0952 N   0  0  0  0  0  0
    6.8764   -2.5080   -3.9783 C   0  0  0  0  0  0
    6.5013    1.2517    2.1808 N   0  0  0  0  0  0
    7.6923    0.9699    3.0288 O   0  0  0  0  0  0
    8.7723    0.8745    2.1100 N   0  0  0  0  0  0
    9.8654   -0.5838   -0.0742 H   0  0  0  0  0  0
    5.8147   -2.5394   -4.2220 H   0  0  0  0  0  0
    7.4334   -2.0004   -4.7704 H   0  0  0  0  0  0
    7.2669   -3.5207   -3.8518 H   0  0  0  0  0  0
    5.7258    0.8939    2.7426 H   0  0  0  0  0  0
    9.0289    1.8468    1.8976 H   0  0  0  0  0  0
  1  2  2  0  0  0
  1  6  1  0  0  0
  1 21  1  0  0  0
  2  3  1  0  0  0
  2  9  1  0  0  0
  3  4  2  0  0  0
  3  7  1  0  0  0
  4 22  1  0  0  0
  4  5  1  0  0  0
  5 23  1  0  0  0
  5  6  2  0  0  0
  6 24  1  0  0  0
  7 12  1  0  0  0
  7  8  2  0  0  0
  8 10  1  0  0  0
  8  9  1  0  0  0
  9 17  1  0  0  0
  9 19  1  0  0  0
 10 11  1  0  0  0
 10 16  2  0  0  0
 11 13  2  0  0  0
 11 12  1  0  0  0
 12 18  1  0  0  0
 12 20  1  0  0  0
 13 25  1  0  0  0
 13 14  1  0  0  0
 14 15  2  0  0  0
 14 41  1  0  0  0
 15 16  1  0  0  0
 15 26  1  0  0  0
 16 27  1  0  0  0
 17 28  1  0  0  0
 17 29  1  0  0  0
 17 30  1  0  0  0
 18 32  1  0  0  0
 18 33  1  0  0  0
 18 31  1  0  0  0
 19 34  1  0  0  0
 19 35  1  0  0  0
 19 36  1  0  0  0
 20 37  1  0  0  0
 20 38  1  0  0  0
 20 39  1  0  0  0
 40 41  1  0  0  0
 40 45  1  0  0  0
 40 48  2  0  0  0
 41 42  2  0  0  0
 42 43  1  0  0  0
 42 50  1  0  0  0
 43 44  2  0  0  0
 43 52  1  0  0  0
 44 45  1  0  0  0
 44 53  1  0  0  0
 45 46  2  0  0  0
 46 47  1  0  0  0
 47 48  1  0  0  0
 47 49  1  0  0  0
 49 54  1  0  0  0
 49 55  1  0  0  0
 49 56  1  0  0  0
 50 51  1  0  0  0
 50 57  1  0  0  0
 51 52  1  0  0  0
 52 58  1  0  0  0
M  END
> <b_m_subgroup_collapsed>
0

> <r_j_HOMO-LUMO_Gap_Hartree>
0.12767

> <r_matsci_optelec_Electron_Reorganization_Energy_(eV)>
0.292768

> <r_matsci_optelec_Hole_Reorganization_Energy_(eV)>
0.297321

> <s_m_subgroup_title>
ALL-structures-1320->molecular-polymer-opto-all_copy

> <s_m_subgroupid>
ALL-structures-1320->molecular_materials_half_2-features_copy

$$$$
