# Supplementary material for: Band Gap and Reorganization Energy Prediction of Conducting Polymers by the Integration of Machine Learning and Density Functional Theory
Source: J Chem Inf Model. 2025 May 28;65(11):5360–9. doi: 10.1021/acs.jcim.5c00345 (PMC12152970; doi:10.1021/acs.jcim.5c00345)
Supplement: Supplementary file 2 [file ci5c00345_si_002.zip › Structures_1079.sdf]

D20A39
                    3D
 Schrodinger Suite 2024-2.
 62 68  0  0  1  0            999 V2000
   -3.5367    0.8498    0.2601 C   0  0  0  0  0  0
   -2.1736    0.6013    0.1763 C   0  0  0  0  0  0
   -1.6965   -0.5774   -0.4551 C   0  0  0  0  0  0
   -2.5987   -1.4998   -0.9972 C   0  0  0  0  0  0
   -3.9714   -1.2395   -0.9063 C   0  0  0  0  0  0
   -4.4392   -0.0777   -0.2855 C   0  0  0  0  0  0
   -0.2409   -0.5439   -0.3816 C   0  0  0  0  0  0
    0.1651    0.5851    0.2577 C   0  0  0  0  0  0
   -1.0025    1.4505    0.6922 C   0  0  0  0  0  0
    1.6189    0.6203    0.3292 C   0  0  0  0  0  0
    2.0980   -0.5538   -0.3086 C   0  0  0  0  0  0
    0.9267   -1.4084   -0.8185 C   0  0  0  0  0  0
    3.4556   -0.8045   -0.4029 C   0  0  0  0  0  0
    4.3870    0.1098    0.1476 C   0  0  0  0  0  0
    3.8988    1.2644    0.7894 C   0  0  0  0  0  0
    2.5303    1.5292    0.8774 C   0  0  0  0  0  0
   -1.0584    1.6053    2.2294 C   0  0  0  0  0  0
    0.9025   -2.7953   -0.1345 C   0  0  0  0  0  0
   -0.9726    2.8411    0.0168 C   0  0  0  0  0  0
    0.9772   -1.5727   -2.3547 C   0  0  0  0  0  0
   -3.9130    1.7498    0.7415 H   0  0  0  0  0  0
   -2.2470   -2.4064   -1.4819 H   0  0  0  0  0  0
   -4.6812   -1.9490   -1.3233 H   0  0  0  0  0  0
   -5.5084    0.1092   -0.2239 H   0  0  0  0  0  0
    3.8212   -1.6996   -0.8963 H   0  0  0  0  0  0
    4.6020    1.9625    1.2302 H   0  0  0  0  0  0
    2.1901    2.4333    1.3747 H   0  0  0  0  0  0
   -1.9522    2.1649    2.5299 H   0  0  0  0  0  0
   -0.1802    2.1494    2.5964 H   0  0  0  0  0  0
   -1.0855    0.6276    2.7226 H   0  0  0  0  0  0
    0.8777   -2.6953    0.9559 H   0  0  0  0  0  0
    1.7934   -3.3735   -0.4052 H   0  0  0  0  0  0
    0.0198   -3.3672   -0.4462 H   0  0  0  0  0  0
   -0.9439    2.7485   -1.0744 H   0  0  0  0  0  0
   -0.0901    3.4084    0.3358 H   0  0  0  0  0  0
   -1.8628    3.4217    0.2874 H   0  0  0  0  0  0
    0.9973   -0.5986   -2.8552 H   0  0  0  0  0  0
    0.1002   -2.1237   -2.7151 H   0  0  0  0  0  0
    1.8727   -2.1297   -2.6538 H   0  0  0  0  0  0
    6.4730   -0.7296   -1.0253 C   0  0  0  0  0  0
    5.8447   -0.1521    0.0680 C   0  0  0  0  0  0
    6.7607    0.1979    1.1177 C   0  0  0  0  0  0
    8.1701   -0.0330    1.0252 C   0  0  0  0  0  0
    8.7690   -0.6094   -0.1237 C   0  0  0  0  0  0
    7.8875   -0.9314   -1.1229 C   0  0  0  0  0  0
    8.1914   -1.4631   -2.4085 N   0  0  0  0  0  0
    6.9237   -1.8371   -3.0058 N   0  0  0  0  0  0
    5.8797   -1.1748   -2.2407 N   0  0  0  0  0  0
    6.7525   -3.2887   -2.8372 C   0  0  0  0  0  0
    6.5100    0.7263    2.3396 N   0  0  0  0  0  0
    7.7116    0.7941    2.9006 N   0  0  0  0  0  0
    8.7450    0.3605    2.1840 N   0  0  0  0  0  0
    7.8847    1.2998    4.2538 C   0  0  0  0  0  0
    9.8381   -0.7773   -0.1992 H   0  0  0  0  0  0
    8.6385   -0.7753   -3.0140 H   0  0  0  0  0  0
    5.4952   -0.4120   -2.7956 H   0  0  0  0  0  0
    5.7861   -3.5675   -3.2613 H   0  0  0  0  0  0
    7.5540   -3.7888   -3.3881 H   0  0  0  0  0  0
    6.7888   -3.5943   -1.7810 H   0  0  0  0  0  0
    8.9493    1.2626    4.4833 H   0  0  0  0  0  0
    7.5191    2.3284    4.3117 H   0  0  0  0  0  0
    7.3218    0.6742    4.9537 H   0  0  0  0  0  0
  1  2  2  0  0  0
  1  6  1  0  0  0
  1 21  1  0  0  0
  2  3  1  0  0  0
  2  9  1  0  0  0
  3  4  2  0  0  0
  3  7  1  0  0  0
  4 22  1  0  0  0
  4  5  1  0  0  0
  5 23  1  0  0  0
  5  6  2  0  0  0
  6 24  1  0  0  0
  7 12  1  0  0  0
  7  8  2  0  0  0
  8 10  1  0  0  0
  8  9  1  0  0  0
  9 17  1  0  0  0
  9 19  1  0  0  0
 10 11  1  0  0  0
 10 16  2  0  0  0
 11 13  2  0  0  0
 11 12  1  0  0  0
 12 18  1  0  0  0
 12 20  1  0  0  0
 13 25  1  0  0  0
 13 14  1  0  0  0
 14 15  2  0  0  0
 14 41  1  0  0  0
 15 16  1  0  0  0
 15 26  1  0  0  0
 16 27  1  0  0  0
 17 28  1  0  0  0
 17 29  1  0  0  0
 17 30  1  0  0  0
 18 32  1  0  0  0
 18 33  1  0  0  0
 18 31  1  0  0  0
 19 34  1  0  0  0
 19 35  1  0  0  0
 19 36  1  0  0  0
 20 37  1  0  0  0
 20 38  1  0  0  0
 20 39  1  0  0  0
 40 41  2  0  0  0
 40 45  1  0  0  0
 40 48  1  0  0  0
 41 42  1  0  0  0
 42 43  1  0  0  0
 42 50  2  0  0  0
 43 44  1  0  0  0
 43 52  2  0  0  0
 44 45  2  0  0  0
 44 54  1  0  0  0
 45 46  1  0  0  0
 46 47  1  0  0  0
 46 55  1  0  0  0
 47 48  1  0  0  0
 47 49  1  0  0  0
 48 56  1  0  0  0
 49 57  1  0  0  0
 49 58  1  0  0  0
 49 59  1  0  0  0
 50 51  1  0  0  0
 51 52  1  0  0  0
 51 53  1  0  0  0
 53 60  1  0  0  0
 53 61  1  0  0  0
 53 62  1  0  0  0
M  END
> <b_m_subgroup_collapsed>
0

> <r_j_HOMO-LUMO_Gap_Hartree>
0.12722

> <r_matsci_optelec_Electron_Reorganization_Energy_(eV)>
0.319836

> <r_matsci_optelec_Hole_Reorganization_Energy_(eV)>
0.454968

> <s_m_subgroup_title>
ALL-structures-1320->molecular-polymer-opto-all_copy

> <s_m_subgroupid>
ALL-structures-1320->molecular_materials_half_2-features_copy

$$$$
