# Supplementary material for: Band Gap and Reorganization Energy Prediction of Conducting Polymers by the Integration of Machine Learning and Density Functional Theory
Source: J Chem Inf Model. 2025 May 28;65(11):5360–9. doi: 10.1021/acs.jcim.5c00345 (PMC12152970; doi:10.1021/acs.jcim.5c00345)
Supplement: Supplementary file 2 [file ci5c00345_si_002.zip › Structures_108.sdf]

D2A4
                    3D
 Schrodinger Suite 2024-2.
 50 54  0  0  1  0            999 V2000
   -3.6685   -0.1895    0.7601 C   0  0  0  0  0  0
   -2.4415    0.4683    0.7486 C   0  0  0  0  0  0
   -1.3629   -0.0556    0.0201 C   0  0  0  0  0  0
   -1.5541   -1.2592   -0.6829 C   0  0  0  0  0  0
   -2.7791   -1.9142   -0.6529 C   0  0  0  0  0  0
   -3.8723   -1.3969    0.0682 C   0  0  0  0  0  0
   -0.1017    0.5957    0.0073 N   0  0  0  0  0  0
   -0.0061    2.0005   -0.0672 C   0  0  0  0  0  0
    1.0882   -0.1930    0.0826 C   0  0  0  0  0  0
   -0.9169    2.7502   -0.8378 C   0  0  0  0  0  0
   -0.8129    4.1337   -0.9110 C   0  0  0  0  0  0
    0.2048    4.8273   -0.2283 C   0  0  0  0  0  0
    1.1181    4.0717    0.5354 C   0  0  0  0  0  0
    1.0154    2.6906    0.6172 C   0  0  0  0  0  0
    2.1364    0.0038   -0.8193 C   0  0  0  0  0  0
    3.3071   -0.7577   -0.7434 C   0  0  0  0  0  0
    3.4275   -1.7516    0.2339 C   0  0  0  0  0  0
    2.3727   -1.9624    1.1348 C   0  0  0  0  0  0
    1.2234   -1.1857    1.0657 C   0  0  0  0  0  0
    4.5179   -2.5593    0.3930 O   0  0  0  0  0  0
    5.6217   -2.3933   -0.4864 C   0  0  0  0  0  0
   -4.4876    0.2359    1.3368 H   0  0  0  0  0  0
   -2.3162    1.3895    1.3101 H   0  0  0  0  0  0
   -0.7317   -1.6787   -1.2548 H   0  0  0  0  0  0
   -2.8878   -2.8382   -1.2141 H   0  0  0  0  0  0
   -1.7042    2.2416   -1.3867 H   0  0  0  0  0  0
   -1.5296    4.6737   -1.5266 H   0  0  0  0  0  0
    1.9036    4.5901    1.0776 H   0  0  0  0  0  0
    1.7272    2.1338    1.2200 H   0  0  0  0  0  0
    2.0447    0.7652   -1.5886 H   0  0  0  0  0  0
    4.1019   -0.5723   -1.4567 H   0  0  0  0  0  0
    2.4816   -2.7327    1.8922 H   0  0  0  0  0  0
    0.4180   -1.3490    1.7753 H   0  0  0  0  0  0
    6.0523   -1.3883   -0.3987 H   0  0  0  0  0  0
    5.3321   -2.5796   -1.5281 H   0  0  0  0  0  0
    6.3612   -3.1335   -0.1766 H   0  0  0  0  0  0
   -5.1887   -2.0496    0.1305 C   0  0  0  0  0  0
   -5.5576   -3.2130   -0.4303 C   0  0  0  0  0  0
   -6.5686   -3.5914   -0.3116 H   0  0  0  0  0  0
   -4.8805   -3.8271   -1.0193 H   0  0  0  0  0  0
   -5.9352   -1.5037    0.7089 H   0  0  0  0  0  0
    0.3447    6.2807   -0.2837 C   0  0  0  0  0  0
   -0.8069    7.3002   -1.2106 S   0  0  0  0  0  0
    0.1063    8.6939   -0.6979 C   0  0  0  0  0  0
    1.1645    8.2724    0.0967 C   0  0  0  0  0  0
    1.3032    6.9442    0.3285 N   0  0  0  0  0  0
   -0.0303   10.0296   -0.9268 N   0  0  0  0  0  0
    0.9325   10.6592   -0.3046 C   0  0  0  0  0  0
    2.0794    9.6676    0.6060 S   0  0  0  0  0  0
    1.0506   11.7366   -0.3258 H   0  0  0  0  0  0
  1  2  1  0  0  0
  1 22  1  0  0  0
  1  6  2  0  0  0
  2 23  1  0  0  0
  2  3  2  0  0  0
  3  4  1  0  0  0
  3  7  1  0  0  0
  4  5  2  0  0  0
  4 24  1  0  0  0
  5  6  1  0  0  0
  5 25  1  0  0  0
  6 37  1  0  0  0
  7  9  1  0  0  0
  7  8  1  0  0  0
  8 14  1  0  0  0
  8 10  2  0  0  0
  9 19  1  0  0  0
  9 15  2  0  0  0
 10 11  1  0  0  0
 10 26  1  0  0  0
 11 12  2  0  0  0
 11 27  1  0  0  0
 12 13  1  0  0  0
 12 42  1  0  0  0
 13 14  2  0  0  0
 13 28  1  0  0  0
 14 29  1  0  0  0
 15 16  1  0  0  0
 15 30  1  0  0  0
 16 17  2  0  0  0
 16 31  1  0  0  0
 17 20  1  0  0  0
 17 18  1  0  0  0
 18 32  1  0  0  0
 18 19  2  0  0  0
 19 33  1  0  0  0
 20 21  1  0  0  0
 21 34  1  0  0  0
 21 36  1  0  0  0
 21 35  1  0  0  0
 37 41  1  0  0  0
 37 38  2  0  0  0
 38 39  1  0  0  0
 38 40  1  0  0  0
 42 43  1  0  0  0
 42 46  2  0  0  0
 43 44  1  0  0  0
 44 45  2  0  0  0
 44 47  1  0  0  0
 45 46  1  0  0  0
 45 49  1  0  0  0
 47 48  2  0  0  0
 48 49  1  0  0  0
 48 50  1  0  0  0
M  END
> <b_m_subgroup_collapsed>
0

> <r_j_HOMO-LUMO_Gap_Hartree>
0.11594

> <r_matsci_optelec_Electron_Reorganization_Energy_(eV)>
0.31905

> <r_matsci_optelec_Hole_Reorganization_Energy_(eV)>
0.150162

> <s_m_subgroup_title>
ALL-structures-1320->molecular-polymer-opto-all_copy

> <s_m_subgroupid>
ALL-structures-1320->molecular_materials_half_2-features_copy

$$$$
