# Supplementary material for: Band Gap and Reorganization Energy Prediction of Conducting Polymers by the Integration of Machine Learning and Density Functional Theory
Source: J Chem Inf Model. 2025 May 28;65(11):5360–9. doi: 10.1021/acs.jcim.5c00345 (PMC12152970; doi:10.1021/acs.jcim.5c00345)
Supplement: Supplementary file 2 [file ci5c00345_si_002.zip › Structures_1080.sdf]

D20A40
                    3D
 Schrodinger Suite 2024-2.
 61 67  0  0  1  0            999 V2000
   -3.5286    0.9555    0.0144 C   0  0  0  0  0  0
   -2.1690    0.6758    0.0162 C   0  0  0  0  0  0
   -1.7133   -0.6690    0.0402 C   0  0  0  0  0  0
   -2.6325   -1.7247    0.0638 C   0  0  0  0  0  0
   -4.0017   -1.4312    0.0619 C   0  0  0  0  0  0
   -4.4485   -0.1062    0.0373 C   0  0  0  0  0  0
   -0.2555   -0.6267    0.0318 C   0  0  0  0  0  0
    0.1708    0.6633    0.0028 C   0  0  0  0  0  0
   -0.9816    1.6488   -0.0059 C   0  0  0  0  0  0
    1.6283    0.7046   -0.0125 C   0  0  0  0  0  0
    2.0838   -0.6388    0.0101 C   0  0  0  0  0  0
    0.8971   -1.6124    0.0459 C   0  0  0  0  0  0
    3.4407   -0.9219   -0.0018 C   0  0  0  0  0  0
    4.3741    0.1320   -0.0377 C   0  0  0  0  0  0
    3.9185    1.4572   -0.0559 C   0  0  0  0  0  0
    2.5520    1.7542   -0.0437 C   0  0  0  0  0  0
   -0.9735    2.5515    1.2484 C   0  0  0  0  0  0
    0.9084   -2.4616    1.3369 C   0  0  0  0  0  0
   -0.9875    2.5129   -1.2866 C   0  0  0  0  0  0
    0.8850   -2.5288   -1.1976 C   0  0  0  0  0  0
   -3.8889    1.9824   -0.0041 H   0  0  0  0  0  0
   -2.2967   -2.7583    0.0830 H   0  0  0  0  0  0
   -4.7253   -2.2426    0.0796 H   0  0  0  0  0  0
   -5.5151    0.1041    0.0359 H   0  0  0  0  0  0
    3.7981   -1.9495    0.0155 H   0  0  0  0  0  0
    4.6434    2.2670   -0.0811 H   0  0  0  0  0  0
    2.2242    2.7904   -0.0591 H   0  0  0  0  0  0
   -1.8529    3.2061    1.2594 H   0  0  0  0  0  0
   -0.0800    3.1866    1.2645 H   0  0  0  0  0  0
   -0.9826    1.9519    2.1646 H   0  0  0  0  0  0
    0.9263   -1.8240    2.2270 H   0  0  0  0  0  0
    1.7912   -3.1113    1.3645 H   0  0  0  0  0  0
    0.0179   -3.0991    1.3899 H   0  0  0  0  0  0
   -1.0054    1.8858   -2.1843 H   0  0  0  0  0  0
   -0.0950    3.1481   -1.3306 H   0  0  0  0  0  0
   -1.8678    3.1663   -1.3081 H   0  0  0  0  0  0
    0.8846   -1.9393   -2.1207 H   0  0  0  0  0  0
   -0.0053   -3.1690   -1.1996 H   0  0  0  0  0  0
    1.7680   -3.1788   -1.2071 H   0  0  0  0  0  0
    7.9788   -0.6273    1.1893 C   0  0  0  0  0  0
    8.7007   -0.7421   -0.0103 C   0  0  0  0  0  0
    8.0078   -0.5731   -1.2032 C   0  0  0  0  0  0
    6.5827   -0.2859   -1.2235 C   0  0  0  0  0  0
    5.8368   -0.1630   -0.0405 C   0  0  0  0  0  0
    6.5468   -0.3376    1.1741 C   0  0  0  0  0  0
    6.0113   -0.2614    2.4118 N   0  0  0  0  0  0
    7.2326   -0.5349    3.4576 S   0  0  0  0  0  0
    8.4853   -0.7614    2.4338 N   0  0  0  0  0  0
    8.7013   -0.6829   -2.3846 N   0  0  0  0  0  0
    8.0675   -0.5283   -3.5178 C   0  0  0  0  0  0
    6.6316   -0.2416   -3.5412 C   0  0  0  0  0  0
    5.9483   -0.1312   -2.4316 N   0  0  0  0  0  0
    8.9172   -0.6672   -4.7610 C   0  0  0  0  0  0
    5.8361   -0.0537   -4.8139 C   0  0  0  0  0  0
    9.7639   -0.9558   -0.0174 H   0  0  0  0  0  0
    8.3652   -0.5342   -5.6913 H   0  0  0  0  0  0
    9.7290    0.0686   -4.7327 H   0  0  0  0  0  0
    9.3850   -1.6582   -4.7752 H   0  0  0  0  0  0
    6.4280   -0.1492   -5.7243 H   0  0  0  0  0  0
    5.0249   -0.7898   -4.8498 H   0  0  0  0  0  0
    5.3671    0.9367   -4.8084 H   0  0  0  0  0  0
  1  2  2  0  0  0
  1  6  1  0  0  0
  1 21  1  0  0  0
  2  3  1  0  0  0
  2  9  1  0  0  0
  3  4  2  0  0  0
  3  7  1  0  0  0
  4 22  1  0  0  0
  4  5  1  0  0  0
  5 23  1  0  0  0
  5  6  2  0  0  0
  6 24  1  0  0  0
  7 12  1  0  0  0
  7  8  2  0  0  0
  8 10  1  0  0  0
  8  9  1  0  0  0
  9 17  1  0  0  0
  9 19  1  0  0  0
 10 11  1  0  0  0
 10 16  2  0  0  0
 11 13  2  0  0  0
 11 12  1  0  0  0
 12 18  1  0  0  0
 12 20  1  0  0  0
 13 25  1  0  0  0
 13 14  1  0  0  0
 14 15  2  0  0  0
 14 44  1  0  0  0
 15 16  1  0  0  0
 15 26  1  0  0  0
 16 27  1  0  0  0
 17 28  1  0  0  0
 17 29  1  0  0  0
 17 30  1  0  0  0
 18 32  1  0  0  0
 18 33  1  0  0  0
 18 31  1  0  0  0
 19 34  1  0  0  0
 19 35  1  0  0  0
 19 36  1  0  0  0
 20 37  1  0  0  0
 20 38  1  0  0  0
 20 39  1  0  0  0
 40 41  1  0  0  0
 40 45  1  0  0  0
 40 48  2  0  0  0
 41 42  2  0  0  0
 41 55  1  0  0  0
 42 43  1  0  0  0
 42 49  1  0  0  0
 43 44  2  0  0  0
 43 52  1  0  0  0
 44 45  1  0  0  0
 45 46  2  0  0  0
 46 47  1  0  0  0
 47 48  1  0  0  0
 49 50  2  0  0  0
 50 51  1  0  0  0
 50 53  1  0  0  0
 51 52  2  0  0  0
 51 54  1  0  0  0
 53 56  1  0  0  0
 53 57  1  0  0  0
 53 58  1  0  0  0
 54 59  1  0  0  0
 54 60  1  0  0  0
 54 61  1  0  0  0
M  END
> <b_m_subgroup_collapsed>
0

> <r_j_HOMO-LUMO_Gap_Hartree>
0.07884

> <r_matsci_optelec_Electron_Reorganization_Energy_(eV)>
0.262522

> <r_matsci_optelec_Hole_Reorganization_Energy_(eV)>
0.397571

> <s_m_subgroup_title>
ALL-structures-1320->molecular-polymer-opto-all_copy

> <s_m_subgroupid>
ALL-structures-1320->molecular_materials_half_2-features_copy

$$$$
