# Supplementary material for: Band Gap and Reorganization Energy Prediction of Conducting Polymers by the Integration of Machine Learning and Density Functional Theory
Source: J Chem Inf Model. 2025 May 28;65(11):5360–9. doi: 10.1021/acs.jcim.5c00345 (PMC12152970; doi:10.1021/acs.jcim.5c00345)
Supplement: Supplementary file 2 [file ci5c00345_si_002.zip › Structures_1081.sdf]

D20A41
                    3D
 Schrodinger Suite 2024-2.
 56 62  0  0  1  0            999 V2000
   -3.5234    0.9409   -0.0190 C   0  0  0  0  0  0
   -2.1632    0.6651   -0.0064 C   0  0  0  0  0  0
   -1.7041   -0.6786   -0.0006 C   0  0  0  0  0  0
   -2.6202   -1.7371   -0.0049 C   0  0  0  0  0  0
   -3.9899   -1.4476   -0.0169 C   0  0  0  0  0  0
   -4.4402   -0.1237   -0.0243 C   0  0  0  0  0  0
   -0.2466   -0.6321    0.0083 C   0  0  0  0  0  0
    0.1765    0.6594    0.0050 C   0  0  0  0  0  0
   -0.9786    1.6417    0.0021 C   0  0  0  0  0  0
    1.6337    0.7046    0.0068 C   0  0  0  0  0  0
    2.0925   -0.6381    0.0103 C   0  0  0  0  0  0
    0.9081   -1.6148    0.0215 C   0  0  0  0  0  0
    3.4502   -0.9174    0.0060 C   0  0  0  0  0  0
    4.3814    0.1403    0.0004 C   0  0  0  0  0  0
    3.9220    1.4650    0.0028 C   0  0  0  0  0  0
    2.5543    1.7573    0.0054 C   0  0  0  0  0  0
   -0.9857    2.5221    1.2720 C   0  0  0  0  0  0
    0.9087   -2.4824    1.3000 C   0  0  0  0  0  0
   -0.9736    2.5280   -1.2634 C   0  0  0  0  0  0
    0.9108   -2.5133   -1.2351 C   0  0  0  0  0  0
   -3.8867    1.9667   -0.0242 H   0  0  0  0  0  0
   -2.2816   -2.7699    0.0005 H   0  0  0  0  0  0
   -4.7113   -2.2612   -0.0207 H   0  0  0  0  0  0
   -5.5072    0.0838   -0.0340 H   0  0  0  0  0  0
    3.8114   -1.9438    0.0081 H   0  0  0  0  0  0
    4.6450    2.2767    0.0028 H   0  0  0  0  0  0
    2.2236    2.7926    0.0067 H   0  0  0  0  0  0
   -1.8673    3.1737    1.2857 H   0  0  0  0  0  0
   -0.0948    3.1596    1.3080 H   0  0  0  0  0  0
   -1.0019    1.9066    2.1772 H   0  0  0  0  0  0
    0.9110   -1.8581    2.1991 H   0  0  0  0  0  0
    1.7950   -3.1263    1.3291 H   0  0  0  0  0  0
    0.0221   -3.1264    1.3329 H   0  0  0  0  0  0
   -0.9796    1.9167   -2.1721 H   0  0  0  0  0  0
   -0.0829    3.1669   -1.2865 H   0  0  0  0  0  0
   -1.8559    3.1786   -1.2828 H   0  0  0  0  0  0
    0.9157   -1.9114   -2.1495 H   0  0  0  0  0  0
    0.0237   -3.1570   -1.2533 H   0  0  0  0  0  0
    1.7967   -3.1591   -1.2461 H   0  0  0  0  0  0
    6.5858   -0.2929   -1.1880 C   0  0  0  0  0  0
    5.8433   -0.1506   -0.0118 C   0  0  0  0  0  0
    6.6084   -0.3128    1.1682 C   0  0  0  0  0  0
    8.0528   -0.6028    1.1432 C   0  0  0  0  0  0
    8.7660   -0.7379   -0.0596 C   0  0  0  0  0  0
    8.0069   -0.5782   -1.2120 C   0  0  0  0  0  0
    8.3941   -0.6482   -2.5207 N   0  0  0  0  0  0
    7.2690   -0.4173   -3.1734 N   0  0  0  0  0  0
    6.1626   -0.2010   -2.4856 N   0  0  0  0  0  0
    7.2523   -0.4025   -4.6309 C   0  0  0  0  0  0
    6.1157   -0.2241    2.4267 N   0  0  0  0  0  0
    7.3663   -0.4821    3.4351 S   0  0  0  0  0  0
    8.5872   -0.7194    2.3820 N   0  0  0  0  0  0
    9.8286   -0.9511   -0.0754 H   0  0  0  0  0  0
    6.2308   -0.1955   -4.9461 H   0  0  0  0  0  0
    7.9337    0.3735   -4.9872 H   0  0  0  0  0  0
    7.5835   -1.3756   -5.0008 H   0  0  0  0  0  0
  1  2  2  0  0  0
  1  6  1  0  0  0
  1 21  1  0  0  0
  2  3  1  0  0  0
  2  9  1  0  0  0
  3  4  2  0  0  0
  3  7  1  0  0  0
  4 22  1  0  0  0
  4  5  1  0  0  0
  5 23  1  0  0  0
  5  6  2  0  0  0
  6 24  1  0  0  0
  7 12  1  0  0  0
  7  8  2  0  0  0
  8 10  1  0  0  0
  8  9  1  0  0  0
  9 17  1  0  0  0
  9 19  1  0  0  0
 10 11  1  0  0  0
 10 16  2  0  0  0
 11 13  2  0  0  0
 11 12  1  0  0  0
 12 18  1  0  0  0
 12 20  1  0  0  0
 13 25  1  0  0  0
 13 14  1  0  0  0
 14 15  2  0  0  0
 14 41  1  0  0  0
 15 16  1  0  0  0
 15 26  1  0  0  0
 16 27  1  0  0  0
 17 28  1  0  0  0
 17 29  1  0  0  0
 17 30  1  0  0  0
 18 32  1  0  0  0
 18 33  1  0  0  0
 18 31  1  0  0  0
 19 34  1  0  0  0
 19 35  1  0  0  0
 19 36  1  0  0  0
 20 37  1  0  0  0
 20 38  1  0  0  0
 20 39  1  0  0  0
 40 41  1  0  0  0
 40 45  1  0  0  0
 40 48  2  0  0  0
 41 42  2  0  0  0
 42 43  1  0  0  0
 42 50  1  0  0  0
 43 44  2  0  0  0
 43 52  1  0  0  0
 44 45  1  0  0  0
 44 53  1  0  0  0
 45 46  2  0  0  0
 46 47  1  0  0  0
 47 48  1  0  0  0
 47 49  1  0  0  0
 49 54  1  0  0  0
 49 55  1  0  0  0
 49 56  1  0  0  0
 50 51  2  0  0  0
 51 52  2  0  0  0
M  END
> <b_m_subgroup_collapsed>
0

> <r_j_HOMO-LUMO_Gap_Hartree>
0.08622

> <r_matsci_optelec_Electron_Reorganization_Energy_(eV)>
0.406219

> <r_matsci_optelec_Hole_Reorganization_Energy_(eV)>
0.538372

> <s_m_subgroup_title>
ALL-structures-1320->molecular-polymer-opto-all_copy

> <s_m_subgroupid>
ALL-structures-1320->molecular_materials_half_2-features_copy

$$$$
