# Supplementary material for: Band Gap and Reorganization Energy Prediction of Conducting Polymers by the Integration of Machine Learning and Density Functional Theory
Source: J Chem Inf Model. 2025 May 28;65(11):5360–9. doi: 10.1021/acs.jcim.5c00345 (PMC12152970; doi:10.1021/acs.jcim.5c00345)
Supplement: Supplementary file 2 [file ci5c00345_si_002.zip › Structures_1082.sdf]

D20A42
                    3D
 Schrodinger Suite 2024-2.
 58 64  0  0  1  0            999 V2000
   -3.5939    0.5904   -0.1979 C   0  0  0  0  0  0
   -2.2253    0.3629   -0.1563 C   0  0  0  0  0  0
   -1.7192   -0.8895    0.2833 C   0  0  0  0  0  0
   -2.5979   -1.9047    0.6791 C   0  0  0  0  0  0
   -3.9765   -1.6644    0.6342 C   0  0  0  0  0  0
   -4.4727   -0.4307    0.2005 C   0  0  0  0  0  0
   -0.2658   -0.8122    0.2148 C   0  0  0  0  0  0
    0.1119    0.4134   -0.2368 C   0  0  0  0  0  0
   -1.0760    1.3086   -0.5330 C   0  0  0  0  0  0
    1.5635    0.4932   -0.2950 C   0  0  0  0  0  0
    2.0714   -0.7587    0.1439 C   0  0  0  0  0  0
    0.9217   -1.7077    0.5121 C   0  0  0  0  0  0
    3.4339   -0.9893    0.2045 C   0  0  0  0  0  0
    4.3449    0.0272   -0.1721 C   0  0  0  0  0  0
    3.8285    1.2677   -0.5972 C   0  0  0  0  0  0
    2.4526    1.5076   -0.6633 C   0  0  0  0  0  0
   -1.0780    2.5792    0.3479 C   0  0  0  0  0  0
    0.9840   -2.0978    2.0071 C   0  0  0  0  0  0
   -1.1390    1.6967   -2.0285 C   0  0  0  0  0  0
    0.9254   -2.9772   -0.3703 C   0  0  0  0  0  0
   -3.9926    1.5461   -0.5326 H   0  0  0  0  0  0
   -2.2235   -2.8671    1.0185 H   0  0  0  0  0  0
   -4.6684   -2.4452    0.9405 H   0  0  0  0  0  0
   -5.5459   -0.2597    0.1721 H   0  0  0  0  0  0
    3.8194   -1.9439    0.5483 H   0  0  0  0  0  0
    4.5161    2.0706   -0.8483 H   0  0  0  0  0  0
    2.0922    2.4811   -0.9860 H   0  0  0  0  0  0
   -1.9845    3.1702    0.1711 H   0  0  0  0  0  0
   -0.2129    3.2124    0.1182 H   0  0  0  0  0  0
   -1.0398    2.3213    1.4115 H   0  0  0  0  0  0
    0.9899   -1.2082    2.6458 H   0  0  0  0  0  0
    1.8927   -2.6737    2.2169 H   0  0  0  0  0  0
    0.1194   -2.7129    2.2839 H   0  0  0  0  0  0
   -1.1489    0.8062   -2.6659 H   0  0  0  0  0  0
   -0.2728    2.3084   -2.3075 H   0  0  0  0  0  0
   -2.0445    2.2781   -2.2393 H   0  0  0  0  0  0
    0.8901   -2.7184   -1.4340 H   0  0  0  0  0  0
    0.0590   -3.6099   -0.1436 H   0  0  0  0  0  0
    1.8312   -3.5684   -0.1912 H   0  0  0  0  0  0
    6.4139   -0.8843    1.0084 C   0  0  0  0  0  0
    5.8058   -0.2066   -0.0972 C   0  0  0  0  0  0
    6.6978    0.2076   -1.0799 C   0  0  0  0  0  0
    8.1165   -0.0371   -1.0054 C   0  0  0  0  0  0
    8.6952   -0.7005    0.0496 C   0  0  0  0  0  0
    7.8167   -1.1173    1.0783 C   0  0  0  0  0  0
    8.0866   -1.7672    2.2305 N   0  0  0  0  0  0
    6.8888   -1.8971    2.7915 N   0  0  0  0  0  0
    5.8504   -1.3968    2.1257 N   0  0  0  0  0  0
    6.7243   -2.5430    4.0817 C   0  0  0  0  0  0
    6.3311    0.9454   -2.2298 N   0  0  0  0  0  0
    7.6593    0.6545   -3.5904 Se  0  0  0  0  0  0
    8.8452    0.5210   -2.0828 N   0  0  0  0  0  0
    5.6622   -2.5267    4.3239 H   0  0  0  0  0  0
    7.0865   -3.5735    4.0273 H   0  0  0  0  0  0
    7.2935   -1.9998    4.8413 H   0  0  0  0  0  0
    9.7625   -0.8921    0.1015 H   0  0  0  0  0  0
    9.6619   -0.0347   -2.3308 H   0  0  0  0  0  0
    5.4034    0.7006   -2.5766 H   0  0  0  0  0  0
  1  2  2  0  0  0
  1  6  1  0  0  0
  1 21  1  0  0  0
  2  3  1  0  0  0
  2  9  1  0  0  0
  3  4  2  0  0  0
  3  7  1  0  0  0
  4 22  1  0  0  0
  4  5  1  0  0  0
  5 23  1  0  0  0
  5  6  2  0  0  0
  6 24  1  0  0  0
  7 12  1  0  0  0
  7  8  2  0  0  0
  8 10  1  0  0  0
  8  9  1  0  0  0
  9 17  1  0  0  0
  9 19  1  0  0  0
 10 11  1  0  0  0
 10 16  2  0  0  0
 11 13  2  0  0  0
 11 12  1  0  0  0
 12 18  1  0  0  0
 12 20  1  0  0  0
 13 25  1  0  0  0
 13 14  1  0  0  0
 14 15  2  0  0  0
 14 41  1  0  0  0
 15 16  1  0  0  0
 15 26  1  0  0  0
 16 27  1  0  0  0
 17 28  1  0  0  0
 17 29  1  0  0  0
 17 30  1  0  0  0
 18 32  1  0  0  0
 18 33  1  0  0  0
 18 31  1  0  0  0
 19 34  1  0  0  0
 19 35  1  0  0  0
 19 36  1  0  0  0
 20 37  1  0  0  0
 20 38  1  0  0  0
 20 39  1  0  0  0
 40 41  1  0  0  0
 40 45  1  0  0  0
 40 48  2  0  0  0
 41 42  2  0  0  0
 42 43  1  0  0  0
 42 50  1  0  0  0
 43 44  2  0  0  0
 43 52  1  0  0  0
 44 45  1  0  0  0
 44 56  1  0  0  0
 45 46  2  0  0  0
 46 47  1  0  0  0
 47 48  1  0  0  0
 47 49  1  0  0  0
 49 53  1  0  0  0
 49 54  1  0  0  0
 49 55  1  0  0  0
 50 51  1  0  0  0
 50 58  1  0  0  0
 51 52  1  0  0  0
 52 57  1  0  0  0
M  END
> <b_m_subgroup_collapsed>
0

> <r_j_HOMO-LUMO_Gap_Hartree>
0.10837

> <r_matsci_optelec_Electron_Reorganization_Energy_(eV)>
1.73723

> <r_matsci_optelec_Hole_Reorganization_Energy_(eV)>
0.39876

> <s_m_subgroup_title>
ALL-structures-1320->molecular-polymer-opto-all_copy

> <s_m_subgroupid>
ALL-structures-1320->molecular_materials_half_2-features_copy

$$$$
