# Supplementary material for: Band Gap and Reorganization Energy Prediction of Conducting Polymers by the Integration of Machine Learning and Density Functional Theory
Source: J Chem Inf Model. 2025 May 28;65(11):5360–9. doi: 10.1021/acs.jcim.5c00345 (PMC12152970; doi:10.1021/acs.jcim.5c00345)
Supplement: Supplementary file 2 [file ci5c00345_si_002.zip › Structures_1083.sdf]

D20A43
                    3D
 Schrodinger Suite 2024-2.
 52 58  0  0  1  0            999 V2000
   -3.5395    0.9509    0.0599 C   0  0  0  0  0  0
   -2.1797    0.6750    0.0163 C   0  0  0  0  0  0
   -1.7210   -0.6690   -0.0044 C   0  0  0  0  0  0
   -2.6370   -1.7272    0.0169 C   0  0  0  0  0  0
   -4.0063   -1.4375    0.0619 C   0  0  0  0  0  0
   -4.4562   -0.1135    0.0838 C   0  0  0  0  0  0
   -0.2639   -0.6225   -0.0403 C   0  0  0  0  0  0
    0.1587    0.6690   -0.0422 C   0  0  0  0  0  0
   -0.9957    1.6516   -0.0128 C   0  0  0  0  0  0
    1.6154    0.7145   -0.0589 C   0  0  0  0  0  0
    2.0746   -0.6282   -0.0658 C   0  0  0  0  0  0
    0.8908   -1.6053   -0.0697 C   0  0  0  0  0  0
    3.4322   -0.9074   -0.0587 C   0  0  0  0  0  0
    4.3624    0.1505   -0.0431 C   0  0  0  0  0  0
    3.9036    1.4751   -0.0496 C   0  0  0  0  0  0
    2.5360    1.7675   -0.0585 C   0  0  0  0  0  0
   -0.9635    2.5355    1.2544 C   0  0  0  0  0  0
    0.9075   -2.5145    1.1793 C   0  0  0  0  0  0
   -1.0296    2.5355   -1.2801 C   0  0  0  0  0  0
    0.8762   -2.4627   -1.3558 C   0  0  0  0  0  0
   -3.9023    1.9767    0.0773 H   0  0  0  0  0  0
   -2.2989   -2.7600    0.0011 H   0  0  0  0  0  0
   -4.7272   -2.2511    0.0808 H   0  0  0  0  0  0
   -5.5225    0.0942    0.1201 H   0  0  0  0  0  0
    3.7929   -1.9338   -0.0603 H   0  0  0  0  0  0
    4.6261    2.2872   -0.0442 H   0  0  0  0  0  0
    2.2054    2.8027   -0.0595 H   0  0  0  0  0  0
   -1.8470    3.1832    1.2968 H   0  0  0  0  0  0
   -0.0747    3.1775    1.2577 H   0  0  0  0  0  0
   -0.9450    1.9224    2.1615 H   0  0  0  0  0  0
    0.9256   -1.9202    2.0987 H   0  0  0  0  0  0
    1.7921   -3.1622    1.1737 H   0  0  0  0  0  0
    0.0197   -3.1573    1.2040 H   0  0  0  0  0  0
   -1.0623    1.9225   -2.1868 H   0  0  0  0  0  0
   -0.1409    3.1756   -1.3318 H   0  0  0  0  0  0
   -1.9129    3.1850   -1.2743 H   0  0  0  0  0  0
    0.8723   -1.8307   -2.2501 H   0  0  0  0  0  0
   -0.0135   -3.1027   -1.3851 H   0  0  0  0  0  0
    1.7598   -3.1103   -1.3990 H   0  0  0  0  0  0
    7.9859   -0.5373    1.2283 C   0  0  0  0  0  0
    8.7306   -0.7128    0.0634 C   0  0  0  0  0  0
    8.0392   -0.6068   -1.1565 C   0  0  0  0  0  0
    6.5824   -0.3194   -1.1947 C   0  0  0  0  0  0
    5.8237   -0.1387   -0.0106 C   0  0  0  0  0  0
    6.5407   -0.2524    1.1921 C   0  0  0  0  0  0
    6.0053   -0.1172    2.4357 N   0  0  0  0  0  0
    7.2221   -0.3320    3.4866 S   0  0  0  0  0  0
    8.4792   -0.6041    2.4941 N   0  0  0  0  0  0
    8.6396   -0.7556   -2.3530 N   0  0  0  0  0  0
    7.3626   -0.5336   -3.5816 Se  0  0  0  0  0  0
    6.0382   -0.2427   -2.4244 N   0  0  0  0  0  0
    9.7936   -0.9219    0.0896 H   0  0  0  0  0  0
  1  2  2  0  0  0
  1  6  1  0  0  0
  1 21  1  0  0  0
  2  3  1  0  0  0
  2  9  1  0  0  0
  3  4  2  0  0  0
  3  7  1  0  0  0
  4 22  1  0  0  0
  4  5  1  0  0  0
  5 23  1  0  0  0
  5  6  2  0  0  0
  6 24  1  0  0  0
  7 12  1  0  0  0
  7  8  2  0  0  0
  8 10  1  0  0  0
  8  9  1  0  0  0
  9 17  1  0  0  0
  9 19  1  0  0  0
 10 11  1  0  0  0
 10 16  2  0  0  0
 11 13  2  0  0  0
 11 12  1  0  0  0
 12 18  1  0  0  0
 12 20  1  0  0  0
 13 25  1  0  0  0
 13 14  1  0  0  0
 14 15  2  0  0  0
 14 44  1  0  0  0
 15 16  1  0  0  0
 15 26  1  0  0  0
 16 27  1  0  0  0
 17 28  1  0  0  0
 17 29  1  0  0  0
 17 30  1  0  0  0
 18 32  1  0  0  0
 18 33  1  0  0  0
 18 31  1  0  0  0
 19 34  1  0  0  0
 19 35  1  0  0  0
 19 36  1  0  0  0
 20 37  1  0  0  0
 20 38  1  0  0  0
 20 39  1  0  0  0
 40 41  1  0  0  0
 40 45  1  0  0  0
 40 48  2  0  0  0
 41 42  2  0  0  0
 41 52  1  0  0  0
 42 43  1  0  0  0
 42 49  1  0  0  0
 43 44  2  0  0  0
 43 51  1  0  0  0
 44 45  1  0  0  0
 45 46  2  0  0  0
 46 47  1  0  0  0
 47 48  1  0  0  0
 49 50  2  0  0  0
 50 51  2  0  0  0
M  END
> <b_m_subgroup_collapsed>
0

> <r_j_HOMO-LUMO_Gap_Hartree>
0.06033

> <r_matsci_optelec_Electron_Reorganization_Energy_(eV)>
0.233212

> <r_matsci_optelec_Hole_Reorganization_Energy_(eV)>
0.501468

> <s_m_subgroup_title>
ALL-structures-1320->molecular-polymer-opto-all_copy

> <s_m_subgroupid>
ALL-structures-1320->molecular_materials_half_2-features_copy

$$$$
