# Supplementary material for: Band Gap and Reorganization Energy Prediction of Conducting Polymers by the Integration of Machine Learning and Density Functional Theory
Source: J Chem Inf Model. 2025 May 28;65(11):5360–9. doi: 10.1021/acs.jcim.5c00345 (PMC12152970; doi:10.1021/acs.jcim.5c00345)
Supplement: Supplementary file 2 [file ci5c00345_si_002.zip › Structures_1084.sdf]

D20A44
                    3D
 Schrodinger Suite 2024-2.
 56 62  0  0  1  0            999 V2000
   -3.5816    1.0817    0.0340 C   0  0  0  0  0  0
   -2.2323    0.7544    0.0405 C   0  0  0  0  0  0
   -1.8248   -0.6046    0.1125 C   0  0  0  0  0  0
   -2.7797   -1.6261    0.1773 C   0  0  0  0  0  0
   -4.1373   -1.2846    0.1698 C   0  0  0  0  0  0
   -4.5370    0.0541    0.0992 C   0  0  0  0  0  0
   -0.3670   -0.6151    0.0994 C   0  0  0  0  0  0
    0.1044    0.6590    0.0228 C   0  0  0  0  0  0
   -1.0123    1.6837   -0.0230 C   0  0  0  0  0  0
    1.5588    0.6457    0.0042 C   0  0  0  0  0  0
    1.9673   -0.7141    0.0741 C   0  0  0  0  0  0
    0.7471   -1.6418    0.1416 C   0  0  0  0  0  0
    3.3064   -1.0539    0.0641 C   0  0  0  0  0  0
    4.2877   -0.0390   -0.0177 C   0  0  0  0  0  0
    3.8739    1.3072   -0.0759 C   0  0  0  0  0  0
    2.5226    1.6576   -0.0698 C   0  0  0  0  0  0
   -0.9683    2.6353    1.1934 C   0  0  0  0  0  0
    0.7289   -2.4561    1.4546 C   0  0  0  0  0  0
   -0.9930    2.4938   -1.3384 C   0  0  0  0  0  0
    0.7008   -2.5890   -1.0791 C   0  0  0  0  0  0
   -3.9065    2.1188   -0.0211 H   0  0  0  0  0  0
   -2.4801   -2.6695    0.2317 H   0  0  0  0  0  0
   -4.8889   -2.0686    0.2191 H   0  0  0  0  0  0
   -5.5954    0.3021    0.0941 H   0  0  0  0  0  0
    3.6164   -2.0913    0.1103 H   0  0  0  0  0  0
    4.6219    2.0916   -0.1571 H   0  0  0  0  0  0
    2.2376    2.7041   -0.1323 H   0  0  0  0  0  0
   -1.8263    3.3179    1.1816 H   0  0  0  0  0  0
   -0.0551    3.2419    1.1791 H   0  0  0  0  0  0
   -0.9913    2.0740    2.1336 H   0  0  0  0  0  0
    0.7713   -1.7974    2.3288 H   0  0  0  0  0  0
    1.5862   -3.1381    1.4973 H   0  0  0  0  0  0
   -0.1842   -3.0587    1.5243 H   0  0  0  0  0  0
   -1.0308    1.8313   -2.2094 H   0  0  0  0  0  0
   -0.0815    3.0992   -1.4085 H   0  0  0  0  0  0
   -1.8526    3.1725   -1.3871 H   0  0  0  0  0  0
    0.7177   -2.0238   -2.0169 H   0  0  0  0  0  0
   -0.2108   -3.1979   -1.0609 H   0  0  0  0  0  0
    1.5634   -3.2646   -1.0771 H   0  0  0  0  0  0
    6.0137   -2.3084   -1.6406 C   0  0  0  0  0  0
    7.0737   -3.1776   -2.2184 C   0  0  0  0  0  0
    8.4569   -3.1136   -1.8348 C   0  0  0  0  0  0
    8.9435   -2.1445   -0.8330 C   0  0  0  0  0  0
    7.8905   -1.2590   -0.2774 C   0  0  0  0  0  0
    6.4876   -1.3338   -0.6279 C   0  0  0  0  0  0
    5.7224   -0.3613    0.0115 C   0  0  0  0  0  0
    6.7578    0.6206    1.0442 S   0  0  0  0  0  0
    8.1728   -0.2527    0.6079 C   0  0  0  0  0  0
    9.2352   -4.0292   -2.4997 C   0  0  0  0  0  0
    8.2916   -4.9735   -3.5954 S   0  0  0  0  0  0
    6.8393   -4.1427   -3.1659 C   0  0  0  0  0  0
   10.1217   -2.0688   -0.4930 O   0  0  0  0  0  0
    4.8437   -2.4171   -2.0021 O   0  0  0  0  0  0
    9.1456    0.0006    1.0097 H   0  0  0  0  0  0
   10.3010   -4.1832   -2.3944 H   0  0  0  0  0  0
    5.8907   -4.3960   -3.6208 H   0  0  0  0  0  0
  1  2  2  0  0  0
  1  6  1  0  0  0
  1 21  1  0  0  0
  2  3  1  0  0  0
  2  9  1  0  0  0
  3  4  2  0  0  0
  3  7  1  0  0  0
  4 22  1  0  0  0
  4  5  1  0  0  0
  5 23  1  0  0  0
  5  6  2  0  0  0
  6 24  1  0  0  0
  7 12  1  0  0  0
  7  8  2  0  0  0
  8 10  1  0  0  0
  8  9  1  0  0  0
  9 17  1  0  0  0
  9 19  1  0  0  0
 10 11  1  0  0  0
 10 16  2  0  0  0
 11 13  2  0  0  0
 11 12  1  0  0  0
 12 18  1  0  0  0
 12 20  1  0  0  0
 13 25  1  0  0  0
 13 14  1  0  0  0
 14 15  2  0  0  0
 14 46  1  0  0  0
 15 16  1  0  0  0
 15 26  1  0  0  0
 16 27  1  0  0  0
 17 28  1  0  0  0
 17 29  1  0  0  0
 17 30  1  0  0  0
 18 32  1  0  0  0
 18 33  1  0  0  0
 18 31  1  0  0  0
 19 34  1  0  0  0
 19 35  1  0  0  0
 19 36  1  0  0  0
 20 37  1  0  0  0
 20 38  1  0  0  0
 20 39  1  0  0  0
 40 41  1  0  0  0
 40 45  1  0  0  0
 40 53  2  0  0  0
 41 42  1  0  0  0
 41 51  2  0  0  0
 42 43  1  0  0  0
 42 49  2  0  0  0
 43 44  1  0  0  0
 43 52  2  0  0  0
 44 45  1  0  0  0
 44 48  2  0  0  0
 45 46  2  0  0  0
 46 47  1  0  0  0
 47 48  1  0  0  0
 48 54  1  0  0  0
 49 50  1  0  0  0
 49 55  1  0  0  0
 50 51  1  0  0  0
 51 56  1  0  0  0
M  END
> <b_m_subgroup_collapsed>
0

> <r_j_HOMO-LUMO_Gap_Hartree>
0.10637

> <r_matsci_optelec_Electron_Reorganization_Energy_(eV)>
0.28032

> <r_matsci_optelec_Hole_Reorganization_Energy_(eV)>
0.249112

> <s_m_subgroup_title>
ALL-structures-1320->molecular-polymer-opto-all_copy

> <s_m_subgroupid>
ALL-structures-1320->molecular_materials_half_2-features_copy

$$$$
