# Supplementary material for: Band Gap and Reorganization Energy Prediction of Conducting Polymers by the Integration of Machine Learning and Density Functional Theory
Source: J Chem Inf Model. 2025 May 28;65(11):5360–9. doi: 10.1021/acs.jcim.5c00345 (PMC12152970; doi:10.1021/acs.jcim.5c00345)
Supplement: Supplementary file 2 [file ci5c00345_si_002.zip › Structures_1085.sdf]

D20A45
                    3D
 Schrodinger Suite 2024-2.
 58 64  0  0  1  0            999 V2000
   -3.5269    0.9351    0.0540 C   0  0  0  0  0  0
   -2.1661    0.6597    0.0428 C   0  0  0  0  0  0
   -1.7068   -0.6838    0.0288 C   0  0  0  0  0  0
   -2.6220   -1.7429    0.0272 C   0  0  0  0  0  0
   -3.9920   -1.4540    0.0388 C   0  0  0  0  0  0
   -4.4429   -0.1300    0.0519 C   0  0  0  0  0  0
   -0.2491   -0.6364    0.0163 C   0  0  0  0  0  0
    0.1726    0.6552    0.0219 C   0  0  0  0  0  0
   -0.9824    1.6374    0.0409 C   0  0  0  0  0  0
    1.6295    0.7007    0.0053 C   0  0  0  0  0  0
    2.0887   -0.6418   -0.0119 C   0  0  0  0  0  0
    0.9054   -1.6195   -0.0027 C   0  0  0  0  0  0
    3.4457   -0.9210   -0.0374 C   0  0  0  0  0  0
    4.3721    0.1391   -0.0483 C   0  0  0  0  0  0
    3.9162    1.4636   -0.0237 C   0  0  0  0  0  0
    2.5490    1.7543    0.0016 C   0  0  0  0  0  0
   -0.9731    2.5087    1.3169 C   0  0  0  0  0  0
    0.9214   -2.5078    1.2616 C   0  0  0  0  0  0
   -0.9950    2.5317   -1.2190 C   0  0  0  0  0  0
    0.8929   -2.4958   -1.2752 C   0  0  0  0  0  0
   -3.8906    1.9607    0.0641 H   0  0  0  0  0  0
   -2.2827   -2.7754    0.0164 H   0  0  0  0  0  0
   -4.7131   -2.2676    0.0371 H   0  0  0  0  0  0
   -5.5101    0.0767    0.0601 H   0  0  0  0  0  0
    3.8055   -1.9477   -0.0541 H   0  0  0  0  0  0
    4.6377    2.2767   -0.0292 H   0  0  0  0  0  0
    2.2179    2.7892    0.0151 H   0  0  0  0  0  0
   -1.8569    3.1568    1.3489 H   0  0  0  0  0  0
   -0.0841    3.1501    1.3436 H   0  0  0  0  0  0
   -0.9728    1.8869    2.2184 H   0  0  0  0  0  0
    0.9415   -1.8984    2.1713 H   0  0  0  0  0  0
    1.8040   -3.1586    1.2661 H   0  0  0  0  0  0
    0.0313   -3.1470    1.2975 H   0  0  0  0  0  0
   -1.0087    1.9263   -2.1314 H   0  0  0  0  0  0
   -0.1069    3.1741   -1.2489 H   0  0  0  0  0  0
   -1.8797    3.1794   -1.2246 H   0  0  0  0  0  0
    0.8978   -1.8778   -2.1790 H   0  0  0  0  0  0
    0.0003   -3.1322   -1.2989 H   0  0  0  0  0  0
    1.7732   -3.1488   -1.3037 H   0  0  0  0  0  0
    8.0065   -0.5674    1.1776 C   0  0  0  0  0  0
    8.7363   -0.7133   -0.0399 C   0  0  0  0  0  0
    8.0043   -0.5757   -1.1826 C   0  0  0  0  0  0
    6.5958   -0.3021   -1.2046 C   0  0  0  0  0  0
    5.8357   -0.1482   -0.0682 C   0  0  0  0  0  0
    6.5755   -0.2886    1.1630 C   0  0  0  0  0  0
    6.0479   -0.1827    2.3887 N   0  0  0  0  0  0
    7.2739   -0.4192    3.4522 S   0  0  0  0  0  0
    8.5208   -0.6640    2.4096 N   0  0  0  0  0  0
    8.4800   -0.6731   -2.5927 C   0  0  0  0  0  0
    7.3550   -0.4586   -3.3925 N   0  0  0  0  0  0
    6.1835   -0.2298   -2.6439 C   0  0  0  0  0  0
    9.6045   -0.8923   -3.0062 O   0  0  0  0  0  0
    7.3976   -0.4723   -4.8461 C   0  0  0  0  0  0
    5.0879   -0.0230   -3.1270 O   0  0  0  0  0  0
    9.8015   -0.9198   -0.0440 H   0  0  0  0  0  0
    6.3875   -0.2790   -5.2100 H   0  0  0  0  0  0
    8.0821    0.2999   -5.2096 H   0  0  0  0  0  0
    7.7457   -1.4462   -5.2031 H   0  0  0  0  0  0
  1  2  2  0  0  0
  1  6  1  0  0  0
  1 21  1  0  0  0
  2  3  1  0  0  0
  2  9  1  0  0  0
  3  4  2  0  0  0
  3  7  1  0  0  0
  4 22  1  0  0  0
  4  5  1  0  0  0
  5 23  1  0  0  0
  5  6  2  0  0  0
  6 24  1  0  0  0
  7 12  1  0  0  0
  7  8  2  0  0  0
  8 10  1  0  0  0
  8  9  1  0  0  0
  9 17  1  0  0  0
  9 19  1  0  0  0
 10 11  1  0  0  0
 10 16  2  0  0  0
 11 13  2  0  0  0
 11 12  1  0  0  0
 12 18  1  0  0  0
 12 20  1  0  0  0
 13 25  1  0  0  0
 13 14  1  0  0  0
 14 15  2  0  0  0
 14 44  1  0  0  0
 15 16  1  0  0  0
 15 26  1  0  0  0
 16 27  1  0  0  0
 17 28  1  0  0  0
 17 29  1  0  0  0
 17 30  1  0  0  0
 18 32  1  0  0  0
 18 33  1  0  0  0
 18 31  1  0  0  0
 19 34  1  0  0  0
 19 35  1  0  0  0
 19 36  1  0  0  0
 20 37  1  0  0  0
 20 38  1  0  0  0
 20 39  1  0  0  0
 40 41  1  0  0  0
 40 45  1  0  0  0
 40 48  2  0  0  0
 41 42  2  0  0  0
 41 55  1  0  0  0
 42 43  1  0  0  0
 42 49  1  0  0  0
 43 44  2  0  0  0
 43 51  1  0  0  0
 44 45  1  0  0  0
 45 46  2  0  0  0
 46 47  1  0  0  0
 47 48  1  0  0  0
 49 50  1  0  0  0
 49 52  2  0  0  0
 50 51  1  0  0  0
 50 53  1  0  0  0
 51 54  2  0  0  0
 53 56  1  0  0  0
 53 57  1  0  0  0
 53 58  1  0  0  0
M  END
> <b_m_subgroup_collapsed>
0

> <r_j_HOMO-LUMO_Gap_Hartree>
0.0836

> <r_matsci_optelec_Electron_Reorganization_Energy_(eV)>
0.268665

> <r_matsci_optelec_Hole_Reorganization_Energy_(eV)>
0.245558

> <s_m_subgroup_title>
ALL-structures-1320->molecular-polymer-opto-all_copy

> <s_m_subgroupid>
ALL-structures-1320->molecular_materials_half_2-features_copy

$$$$
