# Supplementary material for: Band Gap and Reorganization Energy Prediction of Conducting Polymers by the Integration of Machine Learning and Density Functional Theory
Source: J Chem Inf Model. 2025 May 28;65(11):5360–9. doi: 10.1021/acs.jcim.5c00345 (PMC12152970; doi:10.1021/acs.jcim.5c00345)
Supplement: Supplementary file 2 [file ci5c00345_si_002.zip › Structures_1086.sdf]

D20A46
                    3D
 Schrodinger Suite 2024-2.
 62 68  0  0  1  0            999 V2000
   -3.5229    0.9372    0.0822 C   0  0  0  0  0  0
   -2.1625    0.6613    0.0573 C   0  0  0  0  0  0
   -1.7036   -0.6823    0.0256 C   0  0  0  0  0  0
   -2.6195   -1.7410    0.0192 C   0  0  0  0  0  0
   -3.9893   -1.4515    0.0450 C   0  0  0  0  0  0
   -4.4396   -0.1275    0.0762 C   0  0  0  0  0  0
   -0.2459   -0.6354    0.0045 C   0  0  0  0  0  0
    0.1763    0.6560    0.0223 C   0  0  0  0  0  0
   -0.9782    1.6385    0.0566 C   0  0  0  0  0  0
    1.6333    0.7018    0.0017 C   0  0  0  0  0  0
    2.0922   -0.6404   -0.0290 C   0  0  0  0  0  0
    0.9085   -1.6182   -0.0324 C   0  0  0  0  0  0
    3.4494   -0.9197   -0.0542 C   0  0  0  0  0  0
    4.3769    0.1398   -0.0528 C   0  0  0  0  0  0
    3.9203    1.4643   -0.0188 C   0  0  0  0  0  0
    2.5530    1.7554    0.0071 C   0  0  0  0  0  0
   -0.9606    2.4995    1.3395 C   0  0  0  0  0  0
    0.9280   -2.5273    1.2171 C   0  0  0  0  0  0
   -0.9979    2.5431   -1.1962 C   0  0  0  0  0  0
    0.8931   -2.4738   -1.3191 C   0  0  0  0  0  0
   -3.8859    1.9629    0.1059 H   0  0  0  0  0  0
   -2.2807   -2.7735   -0.0058 H   0  0  0  0  0  0
   -4.7108   -2.2649    0.0403 H   0  0  0  0  0  0
   -5.5067    0.0795    0.0955 H   0  0  0  0  0  0
    3.8097   -1.9460   -0.0803 H   0  0  0  0  0  0
    4.6426    2.2767   -0.0172 H   0  0  0  0  0  0
    2.2217    2.7902    0.0289 H   0  0  0  0  0  0
   -1.8442    3.1472    1.3827 H   0  0  0  0  0  0
   -0.0714    3.1406    1.3651 H   0  0  0  0  0  0
   -0.9542    1.8702    2.2358 H   0  0  0  0  0  0
    0.9492   -1.9325    2.1367 H   0  0  0  0  0  0
    1.8117   -3.1767    1.2092 H   0  0  0  0  0  0
    0.0390   -3.1686    1.2443 H   0  0  0  0  0  0
   -1.0181    1.9449   -2.1133 H   0  0  0  0  0  0
   -0.1093    3.1846   -1.2266 H   0  0  0  0  0  0
   -1.8821    3.1918   -1.1908 H   0  0  0  0  0  0
    0.8959   -1.8410   -2.2127 H   0  0  0  0  0  0
    0.0004   -3.1101   -1.3512 H   0  0  0  0  0  0
    1.7738   -3.1255   -1.3602 H   0  0  0  0  0  0
    7.9903   -0.5560    1.1755 C   0  0  0  0  0  0
    8.7451   -0.7149   -0.0123 C   0  0  0  0  0  0
    8.0168   -0.5855   -1.1668 C   0  0  0  0  0  0
    6.6130   -0.3124   -1.2000 C   0  0  0  0  0  0
    5.8413   -0.1482   -0.0645 C   0  0  0  0  0  0
    6.5852   -0.2817    1.1480 C   0  0  0  0  0  0
    6.1543   -0.1856    2.4273 N   0  0  0  0  0  0
    8.3837   -0.6206    2.4675 N   0  0  0  0  0  0
    8.5006   -0.6944   -2.5720 C   0  0  0  0  0  0
    7.3815   -0.4867   -3.3829 N   0  0  0  0  0  0
    6.2083   -0.2517   -2.6400 C   0  0  0  0  0  0
    9.6277   -0.9171   -2.9791 O   0  0  0  0  0  0
    7.4308   -0.5125   -4.8357 C   0  0  0  0  0  0
    5.1141   -0.0486   -3.1302 O   0  0  0  0  0  0
    7.2561   -0.3945    3.1333 N   0  0  0  0  0  0
    7.2278   -0.3768    4.5901 C   0  0  0  0  0  0
    9.8102   -0.9221   -0.0112 H   0  0  0  0  0  0
    6.4219   -0.3219   -5.2050 H   0  0  0  0  0  0
    8.1162    0.2568   -5.2043 H   0  0  0  0  0  0
    7.7793   -1.4891   -5.1848 H   0  0  0  0  0  0
    8.2407   -0.5712    4.9402 H   0  0  0  0  0  0
    6.8839    0.6023    4.9322 H   0  0  0  0  0  0
    6.5425   -1.1493    4.9472 H   0  0  0  0  0  0
  1  2  2  0  0  0
  1  6  1  0  0  0
  1 21  1  0  0  0
  2  3  1  0  0  0
  2  9  1  0  0  0
  3  4  2  0  0  0
  3  7  1  0  0  0
  4 22  1  0  0  0
  4  5  1  0  0  0
  5 23  1  0  0  0
  5  6  2  0  0  0
  6 24  1  0  0  0
  7 12  1  0  0  0
  7  8  2  0  0  0
  8 10  1  0  0  0
  8  9  1  0  0  0
  9 17  1  0  0  0
  9 19  1  0  0  0
 10 11  1  0  0  0
 10 16  2  0  0  0
 11 13  2  0  0  0
 11 12  1  0  0  0
 12 18  1  0  0  0
 12 20  1  0  0  0
 13 25  1  0  0  0
 13 14  1  0  0  0
 14 15  2  0  0  0
 14 44  1  0  0  0
 15 16  1  0  0  0
 15 26  1  0  0  0
 16 27  1  0  0  0
 17 28  1  0  0  0
 17 29  1  0  0  0
 17 30  1  0  0  0
 18 32  1  0  0  0
 18 33  1  0  0  0
 18 31  1  0  0  0
 19 34  1  0  0  0
 19 35  1  0  0  0
 19 36  1  0  0  0
 20 37  1  0  0  0
 20 38  1  0  0  0
 20 39  1  0  0  0
 40 41  1  0  0  0
 40 45  1  0  0  0
 40 47  2  0  0  0
 41 42  2  0  0  0
 41 56  1  0  0  0
 42 43  1  0  0  0
 42 48  1  0  0  0
 43 44  2  0  0  0
 43 50  1  0  0  0
 44 45  1  0  0  0
 45 46  2  0  0  0
 46 54  1  0  0  0
 47 54  1  0  0  0
 48 49  1  0  0  0
 48 51  2  0  0  0
 49 50  1  0  0  0
 49 52  1  0  0  0
 50 53  2  0  0  0
 52 57  1  0  0  0
 52 58  1  0  0  0
 52 59  1  0  0  0
 54 55  1  0  0  0
 55 60  1  0  0  0
 55 61  1  0  0  0
 55 62  1  0  0  0
M  END
> <b_m_subgroup_collapsed>
0

> <r_j_HOMO-LUMO_Gap_Hartree>
0.11462

> <r_matsci_optelec_Electron_Reorganization_Energy_(eV)>
0.64805

> <r_matsci_optelec_Hole_Reorganization_Energy_(eV)>
0.283029

> <s_m_subgroup_title>
ALL-structures-1320->molecular-polymer-opto-all_copy

> <s_m_subgroupid>
ALL-structures-1320->molecular_materials_half_2-features_copy

$$$$
