# Supplementary material for: Band Gap and Reorganization Energy Prediction of Conducting Polymers by the Integration of Machine Learning and Density Functional Theory
Source: J Chem Inf Model. 2025 May 28;65(11):5360–9. doi: 10.1021/acs.jcim.5c00345 (PMC12152970; doi:10.1021/acs.jcim.5c00345)
Supplement: Supplementary file 2 [file ci5c00345_si_002.zip › Structures_1087.sdf]

D20A47
                    3D
 Schrodinger Suite 2024-2.
 57 64  0  0  1  0            999 V2000
   -3.5540    0.8913   -0.0025 C   0  0  0  0  0  0
   -2.1900    0.6323   -0.0005 C   0  0  0  0  0  0
   -1.7153   -0.7063    0.0008 C   0  0  0  0  0  0
   -2.6176   -1.7767    0.0005 C   0  0  0  0  0  0
   -3.9906   -1.5040   -0.0012 C   0  0  0  0  0  0
   -4.4569   -0.1850   -0.0027 C   0  0  0  0  0  0
   -0.2601   -0.6425    0.0014 C   0  0  0  0  0  0
    0.1478    0.6556   -0.0000 C   0  0  0  0  0  0
   -1.0184    1.6242   -0.0006 C   0  0  0  0  0  0
    1.5998    0.7156    0.0002 C   0  0  0  0  0  0
    2.0762   -0.6219    0.0021 C   0  0  0  0  0  0
    0.9045   -1.6125    0.0031 C   0  0  0  0  0  0
    3.4329   -0.8879    0.0029 C   0  0  0  0  0  0
    4.3711    0.1729    0.0013 C   0  0  0  0  0  0
    3.8827    1.4968   -0.0009 C   0  0  0  0  0  0
    2.5166    1.7744   -0.0013 C   0  0  0  0  0  0
   -1.0303    2.5074    1.2674 C   0  0  0  0  0  0
    0.9154   -2.4932    1.2730 C   0  0  0  0  0  0
   -1.0298    2.5071   -1.2687 C   0  0  0  0  0  0
    0.9164   -2.4972   -1.2639 C   0  0  0  0  0  0
   -3.9304    1.9123   -0.0037 H   0  0  0  0  0  0
   -2.2660   -2.8052    0.0014 H   0  0  0  0  0  0
   -4.7020   -2.3261   -0.0016 H   0  0  0  0  0  0
   -5.5263    0.0092   -0.0042 H   0  0  0  0  0  0
    3.7803   -1.9189    0.0049 H   0  0  0  0  0  0
    4.5816    2.3275   -0.0026 H   0  0  0  0  0  0
    2.1801    2.8076   -0.0029 H   0  0  0  0  0  0
   -1.9222    3.1447    1.2857 H   0  0  0  0  0  0
   -0.1499    3.1604    1.2950 H   0  0  0  0  0  0
   -1.0299    1.8945    2.1749 H   0  0  0  0  0  0
    0.9186   -1.8785    2.1794 H   0  0  0  0  0  0
    1.8044   -3.1346    1.2915 H   0  0  0  0  0  0
    0.0320   -3.1414    1.3024 H   0  0  0  0  0  0
   -1.0287    1.8940   -2.1761 H   0  0  0  0  0  0
   -0.1496    3.1603   -1.2959 H   0  0  0  0  0  0
   -1.9218    3.1441   -1.2877 H   0  0  0  0  0  0
    0.9203   -1.8854   -2.1723 H   0  0  0  0  0  0
    0.0329   -3.1455   -1.2920 H   0  0  0  0  0  0
    1.8054   -3.1388   -1.2797 H   0  0  0  0  0  0
   11.6896    0.7974    0.0036 N   0  0  0  0  0  0
   11.1718    2.0711    0.0079 O   0  0  0  0  0  0
    9.7974    2.0845    0.0087 N   0  0  0  0  0  0
    9.4471    0.8165    0.0046 C   0  0  0  0  0  0
   10.6387    0.0053    0.0016 C   0  0  0  0  0  0
    8.1402    0.2157    0.0030 C   0  0  0  0  0  0
    8.0914   -1.1834   -0.0015 C   0  0  0  0  0  0
    9.2731   -1.9895   -0.0042 C   0  0  0  0  0  0
   10.5587   -1.4301   -0.0028 C   0  0  0  0  0  0
    6.8536    0.8229    0.0051 C   0  0  0  0  0  0
    5.8146   -0.0820    0.0016 C   0  0  0  0  0  0
    6.4404   -1.7384   -0.0036 S   0  0  0  0  0  0
   11.5968   -2.4133   -0.0066 C   0  0  0  0  0  0
   11.1039   -3.6871   -0.0106 C   0  0  0  0  0  0
    9.3589   -3.7326   -0.0098 S   0  0  0  0  0  0
    6.7182    1.8977    0.0091 H   0  0  0  0  0  0
   12.6535   -2.1713   -0.0063 H   0  0  0  0  0  0
   11.6575   -4.6169   -0.0141 H   0  0  0  0  0  0
  1  2  2  0  0  0
  1  6  1  0  0  0
  1 21  1  0  0  0
  2  3  1  0  0  0
  2  9  1  0  0  0
  3  4  2  0  0  0
  3  7  1  0  0  0
  4 22  1  0  0  0
  4  5  1  0  0  0
  5 23  1  0  0  0
  5  6  2  0  0  0
  6 24  1  0  0  0
  7 12  1  0  0  0
  7  8  2  0  0  0
  8 10  1  0  0  0
  8  9  1  0  0  0
  9 17  1  0  0  0
  9 19  1  0  0  0
 10 11  1  0  0  0
 10 16  2  0  0  0
 11 13  2  0  0  0
 11 12  1  0  0  0
 12 18  1  0  0  0
 12 20  1  0  0  0
 13 25  1  0  0  0
 13 14  1  0  0  0
 14 15  2  0  0  0
 14 50  1  0  0  0
 15 16  1  0  0  0
 15 26  1  0  0  0
 16 27  1  0  0  0
 17 28  1  0  0  0
 17 29  1  0  0  0
 17 30  1  0  0  0
 18 32  1  0  0  0
 18 33  1  0  0  0
 18 31  1  0  0  0
 19 34  1  0  0  0
 19 35  1  0  0  0
 19 36  1  0  0  0
 20 37  1  0  0  0
 20 38  1  0  0  0
 20 39  1  0  0  0
 40 41  1  0  0  0
 40 44  2  0  0  0
 41 42  1  0  0  0
 42 43  2  0  0  0
 43 44  1  0  0  0
 43 45  1  0  0  0
 44 48  1  0  0  0
 45 46  2  0  0  0
 45 49  1  0  0  0
 46 47  1  0  0  0
 46 51  1  0  0  0
 47 48  2  0  0  0
 47 54  1  0  0  0
 48 52  1  0  0  0
 49 50  2  0  0  0
 49 55  1  0  0  0
 50 51  1  0  0  0
 52 53  2  0  0  0
 52 56  1  0  0  0
 53 54  1  0  0  0
 53 57  1  0  0  0
M  END
> <b_m_subgroup_collapsed>
0

> <r_j_HOMO-LUMO_Gap_Hartree>
0.10554

> <r_matsci_optelec_Electron_Reorganization_Energy_(eV)>
0.198646

> <r_matsci_optelec_Hole_Reorganization_Energy_(eV)>
0.201441

> <s_m_subgroup_title>
ALL-structures-1320->molecular-polymer-opto-all_copy

> <s_m_subgroupid>
ALL-structures-1320->molecular_materials_half_2-features_copy

$$$$
