# Supplementary material for: Band Gap and Reorganization Energy Prediction of Conducting Polymers by the Integration of Machine Learning and Density Functional Theory
Source: J Chem Inf Model. 2025 May 28;65(11):5360–9. doi: 10.1021/acs.jcim.5c00345 (PMC12152970; doi:10.1021/acs.jcim.5c00345)
Supplement: Supplementary file 2 [file ci5c00345_si_002.zip › Structures_1088.sdf]

D20A48
                    3D
 Schrodinger Suite 2024-2.
 57 64  0  0  1  0            999 V2000
   -3.5568    0.9004   -0.0011 C   0  0  0  0  0  0
   -2.1931    0.6391    0.0003 C   0  0  0  0  0  0
   -1.7206   -0.6995    0.0014 C   0  0  0  0  0  0
   -2.6241   -1.7691    0.0017 C   0  0  0  0  0  0
   -3.9968   -1.4946    0.0008 C   0  0  0  0  0  0
   -4.4613   -0.1747   -0.0006 C   0  0  0  0  0  0
   -0.2652   -0.6383    0.0010 C   0  0  0  0  0  0
    0.1446    0.6586   -0.0008 C   0  0  0  0  0  0
   -1.0197    1.6299   -0.0009 C   0  0  0  0  0  0
    1.5973    0.7162   -0.0013 C   0  0  0  0  0  0
    2.0705   -0.6212    0.0001 C   0  0  0  0  0  0
    0.8975   -1.6105    0.0018 C   0  0  0  0  0  0
    3.4269   -0.8894   -0.0001 C   0  0  0  0  0  0
    4.3664    0.1699   -0.0014 C   0  0  0  0  0  0
    3.8808    1.4948   -0.0028 C   0  0  0  0  0  0
    2.5148    1.7742   -0.0029 C   0  0  0  0  0  0
   -1.0287    2.5117    1.2675 C   0  0  0  0  0  0
    0.9097   -2.4899    1.2720 C   0  0  0  0  0  0
   -1.0302    2.5113   -1.2693 C   0  0  0  0  0  0
    0.9084   -2.4939   -1.2654 C   0  0  0  0  0  0
   -3.9311    1.9222   -0.0023 H   0  0  0  0  0  0
   -2.2734   -2.7979    0.0025 H   0  0  0  0  0  0
   -4.7095   -2.3157    0.0010 H   0  0  0  0  0  0
   -5.5308    0.0203   -0.0016 H   0  0  0  0  0  0
    3.7734   -1.9204    0.0009 H   0  0  0  0  0  0
    4.5822    2.3233   -0.0042 H   0  0  0  0  0  0
    2.1784    2.8075   -0.0042 H   0  0  0  0  0  0
   -1.9207    3.1490    1.2888 H   0  0  0  0  0  0
   -0.1481    3.1646    1.2944 H   0  0  0  0  0  0
   -1.0265    1.8973    2.1741 H   0  0  0  0  0  0
    0.9077   -1.8746    2.1776 H   0  0  0  0  0  0
    1.8015   -3.1269    1.2933 H   0  0  0  0  0  0
    0.0294   -3.1426    1.3007 H   0  0  0  0  0  0
   -1.0295    1.8969   -2.1759 H   0  0  0  0  0  0
   -0.1494    3.1640   -1.2977 H   0  0  0  0  0  0
   -1.9219    3.1491   -1.2894 H   0  0  0  0  0  0
    0.9054   -1.8815   -2.1729 H   0  0  0  0  0  0
    0.0282   -3.1468   -1.2912 H   0  0  0  0  0  0
    1.8001   -3.1309   -1.2857 H   0  0  0  0  0  0
   11.7625    0.7275    0.0093 N   0  0  0  0  0  0
   11.3184    2.3211    0.0137 S   0  0  0  0  0  0
    9.6749    2.1369    0.0103 N   0  0  0  0  0  0
    9.4344    0.8277    0.0057 C   0  0  0  0  0  0
   10.6381    0.0143    0.0050 C   0  0  0  0  0  0
    8.1385    0.2009    0.0018 C   0  0  0  0  0  0
    8.0822   -1.1979   -0.0031 C   0  0  0  0  0  0
    9.2629   -1.9979   -0.0039 C   0  0  0  0  0  0
   10.5408   -1.4211    0.0001 C   0  0  0  0  0  0
    6.8512    0.8102    0.0023 C   0  0  0  0  0  0
    5.8100   -0.0896   -0.0016 C   0  0  0  0  0  0
    6.4299   -1.7499   -0.0079 S   0  0  0  0  0  0
   11.5885   -2.3963   -0.0014 C   0  0  0  0  0  0
   11.1110   -3.6754   -0.0065 C   0  0  0  0  0  0
    9.3642   -3.7406   -0.0102 S   0  0  0  0  0  0
    6.7239    1.8860    0.0059 H   0  0  0  0  0  0
   12.6416   -2.1384    0.0013 H   0  0  0  0  0  0
   11.6741   -4.5994   -0.0086 H   0  0  0  0  0  0
  1  2  2  0  0  0
  1  6  1  0  0  0
  1 21  1  0  0  0
  2  3  1  0  0  0
  2  9  1  0  0  0
  3  4  2  0  0  0
  3  7  1  0  0  0
  4 22  1  0  0  0
  4  5  1  0  0  0
  5 23  1  0  0  0
  5  6  2  0  0  0
  6 24  1  0  0  0
  7 12  1  0  0  0
  7  8  2  0  0  0
  8 10  1  0  0  0
  8  9  1  0  0  0
  9 17  1  0  0  0
  9 19  1  0  0  0
 10 11  1  0  0  0
 10 16  2  0  0  0
 11 13  2  0  0  0
 11 12  1  0  0  0
 12 18  1  0  0  0
 12 20  1  0  0  0
 13 25  1  0  0  0
 13 14  1  0  0  0
 14 15  2  0  0  0
 14 50  1  0  0  0
 15 16  1  0  0  0
 15 26  1  0  0  0
 16 27  1  0  0  0
 17 28  1  0  0  0
 17 29  1  0  0  0
 17 30  1  0  0  0
 18 32  1  0  0  0
 18 33  1  0  0  0
 18 31  1  0  0  0
 19 34  1  0  0  0
 19 35  1  0  0  0
 19 36  1  0  0  0
 20 37  1  0  0  0
 20 38  1  0  0  0
 20 39  1  0  0  0
 40 41  1  0  0  0
 40 44  2  0  0  0
 41 42  1  0  0  0
 42 43  2  0  0  0
 43 44  1  0  0  0
 43 45  1  0  0  0
 44 48  1  0  0  0
 45 46  2  0  0  0
 45 49  1  0  0  0
 46 47  1  0  0  0
 46 51  1  0  0  0
 47 48  2  0  0  0
 47 54  1  0  0  0
 48 52  1  0  0  0
 49 50  2  0  0  0
 49 55  1  0  0  0
 50 51  1  0  0  0
 52 53  2  0  0  0
 52 56  1  0  0  0
 53 54  1  0  0  0
 53 57  1  0  0  0
M  END
> <b_m_subgroup_collapsed>
0

> <r_j_HOMO-LUMO_Gap_Hartree>
0.10371

> <r_matsci_optelec_Electron_Reorganization_Energy_(eV)>
0.158319

> <r_matsci_optelec_Hole_Reorganization_Energy_(eV)>
0.205357

> <s_m_subgroup_title>
ALL-structures-1320->molecular-polymer-opto-all_copy

> <s_m_subgroupid>
ALL-structures-1320->molecular_materials_half_2-features_copy

$$$$
