# Supplementary material for: Band Gap and Reorganization Energy Prediction of Conducting Polymers by the Integration of Machine Learning and Density Functional Theory
Source: J Chem Inf Model. 2025 May 28;65(11):5360–9. doi: 10.1021/acs.jcim.5c00345 (PMC12152970; doi:10.1021/acs.jcim.5c00345)
Supplement: Supplementary file 2 [file ci5c00345_si_002.zip › Structures_1089.sdf]

D20A49
                    3D
 Schrodinger Suite 2024-2.
 61 67  0  0  1  0            999 V2000
   -3.5136    0.9536   -0.0356 C   0  0  0  0  0  0
   -2.1540    0.6723   -0.0328 C   0  0  0  0  0  0
   -1.7008   -0.6733   -0.0545 C   0  0  0  0  0  0
   -2.6200   -1.7282   -0.0792 C   0  0  0  0  0  0
   -3.9886   -1.4331   -0.0819 C   0  0  0  0  0  0
   -4.4336   -0.1074   -0.0604 C   0  0  0  0  0  0
   -0.2442   -0.6338   -0.0440 C   0  0  0  0  0  0
    0.1844    0.6568   -0.0161 C   0  0  0  0  0  0
   -0.9664    1.6446   -0.0077 C   0  0  0  0  0  0
    1.6378    0.6935   -0.0025 C   0  0  0  0  0  0
    2.0927   -0.6512   -0.0252 C   0  0  0  0  0  0
    0.9053   -1.6229   -0.0542 C   0  0  0  0  0  0
    3.4450   -0.9386   -0.0176 C   0  0  0  0  0  0
    4.3982    0.1077    0.0129 C   0  0  0  0  0  0
    3.9325    1.4388    0.0356 C   0  0  0  0  0  0
    2.5709    1.7375    0.0282 C   0  0  0  0  0  0
   -0.9735    2.5057    1.2748 C   0  0  0  0  0  0
    0.8929   -2.5293    1.1973 C   0  0  0  0  0  0
   -0.9551    2.5492   -1.2603 C   0  0  0  0  0  0
    0.9138   -2.4814   -1.3389 C   0  0  0  0  0  0
   -3.8737    1.9801   -0.0188 H   0  0  0  0  0  0
   -2.2851   -2.7619   -0.0957 H   0  0  0  0  0  0
   -4.7129   -2.2433   -0.1009 H   0  0  0  0  0  0
   -5.5000    0.1043   -0.0627 H   0  0  0  0  0  0
    3.7770   -1.9747   -0.0341 H   0  0  0  0  0  0
    4.6454    2.2569    0.0592 H   0  0  0  0  0  0
    2.2506    2.7757    0.0474 H   0  0  0  0  0  0
   -1.8555    3.1563    1.2978 H   0  0  0  0  0  0
   -0.0829    3.1435    1.3195 H   0  0  0  0  0  0
   -0.9894    1.8776    2.1715 H   0  0  0  0  0  0
    0.8999   -1.9332    2.1161 H   0  0  0  0  0  0
    1.7709   -3.1863    1.2084 H   0  0  0  0  0  0
   -0.0020   -3.1623    1.2074 H   0  0  0  0  0  0
   -0.9571    1.9518   -2.1778 H   0  0  0  0  0  0
   -0.0643    3.1881   -1.2700 H   0  0  0  0  0  0
   -1.8370    3.2004   -1.2744 H   0  0  0  0  0  0
    0.9344   -1.8514   -2.2341 H   0  0  0  0  0  0
    0.0204   -3.1146   -1.3873 H   0  0  0  0  0  0
    1.7927   -3.1365   -1.3613 H   0  0  0  0  0  0
   10.6033   -4.2905   -0.1099 C   0  0  0  0  0  0
    8.9202   -3.9227   -0.3237 S   0  0  0  0  0  0
    9.1897   -2.2285    0.0267 C   0  0  0  0  0  0
   10.5333   -1.9873    0.2868 C   0  0  0  0  0  0
   11.3267   -3.1813    0.2102 C   0  0  0  0  0  0
    8.1089   -1.2908    0.0582 C   0  0  0  0  0  0
    8.1795    0.0950    0.0978 C   0  0  0  0  0  0
    6.8908    0.7079    0.0699 C   0  0  0  0  0  0
    5.8360   -0.1717    0.0236 C   0  0  0  0  0  0
    6.4442   -1.8213   -0.0081 S   0  0  0  0  0  0
   11.2123   -0.7305    0.6700 C   0  0  0  0  0  0
   10.6540    0.5527    0.4984 N   0  0  0  0  0  0
    9.3625    0.9886    0.1221 C   0  0  0  0  0  0
   12.3642   -0.7985    1.0990 O   0  0  0  0  0  0
   11.6355    1.6303    0.7606 C   0  0  0  0  0  0
    9.1814    2.1807   -0.1187 O   0  0  0  0  0  0
   10.9537   -5.3060   -0.2413 H   0  0  0  0  0  0
   12.3927   -3.1755    0.3953 H   0  0  0  0  0  0
    6.7869    1.7838    0.0841 H   0  0  0  0  0  0
   11.1513    2.5817    0.5664 H   0  0  0  0  0  0
   11.9736    1.5654    1.7972 H   0  0  0  0  0  0
   12.5044    1.5016    0.1098 H   0  0  0  0  0  0
  1  2  2  0  0  0
  1  6  1  0  0  0
  1 21  1  0  0  0
  2  3  1  0  0  0
  2  9  1  0  0  0
  3  4  2  0  0  0
  3  7  1  0  0  0
  4 22  1  0  0  0
  4  5  1  0  0  0
  5 23  1  0  0  0
  5  6  2  0  0  0
  6 24  1  0  0  0
  7 12  1  0  0  0
  7  8  2  0  0  0
  8 10  1  0  0  0
  8  9  1  0  0  0
  9 17  1  0  0  0
  9 19  1  0  0  0
 10 11  1  0  0  0
 10 16  2  0  0  0
 11 13  2  0  0  0
 11 12  1  0  0  0
 12 18  1  0  0  0
 12 20  1  0  0  0
 13 25  1  0  0  0
 13 14  1  0  0  0
 14 15  2  0  0  0
 14 48  1  0  0  0
 15 16  1  0  0  0
 15 26  1  0  0  0
 16 27  1  0  0  0
 17 28  1  0  0  0
 17 29  1  0  0  0
 17 30  1  0  0  0
 18 32  1  0  0  0
 18 33  1  0  0  0
 18 31  1  0  0  0
 19 34  1  0  0  0
 19 35  1  0  0  0
 19 36  1  0  0  0
 20 37  1  0  0  0
 20 38  1  0  0  0
 20 39  1  0  0  0
 40 41  1  0  0  0
 40 44  2  0  0  0
 40 56  1  0  0  0
 41 42  1  0  0  0
 42 43  2  0  0  0
 42 45  1  0  0  0
 43 44  1  0  0  0
 43 50  1  0  0  0
 44 57  1  0  0  0
 45 46  2  0  0  0
 45 49  1  0  0  0
 46 47  1  0  0  0
 46 52  1  0  0  0
 47 48  2  0  0  0
 47 58  1  0  0  0
 48 49  1  0  0  0
 50 51  1  0  0  0
 50 53  2  0  0  0
 51 52  1  0  0  0
 51 54  1  0  0  0
 52 55  2  0  0  0
 54 59  1  0  0  0
 54 60  1  0  0  0
 54 61  1  0  0  0
M  END
> <b_m_subgroup_collapsed>
0

> <r_j_HOMO-LUMO_Gap_Hartree>
0.1046

> <r_matsci_optelec_Electron_Reorganization_Energy_(eV)>
0.286859

> <r_matsci_optelec_Hole_Reorganization_Energy_(eV)>
0.208171

> <s_m_subgroup_title>
ALL-structures-1320->molecular-polymer-opto-all_copy

> <s_m_subgroupid>
ALL-structures-1320->molecular_materials_half_2-features_copy

$$$$
