# Supplementary material for: Band Gap and Reorganization Energy Prediction of Conducting Polymers by the Integration of Machine Learning and Density Functional Theory
Source: J Chem Inf Model. 2025 May 28;65(11):5360–9. doi: 10.1021/acs.jcim.5c00345 (PMC12152970; doi:10.1021/acs.jcim.5c00345)
Supplement: Supplementary file 2 [file ci5c00345_si_002.zip › Structures_109.sdf]

D2A5
                    3D
 Schrodinger Suite 2024-2.
 54 58  0  0  1  0            999 V2000
   -3.7048   -0.1908    0.6911 C   0  0  0  0  0  0
   -2.4838    0.4784    0.7014 C   0  0  0  0  0  0
   -1.3766   -0.0507    0.0181 C   0  0  0  0  0  0
   -1.5398   -1.2724   -0.6634 C   0  0  0  0  0  0
   -2.7597   -1.9372   -0.6553 C   0  0  0  0  0  0
   -3.8792   -1.4150    0.0211 C   0  0  0  0  0  0
   -0.1245    0.6127    0.0245 N   0  0  0  0  0  0
   -0.0449    2.0257   -0.0358 C   0  0  0  0  0  0
    1.0776   -0.1547    0.0990 C   0  0  0  0  0  0
   -0.9152    2.7666   -0.8569 C   0  0  0  0  0  0
   -0.8262    4.1527   -0.9144 C   0  0  0  0  0  0
    0.1359    4.8584   -0.1688 C   0  0  0  0  0  0
    1.0096    4.1101    0.6394 C   0  0  0  0  0  0
    0.9202    2.7235    0.7106 C   0  0  0  0  0  0
    2.1359    0.0837   -0.7795 C   0  0  0  0  0  0
    3.3221   -0.6546   -0.7030 C   0  0  0  0  0  0
    3.4495   -1.6675    0.2513 C   0  0  0  0  0  0
    2.3858   -1.9192    1.1309 C   0  0  0  0  0  0
    1.2213   -1.1646    1.0622 C   0  0  0  0  0  0
    4.5559   -2.4562    0.4079 O   0  0  0  0  0  0
    5.6688   -2.2484   -0.4498 C   0  0  0  0  0  0
   -4.5440    0.2405    1.2338 H   0  0  0  0  0  0
   -2.3853    1.4135    1.2445 H   0  0  0  0  0  0
   -0.6987   -1.6981   -1.2026 H   0  0  0  0  0  0
   -2.8432   -2.8739   -1.1999 H   0  0  0  0  0  0
   -1.6600    2.2496   -1.4552 H   0  0  0  0  0  0
   -1.5102    4.6858   -1.5704 H   0  0  0  0  0  0
    1.7574    4.6313    1.2285 H   0  0  0  0  0  0
    1.6034    2.1728    1.3507 H   0  0  0  0  0  0
    2.0406    0.8617   -1.5302 H   0  0  0  0  0  0
    4.1233   -0.4359   -1.3988 H   0  0  0  0  0  0
    2.4999   -2.7027    1.8724 H   0  0  0  0  0  0
    0.4103   -1.3585    1.7569 H   0  0  0  0  0  0
    6.0781   -1.2390   -0.3328 H   0  0  0  0  0  0
    5.3986   -2.4151   -1.4984 H   0  0  0  0  0  0
    6.4196   -2.9797   -0.1485 H   0  0  0  0  0  0
   -5.1913   -2.0779    0.0579 C   0  0  0  0  0  0
   -5.5376   -3.2517   -0.4956 C   0  0  0  0  0  0
   -6.5486   -3.6365   -0.3973 H   0  0  0  0  0  0
   -4.8413   -3.8682   -1.0586 H   0  0  0  0  0  0
   -5.9570   -1.5301    0.6086 H   0  0  0  0  0  0
    3.9543   10.2047    2.2334 C   0  0  0  0  0  0
    3.4477    8.5654    1.9977 S   0  0  0  0  0  0
    2.1565    9.1649    0.9676 C   0  0  0  0  0  0
    2.1280   10.4663    0.8283 N   0  0  0  0  0  0
    3.1392   11.0586    1.5399 C   0  0  0  0  0  0
    1.2157    8.2527    0.3405 C   0  0  0  0  0  0
    1.2521    6.9562    0.4832 N   0  0  0  0  0  0
    0.2429    6.3272   -0.2197 C   0  0  0  0  0  0
   -0.5743    7.1985   -0.9096 C   0  0  0  0  0  0
   -0.0799    8.8392   -0.6870 S   0  0  0  0  0  0
    4.8050   10.4477    2.8556 H   0  0  0  0  0  0
    3.2378   12.1378    1.5170 H   0  0  0  0  0  0
   -1.4329    6.9683   -1.5260 H   0  0  0  0  0  0
  1  2  1  0  0  0
  1 22  1  0  0  0
  1  6  2  0  0  0
  2 23  1  0  0  0
  2  3  2  0  0  0
  3  4  1  0  0  0
  3  7  1  0  0  0
  4  5  2  0  0  0
  4 24  1  0  0  0
  5  6  1  0  0  0
  5 25  1  0  0  0
  6 37  1  0  0  0
  7  9  1  0  0  0
  7  8  1  0  0  0
  8 14  1  0  0  0
  8 10  2  0  0  0
  9 19  1  0  0  0
  9 15  2  0  0  0
 10 11  1  0  0  0
 10 26  1  0  0  0
 11 12  2  0  0  0
 11 27  1  0  0  0
 12 13  1  0  0  0
 12 49  1  0  0  0
 13 14  2  0  0  0
 13 28  1  0  0  0
 14 29  1  0  0  0
 15 16  1  0  0  0
 15 30  1  0  0  0
 16 17  2  0  0  0
 16 31  1  0  0  0
 17 20  1  0  0  0
 17 18  1  0  0  0
 18 32  1  0  0  0
 18 19  2  0  0  0
 19 33  1  0  0  0
 20 21  1  0  0  0
 21 34  1  0  0  0
 21 36  1  0  0  0
 21 35  1  0  0  0
 37 41  1  0  0  0
 37 38  2  0  0  0
 38 39  1  0  0  0
 38 40  1  0  0  0
 42 43  1  0  0  0
 42 46  2  0  0  0
 42 52  1  0  0  0
 43 44  1  0  0  0
 44 45  2  0  0  0
 44 47  1  0  0  0
 45 46  1  0  0  0
 46 53  1  0  0  0
 47 48  2  0  0  0
 47 51  1  0  0  0
 48 49  1  0  0  0
 49 50  2  0  0  0
 50 51  1  0  0  0
 50 54  1  0  0  0
M  END
> <b_m_subgroup_collapsed>
0

> <r_j_HOMO-LUMO_Gap_Hartree>
0.10521

> <r_matsci_optelec_Electron_Reorganization_Energy_(eV)>
0.30229

> <r_matsci_optelec_Hole_Reorganization_Energy_(eV)>
0.151192

> <s_m_subgroup_title>
ALL-structures-1320->molecular-polymer-opto-all_copy

> <s_m_subgroupid>
ALL-structures-1320->molecular_materials_half_2-features_copy

$$$$
