# Supplementary material for: Band Gap and Reorganization Energy Prediction of Conducting Polymers by the Integration of Machine Learning and Density Functional Theory
Source: J Chem Inf Model. 2025 May 28;65(11):5360–9. doi: 10.1021/acs.jcim.5c00345 (PMC12152970; doi:10.1021/acs.jcim.5c00345)
Supplement: Supplementary file 2 [file ci5c00345_si_002.zip › Structures_1090.sdf]

D20A50
                    3D
 Schrodinger Suite 2024-2.
 60 66  0  0  1  0            999 V2000
   -3.4914    0.9334   -0.0244 C   0  0  0  0  0  0
   -2.1305    0.6600   -0.0187 C   0  0  0  0  0  0
   -1.6701   -0.6840   -0.0344 C   0  0  0  0  0  0
   -2.5842   -1.7439   -0.0558 C   0  0  0  0  0  0
   -3.9540   -1.4562   -0.0613 C   0  0  0  0  0  0
   -4.4056   -0.1327   -0.0458 C   0  0  0  0  0  0
   -0.2136   -0.6364   -0.0236 C   0  0  0  0  0  0
    0.2083    0.6575   -0.0025 C   0  0  0  0  0  0
   -0.9484    1.6386    0.0042 C   0  0  0  0  0  0
    1.6608    0.7033    0.0065 C   0  0  0  0  0  0
    2.1236   -0.6411   -0.0107 C   0  0  0  0  0  0
    0.9414   -1.6187   -0.0293 C   0  0  0  0  0  0
    3.4775   -0.9188   -0.0075 C   0  0  0  0  0  0
    4.4122    0.1417    0.0139 C   0  0  0  0  0  0
    3.9472    1.4726    0.0306 C   0  0  0  0  0  0
    2.5840    1.7580    0.0268 C   0  0  0  0  0  0
   -0.9608    2.5047    1.2850 C   0  0  0  0  0  0
    0.9350   -2.5180    1.2284 C   0  0  0  0  0  0
   -0.9426    2.5421   -1.2501 C   0  0  0  0  0  0
    0.9494   -2.4872   -1.3080 C   0  0  0  0  0  0
   -3.8575    1.9579   -0.0124 H   0  0  0  0  0  0
   -2.2444   -2.7761   -0.0679 H   0  0  0  0  0  0
   -4.6738   -2.2706   -0.0778 H   0  0  0  0  0  0
   -5.4728    0.0739   -0.0506 H   0  0  0  0  0  0
    3.8229   -1.9510   -0.0177 H   0  0  0  0  0  0
    4.6781    2.2745    0.0437 H   0  0  0  0  0  0
    2.2524    2.7925    0.0383 H   0  0  0  0  0  0
   -1.8463    3.1507    1.3055 H   0  0  0  0  0  0
   -0.0739    3.1477    1.3276 H   0  0  0  0  0  0
   -0.9733    1.8796    2.1840 H   0  0  0  0  0  0
    0.9366   -1.9166    2.1432 H   0  0  0  0  0  0
    1.8181   -3.1671    1.2443 H   0  0  0  0  0  0
    0.0458   -3.1584    1.2419 H   0  0  0  0  0  0
   -0.9405    1.9438   -2.1673 H   0  0  0  0  0  0
   -0.0560    3.1868   -1.2597 H   0  0  0  0  0  0
   -1.8288    3.1873   -1.2648 H   0  0  0  0  0  0
    0.9642   -1.8638   -2.2079 H   0  0  0  0  0  0
    0.0592   -3.1250   -1.3483 H   0  0  0  0  0  0
    1.8312   -3.1384   -1.3282 H   0  0  0  0  0  0
    5.8544   -0.0966    0.0202 C   0  0  0  0  0  0
    6.5486   -1.7324   -0.0727 S   0  0  0  0  0  0
    8.1459   -1.0295    0.0072 C   0  0  0  0  0  0
    8.0369    0.3500    0.0957 C   0  0  0  0  0  0
    6.7584    0.8393    0.1000 N   0  0  0  0  0  0
    9.3429   -1.8152   -0.0332 C   0  0  0  0  0  0
   10.6279   -1.4161    0.3109 C   0  0  0  0  0  0
   11.5747   -2.4880    0.2146 C   0  0  0  0  0  0
   11.0201   -3.6584   -0.2068 C   0  0  0  0  0  0
    9.3142   -3.5019   -0.4866 S   0  0  0  0  0  0
    9.1169    1.3763    0.1044 C   0  0  0  0  0  0
   10.4254    1.1018    0.5639 N   0  0  0  0  0  0
   11.1117   -0.1066    0.8068 C   0  0  0  0  0  0
    8.8445    2.5253   -0.2106 O   0  0  0  0  0  0
   11.2087    2.3370    0.7909 C   0  0  0  0  0  0
   12.2002   -0.0751    1.3734 O   0  0  0  0  0  0
   12.6203   -2.3563    0.4617 H   0  0  0  0  0  0
   11.5087   -4.6087   -0.3732 H   0  0  0  0  0  0
   12.1661    2.0571    1.2198 H   0  0  0  0  0  0
   11.3436    2.8619   -0.1573 H   0  0  0  0  0  0
   10.6630    2.9956    1.4698 H   0  0  0  0  0  0
  1  2  2  0  0  0
  1  6  1  0  0  0
  1 21  1  0  0  0
  2  3  1  0  0  0
  2  9  1  0  0  0
  3  4  2  0  0  0
  3  7  1  0  0  0
  4 22  1  0  0  0
  4  5  1  0  0  0
  5 23  1  0  0  0
  5  6  2  0  0  0
  6 24  1  0  0  0
  7 12  1  0  0  0
  7  8  2  0  0  0
  8 10  1  0  0  0
  8  9  1  0  0  0
  9 17  1  0  0  0
  9 19  1  0  0  0
 10 11  1  0  0  0
 10 16  2  0  0  0
 11 13  2  0  0  0
 11 12  1  0  0  0
 12 18  1  0  0  0
 12 20  1  0  0  0
 13 25  1  0  0  0
 13 14  1  0  0  0
 14 15  2  0  0  0
 14 40  1  0  0  0
 15 16  1  0  0  0
 15 26  1  0  0  0
 16 27  1  0  0  0
 17 28  1  0  0  0
 17 29  1  0  0  0
 17 30  1  0  0  0
 18 32  1  0  0  0
 18 33  1  0  0  0
 18 31  1  0  0  0
 19 34  1  0  0  0
 19 35  1  0  0  0
 19 36  1  0  0  0
 20 37  1  0  0  0
 20 38  1  0  0  0
 20 39  1  0  0  0
 40 41  1  0  0  0
 40 44  2  0  0  0
 41 42  1  0  0  0
 42 43  2  0  0  0
 42 45  1  0  0  0
 43 44  1  0  0  0
 43 50  1  0  0  0
 45 46  2  0  0  0
 45 49  1  0  0  0
 46 47  1  0  0  0
 46 52  1  0  0  0
 47 48  2  0  0  0
 47 56  1  0  0  0
 48 49  1  0  0  0
 48 57  1  0  0  0
 50 51  1  0  0  0
 50 53  2  0  0  0
 51 52  1  0  0  0
 51 54  1  0  0  0
 52 55  2  0  0  0
 54 58  1  0  0  0
 54 59  1  0  0  0
 54 60  1  0  0  0
M  END
> <b_m_subgroup_collapsed>
0

> <r_j_HOMO-LUMO_Gap_Hartree>
0.10702

> <r_matsci_optelec_Electron_Reorganization_Energy_(eV)>
0.274856

> <r_matsci_optelec_Hole_Reorganization_Energy_(eV)>
0.212185

> <s_m_subgroup_title>
ALL-structures-1320->molecular-polymer-opto-all_copy

> <s_m_subgroupid>
ALL-structures-1320->molecular_materials_half_2-features_copy

$$$$
