# Supplementary material for: Band Gap and Reorganization Energy Prediction of Conducting Polymers by the Integration of Machine Learning and Density Functional Theory
Source: J Chem Inf Model. 2025 May 28;65(11):5360–9. doi: 10.1021/acs.jcim.5c00345 (PMC12152970; doi:10.1021/acs.jcim.5c00345)
Supplement: Supplementary file 2 [file ci5c00345_si_002.zip › Structures_1091.sdf]

D20A51
                    3D
 Schrodinger Suite 2024-2.
 59 65  0  0  1  0            999 V2000
   -3.4968    0.9236   -0.0233 C   0  0  0  0  0  0
   -2.1351    0.6546   -0.0151 C   0  0  0  0  0  0
   -1.6708   -0.6880   -0.0052 C   0  0  0  0  0  0
   -2.5814   -1.7511   -0.0039 C   0  0  0  0  0  0
   -3.9518   -1.4677   -0.0125 C   0  0  0  0  0  0
   -4.4072   -0.1456   -0.0221 C   0  0  0  0  0  0
   -0.2140   -0.6357    0.0022 C   0  0  0  0  0  0
    0.2046    0.6599   -0.0030 C   0  0  0  0  0  0
   -0.9557    1.6375   -0.0147 C   0  0  0  0  0  0
    1.6575    0.7095    0.0027 C   0  0  0  0  0  0
    2.1235   -0.6340    0.0122 C   0  0  0  0  0  0
    0.9437   -1.6152    0.0135 C   0  0  0  0  0  0
    3.4776   -0.9075    0.0204 C   0  0  0  0  0  0
    4.4098    0.1556    0.0180 C   0  0  0  0  0  0
    3.9424    1.4856    0.0079 C   0  0  0  0  0  0
    2.5784    1.7670    0.0003 C   0  0  0  0  0  0
   -0.9691    2.5298    1.2476 C   0  0  0  0  0  0
    0.9417   -2.4897    1.2887 C   0  0  0  0  0  0
   -0.9552    2.5144   -1.2879 C   0  0  0  0  0  0
    0.9527   -2.5080   -1.2484 C   0  0  0  0  0  0
   -3.8663    1.9470   -0.0308 H   0  0  0  0  0  0
   -2.2384   -2.7823    0.0037 H   0  0  0  0  0  0
   -4.6694   -2.2844   -0.0116 H   0  0  0  0  0  0
   -5.4752    0.0572   -0.0287 H   0  0  0  0  0  0
    3.8256   -1.9389    0.0326 H   0  0  0  0  0  0
    4.6711    2.2896    0.0026 H   0  0  0  0  0  0
    2.2440    2.8006   -0.0090 H   0  0  0  0  0  0
   -1.8557    3.1743    1.2553 H   0  0  0  0  0  0
   -0.0834    3.1752    1.2765 H   0  0  0  0  0  0
   -0.9803    1.9233    2.1591 H   0  0  0  0  0  0
    0.9468   -1.8704    2.1920 H   0  0  0  0  0  0
    1.8248   -3.1393    1.3144 H   0  0  0  0  0  0
    0.0522   -3.1294    1.3176 H   0  0  0  0  0  0
   -0.9544    1.8966   -2.1923 H   0  0  0  0  0  0
   -0.0701    3.1610   -1.3139 H   0  0  0  0  0  0
   -1.8430    3.1573   -1.3140 H   0  0  0  0  0  0
    0.9660   -1.9019   -2.1599 H   0  0  0  0  0  0
    0.0635   -3.1481   -1.2765 H   0  0  0  0  0  0
    1.8354   -3.1578   -1.2565 H   0  0  0  0  0  0
   11.0887   -3.4959   -0.1728 C   0  0  0  0  0  0
    9.3716   -3.4760   -0.5095 S   0  0  0  0  0  0
    9.3356   -1.8069    0.0056 C   0  0  0  0  0  0
   10.6090   -1.4118    0.3803 C   0  0  0  0  0  0
   11.5808   -2.3834    0.2688 N   0  0  0  0  0  0
    8.1370   -1.0233    0.0337 C   0  0  0  0  0  0
    8.0344    0.3558    0.1005 C   0  0  0  0  0  0
    6.7594    0.8513    0.0908 N   0  0  0  0  0  0
    5.8511   -0.0837    0.0243 C   0  0  0  0  0  0
    6.5397   -1.7209   -0.0573 S   0  0  0  0  0  0
   11.0425   -0.1154    0.9704 C   0  0  0  0  0  0
   10.3877    1.0974    0.6738 N   0  0  0  0  0  0
    9.1292    1.3727    0.0948 C   0  0  0  0  0  0
   12.0548   -0.0808    1.6508 O   0  0  0  0  0  0
   11.1866    2.2853    1.0521 C   0  0  0  0  0  0
    8.8871    2.4913   -0.3268 O   0  0  0  0  0  0
   11.6685   -4.3959   -0.3425 H   0  0  0  0  0  0
   10.6459    3.1722    0.7352 H   0  0  0  0  0  0
   11.3438    2.2865    2.1326 H   0  0  0  0  0  0
   12.1633    2.2444    0.5641 H   0  0  0  0  0  0
  1  2  2  0  0  0
  1  6  1  0  0  0
  1 21  1  0  0  0
  2  3  1  0  0  0
  2  9  1  0  0  0
  3  4  2  0  0  0
  3  7  1  0  0  0
  4 22  1  0  0  0
  4  5  1  0  0  0
  5 23  1  0  0  0
  5  6  2  0  0  0
  6 24  1  0  0  0
  7 12  1  0  0  0
  7  8  2  0  0  0
  8 10  1  0  0  0
  8  9  1  0  0  0
  9 17  1  0  0  0
  9 19  1  0  0  0
 10 11  1  0  0  0
 10 16  2  0  0  0
 11 13  2  0  0  0
 11 12  1  0  0  0
 12 18  1  0  0  0
 12 20  1  0  0  0
 13 25  1  0  0  0
 13 14  1  0  0  0
 14 15  2  0  0  0
 14 48  1  0  0  0
 15 16  1  0  0  0
 15 26  1  0  0  0
 16 27  1  0  0  0
 17 28  1  0  0  0
 17 29  1  0  0  0
 17 30  1  0  0  0
 18 32  1  0  0  0
 18 33  1  0  0  0
 18 31  1  0  0  0
 19 34  1  0  0  0
 19 35  1  0  0  0
 19 36  1  0  0  0
 20 37  1  0  0  0
 20 38  1  0  0  0
 20 39  1  0  0  0
 40 41  1  0  0  0
 40 44  2  0  0  0
 40 56  1  0  0  0
 41 42  1  0  0  0
 42 43  2  0  0  0
 42 45  1  0  0  0
 43 44  1  0  0  0
 43 50  1  0  0  0
 45 46  2  0  0  0
 45 49  1  0  0  0
 46 47  1  0  0  0
 46 52  1  0  0  0
 47 48  2  0  0  0
 48 49  1  0  0  0
 50 51  1  0  0  0
 50 53  2  0  0  0
 51 52  1  0  0  0
 51 54  1  0  0  0
 52 55  2  0  0  0
 54 57  1  0  0  0
 54 58  1  0  0  0
 54 59  1  0  0  0
M  END
> <b_m_subgroup_collapsed>
0

> <r_j_HOMO-LUMO_Gap_Hartree>
0.10617

> <r_matsci_optelec_Electron_Reorganization_Energy_(eV)>
0.303198

> <r_matsci_optelec_Hole_Reorganization_Energy_(eV)>
0.221462

> <s_m_subgroup_title>
ALL-structures-1320->molecular-polymer-opto-all_copy

> <s_m_subgroupid>
ALL-structures-1320->molecular_materials_half_2-features_copy

$$$$
