# Supplementary material for: Band Gap and Reorganization Energy Prediction of Conducting Polymers by the Integration of Machine Learning and Density Functional Theory
Source: J Chem Inf Model. 2025 May 28;65(11):5360–9. doi: 10.1021/acs.jcim.5c00345 (PMC12152970; doi:10.1021/acs.jcim.5c00345)
Supplement: Supplementary file 2 [file ci5c00345_si_002.zip › Structures_1092.sdf]

D20A52
                    3D
 Schrodinger Suite 2024-2.
 64 71  0  0  1  0            999 V2000
   -3.5123    0.9270    0.0601 C   0  0  0  0  0  0
   -2.1512    0.6547    0.0422 C   0  0  0  0  0  0
   -1.6894   -0.6741   -0.1493 C   0  0  0  0  0  0
   -2.6021   -1.7214   -0.3204 C   0  0  0  0  0  0
   -3.9725   -1.4358   -0.3007 C   0  0  0  0  0  0
   -4.4259   -0.1264   -0.1131 C   0  0  0  0  0  0
   -0.2325   -0.6280   -0.1181 C   0  0  0  0  0  0
    0.1867    0.6488    0.0825 C   0  0  0  0  0  0
   -0.9698    1.6210    0.2079 C   0  0  0  0  0  0
    1.6427    0.6928    0.1149 C   0  0  0  0  0  0
    2.1034   -0.6357   -0.0820 C   0  0  0  0  0  0
    0.9229   -1.6011   -0.2447 C   0  0  0  0  0  0
    3.4604   -0.9128   -0.1058 C   0  0  0  0  0  0
    4.3660    0.1400    0.0802 C   0  0  0  0  0  0
    3.9270    1.4484    0.2796 C   0  0  0  0  0  0
    2.5588    1.7355    0.2952 C   0  0  0  0  0  0
   -0.9960    2.3082    1.5918 C   0  0  0  0  0  0
    0.9068   -2.6575    0.8835 C   0  0  0  0  0  0
   -0.9509    2.6812   -0.9168 C   0  0  0  0  0  0
    0.9460   -2.2914   -1.6266 C   0  0  0  0  0  0
   -3.8784    1.9412    0.2059 H   0  0  0  0  0  0
   -2.2609   -2.7429   -0.4664 H   0  0  0  0  0  0
   -4.6913   -2.2408   -0.4326 H   0  0  0  0  0  0
   -5.4933    0.0785   -0.1005 H   0  0  0  0  0  0
    3.8336   -1.9231   -0.2542 H   0  0  0  0  0  0
    4.6552    2.2434    0.4128 H   0  0  0  0  0  0
    2.2245    2.7579    0.4467 H   0  0  0  0  0  0
   -1.8802    2.9495    1.6871 H   0  0  0  0  0  0
   -0.1076    2.9365    1.7319 H   0  0  0  0  0  0
   -1.0219    1.5681    2.3991 H   0  0  0  0  0  0
    0.9070   -2.1804    1.8689 H   0  0  0  0  0  0
    1.7879   -3.3067    0.8188 H   0  0  0  0  0  0
    0.0149   -3.2904    0.8086 H   0  0  0  0  0  0
   -0.9456    2.2070   -1.9035 H   0  0  0  0  0  0
   -0.0613    3.3166   -0.8380 H   0  0  0  0  0  0
   -1.8332    3.3290   -0.8532 H   0  0  0  0  0  0
    0.9735   -1.5538   -2.4356 H   0  0  0  0  0  0
    0.0551   -2.9163   -1.7623 H   0  0  0  0  0  0
    1.8273   -2.9364   -1.7217 H   0  0  0  0  0  0
    7.8134   -1.0024    1.1746 C   0  0  0  0  0  0
    8.4261   -1.5789    2.2770 C   0  0  0  0  0  0
    9.8078   -1.8504    2.2626 C   0  0  0  0  0  0
   10.5736   -1.5429    1.1473 C   0  0  0  0  0  0
    9.9727   -0.9499    0.0053 C   0  0  0  0  0  0
    8.5743   -0.6801    0.0225 C   0  0  0  0  0  0
    7.9630   -0.0932   -1.1129 C   0  0  0  0  0  0
    8.7216    0.2185   -2.2318 C   0  0  0  0  0  0
   10.1051   -0.0432   -2.2509 C   0  0  0  0  0  0
   10.7266   -0.6191   -1.1535 C   0  0  0  0  0  0
   12.1880   -0.8932   -1.1840 C   0  0  0  0  0  0
   12.7048   -1.4788   -0.0297 N   0  0  0  0  0  0
   12.0310   -1.8337    1.1396 C   0  0  0  0  0  0
    6.3512   -0.7227    1.2121 C   0  0  0  0  0  0
    5.7886   -0.1390    0.0592 N   0  0  0  0  0  0
    6.5006    0.1879   -1.1142 C   0  0  0  0  0  0
   12.9149   -0.6379   -2.1325 O   0  0  0  0  0  0
   12.6311   -2.3466    2.0710 O   0  0  0  0  0  0
    5.6647   -0.9827    2.1882 O   0  0  0  0  0  0
    5.9355    0.6792   -2.0767 O   0  0  0  0  0  0
    7.8219   -1.8155    3.1477 H   0  0  0  0  0  0
   10.2925   -2.3029    3.1215 H   0  0  0  0  0  0
    8.2297    0.6663   -3.0886 H   0  0  0  0  0  0
   10.7046    0.2000   -3.1231 H   0  0  0  0  0  0
   13.7029   -1.6733   -0.0409 H   0  0  0  0  0  0
  1  2  2  0  0  0
  1  6  1  0  0  0
  1 21  1  0  0  0
  2  3  1  0  0  0
  2  9  1  0  0  0
  3  4  2  0  0  0
  3  7  1  0  0  0
  4 22  1  0  0  0
  4  5  1  0  0  0
  5 23  1  0  0  0
  5  6  2  0  0  0
  6 24  1  0  0  0
  7 12  1  0  0  0
  7  8  2  0  0  0
  8 10  1  0  0  0
  8  9  1  0  0  0
  9 17  1  0  0  0
  9 19  1  0  0  0
 10 11  1  0  0  0
 10 16  2  0  0  0
 11 13  2  0  0  0
 11 12  1  0  0  0
 12 18  1  0  0  0
 12 20  1  0  0  0
 13 25  1  0  0  0
 13 14  1  0  0  0
 14 15  2  0  0  0
 14 54  1  0  0  0
 15 16  1  0  0  0
 15 26  1  0  0  0
 16 27  1  0  0  0
 17 28  1  0  0  0
 17 29  1  0  0  0
 17 30  1  0  0  0
 18 32  1  0  0  0
 18 33  1  0  0  0
 18 31  1  0  0  0
 19 34  1  0  0  0
 19 35  1  0  0  0
 19 36  1  0  0  0
 20 37  1  0  0  0
 20 38  1  0  0  0
 20 39  1  0  0  0
 40 41  1  0  0  0
 40 45  2  0  0  0
 40 53  1  0  0  0
 41 42  2  0  0  0
 41 60  1  0  0  0
 42 43  1  0  0  0
 42 61  1  0  0  0
 43 44  2  0  0  0
 43 52  1  0  0  0
 44 45  1  0  0  0
 44 49  1  0  0  0
 45 46  1  0  0  0
 46 47  2  0  0  0
 46 55  1  0  0  0
 47 48  1  0  0  0
 47 62  1  0  0  0
 48 49  2  0  0  0
 48 63  1  0  0  0
 49 50  1  0  0  0
 50 51  1  0  0  0
 50 56  2  0  0  0
 51 52  1  0  0  0
 51 64  1  0  0  0
 52 57  2  0  0  0
 53 54  1  0  0  0
 53 58  2  0  0  0
 54 55  1  0  0  0
 55 59  2  0  0  0
M  END
> <b_m_subgroup_collapsed>
0

> <r_j_HOMO-LUMO_Gap_Hartree>
0.06565

> <r_matsci_optelec_Electron_Reorganization_Energy_(eV)>
0.309073

> <r_matsci_optelec_Hole_Reorganization_Energy_(eV)>
0.3503

> <s_m_subgroup_title>
ALL-structures-1320->molecular-polymer-opto-all_copy

> <s_m_subgroupid>
ALL-structures-1320->molecular_materials_half_2-features_copy

$$$$
