# Supplementary material for: Band Gap and Reorganization Energy Prediction of Conducting Polymers by the Integration of Machine Learning and Density Functional Theory
Source: J Chem Inf Model. 2025 May 28;65(11):5360–9. doi: 10.1021/acs.jcim.5c00345 (PMC12152970; doi:10.1021/acs.jcim.5c00345)
Supplement: Supplementary file 2 [file ci5c00345_si_002.zip › Structures_1093.sdf]

D21
                    3D
 Schrodinger Suite 2024-2.
 52 58  0  0  1  0            999 V2000
    0.7405   -0.7128    0.1144 C   0  0  0  0  0  0
    0.8089    0.7097    0.1938 C   0  0  0  0  0  0
   -0.4147    1.4728    0.2831 C   0  0  0  0  0  0
   -1.6543    0.8150    0.2935 C   0  0  0  0  0  0
   -1.7225   -0.5946    0.2138 C   0  0  0  0  0  0
   -0.5515   -1.3610    0.1244 C   0  0  0  0  0  0
    2.0850    1.3214    0.1828 C   0  0  0  0  0  0
    3.2625    0.5948    0.0990 C   0  0  0  0  0  0
    3.1933   -0.8276    0.0203 C   0  0  0  0  0  0
    1.9507   -1.4411    0.0299 C   0  0  0  0  0  0
   -0.8410   -2.7588    0.0514 C   0  0  0  0  0  0
   -2.1831   -3.0650    0.0880 C   0  0  0  0  0  0
   -3.1599   -1.5848    0.2218 S   0  0  0  0  0  0
   -2.9902    1.9413    0.4096 S   0  0  0  0  0  0
   -1.8817    3.2900    0.4421 C   0  0  0  0  0  0
   -0.5770    2.8997    0.3694 C   0  0  0  0  0  0
    4.4536   -1.6571   -0.0719 C   0  0  0  0  0  0
    4.5979    1.3021    0.0916 C   0  0  0  0  0  0
    2.1479    2.4051    0.2428 H   0  0  0  0  0  0
    1.9057   -2.5255   -0.0297 H   0  0  0  0  0  0
   -0.0892   -3.5327   -0.0195 H   0  0  0  0  0  0
    0.2447    3.6069    0.3776 H   0  0  0  0  0  0
    4.2178   -2.7248   -0.1256 H   0  0  0  0  0  0
    5.1068   -1.5030    0.7978 H   0  0  0  0  0  0
    5.0455   -1.4011   -0.9612 H   0  0  0  0  0  0
    5.2296    0.9869    0.9331 H   0  0  0  0  0  0
    4.4689    2.3871    0.1605 H   0  0  0  0  0  0
    5.1648    1.0909   -0.8254 H   0  0  0  0  0  0
   -2.2708    4.2976    0.5150 H   0  0  0  0  0  0
   -4.1542   -4.6337   -0.0555 C   0  0  0  0  0  0
   -2.7897   -4.3907    0.0506 C   0  0  0  0  0  0
   -2.0123   -5.6023    0.1097 C   0  0  0  0  0  0
   -2.6107   -6.9013    0.0850 C   0  0  0  0  0  0
   -4.0130   -7.0964    0.0020 C   0  0  0  0  0  0
   -4.7425   -5.9386   -0.0744 C   0  0  0  0  0  0
   -6.1536   -5.8018   -0.2047 N   0  0  0  0  0  0
   -6.4521   -4.3933   -0.0241 N   0  0  0  0  0  0
   -5.1970   -3.6759   -0.1657 N   0  0  0  0  0  0
   -6.9323   -4.1998    1.3532 C   0  0  0  0  0  0
   -0.6747   -5.7690    0.2128 N   0  0  0  0  0  0
   -0.5257   -7.0894    0.2443 N   0  0  0  0  0  0
   -1.6297   -7.8249    0.1738 N   0  0  0  0  0  0
    0.7904   -7.6986    0.3473 C   0  0  0  0  0  0
   -4.4605   -8.0844   -0.0029 H   0  0  0  0  0  0
   -6.4854   -6.0811   -1.1265 H   0  0  0  0  0  0
   -5.1993   -3.1784   -1.0572 H   0  0  0  0  0  0
   -7.1257   -3.1343    1.4959 H   0  0  0  0  0  0
   -7.8628   -4.7617    1.4663 H   0  0  0  0  0  0
   -6.2042   -4.5419    2.1043 H   0  0  0  0  0  0
    0.6497   -8.7789    0.3625 H   0  0  0  0  0  0
    1.3992   -7.4075   -0.5131 H   0  0  0  0  0  0
    1.2775   -7.3658    1.2678 H   0  0  0  0  0  0
  1 10  1  0  0  0
  1  2  2  0  0  0
  1  6  1  0  0  0
  2  3  1  0  0  0
  2  7  1  0  0  0
  3  4  2  0  0  0
  3 16  1  0  0  0
  4  5  1  0  0  0
  4 14  1  0  0  0
  5  6  2  0  0  0
  5 13  1  0  0  0
  6 11  1  0  0  0
  7  8  2  0  0  0
  7 19  1  0  0  0
  8  9  1  0  0  0
  8 18  1  0  0  0
  9 10  2  0  0  0
  9 17  1  0  0  0
 10 20  1  0  0  0
 11 12  2  0  0  0
 11 21  1  0  0  0
 12 13  1  0  0  0
 12 31  1  0  0  0
 14 15  1  0  0  0
 15 29  1  0  0  0
 15 16  2  0  0  0
 16 22  1  0  0  0
 17 24  1  0  0  0
 17 23  1  0  0  0
 17 25  1  0  0  0
 18 27  1  0  0  0
 18 26  1  0  0  0
 18 28  1  0  0  0
 30 31  2  0  0  0
 30 35  1  0  0  0
 30 38  1  0  0  0
 31 32  1  0  0  0
 32 33  1  0  0  0
 32 40  2  0  0  0
 33 34  1  0  0  0
 33 42  2  0  0  0
 34 35  2  0  0  0
 34 44  1  0  0  0
 35 36  1  0  0  0
 36 37  1  0  0  0
 36 45  1  0  0  0
 37 38  1  0  0  0
 37 39  1  0  0  0
 38 46  1  0  0  0
 39 47  1  0  0  0
 39 48  1  0  0  0
 39 49  1  0  0  0
 40 41  1  0  0  0
 41 42  1  0  0  0
 41 43  1  0  0  0
 43 50  1  0  0  0
 43 51  1  0  0  0
 43 52  1  0  0  0
M  END
> <b_m_subgroup_collapsed>
0

> <r_j_HOMO-LUMO_Gap_Hartree>
0.12058

> <r_matsci_optelec_Electron_Reorganization_Energy_(eV)>
0.258631

> <r_matsci_optelec_Hole_Reorganization_Energy_(eV)>
0.590769

> <s_m_subgroup_title>
ALL-structures-1320->molecular-polymer-opto-all_copy

> <s_m_subgroupid>
ALL-structures-1320->molecular_materials_half_2-features_copy

$$$$
