# Supplementary material for: Band Gap and Reorganization Energy Prediction of Conducting Polymers by the Integration of Machine Learning and Density Functional Theory
Source: J Chem Inf Model. 2025 May 28;65(11):5360–9. doi: 10.1021/acs.jcim.5c00345 (PMC12152970; doi:10.1021/acs.jcim.5c00345)
Supplement: Supplementary file 2 [file ci5c00345_si_002.zip › Structures_1094.sdf]

D21A1
                    3D
 Schrodinger Suite 2024-2.
 35 39  0  0  1  0            999 V2000
    0.7637   -0.7153    0.1671 C   0  0  0  0  0  0
    0.7764    0.7103    0.1938 C   0  0  0  0  0  0
   -0.4779    1.4283    0.2199 C   0  0  0  0  0  0
   -1.6938    0.7282    0.2190 C   0  0  0  0  0  0
   -1.7092   -0.6855    0.1920 C   0  0  0  0  0  0
   -0.5052   -1.4086    0.1662 C   0  0  0  0  0  0
    2.0271    1.3700    0.1935 C   0  0  0  0  0  0
    3.2329    0.6861    0.1690 C   0  0  0  0  0  0
    3.2192   -0.7381    0.1432 C   0  0  0  0  0  0
    2.0005   -1.3989    0.1427 C   0  0  0  0  0  0
   -0.7449   -2.8176    0.1409 C   0  0  0  0  0  0
   -2.0789   -3.1423    0.1474 C   0  0  0  0  0  0
   -3.1148   -1.7243    0.1852 S   0  0  0  0  0  0
   -3.0705    1.8073    0.2535 S   0  0  0  0  0  0
   -2.0121    3.1938    0.2690 C   0  0  0  0  0  0
   -0.6926    2.8504    0.2492 C   0  0  0  0  0  0
    4.5107   -1.5218    0.1156 C   0  0  0  0  0  0
    4.5397    1.4445    0.1747 C   0  0  0  0  0  0
    2.0493    2.4564    0.2127 H   0  0  0  0  0  0
    2.0024   -2.4857    0.1233 H   0  0  0  0  0  0
    0.0319   -3.5727    0.1182 H   0  0  0  0  0  0
    0.1021    3.5875    0.2553 H   0  0  0  0  0  0
    4.3172   -2.5992    0.1256 H   0  0  0  0  0  0
    5.1461   -1.2878    0.9797 H   0  0  0  0  0  0
    5.1018   -1.2971   -0.7824 H   0  0  0  0  0  0
    5.1360    1.2162    1.0688 H   0  0  0  0  0  0
    4.3671    2.5254    0.1570 H   0  0  0  0  0  0
    5.1611    1.1901   -0.6939 H   0  0  0  0  0  0
   -2.4399    4.1878    0.2924 H   0  0  0  0  0  0
   -2.7321   -6.5822    0.0856 C   0  0  0  0  0  0
   -1.8387   -5.5539    0.0973 O   0  0  0  0  0  0
   -2.6617   -4.4587    0.1270 C   0  0  0  0  0  0
   -3.9218   -4.7943    0.1326 N   0  0  0  0  0  0
   -3.9613   -6.1887    0.1054 N   0  0  0  0  0  0
   -2.3449   -7.5895    0.0619 H   0  0  0  0  0  0
  1 10  1  0  0  0
  1  2  2  0  0  0
  1  6  1  0  0  0
  2  3  1  0  0  0
  2  7  1  0  0  0
  3  4  2  0  0  0
  3 16  1  0  0  0
  4  5  1  0  0  0
  4 14  1  0  0  0
  5  6  2  0  0  0
  5 13  1  0  0  0
  6 11  1  0  0  0
  7  8  2  0  0  0
  7 19  1  0  0  0
  8  9  1  0  0  0
  8 18  1  0  0  0
  9 10  2  0  0  0
  9 17  1  0  0  0
 10 20  1  0  0  0
 11 12  2  0  0  0
 11 21  1  0  0  0
 12 13  1  0  0  0
 12 32  1  0  0  0
 14 15  1  0  0  0
 15 29  1  0  0  0
 15 16  2  0  0  0
 16 22  1  0  0  0
 17 24  1  0  0  0
 17 23  1  0  0  0
 17 25  1  0  0  0
 18 27  1  0  0  0
 18 26  1  0  0  0
 18 28  1  0  0  0
 30 31  1  0  0  0
 30 34  2  0  0  0
 30 35  1  0  0  0
 31 32  1  0  0  0
 32 33  2  0  0  0
 33 34  1  0  0  0
M  END
> <b_m_subgroup_collapsed>
0

> <r_j_HOMO-LUMO_Gap_Hartree>
0.13446

> <r_matsci_optelec_Electron_Reorganization_Energy_(eV)>
0.273785

> <r_matsci_optelec_Hole_Reorganization_Energy_(eV)>
0.191364

> <s_m_subgroup_title>
ALL-structures-1320->molecular-polymer-opto-all_copy

> <s_m_subgroupid>
ALL-structures-1320->molecular_materials_half_2-features_copy

$$$$
