# Supplementary material for: Band Gap and Reorganization Energy Prediction of Conducting Polymers by the Integration of Machine Learning and Density Functional Theory
Source: J Chem Inf Model. 2025 May 28;65(11):5360–9. doi: 10.1021/acs.jcim.5c00345 (PMC12152970; doi:10.1021/acs.jcim.5c00345)
Supplement: Supplementary file 2 [file ci5c00345_si_002.zip › Structures_1095.sdf]

D21A2
                    3D
 Schrodinger Suite 2024-2.
 35 39  0  0  1  0            999 V2000
    0.7661   -0.7083    0.1670 C   0  0  0  0  0  0
    0.7766    0.7173    0.1936 C   0  0  0  0  0  0
   -0.4791    1.4330    0.2197 C   0  0  0  0  0  0
   -1.6936    0.7300    0.2188 C   0  0  0  0  0  0
   -1.7072   -0.6838    0.1916 C   0  0  0  0  0  0
   -0.5013   -1.4035    0.1660 C   0  0  0  0  0  0
    2.0263    1.3790    0.1931 C   0  0  0  0  0  0
    3.2333    0.6971    0.1688 C   0  0  0  0  0  0
    3.2218   -0.7271    0.1434 C   0  0  0  0  0  0
    2.0041   -1.3896    0.1429 C   0  0  0  0  0  0
   -0.7390   -2.8122    0.1406 C   0  0  0  0  0  0
   -2.0714   -3.1479    0.1467 C   0  0  0  0  0  0
   -3.1091   -1.7264    0.1844 S   0  0  0  0  0  0
   -3.0724    1.8069    0.2534 S   0  0  0  0  0  0
   -2.0167    3.1955    0.2690 C   0  0  0  0  0  0
   -0.6964    2.8546    0.2491 C   0  0  0  0  0  0
    4.5141   -1.5094    0.1161 C   0  0  0  0  0  0
    4.5390    1.4573    0.1742 C   0  0  0  0  0  0
    2.0467    2.4655    0.2122 H   0  0  0  0  0  0
    2.0082   -2.4764    0.1237 H   0  0  0  0  0  0
    0.0489   -3.5571    0.1179 H   0  0  0  0  0  0
    0.0970    3.5933    0.2552 H   0  0  0  0  0  0
    4.3216   -2.5870    0.1263 H   0  0  0  0  0  0
    5.1491   -1.2748    0.9803 H   0  0  0  0  0  0
    5.1052   -1.2845   -0.7818 H   0  0  0  0  0  0
    5.1357    1.2301    1.0683 H   0  0  0  0  0  0
    4.3650    2.5381    0.1563 H   0  0  0  0  0  0
    5.1607    1.2038   -0.6944 H   0  0  0  0  0  0
   -2.4462    4.1888    0.2924 H   0  0  0  0  0  0
   -3.2791   -6.7763    0.0865 C   0  0  0  0  0  0
   -1.7369   -5.9605    0.0876 S   0  0  0  0  0  0
   -2.6698   -4.4641    0.1264 C   0  0  0  0  0  0
   -3.9665   -4.6678    0.1349 N   0  0  0  0  0  0
   -4.3124   -5.9875    0.1121 N   0  0  0  0  0  0
   -3.3592   -7.8563    0.0660 H   0  0  0  0  0  0
  1 10  1  0  0  0
  1  2  2  0  0  0
  1  6  1  0  0  0
  2  3  1  0  0  0
  2  7  1  0  0  0
  3  4  2  0  0  0
  3 16  1  0  0  0
  4  5  1  0  0  0
  4 14  1  0  0  0
  5  6  2  0  0  0
  5 13  1  0  0  0
  6 11  1  0  0  0
  7  8  2  0  0  0
  7 19  1  0  0  0
  8  9  1  0  0  0
  8 18  1  0  0  0
  9 10  2  0  0  0
  9 17  1  0  0  0
 10 20  1  0  0  0
 11 12  2  0  0  0
 11 21  1  0  0  0
 12 13  1  0  0  0
 12 32  1  0  0  0
 14 15  1  0  0  0
 15 29  1  0  0  0
 15 16  2  0  0  0
 16 22  1  0  0  0
 17 24  1  0  0  0
 17 23  1  0  0  0
 17 25  1  0  0  0
 18 27  1  0  0  0
 18 26  1  0  0  0
 18 28  1  0  0  0
 30 31  1  0  0  0
 30 34  2  0  0  0
 30 35  1  0  0  0
 31 32  1  0  0  0
 32 33  2  0  0  0
 33 34  1  0  0  0
M  END
> <b_m_subgroup_collapsed>
0

> <r_j_HOMO-LUMO_Gap_Hartree>
0.12706

> <r_matsci_optelec_Electron_Reorganization_Energy_(eV)>
0.263479

> <r_matsci_optelec_Hole_Reorganization_Energy_(eV)>
0.204759

> <s_m_subgroup_title>
ALL-structures-1320->molecular-polymer-opto-all_copy

> <s_m_subgroupid>
ALL-structures-1320->molecular_materials_half_2-features_copy

$$$$
