# Supplementary material for: Band Gap and Reorganization Energy Prediction of Conducting Polymers by the Integration of Machine Learning and Density Functional Theory
Source: J Chem Inf Model. 2025 May 28;65(11):5360–9. doi: 10.1021/acs.jcim.5c00345 (PMC12152970; doi:10.1021/acs.jcim.5c00345)
Supplement: Supplementary file 2 [file ci5c00345_si_002.zip › Structures_1096.sdf]

D21A3
                    3D
 Schrodinger Suite 2024-2.
 36 40  0  0  1  0            999 V2000
    0.7516   -0.7210    0.1481 C   0  0  0  0  0  0
    0.7728    0.7032    0.1886 C   0  0  0  0  0  0
   -0.4770    1.4282    0.2336 C   0  0  0  0  0  0
   -1.6977    0.7354    0.2409 C   0  0  0  0  0  0
   -1.7235   -0.6771    0.2024 C   0  0  0  0  0  0
   -0.5214   -1.4078    0.1538 C   0  0  0  0  0  0
    2.0273    1.3565    0.1843 C   0  0  0  0  0  0
    3.2288    0.6661    0.1437 C   0  0  0  0  0  0
    3.2064   -0.7587    0.1036 C   0  0  0  0  0  0
    1.9837   -1.4123    0.1060 C   0  0  0  0  0  0
   -0.7700   -2.8109    0.1168 C   0  0  0  0  0  0
   -2.1076   -3.1303    0.1403 C   0  0  0  0  0  0
   -3.1351   -1.7044    0.2088 S   0  0  0  0  0  0
   -3.0677    1.8221    0.2995 S   0  0  0  0  0  0
   -2.0003    3.2001    0.3139 C   0  0  0  0  0  0
   -0.6825    2.8502    0.2763 C   0  0  0  0  0  0
    4.4933   -1.5489    0.0587 C   0  0  0  0  0  0
    4.5407    1.4157    0.1453 C   0  0  0  0  0  0
    2.0544    2.4426    0.2141 H   0  0  0  0  0  0
    1.9764   -2.4988    0.0755 H   0  0  0  0  0  0
   -0.0065   -3.5779    0.0732 H   0  0  0  0  0  0
    0.1163    3.5827    0.2793 H   0  0  0  0  0  0
    4.2944   -2.6253    0.0455 H   0  0  0  0  0  0
    5.1298   -1.3369    0.9282 H   0  0  0  0  0  0
    5.0859   -1.3077   -0.8341 H   0  0  0  0  0  0
    5.1524    1.1585    1.0207 H   0  0  0  0  0  0
    4.3764    2.4981    0.1602 H   0  0  0  0  0  0
    5.1433    1.1808   -0.7423 H   0  0  0  0  0  0
   -2.4203    4.1971    0.3498 H   0  0  0  0  0  0
   -2.6897   -4.4560    0.1200 C   0  0  0  0  0  0
   -4.0395   -4.5525    0.1847 N   0  0  0  0  0  0
   -4.5677   -5.7585    0.1712 N   0  0  0  0  0  0
   -3.7259   -6.7975    0.0960 C   0  0  0  0  0  0
   -2.3881   -6.7182    0.0272 N   0  0  0  0  0  0
   -1.8498   -5.5192    0.0371 N   0  0  0  0  0  0
   -4.1623   -7.7902    0.0883 H   0  0  0  0  0  0
  1 10  1  0  0  0
  1  2  2  0  0  0
  1  6  1  0  0  0
  2  3  1  0  0  0
  2  7  1  0  0  0
  3  4  2  0  0  0
  3 16  1  0  0  0
  4  5  1  0  0  0
  4 14  1  0  0  0
  5  6  2  0  0  0
  5 13  1  0  0  0
  6 11  1  0  0  0
  7  8  2  0  0  0
  7 19  1  0  0  0
  8  9  1  0  0  0
  8 18  1  0  0  0
  9 10  2  0  0  0
  9 17  1  0  0  0
 10 20  1  0  0  0
 11 12  2  0  0  0
 11 21  1  0  0  0
 12 13  1  0  0  0
 12 30  1  0  0  0
 14 15  1  0  0  0
 15 29  1  0  0  0
 15 16  2  0  0  0
 16 22  1  0  0  0
 17 24  1  0  0  0
 17 23  1  0  0  0
 17 25  1  0  0  0
 18 27  1  0  0  0
 18 26  1  0  0  0
 18 28  1  0  0  0
 30 31  2  0  0  0
 30 35  1  0  0  0
 31 32  1  0  0  0
 32 33  2  0  0  0
 33 34  1  0  0  0
 33 36  1  0  0  0
 34 35  2  0  0  0
M  END
> <b_m_subgroup_collapsed>
0

> <r_j_HOMO-LUMO_Gap_Hartree>
0.10561

> <r_matsci_optelec_Electron_Reorganization_Energy_(eV)>
0.617272

> <r_matsci_optelec_Hole_Reorganization_Energy_(eV)>
0.155774

> <s_m_subgroup_title>
ALL-structures-1320->molecular-polymer-opto-all_copy

> <s_m_subgroupid>
ALL-structures-1320->molecular_materials_half_2-features_copy

$$$$
