# Supplementary material for: Band Gap and Reorganization Energy Prediction of Conducting Polymers by the Integration of Machine Learning and Density Functional Theory
Source: J Chem Inf Model. 2025 May 28;65(11):5360–9. doi: 10.1021/acs.jcim.5c00345 (PMC12152970; doi:10.1021/acs.jcim.5c00345)
Supplement: Supplementary file 2 [file ci5c00345_si_002.zip › Structures_1097.sdf]

D21A4
                    3D
 Schrodinger Suite 2024-2.
 38 43  0  0  1  0            999 V2000
    0.7655   -0.6968    0.1668 C   0  0  0  0  0  0
    0.7851    0.7286    0.1938 C   0  0  0  0  0  0
   -0.4646    1.4532    0.2197 C   0  0  0  0  0  0
   -1.6837    0.7576    0.2183 C   0  0  0  0  0  0
   -1.7067   -0.6547    0.1911 C   0  0  0  0  0  0
   -0.5060   -1.3846    0.1655 C   0  0  0  0  0  0
    2.0393    1.3828    0.1941 C   0  0  0  0  0  0
    3.2420    0.6944    0.1697 C   0  0  0  0  0  0
    3.2219   -0.7309    0.1435 C   0  0  0  0  0  0
    2.0002   -1.3856    0.1425 C   0  0  0  0  0  0
   -0.7544   -2.7908    0.1402 C   0  0  0  0  0  0
   -2.0903   -3.1179    0.1462 C   0  0  0  0  0  0
   -3.1167   -1.6858    0.1841 S   0  0  0  0  0  0
   -3.0561    1.8427    0.2525 S   0  0  0  0  0  0
   -1.9911    3.2247    0.2687 C   0  0  0  0  0  0
   -0.6731    2.8755    0.2492 C   0  0  0  0  0  0
    4.5101   -1.5196    0.1158 C   0  0  0  0  0  0
    4.5523    1.4464    0.1753 C   0  0  0  0  0  0
    2.0650    2.4692    0.2137 H   0  0  0  0  0  0
    1.9967   -2.4724    0.1227 H   0  0  0  0  0  0
    0.0285   -3.5412    0.1178 H   0  0  0  0  0  0
    0.1248    3.6093    0.2555 H   0  0  0  0  0  0
    4.3130   -2.5964    0.1201 H   0  0  0  0  0  0
    5.1444   -1.2923    0.9828 H   0  0  0  0  0  0
    5.1050   -1.2930   -0.7793 H   0  0  0  0  0  0
    5.1520    1.2086    1.0648 H   0  0  0  0  0  0
    4.3853    2.5285    0.1663 H   0  0  0  0  0  0
    5.1688    1.1955   -0.6981 H   0  0  0  0  0  0
   -2.4137    4.2209    0.2922 H   0  0  0  0  0  0
   -2.7093   -4.4222    0.1260 C   0  0  0  0  0  0
   -1.7314   -5.9199    0.0866 S   0  0  0  0  0  0
   -3.2266   -6.8192    0.0827 C   0  0  0  0  0  0
   -4.2906   -5.9278    0.1107 C   0  0  0  0  0  0
   -4.0141   -4.6013    0.1348 N   0  0  0  0  0  0
   -3.5078   -8.1499    0.0585 N   0  0  0  0  0  0
   -4.8061   -8.3030    0.0678 C   0  0  0  0  0  0
   -5.7811   -6.8320    0.1067 S   0  0  0  0  0  0
   -5.2921   -9.2715    0.0529 H   0  0  0  0  0  0
  1 10  1  0  0  0
  1  2  2  0  0  0
  1  6  1  0  0  0
  2  3  1  0  0  0
  2  7  1  0  0  0
  3  4  2  0  0  0
  3 16  1  0  0  0
  4  5  1  0  0  0
  4 14  1  0  0  0
  5  6  2  0  0  0
  5 13  1  0  0  0
  6 11  1  0  0  0
  7  8  2  0  0  0
  7 19  1  0  0  0
  8  9  1  0  0  0
  8 18  1  0  0  0
  9 10  2  0  0  0
  9 17  1  0  0  0
 10 20  1  0  0  0
 11 12  2  0  0  0
 11 21  1  0  0  0
 12 13  1  0  0  0
 12 30  1  0  0  0
 14 15  1  0  0  0
 15 29  1  0  0  0
 15 16  2  0  0  0
 16 22  1  0  0  0
 17 24  1  0  0  0
 17 23  1  0  0  0
 17 25  1  0  0  0
 18 27  1  0  0  0
 18 26  1  0  0  0
 18 28  1  0  0  0
 30 31  1  0  0  0
 30 34  2  0  0  0
 31 32  1  0  0  0
 32 33  2  0  0  0
 32 35  1  0  0  0
 33 34  1  0  0  0
 33 37  1  0  0  0
 35 36  2  0  0  0
 36 37  1  0  0  0
 36 38  1  0  0  0
M  END
> <b_m_subgroup_collapsed>
0

> <r_j_HOMO-LUMO_Gap_Hartree>
0.11863

> <r_matsci_optelec_Electron_Reorganization_Energy_(eV)>
0.256326

> <r_matsci_optelec_Hole_Reorganization_Energy_(eV)>
0.20557

> <s_m_subgroup_title>
ALL-structures-1320->molecular-polymer-opto-all_copy

> <s_m_subgroupid>
ALL-structures-1320->molecular_materials_half_2-features_copy

$$$$
