# Supplementary material for: Band Gap and Reorganization Energy Prediction of Conducting Polymers by the Integration of Machine Learning and Density Functional Theory
Source: J Chem Inf Model. 2025 May 28;65(11):5360–9. doi: 10.1021/acs.jcim.5c00345 (PMC12152970; doi:10.1021/acs.jcim.5c00345)
Supplement: Supplementary file 2 [file ci5c00345_si_002.zip › Structures_1098.sdf]

D21A5
                    3D
 Schrodinger Suite 2024-2.
 42 47  0  0  1  0            999 V2000
    0.7717   -0.7018    0.1670 C   0  0  0  0  0  0
    0.7900    0.7243    0.1935 C   0  0  0  0  0  0
   -0.4598    1.4477    0.2194 C   0  0  0  0  0  0
   -1.6767    0.7494    0.2182 C   0  0  0  0  0  0
   -1.6974   -0.6639    0.1915 C   0  0  0  0  0  0
   -0.4975   -1.3923    0.1661 C   0  0  0  0  0  0
    2.0442    1.3794    0.1934 C   0  0  0  0  0  0
    3.2476    0.6927    0.1689 C   0  0  0  0  0  0
    3.2292   -0.7327    0.1431 C   0  0  0  0  0  0
    2.0084   -1.3883    0.1426 C   0  0  0  0  0  0
   -0.7452   -2.8022    0.1411 C   0  0  0  0  0  0
   -2.0770   -3.1324    0.1473 C   0  0  0  0  0  0
   -3.1024   -1.7017    0.1847 S   0  0  0  0  0  0
   -3.0509    1.8327    0.2523 S   0  0  0  0  0  0
   -1.9888    3.2184    0.2681 C   0  0  0  0  0  0
   -0.6708    2.8705    0.2485 C   0  0  0  0  0  0
    4.5188   -1.5195    0.1153 C   0  0  0  0  0  0
    4.5573    1.4461    0.1739 C   0  0  0  0  0  0
    2.0685    2.4659    0.2127 H   0  0  0  0  0  0
    2.0054   -2.4753    0.1231 H   0  0  0  0  0  0
    0.0401   -3.5497    0.1187 H   0  0  0  0  0  0
    0.1264    3.6052    0.2546 H   0  0  0  0  0  0
    4.3228   -2.5967    0.1184 H   0  0  0  0  0  0
    5.1525   -1.2929    0.9830 H   0  0  0  0  0  0
    5.1144   -1.2918   -0.7791 H   0  0  0  0  0  0
    5.1589    1.2078    1.0621 H   0  0  0  0  0  0
    4.3891    2.5281    0.1670 H   0  0  0  0  0  0
    5.1733    1.1978   -0.7008 H   0  0  0  0  0  0
   -2.4131    4.2138    0.2914 H   0  0  0  0  0  0
   -8.3052   -6.2927    0.1422 C   0  0  0  0  0  0
   -7.1660   -4.9890    0.1573 S   0  0  0  0  0  0
   -5.8754   -6.1810    0.1223 C   0  0  0  0  0  0
   -6.2815   -7.4270    0.1016 N   0  0  0  0  0  0
   -7.6495   -7.4960    0.1127 C   0  0  0  0  0  0
   -4.4796   -5.7820    0.1175 C   0  0  0  0  0  0
   -4.0734   -4.5402    0.1380 N   0  0  0  0  0  0
   -2.6983   -4.4507    0.1273 C   0  0  0  0  0  0
   -2.0518   -5.6704    0.0977 C   0  0  0  0  0  0
   -3.1879   -6.9714    0.0825 S   0  0  0  0  0  0
   -9.3713   -6.1090    0.1555 H   0  0  0  0  0  0
   -8.1295   -8.4678    0.0981 H   0  0  0  0  0  0
   -0.9881   -5.8650    0.0843 H   0  0  0  0  0  0
  1 10  1  0  0  0
  1  2  2  0  0  0
  1  6  1  0  0  0
  2  3  1  0  0  0
  2  7  1  0  0  0
  3  4  2  0  0  0
  3 16  1  0  0  0
  4  5  1  0  0  0
  4 14  1  0  0  0
  5  6  2  0  0  0
  5 13  1  0  0  0
  6 11  1  0  0  0
  7  8  2  0  0  0
  7 19  1  0  0  0
  8  9  1  0  0  0
  8 18  1  0  0  0
  9 10  2  0  0  0
  9 17  1  0  0  0
 10 20  1  0  0  0
 11 12  2  0  0  0
 11 21  1  0  0  0
 12 13  1  0  0  0
 12 37  1  0  0  0
 14 15  1  0  0  0
 15 29  1  0  0  0
 15 16  2  0  0  0
 16 22  1  0  0  0
 17 24  1  0  0  0
 17 23  1  0  0  0
 17 25  1  0  0  0
 18 27  1  0  0  0
 18 26  1  0  0  0
 18 28  1  0  0  0
 30 31  1  0  0  0
 30 34  2  0  0  0
 30 40  1  0  0  0
 31 32  1  0  0  0
 32 33  2  0  0  0
 32 35  1  0  0  0
 33 34  1  0  0  0
 34 41  1  0  0  0
 35 36  2  0  0  0
 35 39  1  0  0  0
 36 37  1  0  0  0
 37 38  2  0  0  0
 38 39  1  0  0  0
 38 42  1  0  0  0
M  END
> <b_m_subgroup_collapsed>
0

> <r_j_HOMO-LUMO_Gap_Hartree>
0.1163

> <r_matsci_optelec_Electron_Reorganization_Energy_(eV)>
0.210144

> <r_matsci_optelec_Hole_Reorganization_Energy_(eV)>
0.200913

> <s_m_subgroup_title>
ALL-structures-1320->molecular-polymer-opto-all_copy

> <s_m_subgroupid>
ALL-structures-1320->molecular_materials_half_2-features_copy

$$$$
