# Supplementary material for: Band Gap and Reorganization Energy Prediction of Conducting Polymers by the Integration of Machine Learning and Density Functional Theory
Source: J Chem Inf Model. 2025 May 28;65(11):5360–9. doi: 10.1021/acs.jcim.5c00345 (PMC12152970; doi:10.1021/acs.jcim.5c00345)
Supplement: Supplementary file 2 [file ci5c00345_si_002.zip › Structures_1099.sdf]

D21A6
                    3D
 Schrodinger Suite 2024-2.
 41 46  0  0  1  0            999 V2000
    0.7614   -0.6903    0.1663 C   0  0  0  0  0  0
    0.7854    0.7360    0.1935 C   0  0  0  0  0  0
   -0.4622    1.4636    0.2200 C   0  0  0  0  0  0
   -1.6826    0.7703    0.2188 C   0  0  0  0  0  0
   -1.7053   -0.6412    0.1914 C   0  0  0  0  0  0
   -0.5113   -1.3760    0.1652 C   0  0  0  0  0  0
    2.0414    1.3870    0.1935 C   0  0  0  0  0  0
    3.2419    0.6947    0.1685 C   0  0  0  0  0  0
    3.2176   -0.7304    0.1421 C   0  0  0  0  0  0
    1.9945   -1.3828    0.1414 C   0  0  0  0  0  0
   -0.7579   -2.7852    0.1395 C   0  0  0  0  0  0
   -2.0908   -3.1282    0.1455 C   0  0  0  0  0  0
   -3.1100   -1.6761    0.1845 S   0  0  0  0  0  0
   -3.0533    1.8578    0.2538 S   0  0  0  0  0  0
   -1.9856    3.2390    0.2699 C   0  0  0  0  0  0
   -0.6684    2.8868    0.2498 C   0  0  0  0  0  0
    4.5044   -1.5221    0.1139 C   0  0  0  0  0  0
    4.5543    1.4437    0.1741 C   0  0  0  0  0  0
    2.0705    2.4734    0.2132 H   0  0  0  0  0  0
    1.9859   -2.4694    0.1214 H   0  0  0  0  0  0
    0.0174   -3.5378    0.1167 H   0  0  0  0  0  0
    0.1312    3.6189    0.2561 H   0  0  0  0  0  0
    4.3043   -2.5983    0.1195 H   0  0  0  0  0  0
    5.1400   -1.2954    0.9800 H   0  0  0  0  0  0
    5.0989   -1.2978   -0.7821 H   0  0  0  0  0  0
    5.1525    1.2066    1.0650 H   0  0  0  0  0  0
    4.3896    2.5262    0.1627 H   0  0  0  0  0  0
    5.1715    1.1897   -0.6980 H   0  0  0  0  0  0
   -2.4066    4.2359    0.2936 H   0  0  0  0  0  0
   -1.9264   -5.6712    0.0922 C   0  0  0  0  0  0
   -2.7063   -4.4528    0.1246 C   0  0  0  0  0  0
   -4.0840   -4.6281    0.1347 C   0  0  0  0  0  0
   -4.7190   -5.9030    0.1150 C   0  0  0  0  0  0
   -4.0037   -7.0742    0.0841 C   0  0  0  0  0  0
   -2.5855   -6.9705    0.0722 C   0  0  0  0  0  0
   -1.7339   -8.0050    0.0428 N   0  0  0  0  0  0
   -0.2228   -7.3671    0.0409 S   0  0  0  0  0  0
   -0.5908   -5.7662    0.0770 N   0  0  0  0  0  0
   -4.7282   -3.7538    0.1588 H   0  0  0  0  0  0
   -5.8051   -5.9341    0.1250 H   0  0  0  0  0  0
   -4.4765   -8.0504    0.0689 H   0  0  0  0  0  0
  1 10  1  0  0  0
  1  2  2  0  0  0
  1  6  1  0  0  0
  2  3  1  0  0  0
  2  7  1  0  0  0
  3  4  2  0  0  0
  3 16  1  0  0  0
  4  5  1  0  0  0
  4 14  1  0  0  0
  5  6  2  0  0  0
  5 13  1  0  0  0
  6 11  1  0  0  0
  7  8  2  0  0  0
  7 19  1  0  0  0
  8  9  1  0  0  0
  8 18  1  0  0  0
  9 10  2  0  0  0
  9 17  1  0  0  0
 10 20  1  0  0  0
 11 12  2  0  0  0
 11 21  1  0  0  0
 12 13  1  0  0  0
 12 31  1  0  0  0
 14 15  1  0  0  0
 15 29  1  0  0  0
 15 16  2  0  0  0
 16 22  1  0  0  0
 17 24  1  0  0  0
 17 23  1  0  0  0
 17 25  1  0  0  0
 18 27  1  0  0  0
 18 26  1  0  0  0
 18 28  1  0  0  0
 30 31  1  0  0  0
 30 35  1  0  0  0
 30 38  2  0  0  0
 31 32  2  0  0  0
 32 33  1  0  0  0
 32 39  1  0  0  0
 33 34  2  0  0  0
 33 40  1  0  0  0
 34 35  1  0  0  0
 34 41  1  0  0  0
 35 36  2  0  0  0
 36 37  1  0  0  0
 37 38  1  0  0  0
M  END
> <b_m_subgroup_collapsed>
0

> <r_j_HOMO-LUMO_Gap_Hartree>
0.09846

> <r_matsci_optelec_Electron_Reorganization_Energy_(eV)>
0.207853

> <r_matsci_optelec_Hole_Reorganization_Energy_(eV)>
0.188935

> <s_m_subgroup_title>
ALL-structures-1320->molecular-polymer-opto-all_copy

> <s_m_subgroupid>
ALL-structures-1320->molecular_materials_half_2-features_copy

$$$$
