# Supplementary material for: Band Gap and Reorganization Energy Prediction of Conducting Polymers by the Integration of Machine Learning and Density Functional Theory
Source: J Chem Inf Model. 2025 May 28;65(11):5360–9. doi: 10.1021/acs.jcim.5c00345 (PMC12152970; doi:10.1021/acs.jcim.5c00345)
Supplement: Supplementary file 2 [file ci5c00345_si_002.zip › Structures_110.sdf]

D2A6
                    3D
 Schrodinger Suite 2024-2.
 53 57  0  0  1  0            999 V2000
   -3.6340   -0.1106    0.7656 C   0  0  0  0  0  0
   -2.3888    0.5119    0.7539 C   0  0  0  0  0  0
   -1.3160   -0.0560    0.0464 C   0  0  0  0  0  0
   -1.5360   -1.2688   -0.6357 C   0  0  0  0  0  0
   -2.7801   -1.8868   -0.6060 C   0  0  0  0  0  0
   -3.8658   -1.3242    0.0933 C   0  0  0  0  0  0
   -0.0451    0.5684    0.0232 N   0  0  0  0  0  0
    0.0590    1.9825   -0.0539 C   0  0  0  0  0  0
    1.1364   -0.2278    0.0828 C   0  0  0  0  0  0
   -0.7849    2.7178   -0.9025 C   0  0  0  0  0  0
   -0.6911    4.1066   -0.9647 C   0  0  0  0  0  0
    0.2516    4.8049   -0.1972 C   0  0  0  0  0  0
    1.1067    4.0646    0.6324 C   0  0  0  0  0  0
    1.0101    2.6764    0.7123 C   0  0  0  0  0  0
    2.2007   -0.0064   -0.7978 C   0  0  0  0  0  0
    3.3643   -0.7802   -0.7343 C   0  0  0  0  0  0
    3.4663   -1.8091    0.2097 C   0  0  0  0  0  0
    2.4001   -2.0409    1.0928 C   0  0  0  0  0  0
    1.2563   -1.2548    1.0357 C   0  0  0  0  0  0
    4.5498   -2.6320    0.3525 O   0  0  0  0  0  0
    5.6527   -2.4608   -0.5275 C   0  0  0  0  0  0
   -4.4470    0.3501    1.3235 H   0  0  0  0  0  0
   -2.2433    1.4410    1.2965 H   0  0  0  0  0  0
   -0.7216   -1.7226   -1.1925 H   0  0  0  0  0  0
   -2.9096   -2.8187   -1.1497 H   0  0  0  0  0  0
   -1.5154    2.1977   -1.5147 H   0  0  0  0  0  0
   -1.3525    4.6549   -1.6312 H   0  0  0  0  0  0
    1.8511    4.5815    1.2331 H   0  0  0  0  0  0
    1.6734    2.1241    1.3715 H   0  0  0  0  0  0
    2.1266    0.7820   -1.5424 H   0  0  0  0  0  0
    4.1698   -0.5742   -1.4315 H   0  0  0  0  0  0
    2.4921   -2.8371    1.8270 H   0  0  0  0  0  0
    0.4437   -1.4367    1.7342 H   0  0  0  0  0  0
    6.0998   -1.4626   -0.4199 H   0  0  0  0  0  0
    5.3580   -2.6191   -1.5743 H   0  0  0  0  0  0
    6.3832   -3.2187   -0.2382 H   0  0  0  0  0  0
   -5.2015   -1.9359    0.1510 C   0  0  0  0  0  0
   -5.6041   -3.0910   -0.4043 C   0  0  0  0  0  0
   -6.6273   -3.4362   -0.2887 H   0  0  0  0  0  0
   -4.9434   -3.7296   -0.9858 H   0  0  0  0  0  0
   -5.9346   -1.3627    0.7204 H   0  0  0  0  0  0
    1.2319    6.9411   -1.1776 C   0  0  0  0  0  0
    0.3401    6.2930   -0.2614 C   0  0  0  0  0  0
   -0.4197    7.1137    0.5436 C   0  0  0  0  0  0
   -0.3438    8.5429    0.4882 C   0  0  0  0  0  0
    0.4993    9.1905   -0.3782 C   0  0  0  0  0  0
    1.3092    8.3900   -1.2338 C   0  0  0  0  0  0
    2.1871    8.8447   -2.1392 N   0  0  0  0  0  0
    2.8490    7.5176   -2.8480 S   0  0  0  0  0  0
    2.0535    6.3284   -2.0430 N   0  0  0  0  0  0
   -1.1071    6.6588    1.2521 H   0  0  0  0  0  0
   -0.9772    9.1200    1.1569 H   0  0  0  0  0  0
    0.5649   10.2725   -0.4288 H   0  0  0  0  0  0
  1  2  1  0  0  0
  1 22  1  0  0  0
  1  6  2  0  0  0
  2 23  1  0  0  0
  2  3  2  0  0  0
  3  4  1  0  0  0
  3  7  1  0  0  0
  4  5  2  0  0  0
  4 24  1  0  0  0
  5  6  1  0  0  0
  5 25  1  0  0  0
  6 37  1  0  0  0
  7  9  1  0  0  0
  7  8  1  0  0  0
  8 14  1  0  0  0
  8 10  2  0  0  0
  9 19  1  0  0  0
  9 15  2  0  0  0
 10 11  1  0  0  0
 10 26  1  0  0  0
 11 12  2  0  0  0
 11 27  1  0  0  0
 12 13  1  0  0  0
 12 43  1  0  0  0
 13 14  2  0  0  0
 13 28  1  0  0  0
 14 29  1  0  0  0
 15 16  1  0  0  0
 15 30  1  0  0  0
 16 17  2  0  0  0
 16 31  1  0  0  0
 17 20  1  0  0  0
 17 18  1  0  0  0
 18 32  1  0  0  0
 18 19  2  0  0  0
 19 33  1  0  0  0
 20 21  1  0  0  0
 21 34  1  0  0  0
 21 36  1  0  0  0
 21 35  1  0  0  0
 37 41  1  0  0  0
 37 38  2  0  0  0
 38 39  1  0  0  0
 38 40  1  0  0  0
 42 43  1  0  0  0
 42 47  1  0  0  0
 42 50  2  0  0  0
 43 44  2  0  0  0
 44 45  1  0  0  0
 44 51  1  0  0  0
 45 46  2  0  0  0
 45 52  1  0  0  0
 46 47  1  0  0  0
 46 53  1  0  0  0
 47 48  2  0  0  0
 48 49  1  0  0  0
 49 50  1  0  0  0
M  END
> <b_m_subgroup_collapsed>
0

> <r_j_HOMO-LUMO_Gap_Hartree>
0.09034

> <r_matsci_optelec_Electron_Reorganization_Energy_(eV)>
0.492199

> <r_matsci_optelec_Hole_Reorganization_Energy_(eV)>
0.21326

> <s_m_subgroup_title>
ALL-structures-1320->molecular-polymer-opto-all_copy

> <s_m_subgroupid>
ALL-structures-1320->molecular_materials_half_2-features_copy

$$$$
