# Supplementary material for: Band Gap and Reorganization Energy Prediction of Conducting Polymers by the Integration of Machine Learning and Density Functional Theory
Source: J Chem Inf Model. 2025 May 28;65(11):5360–9. doi: 10.1021/acs.jcim.5c00345 (PMC12152970; doi:10.1021/acs.jcim.5c00345)
Supplement: Supplementary file 2 [file ci5c00345_si_002.zip › Structures_1100.sdf]

D21A7
                    3D
 Schrodinger Suite 2024-2.
 40 45  0  0  1  0            999 V2000
    0.7851   -0.6808    0.1664 C   0  0  0  0  0  0
    0.7920    0.7449    0.1937 C   0  0  0  0  0  0
   -0.4657    1.4569    0.2199 C   0  0  0  0  0  0
   -1.6781    0.7497    0.2184 C   0  0  0  0  0  0
   -1.6905   -0.6626    0.1909 C   0  0  0  0  0  0
   -0.4812   -1.3806    0.1649 C   0  0  0  0  0  0
    2.0392    1.4114    0.1940 C   0  0  0  0  0  0
    3.2485    0.7338    0.1694 C   0  0  0  0  0  0
    3.2415   -0.6909    0.1430 C   0  0  0  0  0  0
    2.0257   -1.3582    0.1418 C   0  0  0  0  0  0
   -0.7132   -2.7884    0.1390 C   0  0  0  0  0  0
   -2.0488   -3.1288    0.1451 C   0  0  0  0  0  0
   -3.0900   -1.7041    0.1839 S   0  0  0  0  0  0
   -3.0610    1.8219    0.2532 S   0  0  0  0  0  0
   -2.0093    3.2133    0.2695 C   0  0  0  0  0  0
   -0.6873    2.8769    0.2498 C   0  0  0  0  0  0
    4.5374   -1.4674    0.1152 C   0  0  0  0  0  0
    4.5515    1.4990    0.1756 C   0  0  0  0  0  0
    2.0551    2.4981    0.2138 H   0  0  0  0  0  0
    2.0310   -2.4449    0.1218 H   0  0  0  0  0  0
    0.0657   -3.5385    0.1162 H   0  0  0  0  0  0
    0.1035    3.6183    0.2563 H   0  0  0  0  0  0
    4.3502   -2.5458    0.1221 H   0  0  0  0  0  0
    5.1705   -1.2320    0.9809 H   0  0  0  0  0  0
    5.1289   -1.2369   -0.7812 H   0  0  0  0  0  0
    5.1510    1.2709    1.0679 H   0  0  0  0  0  0
    4.3735    2.5794    0.1621 H   0  0  0  0  0  0
    5.1730    1.2512   -0.6951 H   0  0  0  0  0  0
   -2.4413    4.2054    0.2933 H   0  0  0  0  0  0
   -1.9407   -5.6819    0.0919 C   0  0  0  0  0  0
   -2.6807   -4.4355    0.1247 C   0  0  0  0  0  0
   -4.0058   -4.4722    0.1372 N   0  0  0  0  0  0
   -4.6798   -5.6572    0.1197 C   0  0  0  0  0  0
   -4.0950   -6.9009    0.0885 C   0  0  0  0  0  0
   -2.6760   -6.9300    0.0738 C   0  0  0  0  0  0
   -1.8899   -8.0154    0.0437 N   0  0  0  0  0  0
   -0.3423   -7.4644    0.0389 S   0  0  0  0  0  0
   -0.6138   -5.8439    0.0753 N   0  0  0  0  0  0
   -5.7625   -5.5605    0.1325 H   0  0  0  0  0  0
   -4.6768   -7.8158    0.0756 H   0  0  0  0  0  0
  1 10  1  0  0  0
  1  2  2  0  0  0
  1  6  1  0  0  0
  2  3  1  0  0  0
  2  7  1  0  0  0
  3  4  2  0  0  0
  3 16  1  0  0  0
  4  5  1  0  0  0
  4 14  1  0  0  0
  5  6  2  0  0  0
  5 13  1  0  0  0
  6 11  1  0  0  0
  7  8  2  0  0  0
  7 19  1  0  0  0
  8  9  1  0  0  0
  8 18  1  0  0  0
  9 10  2  0  0  0
  9 17  1  0  0  0
 10 20  1  0  0  0
 11 12  2  0  0  0
 11 21  1  0  0  0
 12 13  1  0  0  0
 12 31  1  0  0  0
 14 15  1  0  0  0
 15 29  1  0  0  0
 15 16  2  0  0  0
 16 22  1  0  0  0
 17 24  1  0  0  0
 17 23  1  0  0  0
 17 25  1  0  0  0
 18 27  1  0  0  0
 18 26  1  0  0  0
 18 28  1  0  0  0
 30 31  1  0  0  0
 30 35  1  0  0  0
 30 38  2  0  0  0
 31 32  2  0  0  0
 32 33  1  0  0  0
 33 34  2  0  0  0
 33 39  1  0  0  0
 34 35  1  0  0  0
 34 40  1  0  0  0
 35 36  2  0  0  0
 36 37  1  0  0  0
 37 38  1  0  0  0
M  END
> <b_m_subgroup_collapsed>
0

> <r_j_HOMO-LUMO_Gap_Hartree>
0.09233

> <r_matsci_optelec_Electron_Reorganization_Energy_(eV)>
0.219974

> <r_matsci_optelec_Hole_Reorganization_Energy_(eV)>
0.156448

> <s_m_subgroup_title>
ALL-structures-1320->molecular-polymer-opto-all_copy

> <s_m_subgroupid>
ALL-structures-1320->molecular_materials_half_2-features_copy

$$$$
