# Supplementary material for: Band Gap and Reorganization Energy Prediction of Conducting Polymers by the Integration of Machine Learning and Density Functional Theory
Source: J Chem Inf Model. 2025 May 28;65(11):5360–9. doi: 10.1021/acs.jcim.5c00345 (PMC12152970; doi:10.1021/acs.jcim.5c00345)
Supplement: Supplementary file 2 [file ci5c00345_si_002.zip › Structures_1101.sdf]

D21A8
                    3D
 Schrodinger Suite 2024-2.
 41 46  0  0  1  0            999 V2000
    0.7445   -0.6877    0.1667 C   0  0  0  0  0  0
    0.7841    0.7377    0.1939 C   0  0  0  0  0  0
   -0.4562    1.4798    0.2208 C   0  0  0  0  0  0
   -1.6836    0.8005    0.2198 C   0  0  0  0  0  0
   -1.7246   -0.6124    0.1920 C   0  0  0  0  0  0
   -0.5373   -1.3587    0.1658 C   0  0  0  0  0  0
    2.0470    1.3749    0.1933 C   0  0  0  0  0  0
    3.2402    0.6696    0.1679 C   0  0  0  0  0  0
    3.2003   -0.7544    0.1419 C   0  0  0  0  0  0
    1.9696   -1.3934    0.1416 C   0  0  0  0  0  0
   -0.8002   -2.7614    0.1401 C   0  0  0  0  0  0
   -2.1404   -3.0925    0.1463 C   0  0  0  0  0  0
   -3.1414   -1.6240    0.1843 S   0  0  0  0  0  0
   -3.0415    1.9038    0.2552 S   0  0  0  0  0  0
   -1.9590    3.2726    0.2714 C   0  0  0  0  0  0
   -0.6456    2.9055    0.2510 C   0  0  0  0  0  0
    4.4787   -1.5599    0.1138 C   0  0  0  0  0  0
    4.5609    1.4039    0.1726 C   0  0  0  0  0  0
    2.0878    2.4608    0.2128 H   0  0  0  0  0  0
    1.9492   -2.4798    0.1219 H   0  0  0  0  0  0
   -0.0315   -3.5195    0.1170 H   0  0  0  0  0  0
    0.1620    3.6285    0.2573 H   0  0  0  0  0  0
    4.2673   -2.6338    0.1200 H   0  0  0  0  0  0
    5.1169   -1.3396    0.9797 H   0  0  0  0  0  0
    5.0755   -1.3426   -0.7823 H   0  0  0  0  0  0
    5.1567    1.1608    1.0630 H   0  0  0  0  0  0
    4.4084    2.4879    0.1609 H   0  0  0  0  0  0
    5.1747    1.1431   -0.6996 H   0  0  0  0  0  0
   -2.3689    4.2741    0.2955 H   0  0  0  0  0  0
   -1.9204   -5.6385    0.0932 C   0  0  0  0  0  0
   -2.7246   -4.4317    0.1253 C   0  0  0  0  0  0
   -4.0864   -4.6917    0.1333 C   0  0  0  0  0  0
   -4.7016   -5.9701    0.1134 C   0  0  0  0  0  0
   -3.9498   -7.1132    0.0829 C   0  0  0  0  0  0
   -2.5357   -6.9604    0.0724 C   0  0  0  0  0  0
   -1.6554   -7.9668    0.0435 N   0  0  0  0  0  0
   -0.1657   -7.2817    0.0430 S   0  0  0  0  0  0
   -0.5852   -5.6926    0.0792 N   0  0  0  0  0  0
   -4.9566   -3.6488    0.1629 F   0  0  0  0  0  0
   -5.7863   -6.0010    0.1233 H   0  0  0  0  0  0
   -4.3937   -8.1021    0.0672 H   0  0  0  0  0  0
  1 10  1  0  0  0
  1  2  2  0  0  0
  1  6  1  0  0  0
  2  3  1  0  0  0
  2  7  1  0  0  0
  3  4  2  0  0  0
  3 16  1  0  0  0
  4  5  1  0  0  0
  4 14  1  0  0  0
  5  6  2  0  0  0
  5 13  1  0  0  0
  6 11  1  0  0  0
  7  8  2  0  0  0
  7 19  1  0  0  0
  8  9  1  0  0  0
  8 18  1  0  0  0
  9 10  2  0  0  0
  9 17  1  0  0  0
 10 20  1  0  0  0
 11 12  2  0  0  0
 11 21  1  0  0  0
 12 13  1  0  0  0
 12 31  1  0  0  0
 14 15  1  0  0  0
 15 29  1  0  0  0
 15 16  2  0  0  0
 16 22  1  0  0  0
 17 24  1  0  0  0
 17 23  1  0  0  0
 17 25  1  0  0  0
 18 27  1  0  0  0
 18 26  1  0  0  0
 18 28  1  0  0  0
 30 31  1  0  0  0
 30 35  1  0  0  0
 30 38  2  0  0  0
 31 32  2  0  0  0
 32 33  1  0  0  0
 32 39  1  0  0  0
 33 34  2  0  0  0
 33 40  1  0  0  0
 34 35  1  0  0  0
 34 41  1  0  0  0
 35 36  2  0  0  0
 36 37  1  0  0  0
 37 38  1  0  0  0
M  END
> <b_m_subgroup_collapsed>
0

> <r_j_HOMO-LUMO_Gap_Hartree>
0.09556

> <r_matsci_optelec_Electron_Reorganization_Energy_(eV)>
0.252072

> <r_matsci_optelec_Hole_Reorganization_Energy_(eV)>
0.190613

> <s_m_subgroup_title>
ALL-structures-1320->molecular-polymer-opto-all_copy

> <s_m_subgroupid>
ALL-structures-1320->molecular_materials_half_2-features_copy

$$$$
