# Supplementary material for: Band Gap and Reorganization Energy Prediction of Conducting Polymers by the Integration of Machine Learning and Density Functional Theory
Source: J Chem Inf Model. 2025 May 28;65(11):5360–9. doi: 10.1021/acs.jcim.5c00345 (PMC12152970; doi:10.1021/acs.jcim.5c00345)
Supplement: Supplementary file 2 [file ci5c00345_si_002.zip › Structures_1102.sdf]

D21A9
                    3D
 Schrodinger Suite 2024-2.
 41 46  0  0  1  0            999 V2000
    0.7425   -0.6823    0.1667 C   0  0  0  0  0  0
    0.7811    0.7430    0.1939 C   0  0  0  0  0  0
   -0.4597    1.4846    0.2208 C   0  0  0  0  0  0
   -1.6871    0.8053    0.2199 C   0  0  0  0  0  0
   -1.7274   -0.6074    0.1922 C   0  0  0  0  0  0
   -0.5396   -1.3536    0.1659 C   0  0  0  0  0  0
    2.0431    1.3812    0.1934 C   0  0  0  0  0  0
    3.2369    0.6768    0.1681 C   0  0  0  0  0  0
    3.1980   -0.7470    0.1421 C   0  0  0  0  0  0
    1.9678   -1.3871    0.1417 C   0  0  0  0  0  0
   -0.8023   -2.7554    0.1403 C   0  0  0  0  0  0
   -2.1432   -3.0859    0.1467 C   0  0  0  0  0  0
   -3.1443   -1.6176    0.1850 S   0  0  0  0  0  0
   -3.0454    1.9079    0.2552 S   0  0  0  0  0  0
   -1.9633    3.2762    0.2712 C   0  0  0  0  0  0
   -0.6495    2.9100    0.2508 C   0  0  0  0  0  0
    4.4771   -1.5513    0.1140 C   0  0  0  0  0  0
    4.5569    1.4123    0.1730 C   0  0  0  0  0  0
    2.0831    2.4672    0.2130 H   0  0  0  0  0  0
    1.9486   -2.4735    0.1219 H   0  0  0  0  0  0
   -0.0339   -3.5139    0.1173 H   0  0  0  0  0  0
    0.1574    3.6336    0.2570 H   0  0  0  0  0  0
    4.2670   -2.6255    0.1203 H   0  0  0  0  0  0
    5.1150   -1.3300    0.9798 H   0  0  0  0  0  0
    5.0736   -1.3332   -0.7821 H   0  0  0  0  0  0
    5.1525    1.1698    1.0637 H   0  0  0  0  0  0
    4.4035    2.4961    0.1610 H   0  0  0  0  0  0
    5.1711    1.1518   -0.6989 H   0  0  0  0  0  0
   -2.3736    4.2776    0.2952 H   0  0  0  0  0  0
   -1.9233   -5.6336    0.0932 C   0  0  0  0  0  0
   -2.7266   -4.4243    0.1256 C   0  0  0  0  0  0
   -4.0898   -4.6693    0.1341 C   0  0  0  0  0  0
   -4.6816   -5.9668    0.1136 C   0  0  0  0  0  0
   -3.9524   -7.1163    0.0830 C   0  0  0  0  0  0
   -2.5401   -6.9555    0.0724 C   0  0  0  0  0  0
   -1.6607   -7.9612    0.0433 N   0  0  0  0  0  0
   -0.1692   -7.2761    0.0425 S   0  0  0  0  0  0
   -0.5897   -5.6877    0.0790 N   0  0  0  0  0  0
   -4.9665   -3.6444    0.1636 F   0  0  0  0  0  0
   -6.0268   -6.0087    0.1260 F   0  0  0  0  0  0
   -4.4192   -8.0936    0.0677 H   0  0  0  0  0  0
  1 10  1  0  0  0
  1  2  2  0  0  0
  1  6  1  0  0  0
  2  3  1  0  0  0
  2  7  1  0  0  0
  3  4  2  0  0  0
  3 16  1  0  0  0
  4  5  1  0  0  0
  4 14  1  0  0  0
  5  6  2  0  0  0
  5 13  1  0  0  0
  6 11  1  0  0  0
  7  8  2  0  0  0
  7 19  1  0  0  0
  8  9  1  0  0  0
  8 18  1  0  0  0
  9 10  2  0  0  0
  9 17  1  0  0  0
 10 20  1  0  0  0
 11 12  2  0  0  0
 11 21  1  0  0  0
 12 13  1  0  0  0
 12 31  1  0  0  0
 14 15  1  0  0  0
 15 29  1  0  0  0
 15 16  2  0  0  0
 16 22  1  0  0  0
 17 24  1  0  0  0
 17 23  1  0  0  0
 17 25  1  0  0  0
 18 27  1  0  0  0
 18 26  1  0  0  0
 18 28  1  0  0  0
 30 31  1  0  0  0
 30 35  1  0  0  0
 30 38  2  0  0  0
 31 32  2  0  0  0
 32 33  1  0  0  0
 32 39  1  0  0  0
 33 34  2  0  0  0
 33 40  1  0  0  0
 34 35  1  0  0  0
 34 41  1  0  0  0
 35 36  2  0  0  0
 36 37  1  0  0  0
 37 38  1  0  0  0
M  END
> <b_m_subgroup_collapsed>
0

> <r_j_HOMO-LUMO_Gap_Hartree>
0.09647

> <r_matsci_optelec_Electron_Reorganization_Energy_(eV)>
0.267167

> <r_matsci_optelec_Hole_Reorganization_Energy_(eV)>
0.189323

> <s_m_subgroup_title>
ALL-structures-1320->molecular-polymer-opto-all_copy

> <s_m_subgroupid>
ALL-structures-1320->molecular_materials_half_2-features_copy

$$$$
