# Supplementary material for: Band Gap and Reorganization Energy Prediction of Conducting Polymers by the Integration of Machine Learning and Density Functional Theory
Source: J Chem Inf Model. 2025 May 28;65(11):5360–9. doi: 10.1021/acs.jcim.5c00345 (PMC12152970; doi:10.1021/acs.jcim.5c00345)
Supplement: Supplementary file 2 [file ci5c00345_si_002.zip › Structures_1103.sdf]

D21A10
                    3D
 Schrodinger Suite 2024-2.
 48 53  0  0  1  0            999 V2000
    0.7720   -0.7035    0.1664 C   0  0  0  0  0  0
    0.8152    0.7221    0.1935 C   0  0  0  0  0  0
   -0.4240    1.4663    0.2203 C   0  0  0  0  0  0
   -1.6515    0.7866    0.2194 C   0  0  0  0  0  0
   -1.6953   -0.6267    0.1919 C   0  0  0  0  0  0
   -0.5102   -1.3724    0.1656 C   0  0  0  0  0  0
    2.0801    1.3557    0.1930 C   0  0  0  0  0  0
    3.2719    0.6475    0.1679 C   0  0  0  0  0  0
    3.2280   -0.7760    0.1419 C   0  0  0  0  0  0
    1.9958   -1.4108    0.1415 C   0  0  0  0  0  0
   -0.7742   -2.7745    0.1402 C   0  0  0  0  0  0
   -2.1155   -3.1151    0.1463 C   0  0  0  0  0  0
   -3.1138   -1.6370    0.1850 S   0  0  0  0  0  0
   -3.0083    1.8921    0.2547 S   0  0  0  0  0  0
   -1.9247    3.2610    0.2707 C   0  0  0  0  0  0
   -0.6117    2.8923    0.2503 C   0  0  0  0  0  0
    4.5035   -1.5861    0.1140 C   0  0  0  0  0  0
    4.5948    1.3779    0.1730 C   0  0  0  0  0  0
    2.1238    2.4416    0.2126 H   0  0  0  0  0  0
    1.9722   -2.4972    0.1220 H   0  0  0  0  0  0
   -0.0000   -3.5223    0.1174 H   0  0  0  0  0  0
    0.1967    3.6147    0.2564 H   0  0  0  0  0  0
    4.2875   -2.6594    0.1208 H   0  0  0  0  0  0
    5.1431   -1.3688    0.9797 H   0  0  0  0  0  0
    5.1014   -1.3724   -0.7824 H   0  0  0  0  0  0
    5.1898    1.1338    1.0638 H   0  0  0  0  0  0
    4.4451    2.4624    0.1608 H   0  0  0  0  0  0
    5.2086    1.1156   -0.6988 H   0  0  0  0  0  0
   -2.3333    4.2630    0.2947 H   0  0  0  0  0  0
   -4.1586   -4.6230    0.1378 C   0  0  0  0  0  0
   -2.7259   -4.4486    0.1256 C   0  0  0  0  0  0
   -1.9974   -5.6530    0.0924 C   0  0  0  0  0  0
   -2.6286   -6.9393    0.0726 C   0  0  0  0  0  0
   -3.9888   -7.1031    0.0842 C   0  0  0  0  0  0
   -4.7869   -5.9339    0.1174 C   0  0  0  0  0  0
   -6.1252   -5.9006    0.1329 N   0  0  0  0  0  0
   -6.5483   -4.3155    0.1707 S   0  0  0  0  0  0
   -5.0550   -3.6297    0.1685 N   0  0  0  0  0  0
   -0.6371   -5.5683    0.0792 O   0  0  0  0  0  0
    0.1761   -6.7480    0.0447 C   0  0  0  0  0  0
    1.6282   -6.3066    0.0372 C   0  0  0  0  0  0
   -2.0036   -7.8231    0.0472 H   0  0  0  0  0  0
   -4.4500   -8.0845    0.0688 H   0  0  0  0  0  0
   -0.0361   -7.3667    0.9262 H   0  0  0  0  0  0
   -0.0571   -7.3288   -0.8569 H   0  0  0  0  0  0
    2.2801   -7.1859    0.0110 H   0  0  0  0  0  0
    1.8438   -5.6921   -0.8426 H   0  0  0  0  0  0
    1.8647   -5.7301    0.9372 H   0  0  0  0  0  0
  1 10  1  0  0  0
  1  2  2  0  0  0
  1  6  1  0  0  0
  2  3  1  0  0  0
  2  7  1  0  0  0
  3  4  2  0  0  0
  3 16  1  0  0  0
  4  5  1  0  0  0
  4 14  1  0  0  0
  5  6  2  0  0  0
  5 13  1  0  0  0
  6 11  1  0  0  0
  7  8  2  0  0  0
  7 19  1  0  0  0
  8  9  1  0  0  0
  8 18  1  0  0  0
  9 10  2  0  0  0
  9 17  1  0  0  0
 10 20  1  0  0  0
 11 12  2  0  0  0
 11 21  1  0  0  0
 12 13  1  0  0  0
 12 31  1  0  0  0
 14 15  1  0  0  0
 15 29  1  0  0  0
 15 16  2  0  0  0
 16 22  1  0  0  0
 17 24  1  0  0  0
 17 23  1  0  0  0
 17 25  1  0  0  0
 18 27  1  0  0  0
 18 26  1  0  0  0
 18 28  1  0  0  0
 30 31  1  0  0  0
 30 35  1  0  0  0
 30 38  2  0  0  0
 31 32  2  0  0  0
 32 33  1  0  0  0
 32 39  1  0  0  0
 33 34  2  0  0  0
 33 42  1  0  0  0
 34 35  1  0  0  0
 34 43  1  0  0  0
 35 36  2  0  0  0
 36 37  1  0  0  0
 37 38  1  0  0  0
 39 40  1  0  0  0
 40 41  1  0  0  0
 40 44  1  0  0  0
 40 45  1  0  0  0
 41 46  1  0  0  0
 41 47  1  0  0  0
 41 48  1  0  0  0
M  END
> <b_m_subgroup_collapsed>
0

> <r_j_HOMO-LUMO_Gap_Hartree>
0.09522

> <r_matsci_optelec_Electron_Reorganization_Energy_(eV)>
0.25377

> <r_matsci_optelec_Hole_Reorganization_Energy_(eV)>
0.214583

> <s_m_subgroup_title>
ALL-structures-1320->molecular-polymer-opto-all_copy

> <s_m_subgroupid>
ALL-structures-1320->molecular_materials_half_2-features_copy

$$$$
