# Supplementary material for: Band Gap and Reorganization Energy Prediction of Conducting Polymers by the Integration of Machine Learning and Density Functional Theory
Source: J Chem Inf Model. 2025 May 28;65(11):5360–9. doi: 10.1021/acs.jcim.5c00345 (PMC12152970; doi:10.1021/acs.jcim.5c00345)
Supplement: Supplementary file 2 [file ci5c00345_si_002.zip › Structures_1104.sdf]

D21A11
                    3D
 Schrodinger Suite 2024-2.
 55 60  0  0  1  0            999 V2000
    0.7619   -0.6931    0.2699 C   0  0  0  0  0  0
    0.8280    0.7203    0.0964 C   0  0  0  0  0  0
   -0.3889    1.4600   -0.1515 C   0  0  0  0  0  0
   -1.6192    0.7893   -0.2225 C   0  0  0  0  0  0
   -1.6864   -0.6141   -0.0559 C   0  0  0  0  0  0
   -0.5203   -1.3561    0.1894 C   0  0  0  0  0  0
    2.0937    1.3474    0.1759 C   0  0  0  0  0  0
    3.2641    0.6443    0.4153 C   0  0  0  0  0  0
    3.1972   -0.7686    0.5913 C   0  0  0  0  0  0
    1.9642   -1.3967    0.5157 C   0  0  0  0  0  0
   -0.8066   -2.7485    0.3281 C   0  0  0  0  0  0
   -2.1406   -3.0719    0.2038 C   0  0  0  0  0  0
   -3.1142   -1.6127   -0.0750 S   0  0  0  0  0  0
   -2.9474    1.8897   -0.5289 S   0  0  0  0  0  0
   -1.8479    3.2442   -0.5542 C   0  0  0  0  0  0
   -0.5516    2.8751   -0.3469 C   0  0  0  0  0  0
    4.4487   -1.5734    0.8569 C   0  0  0  0  0  0
    4.5890    1.3673    0.4891 C   0  0  0  0  0  0
    2.1545    2.4250    0.0445 H   0  0  0  0  0  0
    1.9215   -2.4742    0.6549 H   0  0  0  0  0  0
   -0.0576   -3.5049    0.5180 H   0  0  0  0  0  0
    0.2633    3.5899   -0.3315 H   0  0  0  0  0  0
    4.2154   -2.6370    0.9697 H   0  0  0  0  0  0
    4.9571   -1.2449    1.7734 H   0  0  0  0  0  0
    5.1764   -1.4759    0.0397 H   0  0  0  0  0  0
    5.0751    1.2270    1.4638 H   0  0  0  0  0  0
    4.4592    2.4432    0.3339 H   0  0  0  0  0  0
    5.2939    1.0033   -0.2704 H   0  0  0  0  0  0
   -2.2355    4.2404   -0.7222 H   0  0  0  0  0  0
   -4.1404   -4.5841    0.6258 C   0  0  0  0  0  0
   -2.7521   -4.4039    0.2599 C   0  0  0  0  0  0
   -2.0508   -5.5687   -0.0313 C   0  0  0  0  0  0
   -2.6519   -6.8907    0.0669 C   0  0  0  0  0  0
   -3.9693   -7.0683    0.4218 C   0  0  0  0  0  0
   -4.7368   -5.9056    0.6976 C   0  0  0  0  0  0
   -6.0293   -5.8959    1.0427 N   0  0  0  0  0  0
   -6.4468   -4.3154    1.2500 S   0  0  0  0  0  0
   -4.9988   -3.6056    0.9172 N   0  0  0  0  0  0
   -0.7257   -5.5208   -0.3616 O   0  0  0  0  0  0
   -1.7903   -7.9015   -0.2192 O   0  0  0  0  0  0
   -0.4214   -5.6939   -1.7668 C   0  0  0  0  0  0
   -2.2641   -9.2514   -0.1225 C   0  0  0  0  0  0
    1.0870   -5.7516   -1.9112 C   0  0  0  0  0  0
   -1.1052  -10.1768   -0.4569 C   0  0  0  0  0  0
   -4.4361   -8.0411    0.5028 H   0  0  0  0  0  0
   -0.8876   -6.6185   -2.1240 H   0  0  0  0  0  0
   -0.8445   -4.8448   -2.3190 H   0  0  0  0  0  0
   -2.6332   -9.4296    0.8972 H   0  0  0  0  0  0
   -3.1001   -9.3926   -0.8222 H   0  0  0  0  0  0
    1.3537   -5.8828   -2.9661 H   0  0  0  0  0  0
    1.5518   -4.8264   -1.5539 H   0  0  0  0  0  0
    1.4971   -6.5918   -1.3416 H   0  0  0  0  0  0
   -1.4328  -11.2198   -0.3862 H   0  0  0  0  0  0
   -0.7416   -9.9986   -1.4749 H   0  0  0  0  0  0
   -0.2742  -10.0273    0.2406 H   0  0  0  0  0  0
  1 10  1  0  0  0
  1  2  2  0  0  0
  1  6  1  0  0  0
  2  3  1  0  0  0
  2  7  1  0  0  0
  3  4  2  0  0  0
  3 16  1  0  0  0
  4  5  1  0  0  0
  4 14  1  0  0  0
  5  6  2  0  0  0
  5 13  1  0  0  0
  6 11  1  0  0  0
  7  8  2  0  0  0
  7 19  1  0  0  0
  8  9  1  0  0  0
  8 18  1  0  0  0
  9 10  2  0  0  0
  9 17  1  0  0  0
 10 20  1  0  0  0
 11 12  2  0  0  0
 11 21  1  0  0  0
 12 13  1  0  0  0
 12 31  1  0  0  0
 14 15  1  0  0  0
 15 29  1  0  0  0
 15 16  2  0  0  0
 16 22  1  0  0  0
 17 24  1  0  0  0
 17 23  1  0  0  0
 17 25  1  0  0  0
 18 27  1  0  0  0
 18 26  1  0  0  0
 18 28  1  0  0  0
 30 31  1  0  0  0
 30 35  1  0  0  0
 30 38  2  0  0  0
 31 32  2  0  0  0
 32 33  1  0  0  0
 32 39  1  0  0  0
 33 34  2  0  0  0
 33 40  1  0  0  0
 34 35  1  0  0  0
 34 45  1  0  0  0
 35 36  2  0  0  0
 36 37  1  0  0  0
 37 38  1  0  0  0
 39 41  1  0  0  0
 40 42  1  0  0  0
 41 43  1  0  0  0
 41 46  1  0  0  0
 41 47  1  0  0  0
 42 44  1  0  0  0
 42 48  1  0  0  0
 42 49  1  0  0  0
 43 50  1  0  0  0
 43 51  1  0  0  0
 43 52  1  0  0  0
 44 53  1  0  0  0
 44 54  1  0  0  0
 44 55  1  0  0  0
M  END
> <b_m_subgroup_collapsed>
0

> <r_j_HOMO-LUMO_Gap_Hartree>
0.10671

> <r_matsci_optelec_Electron_Reorganization_Energy_(eV)>
0.346027

> <r_matsci_optelec_Hole_Reorganization_Energy_(eV)>
0.269626

> <s_m_subgroup_title>
ALL-structures-1320->molecular-polymer-opto-all_copy

> <s_m_subgroupid>
ALL-structures-1320->molecular_materials_half_2-features_copy

$$$$
