# Supplementary material for: Band Gap and Reorganization Energy Prediction of Conducting Polymers by the Integration of Machine Learning and Density Functional Theory
Source: J Chem Inf Model. 2025 May 28;65(11):5360–9. doi: 10.1021/acs.jcim.5c00345 (PMC12152970; doi:10.1021/acs.jcim.5c00345)
Supplement: Supplementary file 2 [file ci5c00345_si_002.zip › Structures_1105.sdf]

D21A12
                    3D
 Schrodinger Suite 2024-2.
 48 55  0  0  1  0            999 V2000
    0.7730   -0.6615    0.1668 C   0  0  0  0  0  0
    0.8019    0.7639    0.1945 C   0  0  0  0  0  0
   -0.4439    1.4951    0.2212 C   0  0  0  0  0  0
   -1.6669    0.8054    0.2197 C   0  0  0  0  0  0
   -1.6946   -0.6068    0.1915 C   0  0  0  0  0  0
   -0.5013   -1.3431    0.1653 C   0  0  0  0  0  0
    2.0607    1.4095    0.1947 C   0  0  0  0  0  0
    3.2581    0.7119    0.1695 C   0  0  0  0  0  0
    3.2280   -0.7125    0.1429 C   0  0  0  0  0  0
    2.0025   -1.3592    0.1418 C   0  0  0  0  0  0
   -0.7492   -2.7504    0.1391 C   0  0  0  0  0  0
   -2.0827   -3.0937    0.1449 C   0  0  0  0  0  0
   -3.1009   -1.6408    0.1834 S   0  0  0  0  0  0
   -3.0334    1.8981    0.2550 S   0  0  0  0  0  0
   -1.9615    3.2753    0.2717 C   0  0  0  0  0  0
   -0.6455    2.9189    0.2516 C   0  0  0  0  0  0
    4.5109   -1.5103    0.1149 C   0  0  0  0  0  0
    4.5742    1.4536    0.1756 C   0  0  0  0  0  0
    2.0946    2.4955    0.2148 H   0  0  0  0  0  0
    1.9889   -2.4456    0.1218 H   0  0  0  0  0  0
    0.0258   -3.5027    0.1161 H   0  0  0  0  0  0
    0.1559    3.6487    0.2583 H   0  0  0  0  0  0
    4.3054   -2.5852    0.1216 H   0  0  0  0  0  0
    5.1479   -1.2860    0.9805 H   0  0  0  0  0  0
    5.1061   -1.2901   -0.7815 H   0  0  0  0  0  0
    5.1696    1.2144    1.0673 H   0  0  0  0  0  0
    4.4159    2.5366    0.1626 H   0  0  0  0  0  0
    5.1910    1.1951   -0.6951 H   0  0  0  0  0  0
   -2.3793    4.2734    0.2958 H   0  0  0  0  0  0
   -5.9672   -8.4990    0.0733 C   0  0  0  0  0  0
   -6.7640   -7.3125    0.1058 C   0  0  0  0  0  0
   -6.1365   -6.0065    0.1264 C   0  0  0  0  0  0
   -4.6989   -5.8807    0.1145 C   0  0  0  0  0  0
   -3.9679   -7.0798    0.0824 C   0  0  0  0  0  0
   -4.6066   -8.3657    0.0623 C   0  0  0  0  0  0
   -2.5376   -6.9405    0.0708 C   0  0  0  0  0  0
   -1.8991   -5.6349    0.0912 C   0  0  0  0  0  0
   -2.6923   -4.4192    0.1241 C   0  0  0  0  0  0
   -4.0636   -4.6019    0.1344 C   0  0  0  0  0  0
   -8.0994   -7.2638    0.1203 N   0  0  0  0  0  0
   -8.5088   -5.6686    0.1575 S   0  0  0  0  0  0
   -7.0051   -4.9953    0.1560 N   0  0  0  0  0  0
   -1.6779   -7.9596    0.0411 N   0  0  0  0  0  0
   -0.1706   -7.3064    0.0393 S   0  0  0  0  0  0
   -0.5669   -5.7101    0.0762 N   0  0  0  0  0  0
   -6.4509   -9.4696    0.0581 H   0  0  0  0  0  0
   -3.9678   -9.2426    0.0377 H   0  0  0  0  0  0
   -4.7242   -3.7412    0.1588 H   0  0  0  0  0  0
  1 10  1  0  0  0
  1  2  2  0  0  0
  1  6  1  0  0  0
  2  3  1  0  0  0
  2  7  1  0  0  0
  3  4  2  0  0  0
  3 16  1  0  0  0
  4  5  1  0  0  0
  4 14  1  0  0  0
  5  6  2  0  0  0
  5 13  1  0  0  0
  6 11  1  0  0  0
  7  8  2  0  0  0
  7 19  1  0  0  0
  8  9  1  0  0  0
  8 18  1  0  0  0
  9 10  2  0  0  0
  9 17  1  0  0  0
 10 20  1  0  0  0
 11 12  2  0  0  0
 11 21  1  0  0  0
 12 13  1  0  0  0
 12 38  1  0  0  0
 14 15  1  0  0  0
 15 29  1  0  0  0
 15 16  2  0  0  0
 16 22  1  0  0  0
 17 24  1  0  0  0
 17 23  1  0  0  0
 17 25  1  0  0  0
 18 27  1  0  0  0
 18 26  1  0  0  0
 18 28  1  0  0  0
 30 31  1  0  0  0
 30 35  2  0  0  0
 30 46  1  0  0  0
 31 32  1  0  0  0
 31 40  2  0  0  0
 32 33  1  0  0  0
 32 42  2  0  0  0
 33 34  2  0  0  0
 33 39  1  0  0  0
 34 35  1  0  0  0
 34 36  1  0  0  0
 35 47  1  0  0  0
 36 37  1  0  0  0
 36 43  2  0  0  0
 37 38  1  0  0  0
 37 45  2  0  0  0
 38 39  2  0  0  0
 39 48  1  0  0  0
 40 41  1  0  0  0
 41 42  1  0  0  0
 43 44  1  0  0  0
 44 45  1  0  0  0
M  END
> <b_m_subgroup_collapsed>
0

> <r_j_HOMO-LUMO_Gap_Hartree>
0.08773

> <r_matsci_optelec_Electron_Reorganization_Energy_(eV)>
0.152782

> <r_matsci_optelec_Hole_Reorganization_Energy_(eV)>
0.157701

> <s_m_subgroup_title>
ALL-structures-1320->molecular-polymer-opto-all_copy

> <s_m_subgroupid>
ALL-structures-1320->molecular_materials_half_2-features_copy

$$$$
