# Supplementary material for: Band Gap and Reorganization Energy Prediction of Conducting Polymers by the Integration of Machine Learning and Density Functional Theory
Source: J Chem Inf Model. 2025 May 28;65(11):5360–9. doi: 10.1021/acs.jcim.5c00345 (PMC12152970; doi:10.1021/acs.jcim.5c00345)
Supplement: Supplementary file 2 [file ci5c00345_si_002.zip › Structures_1106.sdf]

D21A13
                    3D
 Schrodinger Suite 2024-2.
 41 46  0  0  1  0            999 V2000
    0.7777   -0.6540    0.1659 C   0  0  0  0  0  0
    0.7941    0.7725    0.1933 C   0  0  0  0  0  0
   -0.4557    1.4946    0.2197 C   0  0  0  0  0  0
   -1.6719    0.7945    0.2182 C   0  0  0  0  0  0
   -1.6873   -0.6166    0.1905 C   0  0  0  0  0  0
   -0.4907   -1.3467    0.1645 C   0  0  0  0  0  0
    2.0461    1.4307    0.1935 C   0  0  0  0  0  0
    3.2503    0.7461    0.1686 C   0  0  0  0  0  0
    3.2340   -0.6794    0.1421 C   0  0  0  0  0  0
    2.0150   -1.3388    0.1411 C   0  0  0  0  0  0
   -0.7323   -2.7572    0.1386 C   0  0  0  0  0  0
   -2.0637   -3.1074    0.1444 C   0  0  0  0  0  0
   -3.0864   -1.6560    0.1832 S   0  0  0  0  0  0
   -3.0474    1.8746    0.2530 S   0  0  0  0  0  0
   -1.9882    3.2618    0.2696 C   0  0  0  0  0  0
   -0.6692    2.9166    0.2497 C   0  0  0  0  0  0
    4.5255   -1.4626    0.1143 C   0  0  0  0  0  0
    4.5577    1.5031    0.1743 C   0  0  0  0  0  0
    2.0681    2.5173    0.2135 H   0  0  0  0  0  0
    2.0120   -2.4255    0.1211 H   0  0  0  0  0  0
    0.0450   -3.5074    0.1159 H   0  0  0  0  0  0
    0.1263    3.6531    0.2562 H   0  0  0  0  0  0
    4.3327   -2.5400    0.1203 H   0  0  0  0  0  0
    5.1597   -1.2312    0.9802 H   0  0  0  0  0  0
    5.1187   -1.2347   -0.7816 H   0  0  0  0  0  0
    5.1575    1.2696    1.0643 H   0  0  0  0  0  0
    4.3860    2.5842    0.1638 H   0  0  0  0  0  0
    5.1763    1.2544   -0.6979 H   0  0  0  0  0  0
   -2.4148    4.2562    0.2935 H   0  0  0  0  0  0
   -1.9050   -5.6589    0.0913 C   0  0  0  0  0  0
   -2.6857   -4.4298    0.1238 C   0  0  0  0  0  0
   -4.0625   -4.5868    0.1341 C   0  0  0  0  0  0
   -4.7172   -5.8536    0.1148 C   0  0  0  0  0  0
   -4.0186   -7.0301    0.0842 C   0  0  0  0  0  0
   -2.5915   -6.9619    0.0716 C   0  0  0  0  0  0
   -1.8170   -8.0425    0.0421 N   0  0  0  0  0  0
   -0.1144   -7.4537    0.0373 Se  0  0  0  0  0  0
   -0.5785   -5.7105    0.0773 N   0  0  0  0  0  0
   -4.6958   -3.7045    0.1581 H   0  0  0  0  0  0
   -5.8037   -5.8690    0.1251 H   0  0  0  0  0  0
   -4.5038   -8.0002    0.0692 H   0  0  0  0  0  0
  1 10  1  0  0  0
  1  2  2  0  0  0
  1  6  1  0  0  0
  2  3  1  0  0  0
  2  7  1  0  0  0
  3  4  2  0  0  0
  3 16  1  0  0  0
  4  5  1  0  0  0
  4 14  1  0  0  0
  5  6  2  0  0  0
  5 13  1  0  0  0
  6 11  1  0  0  0
  7  8  2  0  0  0
  7 19  1  0  0  0
  8  9  1  0  0  0
  8 18  1  0  0  0
  9 10  2  0  0  0
  9 17  1  0  0  0
 10 20  1  0  0  0
 11 12  2  0  0  0
 11 21  1  0  0  0
 12 13  1  0  0  0
 12 31  1  0  0  0
 14 15  1  0  0  0
 15 29  1  0  0  0
 15 16  2  0  0  0
 16 22  1  0  0  0
 17 24  1  0  0  0
 17 23  1  0  0  0
 17 25  1  0  0  0
 18 27  1  0  0  0
 18 26  1  0  0  0
 18 28  1  0  0  0
 30 31  1  0  0  0
 30 35  1  0  0  0
 30 38  2  0  0  0
 31 32  2  0  0  0
 32 33  1  0  0  0
 32 39  1  0  0  0
 33 34  2  0  0  0
 33 40  1  0  0  0
 34 35  1  0  0  0
 34 41  1  0  0  0
 35 36  2  0  0  0
 36 37  1  0  0  0
 37 38  1  0  0  0
M  END
> <b_m_subgroup_collapsed>
0

> <r_j_HOMO-LUMO_Gap_Hartree>
0.09389

> <r_matsci_optelec_Electron_Reorganization_Energy_(eV)>
0.215817

> <r_matsci_optelec_Hole_Reorganization_Energy_(eV)>
0.192809

> <s_m_subgroup_title>
ALL-structures-1320->molecular-polymer-opto-all_copy

> <s_m_subgroupid>
ALL-structures-1320->molecular_materials_half_2-features_copy

$$$$
