# Supplementary material for: Band Gap and Reorganization Energy Prediction of Conducting Polymers by the Integration of Machine Learning and Density Functional Theory
Source: J Chem Inf Model. 2025 May 28;65(11):5360–9. doi: 10.1021/acs.jcim.5c00345 (PMC12152970; doi:10.1021/acs.jcim.5c00345)
Supplement: Supplementary file 2 [file ci5c00345_si_002.zip › Structures_1107.sdf]

D21A14
                    3D
 Schrodinger Suite 2024-2.
 41 46  0  0  1  0            999 V2000
    0.7516   -0.7061    0.1663 C   0  0  0  0  0  0
    0.7847    0.7194    0.1935 C   0  0  0  0  0  0
   -0.4582    1.4548    0.2201 C   0  0  0  0  0  0
   -1.6840    0.7703    0.2191 C   0  0  0  0  0  0
   -1.7163   -0.6408    0.1918 C   0  0  0  0  0  0
   -0.5257   -1.3827    0.1654 C   0  0  0  0  0  0
    2.0452    1.3616    0.1932 C   0  0  0  0  0  0
    3.2404    0.6606    0.1681 C   0  0  0  0  0  0
    3.2063   -0.7645    0.1417 C   0  0  0  0  0  0
    1.9788   -1.4081    0.1412 C   0  0  0  0  0  0
   -0.7813   -2.7890    0.1399 C   0  0  0  0  0  0
   -2.1171   -3.1208    0.1461 C   0  0  0  0  0  0
   -3.1290   -1.6673    0.1851 S   0  0  0  0  0  0
   -3.0469    1.8677    0.2542 S   0  0  0  0  0  0
   -1.9693    3.2405    0.2702 C   0  0  0  0  0  0
   -0.6547    2.8790    0.2499 C   0  0  0  0  0  0
    4.4868   -1.5659    0.1132 C   0  0  0  0  0  0
    4.5584    1.3991    0.1732 C   0  0  0  0  0  0
    2.0820    2.4477    0.2129 H   0  0  0  0  0  0
    1.9629   -2.4946    0.1212 H   0  0  0  0  0  0
   -0.0079   -3.5455    0.1170 H   0  0  0  0  0  0
    0.1499    3.6055    0.2561 H   0  0  0  0  0  0
    4.2787   -2.6404    0.1177 H   0  0  0  0  0  0
    5.1237   -1.3446    0.9798 H   0  0  0  0  0  0
    5.0832   -1.3451   -0.7823 H   0  0  0  0  0  0
    5.1557    1.1551    1.0626 H   0  0  0  0  0  0
    4.4028    2.4829    0.1638 H   0  0  0  0  0  0
    5.1722    1.1412   -0.7001 H   0  0  0  0  0  0
   -2.3829    4.2404    0.2941 H   0  0  0  0  0  0
   -1.9234   -5.6519    0.0933 C   0  0  0  0  0  0
   -2.7202   -4.4450    0.1252 C   0  0  0  0  0  0
   -4.0882   -4.6649    0.1337 C   0  0  0  0  0  0
   -4.6873   -5.9656    0.1132 C   0  0  0  0  0  0
   -3.9497   -7.1205    0.0829 C   0  0  0  0  0  0
   -2.5349   -6.9565    0.0728 C   0  0  0  0  0  0
   -1.5818   -7.8727    0.0453 N   0  0  0  0  0  0
   -0.4125   -7.1636    0.0487 O   0  0  0  0  0  0
   -0.6112   -5.8097    0.0778 N   0  0  0  0  0  0
   -4.7601   -3.8116    0.1573 H   0  0  0  0  0  0
   -5.7724   -6.0221    0.1223 H   0  0  0  0  0  0
   -4.3988   -8.1072    0.0672 H   0  0  0  0  0  0
  1 10  1  0  0  0
  1  2  2  0  0  0
  1  6  1  0  0  0
  2  3  1  0  0  0
  2  7  1  0  0  0
  3  4  2  0  0  0
  3 16  1  0  0  0
  4  5  1  0  0  0
  4 14  1  0  0  0
  5  6  2  0  0  0
  5 13  1  0  0  0
  6 11  1  0  0  0
  7  8  2  0  0  0
  7 19  1  0  0  0
  8  9  1  0  0  0
  8 18  1  0  0  0
  9 10  2  0  0  0
  9 17  1  0  0  0
 10 20  1  0  0  0
 11 12  2  0  0  0
 11 21  1  0  0  0
 12 13  1  0  0  0
 12 31  1  0  0  0
 14 15  1  0  0  0
 15 29  1  0  0  0
 15 16  2  0  0  0
 16 22  1  0  0  0
 17 24  1  0  0  0
 17 23  1  0  0  0
 17 25  1  0  0  0
 18 27  1  0  0  0
 18 26  1  0  0  0
 18 28  1  0  0  0
 30 31  1  0  0  0
 30 35  1  0  0  0
 30 38  2  0  0  0
 31 32  2  0  0  0
 32 33  1  0  0  0
 32 39  1  0  0  0
 33 34  2  0  0  0
 33 40  1  0  0  0
 34 35  1  0  0  0
 34 41  1  0  0  0
 35 36  2  0  0  0
 36 37  1  0  0  0
 37 38  1  0  0  0
M  END
> <b_m_subgroup_collapsed>
0

> <r_j_HOMO-LUMO_Gap_Hartree>
0.10032

> <r_matsci_optelec_Electron_Reorganization_Energy_(eV)>
0.233703

> <r_matsci_optelec_Hole_Reorganization_Energy_(eV)>
0.179673

> <s_m_subgroup_title>
ALL-structures-1320->molecular-polymer-opto-all_copy

> <s_m_subgroupid>
ALL-structures-1320->molecular_materials_half_2-features_copy

$$$$
