# Supplementary material for: Band Gap and Reorganization Energy Prediction of Conducting Polymers by the Integration of Machine Learning and Density Functional Theory
Source: J Chem Inf Model. 2025 May 28;65(11):5360–9. doi: 10.1021/acs.jcim.5c00345 (PMC12152970; doi:10.1021/acs.jcim.5c00345)
Supplement: Supplementary file 2 [file ci5c00345_si_002.zip › Structures_1108.sdf]

D21A15
                    3D
 Schrodinger Suite 2024-2.
 51 56  0  0  1  0            999 V2000
    0.7747   -0.6878    0.1669 C   0  0  0  0  0  0
    0.8558    0.7368    0.1935 C   0  0  0  0  0  0
   -0.3602    1.5155    0.2205 C   0  0  0  0  0  0
   -1.6057    0.8699    0.2203 C   0  0  0  0  0  0
   -1.6824   -0.5399    0.1934 C   0  0  0  0  0  0
   -0.5230   -1.3255    0.1668 C   0  0  0  0  0  0
    2.1380    1.3353    0.1925 C   0  0  0  0  0  0
    3.3094    0.5955    0.1671 C   0  0  0  0  0  0
    3.2282   -0.8270    0.1416 C   0  0  0  0  0  0
    1.9798   -1.4281    0.1419 C   0  0  0  0  0  0
   -0.8267   -2.7238    0.1421 C   0  0  0  0  0  0
   -2.1699   -3.0301    0.1487 C   0  0  0  0  0  0
   -3.1169   -1.5312    0.1867 S   0  0  0  0  0  0
   -2.9320    2.0119    0.2557 S   0  0  0  0  0  0
   -1.8111    3.3529    0.2707 C   0  0  0  0  0  0
   -0.5102    2.9466    0.2500 C   0  0  0  0  0  0
    4.4814   -1.6707    0.1134 C   0  0  0  0  0  0
    4.6512    1.2903    0.1718 C   0  0  0  0  0  0
    2.2110    2.4197    0.2116 H   0  0  0  0  0  0
    1.9285   -2.5135    0.1227 H   0  0  0  0  0  0
   -0.0613   -3.4882    0.1195 H   0  0  0  0  0  0
    0.3181    3.6461    0.2554 H   0  0  0  0  0  0
    4.2369   -2.7376    0.1207 H   0  0  0  0  0  0
    5.1269   -1.4699    0.9787 H   0  0  0  0  0  0
    5.0842   -1.4731   -0.7832 H   0  0  0  0  0  0
    5.2395    1.0302    1.0625 H   0  0  0  0  0  0
    4.5309    2.3784    0.1592 H   0  0  0  0  0  0
    5.2576    1.0106   -0.6998 H   0  0  0  0  0  0
   -2.1931    4.3652    0.2944 H   0  0  0  0  0  0
   -2.7946   -4.3573    0.1282 C   0  0  0  0  0  0
   -1.9638   -5.5198    0.0933 C   0  0  0  0  0  0
   -4.1787   -4.5916    0.1403 C   0  0  0  0  0  0
   -2.4824   -6.8013    0.0722 C   0  0  0  0  0  0
   -4.6999   -5.9142    0.1183 C   0  0  0  0  0  0
   -5.2685   -3.7356    0.1727 N   0  0  0  0  0  0
   -3.8765   -7.0234    0.0843 C   0  0  0  0  0  0
   -6.0816   -5.8209    0.1373 N   0  0  0  0  0  0
   -6.5594   -4.4371    0.1701 C   0  0  0  0  0  0
   -7.3606   -4.1386    1.4534 C   0  0  0  0  0  0
   -7.3836   -4.0870   -1.0854 C   0  0  0  0  0  0
   -0.8873   -5.3960    0.0826 H   0  0  0  0  0  0
   -1.8073   -7.6520    0.0457 H   0  0  0  0  0  0
   -5.2292   -2.7303    0.1943 H   0  0  0  0  0  0
   -4.2866   -8.0294    0.0675 H   0  0  0  0  0  0
   -6.7085   -6.6088    0.1282 H   0  0  0  0  0  0
   -6.7644   -4.3923    2.3342 H   0  0  0  0  0  0
   -7.6327   -3.0777    1.5049 H   0  0  0  0  0  0
   -8.2886   -4.7224    1.4740 H   0  0  0  0  0  0
   -6.8033   -4.3046   -1.9862 H   0  0  0  0  0  0
   -8.3117   -4.6700   -1.1131 H   0  0  0  0  0  0
   -7.6561   -3.0251   -1.0890 H   0  0  0  0  0  0
  1 10  1  0  0  0
  1  2  2  0  0  0
  1  6  1  0  0  0
  2  3  1  0  0  0
  2  7  1  0  0  0
  3  4  2  0  0  0
  3 16  1  0  0  0
  4  5  1  0  0  0
  4 14  1  0  0  0
  5  6  2  0  0  0
  5 13  1  0  0  0
  6 11  1  0  0  0
  7  8  2  0  0  0
  7 19  1  0  0  0
  8  9  1  0  0  0
  8 18  1  0  0  0
  9 10  2  0  0  0
  9 17  1  0  0  0
 10 20  1  0  0  0
 11 12  2  0  0  0
 11 21  1  0  0  0
 12 13  1  0  0  0
 12 30  1  0  0  0
 14 15  1  0  0  0
 15 29  1  0  0  0
 15 16  2  0  0  0
 16 22  1  0  0  0
 17 24  1  0  0  0
 17 23  1  0  0  0
 17 25  1  0  0  0
 18 27  1  0  0  0
 18 26  1  0  0  0
 18 28  1  0  0  0
 30 31  2  0  0  0
 30 32  1  0  0  0
 31 33  1  0  0  0
 31 41  1  0  0  0
 32 34  2  0  0  0
 32 35  1  0  0  0
 33 36  2  0  0  0
 33 42  1  0  0  0
 34 36  1  0  0  0
 34 37  1  0  0  0
 35 38  1  0  0  0
 35 43  1  0  0  0
 36 44  1  0  0  0
 37 38  1  0  0  0
 37 45  1  0  0  0
 38 39  1  0  0  0
 38 40  1  0  0  0
 39 46  1  0  0  0
 39 47  1  0  0  0
 39 48  1  0  0  0
 40 49  1  0  0  0
 40 50  1  0  0  0
 40 51  1  0  0  0
M  END
> <b_m_subgroup_collapsed>
0

> <r_j_HOMO-LUMO_Gap_Hartree>
0.11952

> <r_matsci_optelec_Electron_Reorganization_Energy_(eV)>
0.892307

> <r_matsci_optelec_Hole_Reorganization_Energy_(eV)>
0.173118

> <s_m_subgroup_title>
ALL-structures-1320->molecular-polymer-opto-all_copy

> <s_m_subgroupid>
ALL-structures-1320->molecular_materials_half_2-features_copy

$$$$
