# Supplementary material for: Band Gap and Reorganization Energy Prediction of Conducting Polymers by the Integration of Machine Learning and Density Functional Theory
Source: J Chem Inf Model. 2025 May 28;65(11):5360–9. doi: 10.1021/acs.jcim.5c00345 (PMC12152970; doi:10.1021/acs.jcim.5c00345)
Supplement: Supplementary file 2 [file ci5c00345_si_002.zip › Structures_1109.sdf]

D21A16
                    3D
 Schrodinger Suite 2024-2.
 42 47  0  0  1  0            999 V2000
    0.7532   -0.7024    0.1668 C   0  0  0  0  0  0
    0.7862    0.7235    0.1939 C   0  0  0  0  0  0
   -0.4568    1.4583    0.2204 C   0  0  0  0  0  0
   -1.6810    0.7717    0.2194 C   0  0  0  0  0  0
   -1.7127   -0.6402    0.1921 C   0  0  0  0  0  0
   -0.5225   -1.3810    0.1658 C   0  0  0  0  0  0
    2.0468    1.3659    0.1936 C   0  0  0  0  0  0
    3.2426    0.6658    0.1686 C   0  0  0  0  0  0
    3.2090   -0.7592    0.1424 C   0  0  0  0  0  0
    1.9817   -1.4030    0.1419 C   0  0  0  0  0  0
   -0.7768   -2.7894    0.1402 C   0  0  0  0  0  0
   -2.1107   -3.1236    0.1464 C   0  0  0  0  0  0
   -3.1234   -1.6693    0.1853 S   0  0  0  0  0  0
   -3.0449    1.8679    0.2546 S   0  0  0  0  0  0
   -1.9693    3.2432    0.2705 C   0  0  0  0  0  0
   -0.6545    2.8828    0.2502 C   0  0  0  0  0  0
    4.4900   -1.5601    0.1143 C   0  0  0  0  0  0
    4.5603    1.4052    0.1738 C   0  0  0  0  0  0
    2.0832    2.4521    0.2133 H   0  0  0  0  0  0
    1.9652   -2.4895    0.1221 H   0  0  0  0  0  0
   -0.0048   -3.5465    0.1173 H   0  0  0  0  0  0
    0.1496    3.6099    0.2563 H   0  0  0  0  0  0
    4.2815   -2.6348    0.1189 H   0  0  0  0  0  0
    5.1271   -1.3393    0.9811 H   0  0  0  0  0  0
    5.0870   -1.3399   -0.7811 H   0  0  0  0  0  0
    5.1581    1.1623    1.0634 H   0  0  0  0  0  0
    4.4037    2.4889    0.1642 H   0  0  0  0  0  0
    5.1746    1.1481   -0.6995 H   0  0  0  0  0  0
   -2.3841    4.2426    0.2944 H   0  0  0  0  0  0
   -1.9357   -5.6540    0.0924 C   0  0  0  0  0  0
   -2.7163   -4.4515    0.1254 C   0  0  0  0  0  0
   -4.0942   -4.6558    0.1357 C   0  0  0  0  0  0
   -4.6988   -5.9429    0.1155 C   0  0  0  0  0  0
   -3.9563   -7.1038    0.0836 C   0  0  0  0  0  0
   -2.5514   -6.9449    0.0721 C   0  0  0  0  0  0
   -1.5775   -7.8848    0.0423 N   0  0  0  0  0  0
   -0.4767   -7.1517    0.0459 N   0  0  0  0  0  0
   -0.5933   -5.8314    0.0745 N   0  0  0  0  0  0
   -4.7557   -3.7941    0.1606 H   0  0  0  0  0  0
   -5.7840   -5.9987    0.1258 H   0  0  0  0  0  0
   -4.4118   -8.0884    0.0680 H   0  0  0  0  0  0
    0.4362   -7.5885    0.0272 H   0  0  0  0  0  0
  1 10  1  0  0  0
  1  2  2  0  0  0
  1  6  1  0  0  0
  2  3  1  0  0  0
  2  7  1  0  0  0
  3  4  2  0  0  0
  3 16  1  0  0  0
  4  5  1  0  0  0
  4 14  1  0  0  0
  5  6  2  0  0  0
  5 13  1  0  0  0
  6 11  1  0  0  0
  7  8  2  0  0  0
  7 19  1  0  0  0
  8  9  1  0  0  0
  8 18  1  0  0  0
  9 10  2  0  0  0
  9 17  1  0  0  0
 10 20  1  0  0  0
 11 12  2  0  0  0
 11 21  1  0  0  0
 12 13  1  0  0  0
 12 31  1  0  0  0
 14 15  1  0  0  0
 15 29  1  0  0  0
 15 16  2  0  0  0
 16 22  1  0  0  0
 17 24  1  0  0  0
 17 23  1  0  0  0
 17 25  1  0  0  0
 18 27  1  0  0  0
 18 26  1  0  0  0
 18 28  1  0  0  0
 30 31  1  0  0  0
 30 35  1  0  0  0
 30 38  2  0  0  0
 31 32  2  0  0  0
 32 33  1  0  0  0
 32 39  1  0  0  0
 33 34  2  0  0  0
 33 40  1  0  0  0
 34 35  1  0  0  0
 34 41  1  0  0  0
 35 36  2  0  0  0
 36 37  1  0  0  0
 37 38  1  0  0  0
 37 42  1  0  0  0
M  END
> <b_m_subgroup_collapsed>
0

> <r_j_HOMO-LUMO_Gap_Hartree>
0.11782

> <r_matsci_optelec_Electron_Reorganization_Energy_(eV)>
0.207567

> <r_matsci_optelec_Hole_Reorganization_Energy_(eV)>
0.186734

> <s_m_subgroup_title>
ALL-structures-1320->molecular-polymer-opto-all_copy

> <s_m_subgroupid>
ALL-structures-1320->molecular_materials_half_2-features_copy

$$$$
