# Supplementary material for: Band Gap and Reorganization Energy Prediction of Conducting Polymers by the Integration of Machine Learning and Density Functional Theory
Source: J Chem Inf Model. 2025 May 28;65(11):5360–9. doi: 10.1021/acs.jcim.5c00345 (PMC12152970; doi:10.1021/acs.jcim.5c00345)
Supplement: Supplementary file 2 [file ci5c00345_si_002.zip › Structures_111.sdf]

D2A7
                    3D
 Schrodinger Suite 2024-2.
 52 56  0  0  1  0            999 V2000
   -3.6264   -0.1089    0.7639 C   0  0  0  0  0  0
   -2.3812    0.5135    0.7542 C   0  0  0  0  0  0
   -1.3079   -0.0542    0.0477 C   0  0  0  0  0  0
   -1.5267   -1.2669   -0.6347 C   0  0  0  0  0  0
   -2.7708   -1.8853   -0.6065 C   0  0  0  0  0  0
   -3.8574   -1.3227    0.0913 C   0  0  0  0  0  0
   -0.0353    0.5695    0.0280 N   0  0  0  0  0  0
    0.0732    1.9823   -0.0469 C   0  0  0  0  0  0
    1.1449   -0.2286    0.0930 C   0  0  0  0  0  0
   -0.7809    2.7231   -0.8817 C   0  0  0  0  0  0
   -0.6863    4.1115   -0.9381 C   0  0  0  0  0  0
    0.2695    4.7985   -0.1786 C   0  0  0  0  0  0
    1.1360    4.0575    0.6356 C   0  0  0  0  0  0
    1.0375    2.6695    0.7091 C   0  0  0  0  0  0
    2.2140   -0.0048   -0.7778 C   0  0  0  0  0  0
    3.3778   -0.7788   -0.7095 C   0  0  0  0  0  0
    3.4729   -1.8122    0.2278 C   0  0  0  0  0  0
    2.4002   -2.0476    1.1004 C   0  0  0  0  0  0
    1.2579   -1.2594    1.0402 C   0  0  0  0  0  0
    4.5549   -2.6366    0.3739 O   0  0  0  0  0  0
    5.6695   -2.4550   -0.4871 C   0  0  0  0  0  0
   -4.4398    0.3519    1.3211 H   0  0  0  0  0  0
   -2.2373    1.4429    1.2969 H   0  0  0  0  0  0
   -0.7115   -1.7206   -1.1905 H   0  0  0  0  0  0
   -2.8997   -2.8170   -1.1508 H   0  0  0  0  0  0
   -1.5230    2.2075   -1.4842 H   0  0  0  0  0  0
   -1.3615    4.6652   -1.5864 H   0  0  0  0  0  0
    1.8834    4.5704    1.2362 H   0  0  0  0  0  0
    1.7072    2.1128    1.3585 H   0  0  0  0  0  0
    2.1443    0.7872   -1.5175 H   0  0  0  0  0  0
    4.1881   -0.5702   -1.3986 H   0  0  0  0  0  0
    2.4874   -2.8476    1.8292 H   0  0  0  0  0  0
    0.4400   -1.4431    1.7303 H   0  0  0  0  0  0
    6.1149   -1.4610   -0.3585 H   0  0  0  0  0  0
    5.3881   -2.5970   -1.5378 H   0  0  0  0  0  0
    6.3958   -3.2170   -0.1997 H   0  0  0  0  0  0
   -5.1935   -1.9338    0.1474 C   0  0  0  0  0  0
   -5.5958   -3.0892   -0.4075 C   0  0  0  0  0  0
   -6.6195   -3.4337   -0.2932 H   0  0  0  0  0  0
   -4.9346   -3.7288   -0.9872 H   0  0  0  0  0  0
   -5.9271   -1.3598    0.7151 H   0  0  0  0  0  0
    1.2011    6.9483   -1.1864 C   0  0  0  0  0  0
    0.3525    6.2877   -0.2296 C   0  0  0  0  0  0
   -0.3639    7.0012    0.6117 N   0  0  0  0  0  0
   -0.3077    8.3750    0.5814 C   0  0  0  0  0  0
    0.4587    9.1180   -0.2809 C   0  0  0  0  0  0
    1.2524    8.3926   -1.2096 C   0  0  0  0  0  0
    2.0777    8.8875   -2.1444 N   0  0  0  0  0  0
    2.7150    7.5838   -2.9179 S   0  0  0  0  0  0
    1.9861    6.3624   -2.1021 N   0  0  0  0  0  0
   -0.9387    8.8658    1.3182 H   0  0  0  0  0  0
    0.4652   10.2030   -0.2620 H   0  0  0  0  0  0
  1  2  1  0  0  0
  1 22  1  0  0  0
  1  6  2  0  0  0
  2 23  1  0  0  0
  2  3  2  0  0  0
  3  4  1  0  0  0
  3  7  1  0  0  0
  4  5  2  0  0  0
  4 24  1  0  0  0
  5  6  1  0  0  0
  5 25  1  0  0  0
  6 37  1  0  0  0
  7  9  1  0  0  0
  7  8  1  0  0  0
  8 14  1  0  0  0
  8 10  2  0  0  0
  9 19  1  0  0  0
  9 15  2  0  0  0
 10 11  1  0  0  0
 10 26  1  0  0  0
 11 12  2  0  0  0
 11 27  1  0  0  0
 12 13  1  0  0  0
 12 43  1  0  0  0
 13 14  2  0  0  0
 13 28  1  0  0  0
 14 29  1  0  0  0
 15 16  1  0  0  0
 15 30  1  0  0  0
 16 17  2  0  0  0
 16 31  1  0  0  0
 17 20  1  0  0  0
 17 18  1  0  0  0
 18 32  1  0  0  0
 18 19  2  0  0  0
 19 33  1  0  0  0
 20 21  1  0  0  0
 21 34  1  0  0  0
 21 36  1  0  0  0
 21 35  1  0  0  0
 37 41  1  0  0  0
 37 38  2  0  0  0
 38 39  1  0  0  0
 38 40  1  0  0  0
 42 43  1  0  0  0
 42 47  1  0  0  0
 42 50  2  0  0  0
 43 44  2  0  0  0
 44 45  1  0  0  0
 45 46  2  0  0  0
 45 51  1  0  0  0
 46 47  1  0  0  0
 46 52  1  0  0  0
 47 48  2  0  0  0
 48 49  1  0  0  0
 49 50  1  0  0  0
M  END
> <b_m_subgroup_collapsed>
0

> <r_j_HOMO-LUMO_Gap_Hartree>
0.07563

> <r_matsci_optelec_Electron_Reorganization_Energy_(eV)>
0.523867

> <r_matsci_optelec_Hole_Reorganization_Energy_(eV)>
0.162207

> <s_m_subgroup_title>
ALL-structures-1320->molecular-polymer-opto-all_copy

> <s_m_subgroupid>
ALL-structures-1320->molecular_materials_half_2-features_copy

$$$$
