# Supplementary material for: Band Gap and Reorganization Energy Prediction of Conducting Polymers by the Integration of Machine Learning and Density Functional Theory
Source: J Chem Inf Model. 2025 May 28;65(11):5360–9. doi: 10.1021/acs.jcim.5c00345 (PMC12152970; doi:10.1021/acs.jcim.5c00345)
Supplement: Supplementary file 2 [file ci5c00345_si_002.zip › Structures_1110.sdf]

D21A17
                    3D
 Schrodinger Suite 2024-2.
 45 50  0  0  1  0            999 V2000
    0.7531   -0.7033    0.1665 C   0  0  0  0  0  0
    0.7881    0.7233    0.1940 C   0  0  0  0  0  0
   -0.4546    1.4596    0.2214 C   0  0  0  0  0  0
   -1.6792    0.7742    0.2207 C   0  0  0  0  0  0
   -1.7130   -0.6383    0.1928 C   0  0  0  0  0  0
   -0.5242   -1.3807    0.1658 C   0  0  0  0  0  0
    2.0491    1.3641    0.1933 C   0  0  0  0  0  0
    3.2443    0.6619    0.1677 C   0  0  0  0  0  0
    3.2089   -0.7623    0.1413 C   0  0  0  0  0  0
    1.9806   -1.4052    0.1410 C   0  0  0  0  0  0
   -0.7799   -2.7897    0.1397 C   0  0  0  0  0  0
   -2.1145   -3.1225    0.1460 C   0  0  0  0  0  0
   -3.1248   -1.6660    0.1859 S   0  0  0  0  0  0
   -3.0419    1.8715    0.2568 S   0  0  0  0  0  0
   -1.9645    3.2464    0.2726 C   0  0  0  0  0  0
   -0.6501    2.8848    0.2518 C   0  0  0  0  0  0
    4.4889   -1.5652    0.1126 C   0  0  0  0  0  0
    4.5625    1.4008    0.1731 C   0  0  0  0  0  0
    2.0877    2.4502    0.2130 H   0  0  0  0  0  0
    1.9634   -2.4917    0.1211 H   0  0  0  0  0  0
   -0.0095   -3.5483    0.1162 H   0  0  0  0  0  0
    0.1548    3.6111    0.2578 H   0  0  0  0  0  0
    4.2784   -2.6393    0.1228 H   0  0  0  0  0  0
    5.1288   -1.3414    0.9763 H   0  0  0  0  0  0
    5.0829   -1.3501   -0.7859 H   0  0  0  0  0  0
    5.1556    1.1645    1.0675 H   0  0  0  0  0  0
    4.4059    2.4844    0.1550 H   0  0  0  0  0  0
    5.1804    1.1373   -0.6953 H   0  0  0  0  0  0
   -2.3790    4.2459    0.2969 H   0  0  0  0  0  0
   -1.9453   -5.6554    0.0911 C   0  0  0  0  0  0
   -2.7228   -4.4519    0.1247 C   0  0  0  0  0  0
   -4.1029   -4.6511    0.1352 C   0  0  0  0  0  0
   -4.7087   -5.9358    0.1145 C   0  0  0  0  0  0
   -3.9657   -7.0984    0.0822 C   0  0  0  0  0  0
   -2.5619   -6.9428    0.0706 C   0  0  0  0  0  0
   -1.5868   -7.8832    0.0404 N   0  0  0  0  0  0
   -0.4751   -7.1643    0.0437 N   0  0  0  0  0  0
   -0.6032   -5.8412    0.0729 N   0  0  0  0  0  0
    0.8339   -7.8014    0.0163 C   0  0  0  0  0  0
   -4.7616   -3.7875    0.1604 H   0  0  0  0  0  0
   -5.7939   -5.9924    0.1248 H   0  0  0  0  0  0
   -4.4244   -8.0816    0.0663 H   0  0  0  0  0  0
    1.5851   -7.0129    0.0249 H   0  0  0  0  0  0
    0.9446   -8.4433    0.8940 H   0  0  0  0  0  0
    0.9256   -8.4057   -0.8898 H   0  0  0  0  0  0
  1 10  1  0  0  0
  1  2  2  0  0  0
  1  6  1  0  0  0
  2  3  1  0  0  0
  2  7  1  0  0  0
  3  4  2  0  0  0
  3 16  1  0  0  0
  4  5  1  0  0  0
  4 14  1  0  0  0
  5  6  2  0  0  0
  5 13  1  0  0  0
  6 11  1  0  0  0
  7  8  2  0  0  0
  7 19  1  0  0  0
  8  9  1  0  0  0
  8 18  1  0  0  0
  9 10  2  0  0  0
  9 17  1  0  0  0
 10 20  1  0  0  0
 11 12  2  0  0  0
 11 21  1  0  0  0
 12 13  1  0  0  0
 12 31  1  0  0  0
 14 15  1  0  0  0
 15 29  1  0  0  0
 15 16  2  0  0  0
 16 22  1  0  0  0
 17 24  1  0  0  0
 17 23  1  0  0  0
 17 25  1  0  0  0
 18 27  1  0  0  0
 18 26  1  0  0  0
 18 28  1  0  0  0
 30 31  1  0  0  0
 30 35  1  0  0  0
 30 38  2  0  0  0
 31 32  2  0  0  0
 32 33  1  0  0  0
 32 40  1  0  0  0
 33 34  2  0  0  0
 33 41  1  0  0  0
 34 35  1  0  0  0
 34 42  1  0  0  0
 35 36  2  0  0  0
 36 37  1  0  0  0
 37 38  1  0  0  0
 37 39  1  0  0  0
 39 43  1  0  0  0
 39 44  1  0  0  0
 39 45  1  0  0  0
M  END
> <b_m_subgroup_collapsed>
0

> <r_j_HOMO-LUMO_Gap_Hartree>
0.11944

> <r_matsci_optelec_Electron_Reorganization_Energy_(eV)>
0.201599

> <r_matsci_optelec_Hole_Reorganization_Energy_(eV)>
0.201826

> <s_m_subgroup_title>
ALL-structures-1320->molecular-polymer-opto-all_copy

> <s_m_subgroupid>
ALL-structures-1320->molecular_materials_half_2-features_copy

$$$$
