# Supplementary material for: Band Gap and Reorganization Energy Prediction of Conducting Polymers by the Integration of Machine Learning and Density Functional Theory
Source: J Chem Inf Model. 2025 May 28;65(11):5360–9. doi: 10.1021/acs.jcim.5c00345 (PMC12152970; doi:10.1021/acs.jcim.5c00345)
Supplement: Supplementary file 2 [file ci5c00345_si_002.zip › Structures_1111.sdf]

D21A18
                    3D
 Schrodinger Suite 2024-2.
 48 53  0  0  1  0            999 V2000
    0.7508   -0.7072    0.1672 C   0  0  0  0  0  0
    0.7888    0.7186    0.1975 C   0  0  0  0  0  0
   -0.4517    1.4576    0.2258 C   0  0  0  0  0  0
   -1.6781    0.7747    0.2239 C   0  0  0  0  0  0
   -1.7146   -0.6371    0.1939 C   0  0  0  0  0  0
   -0.5269   -1.3820    0.1654 C   0  0  0  0  0  0
    2.0519    1.3564    0.1986 C   0  0  0  0  0  0
    3.2452    0.6523    0.1720 C   0  0  0  0  0  0
    3.2066   -0.7726    0.1424 C   0  0  0  0  0  0
    1.9771   -1.4119    0.1405 C   0  0  0  0  0  0
   -0.7858   -2.7898    0.1367 C   0  0  0  0  0  0
   -2.1204   -3.1199    0.1432 C   0  0  0  0  0  0
   -3.1283   -1.6621    0.1860 S   0  0  0  0  0  0
   -3.0387    1.8754    0.2613 S   0  0  0  0  0  0
   -1.9585    3.2475    0.2793 C   0  0  0  0  0  0
   -0.6450    2.8827    0.2581 C   0  0  0  0  0  0
    4.4850   -1.5777    0.1126 C   0  0  0  0  0  0
    4.5656    1.3870    0.1791 C   0  0  0  0  0  0
    2.0920    2.4425    0.2208 H   0  0  0  0  0  0
    1.9563   -2.4984    0.1179 H   0  0  0  0  0  0
   -0.0175   -3.5507    0.1111 H   0  0  0  0  0  0
    0.1615    3.6072    0.2652 H   0  0  0  0  0  0
    4.2726   -2.6517    0.1135 H   0  0  0  0  0  0
    5.1224   -1.3622    0.9805 H   0  0  0  0  0  0
    5.0835   -1.3569   -0.7817 H   0  0  0  0  0  0
    5.1625    1.1402    1.0683 H   0  0  0  0  0  0
    4.4126    2.4714    0.1720 H   0  0  0  0  0  0
    5.1792    1.1300   -0.6947 H   0  0  0  0  0  0
   -2.3701    4.2482    0.3049 H   0  0  0  0  0  0
   -2.5729   -6.9364    0.0581 C   0  0  0  0  0  0
   -3.9771   -7.0911    0.0698 C   0  0  0  0  0  0
   -4.7183   -5.9279    0.1077 C   0  0  0  0  0  0
   -4.1096   -4.6443    0.1319 C   0  0  0  0  0  0
   -2.7297   -4.4465    0.1196 C   0  0  0  0  0  0
   -1.9536   -5.6504    0.0823 C   0  0  0  0  0  0
   -0.6120   -5.8362    0.0570 N   0  0  0  0  0  0
   -0.4867   -7.1585    0.0194 N   0  0  0  0  0  0
   -1.5998   -7.8772    0.0186 N   0  0  0  0  0  0
    0.8308   -7.7971    0.0348 C   0  0  0  0  0  0
    1.3277   -8.0621    1.4572 C   0  0  0  0  0  0
   -4.4359   -8.0742    0.0503 H   0  0  0  0  0  0
   -5.8036   -5.9813    0.1198 H   0  0  0  0  0  0
   -4.7671   -3.7797    0.1615 H   0  0  0  0  0  0
    0.7260   -8.7271   -0.5284 H   0  0  0  0  0  0
    1.5041   -7.1264   -0.5037 H   0  0  0  0  0  0
    2.3130   -8.5401    1.4168 H   0  0  0  0  0  0
    1.4197   -7.1271    2.0191 H   0  0  0  0  0  0
    0.6422   -8.7282    1.9907 H   0  0  0  0  0  0
  1 10  1  0  0  0
  1  2  2  0  0  0
  1  6  1  0  0  0
  2  3  1  0  0  0
  2  7  1  0  0  0
  3  4  2  0  0  0
  3 16  1  0  0  0
  4  5  1  0  0  0
  4 14  1  0  0  0
  5  6  2  0  0  0
  5 13  1  0  0  0
  6 11  1  0  0  0
  7  8  2  0  0  0
  7 19  1  0  0  0
  8  9  1  0  0  0
  8 18  1  0  0  0
  9 10  2  0  0  0
  9 17  1  0  0  0
 10 20  1  0  0  0
 11 12  2  0  0  0
 11 21  1  0  0  0
 12 13  1  0  0  0
 12 34  1  0  0  0
 14 15  1  0  0  0
 15 29  1  0  0  0
 15 16  2  0  0  0
 16 22  1  0  0  0
 17 24  1  0  0  0
 17 23  1  0  0  0
 17 25  1  0  0  0
 18 27  1  0  0  0
 18 26  1  0  0  0
 18 28  1  0  0  0
 30 31  1  0  0  0
 30 35  1  0  0  0
 30 38  2  0  0  0
 31 32  2  0  0  0
 31 41  1  0  0  0
 32 33  1  0  0  0
 32 42  1  0  0  0
 33 34  2  0  0  0
 33 43  1  0  0  0
 34 35  1  0  0  0
 35 36  2  0  0  0
 36 37  1  0  0  0
 37 38  1  0  0  0
 37 39  1  0  0  0
 39 40  1  0  0  0
 39 44  1  0  0  0
 39 45  1  0  0  0
 40 46  1  0  0  0
 40 47  1  0  0  0
 40 48  1  0  0  0
M  END
> <b_m_subgroup_collapsed>
0

> <r_j_HOMO-LUMO_Gap_Hartree>
0.11975

> <r_matsci_optelec_Electron_Reorganization_Energy_(eV)>
0.211987

> <r_matsci_optelec_Hole_Reorganization_Energy_(eV)>
0.203

> <s_m_subgroup_title>
ALL-structures-1320->molecular-polymer-opto-all_copy

> <s_m_subgroupid>
ALL-structures-1320->molecular_materials_half_2-features_copy

$$$$
