# Supplementary material for: Band Gap and Reorganization Energy Prediction of Conducting Polymers by the Integration of Machine Learning and Density Functional Theory
Source: J Chem Inf Model. 2025 May 28;65(11):5360–9. doi: 10.1021/acs.jcim.5c00345 (PMC12152970; doi:10.1021/acs.jcim.5c00345)
Supplement: Supplementary file 2 [file ci5c00345_si_002.zip › Structures_1112.sdf]

D21A19
                    3D
 Schrodinger Suite 2024-2.
 51 56  0  0  1  0            999 V2000
    0.7504   -0.7086    0.1656 C   0  0  0  0  0  0
    0.7909    0.7172    0.1998 C   0  0  0  0  0  0
   -0.4484    1.4581    0.2328 C   0  0  0  0  0  0
   -1.6759    0.7773    0.2316 C   0  0  0  0  0  0
   -1.7148   -0.6343    0.1976 C   0  0  0  0  0  0
   -0.5286   -1.3812    0.1646 C   0  0  0  0  0  0
    2.0550    1.3528    0.1998 C   0  0  0  0  0  0
    3.2472    0.6467    0.1685 C   0  0  0  0  0  0
    3.2060   -0.7780    0.1351 C   0  0  0  0  0  0
    1.9753   -1.4153    0.1341 C   0  0  0  0  0  0
   -0.7899   -2.7885    0.1327 C   0  0  0  0  0  0
   -2.1252   -3.1162    0.1407 C   0  0  0  0  0  0
   -3.1303   -1.6568    0.1893 S   0  0  0  0  0  0
   -3.0345    1.8802    0.2749 S   0  0  0  0  0  0
   -1.9519    3.2504    0.2946 C   0  0  0  0  0  0
   -0.6391    2.8835    0.2696 C   0  0  0  0  0  0
    4.4829   -1.5854    0.0997 C   0  0  0  0  0  0
    4.5688    1.3792    0.1746 C   0  0  0  0  0  0
    2.0971    2.4388    0.2249 H   0  0  0  0  0  0
    1.9526   -2.5016    0.1086 H   0  0  0  0  0  0
   -0.0232   -3.5509    0.1035 H   0  0  0  0  0  0
    0.1687    3.6066    0.2771 H   0  0  0  0  0  0
    4.2687   -2.6590    0.0991 H   0  0  0  0  0  0
    5.1233   -1.3726    0.9661 H   0  0  0  0  0  0
    5.0789   -1.3638   -0.7961 H   0  0  0  0  0  0
    5.1671    1.1294    1.0624 H   0  0  0  0  0  0
    4.4175    2.4639    0.1702 H   0  0  0  0  0  0
    5.1804    1.1229   -0.7010 H   0  0  0  0  0  0
   -2.3618    4.2517    0.3239 H   0  0  0  0  0  0
   -2.5868   -6.9316    0.0473 C   0  0  0  0  0  0
   -3.9913   -7.0826    0.0584 C   0  0  0  0  0  0
   -4.7297   -5.9177    0.0989 C   0  0  0  0  0  0
   -4.1177   -4.6358    0.1260 C   0  0  0  0  0  0
   -2.7372   -4.4416    0.1143 C   0  0  0  0  0  0
   -1.9640   -5.6473    0.0745 C   0  0  0  0  0  0
   -0.6228   -5.8366    0.0495 N   0  0  0  0  0  0
   -0.5009   -7.1594    0.0093 N   0  0  0  0  0  0
   -1.6163   -7.8749    0.0060 N   0  0  0  0  0  0
    0.8133   -7.8015    0.0243 C   0  0  0  0  0  0
    1.3158   -8.0750    1.4478 C   0  0  0  0  0  0
    2.6904   -8.7531    1.4380 C   0  0  0  0  0  0
   -4.4527   -8.0645    0.0367 H   0  0  0  0  0  0
   -5.8151   -5.9684    0.1107 H   0  0  0  0  0  0
   -4.7729   -3.7694    0.1575 H   0  0  0  0  0  0
    0.7086   -8.7318   -0.5399 H   0  0  0  0  0  0
    1.4924   -7.1331   -0.5114 H   0  0  0  0  0  0
    1.3653   -7.1256    1.9951 H   0  0  0  0  0  0
    0.5847   -8.7085    1.9645 H   0  0  0  0  0  0
    3.0371   -8.9421    2.4599 H   0  0  0  0  0  0
    2.6582   -9.7170    0.9145 H   0  0  0  0  0  0
    3.4434   -8.1276    0.9421 H   0  0  0  0  0  0
  1 10  1  0  0  0
  1  2  2  0  0  0
  1  6  1  0  0  0
  2  3  1  0  0  0
  2  7  1  0  0  0
  3  4  2  0  0  0
  3 16  1  0  0  0
  4  5  1  0  0  0
  4 14  1  0  0  0
  5  6  2  0  0  0
  5 13  1  0  0  0
  6 11  1  0  0  0
  7  8  2  0  0  0
  7 19  1  0  0  0
  8  9  1  0  0  0
  8 18  1  0  0  0
  9 10  2  0  0  0
  9 17  1  0  0  0
 10 20  1  0  0  0
 11 12  2  0  0  0
 11 21  1  0  0  0
 12 13  1  0  0  0
 12 34  1  0  0  0
 14 15  1  0  0  0
 15 29  1  0  0  0
 15 16  2  0  0  0
 16 22  1  0  0  0
 17 24  1  0  0  0
 17 23  1  0  0  0
 17 25  1  0  0  0
 18 27  1  0  0  0
 18 26  1  0  0  0
 18 28  1  0  0  0
 30 31  1  0  0  0
 30 35  1  0  0  0
 30 38  2  0  0  0
 31 32  2  0  0  0
 31 42  1  0  0  0
 32 33  1  0  0  0
 32 43  1  0  0  0
 33 34  2  0  0  0
 33 44  1  0  0  0
 34 35  1  0  0  0
 35 36  2  0  0  0
 36 37  1  0  0  0
 37 38  1  0  0  0
 37 39  1  0  0  0
 39 40  1  0  0  0
 39 45  1  0  0  0
 39 46  1  0  0  0
 40 41  1  0  0  0
 40 47  1  0  0  0
 40 48  1  0  0  0
 41 49  1  0  0  0
 41 50  1  0  0  0
 41 51  1  0  0  0
M  END
> <b_m_subgroup_collapsed>
0

> <r_j_HOMO-LUMO_Gap_Hartree>
0.11989

> <r_matsci_optelec_Electron_Reorganization_Energy_(eV)>
0.21222

> <r_matsci_optelec_Hole_Reorganization_Energy_(eV)>
0.203443

> <s_m_subgroup_title>
ALL-structures-1320->molecular-polymer-opto-all_copy

> <s_m_subgroupid>
ALL-structures-1320->molecular_materials_half_2-features_copy

$$$$
