# Supplementary material for: Band Gap and Reorganization Energy Prediction of Conducting Polymers by the Integration of Machine Learning and Density Functional Theory
Source: J Chem Inf Model. 2025 May 28;65(11):5360–9. doi: 10.1021/acs.jcim.5c00345 (PMC12152970; doi:10.1021/acs.jcim.5c00345)
Supplement: Supplementary file 2 [file ci5c00345_si_002.zip › Structures_1113.sdf]

D21A20
                    3D
 Schrodinger Suite 2024-2.
 45 50  0  0  1  0            999 V2000
    0.7651   -0.6871    0.1656 C   0  0  0  0  0  0
    0.8139    0.7373    0.1931 C   0  0  0  0  0  0
   -0.4221    1.4867    0.2217 C   0  0  0  0  0  0
   -1.6539    0.8150    0.2217 C   0  0  0  0  0  0
   -1.7041   -0.5976    0.1935 C   0  0  0  0  0  0
   -0.5204   -1.3494    0.1659 C   0  0  0  0  0  0
    2.0814    1.3655    0.1912 C   0  0  0  0  0  0
    3.2697    0.6518    0.1643 C   0  0  0  0  0  0
    3.2200   -0.7719    0.1379 C   0  0  0  0  0  0
    1.9849   -1.4012    0.1389 C   0  0  0  0  0  0
   -0.7913   -2.7494    0.1402 C   0  0  0  0  0  0
   -2.1335   -3.0722    0.1479 C   0  0  0  0  0  0
   -3.1278   -1.6017    0.1868 S   0  0  0  0  0  0
   -3.0051    1.9275    0.2588 S   0  0  0  0  0  0
   -1.9135    3.2892    0.2745 C   0  0  0  0  0  0
   -0.6029    2.9132    0.2526 C   0  0  0  0  0  0
    4.4911   -1.5882    0.1078 C   0  0  0  0  0  0
    4.5957    1.3763    0.1680 C   0  0  0  0  0  0
    2.1299    2.4512    0.2110 H   0  0  0  0  0  0
    1.9577   -2.4876    0.1189 H   0  0  0  0  0  0
   -0.0172   -3.5016    0.1163 H   0  0  0  0  0  0
    0.2095    3.6311    0.2582 H   0  0  0  0  0  0
    4.2700   -2.6602    0.1152 H   0  0  0  0  0  0
    5.1330   -1.3731    0.9723 H   0  0  0  0  0  0
    5.0879   -1.3770   -0.7898 H   0  0  0  0  0  0
    5.1897    1.1297    1.0588 H   0  0  0  0  0  0
    4.4512    2.4615    0.1549 H   0  0  0  0  0  0
    5.2077    1.1096   -0.7037 H   0  0  0  0  0  0
   -2.3166    4.2934    0.2995 H   0  0  0  0  0  0
   -4.1654   -4.6164    0.1363 C   0  0  0  0  0  0
   -2.7487   -4.3969    0.1281 C   0  0  0  0  0  0
   -2.0257   -5.5859    0.0993 C   0  0  0  0  0  0
   -2.6159   -6.8787    0.0797 C   0  0  0  0  0  0
   -3.9693   -7.0910    0.0874 C   0  0  0  0  0  0
   -4.7521   -5.9164    0.1166 C   0  0  0  0  0  0
   -6.0970   -5.7772    0.1308 N   0  0  0  0  0  0
   -6.2613   -4.4625    0.1573 N   0  0  0  0  0  0
   -5.1671   -3.7114    0.1621 N   0  0  0  0  0  0
   -0.6734   -5.5733    0.0880 F   0  0  0  0  0  0
   -1.7649   -7.9275    0.0524 F   0  0  0  0  0  0
   -7.5895   -3.8652    0.1801 C   0  0  0  0  0  0
   -4.3895   -8.0898    0.0719 H   0  0  0  0  0  0
   -7.4614   -2.7839    0.1996 H   0  0  0  0  0  0
   -8.1397   -4.1700   -0.7137 H   0  0  0  0  0  0
   -8.1244   -4.2040    1.0709 H   0  0  0  0  0  0
  1 10  1  0  0  0
  1  2  2  0  0  0
  1  6  1  0  0  0
  2  3  1  0  0  0
  2  7  1  0  0  0
  3  4  2  0  0  0
  3 16  1  0  0  0
  4  5  1  0  0  0
  4 14  1  0  0  0
  5  6  2  0  0  0
  5 13  1  0  0  0
  6 11  1  0  0  0
  7  8  2  0  0  0
  7 19  1  0  0  0
  8  9  1  0  0  0
  8 18  1  0  0  0
  9 10  2  0  0  0
  9 17  1  0  0  0
 10 20  1  0  0  0
 11 12  2  0  0  0
 11 21  1  0  0  0
 12 13  1  0  0  0
 12 31  1  0  0  0
 14 15  1  0  0  0
 15 29  1  0  0  0
 15 16  2  0  0  0
 16 22  1  0  0  0
 17 24  1  0  0  0
 17 23  1  0  0  0
 17 25  1  0  0  0
 18 27  1  0  0  0
 18 26  1  0  0  0
 18 28  1  0  0  0
 30 31  1  0  0  0
 30 35  1  0  0  0
 30 38  2  0  0  0
 31 32  2  0  0  0
 32 33  1  0  0  0
 32 39  1  0  0  0
 33 34  2  0  0  0
 33 40  1  0  0  0
 34 35  1  0  0  0
 34 42  1  0  0  0
 35 36  2  0  0  0
 36 37  1  0  0  0
 37 38  1  0  0  0
 37 41  1  0  0  0
 41 43  1  0  0  0
 41 44  1  0  0  0
 41 45  1  0  0  0
M  END
> <b_m_subgroup_collapsed>
0

> <r_j_HOMO-LUMO_Gap_Hartree>
0.1171

> <r_matsci_optelec_Electron_Reorganization_Energy_(eV)>
1.06544

> <r_matsci_optelec_Hole_Reorganization_Energy_(eV)>
0.184291

> <s_m_subgroup_title>
ALL-structures-1320->molecular-polymer-opto-all_copy

> <s_m_subgroupid>
ALL-structures-1320->molecular_materials_half_2-features_copy

$$$$
