# Supplementary material for: Band Gap and Reorganization Energy Prediction of Conducting Polymers by the Integration of Machine Learning and Density Functional Theory
Source: J Chem Inf Model. 2025 May 28;65(11):5360–9. doi: 10.1021/acs.jcim.5c00345 (PMC12152970; doi:10.1021/acs.jcim.5c00345)
Supplement: Supplementary file 2 [file ci5c00345_si_002.zip › Structures_1114.sdf]

D21A21
                    3D
 Schrodinger Suite 2024-2.
 56 63  0  0  1  0            999 V2000
    0.7683   -0.6728    0.1652 C   0  0  0  0  0  0
    0.8043    0.7528    0.1948 C   0  0  0  0  0  0
   -0.4375    1.4902    0.2222 C   0  0  0  0  0  0
   -1.6626    0.8053    0.2192 C   0  0  0  0  0  0
   -1.6971   -0.6067    0.1891 C   0  0  0  0  0  0
   -0.5083   -1.3493    0.1627 C   0  0  0  0  0  0
    2.0663    1.3923    0.1965 C   0  0  0  0  0  0
    3.2607    0.6895    0.1708 C   0  0  0  0  0  0
    3.2239   -0.7347    0.1422 C   0  0  0  0  0  0
    1.9953   -1.3756    0.1398 C   0  0  0  0  0  0
   -0.7651   -2.7571    0.1358 C   0  0  0  0  0  0
   -2.0997   -3.0890    0.1419 C   0  0  0  0  0  0
   -3.1096   -1.6329    0.1788 S   0  0  0  0  0  0
   -3.0249    1.9037    0.2554 S   0  0  0  0  0  0
   -1.9474    3.2773    0.2750 C   0  0  0  0  0  0
   -0.6332    2.9151    0.2548 C   0  0  0  0  0  0
    4.5034   -1.5382    0.1138 C   0  0  0  0  0  0
    4.5802    1.4258    0.1785 C   0  0  0  0  0  0
    2.1050    2.4782    0.2181 H   0  0  0  0  0  0
    1.9760   -2.4620    0.1182 H   0  0  0  0  0  0
    0.0043   -3.5168    0.1125 H   0  0  0  0  0  0
    0.1716    3.6413    0.2629 H   0  0  0  0  0  0
    4.2926   -2.6123    0.1183 H   0  0  0  0  0  0
    5.1408   -1.3190    0.9806 H   0  0  0  0  0  0
    5.1009   -1.3192   -0.7816 H   0  0  0  0  0  0
    5.1750    1.1828    1.0696 H   0  0  0  0  0  0
    4.4258    2.5095    0.1678 H   0  0  0  0  0  0
    5.1961    1.1672   -0.6930 H   0  0  0  0  0  0
   -2.3613    4.2771    0.3007 H   0  0  0  0  0  0
   -1.9215   -5.6211    0.0899 C   0  0  0  0  0  0
   -2.7075   -4.4152    0.1223 C   0  0  0  0  0  0
   -4.0793   -4.6132    0.1335 C   0  0  0  0  0  0
   -4.6951   -5.9017    0.1149 C   0  0  0  0  0  0
   -3.9403   -7.0995    0.0831 C   0  0  0  0  0  0
   -2.5234   -6.9100    0.0712 C   0  0  0  0  0  0
   -1.5461   -7.8377    0.0422 N   0  0  0  0  0  0
   -0.4376   -7.1085    0.0444 N   0  0  0  0  0  0
   -0.5813   -5.7867    0.0719 N   0  0  0  0  0  0
    0.8756   -7.7318    0.0180 C   0  0  0  0  0  0
   -6.1166   -6.0768    0.1271 C   0  0  0  0  0  0
   -6.7112   -7.3676    0.1085 C   0  0  0  0  0  0
   -5.9221   -8.5495    0.0767 C   0  0  0  0  0  0
   -4.5585   -8.3937    0.0646 C   0  0  0  0  0  0
   -7.1002   -5.1552    0.1558 N   0  0  0  0  0  0
   -8.2044   -5.8962    0.1538 N   0  0  0  0  0  0
   -8.0534   -7.2175    0.1262 N   0  0  0  0  0  0
   -9.5217   -5.2814    0.1805 C   0  0  0  0  0  0
   -4.7486   -3.7586    0.1579 H   0  0  0  0  0  0
    1.6177   -6.9345    0.0254 H   0  0  0  0  0  0
    0.9942   -8.3706    0.8970 H   0  0  0  0  0  0
    0.9749   -8.3357   -0.8877 H   0  0  0  0  0  0
   -6.3881   -9.5296    0.0628 H   0  0  0  0  0  0
   -3.9093   -9.2636    0.0405 H   0  0  0  0  0  0
  -10.2577   -6.0844    0.1733 H   0  0  0  0  0  0
   -9.6242   -4.6778    1.0861 H   0  0  0  0  0  0
   -9.6442   -4.6432   -0.6984 H   0  0  0  0  0  0
  1 10  1  0  0  0
  1  2  2  0  0  0
  1  6  1  0  0  0
  2  3  1  0  0  0
  2  7  1  0  0  0
  3  4  2  0  0  0
  3 16  1  0  0  0
  4  5  1  0  0  0
  4 14  1  0  0  0
  5  6  2  0  0  0
  5 13  1  0  0  0
  6 11  1  0  0  0
  7  8  2  0  0  0
  7 19  1  0  0  0
  8  9  1  0  0  0
  8 18  1  0  0  0
  9 10  2  0  0  0
  9 17  1  0  0  0
 10 20  1  0  0  0
 11 12  2  0  0  0
 11 21  1  0  0  0
 12 13  1  0  0  0
 12 31  1  0  0  0
 14 15  1  0  0  0
 15 29  1  0  0  0
 15 16  2  0  0  0
 16 22  1  0  0  0
 17 24  1  0  0  0
 17 23  1  0  0  0
 17 25  1  0  0  0
 18 27  1  0  0  0
 18 26  1  0  0  0
 18 28  1  0  0  0
 30 31  1  0  0  0
 30 35  1  0  0  0
 30 38  2  0  0  0
 31 32  2  0  0  0
 32 33  1  0  0  0
 32 48  1  0  0  0
 33 34  2  0  0  0
 33 40  1  0  0  0
 34 35  1  0  0  0
 34 43  1  0  0  0
 35 36  2  0  0  0
 36 37  1  0  0  0
 37 38  1  0  0  0
 37 39  1  0  0  0
 39 49  1  0  0  0
 39 50  1  0  0  0
 39 51  1  0  0  0
 40 41  1  0  0  0
 40 44  2  0  0  0
 41 42  1  0  0  0
 41 46  2  0  0  0
 42 43  2  0  0  0
 42 52  1  0  0  0
 43 53  1  0  0  0
 44 45  1  0  0  0
 45 46  1  0  0  0
 45 47  1  0  0  0
 47 54  1  0  0  0
 47 55  1  0  0  0
 47 56  1  0  0  0
M  END
> <b_m_subgroup_collapsed>
0

> <r_j_HOMO-LUMO_Gap_Hartree>
0.11307

> <r_matsci_optelec_Electron_Reorganization_Energy_(eV)>
0.194791

> <r_matsci_optelec_Hole_Reorganization_Energy_(eV)>
0.182962

> <s_m_subgroup_title>
ALL-structures-1320->molecular-polymer-opto-all_copy

> <s_m_subgroupid>
ALL-structures-1320->molecular_materials_half_2-features_copy

$$$$
