# Supplementary material for: Band Gap and Reorganization Energy Prediction of Conducting Polymers by the Integration of Machine Learning and Density Functional Theory
Source: J Chem Inf Model. 2025 May 28;65(11):5360–9. doi: 10.1021/acs.jcim.5c00345 (PMC12152970; doi:10.1021/acs.jcim.5c00345)
Supplement: Supplementary file 2 [file ci5c00345_si_002.zip › Structures_1115.sdf]

D21A22
                    3D
 Schrodinger Suite 2024-2.
 44 49  0  0  1  0            999 V2000
    0.7859   -0.6611    0.1670 C   0  0  0  0  0  0
    0.7941    0.7651    0.1951 C   0  0  0  0  0  0
   -0.4620    1.4779    0.2219 C   0  0  0  0  0  0
   -1.6741    0.7697    0.2202 C   0  0  0  0  0  0
   -1.6802   -0.6427    0.1917 C   0  0  0  0  0  0
   -0.4781   -1.3619    0.1654 C   0  0  0  0  0  0
    2.0435    1.4292    0.1953 C   0  0  0  0  0  0
    3.2512    0.7498    0.1699 C   0  0  0  0  0  0
    3.2422   -0.6752    0.1429 C   0  0  0  0  0  0
    2.0264   -1.3401    0.1418 C   0  0  0  0  0  0
   -0.7044   -2.7747    0.1387 C   0  0  0  0  0  0
   -2.0296   -3.1447    0.1441 C   0  0  0  0  0  0
   -3.0673   -1.6984    0.1834 S   0  0  0  0  0  0
   -3.0569    1.8418    0.2557 S   0  0  0  0  0  0
   -2.0059    3.2360    0.2728 C   0  0  0  0  0  0
   -0.6849    2.8989    0.2527 C   0  0  0  0  0  0
    4.5369   -1.4539    0.1144 C   0  0  0  0  0  0
    4.5562    1.5114    0.1756 C   0  0  0  0  0  0
    2.0612    2.5159    0.2156 H   0  0  0  0  0  0
    2.0283   -2.4267    0.1214 H   0  0  0  0  0  0
    0.0789   -3.5164    0.1155 H   0  0  0  0  0  0
    0.1062    3.6403    0.2595 H   0  0  0  0  0  0
    4.3468   -2.5319    0.1199 H   0  0  0  0  0  0
    5.1707   -1.2217    0.9805 H   0  0  0  0  0  0
    5.1296   -1.2244   -0.7815 H   0  0  0  0  0  0
    5.1569    1.2795    1.0657 H   0  0  0  0  0  0
    4.3814    2.5921    0.1651 H   0  0  0  0  0  0
    5.1756    1.2643   -0.6967 H   0  0  0  0  0  0
   -2.4385    4.2278    0.2972 H   0  0  0  0  0  0
   -4.7088   -5.8402    0.1152 C   0  0  0  0  0  0
   -4.0004   -7.0191    0.0839 C   0  0  0  0  0  0
   -2.5854   -6.9692    0.0710 C   0  0  0  0  0  0
   -1.8954   -5.7072    0.0902 C   0  0  0  0  0  0
   -2.6529   -4.4754    0.1230 C   0  0  0  0  0  0
   -4.0423   -4.5968    0.1342 C   0  0  0  0  0  0
   -1.9017   -8.1492    0.0399 N   0  0  0  0  0  0
   -0.5885   -8.0817    0.0283 C   0  0  0  0  0  0
    0.0979   -6.8421    0.0472 C   0  0  0  0  0  0
   -0.5355   -5.6881    0.0773 N   0  0  0  0  0  0
   -5.7952   -5.8537    0.1256 H   0  0  0  0  0  0
   -4.4823   -7.9916    0.0685 H   0  0  0  0  0  0
   -4.6554   -3.7011    0.1587 H   0  0  0  0  0  0
   -0.0376   -9.0205    0.0035 H   0  0  0  0  0  0
    1.1865   -6.8136    0.0372 H   0  0  0  0  0  0
  1 10  1  0  0  0
  1  2  2  0  0  0
  1  6  1  0  0  0
  2  3  1  0  0  0
  2  7  1  0  0  0
  3  4  2  0  0  0
  3 16  1  0  0  0
  4  5  1  0  0  0
  4 14  1  0  0  0
  5  6  2  0  0  0
  5 13  1  0  0  0
  6 11  1  0  0  0
  7  8  2  0  0  0
  7 19  1  0  0  0
  8  9  1  0  0  0
  8 18  1  0  0  0
  9 10  2  0  0  0
  9 17  1  0  0  0
 10 20  1  0  0  0
 11 12  2  0  0  0
 11 21  1  0  0  0
 12 13  1  0  0  0
 12 34  1  0  0  0
 14 15  1  0  0  0
 15 29  1  0  0  0
 15 16  2  0  0  0
 16 22  1  0  0  0
 17 24  1  0  0  0
 17 23  1  0  0  0
 17 25  1  0  0  0
 18 27  1  0  0  0
 18 26  1  0  0  0
 18 28  1  0  0  0
 30 31  2  0  0  0
 30 35  1  0  0  0
 30 40  1  0  0  0
 31 32  1  0  0  0
 31 41  1  0  0  0
 32 33  1  0  0  0
 32 36  2  0  0  0
 33 34  1  0  0  0
 33 39  2  0  0  0
 34 35  2  0  0  0
 35 42  1  0  0  0
 36 37  1  0  0  0
 37 38  2  0  0  0
 37 43  1  0  0  0
 38 39  1  0  0  0
 38 44  1  0  0  0
M  END
> <b_m_subgroup_collapsed>
0

> <r_j_HOMO-LUMO_Gap_Hartree>
0.10756

> <r_matsci_optelec_Electron_Reorganization_Energy_(eV)>
0.188007

> <r_matsci_optelec_Hole_Reorganization_Energy_(eV)>
0.185759

> <s_m_subgroup_title>
ALL-structures-1320->molecular-polymer-opto-all_copy

> <s_m_subgroupid>
ALL-structures-1320->molecular_materials_half_2-features_copy

$$$$
