# Supplementary material for: Band Gap and Reorganization Energy Prediction of Conducting Polymers by the Integration of Machine Learning and Density Functional Theory
Source: J Chem Inf Model. 2025 May 28;65(11):5360–9. doi: 10.1021/acs.jcim.5c00345 (PMC12152970; doi:10.1021/acs.jcim.5c00345)
Supplement: Supplementary file 2 [file ci5c00345_si_002.zip › Structures_1116.sdf]

D21A23
                    3D
 Schrodinger Suite 2024-2.
 43 48  0  0  1  0            999 V2000
    0.7829   -0.6654    0.1671 C   0  0  0  0  0  0
    0.7890    0.7605    0.1950 C   0  0  0  0  0  0
   -0.4682    1.4718    0.2215 C   0  0  0  0  0  0
   -1.6799    0.7627    0.2197 C   0  0  0  0  0  0
   -1.6842   -0.6498    0.1916 C   0  0  0  0  0  0
   -0.4804   -1.3674    0.1655 C   0  0  0  0  0  0
    2.0373    1.4265    0.1953 C   0  0  0  0  0  0
    3.2461    0.7490    0.1703 C   0  0  0  0  0  0
    3.2392   -0.6760    0.1435 C   0  0  0  0  0  0
    2.0243   -1.3427    0.1423 C   0  0  0  0  0  0
   -0.7056   -2.7796    0.1390 C   0  0  0  0  0  0
   -2.0316   -3.1477    0.1444 C   0  0  0  0  0  0
   -3.0719   -1.7056    0.1835 S   0  0  0  0  0  0
   -3.0637    1.8332    0.2549 S   0  0  0  0  0  0
   -2.0140    3.2277    0.2719 C   0  0  0  0  0  0
   -0.6925    2.8923    0.2520 C   0  0  0  0  0  0
    4.5351   -1.4527    0.1154 C   0  0  0  0  0  0
    4.5498    1.5126    0.1761 C   0  0  0  0  0  0
    2.0534    2.5132    0.2155 H   0  0  0  0  0  0
    2.0282   -2.4292    0.1221 H   0  0  0  0  0  0
    0.0789   -3.5206    0.1161 H   0  0  0  0  0  0
    0.0977    3.6345    0.2588 H   0  0  0  0  0  0
    4.3468   -2.5311    0.1209 H   0  0  0  0  0  0
    5.1682   -1.2193    0.9815 H   0  0  0  0  0  0
    5.1274   -1.2222   -0.7805 H   0  0  0  0  0  0
    5.1507    1.2816    1.0663 H   0  0  0  0  0  0
    4.3733    2.5929    0.1655 H   0  0  0  0  0  0
    5.1696    1.2663   -0.6961 H   0  0  0  0  0  0
   -2.4476    4.2191    0.2961 H   0  0  0  0  0  0
   -4.0288   -4.6257    0.1347 C   0  0  0  0  0  0
   -2.6391   -4.4808    0.1232 C   0  0  0  0  0  0
   -1.8876   -5.7092    0.0899 C   0  0  0  0  0  0
   -2.6089   -6.9426    0.0718 C   0  0  0  0  0  0
   -4.0277   -6.9172    0.0871 C   0  0  0  0  0  0
   -4.7122   -5.7937    0.1175 N   0  0  0  0  0  0
   -0.5253   -5.7239    0.0754 N   0  0  0  0  0  0
    0.0637   -6.9005    0.0448 C   0  0  0  0  0  0
   -0.6625   -8.1215    0.0271 C   0  0  0  0  0  0
   -1.9768   -8.1481    0.0402 N   0  0  0  0  0  0
   -4.6631   -3.7438    0.1596 H   0  0  0  0  0  0
   -4.5727   -7.8588    0.0733 H   0  0  0  0  0  0
    1.1526   -6.9110    0.0332 H   0  0  0  0  0  0
   -0.1394   -9.0756    0.0018 H   0  0  0  0  0  0
  1 10  1  0  0  0
  1  2  2  0  0  0
  1  6  1  0  0  0
  2  3  1  0  0  0
  2  7  1  0  0  0
  3  4  2  0  0  0
  3 16  1  0  0  0
  4  5  1  0  0  0
  4 14  1  0  0  0
  5  6  2  0  0  0
  5 13  1  0  0  0
  6 11  1  0  0  0
  7  8  2  0  0  0
  7 19  1  0  0  0
  8  9  1  0  0  0
  8 18  1  0  0  0
  9 10  2  0  0  0
  9 17  1  0  0  0
 10 20  1  0  0  0
 11 12  2  0  0  0
 11 21  1  0  0  0
 12 13  1  0  0  0
 12 31  1  0  0  0
 14 15  1  0  0  0
 15 29  1  0  0  0
 15 16  2  0  0  0
 16 22  1  0  0  0
 17 24  1  0  0  0
 17 23  1  0  0  0
 17 25  1  0  0  0
 18 27  1  0  0  0
 18 26  1  0  0  0
 18 28  1  0  0  0
 30 31  1  0  0  0
 30 35  2  0  0  0
 30 40  1  0  0  0
 31 32  2  0  0  0
 32 33  1  0  0  0
 32 36  1  0  0  0
 33 34  2  0  0  0
 33 39  1  0  0  0
 34 35  1  0  0  0
 34 41  1  0  0  0
 36 37  2  0  0  0
 37 38  1  0  0  0
 37 42  1  0  0  0
 38 39  2  0  0  0
 38 43  1  0  0  0
M  END
> <b_m_subgroup_collapsed>
0

> <r_j_HOMO-LUMO_Gap_Hartree>
0.09995

> <r_matsci_optelec_Electron_Reorganization_Energy_(eV)>
0.246989

> <r_matsci_optelec_Hole_Reorganization_Energy_(eV)>
0.183549

> <s_m_subgroup_title>
ALL-structures-1320->molecular-polymer-opto-all_copy

> <s_m_subgroupid>
ALL-structures-1320->molecular_materials_half_2-features_copy

$$$$
