# Supplementary material for: Band Gap and Reorganization Energy Prediction of Conducting Polymers by the Integration of Machine Learning and Density Functional Theory
Source: J Chem Inf Model. 2025 May 28;65(11):5360–9. doi: 10.1021/acs.jcim.5c00345 (PMC12152970; doi:10.1021/acs.jcim.5c00345)
Supplement: Supplementary file 2 [file ci5c00345_si_002.zip › Structures_1117.sdf]

D21A24
                    3D
 Schrodinger Suite 2024-2.
 49 54  0  0  1  0            999 V2000
    0.8066   -0.6191    0.1660 C   0  0  0  0  0  0
    0.7783    0.8060    0.1972 C   0  0  0  0  0  0
   -0.4967    1.4860    0.2252 C   0  0  0  0  0  0
   -1.6899    0.7471    0.2212 C   0  0  0  0  0  0
   -1.6666   -0.6661    0.1895 C   0  0  0  0  0  0
   -0.4402   -1.3515    0.1625 C   0  0  0  0  0  0
    2.0096    1.5025    0.1995 C   0  0  0  0  0  0
    3.2352    0.8553    0.1732 C   0  0  0  0  0  0
    3.2632   -0.5688    0.1431 C   0  0  0  0  0  0
    2.0643   -1.2650    0.1400 C   0  0  0  0  0  0
   -0.6337   -2.7668    0.1339 C   0  0  0  0  0  0
   -1.9563   -3.1479    0.1394 C   0  0  0  0  0  0
   -3.0358   -1.7468    0.1774 S   0  0  0  0  0  0
   -3.0996    1.7844    0.2584 S   0  0  0  0  0  0
   -2.0847    3.2035    0.2796 C   0  0  0  0  0  0
   -0.7551    2.9004    0.2593 C   0  0  0  0  0  0
    4.5779   -1.3135    0.1135 C   0  0  0  0  0  0
    4.5196    1.6514    0.1818 C   0  0  0  0  0  0
    1.9988    2.5892    0.2223 H   0  0  0  0  0  0
    2.0948   -2.3512    0.1173 H   0  0  0  0  0  0
    0.1612   -3.4975    0.1098 H   0  0  0  0  0  0
    0.0167    3.6617    0.2683 H   0  0  0  0  0  0
    4.4158   -2.3961    0.1177 H   0  0  0  0  0  0
    5.2057   -1.0661    0.9797 H   0  0  0  0  0  0
    5.1643   -1.0676   -0.7822 H   0  0  0  0  0  0
    5.1249    1.4356    1.0731 H   0  0  0  0  0  0
    4.3156    2.7270    0.1716 H   0  0  0  0  0  0
    5.1473    1.4219   -0.6895 H   0  0  0  0  0  0
   -2.5420    4.1843    0.3063 H   0  0  0  0  0  0
   -4.6097   -5.6207    0.1171 C   0  0  0  0  0  0
   -4.0232   -6.8661    0.0863 C   0  0  0  0  0  0
   -2.6097   -6.9293    0.0707 C   0  0  0  0  0  0
   -1.8599   -5.7182    0.0873 C   0  0  0  0  0  0
   -2.5849   -4.4661    0.1196 C   0  0  0  0  0  0
   -3.9165   -4.4592    0.1333 N   0  0  0  0  0  0
   -1.9799   -8.1327    0.0403 N   0  0  0  0  0  0
   -0.6589   -8.1590    0.0264 C   0  0  0  0  0  0
    0.1022   -6.9351    0.0431 C   0  0  0  0  0  0
   -0.5079   -5.7619    0.0726 N   0  0  0  0  0  0
    1.6129   -6.8762    0.0290 C   0  0  0  0  0  0
   -0.0475   -9.5406   -0.0072 C   0  0  0  0  0  0
   -5.6919   -5.5129    0.1302 H   0  0  0  0  0  0
   -4.6034   -7.7832    0.0738 H   0  0  0  0  0  0
    2.0888   -7.8566    0.0046 H   0  0  0  0  0  0
    1.9526   -6.3093   -0.8455 H   0  0  0  0  0  0
    1.9704   -6.3447    0.9185 H   0  0  0  0  0  0
    1.0423   -9.5415   -0.0182 H   0  0  0  0  0  0
   -0.3855  -10.1106    0.8657 H   0  0  0  0  0  0
   -0.4031  -10.0756   -0.8951 H   0  0  0  0  0  0
  1 10  1  0  0  0
  1  2  2  0  0  0
  1  6  1  0  0  0
  2  3  1  0  0  0
  2  7  1  0  0  0
  3  4  2  0  0  0
  3 16  1  0  0  0
  4  5  1  0  0  0
  4 14  1  0  0  0
  5  6  2  0  0  0
  5 13  1  0  0  0
  6 11  1  0  0  0
  7  8  2  0  0  0
  7 19  1  0  0  0
  8  9  1  0  0  0
  8 18  1  0  0  0
  9 10  2  0  0  0
  9 17  1  0  0  0
 10 20  1  0  0  0
 11 12  2  0  0  0
 11 21  1  0  0  0
 12 13  1  0  0  0
 12 34  1  0  0  0
 14 15  1  0  0  0
 15 29  1  0  0  0
 15 16  2  0  0  0
 16 22  1  0  0  0
 17 24  1  0  0  0
 17 23  1  0  0  0
 17 25  1  0  0  0
 18 27  1  0  0  0
 18 26  1  0  0  0
 18 28  1  0  0  0
 30 31  2  0  0  0
 30 35  1  0  0  0
 30 42  1  0  0  0
 31 32  1  0  0  0
 31 43  1  0  0  0
 32 33  2  0  0  0
 32 36  1  0  0  0
 33 34  1  0  0  0
 33 39  1  0  0  0
 34 35  2  0  0  0
 36 37  2  0  0  0
 37 38  1  0  0  0
 37 41  1  0  0  0
 38 39  2  0  0  0
 38 40  1  0  0  0
 40 44  1  0  0  0
 40 45  1  0  0  0
 40 46  1  0  0  0
 41 47  1  0  0  0
 41 48  1  0  0  0
 41 49  1  0  0  0
M  END
> <b_m_subgroup_collapsed>
0

> <r_j_HOMO-LUMO_Gap_Hartree>
0.10272

> <r_matsci_optelec_Electron_Reorganization_Energy_(eV)>
0.228328

> <r_matsci_optelec_Hole_Reorganization_Energy_(eV)>
0.169459

> <s_m_subgroup_title>
ALL-structures-1320->molecular-polymer-opto-all_copy

> <s_m_subgroupid>
ALL-structures-1320->molecular_materials_half_2-features_copy

$$$$
