# Supplementary material for: Band Gap and Reorganization Energy Prediction of Conducting Polymers by the Integration of Machine Learning and Density Functional Theory
Source: J Chem Inf Model. 2025 May 28;65(11):5360–9. doi: 10.1021/acs.jcim.5c00345 (PMC12152970; doi:10.1021/acs.jcim.5c00345)
Supplement: Supplementary file 2 [file ci5c00345_si_002.zip › Structures_1118.sdf]

D21A25
                    3D
 Schrodinger Suite 2024-2.
 44 49  0  0  1  0            999 V2000
    0.8090   -0.6570    0.1657 C   0  0  0  0  0  0
    0.8132    0.7684    0.1938 C   0  0  0  0  0  0
   -0.4448    1.4783    0.2210 C   0  0  0  0  0  0
   -1.6562    0.7687    0.2196 C   0  0  0  0  0  0
   -1.6584   -0.6435    0.1911 C   0  0  0  0  0  0
   -0.4539   -1.3596    0.1643 C   0  0  0  0  0  0
    2.0609    1.4358    0.1936 C   0  0  0  0  0  0
    3.2704    0.7594    0.1678 C   0  0  0  0  0  0
    3.2651   -0.6660    0.1408 C   0  0  0  0  0  0
    2.0507   -1.3336    0.1402 C   0  0  0  0  0  0
   -0.6772   -2.7716    0.1373 C   0  0  0  0  0  0
   -2.0026   -3.1429    0.1427 C   0  0  0  0  0  0
   -3.0441   -1.7016    0.1831 S   0  0  0  0  0  0
   -3.0417    1.8379    0.2556 S   0  0  0  0  0  0
   -1.9927    3.2326    0.2726 C   0  0  0  0  0  0
   -0.6709    2.8982    0.2520 C   0  0  0  0  0  0
    4.5612   -1.4420    0.1121 C   0  0  0  0  0  0
    4.5734    1.5243    0.1724 C   0  0  0  0  0  0
    2.0756    2.5225    0.2137 H   0  0  0  0  0  0
    2.0562   -2.4201    0.1198 H   0  0  0  0  0  0
    0.1141   -3.5046    0.1138 H   0  0  0  0  0  0
    0.1185    3.6412    0.2587 H   0  0  0  0  0  0
    4.3738   -2.5203    0.1158 H   0  0  0  0  0  0
    5.1935   -1.2093    0.9792 H   0  0  0  0  0  0
    5.1537   -1.2092   -0.7829 H   0  0  0  0  0  0
    5.1766    1.2918    1.0607 H   0  0  0  0  0  0
    4.3959    2.6045    0.1644 H   0  0  0  0  0  0
    5.1914    1.2801   -0.7016 H   0  0  0  0  0  0
   -2.4269    4.2237    0.2972 H   0  0  0  0  0  0
   -4.0157   -4.5997    0.1304 C   0  0  0  0  0  0
   -2.6235   -4.4726    0.1209 C   0  0  0  0  0  0
   -1.8707   -5.6998    0.0891 C   0  0  0  0  0  0
   -2.5531   -6.9634    0.0689 C   0  0  0  0  0  0
   -3.9632   -7.0237    0.0800 C   0  0  0  0  0  0
   -4.6756   -5.8427    0.1106 C   0  0  0  0  0  0
   -0.5040   -5.6905    0.0776 N   0  0  0  0  0  0
    0.1220   -6.8142    0.0489 C   0  0  0  0  0  0
   -0.5596   -8.0631    0.0289 C   0  0  0  0  0  0
   -1.8441   -8.1361    0.0386 N   0  0  0  0  0  0
    0.1609   -9.1929   -0.0007 F   0  0  0  0  0  0
    1.4645   -6.8093    0.0374 F   0  0  0  0  0  0
   -4.6305   -3.7053    0.1541 H   0  0  0  0  0  0
   -4.4440   -7.9963    0.0640 H   0  0  0  0  0  0
   -5.7619   -5.8610    0.1196 H   0  0  0  0  0  0
  1 10  1  0  0  0
  1  2  2  0  0  0
  1  6  1  0  0  0
  2  3  1  0  0  0
  2  7  1  0  0  0
  3  4  2  0  0  0
  3 16  1  0  0  0
  4  5  1  0  0  0
  4 14  1  0  0  0
  5  6  2  0  0  0
  5 13  1  0  0  0
  6 11  1  0  0  0
  7  8  2  0  0  0
  7 19  1  0  0  0
  8  9  1  0  0  0
  8 18  1  0  0  0
  9 10  2  0  0  0
  9 17  1  0  0  0
 10 20  1  0  0  0
 11 12  2  0  0  0
 11 21  1  0  0  0
 12 13  1  0  0  0
 12 31  1  0  0  0
 14 15  1  0  0  0
 15 29  1  0  0  0
 15 16  2  0  0  0
 16 22  1  0  0  0
 17 24  1  0  0  0
 17 23  1  0  0  0
 17 25  1  0  0  0
 18 27  1  0  0  0
 18 26  1  0  0  0
 18 28  1  0  0  0
 30 31  1  0  0  0
 30 35  2  0  0  0
 30 42  1  0  0  0
 31 32  2  0  0  0
 32 33  1  0  0  0
 32 36  1  0  0  0
 33 34  2  0  0  0
 33 39  1  0  0  0
 34 35  1  0  0  0
 34 43  1  0  0  0
 35 44  1  0  0  0
 36 37  2  0  0  0
 37 38  1  0  0  0
 37 41  1  0  0  0
 38 39  2  0  0  0
 38 40  1  0  0  0
M  END
> <b_m_subgroup_collapsed>
0

> <r_j_HOMO-LUMO_Gap_Hartree>
0.10425

> <r_matsci_optelec_Electron_Reorganization_Energy_(eV)>
0.29009

> <r_matsci_optelec_Hole_Reorganization_Energy_(eV)>
0.192668

> <s_m_subgroup_title>
ALL-structures-1320->molecular-polymer-opto-all_copy

> <s_m_subgroupid>
ALL-structures-1320->molecular_materials_half_2-features_copy

$$$$
