# Supplementary material for: Band Gap and Reorganization Energy Prediction of Conducting Polymers by the Integration of Machine Learning and Density Functional Theory
Source: J Chem Inf Model. 2025 May 28;65(11):5360–9. doi: 10.1021/acs.jcim.5c00345 (PMC12152970; doi:10.1021/acs.jcim.5c00345)
Supplement: Supplementary file 2 [file ci5c00345_si_002.zip › Structures_1119.sdf]

D21A26
                    3D
 Schrodinger Suite 2024-2.
 48 54  0  0  1  0            999 V2000
    0.7762   -0.6610    0.1667 C   0  0  0  0  0  0
    0.8206    0.7636    0.1939 C   0  0  0  0  0  0
   -0.4172    1.5094    0.2223 C   0  0  0  0  0  0
   -1.6456    0.8332    0.2230 C   0  0  0  0  0  0
   -1.6944   -0.5808    0.1952 C   0  0  0  0  0  0
   -0.5098   -1.3273    0.1671 C   0  0  0  0  0  0
    2.0824    1.3991    0.1923 C   0  0  0  0  0  0
    3.2750    0.6920    0.1659 C   0  0  0  0  0  0
    3.2315   -0.7309    0.1399 C   0  0  0  0  0  0
    1.9985   -1.3676    0.1405 C   0  0  0  0  0  0
   -0.7792   -2.7249    0.1411 C   0  0  0  0  0  0
   -2.1221   -3.0757    0.1479 C   0  0  0  0  0  0
   -3.1172   -1.5882    0.1905 S   0  0  0  0  0  0
   -3.0000    1.9448    0.2601 S   0  0  0  0  0  0
   -1.9132    3.3087    0.2747 C   0  0  0  0  0  0
   -0.6016    2.9350    0.2525 C   0  0  0  0  0  0
    4.5072   -1.5410    0.1105 C   0  0  0  0  0  0
    4.5956    1.4281    0.1719 C   0  0  0  0  0  0
    2.1257    2.4850    0.2118 H   0  0  0  0  0  0
    1.9764   -2.4540    0.1208 H   0  0  0  0  0  0
   -0.0142   -3.4812    0.1171 H   0  0  0  0  0  0
    0.2079    3.6562    0.2575 H   0  0  0  0  0  0
    4.2909   -2.6140    0.1263 H   0  0  0  0  0  0
    5.1515   -1.3167    0.9709 H   0  0  0  0  0  0
    5.0994   -1.3331   -0.7911 H   0  0  0  0  0  0
    5.1833    1.1998    1.0717 H   0  0  0  0  0  0
    4.4403    2.5115    0.1439 H   0  0  0  0  0  0
    5.2185    1.1575   -0.6906 H   0  0  0  0  0  0
   -2.3200    4.3116    0.2993 H   0  0  0  0  0  0
   -4.7478   -5.9185    0.1141 C   0  0  0  0  0  0
   -3.9630   -7.0668    0.0820 C   0  0  0  0  0  0
   -2.5743   -6.9396    0.0708 C   0  0  0  0  0  0
   -1.9335   -5.6378    0.0920 C   0  0  0  0  0  0
   -2.7147   -4.4248    0.1253 C   0  0  0  0  0  0
   -4.1358   -4.6096    0.1356 C   0  0  0  0  0  0
   -1.8369   -8.0999    0.0389 N   0  0  0  0  0  0
   -0.5340   -7.9880    0.0283 C   0  0  0  0  0  0
    0.1083   -6.7153    0.0489 C   0  0  0  0  0  0
   -0.5666   -5.5923    0.0794 N   0  0  0  0  0  0
   -6.1161   -6.0626    0.1247 N   0  0  0  0  0  0
   -6.8358   -4.9702    0.1549 C   0  0  0  0  0  0
   -6.2404   -3.6717    0.1762 C   0  0  0  0  0  0
   -4.9413   -3.5111    0.1666 N   0  0  0  0  0  0
   -4.4250   -8.0476    0.0658 H   0  0  0  0  0  0
    0.0542   -8.9049    0.0030 H   0  0  0  0  0  0
    1.1963   -6.6465    0.0395 H   0  0  0  0  0  0
   -7.9199   -5.0784    0.1635 H   0  0  0  0  0  0
   -6.8595   -2.7750    0.2012 H   0  0  0  0  0  0
  1 10  1  0  0  0
  1  2  2  0  0  0
  1  6  1  0  0  0
  2  3  1  0  0  0
  2  7  1  0  0  0
  3  4  2  0  0  0
  3 16  1  0  0  0
  4  5  1  0  0  0
  4 14  1  0  0  0
  5  6  2  0  0  0
  5 13  1  0  0  0
  6 11  1  0  0  0
  7  8  2  0  0  0
  7 19  1  0  0  0
  8  9  1  0  0  0
  8 18  1  0  0  0
  9 10  2  0  0  0
  9 17  1  0  0  0
 10 20  1  0  0  0
 11 12  2  0  0  0
 11 21  1  0  0  0
 12 13  1  0  0  0
 12 34  1  0  0  0
 14 15  1  0  0  0
 15 29  1  0  0  0
 15 16  2  0  0  0
 16 22  1  0  0  0
 17 24  1  0  0  0
 17 23  1  0  0  0
 17 25  1  0  0  0
 18 27  1  0  0  0
 18 26  1  0  0  0
 18 28  1  0  0  0
 30 31  1  0  0  0
 30 35  1  0  0  0
 30 40  2  0  0  0
 31 32  2  0  0  0
 31 44  1  0  0  0
 32 33  1  0  0  0
 32 36  1  0  0  0
 33 34  2  0  0  0
 33 39  1  0  0  0
 34 35  1  0  0  0
 35 43  2  0  0  0
 36 37  2  0  0  0
 37 38  1  0  0  0
 37 45  1  0  0  0
 38 39  2  0  0  0
 38 46  1  0  0  0
 40 41  1  0  0  0
 41 42  2  0  0  0
 41 47  1  0  0  0
 42 43  1  0  0  0
 42 48  1  0  0  0
M  END
> <b_m_subgroup_collapsed>
0

> <r_j_HOMO-LUMO_Gap_Hartree>
0.0784

> <r_matsci_optelec_Electron_Reorganization_Energy_(eV)>
0.193367

> <r_matsci_optelec_Hole_Reorganization_Energy_(eV)>
0.1804

> <s_m_subgroup_title>
ALL-structures-1320->molecular-polymer-opto-all_copy

> <s_m_subgroupid>
ALL-structures-1320->molecular_materials_half_2-features_copy

$$$$
