# Supplementary material for: Band Gap and Reorganization Energy Prediction of Conducting Polymers by the Integration of Machine Learning and Density Functional Theory
Source: J Chem Inf Model. 2025 May 28;65(11):5360–9. doi: 10.1021/acs.jcim.5c00345 (PMC12152970; doi:10.1021/acs.jcim.5c00345)
Supplement: Supplementary file 2 [file ci5c00345_si_002.zip › Structures_112.sdf]

D2A8
                    3D
 Schrodinger Suite 2024-2.
 53 57  0  0  1  0            999 V2000
   -3.6256   -0.1131    0.7683 C   0  0  0  0  0  0
   -2.3791    0.5064    0.7556 C   0  0  0  0  0  0
   -1.3093   -0.0637    0.0458 C   0  0  0  0  0  0
   -1.5326   -1.2749   -0.6374 C   0  0  0  0  0  0
   -2.7780   -1.8901   -0.6064 C   0  0  0  0  0  0
   -3.8610   -1.3256    0.0951 C   0  0  0  0  0  0
   -0.0364    0.5578    0.0222 N   0  0  0  0  0  0
    0.0694    1.9711   -0.0569 C   0  0  0  0  0  0
    1.1422   -0.2420    0.0872 C   0  0  0  0  0  0
   -0.7739    2.7051   -0.9072 C   0  0  0  0  0  0
   -0.6832    4.0934   -0.9687 C   0  0  0  0  0  0
    0.2566    4.7906   -0.1985 C   0  0  0  0  0  0
    1.1110    4.0542    0.6340 C   0  0  0  0  0  0
    1.0183    2.6661    0.7112 C   0  0  0  0  0  0
    2.2108   -0.0249   -0.7894 C   0  0  0  0  0  0
    3.3714   -0.8025   -0.7207 C   0  0  0  0  0  0
    3.4659   -1.8309    0.2241 C   0  0  0  0  0  0
    2.3954   -2.0586    1.1032 C   0  0  0  0  0  0
    1.2547   -1.2687    1.0412 C   0  0  0  0  0  0
    4.5458   -2.6570    0.3713 O   0  0  0  0  0  0
    5.6527   -2.4878   -0.5044 C   0  0  0  0  0  0
   -4.4367    0.3492    1.3275 H   0  0  0  0  0  0
   -2.2310    1.4347    1.2988 H   0  0  0  0  0  0
   -0.7199   -1.7297   -1.1960 H   0  0  0  0  0  0
   -2.9106   -2.8213   -1.1505 H   0  0  0  0  0  0
   -1.5028    2.1839   -1.5202 H   0  0  0  0  0  0
   -1.3458    4.6412   -1.6340 H   0  0  0  0  0  0
    1.8496    4.5730    1.2397 H   0  0  0  0  0  0
    1.6807    2.1149    1.3718 H   0  0  0  0  0  0
    2.1426    0.7630   -1.5351 H   0  0  0  0  0  0
    4.1809   -0.5997   -1.4147 H   0  0  0  0  0  0
    2.4817   -2.8547    1.8382 H   0  0  0  0  0  0
    0.4387   -1.4472    1.7370 H   0  0  0  0  0  0
    6.1015   -1.4905   -0.3942 H   0  0  0  0  0  0
    5.3619   -2.6447   -1.5525 H   0  0  0  0  0  0
    6.3799   -3.2478   -0.2127 H   0  0  0  0  0  0
   -5.1981   -1.9340    0.1545 C   0  0  0  0  0  0
   -5.6046   -3.0872   -0.4022 C   0  0  0  0  0  0
   -6.6284   -3.4300   -0.2850 H   0  0  0  0  0  0
   -4.9467   -3.7263   -0.9862 H   0  0  0  0  0  0
   -5.9284   -1.3598    0.7264 H   0  0  0  0  0  0
    1.2101    6.9477   -1.1909 C   0  0  0  0  0  0
    0.3456    6.2768   -0.2653 C   0  0  0  0  0  0
   -0.3844    7.1102    0.5449 C   0  0  0  0  0  0
   -0.3364    8.5356    0.5187 C   0  0  0  0  0  0
    0.4838    9.1886   -0.3613 C   0  0  0  0  0  0
    1.2796    8.3980   -1.2394 C   0  0  0  0  0  0
    2.1340    8.8637   -2.1583 N   0  0  0  0  0  0
    2.7900    7.5468   -2.8889 S   0  0  0  0  0  0
    2.0156    6.3470   -2.0763 N   0  0  0  0  0  0
   -1.2316    6.5738    1.4572 F   0  0  0  0  0  0
   -0.9689    9.0767    1.2156 H   0  0  0  0  0  0
    0.5397   10.2712   -0.4032 H   0  0  0  0  0  0
  1  2  1  0  0  0
  1 22  1  0  0  0
  1  6  2  0  0  0
  2 23  1  0  0  0
  2  3  2  0  0  0
  3  4  1  0  0  0
  3  7  1  0  0  0
  4  5  2  0  0  0
  4 24  1  0  0  0
  5  6  1  0  0  0
  5 25  1  0  0  0
  6 37  1  0  0  0
  7  9  1  0  0  0
  7  8  1  0  0  0
  8 14  1  0  0  0
  8 10  2  0  0  0
  9 19  1  0  0  0
  9 15  2  0  0  0
 10 11  1  0  0  0
 10 26  1  0  0  0
 11 12  2  0  0  0
 11 27  1  0  0  0
 12 13  1  0  0  0
 12 43  1  0  0  0
 13 14  2  0  0  0
 13 28  1  0  0  0
 14 29  1  0  0  0
 15 16  1  0  0  0
 15 30  1  0  0  0
 16 17  2  0  0  0
 16 31  1  0  0  0
 17 20  1  0  0  0
 17 18  1  0  0  0
 18 32  1  0  0  0
 18 19  2  0  0  0
 19 33  1  0  0  0
 20 21  1  0  0  0
 21 34  1  0  0  0
 21 36  1  0  0  0
 21 35  1  0  0  0
 37 41  1  0  0  0
 37 38  2  0  0  0
 38 39  1  0  0  0
 38 40  1  0  0  0
 42 43  1  0  0  0
 42 47  1  0  0  0
 42 50  2  0  0  0
 43 44  2  0  0  0
 44 45  1  0  0  0
 44 51  1  0  0  0
 45 46  2  0  0  0
 45 52  1  0  0  0
 46 47  1  0  0  0
 46 53  1  0  0  0
 47 48  2  0  0  0
 48 49  1  0  0  0
 49 50  1  0  0  0
M  END
> <b_m_subgroup_collapsed>
0

> <r_j_HOMO-LUMO_Gap_Hartree>
0.08585

> <r_matsci_optelec_Electron_Reorganization_Energy_(eV)>
0.462211

> <r_matsci_optelec_Hole_Reorganization_Energy_(eV)>
0.222322

> <s_m_subgroup_title>
ALL-structures-1320->molecular-polymer-opto-all_copy

> <s_m_subgroupid>
ALL-structures-1320->molecular_materials_half_2-features_copy

$$$$
