# Supplementary material for: Band Gap and Reorganization Energy Prediction of Conducting Polymers by the Integration of Machine Learning and Density Functional Theory
Source: J Chem Inf Model. 2025 May 28;65(11):5360–9. doi: 10.1021/acs.jcim.5c00345 (PMC12152970; doi:10.1021/acs.jcim.5c00345)
Supplement: Supplementary file 2 [file ci5c00345_si_002.zip › Structures_1120.sdf]

D21A27
                    3D
 Schrodinger Suite 2024-2.
 40 45  0  0  1  0            999 V2000
    0.7309   -0.6980    0.1669 C   0  0  0  0  0  0
    0.7734    0.7275    0.1934 C   0  0  0  0  0  0
   -0.4637    1.4721    0.2199 C   0  0  0  0  0  0
   -1.6928    0.7941    0.2194 C   0  0  0  0  0  0
   -1.7336   -0.6169    0.1928 C   0  0  0  0  0  0
   -0.5497   -1.3681    0.1667 C   0  0  0  0  0  0
    2.0389    1.3603    0.1925 C   0  0  0  0  0  0
    3.2300    0.6520    0.1675 C   0  0  0  0  0  0
    3.1867   -0.7727    0.1419 C   0  0  0  0  0  0
    1.9545   -1.4067    0.1420 C   0  0  0  0  0  0
   -0.8168   -2.7716    0.1419 C   0  0  0  0  0  0
   -2.1548   -3.0993    0.1484 C   0  0  0  0  0  0
   -3.1525   -1.6377    0.1867 S   0  0  0  0  0  0
   -3.0491    1.9003    0.2542 S   0  0  0  0  0  0
   -1.9631    3.2684    0.2693 C   0  0  0  0  0  0
   -0.6514    2.8978    0.2490 C   0  0  0  0  0  0
    4.4615   -1.5833    0.1136 C   0  0  0  0  0  0
    4.5528    1.3822    0.1720 C   0  0  0  0  0  0
    2.0829    2.4462    0.2117 H   0  0  0  0  0  0
    1.9323   -2.4933    0.1227 H   0  0  0  0  0  0
   -0.0394   -3.5273    0.1192 H   0  0  0  0  0  0
    0.1579    3.6193    0.2546 H   0  0  0  0  0  0
    4.2453   -2.6565    0.1188 H   0  0  0  0  0  0
    5.1004   -1.3668    0.9800 H   0  0  0  0  0  0
    5.0596   -1.3680   -0.7822 H   0  0  0  0  0  0
    5.1488    1.1356    1.0618 H   0  0  0  0  0  0
    4.4037    2.4670    0.1618 H   0  0  0  0  0  0
    5.1650    1.1203   -0.7012 H   0  0  0  0  0  0
   -2.3710    4.2706    0.2928 H   0  0  0  0  0  0
   -2.7490   -4.4175    0.1282 C   0  0  0  0  0  0
   -1.7099   -5.8362    0.0906 S   0  0  0  0  0  0
   -3.0455   -6.9431    0.0813 C   0  0  0  0  0  0
   -4.2267   -6.2543    0.1059 C   0  0  0  0  0  0
   -4.0843   -4.8192    0.1328 C   0  0  0  0  0  0
   -5.3714   -4.1637    0.1578 C   0  0  0  0  0  0
   -6.4037   -5.0472    0.1501 C   0  0  0  0  0  0
   -5.9192   -6.7427    0.1122 S   0  0  0  0  0  0
   -2.8688   -8.0097    0.0586 H   0  0  0  0  0  0
   -5.5227   -3.0915    0.1803 H   0  0  0  0  0  0
   -7.4607   -4.8112    0.1646 H   0  0  0  0  0  0
  1 10  1  0  0  0
  1  2  2  0  0  0
  1  6  1  0  0  0
  2  3  1  0  0  0
  2  7  1  0  0  0
  3  4  2  0  0  0
  3 16  1  0  0  0
  4  5  1  0  0  0
  4 14  1  0  0  0
  5  6  2  0  0  0
  5 13  1  0  0  0
  6 11  1  0  0  0
  7  8  2  0  0  0
  7 19  1  0  0  0
  8  9  1  0  0  0
  8 18  1  0  0  0
  9 10  2  0  0  0
  9 17  1  0  0  0
 10 20  1  0  0  0
 11 12  2  0  0  0
 11 21  1  0  0  0
 12 13  1  0  0  0
 12 30  1  0  0  0
 14 15  1  0  0  0
 15 29  1  0  0  0
 15 16  2  0  0  0
 16 22  1  0  0  0
 17 24  1  0  0  0
 17 23  1  0  0  0
 17 25  1  0  0  0
 18 27  1  0  0  0
 18 26  1  0  0  0
 18 28  1  0  0  0
 30 31  1  0  0  0
 30 34  2  0  0  0
 31 32  1  0  0  0
 32 33  2  0  0  0
 32 38  1  0  0  0
 33 34  1  0  0  0
 33 37  1  0  0  0
 34 35  1  0  0  0
 35 36  2  0  0  0
 35 39  1  0  0  0
 36 37  1  0  0  0
 36 40  1  0  0  0
M  END
> <b_m_subgroup_collapsed>
0

> <r_j_HOMO-LUMO_Gap_Hartree>
0.1133

> <r_matsci_optelec_Electron_Reorganization_Energy_(eV)>
0.21264

> <r_matsci_optelec_Hole_Reorganization_Energy_(eV)>
0.210606

> <s_m_subgroup_title>
ALL-structures-1320->molecular-polymer-opto-all_copy

> <s_m_subgroupid>
ALL-structures-1320->molecular_materials_half_2-features_copy

$$$$
