# Supplementary material for: Band Gap and Reorganization Energy Prediction of Conducting Polymers by the Integration of Machine Learning and Density Functional Theory
Source: J Chem Inf Model. 2025 May 28;65(11):5360–9. doi: 10.1021/acs.jcim.5c00345 (PMC12152970; doi:10.1021/acs.jcim.5c00345)
Supplement: Supplementary file 2 [file ci5c00345_si_002.zip › Structures_1121.sdf]

D21A28
                    3D
 Schrodinger Suite 2024-2.
 41 46  0  0  1  0            999 V2000
    0.7273   -0.6798    0.1686 C   0  0  0  0  0  0
    0.7323    0.7456    0.1944 C   0  0  0  0  0  0
   -0.5245    1.4569    0.2200 C   0  0  0  0  0  0
   -1.7362    0.7471    0.2194 C   0  0  0  0  0  0
   -1.7444   -0.6651    0.1934 C   0  0  0  0  0  0
   -0.5368   -1.3815    0.1679 C   0  0  0  0  0  0
    1.9806    1.4125    0.1939 C   0  0  0  0  0  0
    3.1901    0.7372    0.1694 C   0  0  0  0  0  0
    3.1849   -0.6887    0.1446 C   0  0  0  0  0  0
    1.9702   -1.3554    0.1445 C   0  0  0  0  0  0
   -0.7724   -2.7881    0.1430 C   0  0  0  0  0  0
   -2.1056   -3.1432    0.1485 C   0  0  0  0  0  0
   -3.1454   -1.7109    0.1886 S   0  0  0  0  0  0
   -3.1203    1.8188    0.2534 S   0  0  0  0  0  0
   -2.0701    3.2126    0.2680 C   0  0  0  0  0  0
   -0.7485    2.8768    0.2483 C   0  0  0  0  0  0
    4.4816   -1.4635    0.1179 C   0  0  0  0  0  0
    4.4929    1.5021    0.1739 C   0  0  0  0  0  0
    1.9943    2.4992    0.2125 H   0  0  0  0  0  0
    1.9767   -2.4423    0.1258 H   0  0  0  0  0  0
    0.0218   -3.5266    0.1208 H   0  0  0  0  0  0
    0.0422    3.6185    0.2539 H   0  0  0  0  0  0
    4.2956   -2.5423    0.1184 H   0  0  0  0  0  0
    5.1115   -1.2329    0.9873 H   0  0  0  0  0  0
    5.0771   -1.2285   -0.7746 H   0  0  0  0  0  0
    5.0982    1.2674    1.0601 H   0  0  0  0  0  0
    4.3154    2.5824    0.1695 H   0  0  0  0  0  0
    5.1095    1.2612   -0.7023 H   0  0  0  0  0  0
   -2.5025    4.2045    0.2906 H   0  0  0  0  0  0
   -2.9543   -6.9988    0.0765 C   0  0  0  0  0  0
   -1.6402   -5.8899    0.0865 S   0  0  0  0  0  0
   -2.6567   -4.4763    0.1259 C   0  0  0  0  0  0
   -3.9974   -4.8862    0.1302 C   0  0  0  0  0  0
   -4.1618   -6.3256    0.1019 C   0  0  0  0  0  0
   -5.0724   -4.0467    0.1578 N   0  0  0  0  0  0
   -6.2460   -4.6324    0.1569 C   0  0  0  0  0  0
   -6.4091   -6.0632    0.1288 C   0  0  0  0  0  0
   -5.4059   -6.9049    0.1018 N   0  0  0  0  0  0
   -2.7867   -8.0667    0.0528 H   0  0  0  0  0  0
   -7.1269   -3.9928    0.1785 H   0  0  0  0  0  0
   -7.4146   -6.4821    0.1297 H   0  0  0  0  0  0
  1 10  1  0  0  0
  1  2  2  0  0  0
  1  6  1  0  0  0
  2  3  1  0  0  0
  2  7  1  0  0  0
  3  4  2  0  0  0
  3 16  1  0  0  0
  4  5  1  0  0  0
  4 14  1  0  0  0
  5  6  2  0  0  0
  5 13  1  0  0  0
  6 11  1  0  0  0
  7  8  2  0  0  0
  7 19  1  0  0  0
  8  9  1  0  0  0
  8 18  1  0  0  0
  9 10  2  0  0  0
  9 17  1  0  0  0
 10 20  1  0  0  0
 11 12  2  0  0  0
 11 21  1  0  0  0
 12 13  1  0  0  0
 12 32  1  0  0  0
 14 15  1  0  0  0
 15 29  1  0  0  0
 15 16  2  0  0  0
 16 22  1  0  0  0
 17 24  1  0  0  0
 17 23  1  0  0  0
 17 25  1  0  0  0
 18 27  1  0  0  0
 18 26  1  0  0  0
 18 28  1  0  0  0
 30 31  1  0  0  0
 30 34  2  0  0  0
 30 39  1  0  0  0
 31 32  1  0  0  0
 32 33  2  0  0  0
 33 34  1  0  0  0
 33 35  1  0  0  0
 34 38  1  0  0  0
 35 36  2  0  0  0
 36 37  1  0  0  0
 36 40  1  0  0  0
 37 38  2  0  0  0
 37 41  1  0  0  0
M  END
> <b_m_subgroup_collapsed>
0

> <r_j_HOMO-LUMO_Gap_Hartree>
0.09223

> <r_matsci_optelec_Electron_Reorganization_Energy_(eV)>
0.248022

> <r_matsci_optelec_Hole_Reorganization_Energy_(eV)>
0.224077

> <s_m_subgroup_title>
ALL-structures-1320->molecular-polymer-opto-all_copy

> <s_m_subgroupid>
ALL-structures-1320->molecular_materials_half_2-features_copy

$$$$
