# Supplementary material for: Band Gap and Reorganization Energy Prediction of Conducting Polymers by the Integration of Machine Learning and Density Functional Theory
Source: J Chem Inf Model. 2025 May 28;65(11):5360–9. doi: 10.1021/acs.jcim.5c00345 (PMC12152970; doi:10.1021/acs.jcim.5c00345)
Supplement: Supplementary file 2 [file ci5c00345_si_002.zip › Structures_1122.sdf]

D21A29
                    3D
 Schrodinger Suite 2024-2.
 48 53  0  0  1  0            999 V2000
    0.7014   -0.7004    0.0211 C   0  0  0  0  0  0
    0.7817    0.6967    0.2866 C   0  0  0  0  0  0
   -0.4288    1.4330    0.5705 C   0  0  0  0  0  0
   -1.6697    0.7749    0.5927 C   0  0  0  0  0  0
   -1.7477   -0.6098    0.3330 C   0  0  0  0  0  0
   -0.5890   -1.3507    0.0436 C   0  0  0  0  0  0
    2.0564    1.3104    0.2648 C   0  0  0  0  0  0
    3.2205    0.6061   -0.0007 C   0  0  0  0  0  0
    3.1380   -0.7922   -0.2660 C   0  0  0  0  0  0
    1.8960   -1.4070   -0.2510 C   0  0  0  0  0  0
   -0.8822   -2.7256   -0.1936 C   0  0  0  0  0  0
   -2.2209   -3.0381   -0.0921 C   0  0  0  0  0  0
   -3.1832   -1.6042    0.3112 S   0  0  0  0  0  0
   -2.9871    1.8691    0.9613 S   0  0  0  0  0  0
   -1.8711    3.2036    1.0829 C   0  0  0  0  0  0
   -0.5776    2.8334    0.8565 C   0  0  0  0  0  0
    4.3833   -1.5967   -0.5572 C   0  0  0  0  0  0
    4.5563    1.3114   -0.0049 C   0  0  0  0  0  0
    2.1299    2.3754    0.4666 H   0  0  0  0  0  0
    1.8409   -2.4728   -0.4544 H   0  0  0  0  0  0
   -0.1499   -3.4837   -0.4424 H   0  0  0  0  0  0
    0.2451    3.5381    0.8915 H   0  0  0  0  0  0
    4.1387   -2.6477   -0.7345 H   0  0  0  0  0  0
    5.0974   -1.5554    0.2762 H   0  0  0  0  0  0
    4.9114   -1.2222   -1.4441 H   0  0  0  0  0  0
    5.2359    0.8975    0.7514 H   0  0  0  0  0  0
    4.4379    2.3785    0.2023 H   0  0  0  0  0  0
    5.0653    1.2134   -0.9723 H   0  0  0  0  0  0
   -2.2476    4.1912    1.3165 H   0  0  0  0  0  0
   -3.2739   -6.6080   -0.7100 C   0  0  0  0  0  0
   -4.5418   -6.2259   -0.3765 C   0  0  0  0  0  0
   -4.5709   -4.5410    0.0216 S   0  0  0  0  0  0
   -2.8405   -4.3295   -0.2683 C   0  0  0  0  0  0
   -2.3037   -5.5575   -0.6548 C   0  0  0  0  0  0
   -2.6496   -7.8754   -1.1405 C   0  0  0  0  0  0
   -1.1568   -7.5826   -1.4051 C   0  0  0  0  0  0
   -0.9870   -6.0870   -1.0474 C   0  0  0  0  0  0
    0.0832   -5.4970   -1.1018 O   0  0  0  0  0  0
   -3.1944   -8.9562   -1.2714 O   0  0  0  0  0  0
   -0.2576   -8.4634   -0.5102 C   0  0  0  0  0  0
   -0.8289   -7.8067   -2.9025 C   0  0  0  0  0  0
   -5.4466   -6.8167   -0.3395 H   0  0  0  0  0  0
   -0.4747   -8.3149    0.5581 H   0  0  0  0  0  0
   -0.4205   -9.5194   -0.7473 H   0  0  0  0  0  0
    0.7959   -8.2159   -0.6852 H   0  0  0  0  0  0
   -1.4638   -7.1946   -3.5577 H   0  0  0  0  0  0
    0.2172   -7.5441   -3.0953 H   0  0  0  0  0  0
   -0.9857   -8.8584   -3.1627 H   0  0  0  0  0  0
  1 10  1  0  0  0
  1  2  2  0  0  0
  1  6  1  0  0  0
  2  3  1  0  0  0
  2  7  1  0  0  0
  3  4  2  0  0  0
  3 16  1  0  0  0
  4  5  1  0  0  0
  4 14  1  0  0  0
  5  6  2  0  0  0
  5 13  1  0  0  0
  6 11  1  0  0  0
  7  8  2  0  0  0
  7 19  1  0  0  0
  8  9  1  0  0  0
  8 18  1  0  0  0
  9 10  2  0  0  0
  9 17  1  0  0  0
 10 20  1  0  0  0
 11 12  2  0  0  0
 11 21  1  0  0  0
 12 13  1  0  0  0
 12 33  1  0  0  0
 14 15  1  0  0  0
 15 29  1  0  0  0
 15 16  2  0  0  0
 16 22  1  0  0  0
 17 24  1  0  0  0
 17 23  1  0  0  0
 17 25  1  0  0  0
 18 27  1  0  0  0
 18 26  1  0  0  0
 18 28  1  0  0  0
 30 31  2  0  0  0
 30 34  1  0  0  0
 30 35  1  0  0  0
 31 32  1  0  0  0
 31 42  1  0  0  0
 32 33  1  0  0  0
 33 34  2  0  0  0
 34 37  1  0  0  0
 35 36  1  0  0  0
 35 39  2  0  0  0
 36 37  1  0  0  0
 36 40  1  0  0  0
 36 41  1  0  0  0
 37 38  2  0  0  0
 40 43  1  0  0  0
 40 44  1  0  0  0
 40 45  1  0  0  0
 41 46  1  0  0  0
 41 47  1  0  0  0
 41 48  1  0  0  0
M  END
> <b_m_subgroup_collapsed>
0

> <r_j_HOMO-LUMO_Gap_Hartree>
0.10903

> <r_matsci_optelec_Electron_Reorganization_Energy_(eV)>
0.232539

> <r_matsci_optelec_Hole_Reorganization_Energy_(eV)>
0.193396

> <s_m_subgroup_title>
ALL-structures-1320->molecular-polymer-opto-all_copy

> <s_m_subgroupid>
ALL-structures-1320->molecular_materials_half_2-features_copy

$$$$
