# Supplementary material for: Band Gap and Reorganization Energy Prediction of Conducting Polymers by the Integration of Machine Learning and Density Functional Theory
Source: J Chem Inf Model. 2025 May 28;65(11):5360–9. doi: 10.1021/acs.jcim.5c00345 (PMC12152970; doi:10.1021/acs.jcim.5c00345)
Supplement: Supplementary file 2 [file ci5c00345_si_002.zip › Structures_1123.sdf]

D21A30
                    3D
 Schrodinger Suite 2024-2.
 44 49  0  0  1  0            999 V2000
    0.7686   -0.7073    0.1679 C   0  0  0  0  0  0
    0.8142    0.6901    0.4460 C   0  0  0  0  0  0
   -0.4160    1.4010    0.7058 C   0  0  0  0  0  0
   -1.6436    0.7196    0.6835 C   0  0  0  0  0  0
   -1.6878   -0.6642    0.4116 C   0  0  0  0  0  0
   -0.5093   -1.3839    0.1525 C   0  0  0  0  0  0
    2.0749    1.3320    0.4540 C   0  0  0  0  0  0
    3.2578    0.6560    0.2020 C   0  0  0  0  0  0
    3.2105   -0.7420   -0.0775 C   0  0  0  0  0  0
    1.9829   -1.3853   -0.0878 C   0  0  0  0  0  0
   -0.7728   -2.7625   -0.1024 C   0  0  0  0  0  0
   -2.1107   -3.0951   -0.0486 C   0  0  0  0  0  0
   -3.1032   -1.6808    0.3363 S   0  0  0  0  0  0
   -2.9895    1.7830    1.0265 S   0  0  0  0  0  0
   -1.9044    3.1375    1.1967 C   0  0  0  0  0  0
   -0.5982    2.7956    1.0042 C   0  0  0  0  0  0
    4.4773   -1.5144   -0.3612 C   0  0  0  0  0  0
    4.5764    1.3928    0.2223 C   0  0  0  0  0  0
    2.1202    2.3973    0.6646 H   0  0  0  0  0  0
    1.9536   -2.4498   -0.3043 H   0  0  0  0  0  0
   -0.0200   -3.5063   -0.3347 H   0  0  0  0  0  0
    0.2098    3.5147    1.0729 H   0  0  0  0  0  0
    4.2594   -2.5689   -0.5556 H   0  0  0  0  0  0
    5.1784   -1.4674    0.4826 H   0  0  0  0  0  0
    5.0075   -1.1151   -1.2360 H   0  0  0  0  0  0
    5.2621    0.9759    0.9716 H   0  0  0  0  0  0
    4.4319    2.4525    0.4557 H   0  0  0  0  0  0
    5.0902    1.3310   -0.7461 H   0  0  0  0  0  0
   -2.3063    4.1147    1.4314 H   0  0  0  0  0  0
   -2.7110   -4.3896   -0.2541 C   0  0  0  0  0  0
   -4.6071   -4.6429   -0.0602 Se  0  0  0  0  0  0
   -4.3709   -6.4579   -0.4991 C   0  0  0  0  0  0
   -3.0554   -6.7089   -0.7211 C   0  0  0  0  0  0
   -2.1514   -5.6079   -0.5933 C   0  0  0  0  0  0
   -0.7922   -6.1176   -0.8937 C   0  0  0  0  0  0
   -0.9496   -7.4833   -1.1914 N   0  0  0  0  0  0
   -2.2834   -7.9191   -1.1049 C   0  0  0  0  0  0
   -2.6670   -9.0561   -1.3110 O   0  0  0  0  0  0
    0.2927   -5.5524   -0.9010 O   0  0  0  0  0  0
    0.1661   -8.3506   -1.5302 C   0  0  0  0  0  0
   -5.2087   -7.1414   -0.5490 H   0  0  0  0  0  0
   -0.2341   -9.3509   -1.7039 H   0  0  0  0  0  0
    0.6690   -7.9886   -2.4320 H   0  0  0  0  0  0
    0.8904   -8.3757   -0.7103 H   0  0  0  0  0  0
  1 10  1  0  0  0
  1  2  2  0  0  0
  1  6  1  0  0  0
  2  3  1  0  0  0
  2  7  1  0  0  0
  3  4  2  0  0  0
  3 16  1  0  0  0
  4  5  1  0  0  0
  4 14  1  0  0  0
  5  6  2  0  0  0
  5 13  1  0  0  0
  6 11  1  0  0  0
  7  8  2  0  0  0
  7 19  1  0  0  0
  8  9  1  0  0  0
  8 18  1  0  0  0
  9 10  2  0  0  0
  9 17  1  0  0  0
 10 20  1  0  0  0
 11 12  2  0  0  0
 11 21  1  0  0  0
 12 13  1  0  0  0
 12 30  1  0  0  0
 14 15  1  0  0  0
 15 29  1  0  0  0
 15 16  2  0  0  0
 16 22  1  0  0  0
 17 24  1  0  0  0
 17 23  1  0  0  0
 17 25  1  0  0  0
 18 27  1  0  0  0
 18 26  1  0  0  0
 18 28  1  0  0  0
 30 31  1  0  0  0
 30 34  2  0  0  0
 31 32  1  0  0  0
 32 33  2  0  0  0
 32 41  1  0  0  0
 33 34  1  0  0  0
 33 37  1  0  0  0
 34 35  1  0  0  0
 35 36  1  0  0  0
 35 39  2  0  0  0
 36 37  1  0  0  0
 36 40  1  0  0  0
 37 38  2  0  0  0
 40 42  1  0  0  0
 40 43  1  0  0  0
 40 44  1  0  0  0
M  END
> <b_m_subgroup_collapsed>
0

> <r_j_HOMO-LUMO_Gap_Hartree>
0.11433

> <r_matsci_optelec_Electron_Reorganization_Energy_(eV)>
0.317593

> <r_matsci_optelec_Hole_Reorganization_Energy_(eV)>
0.211139

> <s_m_subgroup_title>
ALL-structures-1320->molecular-polymer-opto-all_copy

> <s_m_subgroupid>
ALL-structures-1320->molecular_materials_half_2-features_copy

$$$$
