# Supplementary material for: Band Gap and Reorganization Energy Prediction of Conducting Polymers by the Integration of Machine Learning and Density Functional Theory
Source: J Chem Inf Model. 2025 May 28;65(11):5360–9. doi: 10.1021/acs.jcim.5c00345 (PMC12152970; doi:10.1021/acs.jcim.5c00345)
Supplement: Supplementary file 2 [file ci5c00345_si_002.zip › Structures_1124.sdf]

D21A31
                    3D
 Schrodinger Suite 2024-2.
 49 55  0  0  1  0            999 V2000
    0.7819   -0.5873    0.1406 C   0  0  0  0  0  0
    0.7773    0.8297    0.2938 C   0  0  0  0  0  0
   -0.4845    1.5242    0.4107 C   0  0  0  0  0  0
   -1.6918    0.8080    0.3748 C   0  0  0  0  0  0
   -1.6868   -0.5965    0.2285 C   0  0  0  0  0  0
   -0.4765   -1.2985    0.1097 C   0  0  0  0  0  0
    2.0200    1.5055    0.3231 C   0  0  0  0  0  0
    3.2326    0.8439    0.2083 C   0  0  0  0  0  0
    3.2357   -0.5735    0.0528 C   0  0  0  0  0  0
    2.0260   -1.2491    0.0220 C   0  0  0  0  0  0
   -0.6864   -2.7023   -0.0359 C   0  0  0  0  0  0
   -2.0110   -3.0802   -0.0309 C   0  0  0  0  0  0
   -3.0673   -1.6586    0.1474 S   0  0  0  0  0  0
   -3.0826    1.8593    0.5329 S   0  0  0  0  0  0
   -2.0419    3.2545    0.6464 C   0  0  0  0  0  0
   -0.7184    2.9340    0.5685 C   0  0  0  0  0  0
    4.5359   -1.3321   -0.0797 C   0  0  0  0  0  0
    4.5307    1.6159    0.2489 C   0  0  0  0  0  0
    2.0278    2.5861    0.4395 H   0  0  0  0  0  0
    2.0365   -2.3286   -0.1021 H   0  0  0  0  0  0
    0.1012   -3.4309   -0.1514 H   0  0  0  0  0  0
    0.0663    3.6798    0.6219 H   0  0  0  0  0  0
    4.3554   -2.4067   -0.1830 H   0  0  0  0  0  0
    5.1837   -1.1839    0.7948 H   0  0  0  0  0  0
    5.1091   -1.0042   -0.9572 H   0  0  0  0  0  0
    5.1634    1.3019    1.0905 H   0  0  0  0  0  0
    4.3467    2.6901    0.3532 H   0  0  0  0  0  0
    5.1219    1.4646   -0.6641 H   0  0  0  0  0  0
   -2.4809    4.2368    0.7647 H   0  0  0  0  0  0
   -4.3247   -6.2405    0.1631 C   0  0  0  0  0  0
   -4.2216   -4.5842    0.6002 S   0  0  0  0  0  0
   -2.6114   -4.3988   -0.0937 C   0  0  0  0  0  0
   -2.1907   -5.6274   -0.6197 C   0  0  0  0  0  0
   -3.1871   -6.6601   -0.4704 C   0  0  0  0  0  0
   -3.0318   -8.0351   -0.9842 C   0  0  0  0  0  0
   -1.7826   -8.3020   -1.7469 C   0  0  0  0  0  0
   -0.7998   -7.3028   -1.9077 C   0  0  0  0  0  0
   -0.9249   -5.9340   -1.3059 C   0  0  0  0  0  0
   -1.5907   -9.5699   -2.3116 C   0  0  0  0  0  0
   -0.4351   -9.8463   -3.0394 C   0  0  0  0  0  0
    0.5417   -8.8548   -3.2039 C   0  0  0  0  0  0
    0.3618   -7.5947   -2.6381 C   0  0  0  0  0  0
    0.0162   -5.1444   -1.3951 O   0  0  0  0  0  0
   -3.8901   -8.8975   -0.8081 O   0  0  0  0  0  0
   -5.2042   -6.8325    0.3823 H   0  0  0  0  0  0
   -2.3620  -10.3206   -2.1673 H   0  0  0  0  0  0
   -0.2916  -10.8299   -3.4788 H   0  0  0  0  0  0
    1.4438   -9.0684   -3.7727 H   0  0  0  0  0  0
    1.1118   -6.8178   -2.7488 H   0  0  0  0  0  0
  1 10  1  0  0  0
  1  2  2  0  0  0
  1  6  1  0  0  0
  2  3  1  0  0  0
  2  7  1  0  0  0
  3  4  2  0  0  0
  3 16  1  0  0  0
  4  5  1  0  0  0
  4 14  1  0  0  0
  5  6  2  0  0  0
  5 13  1  0  0  0
  6 11  1  0  0  0
  7  8  2  0  0  0
  7 19  1  0  0  0
  8  9  1  0  0  0
  8 18  1  0  0  0
  9 10  2  0  0  0
  9 17  1  0  0  0
 10 20  1  0  0  0
 11 12  2  0  0  0
 11 21  1  0  0  0
 12 13  1  0  0  0
 12 32  1  0  0  0
 14 15  1  0  0  0
 15 29  1  0  0  0
 15 16  2  0  0  0
 16 22  1  0  0  0
 17 24  1  0  0  0
 17 23  1  0  0  0
 17 25  1  0  0  0
 18 27  1  0  0  0
 18 26  1  0  0  0
 18 28  1  0  0  0
 30 31  1  0  0  0
 30 34  2  0  0  0
 30 45  1  0  0  0
 31 32  1  0  0  0
 32 33  2  0  0  0
 33 34  1  0  0  0
 33 38  1  0  0  0
 34 35  1  0  0  0
 35 36  1  0  0  0
 35 44  2  0  0  0
 36 37  1  0  0  0
 36 39  2  0  0  0
 37 38  1  0  0  0
 37 42  2  0  0  0
 38 43  2  0  0  0
 39 40  1  0  0  0
 39 46  1  0  0  0
 40 41  2  0  0  0
 40 47  1  0  0  0
 41 42  1  0  0  0
 41 48  1  0  0  0
 42 49  1  0  0  0
M  END
> <b_m_subgroup_collapsed>
0

> <r_j_HOMO-LUMO_Gap_Hartree>
0.09951

> <r_matsci_optelec_Electron_Reorganization_Energy_(eV)>
0.253945

> <r_matsci_optelec_Hole_Reorganization_Energy_(eV)>
0.193944

> <s_m_subgroup_title>
ALL-structures-1320->molecular-polymer-opto-all_copy

> <s_m_subgroupid>
ALL-structures-1320->molecular_materials_half_2-features_copy

$$$$
