# Supplementary material for: Band Gap and Reorganization Energy Prediction of Conducting Polymers by the Integration of Machine Learning and Density Functional Theory
Source: J Chem Inf Model. 2025 May 28;65(11):5360–9. doi: 10.1021/acs.jcim.5c00345 (PMC12152970; doi:10.1021/acs.jcim.5c00345)
Supplement: Supplementary file 2 [file ci5c00345_si_002.zip › Structures_1125.sdf]

D21A32
                    3D
 Schrodinger Suite 2024-2.
 44 49  0  0  1  0            999 V2000
    0.6989   -0.7039    0.0173 C   0  0  0  0  0  0
    0.7832    0.6947    0.2747 C   0  0  0  0  0  0
   -0.4268    1.4394    0.5345 C   0  0  0  0  0  0
   -1.6710    0.7878    0.5462 C   0  0  0  0  0  0
   -1.7535   -0.5997    0.2998 C   0  0  0  0  0  0
   -0.5953   -1.3481    0.0291 C   0  0  0  0  0  0
    2.0609    1.3019    0.2691 C   0  0  0  0  0  0
    3.2245    0.5900    0.0253 C   0  0  0  0  0  0
    3.1380   -0.8097   -0.2348 C   0  0  0  0  0  0
    1.8929   -1.4183   -0.2340 C   0  0  0  0  0  0
   -0.8932   -2.7246   -0.1974 C   0  0  0  0  0  0
   -2.2342   -3.0278   -0.1048 C   0  0  0  0  0  0
   -3.1932   -1.5883    0.2750 S   0  0  0  0  0  0
   -2.9863    1.8922    0.8836 S   0  0  0  0  0  0
   -1.8647    3.2227    1.0068 C   0  0  0  0  0  0
   -0.5708    2.8436    0.8035 C   0  0  0  0  0  0
    4.3820   -1.6231   -0.5043 C   0  0  0  0  0  0
    4.5636    1.2890    0.0387 C   0  0  0  0  0  0
    2.1375    2.3679    0.4670 H   0  0  0  0  0  0
    1.8352   -2.4852   -0.4316 H   0  0  0  0  0  0
   -0.1597   -3.4868   -0.4308 H   0  0  0  0  0  0
    0.2555    3.5444    0.8425 H   0  0  0  0  0  0
    4.1326   -2.6721   -0.6895 H   0  0  0  0  0  0
    5.0799   -1.5894    0.3428 H   0  0  0  0  0  0
    4.9294   -1.2498   -1.3798 H   0  0  0  0  0  0
    5.2352    0.8631    0.7969 H   0  0  0  0  0  0
    4.4487    2.3563    0.2565 H   0  0  0  0  0  0
    5.0793    1.1976   -0.9274 H   0  0  0  0  0  0
   -2.2390    4.2143    1.2233 H   0  0  0  0  0  0
   -2.8500   -4.3225   -0.2794 C   0  0  0  0  0  0
   -4.5999   -4.5407   -0.0869 S   0  0  0  0  0  0
   -4.5305   -6.2438   -0.4411 C   0  0  0  0  0  0
   -3.2429   -6.6122   -0.6833 C   0  0  0  0  0  0
   -2.2948   -5.5507   -0.5967 C   0  0  0  0  0  0
   -0.9618   -6.1140   -0.9081 C   0  0  0  0  0  0
   -1.1802   -7.4820   -1.1652 N   0  0  0  0  0  0
   -2.5316   -7.8641   -1.0454 C   0  0  0  0  0  0
   -2.9621   -8.9899   -1.2142 O   0  0  0  0  0  0
    0.1394   -5.5875   -0.9574 O   0  0  0  0  0  0
   -0.1050   -8.4010   -1.5046 C   0  0  0  0  0  0
   -5.4318   -6.8433   -0.4476 H   0  0  0  0  0  0
   -0.5444   -9.3922   -1.6269 H   0  0  0  0  0  0
    0.3810   -8.0914   -2.4356 H   0  0  0  0  0  0
    0.6436   -8.4201   -0.7059 H   0  0  0  0  0  0
  1 10  1  0  0  0
  1  2  2  0  0  0
  1  6  1  0  0  0
  2  3  1  0  0  0
  2  7  1  0  0  0
  3  4  2  0  0  0
  3 16  1  0  0  0
  4  5  1  0  0  0
  4 14  1  0  0  0
  5  6  2  0  0  0
  5 13  1  0  0  0
  6 11  1  0  0  0
  7  8  2  0  0  0
  7 19  1  0  0  0
  8  9  1  0  0  0
  8 18  1  0  0  0
  9 10  2  0  0  0
  9 17  1  0  0  0
 10 20  1  0  0  0
 11 12  2  0  0  0
 11 21  1  0  0  0
 12 13  1  0  0  0
 12 30  1  0  0  0
 14 15  1  0  0  0
 15 29  1  0  0  0
 15 16  2  0  0  0
 16 22  1  0  0  0
 17 24  1  0  0  0
 17 23  1  0  0  0
 17 25  1  0  0  0
 18 27  1  0  0  0
 18 26  1  0  0  0
 18 28  1  0  0  0
 30 31  1  0  0  0
 30 34  2  0  0  0
 31 32  1  0  0  0
 32 33  2  0  0  0
 32 41  1  0  0  0
 33 34  1  0  0  0
 33 37  1  0  0  0
 34 35  1  0  0  0
 35 36  1  0  0  0
 35 39  2  0  0  0
 36 37  1  0  0  0
 36 40  1  0  0  0
 37 38  2  0  0  0
 40 42  1  0  0  0
 40 43  1  0  0  0
 40 44  1  0  0  0
M  END
> <b_m_subgroup_collapsed>
0

> <r_j_HOMO-LUMO_Gap_Hartree>
0.11548

> <r_matsci_optelec_Electron_Reorganization_Energy_(eV)>
0.325782

> <r_matsci_optelec_Hole_Reorganization_Energy_(eV)>
0.205235

> <s_m_subgroup_title>
ALL-structures-1320->molecular-polymer-opto-all_copy

> <s_m_subgroupid>
ALL-structures-1320->molecular_materials_half_2-features_copy

$$$$
