# Supplementary material for: Band Gap and Reorganization Energy Prediction of Conducting Polymers by the Integration of Machine Learning and Density Functional Theory
Source: J Chem Inf Model. 2025 May 28;65(11):5360–9. doi: 10.1021/acs.jcim.5c00345 (PMC12152970; doi:10.1021/acs.jcim.5c00345)
Supplement: Supplementary file 2 [file ci5c00345_si_002.zip › Structures_1126.sdf]

D21A33
                    3D
 Schrodinger Suite 2024-2.
 48 53  0  0  1  0            999 V2000
    0.7907   -0.6668    0.3346 C   0  0  0  0  0  0
    0.7850    0.7532    0.2194 C   0  0  0  0  0  0
   -0.4648    1.4383   -0.0242 C   0  0  0  0  0  0
   -1.6581    0.7103   -0.1518 C   0  0  0  0  0  0
   -1.6572   -0.6988   -0.0396 C   0  0  0  0  0  0
   -0.4567   -1.3892    0.2055 C   0  0  0  0  0  0
    2.0136    1.4422    0.3477 C   0  0  0  0  0  0
    3.2159    0.7917    0.5774 C   0  0  0  0  0  0
    3.2213   -0.6288    0.6915 C   0  0  0  0  0  0
    2.0236   -1.3167    0.5701 C   0  0  0  0  0  0
   -0.6768   -2.7914    0.2932 C   0  0  0  0  0  0
   -1.9951   -3.1730    0.1163 C   0  0  0  0  0  0
   -3.0241   -1.7653   -0.1881 S   0  0  0  0  0  0
   -3.0327    1.7517   -0.4464 S   0  0  0  0  0  0
   -2.0043    3.1581   -0.3958 C   0  0  0  0  0  0
   -0.6949    2.8490   -0.1697 C   0  0  0  0  0  0
    4.5097   -1.3777    0.9390 C   0  0  0  0  0  0
    4.4992    1.5790    0.7031 C   0  0  0  0  0  0
    2.0196    2.5254    0.2617 H   0  0  0  0  0  0
    2.0400   -2.4001    0.6577 H   0  0  0  0  0  0
    0.1218   -3.5017    0.4490 H   0  0  0  0  0  0
    0.0810    3.6033   -0.1092 H   0  0  0  0  0  0
    4.3329   -2.4561    1.0004 H   0  0  0  0  0  0
    4.9888   -1.0638    1.8758 H   0  0  0  0  0  0
    5.2397   -1.2046    0.1372 H   0  0  0  0  0  0
    4.9776    1.4223    1.6791 H   0  0  0  0  0  0
    4.3154    2.6521    0.5910 H   0  0  0  0  0  0
    5.2325    1.2842   -0.0593 H   0  0  0  0  0  0
   -2.4380    4.1392   -0.5393 H   0  0  0  0  0  0
   -2.5691   -4.4961    0.1138 C   0  0  0  0  0  0
   -1.9330   -5.6201    0.6597 N   0  0  0  0  0  0
   -0.7214   -5.6818    1.4586 C   0  0  0  0  0  0
   -2.7183   -6.8090    0.4766 C   0  0  0  0  0  0
   -2.3741   -7.9112    0.8830 O   0  0  0  0  0  0
   -3.8953   -6.3375   -0.2287 C   0  0  0  0  0  0
   -3.7823   -4.9239   -0.4163 C   0  0  0  0  0  0
   -5.0587   -6.7640   -0.8152 C   0  0  0  0  0  0
   -5.7023   -5.6805   -1.3657 N   0  0  0  0  0  0
   -4.9540   -4.4700   -1.1503 C   0  0  0  0  0  0
   -5.3356   -3.3696   -1.5341 O   0  0  0  0  0  0
   -6.9721   -5.7011   -2.0681 C   0  0  0  0  0  0
   -0.7368   -6.6406    1.9814 H   0  0  0  0  0  0
    0.1802   -5.6493    0.8366 H   0  0  0  0  0  0
   -0.6948   -4.8681    2.1871 H   0  0  0  0  0  0
   -5.4803   -7.7588   -0.8919 H   0  0  0  0  0  0
   -7.1913   -4.6750   -2.3682 H   0  0  0  0  0  0
   -6.9149   -6.3321   -2.9617 H   0  0  0  0  0  0
   -7.7763   -6.0649   -1.4184 H   0  0  0  0  0  0
  1 10  1  0  0  0
  1  2  2  0  0  0
  1  6  1  0  0  0
  2  3  1  0  0  0
  2  7  1  0  0  0
  3  4  2  0  0  0
  3 16  1  0  0  0
  4  5  1  0  0  0
  4 14  1  0  0  0
  5  6  2  0  0  0
  5 13  1  0  0  0
  6 11  1  0  0  0
  7  8  2  0  0  0
  7 19  1  0  0  0
  8  9  1  0  0  0
  8 18  1  0  0  0
  9 10  2  0  0  0
  9 17  1  0  0  0
 10 20  1  0  0  0
 11 12  2  0  0  0
 11 21  1  0  0  0
 12 13  1  0  0  0
 12 30  1  0  0  0
 14 15  1  0  0  0
 15 29  1  0  0  0
 15 16  2  0  0  0
 16 22  1  0  0  0
 17 24  1  0  0  0
 17 23  1  0  0  0
 17 25  1  0  0  0
 18 27  1  0  0  0
 18 26  1  0  0  0
 18 28  1  0  0  0
 30 31  1  0  0  0
 30 36  2  0  0  0
 31 32  1  0  0  0
 31 33  1  0  0  0
 32 42  1  0  0  0
 32 43  1  0  0  0
 32 44  1  0  0  0
 33 34  2  0  0  0
 33 35  1  0  0  0
 35 36  1  0  0  0
 35 37  2  0  0  0
 36 39  1  0  0  0
 37 38  1  0  0  0
 37 45  1  0  0  0
 38 39  1  0  0  0
 38 41  1  0  0  0
 39 40  2  0  0  0
 41 46  1  0  0  0
 41 47  1  0  0  0
 41 48  1  0  0  0
M  END
> <b_m_subgroup_collapsed>
0

> <r_j_HOMO-LUMO_Gap_Hartree>
0.09674

> <r_matsci_optelec_Electron_Reorganization_Energy_(eV)>
0.228145

> <r_matsci_optelec_Hole_Reorganization_Energy_(eV)>
0.265481

> <s_m_subgroup_title>
ALL-structures-1320->molecular-polymer-opto-all_copy

> <s_m_subgroupid>
ALL-structures-1320->molecular_materials_half_2-features_copy

$$$$
