# Supplementary material for: Band Gap and Reorganization Energy Prediction of Conducting Polymers by the Integration of Machine Learning and Density Functional Theory
Source: J Chem Inf Model. 2025 May 28;65(11):5360–9. doi: 10.1021/acs.jcim.5c00345 (PMC12152970; doi:10.1021/acs.jcim.5c00345)
Supplement: Supplementary file 2 [file ci5c00345_si_002.zip › Structures_1127.sdf]

D21A34
                    3D
 Schrodinger Suite 2024-2.
 64 71  0  0  1  0            999 V2000
    0.7368   -0.7339    0.1819 C   0  0  0  0  0  0
    0.8088    0.6913    0.1794 C   0  0  0  0  0  0
   -0.4135    1.4620    0.1647 C   0  0  0  0  0  0
   -1.6562    0.8103    0.1527 C   0  0  0  0  0  0
   -1.7271   -0.6003    0.1545 C   0  0  0  0  0  0
   -0.5584   -1.3763    0.1690 C   0  0  0  0  0  0
    2.0865    1.2987    0.1917 C   0  0  0  0  0  0
    3.2630    0.5656    0.2063 C   0  0  0  0  0  0
    3.1906   -0.8578    0.2098 C   0  0  0  0  0  0
    1.9458   -1.4676    0.1974 C   0  0  0  0  0  0
   -0.8571   -2.7751    0.1692 C   0  0  0  0  0  0
   -2.1998   -3.0737    0.1544 C   0  0  0  0  0  0
   -3.1643   -1.5889    0.1412 S   0  0  0  0  0  0
   -2.9892    1.9438    0.1367 S   0  0  0  0  0  0
   -1.8756    3.2888    0.1464 C   0  0  0  0  0  0
   -0.5710    2.8921    0.1607 C   0  0  0  0  0  0
    4.4494   -1.6936    0.2256 C   0  0  0  0  0  0
    4.6004    1.2686    0.2231 C   0  0  0  0  0  0
    2.1524    2.3836    0.1892 H   0  0  0  0  0  0
    1.9022   -2.5536    0.2007 H   0  0  0  0  0  0
   -0.0937   -3.5435    0.1808 H   0  0  0  0  0  0
    0.2525    3.5969    0.1683 H   0  0  0  0  0  0
    4.2125   -2.7619    0.2499 H   0  0  0  0  0  0
    5.0745   -1.4700    1.1001 H   0  0  0  0  0  0
    5.0694   -1.5098   -0.6620 H   0  0  0  0  0  0
    5.1718    1.0299    1.1303 H   0  0  0  0  0  0
    4.4745    2.3552    0.1860 H   0  0  0  0  0  0
    5.2250    0.9750   -0.6305 H   0  0  0  0  0  0
   -2.2632    4.2994    0.1411 H   0  0  0  0  0  0
   -6.8901  -13.1322   -0.4912 C   0  0  0  0  0  0
   -7.6263  -11.9691   -0.7298 C   0  0  0  0  0  0
   -7.0604  -10.7035   -0.5365 C   0  0  0  0  0  0
   -5.5574  -13.0562   -0.0660 C   0  0  0  0  0  0
   -5.0062  -11.7938    0.1143 C   0  0  0  0  0  0
   -5.7323  -10.5912   -0.0967 C   0  0  0  0  0  0
   -3.6974  -11.4995    0.4903 N   0  0  0  0  0  0
   -2.6799  -12.4737    0.8277 C   0  0  0  0  0  0
   -3.4895  -10.1338    0.5208 C   0  0  0  0  0  0
   -2.4211   -9.6261    0.8441 O   0  0  0  0  0  0
   -4.8078   -9.4713    0.1495 C   0  0  0  0  0  0
   -4.9901   -8.1031    0.1196 C   0  0  0  0  0  0
   -6.3646   -7.4530    0.0568 C   0  0  0  0  0  0
   -7.4795   -7.9628    0.0353 O   0  0  0  0  0  0
   -6.1776   -6.0870    0.0830 N   0  0  0  0  0  0
   -7.3057   -5.1715    0.0861 C   0  0  0  0  0  0
   -4.0536   -6.9726    0.1720 C   0  0  0  0  0  0
   -4.8187   -5.7742    0.1368 C   0  0  0  0  0  0
   -2.6552   -6.8338    0.1748 C   0  0  0  0  0  0
   -2.0711   -5.5702    0.1623 C   0  0  0  0  0  0
   -2.8425   -4.3892    0.1517 C   0  0  0  0  0  0
   -4.2491   -4.5122    0.1335 C   0  0  0  0  0  0
   -7.3475  -14.1068   -0.6406 H   0  0  0  0  0  0
   -8.6562  -12.0410   -1.0675 H   0  0  0  0  0  0
   -7.6491   -9.8167   -0.7137 H   0  0  0  0  0  0
   -4.9748  -13.9555    0.1071 H   0  0  0  0  0  0
   -1.7683  -11.9294    1.0781 H   0  0  0  0  0  0
   -2.9912  -13.0755    1.6899 H   0  0  0  0  0  0
   -2.4842  -13.1401   -0.0209 H   0  0  0  0  0  0
   -6.9427   -4.1438    0.0886 H   0  0  0  0  0  0
   -7.9247   -5.3320   -0.8018 H   0  0  0  0  0  0
   -7.9262   -5.3365    0.9730 H   0  0  0  0  0  0
   -2.0279   -7.7113    0.1994 H   0  0  0  0  0  0
   -0.9882   -5.5073    0.1673 H   0  0  0  0  0  0
   -4.8756   -3.6272    0.1099 H   0  0  0  0  0  0
  1 10  1  0  0  0
  1  2  2  0  0  0
  1  6  1  0  0  0
  2  3  1  0  0  0
  2  7  1  0  0  0
  3  4  2  0  0  0
  3 16  1  0  0  0
  4  5  1  0  0  0
  4 14  1  0  0  0
  5  6  2  0  0  0
  5 13  1  0  0  0
  6 11  1  0  0  0
  7  8  2  0  0  0
  7 19  1  0  0  0
  8  9  1  0  0  0
  8 18  1  0  0  0
  9 10  2  0  0  0
  9 17  1  0  0  0
 10 20  1  0  0  0
 11 12  2  0  0  0
 11 21  1  0  0  0
 12 13  1  0  0  0
 12 50  1  0  0  0
 14 15  1  0  0  0
 15 29  1  0  0  0
 15 16  2  0  0  0
 16 22  1  0  0  0
 17 24  1  0  0  0
 17 23  1  0  0  0
 17 25  1  0  0  0
 18 27  1  0  0  0
 18 26  1  0  0  0
 18 28  1  0  0  0
 30 31  2  0  0  0
 30 33  1  0  0  0
 30 52  1  0  0  0
 31 32  1  0  0  0
 31 53  1  0  0  0
 32 35  2  0  0  0
 32 54  1  0  0  0
 33 34  2  0  0  0
 33 55  1  0  0  0
 34 35  1  0  0  0
 34 36  1  0  0  0
 35 40  1  0  0  0
 36 37  1  0  0  0
 36 38  1  0  0  0
 37 56  1  0  0  0
 37 57  1  0  0  0
 37 58  1  0  0  0
 38 39  2  0  0  0
 38 40  1  0  0  0
 40 41  2  0  0  0
 41 42  1  0  0  0
 41 46  1  0  0  0
 42 43  2  0  0  0
 42 44  1  0  0  0
 44 45  1  0  0  0
 44 47  1  0  0  0
 45 59  1  0  0  0
 45 60  1  0  0  0
 45 61  1  0  0  0
 46 47  1  0  0  0
 46 48  2  0  0  0
 47 51  2  0  0  0
 48 49  1  0  0  0
 48 62  1  0  0  0
 49 50  2  0  0  0
 49 63  1  0  0  0
 50 51  1  0  0  0
 51 64  1  0  0  0
M  END
> <b_m_subgroup_collapsed>
0

> <r_j_HOMO-LUMO_Gap_Hartree>
0.08746

> <r_matsci_optelec_Electron_Reorganization_Energy_(eV)>
0.365168

> <r_matsci_optelec_Hole_Reorganization_Energy_(eV)>
0.208082

> <s_m_subgroup_title>
ALL-structures-1320->molecular-polymer-opto-all_copy

> <s_m_subgroupid>
ALL-structures-1320->molecular_materials_half_2-features_copy

$$$$
