# Supplementary material for: Band Gap and Reorganization Energy Prediction of Conducting Polymers by the Integration of Machine Learning and Density Functional Theory
Source: J Chem Inf Model. 2025 May 28;65(11):5360–9. doi: 10.1021/acs.jcim.5c00345 (PMC12152970; doi:10.1021/acs.jcim.5c00345)
Supplement: Supplementary file 2 [file ci5c00345_si_002.zip › Structures_1128.sdf]

D21A35
                    3D
 Schrodinger Suite 2024-2.
 47 52  0  0  1  0            999 V2000
    0.7744   -0.6678    0.1683 C   0  0  0  0  0  0
    0.8967    0.7531    0.1935 C   0  0  0  0  0  0
   -0.2997    1.5665    0.2216 C   0  0  0  0  0  0
   -1.5654    0.9603    0.2235 C   0  0  0  0  0  0
   -1.6886   -0.4483    0.1976 C   0  0  0  0  0  0
   -0.5459   -1.2601    0.1706 C   0  0  0  0  0  0
    2.1953    1.3156    0.1898 C   0  0  0  0  0  0
    3.3462    0.5417    0.1630 C   0  0  0  0  0  0
    3.2230   -0.8784    0.1391 C   0  0  0  0  0  0
    1.9564   -1.4435    0.1420 C   0  0  0  0  0  0
   -0.9004   -2.6383    0.1471 C   0  0  0  0  0  0
   -2.2588   -2.8956    0.1559 C   0  0  0  0  0  0
   -3.1624   -1.3697    0.1940 S   0  0  0  0  0  0
   -2.8584    2.1370    0.2596 S   0  0  0  0  0  0
   -1.6964    3.4389    0.2719 C   0  0  0  0  0  0
   -0.4045    2.9992    0.2500 C   0  0  0  0  0  0
    4.4510   -1.7585    0.1098 C   0  0  0  0  0  0
    4.7079    1.1969    0.1628 C   0  0  0  0  0  0
    2.2982    2.3974    0.2078 H   0  0  0  0  0  0
    1.8740   -2.5273    0.1238 H   0  0  0  0  0  0
   -0.1522   -3.4189    0.1237 H   0  0  0  0  0  0
    0.4438    3.6741    0.2539 H   0  0  0  0  0  0
    4.1766   -2.8181    0.1100 H   0  0  0  0  0  0
    5.0985   -1.5813    0.9786 H   0  0  0  0  0  0
    5.0621   -1.5727   -0.7835 H   0  0  0  0  0  0
    5.2956    0.9110    1.0454 H   0  0  0  0  0  0
    4.6196    2.2879    0.1618 H   0  0  0  0  0  0
    5.2976    0.9088   -0.7172 H   0  0  0  0  0  0
   -2.0466    4.4626    0.2952 H   0  0  0  0  0  0
   -2.4022   -6.6818    0.0796 C   0  0  0  0  0  0
   -3.7674   -6.9986    0.0849 C   0  0  0  0  0  0
   -4.6435   -5.9317    0.1154 C   0  0  0  0  0  0
   -4.2336   -4.5867    0.1403 C   0  0  0  0  0  0
   -2.8621   -4.2416    0.1347 C   0  0  0  0  0  0
   -1.9781   -5.3598    0.1035 C   0  0  0  0  0  0
   -6.1328   -5.9912    0.1276 C   0  0  0  0  0  0
   -6.5626   -4.6689    0.1602 N   0  0  0  0  0  0
   -5.4887   -3.7669    0.1700 C   0  0  0  0  0  0
   -6.8583   -6.9702    0.1128 O   0  0  0  0  0  0
   -7.9604   -4.2710    0.1819 C   0  0  0  0  0  0
   -5.6322   -2.5579    0.1983 O   0  0  0  0  0  0
   -1.6583   -7.4736    0.0563 H   0  0  0  0  0  0
   -4.1295   -8.0216    0.0664 H   0  0  0  0  0  0
   -0.9101   -5.1848    0.0976 H   0  0  0  0  0  0
   -7.9968   -3.1810    0.2059 H   0  0  0  0  0  0
   -8.4722   -4.6419   -0.7111 H   0  0  0  0  0  0
   -8.4556   -4.6805    1.0674 H   0  0  0  0  0  0
  1 10  1  0  0  0
  1  2  2  0  0  0
  1  6  1  0  0  0
  2  3  1  0  0  0
  2  7  1  0  0  0
  3  4  2  0  0  0
  3 16  1  0  0  0
  4  5  1  0  0  0
  4 14  1  0  0  0
  5  6  2  0  0  0
  5 13  1  0  0  0
  6 11  1  0  0  0
  7  8  2  0  0  0
  7 19  1  0  0  0
  8  9  1  0  0  0
  8 18  1  0  0  0
  9 10  2  0  0  0
  9 17  1  0  0  0
 10 20  1  0  0  0
 11 12  2  0  0  0
 11 21  1  0  0  0
 12 13  1  0  0  0
 12 34  1  0  0  0
 14 15  1  0  0  0
 15 29  1  0  0  0
 15 16  2  0  0  0
 16 22  1  0  0  0
 17 24  1  0  0  0
 17 23  1  0  0  0
 17 25  1  0  0  0
 18 27  1  0  0  0
 18 26  1  0  0  0
 18 28  1  0  0  0
 30 31  1  0  0  0
 30 35  2  0  0  0
 30 42  1  0  0  0
 31 32  2  0  0  0
 31 43  1  0  0  0
 32 33  1  0  0  0
 32 36  1  0  0  0
 33 34  2  0  0  0
 33 38  1  0  0  0
 34 35  1  0  0  0
 35 44  1  0  0  0
 36 37  1  0  0  0
 36 39  2  0  0  0
 37 38  1  0  0  0
 37 40  1  0  0  0
 38 41  2  0  0  0
 40 45  1  0  0  0
 40 46  1  0  0  0
 40 47  1  0  0  0
M  END
> <b_m_subgroup_collapsed>
0

> <r_j_HOMO-LUMO_Gap_Hartree>
0.11294

> <r_matsci_optelec_Electron_Reorganization_Energy_(eV)>
0.345555

> <r_matsci_optelec_Hole_Reorganization_Energy_(eV)>
0.203509

> <s_m_subgroup_title>
ALL-structures-1320->molecular-polymer-opto-all_copy

> <s_m_subgroupid>
ALL-structures-1320->molecular_materials_half_2-features_copy

$$$$
