# Supplementary material for: Band Gap and Reorganization Energy Prediction of Conducting Polymers by the Integration of Machine Learning and Density Functional Theory
Source: J Chem Inf Model. 2025 May 28;65(11):5360–9. doi: 10.1021/acs.jcim.5c00345 (PMC12152970; doi:10.1021/acs.jcim.5c00345)
Supplement: Supplementary file 2 [file ci5c00345_si_002.zip › Structures_1129.sdf]

D21A36
                    3D
 Schrodinger Suite 2024-2.
 42 48  0  0  1  0            999 V2000
    0.7441   -0.6750    0.1671 C   0  0  0  0  0  0
    0.7878    0.7490    0.1940 C   0  0  0  0  0  0
   -0.4511    1.4937    0.2208 C   0  0  0  0  0  0
   -1.6824    0.8170    0.2203 C   0  0  0  0  0  0
   -1.7300   -0.5931    0.1933 C   0  0  0  0  0  0
   -0.5403   -1.3423    0.1668 C   0  0  0  0  0  0
    2.0524    1.3823    0.1933 C   0  0  0  0  0  0
    3.2434    0.6729    0.1677 C   0  0  0  0  0  0
    3.1984   -0.7510    0.1416 C   0  0  0  0  0  0
    1.9653   -1.3852    0.1417 C   0  0  0  0  0  0
   -0.8057   -2.7365    0.1416 C   0  0  0  0  0  0
   -2.1528   -3.0706    0.1480 C   0  0  0  0  0  0
   -3.1533   -1.5987    0.1874 S   0  0  0  0  0  0
   -3.0372    1.9262    0.2555 S   0  0  0  0  0  0
   -1.9496    3.2888    0.2708 C   0  0  0  0  0  0
   -0.6365    2.9179    0.2503 C   0  0  0  0  0  0
    4.4728   -1.5621    0.1128 C   0  0  0  0  0  0
    4.5668    1.4016    0.1719 C   0  0  0  0  0  0
    2.0966    2.4681    0.2129 H   0  0  0  0  0  0
    1.9401   -2.4715    0.1219 H   0  0  0  0  0  0
   -0.0403   -3.4978    0.1186 H   0  0  0  0  0  0
    0.1730    3.6388    0.2561 H   0  0  0  0  0  0
    4.2563   -2.6351    0.1152 H   0  0  0  0  0  0
    5.1108   -1.3477    0.9804 H   0  0  0  0  0  0
    5.0720   -1.3447   -0.7817 H   0  0  0  0  0  0
    5.1647    1.1508    1.0589 H   0  0  0  0  0  0
    4.4193    2.4865    0.1664 H   0  0  0  0  0  0
    5.1766    1.1425   -0.7038 H   0  0  0  0  0  0
   -2.3543    4.2925    0.2944 H   0  0  0  0  0  0
   -4.7285   -5.9834    0.1129 C   0  0  0  0  0  0
   -3.9480   -7.1409    0.0820 C   0  0  0  0  0  0
   -2.5647   -6.9409    0.0734 C   0  0  0  0  0  0
   -1.9507   -5.6000    0.0951 C   0  0  0  0  0  0
   -2.7288   -4.3980    0.1267 C   0  0  0  0  0  0
   -4.1351   -4.6372    0.1349 C   0  0  0  0  0  0
   -5.0691   -3.6661    0.1633 N   0  0  0  0  0  0
   -6.5251   -4.3962    0.1619 S   0  0  0  0  0  0
   -6.0838   -5.9616    0.1258 N   0  0  0  0  0  0
   -1.6510   -7.9411    0.0446 N   0  0  0  0  0  0
   -0.1872   -7.2360    0.0457 S   0  0  0  0  0  0
   -0.6026   -5.6610    0.0815 N   0  0  0  0  0  0
   -4.3854   -8.1315    0.0657 H   0  0  0  0  0  0
  1 10  1  0  0  0
  1  2  2  0  0  0
  1  6  1  0  0  0
  2  3  1  0  0  0
  2  7  1  0  0  0
  3  4  2  0  0  0
  3 16  1  0  0  0
  4  5  1  0  0  0
  4 14  1  0  0  0
  5  6  2  0  0  0
  5 13  1  0  0  0
  6 11  1  0  0  0
  7  8  2  0  0  0
  7 19  1  0  0  0
  8  9  1  0  0  0
  8 18  1  0  0  0
  9 10  2  0  0  0
  9 17  1  0  0  0
 10 20  1  0  0  0
 11 12  2  0  0  0
 11 21  1  0  0  0
 12 13  1  0  0  0
 12 34  1  0  0  0
 14 15  1  0  0  0
 15 29  1  0  0  0
 15 16  2  0  0  0
 16 22  1  0  0  0
 17 24  1  0  0  0
 17 23  1  0  0  0
 17 25  1  0  0  0
 18 27  1  0  0  0
 18 26  1  0  0  0
 18 28  1  0  0  0
 30 31  1  0  0  0
 30 35  1  0  0  0
 30 38  2  0  0  0
 31 32  2  0  0  0
 31 42  1  0  0  0
 32 33  1  0  0  0
 32 39  1  0  0  0
 33 34  2  0  0  0
 33 41  1  0  0  0
 34 35  1  0  0  0
 35 36  2  0  0  0
 36 37  1  0  0  0
 37 38  1  0  0  0
 39 40  2  0  0  0
 40 41  2  0  0  0
M  END
> <b_m_subgroup_collapsed>
0

> <r_j_HOMO-LUMO_Gap_Hartree>
0.06167

> <r_matsci_optelec_Electron_Reorganization_Energy_(eV)>
0.168414

> <r_matsci_optelec_Hole_Reorganization_Energy_(eV)>
0.188043

> <s_m_subgroup_title>
ALL-structures-1320->molecular-polymer-opto-all_copy

> <s_m_subgroupid>
ALL-structures-1320->molecular_materials_half_2-features_copy

$$$$
