# Supplementary material for: Band Gap and Reorganization Energy Prediction of Conducting Polymers by the Integration of Machine Learning and Density Functional Theory
Source: J Chem Inf Model. 2025 May 28;65(11):5360–9. doi: 10.1021/acs.jcim.5c00345 (PMC12152970; doi:10.1021/acs.jcim.5c00345)
Supplement: Supplementary file 2 [file ci5c00345_si_002.zip › Structures_113.sdf]

D2A9
                    3D
 Schrodinger Suite 2024-2.
 53 57  0  0  1  0            999 V2000
   -3.6219   -0.1125    0.7504 C   0  0  0  0  0  0
   -2.3761    0.5088    0.7421 C   0  0  0  0  0  0
   -1.3041   -0.0576    0.0329 C   0  0  0  0  0  0
   -1.5233   -1.2681   -0.6527 C   0  0  0  0  0  0
   -2.7677   -1.8861   -0.6254 C   0  0  0  0  0  0
   -3.8537   -1.3242    0.0743 C   0  0  0  0  0  0
   -0.0304    0.5652    0.0142 N   0  0  0  0  0  0
    0.0783    1.9763   -0.0638 C   0  0  0  0  0  0
    1.1471   -0.2367    0.0899 C   0  0  0  0  0  0
   -0.7855    2.7165   -0.8900 C   0  0  0  0  0  0
   -0.6948    4.1046   -0.9472 C   0  0  0  0  0  0
    0.2676    4.7953   -0.1979 C   0  0  0  0  0  0
    1.1435    4.0542    0.6081 C   0  0  0  0  0  0
    1.0500    2.6662    0.6814 C   0  0  0  0  0  0
    2.2156   -0.0319   -0.7869 C   0  0  0  0  0  0
    3.3741   -0.8125   -0.7096 C   0  0  0  0  0  0
    3.4643   -1.8328    0.2437 C   0  0  0  0  0  0
    2.3924   -2.0480    1.1230 C   0  0  0  0  0  0
    1.2552   -1.2537    1.0531 C   0  0  0  0  0  0
    4.5400   -2.6627    0.3995 O   0  0  0  0  0  0
    5.6522   -2.5053   -0.4705 C   0  0  0  0  0  0
   -4.4348    0.3471    1.3094 H   0  0  0  0  0  0
   -2.2310    1.4359    1.2884 H   0  0  0  0  0  0
   -0.7084   -1.7207   -1.2098 H   0  0  0  0  0  0
   -2.8974   -2.8163   -1.1718 H   0  0  0  0  0  0
   -1.5322    2.2002   -1.4859 H   0  0  0  0  0  0
   -1.3742    4.6563   -1.5928 H   0  0  0  0  0  0
    1.8987    4.5681    1.1980 H   0  0  0  0  0  0
    1.7288    2.1115    1.3229 H   0  0  0  0  0  0
    2.1494    0.7488   -1.5395 H   0  0  0  0  0  0
    4.1839   -0.6197   -1.4043 H   0  0  0  0  0  0
    2.4762   -2.8373    1.8643 H   0  0  0  0  0  0
    0.4376   -1.4223    1.7478 H   0  0  0  0  0  0
    6.1055   -1.5116   -0.3625 H   0  0  0  0  0  0
    5.3652   -2.6654   -1.5178 H   0  0  0  0  0  0
    6.3736   -3.2677   -0.1714 H   0  0  0  0  0  0
   -5.1903   -1.9347    0.1290 C   0  0  0  0  0  0
   -5.5920   -3.0898   -0.4272 C   0  0  0  0  0  0
   -6.6158   -3.4343   -0.3145 H   0  0  0  0  0  0
   -4.9300   -3.7293   -1.0064 H   0  0  0  0  0  0
   -5.9243   -1.3606    0.6963 H   0  0  0  0  0  0
    1.1800    6.9578   -1.2217 C   0  0  0  0  0  0
    0.3557    6.2815   -0.2606 C   0  0  0  0  0  0
   -0.3434    7.0986    0.5900 C   0  0  0  0  0  0
   -0.2754    8.5302    0.5426 C   0  0  0  0  0  0
    0.4952    9.2033   -0.3573 C   0  0  0  0  0  0
    1.2483    8.4091   -1.2687 C   0  0  0  0  0  0
    2.0616    8.8774   -2.2217 N   0  0  0  0  0  0
    2.6779    7.5604   -2.9890 S   0  0  0  0  0  0
    1.9445    6.3591   -2.1418 N   0  0  0  0  0  0
   -1.1501    6.5797    1.5346 F   0  0  0  0  0  0
   -1.0220    9.1974    1.4431 F   0  0  0  0  0  0
    0.5335   10.2863   -0.3784 H   0  0  0  0  0  0
  1  2  1  0  0  0
  1 22  1  0  0  0
  1  6  2  0  0  0
  2 23  1  0  0  0
  2  3  2  0  0  0
  3  4  1  0  0  0
  3  7  1  0  0  0
  4  5  2  0  0  0
  4 24  1  0  0  0
  5  6  1  0  0  0
  5 25  1  0  0  0
  6 37  1  0  0  0
  7  9  1  0  0  0
  7  8  1  0  0  0
  8 14  1  0  0  0
  8 10  2  0  0  0
  9 19  1  0  0  0
  9 15  2  0  0  0
 10 11  1  0  0  0
 10 26  1  0  0  0
 11 12  2  0  0  0
 11 27  1  0  0  0
 12 13  1  0  0  0
 12 43  1  0  0  0
 13 14  2  0  0  0
 13 28  1  0  0  0
 14 29  1  0  0  0
 15 16  1  0  0  0
 15 30  1  0  0  0
 16 17  2  0  0  0
 16 31  1  0  0  0
 17 20  1  0  0  0
 17 18  1  0  0  0
 18 32  1  0  0  0
 18 19  2  0  0  0
 19 33  1  0  0  0
 20 21  1  0  0  0
 21 34  1  0  0  0
 21 36  1  0  0  0
 21 35  1  0  0  0
 37 41  1  0  0  0
 37 38  2  0  0  0
 38 39  1  0  0  0
 38 40  1  0  0  0
 42 43  1  0  0  0
 42 47  1  0  0  0
 42 50  2  0  0  0
 43 44  2  0  0  0
 44 45  1  0  0  0
 44 51  1  0  0  0
 45 46  2  0  0  0
 45 52  1  0  0  0
 46 47  1  0  0  0
 46 53  1  0  0  0
 47 48  2  0  0  0
 48 49  1  0  0  0
 49 50  1  0  0  0
M  END
> <b_m_subgroup_collapsed>
0

> <r_j_HOMO-LUMO_Gap_Hartree>
0.08444

> <r_matsci_optelec_Electron_Reorganization_Energy_(eV)>
0.507188

> <r_matsci_optelec_Hole_Reorganization_Energy_(eV)>
0.189979

> <s_m_subgroup_title>
ALL-structures-1320->molecular-polymer-opto-all_copy

> <s_m_subgroupid>
ALL-structures-1320->molecular_materials_half_2-features_copy

$$$$
