# Supplementary material for: Band Gap and Reorganization Energy Prediction of Conducting Polymers by the Integration of Machine Learning and Density Functional Theory
Source: J Chem Inf Model. 2025 May 28;65(11):5360–9. doi: 10.1021/acs.jcim.5c00345 (PMC12152970; doi:10.1021/acs.jcim.5c00345)
Supplement: Supplementary file 2 [file ci5c00345_si_002.zip › Structures_1130.sdf]

D21A37
                    3D
 Schrodinger Suite 2024-2.
 44 50  0  0  1  0            999 V2000
    0.7583   -0.7115    0.1666 C   0  0  0  0  0  0
    0.7817    0.7141    0.1939 C   0  0  0  0  0  0
   -0.4668    1.4420    0.2204 C   0  0  0  0  0  0
   -1.6874    0.7502    0.2193 C   0  0  0  0  0  0
   -1.7150   -0.6629    0.1916 C   0  0  0  0  0  0
   -0.5160   -1.3956    0.1654 C   0  0  0  0  0  0
    2.0370    1.3650    0.1938 C   0  0  0  0  0  0
    3.2380    0.6727    0.1691 C   0  0  0  0  0  0
    3.2141   -0.7512    0.1429 C   0  0  0  0  0  0
    1.9905   -1.4033    0.1420 C   0  0  0  0  0  0
   -0.7689   -2.8016    0.1393 C   0  0  0  0  0  0
   -2.1061   -3.1236    0.1454 C   0  0  0  0  0  0
   -3.1276   -1.6896    0.1844 S   0  0  0  0  0  0
   -3.0567    1.8395    0.2544 S   0  0  0  0  0  0
   -1.9883    3.2186    0.2704 C   0  0  0  0  0  0
   -0.6712    2.8656    0.2504 C   0  0  0  0  0  0
    4.5001   -1.5439    0.1150 C   0  0  0  0  0  0
    4.5499    1.4224    0.1751 C   0  0  0  0  0  0
    2.0667    2.4512    0.2134 H   0  0  0  0  0  0
    1.9851   -2.4902    0.1222 H   0  0  0  0  0  0
    0.0103   -3.5556    0.1163 H   0  0  0  0  0  0
    0.1286    3.5973    0.2567 H   0  0  0  0  0  0
    4.2992   -2.6199    0.1252 H   0  0  0  0  0  0
    5.1373   -1.3142    0.9791 H   0  0  0  0  0  0
    5.0926   -1.3234   -0.7831 H   0  0  0  0  0  0
    5.1444    1.1906    1.0696 H   0  0  0  0  0  0
    4.3843    2.5045    0.1571 H   0  0  0  0  0  0
    5.1700    1.1638   -0.6932 H   0  0  0  0  0  0
   -2.4090    4.2157    0.2943 H   0  0  0  0  0  0
   -6.3486  -10.2102    0.0397 C   0  0  0  0  0  0
   -7.3253   -8.7400    0.0802 S   0  0  0  0  0  0
   -5.8334   -7.8129    0.0848 C   0  0  0  0  0  0
   -4.7277   -8.7141    0.0549 C   0  0  0  0  0  0
   -5.0647  -10.0609    0.0300 N   0  0  0  0  0  0
   -5.6653   -6.4319    0.1120 C   0  0  0  0  0  0
   -4.3525   -5.9450    0.1091 C   0  0  0  0  0  0
   -3.2456   -6.8484    0.0791 C   0  0  0  0  0  0
   -3.4132   -8.2268    0.0520 C   0  0  0  0  0  0
   -4.0193   -4.6062    0.1338 N   0  0  0  0  0  0
   -2.7288   -4.4275    0.1246 C   0  0  0  0  0  0
   -1.7510   -5.9242    0.0835 S   0  0  0  0  0  0
   -6.8385  -11.1780    0.0243 H   0  0  0  0  0  0
   -6.4992   -5.7379    0.1348 H   0  0  0  0  0  0
   -2.5798   -8.9215    0.0291 H   0  0  0  0  0  0
  1 10  1  0  0  0
  1  2  2  0  0  0
  1  6  1  0  0  0
  2  3  1  0  0  0
  2  7  1  0  0  0
  3  4  2  0  0  0
  3 16  1  0  0  0
  4  5  1  0  0  0
  4 14  1  0  0  0
  5  6  2  0  0  0
  5 13  1  0  0  0
  6 11  1  0  0  0
  7  8  2  0  0  0
  7 19  1  0  0  0
  8  9  1  0  0  0
  8 18  1  0  0  0
  9 10  2  0  0  0
  9 17  1  0  0  0
 10 20  1  0  0  0
 11 12  2  0  0  0
 11 21  1  0  0  0
 12 13  1  0  0  0
 12 40  1  0  0  0
 14 15  1  0  0  0
 15 29  1  0  0  0
 15 16  2  0  0  0
 16 22  1  0  0  0
 17 24  1  0  0  0
 17 23  1  0  0  0
 17 25  1  0  0  0
 18 27  1  0  0  0
 18 26  1  0  0  0
 18 28  1  0  0  0
 30 31  1  0  0  0
 30 34  2  0  0  0
 30 42  1  0  0  0
 31 32  1  0  0  0
 32 33  1  0  0  0
 32 35  2  0  0  0
 33 34  1  0  0  0
 33 38  2  0  0  0
 35 36  1  0  0  0
 35 43  1  0  0  0
 36 37  2  0  0  0
 36 39  1  0  0  0
 37 38  1  0  0  0
 37 41  1  0  0  0
 38 44  1  0  0  0
 39 40  2  0  0  0
 40 41  1  0  0  0
M  END
> <b_m_subgroup_collapsed>
0

> <r_j_HOMO-LUMO_Gap_Hartree>
0.12089

> <r_matsci_optelec_Electron_Reorganization_Energy_(eV)>
0.231107

> <r_matsci_optelec_Hole_Reorganization_Energy_(eV)>
0.185838

> <s_m_subgroup_title>
ALL-structures-1320->molecular-polymer-opto-all_copy

> <s_m_subgroupid>
ALL-structures-1320->molecular_materials_half_2-features_copy

$$$$
