# Supplementary material for: Band Gap and Reorganization Energy Prediction of Conducting Polymers by the Integration of Machine Learning and Density Functional Theory
Source: J Chem Inf Model. 2025 May 28;65(11):5360–9. doi: 10.1021/acs.jcim.5c00345 (PMC12152970; doi:10.1021/acs.jcim.5c00345)
Supplement: Supplementary file 2 [file ci5c00345_si_002.zip › Structures_1131.sdf]

D21A38
                    3D
 Schrodinger Suite 2024-2.
 48 54  0  0  1  0            999 V2000
    0.7387   -0.7022    0.1272 C   0  0  0  0  0  0
    0.7928    0.7205    0.2070 C   0  0  0  0  0  0
   -0.4373    1.4693    0.3240 C   0  0  0  0  0  0
   -1.6692    0.7979    0.3618 C   0  0  0  0  0  0
   -1.7227   -0.6115    0.2782 C   0  0  0  0  0  0
   -0.5458   -1.3647    0.1619 C   0  0  0  0  0  0
    2.0616    1.3465    0.1683 C   0  0  0  0  0  0
    3.2448    0.6336    0.0588 C   0  0  0  0  0  0
    3.1899   -0.7885   -0.0182 C   0  0  0  0  0  0
    1.9549   -1.4161    0.0173 C   0  0  0  0  0  0
   -0.8217   -2.7648    0.0870 C   0  0  0  0  0  0
   -2.1600   -3.0845    0.1448 C   0  0  0  0  0  0
   -3.1491   -1.6170    0.3168 S   0  0  0  0  0  0
   -3.0146    1.9081    0.5084 S   0  0  0  0  0  0
   -1.9210    3.2682    0.5155 C   0  0  0  0  0  0
   -0.6138    2.8938    0.4140 C   0  0  0  0  0  0
    4.4576   -1.6024   -0.1381 C   0  0  0  0  0  0
    4.5724    1.3545    0.0253 C   0  0  0  0  0  0
    2.1135    2.4306    0.2267 H   0  0  0  0  0  0
    1.9209   -2.5007   -0.0412 H   0  0  0  0  0  0
   -0.0637   -3.5295   -0.0100 H   0  0  0  0  0  0
    0.1996    3.6101    0.4039 H   0  0  0  0  0  0
    4.2353   -2.6736   -0.1706 H   0  0  0  0  0  0
    5.1351   -1.4273    0.7081 H   0  0  0  0  0  0
    5.0177   -1.3506   -1.0486 H   0  0  0  0  0  0
    5.2136    1.0640    0.8688 H   0  0  0  0  0  0
    4.4329    2.4392    0.0722 H   0  0  0  0  0  0
    5.1349    1.1292   -0.8908 H   0  0  0  0  0  0
   -2.3196    4.2711    0.5965 H   0  0  0  0  0  0
   -1.9672   -5.6204    0.1325 C   0  0  0  0  0  0
   -2.7537   -4.4150    0.0882 C   0  0  0  0  0  0
   -4.1164   -4.6673   -0.0212 C   0  0  0  0  0  0
   -4.6927   -5.9702   -0.0471 C   0  0  0  0  0  0
   -3.9546   -7.1246   -0.0110 C   0  0  0  0  0  0
   -2.5552   -6.9221    0.0902 C   0  0  0  0  0  0
   -1.5680   -7.8396    0.1553 N   0  0  0  0  0  0
   -0.4695   -7.0969    0.2303 N   0  0  0  0  0  0
   -0.6278   -5.7751    0.2203 N   0  0  0  0  0  0
    0.8484   -7.7050    0.3203 C   0  0  0  0  0  0
   -5.1484   -3.7010   -0.1049 N   0  0  0  0  0  0
   -6.4031   -4.4376   -0.1336 O   0  0  0  0  0  0
   -6.1046   -5.8690   -0.1353 N   0  0  0  0  0  0
   -4.3943   -8.1140   -0.0657 H   0  0  0  0  0  0
    1.5797   -6.8992    0.3734 H   0  0  0  0  0  0
    0.9027   -8.3270    1.2178 H   0  0  0  0  0  0
    1.0265   -8.3235   -0.5634 H   0  0  0  0  0  0
   -5.1376   -3.2160   -1.0080 H   0  0  0  0  0  0
   -6.5407   -6.1845    0.7335 H   0  0  0  0  0  0
  1 10  1  0  0  0
  1  2  2  0  0  0
  1  6  1  0  0  0
  2  3  1  0  0  0
  2  7  1  0  0  0
  3  4  2  0  0  0
  3 16  1  0  0  0
  4  5  1  0  0  0
  4 14  1  0  0  0
  5  6  2  0  0  0
  5 13  1  0  0  0
  6 11  1  0  0  0
  7  8  2  0  0  0
  7 19  1  0  0  0
  8  9  1  0  0  0
  8 18  1  0  0  0
  9 10  2  0  0  0
  9 17  1  0  0  0
 10 20  1  0  0  0
 11 12  2  0  0  0
 11 21  1  0  0  0
 12 13  1  0  0  0
 12 31  1  0  0  0
 14 15  1  0  0  0
 15 29  1  0  0  0
 15 16  2  0  0  0
 16 22  1  0  0  0
 17 24  1  0  0  0
 17 23  1  0  0  0
 17 25  1  0  0  0
 18 27  1  0  0  0
 18 26  1  0  0  0
 18 28  1  0  0  0
 30 31  1  0  0  0
 30 35  1  0  0  0
 30 38  2  0  0  0
 31 32  2  0  0  0
 32 33  1  0  0  0
 32 40  1  0  0  0
 33 34  2  0  0  0
 33 42  1  0  0  0
 34 35  1  0  0  0
 34 43  1  0  0  0
 35 36  2  0  0  0
 36 37  1  0  0  0
 37 38  1  0  0  0
 37 39  1  0  0  0
 39 44  1  0  0  0
 39 45  1  0  0  0
 39 46  1  0  0  0
 40 41  1  0  0  0
 40 47  1  0  0  0
 41 42  1  0  0  0
 42 48  1  0  0  0
M  END
> <b_m_subgroup_collapsed>
0

> <r_j_HOMO-LUMO_Gap_Hartree>
0.1192

> <r_matsci_optelec_Electron_Reorganization_Energy_(eV)>
0.250683

> <r_matsci_optelec_Hole_Reorganization_Energy_(eV)>
0.267274

> <s_m_subgroup_title>
ALL-structures-1320->molecular-polymer-opto-all_copy

> <s_m_subgroupid>
ALL-structures-1320->molecular_materials_half_2-features_copy

$$$$
