# Supplementary material for: Band Gap and Reorganization Energy Prediction of Conducting Polymers by the Integration of Machine Learning and Density Functional Theory
Source: J Chem Inf Model. 2025 May 28;65(11):5360–9. doi: 10.1021/acs.jcim.5c00345 (PMC12152970; doi:10.1021/acs.jcim.5c00345)
Supplement: Supplementary file 2 [file ci5c00345_si_002.zip › Structures_1132.sdf]

D21A40
                    3D
 Schrodinger Suite 2024-2.
 51 57  0  0  1  0            999 V2000
    0.7703   -0.6573    0.1667 C   0  0  0  0  0  0
    0.8035    0.7674    0.1956 C   0  0  0  0  0  0
   -0.4413    1.5027    0.2241 C   0  0  0  0  0  0
   -1.6658    0.8158    0.2230 C   0  0  0  0  0  0
   -1.7015   -0.5963    0.1938 C   0  0  0  0  0  0
   -0.5084   -1.3347    0.1659 C   0  0  0  0  0  0
    2.0634    1.4101    0.1954 C   0  0  0  0  0  0
    3.2602    0.7103    0.1684 C   0  0  0  0  0  0
    3.2260   -0.7137    0.1403 C   0  0  0  0  0  0
    1.9978   -1.3570    0.1399 C   0  0  0  0  0  0
   -0.7622   -2.7331    0.1392 C   0  0  0  0  0  0
   -2.1022   -3.0870    0.1456 C   0  0  0  0  0  0
   -3.1134   -1.6139    0.1870 S   0  0  0  0  0  0
   -3.0296    1.9135    0.2604 S   0  0  0  0  0  0
   -1.9537    3.2865    0.2773 C   0  0  0  0  0  0
   -0.6380    2.9261    0.2558 C   0  0  0  0  0  0
    4.5066   -1.5154    0.1101 C   0  0  0  0  0  0
    4.5779    1.4497    0.1737 C   0  0  0  0  0  0
    2.0994    2.4963    0.2165 H   0  0  0  0  0  0
    1.9801   -2.4436    0.1187 H   0  0  0  0  0  0
    0.0068   -3.4880    0.1150 H   0  0  0  0  0  0
    0.1658    3.6534    0.2623 H   0  0  0  0  0  0
    4.2975   -2.5900    0.1130 H   0  0  0  0  0  0
    5.1444   -1.2968    0.9768 H   0  0  0  0  0  0
    5.1035   -1.2944   -0.7852 H   0  0  0  0  0  0
    5.1768    1.2054    1.0620 H   0  0  0  0  0  0
    4.4211    2.5333    0.1667 H   0  0  0  0  0  0
    5.1914    1.1951   -0.7009 H   0  0  0  0  0  0
   -2.3672    4.2865    0.3026 H   0  0  0  0  0  0
   -4.7453   -5.9225    0.1127 C   0  0  0  0  0  0
   -3.9747   -7.0906    0.0804 C   0  0  0  0  0  0
   -2.5921   -6.9431    0.0696 C   0  0  0  0  0  0
   -1.9429   -5.6411    0.0905 C   0  0  0  0  0  0
   -2.6916   -4.4232    0.1236 C   0  0  0  0  0  0
   -4.1150   -4.6050    0.1342 C   0  0  0  0  0  0
   -5.0183   -3.6098    0.1642 N   0  0  0  0  0  0
   -6.4999   -4.2950    0.1647 S   0  0  0  0  0  0
   -6.0944   -5.8751    0.1273 N   0  0  0  0  0  0
   -1.8384   -8.0901    0.0379 N   0  0  0  0  0  0
   -0.5323   -8.0147    0.0264 C   0  0  0  0  0  0
    0.1256   -6.7183    0.0472 C   0  0  0  0  0  0
   -0.5772   -5.6108    0.0776 N   0  0  0  0  0  0
    0.1984   -9.3381   -0.0089 C   0  0  0  0  0  0
    1.6277   -6.5396    0.0360 C   0  0  0  0  0  0
   -4.4242   -8.0766    0.0641 H   0  0  0  0  0  0
    1.2844   -9.2433   -0.0175 H   0  0  0  0  0  0
   -0.0890   -9.9378    0.8622 H   0  0  0  0  0  0
   -0.1062   -9.9004   -0.8988 H   0  0  0  0  0  0
    2.1801   -7.4791    0.0105 H   0  0  0  0  0  0
    1.9231   -5.9463   -0.8371 H   0  0  0  0  0  0
    1.9407   -5.9840    0.9276 H   0  0  0  0  0  0
  1 10  1  0  0  0
  1  2  2  0  0  0
  1  6  1  0  0  0
  2  3  1  0  0  0
  2  7  1  0  0  0
  3  4  2  0  0  0
  3 16  1  0  0  0
  4  5  1  0  0  0
  4 14  1  0  0  0
  5  6  2  0  0  0
  5 13  1  0  0  0
  6 11  1  0  0  0
  7  8  2  0  0  0
  7 19  1  0  0  0
  8  9  1  0  0  0
  8 18  1  0  0  0
  9 10  2  0  0  0
  9 17  1  0  0  0
 10 20  1  0  0  0
 11 12  2  0  0  0
 11 21  1  0  0  0
 12 13  1  0  0  0
 12 34  1  0  0  0
 14 15  1  0  0  0
 15 29  1  0  0  0
 15 16  2  0  0  0
 16 22  1  0  0  0
 17 24  1  0  0  0
 17 23  1  0  0  0
 17 25  1  0  0  0
 18 27  1  0  0  0
 18 26  1  0  0  0
 18 28  1  0  0  0
 30 31  1  0  0  0
 30 35  1  0  0  0
 30 38  2  0  0  0
 31 32  2  0  0  0
 31 45  1  0  0  0
 32 33  1  0  0  0
 32 39  1  0  0  0
 33 34  2  0  0  0
 33 42  1  0  0  0
 34 35  1  0  0  0
 35 36  2  0  0  0
 36 37  1  0  0  0
 37 38  1  0  0  0
 39 40  2  0  0  0
 40 41  1  0  0  0
 40 43  1  0  0  0
 41 42  2  0  0  0
 41 44  1  0  0  0
 43 46  1  0  0  0
 43 47  1  0  0  0
 43 48  1  0  0  0
 44 49  1  0  0  0
 44 50  1  0  0  0
 44 51  1  0  0  0
M  END
> <b_m_subgroup_collapsed>
0

> <r_j_HOMO-LUMO_Gap_Hartree>
0.07233

> <r_matsci_optelec_Electron_Reorganization_Energy_(eV)>
0.191075

> <r_matsci_optelec_Hole_Reorganization_Energy_(eV)>
0.158434

> <s_m_subgroup_title>
ALL-structures-1320->molecular-polymer-opto-all_copy

> <s_m_subgroupid>
ALL-structures-1320->molecular_materials_half_2-features_copy

$$$$
