# Supplementary material for: Band Gap and Reorganization Energy Prediction of Conducting Polymers by the Integration of Machine Learning and Density Functional Theory
Source: J Chem Inf Model. 2025 May 28;65(11):5360–9. doi: 10.1021/acs.jcim.5c00345 (PMC12152970; doi:10.1021/acs.jcim.5c00345)
Supplement: Supplementary file 2 [file ci5c00345_si_002.zip › Structures_1133.sdf]

D21A41
                    3D
 Schrodinger Suite 2024-2.
 46 52  0  0  1  0            999 V2000
    0.7514   -0.6910    0.1665 C   0  0  0  0  0  0
    0.8026    0.7331    0.1946 C   0  0  0  0  0  0
   -0.4323    1.4841    0.2232 C   0  0  0  0  0  0
   -1.6656    0.8125    0.2227 C   0  0  0  0  0  0
   -1.7198   -0.5992    0.1940 C   0  0  0  0  0  0
   -0.5347   -1.3533    0.1662 C   0  0  0  0  0  0
    2.0710    1.3596    0.1933 C   0  0  0  0  0  0
    3.2583    0.6444    0.1664 C   0  0  0  0  0  0
    3.2061   -0.7792    0.1395 C   0  0  0  0  0  0
    1.9700   -1.4067    0.1399 C   0  0  0  0  0  0
   -0.8071   -2.7498    0.1397 C   0  0  0  0  0  0
   -2.1530   -3.0736    0.1468 C   0  0  0  0  0  0
   -3.1474   -1.6007    0.1869 S   0  0  0  0  0  0
   -3.0150    1.9279    0.2601 S   0  0  0  0  0  0
   -1.9220    3.2879    0.2764 C   0  0  0  0  0  0
   -0.6114    2.9103    0.2545 C   0  0  0  0  0  0
    4.4763   -1.5969    0.1097 C   0  0  0  0  0  0
    4.5855    1.3666    0.1710 C   0  0  0  0  0  0
    2.1211    2.4453    0.2135 H   0  0  0  0  0  0
    1.9391   -2.4931    0.1196 H   0  0  0  0  0  0
   -0.0452   -3.5157    0.1155 H   0  0  0  0  0  0
    0.2015    3.6276    0.2606 H   0  0  0  0  0  0
    4.2535   -2.6687    0.1170 H   0  0  0  0  0  0
    5.1186   -1.3831    0.9743 H   0  0  0  0  0  0
    5.0741   -1.3868   -0.7877 H   0  0  0  0  0  0
    5.1786    1.1196    1.0625 H   0  0  0  0  0  0
    4.4430    2.4520    0.1574 H   0  0  0  0  0  0
    5.1981    1.0989   -0.7001 H   0  0  0  0  0  0
   -2.3235    4.2928    0.3016 H   0  0  0  0  0  0
   -1.9600   -5.5936    0.0931 C   0  0  0  0  0  0
   -2.7292   -4.4040    0.1252 C   0  0  0  0  0  0
   -4.1348   -4.6631    0.1336 C   0  0  0  0  0  0
   -4.7071   -6.0195    0.1109 C   0  0  0  0  0  0
   -3.9057   -7.1700    0.0792 C   0  0  0  0  0  0
   -2.5375   -6.9208    0.0711 C   0  0  0  0  0  0
   -1.5132   -7.8230    0.0424 N   0  0  0  0  0  0
   -0.4402   -7.0581    0.0480 N   0  0  0  0  0  0
   -0.6046   -5.7451    0.0767 N   0  0  0  0  0  0
    0.8924   -7.6474    0.0231 C   0  0  0  0  0  0
   -5.0820   -3.7058    0.1627 N   0  0  0  0  0  0
   -6.5274   -4.4595    0.1610 S   0  0  0  0  0  0
   -6.0606   -6.0192    0.1240 N   0  0  0  0  0  0
   -4.3271   -8.1679    0.0624 H   0  0  0  0  0  0
    1.6146   -6.8326    0.0331 H   0  0  0  0  0  0
    1.0177   -8.2857    0.9010 H   0  0  0  0  0  0
    1.0007   -8.2485   -0.8829 H   0  0  0  0  0  0
  1 10  1  0  0  0
  1  2  2  0  0  0
  1  6  1  0  0  0
  2  3  1  0  0  0
  2  7  1  0  0  0
  3  4  2  0  0  0
  3 16  1  0  0  0
  4  5  1  0  0  0
  4 14  1  0  0  0
  5  6  2  0  0  0
  5 13  1  0  0  0
  6 11  1  0  0  0
  7  8  2  0  0  0
  7 19  1  0  0  0
  8  9  1  0  0  0
  8 18  1  0  0  0
  9 10  2  0  0  0
  9 17  1  0  0  0
 10 20  1  0  0  0
 11 12  2  0  0  0
 11 21  1  0  0  0
 12 13  1  0  0  0
 12 31  1  0  0  0
 14 15  1  0  0  0
 15 29  1  0  0  0
 15 16  2  0  0  0
 16 22  1  0  0  0
 17 24  1  0  0  0
 17 23  1  0  0  0
 17 25  1  0  0  0
 18 27  1  0  0  0
 18 26  1  0  0  0
 18 28  1  0  0  0
 30 31  1  0  0  0
 30 35  1  0  0  0
 30 38  2  0  0  0
 31 32  2  0  0  0
 32 33  1  0  0  0
 32 40  1  0  0  0
 33 34  2  0  0  0
 33 42  1  0  0  0
 34 35  1  0  0  0
 34 43  1  0  0  0
 35 36  2  0  0  0
 36 37  1  0  0  0
 37 38  1  0  0  0
 37 39  1  0  0  0
 39 44  1  0  0  0
 39 45  1  0  0  0
 39 46  1  0  0  0
 40 41  2  0  0  0
 41 42  2  0  0  0
M  END
> <b_m_subgroup_collapsed>
0

> <r_j_HOMO-LUMO_Gap_Hartree>
0.07543

> <r_matsci_optelec_Electron_Reorganization_Energy_(eV)>
0.181938

> <r_matsci_optelec_Hole_Reorganization_Energy_(eV)>
0.183444

> <s_m_subgroup_title>
ALL-structures-1320->molecular-polymer-opto-all_copy

> <s_m_subgroupid>
ALL-structures-1320->molecular_materials_half_2-features_copy

$$$$
