# Supplementary material for: Band Gap and Reorganization Energy Prediction of Conducting Polymers by the Integration of Machine Learning and Density Functional Theory
Source: J Chem Inf Model. 2025 May 28;65(11):5360–9. doi: 10.1021/acs.jcim.5c00345 (PMC12152970; doi:10.1021/acs.jcim.5c00345)
Supplement: Supplementary file 2 [file ci5c00345_si_002.zip › Structures_1134.sdf]

D21A42
                    3D
 Schrodinger Suite 2024-2.
 48 54  0  0  1  0            999 V2000
    0.7294   -0.6794    0.2720 C   0  0  0  0  0  0
    0.7888    0.7452    0.2387 C   0  0  0  0  0  0
   -0.4397    1.5036    0.1920 C   0  0  0  0  0  0
   -1.6745    0.8389    0.1691 C   0  0  0  0  0  0
   -1.7354   -0.5733    0.1970 C   0  0  0  0  0  0
   -0.5601   -1.3340    0.2546 C   0  0  0  0  0  0
    2.0601    1.3654    0.2497 C   0  0  0  0  0  0
    3.2435    0.6454    0.2883 C   0  0  0  0  0  0
    3.1843   -0.7782    0.3213 C   0  0  0  0  0  0
    1.9455   -1.4005    0.3136 C   0  0  0  0  0  0
   -0.8460   -2.7344    0.2854 C   0  0  0  0  0  0
   -2.1885   -3.0467    0.2463 C   0  0  0  0  0  0
   -3.1703   -1.5660    0.1741 S   0  0  0  0  0  0
   -3.0172    1.9593    0.1121 S   0  0  0  0  0  0
   -1.9183    3.3148    0.1188 C   0  0  0  0  0  0
   -0.6106    2.9315    0.1626 C   0  0  0  0  0  0
    4.4520   -1.6000    0.3607 C   0  0  0  0  0  0
    4.5734    1.3632    0.2907 C   0  0  0  0  0  0
    2.1145    2.4508    0.2223 H   0  0  0  0  0  0
    1.9089   -2.4867    0.3362 H   0  0  0  0  0  0
   -0.0886   -3.5039    0.3238 H   0  0  0  0  0  0
    0.2060    3.6443    0.1758 H   0  0  0  0  0  0
    4.2258   -2.6709    0.3794 H   0  0  0  0  0  0
    5.0576   -1.3712    1.2478 H   0  0  0  0  0  0
    5.0875   -1.4081   -0.5141 H   0  0  0  0  0  0
    5.1666    1.1184    1.1817 H   0  0  0  0  0  0
    4.4343    2.4488    0.2714 H   0  0  0  0  0  0
    5.1838    1.0900   -0.5804 H   0  0  0  0  0  0
   -2.3148    4.3215    0.0900 H   0  0  0  0  0  0
   -1.9605   -5.5692    0.1198 C   0  0  0  0  0  0
   -2.7751   -4.3874    0.2229 C   0  0  0  0  0  0
   -4.1449   -4.6516    0.2944 C   0  0  0  0  0  0
   -4.7018   -5.9845    0.2334 C   0  0  0  0  0  0
   -3.9175   -7.1057    0.1162 C   0  0  0  0  0  0
   -2.5232   -6.8794    0.0728 C   0  0  0  0  0  0
   -1.5202   -7.7762   -0.0514 N   0  0  0  0  0  0
   -0.4375   -7.0119   -0.0727 N   0  0  0  0  0  0
   -0.6172   -5.6975    0.0239 N   0  0  0  0  0  0
    0.8917   -7.5902   -0.1918 C   0  0  0  0  0  0
   -5.1069   -3.6001    0.4478 N   0  0  0  0  0  0
   -6.7674   -4.3370   -0.1089 Se  0  0  0  0  0  0
   -6.1325   -6.0741    0.3283 N   0  0  0  0  0  0
    1.6074   -6.7690   -0.2063 H   0  0  0  0  0  0
    1.0829   -8.2472    0.6608 H   0  0  0  0  0  0
    0.9560   -8.1674   -1.1177 H   0  0  0  0  0  0
   -4.3409   -8.1018    0.0485 H   0  0  0  0  0  0
   -6.4194   -6.3233    1.2763 H   0  0  0  0  0  0
   -5.1626   -3.2809    1.4175 H   0  0  0  0  0  0
  1 10  1  0  0  0
  1  2  2  0  0  0
  1  6  1  0  0  0
  2  3  1  0  0  0
  2  7  1  0  0  0
  3  4  2  0  0  0
  3 16  1  0  0  0
  4  5  1  0  0  0
  4 14  1  0  0  0
  5  6  2  0  0  0
  5 13  1  0  0  0
  6 11  1  0  0  0
  7  8  2  0  0  0
  7 19  1  0  0  0
  8  9  1  0  0  0
  8 18  1  0  0  0
  9 10  2  0  0  0
  9 17  1  0  0  0
 10 20  1  0  0  0
 11 12  2  0  0  0
 11 21  1  0  0  0
 12 13  1  0  0  0
 12 31  1  0  0  0
 14 15  1  0  0  0
 15 29  1  0  0  0
 15 16  2  0  0  0
 16 22  1  0  0  0
 17 24  1  0  0  0
 17 23  1  0  0  0
 17 25  1  0  0  0
 18 27  1  0  0  0
 18 26  1  0  0  0
 18 28  1  0  0  0
 30 31  1  0  0  0
 30 35  1  0  0  0
 30 38  2  0  0  0
 31 32  2  0  0  0
 32 33  1  0  0  0
 32 40  1  0  0  0
 33 34  2  0  0  0
 33 42  1  0  0  0
 34 35  1  0  0  0
 34 46  1  0  0  0
 35 36  2  0  0  0
 36 37  1  0  0  0
 37 38  1  0  0  0
 37 39  1  0  0  0
 39 43  1  0  0  0
 39 44  1  0  0  0
 39 45  1  0  0  0
 40 41  1  0  0  0
 40 48  1  0  0  0
 41 42  1  0  0  0
 42 47  1  0  0  0
M  END
> <b_m_subgroup_collapsed>
0

> <r_j_HOMO-LUMO_Gap_Hartree>
0.11887

> <r_matsci_optelec_Electron_Reorganization_Energy_(eV)>
0.262376

> <r_matsci_optelec_Hole_Reorganization_Energy_(eV)>
0.240316

> <s_m_subgroup_title>
ALL-structures-1320->molecular-polymer-opto-all_copy

> <s_m_subgroupid>
ALL-structures-1320->molecular_materials_half_2-features_copy

$$$$
