# Supplementary material for: Band Gap and Reorganization Energy Prediction of Conducting Polymers by the Integration of Machine Learning and Density Functional Theory
Source: J Chem Inf Model. 2025 May 28;65(11):5360–9. doi: 10.1021/acs.jcim.5c00345 (PMC12152970; doi:10.1021/acs.jcim.5c00345)
Supplement: Supplementary file 2 [file ci5c00345_si_002.zip › Structures_1135.sdf]

D21A43
                    3D
 Schrodinger Suite 2024-2.
 42 48  0  0  1  0            999 V2000
    0.7517   -0.6436    0.1677 C   0  0  0  0  0  0
    0.8006    0.7807    0.1947 C   0  0  0  0  0  0
   -0.4364    1.5286    0.2217 C   0  0  0  0  0  0
   -1.6700    0.8547    0.2213 C   0  0  0  0  0  0
   -1.7232   -0.5553    0.1940 C   0  0  0  0  0  0
   -0.5348   -1.3068    0.1674 C   0  0  0  0  0  0
    2.0672    1.4095    0.1938 C   0  0  0  0  0  0
    3.2554    0.6948    0.1682 C   0  0  0  0  0  0
    3.2050   -0.7289    0.1423 C   0  0  0  0  0  0
    1.9694   -1.3586    0.1424 C   0  0  0  0  0  0
   -0.8010   -2.6997    0.1421 C   0  0  0  0  0  0
   -2.1491   -3.0358    0.1485 C   0  0  0  0  0  0
   -3.1480   -1.5604    0.1878 S   0  0  0  0  0  0
   -3.0199    1.9689    0.2568 S   0  0  0  0  0  0
   -1.9282    3.3287    0.2722 C   0  0  0  0  0  0
   -0.6161    2.9532    0.2515 C   0  0  0  0  0  0
    4.4749   -1.5465    0.1138 C   0  0  0  0  0  0
    4.5813    1.4184    0.1730 C   0  0  0  0  0  0
    2.1161    2.4951    0.2133 H   0  0  0  0  0  0
    1.9401   -2.4448    0.1228 H   0  0  0  0  0  0
   -0.0359   -3.4608    0.1190 H   0  0  0  0  0  0
    0.1961    3.6713    0.2573 H   0  0  0  0  0  0
    4.2522   -2.6180    0.1229 H   0  0  0  0  0  0
    5.1167   -1.3307    0.9780 H   0  0  0  0  0  0
    5.0718   -1.3374   -0.7840 H   0  0  0  0  0  0
    5.1732    1.1722    1.0649 H   0  0  0  0  0  0
    4.4382    2.5035    0.1581 H   0  0  0  0  0  0
    5.1943    1.1496   -0.6971 H   0  0  0  0  0  0
   -2.3301    4.3335    0.2961 H   0  0  0  0  0  0
   -2.5290   -6.9054    0.0736 C   0  0  0  0  0  0
   -3.9073   -7.1174    0.0830 C   0  0  0  0  0  0
   -4.7181   -5.9737    0.1143 C   0  0  0  0  0  0
   -4.1349   -4.6088    0.1363 C   0  0  0  0  0  0
   -2.7182   -4.3673    0.1272 C   0  0  0  0  0  0
   -1.9282   -5.5585    0.0951 C   0  0  0  0  0  0
   -0.5782   -5.6080    0.0807 N   0  0  0  0  0  0
   -0.1479   -7.1787    0.0445 S   0  0  0  0  0  0
   -1.6046   -7.8984    0.0443 N   0  0  0  0  0  0
   -6.0634   -6.0367    0.1264 N   0  0  0  0  0  0
   -6.6544   -4.3524    0.1666 Se  0  0  0  0  0  0
   -5.0264   -3.6131    0.1655 N   0  0  0  0  0  0
   -4.3330   -8.1131    0.0670 H   0  0  0  0  0  0
  1 10  1  0  0  0
  1  2  2  0  0  0
  1  6  1  0  0  0
  2  3  1  0  0  0
  2  7  1  0  0  0
  3  4  2  0  0  0
  3 16  1  0  0  0
  4  5  1  0  0  0
  4 14  1  0  0  0
  5  6  2  0  0  0
  5 13  1  0  0  0
  6 11  1  0  0  0
  7  8  2  0  0  0
  7 19  1  0  0  0
  8  9  1  0  0  0
  8 18  1  0  0  0
  9 10  2  0  0  0
  9 17  1  0  0  0
 10 20  1  0  0  0
 11 12  2  0  0  0
 11 21  1  0  0  0
 12 13  1  0  0  0
 12 34  1  0  0  0
 14 15  1  0  0  0
 15 29  1  0  0  0
 15 16  2  0  0  0
 16 22  1  0  0  0
 17 24  1  0  0  0
 17 23  1  0  0  0
 17 25  1  0  0  0
 18 27  1  0  0  0
 18 26  1  0  0  0
 18 28  1  0  0  0
 30 31  1  0  0  0
 30 35  1  0  0  0
 30 38  2  0  0  0
 31 32  2  0  0  0
 31 42  1  0  0  0
 32 33  1  0  0  0
 32 39  1  0  0  0
 33 34  2  0  0  0
 33 41  1  0  0  0
 34 35  1  0  0  0
 35 36  2  0  0  0
 36 37  1  0  0  0
 37 38  1  0  0  0
 39 40  2  0  0  0
 40 41  2  0  0  0
M  END
> <b_m_subgroup_collapsed>
0

> <r_j_HOMO-LUMO_Gap_Hartree>
0.05642

> <r_matsci_optelec_Electron_Reorganization_Energy_(eV)>
0.158424

> <r_matsci_optelec_Hole_Reorganization_Energy_(eV)>
0.204162

> <s_m_subgroup_title>
ALL-structures-1320->molecular-polymer-opto-all_copy

> <s_m_subgroupid>
ALL-structures-1320->molecular_materials_half_2-features_copy

$$$$
