# Supplementary material for: Band Gap and Reorganization Energy Prediction of Conducting Polymers by the Integration of Machine Learning and Density Functional Theory
Source: J Chem Inf Model. 2025 May 28;65(11):5360–9. doi: 10.1021/acs.jcim.5c00345 (PMC12152970; doi:10.1021/acs.jcim.5c00345)
Supplement: Supplementary file 2 [file ci5c00345_si_002.zip › Structures_1136.sdf]

D21A44
                    3D
 Schrodinger Suite 2024-2.
 46 52  0  0  1  0            999 V2000
    0.7927   -0.5832    0.2158 C   0  0  0  0  0  0
    0.7889    0.8400    0.1332 C   0  0  0  0  0  0
   -0.4723    1.5425    0.0882 C   0  0  0  0  0  0
   -1.6811    0.8278    0.1235 C   0  0  0  0  0  0
   -1.6771   -0.5820    0.1980 C   0  0  0  0  0  0
   -0.4664   -1.2924    0.2459 C   0  0  0  0  0  0
    2.0332    1.5138    0.1017 C   0  0  0  0  0  0
    3.2455    0.8452    0.1496 C   0  0  0  0  0  0
    3.2478   -0.5793    0.2372 C   0  0  0  0  0  0
    2.0377   -1.2529    0.2684 C   0  0  0  0  0  0
   -0.6781   -2.7012    0.3242 C   0  0  0  0  0  0
   -2.0036   -3.0749    0.3330 C   0  0  0  0  0  0
   -3.0588   -1.6431    0.2643 S   0  0  0  0  0  0
   -3.0713    1.8890    0.0604 S   0  0  0  0  0  0
   -2.0293    3.2861   -0.0135 C   0  0  0  0  0  0
   -0.7054    2.9592    0.0091 C   0  0  0  0  0  0
    4.5483   -1.3456    0.2965 C   0  0  0  0  0  0
    4.5448    1.6146    0.1132 C   0  0  0  0  0  0
    2.0410    2.5992    0.0377 H   0  0  0  0  0  0
    2.0470   -2.3374    0.3412 H   0  0  0  0  0  0
    0.1106   -3.4361    0.3805 H   0  0  0  0  0  0
    0.0804    3.7050   -0.0291 H   0  0  0  0  0  0
    4.3672   -2.4224    0.3719 H   0  0  0  0  0  0
    5.1564   -1.0475    1.1610 H   0  0  0  0  0  0
    5.1629   -1.1717   -0.5971 H   0  0  0  0  0  0
    5.1464    1.4375    1.0148 H   0  0  0  0  0  0
    4.3639    2.6917    0.0401 H   0  0  0  0  0  0
    5.1664    1.3212   -0.7431 H   0  0  0  0  0  0
   -2.4669    4.2748   -0.0690 H   0  0  0  0  0  0
   -0.9024   -5.9801    1.4397 C   0  0  0  0  0  0
   -0.7982   -7.3740    1.9372 C   0  0  0  0  0  0
   -1.8047   -8.3791    1.7302 C   0  0  0  0  0  0
   -3.0586   -8.0859    1.0143 C   0  0  0  0  0  0
   -3.1908   -6.6727    0.5855 C   0  0  0  0  0  0
   -2.1834   -5.6493    0.7810 C   0  0  0  0  0  0
   -2.6083   -4.3919    0.3298 C   0  0  0  0  0  0
   -4.2282   -4.5273   -0.3564 S   0  0  0  0  0  0
   -4.3310   -6.2061   -0.0104 C   0  0  0  0  0  0
   -1.4594   -9.5958    2.2635 C   0  0  0  0  0  0
    0.0884   -9.5281    3.0260 S   0  0  0  0  0  0
    0.2870   -7.8585    2.6251 C   0  0  0  0  0  0
   -3.9292   -8.9271    0.8031 O   0  0  0  0  0  0
    0.0395   -5.1975    1.5780 O   0  0  0  0  0  0
   -5.2156   -6.7810   -0.2509 H   0  0  0  0  0  0
   -2.0390  -10.5093    2.2413 H   0  0  0  0  0  0
    1.1787   -7.3144    2.9068 H   0  0  0  0  0  0
  1 10  1  0  0  0
  1  2  2  0  0  0
  1  6  1  0  0  0
  2  3  1  0  0  0
  2  7  1  0  0  0
  3  4  2  0  0  0
  3 16  1  0  0  0
  4  5  1  0  0  0
  4 14  1  0  0  0
  5  6  2  0  0  0
  5 13  1  0  0  0
  6 11  1  0  0  0
  7  8  2  0  0  0
  7 19  1  0  0  0
  8  9  1  0  0  0
  8 18  1  0  0  0
  9 10  2  0  0  0
  9 17  1  0  0  0
 10 20  1  0  0  0
 11 12  2  0  0  0
 11 21  1  0  0  0
 12 13  1  0  0  0
 12 36  1  0  0  0
 14 15  1  0  0  0
 15 29  1  0  0  0
 15 16  2  0  0  0
 16 22  1  0  0  0
 17 24  1  0  0  0
 17 23  1  0  0  0
 17 25  1  0  0  0
 18 27  1  0  0  0
 18 26  1  0  0  0
 18 28  1  0  0  0
 30 31  1  0  0  0
 30 35  1  0  0  0
 30 43  2  0  0  0
 31 32  1  0  0  0
 31 41  2  0  0  0
 32 33  1  0  0  0
 32 39  2  0  0  0
 33 34  1  0  0  0
 33 42  2  0  0  0
 34 35  1  0  0  0
 34 38  2  0  0  0
 35 36  2  0  0  0
 36 37  1  0  0  0
 37 38  1  0  0  0
 38 44  1  0  0  0
 39 40  1  0  0  0
 39 45  1  0  0  0
 40 41  1  0  0  0
 41 46  1  0  0  0
M  END
> <b_m_subgroup_collapsed>
0

> <r_j_HOMO-LUMO_Gap_Hartree>
0.106

> <r_matsci_optelec_Electron_Reorganization_Energy_(eV)>
0.251235

> <r_matsci_optelec_Hole_Reorganization_Energy_(eV)>
0.211487

> <s_m_subgroup_title>
ALL-structures-1320->molecular-polymer-opto-all_copy

> <s_m_subgroupid>
ALL-structures-1320->molecular_materials_half_2-features_copy

$$$$
