# Supplementary material for: Band Gap and Reorganization Energy Prediction of Conducting Polymers by the Integration of Machine Learning and Density Functional Theory
Source: J Chem Inf Model. 2025 May 28;65(11):5360–9. doi: 10.1021/acs.jcim.5c00345 (PMC12152970; doi:10.1021/acs.jcim.5c00345)
Supplement: Supplementary file 2 [file ci5c00345_si_002.zip › Structures_1137.sdf]

D21A45
                    3D
 Schrodinger Suite 2024-2.
 48 54  0  0  1  0            999 V2000
    0.7603   -0.7027    0.1704 C   0  0  0  0  0  0
    0.8762    0.7172    0.1926 C   0  0  0  0  0  0
   -0.3245    1.5248    0.2166 C   0  0  0  0  0  0
   -1.5887    0.9147    0.2181 C   0  0  0  0  0  0
   -1.7083   -0.4936    0.1954 C   0  0  0  0  0  0
   -0.5593   -1.3003    0.1715 C   0  0  0  0  0  0
    2.1710    1.2864    0.1901 C   0  0  0  0  0  0
    3.3253    0.5178    0.1673 C   0  0  0  0  0  0
    3.2085   -0.9021    0.1463 C   0  0  0  0  0  0
    1.9445   -1.4738    0.1481 C   0  0  0  0  0  0
   -0.9007   -2.6756    0.1494 C   0  0  0  0  0  0
   -2.2632   -2.9517    0.1556 C   0  0  0  0  0  0
   -3.1779   -1.4161    0.1939 S   0  0  0  0  0  0
   -2.8845    2.0904    0.2497 S   0  0  0  0  0  0
   -1.7276    3.3937    0.2600 C   0  0  0  0  0  0
   -0.4346    2.9566    0.2411 C   0  0  0  0  0  0
    4.4409   -1.7760    0.1214 C   0  0  0  0  0  0
    4.6838    1.1796    0.1689 C   0  0  0  0  0  0
    2.2692    2.3687    0.2057 H   0  0  0  0  0  0
    1.8647   -2.5577    0.1322 H   0  0  0  0  0  0
   -0.1641   -3.4613    0.1283 H   0  0  0  0  0  0
    0.4113    3.6343    0.2445 H   0  0  0  0  0  0
    4.1714   -2.8369    0.1253 H   0  0  0  0  0  0
    5.0870   -1.5921    0.9900 H   0  0  0  0  0  0
    5.0520   -1.5903   -0.7720 H   0  0  0  0  0  0
    5.2697    0.9008    1.0552 H   0  0  0  0  0  0
    4.5906    2.2703    0.1620 H   0  0  0  0  0  0
    5.2785    0.8897   -0.7072 H   0  0  0  0  0  0
   -2.0796    4.4171    0.2800 H   0  0  0  0  0  0
   -2.5268   -6.8392    0.0646 C   0  0  0  0  0  0
   -3.9235   -7.0918    0.0752 C   0  0  0  0  0  0
   -4.7040   -5.9802    0.1128 C   0  0  0  0  0  0
   -4.2267   -4.6251    0.1408 C   0  0  0  0  0  0
   -2.8642   -4.2860    0.1320 C   0  0  0  0  0  0
   -1.9959   -5.4767    0.0921 C   0  0  0  0  0  0
   -0.6607   -5.4713    0.0758 N   0  0  0  0  0  0
   -0.1454   -7.0269    0.0308 S   0  0  0  0  0  0
   -1.5942   -7.7938    0.0293 N   0  0  0  0  0  0
   -6.1930   -5.9789    0.1318 C   0  0  0  0  0  0
   -6.5659   -4.6436    0.1708 N   0  0  0  0  0  0
   -5.4600   -3.7765    0.1788 C   0  0  0  0  0  0
   -6.9546   -6.9302    0.1171 O   0  0  0  0  0  0
   -7.9479   -4.1934    0.2004 C   0  0  0  0  0  0
   -5.5797   -2.5650    0.2121 O   0  0  0  0  0  0
   -4.3281   -8.0975    0.0549 H   0  0  0  0  0  0
   -7.9437   -3.1032    0.2282 H   0  0  0  0  0  0
   -8.4754   -4.5445   -0.6914 H   0  0  0  0  0  0
   -8.4523   -4.5900    1.0864 H   0  0  0  0  0  0
  1 10  1  0  0  0
  1  2  2  0  0  0
  1  6  1  0  0  0
  2  3  1  0  0  0
  2  7  1  0  0  0
  3  4  2  0  0  0
  3 16  1  0  0  0
  4  5  1  0  0  0
  4 14  1  0  0  0
  5  6  2  0  0  0
  5 13  1  0  0  0
  6 11  1  0  0  0
  7  8  2  0  0  0
  7 19  1  0  0  0
  8  9  1  0  0  0
  8 18  1  0  0  0
  9 10  2  0  0  0
  9 17  1  0  0  0
 10 20  1  0  0  0
 11 12  2  0  0  0
 11 21  1  0  0  0
 12 13  1  0  0  0
 12 34  1  0  0  0
 14 15  1  0  0  0
 15 29  1  0  0  0
 15 16  2  0  0  0
 16 22  1  0  0  0
 17 24  1  0  0  0
 17 23  1  0  0  0
 17 25  1  0  0  0
 18 27  1  0  0  0
 18 26  1  0  0  0
 18 28  1  0  0  0
 30 31  1  0  0  0
 30 35  1  0  0  0
 30 38  2  0  0  0
 31 32  2  0  0  0
 31 45  1  0  0  0
 32 33  1  0  0  0
 32 39  1  0  0  0
 33 34  2  0  0  0
 33 41  1  0  0  0
 34 35  1  0  0  0
 35 36  2  0  0  0
 36 37  1  0  0  0
 37 38  1  0  0  0
 39 40  1  0  0  0
 39 42  2  0  0  0
 40 41  1  0  0  0
 40 43  1  0  0  0
 41 44  2  0  0  0
 43 46  1  0  0  0
 43 47  1  0  0  0
 43 48  1  0  0  0
M  END
> <b_m_subgroup_collapsed>
0

> <r_j_HOMO-LUMO_Gap_Hartree>
0.08806

> <r_matsci_optelec_Electron_Reorganization_Energy_(eV)>
0.21181

> <r_matsci_optelec_Hole_Reorganization_Energy_(eV)>
0.162668

> <s_m_subgroup_title>
ALL-structures-1320->molecular-polymer-opto-all_copy

> <s_m_subgroupid>
ALL-structures-1320->molecular_materials_half_2-features_copy

$$$$
