# Supplementary material for: Band Gap and Reorganization Energy Prediction of Conducting Polymers by the Integration of Machine Learning and Density Functional Theory
Source: J Chem Inf Model. 2025 May 28;65(11):5360–9. doi: 10.1021/acs.jcim.5c00345 (PMC12152970; doi:10.1021/acs.jcim.5c00345)
Supplement: Supplementary file 2 [file ci5c00345_si_002.zip › Structures_1138.sdf]

D21A46
                    3D
 Schrodinger Suite 2024-2.
 52 58  0  0  1  0            999 V2000
    0.7591   -0.7322    0.1683 C   0  0  0  0  0  0
    0.8917    0.6862    0.1909 C   0  0  0  0  0  0
   -0.2992    1.5074    0.2169 C   0  0  0  0  0  0
   -1.5695    0.9107    0.2202 C   0  0  0  0  0  0
   -1.7047   -0.4971    0.1973 C   0  0  0  0  0  0
   -0.5653   -1.3157    0.1710 C   0  0  0  0  0  0
    2.1937    1.2395    0.1869 C   0  0  0  0  0  0
    3.3386    0.4574    0.1623 C   0  0  0  0  0  0
    3.2047   -0.9612    0.1409 C   0  0  0  0  0  0
    1.9343   -1.5171    0.1440 C   0  0  0  0  0  0
   -0.9224   -2.6893    0.1489 C   0  0  0  0  0  0
   -2.2854   -2.9447    0.1567 C   0  0  0  0  0  0
   -3.1854   -1.4055    0.1978 S   0  0  0  0  0  0
   -2.8524    2.1004    0.2542 S   0  0  0  0  0  0
   -1.6816    3.3923    0.2629 C   0  0  0  0  0  0
   -0.3939    2.9409    0.2419 C   0  0  0  0  0  0
    4.4265   -1.8500    0.1140 C   0  0  0  0  0  0
    4.7052    1.1025    0.1626 C   0  0  0  0  0  0
    2.3049    2.3206    0.2031 H   0  0  0  0  0  0
    1.8405   -2.6000    0.1279 H   0  0  0  0  0  0
   -0.1964   -3.4864    0.1264 H   0  0  0  0  0  0
    0.4595    3.6092    0.2441 H   0  0  0  0  0  0
    4.1432   -2.9074    0.1175 H   0  0  0  0  0  0
    5.0760   -1.6754    0.9819 H   0  0  0  0  0  0
    5.0391   -1.6719   -0.7801 H   0  0  0  0  0  0
    5.2892    0.8159    1.0477 H   0  0  0  0  0  0
    4.6250    2.1942    0.1570 H   0  0  0  0  0  0
    5.2953    0.8066   -0.7148 H   0  0  0  0  0  0
   -2.0229    4.4194    0.2836 H   0  0  0  0  0  0
   -2.5354   -6.7976    0.0694 C   0  0  0  0  0  0
   -3.9156   -7.0936    0.0772 C   0  0  0  0  0  0
   -4.7148   -5.9869    0.1122 C   0  0  0  0  0  0
   -4.2490   -4.6308    0.1394 C   0  0  0  0  0  0
   -2.8865   -4.2799    0.1328 C   0  0  0  0  0  0
   -2.0324   -5.4578    0.0959 C   0  0  0  0  0  0
   -0.6819   -5.5446    0.0794 N   0  0  0  0  0  0
   -1.4949   -7.6553    0.0379 N   0  0  0  0  0  0
   -6.2026   -5.9929    0.1285 C   0  0  0  0  0  0
   -6.5854   -4.6577    0.1648 N   0  0  0  0  0  0
   -5.4834   -3.7867    0.1734 C   0  0  0  0  0  0
   -6.9625   -6.9465    0.1139 O   0  0  0  0  0  0
   -7.9696   -4.2150    0.1910 C   0  0  0  0  0  0
   -5.6027   -2.5743    0.2040 O   0  0  0  0  0  0
   -0.4462   -6.8479    0.0460 N   0  0  0  0  0  0
    0.9147   -7.3654    0.0194 C   0  0  0  0  0  0
   -4.3084   -8.1043    0.0572 H   0  0  0  0  0  0
   -7.9705   -3.1246    0.2172 H   0  0  0  0  0  0
   -8.4949   -4.5689   -0.7011 H   0  0  0  0  0  0
   -8.4749   -4.6115    1.0768 H   0  0  0  0  0  0
    0.8487   -8.4522   -0.0059 H   0  0  0  0  0  0
    1.4275   -6.9924   -0.8706 H   0  0  0  0  0  0
    1.4461   -7.0352    0.9154 H   0  0  0  0  0  0
  1 10  1  0  0  0
  1  2  2  0  0  0
  1  6  1  0  0  0
  2  3  1  0  0  0
  2  7  1  0  0  0
  3  4  2  0  0  0
  3 16  1  0  0  0
  4  5  1  0  0  0
  4 14  1  0  0  0
  5  6  2  0  0  0
  5 13  1  0  0  0
  6 11  1  0  0  0
  7  8  2  0  0  0
  7 19  1  0  0  0
  8  9  1  0  0  0
  8 18  1  0  0  0
  9 10  2  0  0  0
  9 17  1  0  0  0
 10 20  1  0  0  0
 11 12  2  0  0  0
 11 21  1  0  0  0
 12 13  1  0  0  0
 12 34  1  0  0  0
 14 15  1  0  0  0
 15 29  1  0  0  0
 15 16  2  0  0  0
 16 22  1  0  0  0
 17 24  1  0  0  0
 17 23  1  0  0  0
 17 25  1  0  0  0
 18 27  1  0  0  0
 18 26  1  0  0  0
 18 28  1  0  0  0
 30 31  1  0  0  0
 30 35  1  0  0  0
 30 37  2  0  0  0
 31 32  2  0  0  0
 31 46  1  0  0  0
 32 33  1  0  0  0
 32 38  1  0  0  0
 33 34  2  0  0  0
 33 40  1  0  0  0
 34 35  1  0  0  0
 35 36  2  0  0  0
 36 44  1  0  0  0
 37 44  1  0  0  0
 38 39  1  0  0  0
 38 41  2  0  0  0
 39 40  1  0  0  0
 39 42  1  0  0  0
 40 43  2  0  0  0
 42 47  1  0  0  0
 42 48  1  0  0  0
 42 49  1  0  0  0
 44 45  1  0  0  0
 45 50  1  0  0  0
 45 51  1  0  0  0
 45 52  1  0  0  0
M  END
> <b_m_subgroup_collapsed>
0

> <r_j_HOMO-LUMO_Gap_Hartree>
0.1066

> <r_matsci_optelec_Electron_Reorganization_Energy_(eV)>
0.26041

> <r_matsci_optelec_Hole_Reorganization_Energy_(eV)>
0.195235

> <s_m_subgroup_title>
ALL-structures-1320->molecular-polymer-opto-all_copy

> <s_m_subgroupid>
ALL-structures-1320->molecular_materials_half_2-features_copy

$$$$
