# Supplementary material for: Band Gap and Reorganization Energy Prediction of Conducting Polymers by the Integration of Machine Learning and Density Functional Theory
Source: J Chem Inf Model. 2025 May 28;65(11):5360–9. doi: 10.1021/acs.jcim.5c00345 (PMC12152970; doi:10.1021/acs.jcim.5c00345)
Supplement: Supplementary file 2 [file ci5c00345_si_002.zip › Structures_1139.sdf]

D21A47
                    3D
 Schrodinger Suite 2024-2.
 47 54  0  0  1  0            999 V2000
    0.7442   -0.7008    0.1641 C   0  0  0  0  0  0
    0.8117    0.7228    0.1950 C   0  0  0  0  0  0
   -0.4128    1.4887    0.2236 C   0  0  0  0  0  0
   -1.6546    0.8338    0.2208 C   0  0  0  0  0  0
   -1.7203   -0.5765    0.1897 C   0  0  0  0  0  0
   -0.5477   -1.3463    0.1619 C   0  0  0  0  0  0
    2.0883    1.3331    0.1966 C   0  0  0  0  0  0
    3.2665    0.6033    0.1696 C   0  0  0  0  0  0
    3.1973   -0.8201    0.1394 C   0  0  0  0  0  0
    1.9542   -1.4318    0.1371 C   0  0  0  0  0  0
   -0.8393   -2.7450    0.1342 C   0  0  0  0  0  0
   -2.1815   -3.0414    0.1411 C   0  0  0  0  0  0
   -3.1591   -1.5697    0.1798 S   0  0  0  0  0  0
   -2.9910    1.9631    0.2584 S   0  0  0  0  0  0
   -1.8809    3.3098    0.2785 C   0  0  0  0  0  0
   -0.5753    2.9172    0.2574 C   0  0  0  0  0  0
    4.4575   -1.6531    0.1090 C   0  0  0  0  0  0
    4.6025    1.3088    0.1773 C   0  0  0  0  0  0
    2.1515    2.4178    0.2193 H   0  0  0  0  0  0
    1.9128   -2.5177    0.1144 H   0  0  0  0  0  0
   -0.0767   -3.5159    0.1100 H   0  0  0  0  0  0
    0.2459    3.6246    0.2656 H   0  0  0  0  0  0
    4.2227   -2.7222    0.1121 H   0  0  0  0  0  0
    5.1002   -1.4495    0.9755 H   0  0  0  0  0  0
    5.0588   -1.4463   -0.7865 H   0  0  0  0  0  0
    5.1919    1.0501    1.0676 H   0  0  0  0  0  0
    4.4736    2.3959    0.1684 H   0  0  0  0  0  0
    5.2113    1.0366   -0.6949 H   0  0  0  0  0  0
   -2.2714    4.3189    0.3051 H   0  0  0  0  0  0
   -6.9604   -8.5869    0.0855 N   0  0  0  0  0  0
   -7.6907   -7.4223    0.1142 O   0  0  0  0  0  0
   -6.9010   -6.2977    0.1266 N   0  0  0  0  0  0
   -5.6678   -6.7544    0.1052 C   0  0  0  0  0  0
   -5.7046   -8.1948    0.0793 C   0  0  0  0  0  0
   -4.4172   -6.0437    0.1052 C   0  0  0  0  0  0
   -3.2522   -6.8208    0.0783 C   0  0  0  0  0  0
   -3.2874   -8.2508    0.0527 C   0  0  0  0  0  0
   -4.4927   -8.9674    0.0525 C   0  0  0  0  0  0
   -4.1600   -4.6449    0.1290 C   0  0  0  0  0  0
   -2.8170   -4.3389    0.1213 C   0  0  0  0  0  0
   -1.8329   -5.8077    0.0812 S   0  0  0  0  0  0
   -4.3004  -10.3836    0.0251 C   0  0  0  0  0  0
   -2.9789  -10.7272    0.0049 C   0  0  0  0  0  0
   -1.9229   -9.3376    0.0185 S   0  0  0  0  0  0
   -4.9466   -3.8989    0.1515 H   0  0  0  0  0  0
   -5.1136  -11.1003    0.0208 H   0  0  0  0  0  0
   -2.5476  -11.7193   -0.0173 H   0  0  0  0  0  0
  1 10  1  0  0  0
  1  2  2  0  0  0
  1  6  1  0  0  0
  2  3  1  0  0  0
  2  7  1  0  0  0
  3  4  2  0  0  0
  3 16  1  0  0  0
  4  5  1  0  0  0
  4 14  1  0  0  0
  5  6  2  0  0  0
  5 13  1  0  0  0
  6 11  1  0  0  0
  7  8  2  0  0  0
  7 19  1  0  0  0
  8  9  1  0  0  0
  8 18  1  0  0  0
  9 10  2  0  0  0
  9 17  1  0  0  0
 10 20  1  0  0  0
 11 12  2  0  0  0
 11 21  1  0  0  0
 12 13  1  0  0  0
 12 40  1  0  0  0
 14 15  1  0  0  0
 15 29  1  0  0  0
 15 16  2  0  0  0
 16 22  1  0  0  0
 17 24  1  0  0  0
 17 23  1  0  0  0
 17 25  1  0  0  0
 18 27  1  0  0  0
 18 26  1  0  0  0
 18 28  1  0  0  0
 30 31  1  0  0  0
 30 34  2  0  0  0
 31 32  1  0  0  0
 32 33  2  0  0  0
 33 34  1  0  0  0
 33 35  1  0  0  0
 34 38  1  0  0  0
 35 36  2  0  0  0
 35 39  1  0  0  0
 36 37  1  0  0  0
 36 41  1  0  0  0
 37 38  2  0  0  0
 37 44  1  0  0  0
 38 42  1  0  0  0
 39 40  2  0  0  0
 39 45  1  0  0  0
 40 41  1  0  0  0
 42 43  2  0  0  0
 42 46  1  0  0  0
 43 44  1  0  0  0
 43 47  1  0  0  0
M  END
> <b_m_subgroup_collapsed>
0

> <r_j_HOMO-LUMO_Gap_Hartree>
0.10554

> <r_matsci_optelec_Electron_Reorganization_Energy_(eV)>
0.198816

> <r_matsci_optelec_Hole_Reorganization_Energy_(eV)>
0.204442

> <s_m_subgroup_title>
ALL-structures-1320->molecular-polymer-opto-all_copy

> <s_m_subgroupid>
ALL-structures-1320->molecular_materials_half_2-features_copy

$$$$
