# Supplementary material for: Band Gap and Reorganization Energy Prediction of Conducting Polymers by the Integration of Machine Learning and Density Functional Theory
Source: J Chem Inf Model. 2025 May 28;65(11):5360–9. doi: 10.1021/acs.jcim.5c00345 (PMC12152970; doi:10.1021/acs.jcim.5c00345)
Supplement: Supplementary file 2 [file ci5c00345_si_002.zip › Structures_114.sdf]

D2A10
                    3D
 Schrodinger Suite 2024-2.
 60 64  0  0  1  0            999 V2000
   -3.6434   -0.1392    0.7739 C   0  0  0  0  0  0
   -2.4071    0.5016    0.7568 C   0  0  0  0  0  0
   -1.3319   -0.0485    0.0391 C   0  0  0  0  0  0
   -1.5417   -1.2586   -0.6516 C   0  0  0  0  0  0
   -2.7768   -1.8942   -0.6168 C   0  0  0  0  0  0
   -3.8638   -1.3524    0.0964 C   0  0  0  0  0  0
   -0.0683    0.5899    0.0130 N   0  0  0  0  0  0
    0.0246    2.0075   -0.0483 C   0  0  0  0  0  0
    1.1237   -0.1894    0.0512 C   0  0  0  0  0  0
   -0.8119    2.7468   -0.8996 C   0  0  0  0  0  0
   -0.7097    4.1355   -0.9590 C   0  0  0  0  0  0
    0.2340    4.8275   -0.1883 C   0  0  0  0  0  0
    1.0680    4.0840    0.6579 C   0  0  0  0  0  0
    0.9639    2.6966    0.7356 C   0  0  0  0  0  0
    2.1860    0.0798   -0.8187 C   0  0  0  0  0  0
    3.3657   -0.6702   -0.7750 C   0  0  0  0  0  0
    3.4875   -1.7246    0.1369 C   0  0  0  0  0  0
    2.4234   -2.0071    1.0069 C   0  0  0  0  0  0
    1.2628   -1.2442    0.9705 C   0  0  0  0  0  0
    4.5906   -2.5258    0.2594 O   0  0  0  0  0  0
    5.6922   -2.2965   -0.6070 C   0  0  0  0  0  0
   -4.4584    0.3069    1.3405 H   0  0  0  0  0  0
   -2.2709    1.4302    1.3026 H   0  0  0  0  0  0
   -0.7259   -1.6970   -1.2184 H   0  0  0  0  0  0
   -2.8978   -2.8240   -1.1659 H   0  0  0  0  0  0
   -1.5415    2.2305   -1.5166 H   0  0  0  0  0  0
   -1.3674    4.6892   -1.6246 H   0  0  0  0  0  0
    1.8021    4.5983    1.2734 H   0  0  0  0  0  0
    1.6127    2.1406    1.4060 H   0  0  0  0  0  0
    2.0964    0.8889   -1.5387 H   0  0  0  0  0  0
    4.1688   -0.4255   -1.4622 H   0  0  0  0  0  0
    2.5294   -2.8244    1.7153 H   0  0  0  0  0  0
    0.4528   -1.4657    1.6600 H   0  0  0  0  0  0
    6.1143   -1.2924   -0.4606 H   0  0  0  0  0  0
    5.4066   -2.4230   -1.6604 H   0  0  0  0  0  0
    6.4402   -3.0462   -0.3420 H   0  0  0  0  0  0
   -5.1892   -1.9855    0.1631 C   0  0  0  0  0  0
   -5.5797   -3.1437   -0.3956 C   0  0  0  0  0  0
   -6.5960   -3.5059   -0.2713 H   0  0  0  0  0  0
   -4.9153   -3.7680   -0.9881 H   0  0  0  0  0  0
   -5.9253   -1.4278    0.7439 H   0  0  0  0  0  0
   -0.4568    7.1578    0.5575 C   0  0  0  0  0  0
    0.3473    6.3120   -0.2641 C   0  0  0  0  0  0
    1.2349    6.9411   -1.1248 C   0  0  0  0  0  0
    1.3433    8.3732   -1.1917 C   0  0  0  0  0  0
    0.5771    9.1971   -0.4078 C   0  0  0  0  0  0
   -0.3468    8.6030    0.4917 C   0  0  0  0  0  0
   -1.1688    9.2522    1.3280 N   0  0  0  0  0  0
   -2.0109    8.0920    2.1312 S   0  0  0  0  0  0
   -1.3688    6.7411    1.4510 N   0  0  0  0  0  0
    2.0011    6.1270   -1.9064 O   0  0  0  0  0  0
    2.9455    6.6810   -2.8273 C   0  0  0  0  0  0
    3.6300    5.5215   -3.5300 C   0  0  0  0  0  0
    2.0503    8.8189   -1.8815 H   0  0  0  0  0  0
    0.6643   10.2774   -0.4628 H   0  0  0  0  0  0
    2.4254    7.3226   -3.5523 H   0  0  0  0  0  0
    3.6788    7.2938   -2.2846 H   0  0  0  0  0  0
    4.3641    5.9040   -4.2485 H   0  0  0  0  0  0
    4.1489    4.8833   -2.8073 H   0  0  0  0  0  0
    2.8993    4.9104   -4.0695 H   0  0  0  0  0  0
  1  2  1  0  0  0
  1 22  1  0  0  0
  1  6  2  0  0  0
  2 23  1  0  0  0
  2  3  2  0  0  0
  3  4  1  0  0  0
  3  7  1  0  0  0
  4  5  2  0  0  0
  4 24  1  0  0  0
  5  6  1  0  0  0
  5 25  1  0  0  0
  6 37  1  0  0  0
  7  9  1  0  0  0
  7  8  1  0  0  0
  8 14  1  0  0  0
  8 10  2  0  0  0
  9 19  1  0  0  0
  9 15  2  0  0  0
 10 11  1  0  0  0
 10 26  1  0  0  0
 11 12  2  0  0  0
 11 27  1  0  0  0
 12 13  1  0  0  0
 12 43  1  0  0  0
 13 14  2  0  0  0
 13 28  1  0  0  0
 14 29  1  0  0  0
 15 16  1  0  0  0
 15 30  1  0  0  0
 16 17  2  0  0  0
 16 31  1  0  0  0
 17 20  1  0  0  0
 17 18  1  0  0  0
 18 32  1  0  0  0
 18 19  2  0  0  0
 19 33  1  0  0  0
 20 21  1  0  0  0
 21 34  1  0  0  0
 21 36  1  0  0  0
 21 35  1  0  0  0
 37 41  1  0  0  0
 37 38  2  0  0  0
 38 39  1  0  0  0
 38 40  1  0  0  0
 42 43  1  0  0  0
 42 47  1  0  0  0
 42 50  2  0  0  0
 43 44  2  0  0  0
 44 45  1  0  0  0
 44 51  1  0  0  0
 45 46  2  0  0  0
 45 54  1  0  0  0
 46 47  1  0  0  0
 46 55  1  0  0  0
 47 48  2  0  0  0
 48 49  1  0  0  0
 49 50  1  0  0  0
 51 52  1  0  0  0
 52 53  1  0  0  0
 52 56  1  0  0  0
 52 57  1  0  0  0
 53 58  1  0  0  0
 53 59  1  0  0  0
 53 60  1  0  0  0
M  END
> <b_m_subgroup_collapsed>
0

> <r_j_HOMO-LUMO_Gap_Hartree>
0.09128

> <r_matsci_optelec_Electron_Reorganization_Energy_(eV)>
0.44407

> <r_matsci_optelec_Hole_Reorganization_Energy_(eV)>
0.262066

> <s_m_subgroup_title>
ALL-structures-1320->molecular-polymer-opto-all_copy

> <s_m_subgroupid>
ALL-structures-1320->molecular_materials_half_2-features_copy

$$$$
