# Supplementary material for: Band Gap and Reorganization Energy Prediction of Conducting Polymers by the Integration of Machine Learning and Density Functional Theory
Source: J Chem Inf Model. 2025 May 28;65(11):5360–9. doi: 10.1021/acs.jcim.5c00345 (PMC12152970; doi:10.1021/acs.jcim.5c00345)
Supplement: Supplementary file 2 [file ci5c00345_si_002.zip › Structures_1140.sdf]

D21A48
                    3D
 Schrodinger Suite 2024-2.
 47 54  0  0  1  0            999 V2000
    0.7430   -0.6892    0.1644 C   0  0  0  0  0  0
    0.8088    0.7345    0.1953 C   0  0  0  0  0  0
   -0.4167    1.4985    0.2239 C   0  0  0  0  0  0
   -1.6573    0.8413    0.2208 C   0  0  0  0  0  0
   -1.7211   -0.5691    0.1897 C   0  0  0  0  0  0
   -0.5475   -1.3368    0.1620 C   0  0  0  0  0  0
    2.0850    1.3460    0.1970 C   0  0  0  0  0  0
    3.2639    0.6172    0.1701 C   0  0  0  0  0  0
    3.1962   -0.8064    0.1400 C   0  0  0  0  0  0
    1.9537   -1.4191    0.1377 C   0  0  0  0  0  0
   -0.8360   -2.7364    0.1341 C   0  0  0  0  0  0
   -2.1773   -3.0359    0.1408 C   0  0  0  0  0  0
   -3.1579   -1.5657    0.1792 S   0  0  0  0  0  0
   -2.9956    1.9687    0.2582 S   0  0  0  0  0  0
   -1.8877    3.3176    0.2787 C   0  0  0  0  0  0
   -0.5816    2.9268    0.2577 C   0  0  0  0  0  0
    4.4569   -1.6387    0.1098 C   0  0  0  0  0  0
    4.5993    1.3238    0.1777 C   0  0  0  0  0  0
    2.1472    2.4308    0.2197 H   0  0  0  0  0  0
    1.9130   -2.5051    0.1150 H   0  0  0  0  0  0
   -0.0721   -3.5058    0.1099 H   0  0  0  0  0  0
    0.2388    3.6354    0.2661 H   0  0  0  0  0  0
    4.2223   -2.7080    0.1124 H   0  0  0  0  0  0
    5.0991   -1.4354    0.9769 H   0  0  0  0  0  0
    5.0585   -1.4315   -0.7854 H   0  0  0  0  0  0
    5.1897    1.0645    1.0673 H   0  0  0  0  0  0
    4.4696    2.4108    0.1700 H   0  0  0  0  0  0
    5.2077    1.0530   -0.6953 H   0  0  0  0  0  0
   -2.2798    4.3261    0.3055 H   0  0  0  0  0  0
   -6.9475   -8.6838    0.0828 N   0  0  0  0  0  0
   -7.9766   -7.3912    0.1183 S   0  0  0  0  0  0
   -6.8724   -6.1622    0.1288 N   0  0  0  0  0  0
   -5.6711   -6.7328    0.1053 C   0  0  0  0  0  0
   -5.7135   -8.1858    0.0787 C   0  0  0  0  0  0
   -4.4070   -6.0455    0.1046 C   0  0  0  0  0  0
   -3.2385   -6.8176    0.0773 C   0  0  0  0  0  0
   -3.2784   -8.2424    0.0513 C   0  0  0  0  0  0
   -4.4921   -8.9448    0.0515 C   0  0  0  0  0  0
   -4.1501   -4.6453    0.1287 C   0  0  0  0  0  0
   -2.8094   -4.3353    0.1209 C   0  0  0  0  0  0
   -1.8194   -5.8022    0.0802 S   0  0  0  0  0  0
   -4.3110  -10.3637    0.0233 C   0  0  0  0  0  0
   -2.9942  -10.7210    0.0025 C   0  0  0  0  0  0
   -1.9220   -9.3417    0.0160 S   0  0  0  0  0  0
   -4.9405   -3.9033    0.1514 H   0  0  0  0  0  0
   -5.1334  -11.0696    0.0193 H   0  0  0  0  0  0
   -2.5732  -11.7176   -0.0203 H   0  0  0  0  0  0
  1 10  1  0  0  0
  1  2  2  0  0  0
  1  6  1  0  0  0
  2  3  1  0  0  0
  2  7  1  0  0  0
  3  4  2  0  0  0
  3 16  1  0  0  0
  4  5  1  0  0  0
  4 14  1  0  0  0
  5  6  2  0  0  0
  5 13  1  0  0  0
  6 11  1  0  0  0
  7  8  2  0  0  0
  7 19  1  0  0  0
  8  9  1  0  0  0
  8 18  1  0  0  0
  9 10  2  0  0  0
  9 17  1  0  0  0
 10 20  1  0  0  0
 11 12  2  0  0  0
 11 21  1  0  0  0
 12 13  1  0  0  0
 12 40  1  0  0  0
 14 15  1  0  0  0
 15 29  1  0  0  0
 15 16  2  0  0  0
 16 22  1  0  0  0
 17 24  1  0  0  0
 17 23  1  0  0  0
 17 25  1  0  0  0
 18 27  1  0  0  0
 18 26  1  0  0  0
 18 28  1  0  0  0
 30 31  1  0  0  0
 30 34  2  0  0  0
 31 32  1  0  0  0
 32 33  2  0  0  0
 33 34  1  0  0  0
 33 35  1  0  0  0
 34 38  1  0  0  0
 35 36  2  0  0  0
 35 39  1  0  0  0
 36 37  1  0  0  0
 36 41  1  0  0  0
 37 38  2  0  0  0
 37 44  1  0  0  0
 38 42  1  0  0  0
 39 40  2  0  0  0
 39 45  1  0  0  0
 40 41  1  0  0  0
 42 43  2  0  0  0
 42 46  1  0  0  0
 43 44  1  0  0  0
 43 47  1  0  0  0
M  END
> <b_m_subgroup_collapsed>
0

> <r_j_HOMO-LUMO_Gap_Hartree>
0.10429

> <r_matsci_optelec_Electron_Reorganization_Energy_(eV)>
0.187062

> <r_matsci_optelec_Hole_Reorganization_Energy_(eV)>
0.206569

> <s_m_subgroup_title>
ALL-structures-1320->molecular-polymer-opto-all_copy

> <s_m_subgroupid>
ALL-structures-1320->molecular_materials_half_2-features_copy

$$$$
