# Supplementary material for: Band Gap and Reorganization Energy Prediction of Conducting Polymers by the Integration of Machine Learning and Density Functional Theory
Source: J Chem Inf Model. 2025 May 28;65(11):5360–9. doi: 10.1021/acs.jcim.5c00345 (PMC12152970; doi:10.1021/acs.jcim.5c00345)
Supplement: Supplementary file 2 [file ci5c00345_si_002.zip › Structures_1141.sdf]

D21A49
                    3D
 Schrodinger Suite 2024-2.
 51 57  0  0  1  0            999 V2000
    0.7423   -0.7149    0.2031 C   0  0  0  0  0  0
    0.7880    0.7099    0.2310 C   0  0  0  0  0  0
   -0.4480    1.4570    0.2459 C   0  0  0  0  0  0
   -1.6799    0.7832    0.2331 C   0  0  0  0  0  0
   -1.7248   -0.6280    0.2052 C   0  0  0  0  0  0
   -0.5400   -1.3800    0.1909 C   0  0  0  0  0  0
    2.0552    1.3396    0.2421 C   0  0  0  0  0  0
    3.2443    0.6277    0.2259 C   0  0  0  0  0  0
    3.1974   -0.7972    0.1976 C   0  0  0  0  0  0
    1.9637   -1.4278    0.1872 C   0  0  0  0  0  0
   -0.8108   -2.7829    0.1600 C   0  0  0  0  0  0
   -2.1490   -3.0985    0.1517 C   0  0  0  0  0  0
   -3.1485   -1.6422    0.1815 S   0  0  0  0  0  0
   -3.0330    1.8925    0.2522 S   0  0  0  0  0  0
   -1.9436    3.2559    0.2783 C   0  0  0  0  0  0
   -0.6320    2.8830    0.2720 C   0  0  0  0  0  0
    4.4701   -1.6114    0.1792 C   0  0  0  0  0  0
    4.5693    1.3535    0.2358 C   0  0  0  0  0  0
    2.1017    2.4253    0.2634 H   0  0  0  0  0  0
    1.9389   -2.5143    0.1656 H   0  0  0  0  0  0
   -0.0369   -3.5424    0.1403 H   0  0  0  0  0  0
    0.1789    3.6024    0.2855 H   0  0  0  0  0  0
    4.2510   -2.6836    0.1488 H   0  0  0  0  0  0
    5.0861   -1.4219    1.0686 H   0  0  0  0  0  0
    5.0924   -1.3726   -0.6934 H   0  0  0  0  0  0
    5.1834    1.0659    1.0996 H   0  0  0  0  0  0
    4.4244    2.4379    0.2758 H   0  0  0  0  0  0
    5.1607    1.1285   -0.6618 H   0  0  0  0  0  0
   -2.3486    4.2595    0.2970 H   0  0  0  0  0  0
   -2.2204  -10.6739    0.1337 C   0  0  0  0  0  0
   -1.5292   -9.0992    0.3730 S   0  0  0  0  0  0
   -3.0612   -8.3200    0.0382 C   0  0  0  0  0  0
   -4.0453   -9.2626   -0.2376 C   0  0  0  0  0  0
   -3.5437  -10.6052   -0.1835 C   0  0  0  0  0  0
   -3.1875   -6.8946    0.0318 C   0  0  0  0  0  0
   -4.3530   -6.1388    0.0045 C   0  0  0  0  0  0
   -4.0968   -4.7361    0.0599 C   0  0  0  0  0  0
   -2.7632   -4.4060    0.1143 C   0  0  0  0  0  0
   -1.7767   -5.8609    0.1098 S   0  0  0  0  0  0
   -5.4634   -9.0712   -0.6156 C   0  0  0  0  0  0
   -6.1752   -7.8670   -0.4330 N   0  0  0  0  0  0
   -5.7717   -6.5725   -0.0342 C   0  0  0  0  0  0
   -6.0830  -10.0385   -1.0548 O   0  0  0  0  0  0
   -7.6240   -8.0232   -0.7049 C   0  0  0  0  0  0
   -6.6304   -5.7317    0.2195 O   0  0  0  0  0  0
   -1.6039  -11.5552    0.2508 H   0  0  0  0  0  0
   -4.1740  -11.4624   -0.3818 H   0  0  0  0  0  0
   -4.9026   -4.0127    0.0563 H   0  0  0  0  0  0
   -8.1098   -7.0728   -0.5078 H   0  0  0  0  0  0
   -7.7644   -8.3284   -1.7446 H   0  0  0  0  0  0
   -8.0353   -8.8045   -0.0612 H   0  0  0  0  0  0
  1 10  1  0  0  0
  1  2  2  0  0  0
  1  6  1  0  0  0
  2  3  1  0  0  0
  2  7  1  0  0  0
  3  4  2  0  0  0
  3 16  1  0  0  0
  4  5  1  0  0  0
  4 14  1  0  0  0
  5  6  2  0  0  0
  5 13  1  0  0  0
  6 11  1  0  0  0
  7  8  2  0  0  0
  7 19  1  0  0  0
  8  9  1  0  0  0
  8 18  1  0  0  0
  9 10  2  0  0  0
  9 17  1  0  0  0
 10 20  1  0  0  0
 11 12  2  0  0  0
 11 21  1  0  0  0
 12 13  1  0  0  0
 12 38  1  0  0  0
 14 15  1  0  0  0
 15 29  1  0  0  0
 15 16  2  0  0  0
 16 22  1  0  0  0
 17 24  1  0  0  0
 17 23  1  0  0  0
 17 25  1  0  0  0
 18 27  1  0  0  0
 18 26  1  0  0  0
 18 28  1  0  0  0
 30 31  1  0  0  0
 30 34  2  0  0  0
 30 46  1  0  0  0
 31 32  1  0  0  0
 32 33  2  0  0  0
 32 35  1  0  0  0
 33 34  1  0  0  0
 33 40  1  0  0  0
 34 47  1  0  0  0
 35 36  2  0  0  0
 35 39  1  0  0  0
 36 37  1  0  0  0
 36 42  1  0  0  0
 37 38  2  0  0  0
 37 48  1  0  0  0
 38 39  1  0  0  0
 40 41  1  0  0  0
 40 43  2  0  0  0
 41 42  1  0  0  0
 41 44  1  0  0  0
 42 45  2  0  0  0
 44 49  1  0  0  0
 44 50  1  0  0  0
 44 51  1  0  0  0
M  END
> <b_m_subgroup_collapsed>
0

> <r_j_HOMO-LUMO_Gap_Hartree>
0.10407

> <r_matsci_optelec_Electron_Reorganization_Energy_(eV)>
0.290272

> <r_matsci_optelec_Hole_Reorganization_Energy_(eV)>
0.219547

> <s_m_subgroup_title>
ALL-structures-1320->molecular-polymer-opto-all_copy

> <s_m_subgroupid>
ALL-structures-1320->molecular_materials_half_2-features_copy

$$$$
