# Supplementary material for: Band Gap and Reorganization Energy Prediction of Conducting Polymers by the Integration of Machine Learning and Density Functional Theory
Source: J Chem Inf Model. 2025 May 28;65(11):5360–9. doi: 10.1021/acs.jcim.5c00345 (PMC12152970; doi:10.1021/acs.jcim.5c00345)
Supplement: Supplementary file 2 [file ci5c00345_si_002.zip › Structures_1142.sdf]

D21A50
                    3D
 Schrodinger Suite 2024-2.
 50 56  0  0  1  0            999 V2000
    0.7249   -0.7308    0.1977 C   0  0  0  0  0  0
    0.7710    0.6935    0.1997 C   0  0  0  0  0  0
   -0.4655    1.4419    0.1911 C   0  0  0  0  0  0
   -1.6984    0.7700    0.1812 C   0  0  0  0  0  0
   -1.7479   -0.6424    0.1782 C   0  0  0  0  0  0
   -0.5587   -1.3939    0.1858 C   0  0  0  0  0  0
    2.0381    1.3231    0.2097 C   0  0  0  0  0  0
    3.2274    0.6111    0.2184 C   0  0  0  0  0  0
    3.1797   -0.8135    0.2178 C   0  0  0  0  0  0
    1.9457   -1.4436    0.2074 C   0  0  0  0  0  0
   -0.8325   -2.7936    0.1782 C   0  0  0  0  0  0
   -2.1743   -3.0947    0.1658 C   0  0  0  0  0  0
   -3.1764   -1.6464    0.1646 S   0  0  0  0  0  0
   -3.0501    1.8814    0.1725 S   0  0  0  0  0  0
   -1.9593    3.2419    0.1815 C   0  0  0  0  0  0
   -0.6477    2.8679    0.1912 C   0  0  0  0  0  0
    4.4521   -1.6278    0.2273 C   0  0  0  0  0  0
    4.5522    1.3368    0.2326 C   0  0  0  0  0  0
    2.0845    2.4089    0.2100 H   0  0  0  0  0  0
    1.9209   -2.5305    0.2074 H   0  0  0  0  0  0
   -0.0632   -3.5585    0.1807 H   0  0  0  0  0  0
    0.1635    3.5868    0.1981 H   0  0  0  0  0  0
    4.2334   -2.7001    0.2487 H   0  0  0  0  0  0
    5.0763   -1.3964    1.1005 H   0  0  0  0  0  0
    5.0667   -1.4305   -0.6613 H   0  0  0  0  0  0
    5.1322    1.1044    1.1362 H   0  0  0  0  0  0
    4.4072    2.4213    0.2006 H   0  0  0  0  0  0
    5.1783    1.0574   -0.6248 H   0  0  0  0  0  0
   -2.3631    4.2462    0.1794 H   0  0  0  0  0  0
   -2.8147   -4.3858    0.1529 C   0  0  0  0  0  0
   -1.8920   -5.8994    0.1468 S   0  0  0  0  0  0
   -3.4045   -6.7767    0.0958 C   0  0  0  0  0  0
   -4.4597   -5.8784    0.1021 C   0  0  0  0  0  0
   -4.1094   -4.5559    0.1381 N   0  0  0  0  0  0
   -3.4731   -8.2063    0.0586 C   0  0  0  0  0  0
   -4.5608   -8.9847   -0.3131 C   0  0  0  0  0  0
   -4.2651  -10.3868   -0.2708 C   0  0  0  0  0  0
   -2.9942  -10.6570    0.1462 C   0  0  0  0  0  0
   -2.1010   -9.2070    0.4808 S   0  0  0  0  0  0
   -5.9235   -6.1602    0.1433 C   0  0  0  0  0  0
   -6.4801   -7.3328   -0.4200 N   0  0  0  0  0  0
   -5.9005   -8.5633   -0.7950 C   0  0  0  0  0  0
   -6.6795   -5.3052    0.5766 O   0  0  0  0  0  0
   -7.9441   -7.2238   -0.6194 C   0  0  0  0  0  0
   -6.5595   -9.3681   -1.4479 O   0  0  0  0  0  0
   -4.9928  -11.1384   -0.5494 H   0  0  0  0  0  0
   -2.5221  -11.6224    0.2767 H   0  0  0  0  0  0
   -8.2883   -8.1354   -1.0979 H   0  0  0  0  0  0
   -8.4309   -7.0780    0.3464 H   0  0  0  0  0  0
   -8.1643   -6.3586   -1.2494 H   0  0  0  0  0  0
  1 10  1  0  0  0
  1  2  2  0  0  0
  1  6  1  0  0  0
  2  3  1  0  0  0
  2  7  1  0  0  0
  3  4  2  0  0  0
  3 16  1  0  0  0
  4  5  1  0  0  0
  4 14  1  0  0  0
  5  6  2  0  0  0
  5 13  1  0  0  0
  6 11  1  0  0  0
  7  8  2  0  0  0
  7 19  1  0  0  0
  8  9  1  0  0  0
  8 18  1  0  0  0
  9 10  2  0  0  0
  9 17  1  0  0  0
 10 20  1  0  0  0
 11 12  2  0  0  0
 11 21  1  0  0  0
 12 13  1  0  0  0
 12 30  1  0  0  0
 14 15  1  0  0  0
 15 29  1  0  0  0
 15 16  2  0  0  0
 16 22  1  0  0  0
 17 24  1  0  0  0
 17 23  1  0  0  0
 17 25  1  0  0  0
 18 27  1  0  0  0
 18 26  1  0  0  0
 18 28  1  0  0  0
 30 31  1  0  0  0
 30 34  2  0  0  0
 31 32  1  0  0  0
 32 33  2  0  0  0
 32 35  1  0  0  0
 33 34  1  0  0  0
 33 40  1  0  0  0
 35 36  2  0  0  0
 35 39  1  0  0  0
 36 37  1  0  0  0
 36 42  1  0  0  0
 37 38  2  0  0  0
 37 46  1  0  0  0
 38 39  1  0  0  0
 38 47  1  0  0  0
 40 41  1  0  0  0
 40 43  2  0  0  0
 41 42  1  0  0  0
 41 44  1  0  0  0
 42 45  2  0  0  0
 44 48  1  0  0  0
 44 49  1  0  0  0
 44 50  1  0  0  0
M  END
> <b_m_subgroup_collapsed>
0

> <r_j_HOMO-LUMO_Gap_Hartree>
0.10764

> <r_matsci_optelec_Electron_Reorganization_Energy_(eV)>
0.317064

> <r_matsci_optelec_Hole_Reorganization_Energy_(eV)>
0.199683

> <s_m_subgroup_title>
ALL-structures-1320->molecular-polymer-opto-all_copy

> <s_m_subgroupid>
ALL-structures-1320->molecular_materials_half_2-features_copy

$$$$
