# Supplementary material for: Band Gap and Reorganization Energy Prediction of Conducting Polymers by the Integration of Machine Learning and Density Functional Theory
Source: J Chem Inf Model. 2025 May 28;65(11):5360–9. doi: 10.1021/acs.jcim.5c00345 (PMC12152970; doi:10.1021/acs.jcim.5c00345)
Supplement: Supplementary file 2 [file ci5c00345_si_002.zip › Structures_1143.sdf]

D21A51
                    3D
 Schrodinger Suite 2024-2.
 49 55  0  0  1  0            999 V2000
    0.7210   -0.7267    0.1804 C   0  0  0  0  0  0
    0.7710    0.6973    0.2043 C   0  0  0  0  0  0
   -0.4640    1.4484    0.2215 C   0  0  0  0  0  0
   -1.6989    0.7800    0.2144 C   0  0  0  0  0  0
   -1.7524   -0.6321    0.1899 C   0  0  0  0  0  0
   -0.5650   -1.3863    0.1735 C   0  0  0  0  0  0
    2.0394    1.3236    0.2102 C   0  0  0  0  0  0
    3.2268    0.6082    0.1938 C   0  0  0  0  0  0
    3.1755   -0.8159    0.1707 C   0  0  0  0  0  0
    1.9396   -1.4430    0.1646 C   0  0  0  0  0  0
   -0.8419   -2.7849    0.1503 C   0  0  0  0  0  0
   -2.1852   -3.0829    0.1483 C   0  0  0  0  0  0
   -3.1832   -1.6328    0.1769 S   0  0  0  0  0  0
   -3.0472    1.8946    0.2383 S   0  0  0  0  0  0
   -1.9528    3.2519    0.2578 C   0  0  0  0  0  0
   -0.6420    2.8746    0.2469 C   0  0  0  0  0  0
    4.4456   -1.6336    0.1518 C   0  0  0  0  0  0
    4.5538    1.3300    0.2051 C   0  0  0  0  0  0
    2.0891    2.4091    0.2277 H   0  0  0  0  0  0
    1.9122   -2.5296    0.1476 H   0  0  0  0  0  0
   -0.0744   -3.5513    0.1348 H   0  0  0  0  0  0
    0.1712    3.5912    0.2566 H   0  0  0  0  0  0
    4.2240   -2.7055    0.1587 H   0  0  0  0  0  0
    5.0807   -1.4179    1.0209 H   0  0  0  0  0  0
    5.0497   -1.4238   -0.7411 H   0  0  0  0  0  0
    5.1421    1.0819    1.0991 H   0  0  0  0  0  0
    4.4118    2.4154    0.1912 H   0  0  0  0  0  0
    5.1699    1.0617   -0.6631 H   0  0  0  0  0  0
   -2.3540    4.2569    0.2767 H   0  0  0  0  0  0
   -3.1620  -10.6167    0.0861 C   0  0  0  0  0  0
   -2.1439   -9.2410    0.4575 S   0  0  0  0  0  0
   -3.4695   -8.1975    0.0025 C   0  0  0  0  0  0
   -4.5461   -8.9686   -0.4037 C   0  0  0  0  0  0
   -4.3466  -10.3311   -0.3516 N   0  0  0  0  0  0
   -3.3999   -6.7672    0.0541 C   0  0  0  0  0  0
   -4.4596   -5.8768    0.0733 C   0  0  0  0  0  0
   -4.1175   -4.5529    0.1197 N   0  0  0  0  0  0
   -2.8226   -4.3755    0.1272 C   0  0  0  0  0  0
   -1.8921   -5.8845    0.1029 S   0  0  0  0  0  0
   -5.8581   -8.5165   -0.9508 C   0  0  0  0  0  0
   -6.4571   -7.3095   -0.5266 N   0  0  0  0  0  0
   -5.9241   -6.1744    0.1255 C   0  0  0  0  0  0
   -6.4851   -9.2608   -1.6881 O   0  0  0  0  0  0
   -7.9023   -7.2433   -0.8423 C   0  0  0  0  0  0
   -6.6680   -5.3606    0.6467 O   0  0  0  0  0  0
   -2.7945  -11.6267    0.2255 H   0  0  0  0  0  0
   -8.2920   -6.3095   -0.4469 H   0  0  0  0  0  0
   -8.0380   -7.3003   -1.9237 H   0  0  0  0  0  0
   -8.4174   -8.0908   -0.3839 H   0  0  0  0  0  0
  1 10  1  0  0  0
  1  2  2  0  0  0
  1  6  1  0  0  0
  2  3  1  0  0  0
  2  7  1  0  0  0
  3  4  2  0  0  0
  3 16  1  0  0  0
  4  5  1  0  0  0
  4 14  1  0  0  0
  5  6  2  0  0  0
  5 13  1  0  0  0
  6 11  1  0  0  0
  7  8  2  0  0  0
  7 19  1  0  0  0
  8  9  1  0  0  0
  8 18  1  0  0  0
  9 10  2  0  0  0
  9 17  1  0  0  0
 10 20  1  0  0  0
 11 12  2  0  0  0
 11 21  1  0  0  0
 12 13  1  0  0  0
 12 38  1  0  0  0
 14 15  1  0  0  0
 15 29  1  0  0  0
 15 16  2  0  0  0
 16 22  1  0  0  0
 17 24  1  0  0  0
 17 23  1  0  0  0
 17 25  1  0  0  0
 18 27  1  0  0  0
 18 26  1  0  0  0
 18 28  1  0  0  0
 30 31  1  0  0  0
 30 34  2  0  0  0
 30 46  1  0  0  0
 31 32  1  0  0  0
 32 33  2  0  0  0
 32 35  1  0  0  0
 33 34  1  0  0  0
 33 40  1  0  0  0
 35 36  2  0  0  0
 35 39  1  0  0  0
 36 37  1  0  0  0
 36 42  1  0  0  0
 37 38  2  0  0  0
 38 39  1  0  0  0
 40 41  1  0  0  0
 40 43  2  0  0  0
 41 42  1  0  0  0
 41 44  1  0  0  0
 42 45  2  0  0  0
 44 47  1  0  0  0
 44 48  1  0  0  0
 44 49  1  0  0  0
M  END
> <b_m_subgroup_collapsed>
0

> <r_j_HOMO-LUMO_Gap_Hartree>
0.10674

> <r_matsci_optelec_Electron_Reorganization_Energy_(eV)>
0.321557

> <r_matsci_optelec_Hole_Reorganization_Energy_(eV)>
0.201172

> <s_m_subgroup_title>
ALL-structures-1320->molecular-polymer-opto-all_copy

> <s_m_subgroupid>
ALL-structures-1320->molecular_materials_half_2-features_copy

$$$$
