# Supplementary material for: Band Gap and Reorganization Energy Prediction of Conducting Polymers by the Integration of Machine Learning and Density Functional Theory
Source: J Chem Inf Model. 2025 May 28;65(11):5360–9. doi: 10.1021/acs.jcim.5c00345 (PMC12152970; doi:10.1021/acs.jcim.5c00345)
Supplement: Supplementary file 2 [file ci5c00345_si_002.zip › Structures_1144.sdf]

D21A52
                    3D
 Schrodinger Suite 2024-2.
 54 61  0  0  1  0            999 V2000
    0.7254   -0.7011    0.2886 C   0  0  0  0  0  0
    0.7910    0.7162    0.1512 C   0  0  0  0  0  0
   -0.4229    1.4598   -0.0909 C   0  0  0  0  0  0
   -1.6512    0.7908   -0.1935 C   0  0  0  0  0  0
   -1.7152   -0.6159   -0.0654 C   0  0  0  0  0  0
   -0.5526   -1.3624    0.1770 C   0  0  0  0  0  0
    2.0556    1.3424    0.2571 C   0  0  0  0  0  0
    3.2241    0.6347    0.4879 C   0  0  0  0  0  0
    3.1578   -0.7831    0.6258 C   0  0  0  0  0  0
    1.9270   -1.4102    0.5250 C   0  0  0  0  0  0
   -0.8393   -2.7644    0.2818 C   0  0  0  0  0  0
   -2.1604   -3.0481    0.1308 C   0  0  0  0  0  0
   -3.1417   -1.6200   -0.1614 S   0  0  0  0  0  0
   -2.9762    1.8940   -0.4874 S   0  0  0  0  0  0
   -1.8789    3.2512   -0.4725 C   0  0  0  0  0  0
   -0.5854    2.8795   -0.2566 C   0  0  0  0  0  0
    4.4088   -1.5925    0.8752 C   0  0  0  0  0  0
    4.5480    1.3559    0.5845 C   0  0  0  0  0  0
    2.1167    2.4221    0.1511 H   0  0  0  0  0  0
    1.8875   -2.4914    0.6282 H   0  0  0  0  0  0
   -0.0970   -3.5357    0.4519 H   0  0  0  0  0  0
    0.2279    3.5949   -0.2147 H   0  0  0  0  0  0
    4.1797   -2.6609    0.9387 H   0  0  0  0  0  0
    4.9020   -1.3005    1.8119 H   0  0  0  0  0  0
    5.1469   -1.4565    0.0738 H   0  0  0  0  0  0
    5.0438    1.1692    1.5460 H   0  0  0  0  0  0
    4.4157    2.4374    0.4814 H   0  0  0  0  0  0
    5.2452    1.0290   -0.1985 H   0  0  0  0  0  0
   -2.2670    4.2496   -0.6251 H   0  0  0  0  0  0
   -3.3430   -6.4284   -1.0564 C   0  0  0  0  0  0
   -3.3209   -7.2094   -2.2021 C   0  0  0  0  0  0
   -3.9059   -8.4894   -2.2038 C   0  0  0  0  0  0
   -4.5182   -8.9808   -1.0621 C   0  0  0  0  0  0
   -4.5567   -8.2009    0.1245 C   0  0  0  0  0  0
   -3.9554   -6.9110    0.1269 C   0  0  0  0  0  0
   -3.9788   -6.1315    1.3111 C   0  0  0  0  0  0
   -4.5910   -6.6175    2.4560 C   0  0  0  0  0  0
   -5.1959   -7.8884    2.4535 C   0  0  0  0  0  0
   -5.1795   -8.6723    1.3105 C   0  0  0  0  0  0
   -5.8184  -10.0139    1.3193 C   0  0  0  0  0  0
   -5.7349  -10.7215    0.1204 N   0  0  0  0  0  0
   -5.1370  -10.3314   -1.0769 C   0  0  0  0  0  0
   -2.7273   -5.0756   -1.0833 C   0  0  0  0  0  0
   -2.7574   -4.3412    0.1316 N   0  0  0  0  0  0
   -3.3415   -4.7894    1.3426 C   0  0  0  0  0  0
   -6.3847  -10.4947    2.2899 O   0  0  0  0  0  0
   -5.1409  -11.0719   -2.0473 O   0  0  0  0  0  0
   -2.2193   -4.6085   -2.0864 O   0  0  0  0  0  0
   -3.3116   -4.0979    2.3457 O   0  0  0  0  0  0
   -2.8465   -6.8147   -3.0947 H   0  0  0  0  0  0
   -3.8890   -9.1061   -3.0966 H   0  0  0  0  0  0
   -4.5954   -6.0023    3.3496 H   0  0  0  0  0  0
   -5.6818   -8.2731    3.3447 H   0  0  0  0  0  0
   -6.1662  -11.6425    0.1207 H   0  0  0  0  0  0
  1 10  1  0  0  0
  1  2  2  0  0  0
  1  6  1  0  0  0
  2  3  1  0  0  0
  2  7  1  0  0  0
  3  4  2  0  0  0
  3 16  1  0  0  0
  4  5  1  0  0  0
  4 14  1  0  0  0
  5  6  2  0  0  0
  5 13  1  0  0  0
  6 11  1  0  0  0
  7  8  2  0  0  0
  7 19  1  0  0  0
  8  9  1  0  0  0
  8 18  1  0  0  0
  9 10  2  0  0  0
  9 17  1  0  0  0
 10 20  1  0  0  0
 11 12  2  0  0  0
 11 21  1  0  0  0
 12 13  1  0  0  0
 12 44  1  0  0  0
 14 15  1  0  0  0
 15 29  1  0  0  0
 15 16  2  0  0  0
 16 22  1  0  0  0
 17 24  1  0  0  0
 17 23  1  0  0  0
 17 25  1  0  0  0
 18 27  1  0  0  0
 18 26  1  0  0  0
 18 28  1  0  0  0
 30 31  1  0  0  0
 30 35  2  0  0  0
 30 43  1  0  0  0
 31 32  2  0  0  0
 31 50  1  0  0  0
 32 33  1  0  0  0
 32 51  1  0  0  0
 33 34  2  0  0  0
 33 42  1  0  0  0
 34 35  1  0  0  0
 34 39  1  0  0  0
 35 36  1  0  0  0
 36 37  2  0  0  0
 36 45  1  0  0  0
 37 38  1  0  0  0
 37 52  1  0  0  0
 38 39  2  0  0  0
 38 53  1  0  0  0
 39 40  1  0  0  0
 40 41  1  0  0  0
 40 46  2  0  0  0
 41 42  1  0  0  0
 41 54  1  0  0  0
 42 47  2  0  0  0
 43 44  1  0  0  0
 43 48  2  0  0  0
 44 45  1  0  0  0
 45 49  2  0  0  0
M  END
> <b_m_subgroup_collapsed>
0

> <r_j_HOMO-LUMO_Gap_Hartree>
0.06828

> <r_matsci_optelec_Electron_Reorganization_Energy_(eV)>
0.349662

> <r_matsci_optelec_Hole_Reorganization_Energy_(eV)>
0.267047

> <s_m_subgroup_title>
ALL-structures-1320->molecular-polymer-opto-all_copy

> <s_m_subgroupid>
ALL-structures-1320->molecular_materials_half_2-features_copy

$$$$
