# Supplementary material for: Band Gap and Reorganization Energy Prediction of Conducting Polymers by the Integration of Machine Learning and Density Functional Theory
Source: J Chem Inf Model. 2025 May 28;65(11):5360–9. doi: 10.1021/acs.jcim.5c00345 (PMC12152970; doi:10.1021/acs.jcim.5c00345)
Supplement: Supplementary file 2 [file ci5c00345_si_002.zip › Structures_1145.sdf]

D22A1
                    3D
 Schrodinger Suite 2024-2.
 41 47  0  0  1  0            999 V2000
   -0.2165   -0.7077    0.2096 C   0  0  0  0  0  0
   -0.1994    0.7339    0.2250 C   0  0  0  0  0  0
   -1.4586    1.4514    0.2343 C   0  0  0  0  0  0
   -2.6739    0.7430    0.2259 C   0  0  0  0  0  0
   -2.6907   -0.6610    0.2094 C   0  0  0  0  0  0
   -1.4900   -1.3955    0.2016 C   0  0  0  0  0  0
    1.0779    1.3869    0.2301 C   0  0  0  0  0  0
    2.2948    0.6876    0.2221 C   0  0  0  0  0  0
    2.2747   -0.7330    0.2086 C   0  0  0  0  0  0
    1.0390   -1.3960    0.2023 C   0  0  0  0  0  0
   -1.7720   -2.8021    0.1854 C   0  0  0  0  0  0
   -3.1114   -3.0983    0.1812 C   0  0  0  0  0  0
   -4.1182   -1.6655    0.1971 S   0  0  0  0  0  0
   -4.0720    1.7905    0.2395 S   0  0  0  0  0  0
   -3.0397    3.1897    0.2571 C   0  0  0  0  0  0
   -1.7145    2.8724    0.2527 C   0  0  0  0  0  0
    1.3170   -3.1400    0.1840 S   0  0  0  0  0  0
    3.0603   -2.9414    0.1858 C   0  0  0  0  0  0
    3.4019   -1.6231    0.1989 C   0  0  0  0  0  0
    3.4489    1.5426    0.2279 C   0  0  0  0  0  0
    3.1476    2.8703    0.2397 C   0  0  0  0  0  0
    1.4114    3.1219    0.2443 S   0  0  0  0  0  0
    3.9587   -4.1418    0.1753 C   0  0  0  0  0  0
    4.0843    4.0411    0.2508 C   0  0  0  0  0  0
   -1.0356   -3.5922    0.1765 H   0  0  0  0  0  0
   -0.9602    3.6446    0.2636 H   0  0  0  0  0  0
    4.4332   -1.2858    0.2013 H   0  0  0  0  0  0
    4.4695    1.1738    0.2231 H   0  0  0  0  0  0
    3.7844   -4.7725   -0.7053 H   0  0  0  0  0  0
    3.8101   -4.7682    1.0639 H   0  0  0  0  0  0
    5.0056   -3.8220    0.1594 H   0  0  0  0  0  0
    3.9563    4.6554    1.1510 H   0  0  0  0  0  0
    3.9306    4.6935   -0.6178 H   0  0  0  0  0  0
    5.1202    3.6877    0.2282 H   0  0  0  0  0  0
   -3.4783    4.1790    0.2700 H   0  0  0  0  0  0
   -3.8252   -6.5256    0.1409 C   0  0  0  0  0  0
   -2.9131   -5.5149    0.1533 O   0  0  0  0  0  0
   -3.7157   -4.4050    0.1657 C   0  0  0  0  0  0
   -4.9820   -4.7152    0.1613 N   0  0  0  0  0  0
   -5.0471   -6.1089    0.1450 N   0  0  0  0  0  0
   -3.4566   -7.5401    0.1293 H   0  0  0  0  0  0
  1  2  1  0  0  0
  1 10  1  0  0  0
  1  6  2  0  0  0
  2  3  2  0  0  0
  2  7  1  0  0  0
  3 16  1  0  0  0
  3  4  1  0  0  0
  4 14  1  0  0  0
  4  5  2  0  0  0
  5  6  1  0  0  0
  5 13  1  0  0  0
  6 11  1  0  0  0
  7  8  2  0  0  0
  7 22  1  0  0  0
  8  9  1  0  0  0
  8 20  1  0  0  0
  9 10  2  0  0  0
  9 19  1  0  0  0
 10 17  1  0  0  0
 11 12  2  0  0  0
 11 25  1  0  0  0
 12 13  1  0  0  0
 12 38  1  0  0  0
 14 15  1  0  0  0
 15 35  1  0  0  0
 15 16  2  0  0  0
 16 26  1  0  0  0
 17 18  1  0  0  0
 18 23  1  0  0  0
 18 19  2  0  0  0
 19 27  1  0  0  0
 20 21  2  0  0  0
 20 28  1  0  0  0
 21 22  1  0  0  0
 21 24  1  0  0  0
 23 31  1  0  0  0
 23 30  1  0  0  0
 23 29  1  0  0  0
 24 32  1  0  0  0
 24 33  1  0  0  0
 24 34  1  0  0  0
 36 37  1  0  0  0
 36 40  2  0  0  0
 36 41  1  0  0  0
 37 38  1  0  0  0
 38 39  2  0  0  0
 39 40  1  0  0  0
M  END
> <b_m_subgroup_collapsed>
0

> <r_j_HOMO-LUMO_Gap_Hartree>
0.12877

> <r_matsci_optelec_Electron_Reorganization_Energy_(eV)>
0.223107

> <r_matsci_optelec_Hole_Reorganization_Energy_(eV)>
0.161496

> <s_m_subgroup_title>
ALL-structures-1320->molecular-polymer-opto-all_copy

> <s_m_subgroupid>
ALL-structures-1320->molecular_materials_half_2-features_copy

$$$$
