# Supplementary material for: Band Gap and Reorganization Energy Prediction of Conducting Polymers by the Integration of Machine Learning and Density Functional Theory
Source: J Chem Inf Model. 2025 May 28;65(11):5360–9. doi: 10.1021/acs.jcim.5c00345 (PMC12152970; doi:10.1021/acs.jcim.5c00345)
Supplement: Supplementary file 2 [file ci5c00345_si_002.zip › Structures_1146.sdf]

D22A2
                    3D
 Schrodinger Suite 2024-2.
 41 47  0  0  1  0            999 V2000
   -0.2184   -0.7056    0.2096 C   0  0  0  0  0  0
   -0.2022    0.7358    0.2251 C   0  0  0  0  0  0
   -1.4613    1.4524    0.2343 C   0  0  0  0  0  0
   -2.6764    0.7433    0.2259 C   0  0  0  0  0  0
   -2.6938   -0.6606    0.2093 C   0  0  0  0  0  0
   -1.4920   -1.3932    0.2016 C   0  0  0  0  0  0
    1.0742    1.3898    0.2302 C   0  0  0  0  0  0
    2.2919    0.6920    0.2222 C   0  0  0  0  0  0
    2.2733   -0.7284    0.2087 C   0  0  0  0  0  0
    1.0382   -1.3924    0.2024 C   0  0  0  0  0  0
   -1.7745   -2.7991    0.1854 C   0  0  0  0  0  0
   -3.1127   -3.1046    0.1810 C   0  0  0  0  0  0
   -4.1194   -1.6672    0.1971 S   0  0  0  0  0  0
   -4.0746    1.7912    0.2395 S   0  0  0  0  0  0
   -3.0423    3.1906    0.2570 C   0  0  0  0  0  0
   -1.7170    2.8732    0.2527 C   0  0  0  0  0  0
    1.3195   -3.1362    0.1842 S   0  0  0  0  0  0
    3.0626   -2.9359    0.1859 C   0  0  0  0  0  0
    3.4019   -1.6172    0.1990 C   0  0  0  0  0  0
    3.4449    1.5484    0.2281 C   0  0  0  0  0  0
    3.1419    2.8757    0.2399 C   0  0  0  0  0  0
    1.4054    3.1253    0.2443 S   0  0  0  0  0  0
    3.9617   -4.1356    0.1754 C   0  0  0  0  0  0
    4.0773    4.0476    0.2511 C   0  0  0  0  0  0
   -1.0274   -3.5798    0.1765 H   0  0  0  0  0  0
   -0.9623    3.6453    0.2635 H   0  0  0  0  0  0
    4.4328   -1.2785    0.2014 H   0  0  0  0  0  0
    4.4660    1.1809    0.2232 H   0  0  0  0  0  0
    3.7880   -4.7664   -0.7053 H   0  0  0  0  0  0
    3.8136   -4.7621    1.0640 H   0  0  0  0  0  0
    5.0084   -3.8150    0.1596 H   0  0  0  0  0  0
    3.9487    4.6617    1.1513 H   0  0  0  0  0  0
    3.9232    4.6998   -0.6175 H   0  0  0  0  0  0
    5.1136    3.6951    0.2287 H   0  0  0  0  0  0
   -3.4807    4.1800    0.2699 H   0  0  0  0  0  0
   -4.3924   -6.7080    0.1375 C   0  0  0  0  0  0
   -2.8348   -5.9255    0.1483 S   0  0  0  0  0  0
   -3.7347   -4.4098    0.1653 C   0  0  0  0  0  0
   -5.0358   -4.5846    0.1623 N   0  0  0  0  0  0
   -5.4087   -5.8960    0.1464 N   0  0  0  0  0  0
   -4.4953   -7.7861    0.1245 H   0  0  0  0  0  0
  1  2  1  0  0  0
  1 10  1  0  0  0
  1  6  2  0  0  0
  2  3  2  0  0  0
  2  7  1  0  0  0
  3 16  1  0  0  0
  3  4  1  0  0  0
  4 14  1  0  0  0
  4  5  2  0  0  0
  5  6  1  0  0  0
  5 13  1  0  0  0
  6 11  1  0  0  0
  7  8  2  0  0  0
  7 22  1  0  0  0
  8  9  1  0  0  0
  8 20  1  0  0  0
  9 10  2  0  0  0
  9 19  1  0  0  0
 10 17  1  0  0  0
 11 12  2  0  0  0
 11 25  1  0  0  0
 12 13  1  0  0  0
 12 38  1  0  0  0
 14 15  1  0  0  0
 15 35  1  0  0  0
 15 16  2  0  0  0
 16 26  1  0  0  0
 17 18  1  0  0  0
 18 23  1  0  0  0
 18 19  2  0  0  0
 19 27  1  0  0  0
 20 21  2  0  0  0
 20 28  1  0  0  0
 21 22  1  0  0  0
 21 24  1  0  0  0
 23 31  1  0  0  0
 23 30  1  0  0  0
 23 29  1  0  0  0
 24 32  1  0  0  0
 24 33  1  0  0  0
 24 34  1  0  0  0
 36 37  1  0  0  0
 36 40  2  0  0  0
 36 41  1  0  0  0
 37 38  1  0  0  0
 38 39  2  0  0  0
 39 40  1  0  0  0
M  END
> <b_m_subgroup_collapsed>
0

> <r_j_HOMO-LUMO_Gap_Hartree>
0.12261

> <r_matsci_optelec_Electron_Reorganization_Energy_(eV)>
0.222111

> <r_matsci_optelec_Hole_Reorganization_Energy_(eV)>
0.16858

> <s_m_subgroup_title>
ALL-structures-1320->molecular-polymer-opto-all_copy

> <s_m_subgroupid>
ALL-structures-1320->molecular_materials_half_2-features_copy

$$$$
