# Supplementary material for: Band Gap and Reorganization Energy Prediction of Conducting Polymers by the Integration of Machine Learning and Density Functional Theory
Source: J Chem Inf Model. 2025 May 28;65(11):5360–9. doi: 10.1021/acs.jcim.5c00345 (PMC12152970; doi:10.1021/acs.jcim.5c00345)
Supplement: Supplementary file 2 [file ci5c00345_si_002.zip › Structures_1147.sdf]

D22A3
                    3D
 Schrodinger Suite 2024-2.
 42 48  0  0  1  0            999 V2000
   -0.2272   -0.7112    0.2068 C   0  0  0  0  0  0
   -0.2022    0.7302    0.2286 C   0  0  0  0  0  0
   -1.4572    1.4544    0.2546 C   0  0  0  0  0  0
   -2.6784    0.7565    0.2550 C   0  0  0  0  0  0
   -2.7079   -0.6466    0.2289 C   0  0  0  0  0  0
   -1.5092   -1.3895    0.2053 C   0  0  0  0  0  0
    1.0763    1.3783    0.2242 C   0  0  0  0  0  0
    2.2900    0.6737    0.2029 C   0  0  0  0  0  0
    2.2648   -0.7458    0.1861 C   0  0  0  0  0  0
    1.0259   -1.4060    0.1882 C   0  0  0  0  0  0
   -1.8034   -2.7907    0.1813 C   0  0  0  0  0  0
   -3.1467   -3.0795    0.1870 C   0  0  0  0  0  0
   -4.1433   -1.6374    0.2217 S   0  0  0  0  0  0
   -4.0680    1.8160    0.2887 S   0  0  0  0  0  0
   -3.0235    3.2052    0.3043 C   0  0  0  0  0  0
   -1.7007    2.8768    0.2840 C   0  0  0  0  0  0
    1.3000   -3.1508    0.1669 S   0  0  0  0  0  0
    3.0432   -2.9557    0.1540 C   0  0  0  0  0  0
    3.3895   -1.6387    0.1663 C   0  0  0  0  0  0
    3.4472    1.5240    0.2009 C   0  0  0  0  0  0
    3.1516    2.8528    0.2195 C   0  0  0  0  0  0
    1.4166    3.1124    0.2409 S   0  0  0  0  0  0
    3.9391   -4.1579    0.1339 C   0  0  0  0  0  0
    4.0929    4.0201    0.2252 C   0  0  0  0  0  0
   -1.0824   -3.5939    0.1567 H   0  0  0  0  0  0
   -0.9389    3.6419    0.2915 H   0  0  0  0  0  0
    4.4221   -1.3048    0.1615 H   0  0  0  0  0  0
    4.4662    1.1509    0.1856 H   0  0  0  0  0  0
    3.7591   -4.7842   -0.7487 H   0  0  0  0  0  0
    3.7924   -4.7882    1.0199 H   0  0  0  0  0  0
    4.9867   -3.8401    0.1149 H   0  0  0  0  0  0
    3.9723    4.6351    1.1258 H   0  0  0  0  0  0
    3.9375    4.6725   -0.6430 H   0  0  0  0  0  0
    5.1273    3.6624    0.1973 H   0  0  0  0  0  0
   -3.4526    4.1984    0.3281 H   0  0  0  0  0  0
   -3.7542   -4.3939    0.1647 C   0  0  0  0  0  0
   -5.1079   -4.4595    0.1735 N   0  0  0  0  0  0
   -5.6625   -5.6535    0.1546 N   0  0  0  0  0  0
   -4.8411   -6.7115    0.1282 C   0  0  0  0  0  0
   -3.4992   -6.6628    0.1169 N   0  0  0  0  0  0
   -2.9345   -5.4757    0.1349 N   0  0  0  0  0  0
   -5.2991   -7.6945    0.1135 H   0  0  0  0  0  0
  1  2  1  0  0  0
  1 10  1  0  0  0
  1  6  2  0  0  0
  2  3  2  0  0  0
  2  7  1  0  0  0
  3 16  1  0  0  0
  3  4  1  0  0  0
  4 14  1  0  0  0
  4  5  2  0  0  0
  5  6  1  0  0  0
  5 13  1  0  0  0
  6 11  1  0  0  0
  7  8  2  0  0  0
  7 22  1  0  0  0
  8  9  1  0  0  0
  8 20  1  0  0  0
  9 10  2  0  0  0
  9 19  1  0  0  0
 10 17  1  0  0  0
 11 12  2  0  0  0
 11 25  1  0  0  0
 12 13  1  0  0  0
 12 36  1  0  0  0
 14 15  1  0  0  0
 15 35  1  0  0  0
 15 16  2  0  0  0
 16 26  1  0  0  0
 17 18  1  0  0  0
 18 23  1  0  0  0
 18 19  2  0  0  0
 19 27  1  0  0  0
 20 21  2  0  0  0
 20 28  1  0  0  0
 21 22  1  0  0  0
 21 24  1  0  0  0
 23 31  1  0  0  0
 23 30  1  0  0  0
 23 29  1  0  0  0
 24 32  1  0  0  0
 24 33  1  0  0  0
 24 34  1  0  0  0
 36 37  2  0  0  0
 36 41  1  0  0  0
 37 38  1  0  0  0
 38 39  2  0  0  0
 39 40  1  0  0  0
 39 42  1  0  0  0
 40 41  2  0  0  0
M  END
> <b_m_subgroup_collapsed>
0

> <r_j_HOMO-LUMO_Gap_Hartree>
0.10162

> <r_matsci_optelec_Electron_Reorganization_Energy_(eV)>
0.598788

> <r_matsci_optelec_Hole_Reorganization_Energy_(eV)>
0.19188

> <s_m_subgroup_title>
ALL-structures-1320->molecular-polymer-opto-all_copy

> <s_m_subgroupid>
ALL-structures-1320->molecular_materials_half_2-features_copy

$$$$
