# Supplementary material for: Band Gap and Reorganization Energy Prediction of Conducting Polymers by the Integration of Machine Learning and Density Functional Theory
Source: J Chem Inf Model. 2025 May 28;65(11):5360–9. doi: 10.1021/acs.jcim.5c00345 (PMC12152970; doi:10.1021/acs.jcim.5c00345)
Supplement: Supplementary file 2 [file ci5c00345_si_002.zip › Structures_1148.sdf]

D22A4
                    3D
 Schrodinger Suite 2024-2.
 44 51  0  0  1  0            999 V2000
   -0.2342   -0.6865    0.2095 C   0  0  0  0  0  0
   -0.2042    0.7555    0.2253 C   0  0  0  0  0  0
   -1.4570    1.4845    0.2347 C   0  0  0  0  0  0
   -2.6780    0.7849    0.2259 C   0  0  0  0  0  0
   -2.7075   -0.6183    0.2087 C   0  0  0  0  0  0
   -1.5134   -1.3637    0.2010 C   0  0  0  0  0  0
    1.0797    1.3967    0.2305 C   0  0  0  0  0  0
    2.2904    0.6864    0.2226 C   0  0  0  0  0  0
    2.2571   -0.7339    0.2089 C   0  0  0  0  0  0
    1.0154   -1.3852    0.2024 C   0  0  0  0  0  0
   -1.8090   -2.7667    0.1842 C   0  0  0  0  0  0
   -3.1512   -3.0600    0.1795 C   0  0  0  0  0  0
   -4.1430   -1.6099    0.1958 S   0  0  0  0  0  0
   -4.0684    1.8435    0.2397 S   0  0  0  0  0  0
   -3.0254    3.2351    0.2582 C   0  0  0  0  0  0
   -1.7025    2.9075    0.2538 C   0  0  0  0  0  0
    1.2775   -3.1315    0.1843 S   0  0  0  0  0  0
    3.0225   -2.9498    0.1858 C   0  0  0  0  0  0
    3.3759   -1.6346    0.1992 C   0  0  0  0  0  0
    3.4526    1.5309    0.2285 C   0  0  0  0  0  0
    3.1638    2.8613    0.2404 C   0  0  0  0  0  0
    1.4300    3.1288    0.2447 S   0  0  0  0  0  0
    3.9097   -4.1584    0.1750 C   0  0  0  0  0  0
    4.1108    4.0239    0.2517 C   0  0  0  0  0  0
   -1.0687   -3.5542    0.1752 H   0  0  0  0  0  0
   -0.9429    3.6743    0.2652 H   0  0  0  0  0  0
    4.4103   -1.3068    0.2019 H   0  0  0  0  0  0
    4.4697    1.1526    0.2237 H   0  0  0  0  0  0
    3.7295   -4.7873   -0.7056 H   0  0  0  0  0  0
    3.7555   -4.7835    1.0635 H   0  0  0  0  0  0
    4.9594   -3.8481    0.1590 H   0  0  0  0  0  0
    3.9882    4.6392    1.1519 H   0  0  0  0  0  0
    3.9628    4.6778   -0.6168 H   0  0  0  0  0  0
    5.1438    3.6617    0.2290 H   0  0  0  0  0  0
   -3.4563    4.2277    0.2716 H   0  0  0  0  0  0
   -3.7997   -4.3501    0.1636 C   0  0  0  0  0  0
   -2.8631   -5.8722    0.1456 S   0  0  0  0  0  0
   -4.3818   -6.7303    0.1347 C   0  0  0  0  0  0
   -5.4218   -5.8100    0.1451 C   0  0  0  0  0  0
   -5.1094   -4.4920    0.1611 N   0  0  0  0  0  0
   -4.6988   -8.0528    0.1188 N   0  0  0  0  0  0
   -6.0008   -8.1699    0.1168 C   0  0  0  0  0  0
   -6.9360   -6.6731    0.1338 S   0  0  0  0  0  0
   -6.5125   -9.1250    0.1054 H   0  0  0  0  0  0
  1  2  1  0  0  0
  1 10  1  0  0  0
  1  6  2  0  0  0
  2  3  2  0  0  0
  2  7  1  0  0  0
  3 16  1  0  0  0
  3  4  1  0  0  0
  4 14  1  0  0  0
  4  5  2  0  0  0
  5  6  1  0  0  0
  5 13  1  0  0  0
  6 11  1  0  0  0
  7  8  2  0  0  0
  7 22  1  0  0  0
  8  9  1  0  0  0
  8 20  1  0  0  0
  9 10  2  0  0  0
  9 19  1  0  0  0
 10 17  1  0  0  0
 11 12  2  0  0  0
 11 25  1  0  0  0
 12 13  1  0  0  0
 12 36  1  0  0  0
 14 15  1  0  0  0
 15 35  1  0  0  0
 15 16  2  0  0  0
 16 26  1  0  0  0
 17 18  1  0  0  0
 18 23  1  0  0  0
 18 19  2  0  0  0
 19 27  1  0  0  0
 20 21  2  0  0  0
 20 28  1  0  0  0
 21 22  1  0  0  0
 21 24  1  0  0  0
 23 31  1  0  0  0
 23 30  1  0  0  0
 23 29  1  0  0  0
 24 32  1  0  0  0
 24 33  1  0  0  0
 24 34  1  0  0  0
 36 37  1  0  0  0
 36 40  2  0  0  0
 37 38  1  0  0  0
 38 39  2  0  0  0
 38 41  1  0  0  0
 39 40  1  0  0  0
 39 43  1  0  0  0
 41 42  2  0  0  0
 42 43  1  0  0  0
 42 44  1  0  0  0
M  END
> <b_m_subgroup_collapsed>
0

> <r_j_HOMO-LUMO_Gap_Hartree>
0.11544

> <r_matsci_optelec_Electron_Reorganization_Energy_(eV)>
0.229374

> <r_matsci_optelec_Hole_Reorganization_Energy_(eV)>
0.169441

> <s_m_subgroup_title>
ALL-structures-1320->molecular-polymer-opto-all_copy

> <s_m_subgroupid>
ALL-structures-1320->molecular_materials_half_2-features_copy

$$$$
