# Supplementary material for: Band Gap and Reorganization Energy Prediction of Conducting Polymers by the Integration of Machine Learning and Density Functional Theory
Source: J Chem Inf Model. 2025 May 28;65(11):5360–9. doi: 10.1021/acs.jcim.5c00345 (PMC12152970; doi:10.1021/acs.jcim.5c00345)
Supplement: Supplementary file 2 [file ci5c00345_si_002.zip › Structures_1149.sdf]

D22A5
                    3D
 Schrodinger Suite 2024-2.
 48 55  0  0  1  0            999 V2000
   -0.2283   -0.6825    0.2103 C   0  0  0  0  0  0
   -0.1896    0.7595    0.2258 C   0  0  0  0  0  0
   -1.4367    1.4961    0.2353 C   0  0  0  0  0  0
   -2.6610    0.8039    0.2266 C   0  0  0  0  0  0
   -2.6991   -0.5997    0.2098 C   0  0  0  0  0  0
   -1.5111   -1.3523    0.2021 C   0  0  0  0  0  0
    1.0977    1.3935    0.2307 C   0  0  0  0  0  0
    2.3045    0.6778    0.2224 C   0  0  0  0  0  0
    2.2642   -0.7425    0.2089 C   0  0  0  0  0  0
    1.0192   -1.3873    0.2029 C   0  0  0  0  0  0
   -1.8166   -2.7563    0.1855 C   0  0  0  0  0  0
   -3.1572   -3.0432    0.1807 C   0  0  0  0  0  0
   -4.1369   -1.5878    0.1970 S   0  0  0  0  0  0
   -4.0445    1.8719    0.2404 S   0  0  0  0  0  0
   -2.9927    3.2583    0.2584 C   0  0  0  0  0  0
   -1.6727    2.9213    0.2541 C   0  0  0  0  0  0
    1.2756   -3.1358    0.1847 S   0  0  0  0  0  0
    3.0216   -2.9612    0.1858 C   0  0  0  0  0  0
    3.3797   -1.6477    0.1989 C   0  0  0  0  0  0
    3.4706    1.5168    0.2277 C   0  0  0  0  0  0
    3.1884    2.8485    0.2394 C   0  0  0  0  0  0
    1.4559    3.1242    0.2447 S   0  0  0  0  0  0
    3.9049   -4.1728    0.1751 C   0  0  0  0  0  0
    4.1416    4.0060    0.2499 C   0  0  0  0  0  0
   -1.0804   -3.5467    0.1765 H   0  0  0  0  0  0
   -0.9071    3.6825    0.2652 H   0  0  0  0  0  0
    4.4155   -1.3237    0.2011 H   0  0  0  0  0  0
    4.4861    1.1337    0.2226 H   0  0  0  0  0  0
    3.7231   -4.8017   -0.7055 H   0  0  0  0  0  0
    3.7498   -4.7975    1.0638 H   0  0  0  0  0  0
    4.9558   -3.8660    0.1585 H   0  0  0  0  0  0
    4.0232    4.6225    1.1499 H   0  0  0  0  0  0
    3.9972    4.6606   -0.6187 H   0  0  0  0  0  0
    5.1726    3.6379    0.2268 H   0  0  0  0  0  0
   -3.4172    4.2536    0.2716 H   0  0  0  0  0  0
   -9.4607   -6.0467    0.1278 C   0  0  0  0  0  0
   -8.2914   -4.7705    0.1467 S   0  0  0  0  0  0
   -7.0301   -5.9936    0.1361 C   0  0  0  0  0  0
   -7.4649   -7.2298    0.1202 N   0  0  0  0  0  0
   -8.8337   -7.2657    0.1155 C   0  0  0  0  0  0
   -5.6254   -5.6297    0.1445 C   0  0  0  0  0  0
   -5.1887   -4.3980    0.1601 N   0  0  0  0  0  0
   -3.8124   -4.3452    0.1642 C   0  0  0  0  0  0
   -3.1963   -5.5806    0.1515 C   0  0  0  0  0  0
   -4.3644   -6.8520    0.1337 S   0  0  0  0  0  0
  -10.5220   -5.8373    0.1268 H   0  0  0  0  0  0
   -9.3369   -8.2257    0.1025 H   0  0  0  0  0  0
   -2.1378   -5.8022    0.1516 H   0  0  0  0  0  0
  1  2  1  0  0  0
  1 10  1  0  0  0
  1  6  2  0  0  0
  2  3  2  0  0  0
  2  7  1  0  0  0
  3 16  1  0  0  0
  3  4  1  0  0  0
  4 14  1  0  0  0
  4  5  2  0  0  0
  5  6  1  0  0  0
  5 13  1  0  0  0
  6 11  1  0  0  0
  7  8  2  0  0  0
  7 22  1  0  0  0
  8  9  1  0  0  0
  8 20  1  0  0  0
  9 10  2  0  0  0
  9 19  1  0  0  0
 10 17  1  0  0  0
 11 12  2  0  0  0
 11 25  1  0  0  0
 12 13  1  0  0  0
 12 43  1  0  0  0
 14 15  1  0  0  0
 15 35  1  0  0  0
 15 16  2  0  0  0
 16 26  1  0  0  0
 17 18  1  0  0  0
 18 23  1  0  0  0
 18 19  2  0  0  0
 19 27  1  0  0  0
 20 21  2  0  0  0
 20 28  1  0  0  0
 21 22  1  0  0  0
 21 24  1  0  0  0
 23 31  1  0  0  0
 23 30  1  0  0  0
 23 29  1  0  0  0
 24 32  1  0  0  0
 24 33  1  0  0  0
 24 34  1  0  0  0
 36 37  1  0  0  0
 36 40  2  0  0  0
 36 46  1  0  0  0
 37 38  1  0  0  0
 38 39  2  0  0  0
 38 41  1  0  0  0
 39 40  1  0  0  0
 40 47  1  0  0  0
 41 42  2  0  0  0
 41 45  1  0  0  0
 42 43  1  0  0  0
 43 44  2  0  0  0
 44 45  1  0  0  0
 44 48  1  0  0  0
M  END
> <b_m_subgroup_collapsed>
0

> <r_j_HOMO-LUMO_Gap_Hartree>
0.11562

> <r_matsci_optelec_Electron_Reorganization_Energy_(eV)>
0.172702

> <r_matsci_optelec_Hole_Reorganization_Energy_(eV)>
0.18171

> <s_m_subgroup_title>
ALL-structures-1320->molecular-polymer-opto-all_copy

> <s_m_subgroupid>
ALL-structures-1320->molecular_materials_half_2-features_copy

$$$$
