# Supplementary material for: Band Gap and Reorganization Energy Prediction of Conducting Polymers by the Integration of Machine Learning and Density Functional Theory
Source: J Chem Inf Model. 2025 May 28;65(11):5360–9. doi: 10.1021/acs.jcim.5c00345 (PMC12152970; doi:10.1021/acs.jcim.5c00345)
Supplement: Supplementary file 2 [file ci5c00345_si_002.zip › Structures_115.sdf]

D2A11
                    3D
 Schrodinger Suite 2024-2.
 67 71  0  0  1  0            999 V2000
   -3.6531   -0.1609    0.7579 C   0  0  0  0  0  0
   -2.4208    0.4864    0.7405 C   0  0  0  0  0  0
   -1.3367   -0.0694    0.0416 C   0  0  0  0  0  0
   -1.5331   -1.2932   -0.6280 C   0  0  0  0  0  0
   -2.7640   -1.9362   -0.5920 C   0  0  0  0  0  0
   -3.8606   -1.3877    0.1009 C   0  0  0  0  0  0
   -0.0740    0.5724    0.0164 N   0  0  0  0  0  0
    0.0231    1.9855   -0.0640 C   0  0  0  0  0  0
    1.1150   -0.2124    0.0807 C   0  0  0  0  0  0
   -0.8443    2.7243   -0.8866 C   0  0  0  0  0  0
   -0.7490    4.1114   -0.9530 C   0  0  0  0  0  0
    0.2308    4.8135   -0.2284 C   0  0  0  0  0  0
    1.1020    4.0655    0.5831 C   0  0  0  0  0  0
    0.9959    2.6808    0.6746 C   0  0  0  0  0  0
    2.1714    0.0113   -0.8074 C   0  0  0  0  0  0
    3.3465   -0.7440   -0.7391 C   0  0  0  0  0  0
    3.4669   -1.7587    0.2171 C   0  0  0  0  0  0
    2.4069   -1.9963    1.1054 C   0  0  0  0  0  0
    1.2522   -1.2271    1.0438 C   0  0  0  0  0  0
    4.5638   -2.5621    0.3669 O   0  0  0  0  0  0
    5.6661   -2.3734   -0.5090 C   0  0  0  0  0  0
   -4.4751    0.2908    1.3098 H   0  0  0  0  0  0
   -2.2960    1.4254    1.2713 H   0  0  0  0  0  0
   -0.7100   -1.7374   -1.1797 H   0  0  0  0  0  0
   -2.8743   -2.8764   -1.1260 H   0  0  0  0  0  0
   -1.5983    2.2083   -1.4738 H   0  0  0  0  0  0
   -1.4409    4.6553   -1.5879 H   0  0  0  0  0  0
    1.8604    4.5773    1.1664 H   0  0  0  0  0  0
    1.6691    2.1310    1.3257 H   0  0  0  0  0  0
    2.0814    0.7893   -1.5607 H   0  0  0  0  0  0
    4.1458   -0.5360   -1.4423 H   0  0  0  0  0  0
    2.5138   -2.7821    1.8482 H   0  0  0  0  0  0
    0.4445   -1.4119    1.7464 H   0  0  0  0  0  0
    6.0911   -1.3657   -0.4052 H   0  0  0  0  0  0
    5.3791   -2.5443   -1.5557 H   0  0  0  0  0  0
    6.4108   -3.1141   -0.2118 H   0  0  0  0  0  0
   -5.1826   -2.0271    0.1666 C   0  0  0  0  0  0
   -5.5586   -3.2005   -0.3698 C   0  0  0  0  0  0
   -6.5741   -3.5663   -0.2503 H   0  0  0  0  0  0
   -4.8828   -3.8345   -0.9392 H   0  0  0  0  0  0
   -5.9288   -1.4607    0.7256 H   0  0  0  0  0  0
   -0.8535    7.1170   -0.1844 C   0  0  0  0  0  0
    0.3248    6.2934   -0.3036 C   0  0  0  0  0  0
    1.5231    6.9604   -0.4753 C   0  0  0  0  0  0
    1.6105    8.4135   -0.5283 C   0  0  0  0  0  0
    0.4955    9.2089   -0.4174 C   0  0  0  0  0  0
   -0.7597    8.5653   -0.2435 C   0  0  0  0  0  0
   -1.9348    9.1878   -0.1101 N   0  0  0  0  0  0
   -3.0683    8.0042    0.0766 S   0  0  0  0  0  0
   -2.1005    6.6750    0.0002 N   0  0  0  0  0  0
    2.6994    6.2642   -0.5597 O   0  0  0  0  0  0
    2.8744    8.8776   -0.6953 O   0  0  0  0  0  0
    3.1951    6.0446   -1.8989 C   0  0  0  0  0  0
    3.0810   10.2951   -0.7426 C   0  0  0  0  0  0
    4.5202    5.3150   -1.7854 C   0  0  0  0  0  0
    4.5678   10.5411   -0.9203 C   0  0  0  0  0  0
    0.5333   10.2897   -0.4519 H   0  0  0  0  0  0
    2.4559    5.4490   -2.4528 H   0  0  0  0  0  0
    3.3187    7.0110   -2.4027 H   0  0  0  0  0  0
    2.5056   10.7168   -1.5778 H   0  0  0  0  0  0
    2.7145   10.7435    0.1907 H   0  0  0  0  0  0
    4.9272    5.1244   -2.7859 H   0  0  0  0  0  0
    5.2455    5.9135   -1.2229 H   0  0  0  0  0  0
    4.3910    4.3560   -1.2734 H   0  0  0  0  0  0
    4.7631   11.6187   -0.9524 H   0  0  0  0  0  0
    5.1352   10.1107   -0.0888 H   0  0  0  0  0  0
    4.9281   10.0971   -1.8542 H   0  0  0  0  0  0
  1  2  1  0  0  0
  1 22  1  0  0  0
  1  6  2  0  0  0
  2 23  1  0  0  0
  2  3  2  0  0  0
  3  4  1  0  0  0
  3  7  1  0  0  0
  4  5  2  0  0  0
  4 24  1  0  0  0
  5  6  1  0  0  0
  5 25  1  0  0  0
  6 37  1  0  0  0
  7  9  1  0  0  0
  7  8  1  0  0  0
  8 14  1  0  0  0
  8 10  2  0  0  0
  9 19  1  0  0  0
  9 15  2  0  0  0
 10 11  1  0  0  0
 10 26  1  0  0  0
 11 12  2  0  0  0
 11 27  1  0  0  0
 12 13  1  0  0  0
 12 43  1  0  0  0
 13 14  2  0  0  0
 13 28  1  0  0  0
 14 29  1  0  0  0
 15 16  1  0  0  0
 15 30  1  0  0  0
 16 17  2  0  0  0
 16 31  1  0  0  0
 17 20  1  0  0  0
 17 18  1  0  0  0
 18 32  1  0  0  0
 18 19  2  0  0  0
 19 33  1  0  0  0
 20 21  1  0  0  0
 21 34  1  0  0  0
 21 36  1  0  0  0
 21 35  1  0  0  0
 37 41  1  0  0  0
 37 38  2  0  0  0
 38 39  1  0  0  0
 38 40  1  0  0  0
 42 43  1  0  0  0
 42 47  1  0  0  0
 42 50  2  0  0  0
 43 44  2  0  0  0
 44 45  1  0  0  0
 44 51  1  0  0  0
 45 46  2  0  0  0
 45 52  1  0  0  0
 46 47  1  0  0  0
 46 57  1  0  0  0
 47 48  2  0  0  0
 48 49  1  0  0  0
 49 50  1  0  0  0
 51 53  1  0  0  0
 52 54  1  0  0  0
 53 55  1  0  0  0
 53 58  1  0  0  0
 53 59  1  0  0  0
 54 56  1  0  0  0
 54 60  1  0  0  0
 54 61  1  0  0  0
 55 62  1  0  0  0
 55 63  1  0  0  0
 55 64  1  0  0  0
 56 65  1  0  0  0
 56 66  1  0  0  0
 56 67  1  0  0  0
M  END
> <b_m_subgroup_collapsed>
0

> <r_j_HOMO-LUMO_Gap_Hartree>
0.09935

> <r_matsci_optelec_Electron_Reorganization_Energy_(eV)>
0.396405

> <r_matsci_optelec_Hole_Reorganization_Energy_(eV)>
0.175491

> <s_m_subgroup_title>
ALL-structures-1320->molecular-polymer-opto-all_copy

> <s_m_subgroupid>
ALL-structures-1320->molecular_materials_half_2-features_copy

$$$$
