# Supplementary material for: Band Gap and Reorganization Energy Prediction of Conducting Polymers by the Integration of Machine Learning and Density Functional Theory
Source: J Chem Inf Model. 2025 May 28;65(11):5360–9. doi: 10.1021/acs.jcim.5c00345 (PMC12152970; doi:10.1021/acs.jcim.5c00345)
Supplement: Supplementary file 2 [file ci5c00345_si_002.zip › Structures_1150.sdf]

D22A6
                    3D
 Schrodinger Suite 2024-2.
 47 54  0  0  1  0            999 V2000
   -0.2404   -0.6395    0.2092 C   0  0  0  0  0  0
   -0.1832    0.8014    0.2248 C   0  0  0  0  0  0
   -1.4228    1.5536    0.2339 C   0  0  0  0  0  0
   -2.6559    0.8762    0.2251 C   0  0  0  0  0  0
   -2.7115   -0.5272    0.2085 C   0  0  0  0  0  0
   -1.5325   -1.2923    0.2010 C   0  0  0  0  0  0
    1.1125    1.4180    0.2302 C   0  0  0  0  0  0
    2.3099    0.6850    0.2223 C   0  0  0  0  0  0
    2.2501   -0.7345    0.2086 C   0  0  0  0  0  0
    0.9960   -1.3615    0.2021 C   0  0  0  0  0  0
   -1.8540   -2.6863    0.1848 C   0  0  0  0  0  0
   -3.2001   -2.9784    0.1798 C   0  0  0  0  0  0
   -4.1587   -1.4966    0.1961 S   0  0  0  0  0  0
   -4.0256    1.9614    0.2384 S   0  0  0  0  0  0
   -2.9570    3.3341    0.2565 C   0  0  0  0  0  0
   -1.6408    2.9810    0.2524 C   0  0  0  0  0  0
    1.2264   -3.1135    0.1839 S   0  0  0  0  0  0
    2.9747   -2.9649    0.1856 C   0  0  0  0  0  0
    3.3522   -1.6565    0.1989 C   0  0  0  0  0  0
    3.4877    1.5074    0.2283 C   0  0  0  0  0  0
    3.2242    2.8431    0.2401 C   0  0  0  0  0  0
    1.4956    3.1436    0.2447 S   0  0  0  0  0  0
    3.8385   -4.1906    0.1749 C   0  0  0  0  0  0
    4.1941    3.9867    0.2512 C   0  0  0  0  0  0
   -1.1167   -3.4736    0.1764 H   0  0  0  0  0  0
   -0.8662    3.7330    0.2635 H   0  0  0  0  0  0
    4.3925   -1.3479    0.2015 H   0  0  0  0  0  0
    4.4975    1.1098    0.2235 H   0  0  0  0  0  0
    3.6464   -4.8163   -0.7056 H   0  0  0  0  0  0
    3.6727   -4.8127    1.0636 H   0  0  0  0  0  0
    4.8942   -3.9012    0.1587 H   0  0  0  0  0  0
    4.0842    4.6046    1.1513 H   0  0  0  0  0  0
    4.0595    4.6435   -0.6173 H   0  0  0  0  0  0
    5.2197    3.6038    0.2284 H   0  0  0  0  0  0
   -3.3688    4.3347    0.2696 H   0  0  0  0  0  0
   -5.2219   -4.5334    0.1612 C   0  0  0  0  0  0
   -3.7975   -4.3154    0.1633 C   0  0  0  0  0  0
   -3.0214   -5.4681    0.1484 C   0  0  0  0  0  0
   -3.5689   -6.7825    0.1324 C   0  0  0  0  0  0
   -4.9231   -7.0153    0.1301 C   0  0  0  0  0  0
   -5.7762   -5.8788    0.1447 C   0  0  0  0  0  0
   -7.1165   -5.9048    0.1449 N   0  0  0  0  0  0
   -7.6117   -4.3402    0.1646 S   0  0  0  0  0  0
   -6.1571   -3.5781    0.1734 N   0  0  0  0  0  0
   -1.9399   -5.3820    0.1487 H   0  0  0  0  0  0
   -2.8790   -7.6223    0.1215 H   0  0  0  0  0  0
   -5.3457   -8.0143    0.1179 H   0  0  0  0  0  0
  1  2  1  0  0  0
  1 10  1  0  0  0
  1  6  2  0  0  0
  2  3  2  0  0  0
  2  7  1  0  0  0
  3 16  1  0  0  0
  3  4  1  0  0  0
  4 14  1  0  0  0
  4  5  2  0  0  0
  5  6  1  0  0  0
  5 13  1  0  0  0
  6 11  1  0  0  0
  7  8  2  0  0  0
  7 22  1  0  0  0
  8  9  1  0  0  0
  8 20  1  0  0  0
  9 10  2  0  0  0
  9 19  1  0  0  0
 10 17  1  0  0  0
 11 12  2  0  0  0
 11 25  1  0  0  0
 12 13  1  0  0  0
 12 37  1  0  0  0
 14 15  1  0  0  0
 15 35  1  0  0  0
 15 16  2  0  0  0
 16 26  1  0  0  0
 17 18  1  0  0  0
 18 23  1  0  0  0
 18 19  2  0  0  0
 19 27  1  0  0  0
 20 21  2  0  0  0
 20 28  1  0  0  0
 21 22  1  0  0  0
 21 24  1  0  0  0
 23 31  1  0  0  0
 23 30  1  0  0  0
 23 29  1  0  0  0
 24 32  1  0  0  0
 24 33  1  0  0  0
 24 34  1  0  0  0
 36 37  1  0  0  0
 36 41  1  0  0  0
 36 44  2  0  0  0
 37 38  2  0  0  0
 38 39  1  0  0  0
 38 45  1  0  0  0
 39 40  2  0  0  0
 39 46  1  0  0  0
 40 41  1  0  0  0
 40 47  1  0  0  0
 41 42  2  0  0  0
 42 43  1  0  0  0
 43 44  1  0  0  0
M  END
> <b_m_subgroup_collapsed>
0

> <r_j_HOMO-LUMO_Gap_Hartree>
0.09584

> <r_matsci_optelec_Electron_Reorganization_Energy_(eV)>
0.208827

> <r_matsci_optelec_Hole_Reorganization_Energy_(eV)>
0.169478

> <s_m_subgroup_title>
ALL-structures-1320->molecular-polymer-opto-all_copy

> <s_m_subgroupid>
ALL-structures-1320->molecular_materials_half_2-features_copy

$$$$
