# Supplementary material for: Band Gap and Reorganization Energy Prediction of Conducting Polymers by the Integration of Machine Learning and Density Functional Theory
Source: J Chem Inf Model. 2025 May 28;65(11):5360–9. doi: 10.1021/acs.jcim.5c00345 (PMC12152970; doi:10.1021/acs.jcim.5c00345)
Supplement: Supplementary file 2 [file ci5c00345_si_002.zip › Structures_1151.sdf]

D22A7
                    3D
 Schrodinger Suite 2024-2.
 46 53  0  0  1  0            999 V2000
   -0.2083   -0.7018    0.2103 C   0  0  0  0  0  0
   -0.1910    0.7406    0.2257 C   0  0  0  0  0  0
   -1.4490    1.4597    0.2348 C   0  0  0  0  0  0
   -2.6640    0.7518    0.2261 C   0  0  0  0  0  0
   -2.6865   -0.6509    0.2094 C   0  0  0  0  0  0
   -1.4858   -1.3892    0.2020 C   0  0  0  0  0  0
    1.0843    1.3965    0.2310 C   0  0  0  0  0  0
    2.3028    0.7012    0.2232 C   0  0  0  0  0  0
    2.2860   -0.7194    0.2099 C   0  0  0  0  0  0
    1.0511   -1.3868    0.2035 C   0  0  0  0  0  0
   -1.7736   -2.7932    0.1855 C   0  0  0  0  0  0
   -3.1180   -3.0922    0.1807 C   0  0  0  0  0  0
   -4.1168   -1.6455    0.1969 S   0  0  0  0  0  0
   -4.0617    1.8014    0.2394 S   0  0  0  0  0  0
   -3.0284    3.1992    0.2577 C   0  0  0  0  0  0
   -1.7030    2.8805    0.2535 C   0  0  0  0  0  0
    1.3359   -3.1300    0.1856 S   0  0  0  0  0  0
    3.0786   -2.9250    0.1875 C   0  0  0  0  0  0
    3.4166   -1.6058    0.2006 C   0  0  0  0  0  0
    3.4545    1.5606    0.2290 C   0  0  0  0  0  0
    3.1494    2.8876    0.2403 C   0  0  0  0  0  0
    1.4122    3.1329    0.2449 S   0  0  0  0  0  0
    3.9827   -4.1218    0.1773 C   0  0  0  0  0  0
    4.0818    4.0622    0.2510 C   0  0  0  0  0  0
   -1.0427   -3.5863    0.1767 H   0  0  0  0  0  0
   -0.9478    3.6520    0.2648 H   0  0  0  0  0  0
    4.4470   -1.2652    0.2032 H   0  0  0  0  0  0
    4.4763    1.1949    0.2243 H   0  0  0  0  0  0
    3.8111   -4.7538   -0.7031 H   0  0  0  0  0  0
    3.8371   -4.7487    1.0660 H   0  0  0  0  0  0
    5.0286   -3.7981    0.1610 H   0  0  0  0  0  0
    3.9519    4.6763    1.1510 H   0  0  0  0  0  0
    3.9254    4.7141   -0.6176 H   0  0  0  0  0  0
    5.1193    3.7132    0.2280 H   0  0  0  0  0  0
   -3.4655    4.1892    0.2709 H   0  0  0  0  0  0
   -3.0874   -5.6474    0.1502 C   0  0  0  0  0  0
   -3.7878   -4.3800    0.1647 C   0  0  0  0  0  0
   -5.1132   -4.3742    0.1635 N   0  0  0  0  0  0
   -5.8247   -5.5377    0.1490 C   0  0  0  0  0  0
   -5.2792   -6.7992    0.1345 C   0  0  0  0  0  0
   -3.8615   -6.8731    0.1349 C   0  0  0  0  0  0
   -3.1107   -7.9827    0.1225 N   0  0  0  0  0  0
   -1.5485   -7.4734    0.1300 S   0  0  0  0  0  0
   -1.7667   -5.8457    0.1491 N   0  0  0  0  0  0
   -6.9038   -5.4068    0.1495 H   0  0  0  0  0  0
   -5.8900   -7.6951    0.1232 H   0  0  0  0  0  0
  1  2  1  0  0  0
  1 10  1  0  0  0
  1  6  2  0  0  0
  2  3  2  0  0  0
  2  7  1  0  0  0
  3 16  1  0  0  0
  3  4  1  0  0  0
  4 14  1  0  0  0
  4  5  2  0  0  0
  5  6  1  0  0  0
  5 13  1  0  0  0
  6 11  1  0  0  0
  7  8  2  0  0  0
  7 22  1  0  0  0
  8  9  1  0  0  0
  8 20  1  0  0  0
  9 10  2  0  0  0
  9 19  1  0  0  0
 10 17  1  0  0  0
 11 12  2  0  0  0
 11 25  1  0  0  0
 12 13  1  0  0  0
 12 37  1  0  0  0
 14 15  1  0  0  0
 15 35  1  0  0  0
 15 16  2  0  0  0
 16 26  1  0  0  0
 17 18  1  0  0  0
 18 23  1  0  0  0
 18 19  2  0  0  0
 19 27  1  0  0  0
 20 21  2  0  0  0
 20 28  1  0  0  0
 21 22  1  0  0  0
 21 24  1  0  0  0
 23 31  1  0  0  0
 23 30  1  0  0  0
 23 29  1  0  0  0
 24 32  1  0  0  0
 24 33  1  0  0  0
 24 34  1  0  0  0
 36 37  1  0  0  0
 36 41  1  0  0  0
 36 44  2  0  0  0
 37 38  2  0  0  0
 38 39  1  0  0  0
 39 40  2  0  0  0
 39 45  1  0  0  0
 40 41  1  0  0  0
 40 46  1  0  0  0
 41 42  2  0  0  0
 42 43  1  0  0  0
 43 44  1  0  0  0
M  END
> <b_m_subgroup_collapsed>
0

> <r_j_HOMO-LUMO_Gap_Hartree>
0.08977

> <r_matsci_optelec_Electron_Reorganization_Energy_(eV)>
0.199555

> <r_matsci_optelec_Hole_Reorganization_Energy_(eV)>
0.14187

> <s_m_subgroup_title>
ALL-structures-1320->molecular-polymer-opto-all_copy

> <s_m_subgroupid>
ALL-structures-1320->molecular_materials_half_2-features_copy

$$$$
