# Supplementary material for: Band Gap and Reorganization Energy Prediction of Conducting Polymers by the Integration of Machine Learning and Density Functional Theory
Source: J Chem Inf Model. 2025 May 28;65(11):5360–9. doi: 10.1021/acs.jcim.5c00345 (PMC12152970; doi:10.1021/acs.jcim.5c00345)
Supplement: Supplementary file 2 [file ci5c00345_si_002.zip › Structures_1152.sdf]

D22A8
                    3D
 Schrodinger Suite 2024-2.
 47 54  0  0  1  0            999 V2000
   -0.2465   -0.6903    0.2104 C   0  0  0  0  0  0
   -0.2026    0.7521    0.2258 C   0  0  0  0  0  0
   -1.4462    1.4957    0.2351 C   0  0  0  0  0  0
   -2.6735    0.8109    0.2266 C   0  0  0  0  0  0
   -2.7182   -0.5920    0.2100 C   0  0  0  0  0  0
   -1.5371   -1.3541    0.2023 C   0  0  0  0  0  0
    1.0846    1.3845    0.2308 C   0  0  0  0  0  0
    2.2901    0.6675    0.2230 C   0  0  0  0  0  0
    2.2475   -0.7525    0.2096 C   0  0  0  0  0  0
    1.0009   -1.3978    0.2033 C   0  0  0  0  0  0
   -1.8508   -2.7527    0.1859 C   0  0  0  0  0  0
   -3.1991   -3.0467    0.1812 C   0  0  0  0  0  0
   -4.1612   -1.5607    0.1980 S   0  0  0  0  0  0
   -4.0514    1.8857    0.2402 S   0  0  0  0  0  0
   -2.9924    3.2656    0.2581 C   0  0  0  0  0  0
   -1.6737    2.9216    0.2537 C   0  0  0  0  0  0
    1.2549   -3.1457    0.1855 S   0  0  0  0  0  0
    3.0007   -2.9714    0.1871 C   0  0  0  0  0  0
    3.3623   -1.6584    0.2001 C   0  0  0  0  0  0
    3.4574    1.5058    0.2286 C   0  0  0  0  0  0
    3.1765    2.8382    0.2400 C   0  0  0  0  0  0
    1.4440    3.1151    0.2447 S   0  0  0  0  0  0
    3.8844   -4.1833    0.1767 C   0  0  0  0  0  0
    4.1304    3.9953    0.2507 C   0  0  0  0  0  0
   -1.1274   -3.5507    0.1769 H   0  0  0  0  0  0
   -0.9041    3.6788    0.2647 H   0  0  0  0  0  0
    4.3986   -1.3359    0.2026 H   0  0  0  0  0  0
    4.4723    1.1216    0.2238 H   0  0  0  0  0  0
    3.7023   -4.8124   -0.7036 H   0  0  0  0  0  0
    3.7289   -4.8076    1.0655 H   0  0  0  0  0  0
    4.9357   -3.8772    0.1601 H   0  0  0  0  0  0
    4.0120    4.6118    1.1507 H   0  0  0  0  0  0
    3.9862    4.6501   -0.6178 H   0  0  0  0  0  0
    5.1613    3.6272    0.2277 H   0  0  0  0  0  0
   -3.4115    4.2633    0.2713 H   0  0  0  0  0  0
   -3.0467   -5.5976    0.1500 C   0  0  0  0  0  0
   -3.8179   -4.3705    0.1648 C   0  0  0  0  0  0
   -5.1861   -4.5941    0.1616 C   0  0  0  0  0  0
   -5.8351   -5.8561    0.1460 C   0  0  0  0  0  0
   -5.1139   -7.0189    0.1321 C   0  0  0  0  0  0
   -3.6962   -6.9036    0.1339 C   0  0  0  0  0  0
   -2.8429   -7.9326    0.1217 N   0  0  0  0  0  0
   -1.3380   -7.2816    0.1303 S   0  0  0  0  0  0
   -1.7146   -5.6827    0.1494 N   0  0  0  0  0  0
   -6.0296   -3.5290    0.1743 F   0  0  0  0  0  0
   -6.9202   -5.8578    0.1457 H   0  0  0  0  0  0
   -5.5841   -7.9957    0.1201 H   0  0  0  0  0  0
  1  2  1  0  0  0
  1 10  1  0  0  0
  1  6  2  0  0  0
  2  3  2  0  0  0
  2  7  1  0  0  0
  3 16  1  0  0  0
  3  4  1  0  0  0
  4 14  1  0  0  0
  4  5  2  0  0  0
  5  6  1  0  0  0
  5 13  1  0  0  0
  6 11  1  0  0  0
  7  8  2  0  0  0
  7 22  1  0  0  0
  8  9  1  0  0  0
  8 20  1  0  0  0
  9 10  2  0  0  0
  9 19  1  0  0  0
 10 17  1  0  0  0
 11 12  2  0  0  0
 11 25  1  0  0  0
 12 13  1  0  0  0
 12 37  1  0  0  0
 14 15  1  0  0  0
 15 35  1  0  0  0
 15 16  2  0  0  0
 16 26  1  0  0  0
 17 18  1  0  0  0
 18 23  1  0  0  0
 18 19  2  0  0  0
 19 27  1  0  0  0
 20 21  2  0  0  0
 20 28  1  0  0  0
 21 22  1  0  0  0
 21 24  1  0  0  0
 23 31  1  0  0  0
 23 30  1  0  0  0
 23 29  1  0  0  0
 24 32  1  0  0  0
 24 33  1  0  0  0
 24 34  1  0  0  0
 36 37  1  0  0  0
 36 41  1  0  0  0
 36 44  2  0  0  0
 37 38  2  0  0  0
 38 39  1  0  0  0
 38 45  1  0  0  0
 39 40  2  0  0  0
 39 46  1  0  0  0
 40 41  1  0  0  0
 40 47  1  0  0  0
 41 42  2  0  0  0
 42 43  1  0  0  0
 43 44  1  0  0  0
M  END
> <b_m_subgroup_collapsed>
0

> <r_j_HOMO-LUMO_Gap_Hartree>
0.09406

> <r_matsci_optelec_Electron_Reorganization_Energy_(eV)>
0.226817

> <r_matsci_optelec_Hole_Reorganization_Energy_(eV)>
0.170296

> <s_m_subgroup_title>
ALL-structures-1320->molecular-polymer-opto-all_copy

> <s_m_subgroupid>
ALL-structures-1320->molecular_materials_half_2-features_copy

$$$$
