# Supplementary material for: Band Gap and Reorganization Energy Prediction of Conducting Polymers by the Integration of Machine Learning and Density Functional Theory
Source: J Chem Inf Model. 2025 May 28;65(11):5360–9. doi: 10.1021/acs.jcim.5c00345 (PMC12152970; doi:10.1021/acs.jcim.5c00345)
Supplement: Supplementary file 2 [file ci5c00345_si_002.zip › Structures_1153.sdf]

D22A9
                    3D
 Schrodinger Suite 2024-2.
 47 54  0  0  1  0            999 V2000
   -0.2512   -0.6819    0.2102 C   0  0  0  0  0  0
   -0.2079    0.7603    0.2257 C   0  0  0  0  0  0
   -1.4522    1.5035    0.2351 C   0  0  0  0  0  0
   -2.6796    0.8186    0.2266 C   0  0  0  0  0  0
   -2.7234   -0.5842    0.2100 C   0  0  0  0  0  0
   -1.5416   -1.3461    0.2021 C   0  0  0  0  0  0
    1.0792    1.3931    0.2306 C   0  0  0  0  0  0
    2.2849    0.6758    0.2227 C   0  0  0  0  0  0
    2.2421   -0.7441    0.2094 C   0  0  0  0  0  0
    0.9955   -1.3894    0.2031 C   0  0  0  0  0  0
   -1.8544   -2.7440    0.1858 C   0  0  0  0  0  0
   -3.2033   -3.0377    0.1810 C   0  0  0  0  0  0
   -4.1660   -1.5522    0.1978 S   0  0  0  0  0  0
   -4.0581    1.8924    0.2403 S   0  0  0  0  0  0
   -2.9997    3.2720    0.2583 C   0  0  0  0  0  0
   -1.6806    2.9291    0.2538 C   0  0  0  0  0  0
    1.2490   -3.1372    0.1852 S   0  0  0  0  0  0
    2.9951   -2.9631    0.1869 C   0  0  0  0  0  0
    3.3567   -1.6502    0.1998 C   0  0  0  0  0  0
    3.4522    1.5139    0.2281 C   0  0  0  0  0  0
    3.1714    2.8462    0.2395 C   0  0  0  0  0  0
    1.4390    3.1234    0.2444 S   0  0  0  0  0  0
    3.8787   -4.1750    0.1765 C   0  0  0  0  0  0
    4.1251    4.0035    0.2499 C   0  0  0  0  0  0
   -1.1304   -3.5416    0.1768 H   0  0  0  0  0  0
   -0.9118    3.6869    0.2649 H   0  0  0  0  0  0
    4.3929   -1.3278    0.2023 H   0  0  0  0  0  0
    4.4671    1.1297    0.2233 H   0  0  0  0  0  0
    3.6966   -4.8041   -0.7038 H   0  0  0  0  0  0
    3.7233   -4.7992    1.0654 H   0  0  0  0  0  0
    4.9298   -3.8687    0.1598 H   0  0  0  0  0  0
    4.0065    4.6199    1.1500 H   0  0  0  0  0  0
    3.9803    4.6582   -0.6185 H   0  0  0  0  0  0
    5.1560    3.6357    0.2267 H   0  0  0  0  0  0
   -3.4193    4.2695    0.2716 H   0  0  0  0  0  0
   -3.0508   -5.5902    0.1501 C   0  0  0  0  0  0
   -3.8209   -4.3607    0.1645 C   0  0  0  0  0  0
   -5.1900   -4.5692    0.1609 C   0  0  0  0  0  0
   -5.8161   -5.8508    0.1449 C   0  0  0  0  0  0
   -5.1176   -7.0194    0.1313 C   0  0  0  0  0  0
   -3.7015   -6.8960    0.1338 C   0  0  0  0  0  0
   -2.8489   -7.9241    0.1221 N   0  0  0  0  0  0
   -1.3422   -7.2732    0.1313 S   0  0  0  0  0  0
   -1.7201   -5.6753    0.1501 N   0  0  0  0  0  0
   -6.0404   -3.5220    0.1730 F   0  0  0  0  0  0
   -7.1619   -5.8565    0.1438 F   0  0  0  0  0  0
   -5.6104   -7.9840    0.1192 H   0  0  0  0  0  0
  1  2  1  0  0  0
  1 10  1  0  0  0
  1  6  2  0  0  0
  2  3  2  0  0  0
  2  7  1  0  0  0
  3 16  1  0  0  0
  3  4  1  0  0  0
  4 14  1  0  0  0
  4  5  2  0  0  0
  5  6  1  0  0  0
  5 13  1  0  0  0
  6 11  1  0  0  0
  7  8  2  0  0  0
  7 22  1  0  0  0
  8  9  1  0  0  0
  8 20  1  0  0  0
  9 10  2  0  0  0
  9 19  1  0  0  0
 10 17  1  0  0  0
 11 12  2  0  0  0
 11 25  1  0  0  0
 12 13  1  0  0  0
 12 37  1  0  0  0
 14 15  1  0  0  0
 15 35  1  0  0  0
 15 16  2  0  0  0
 16 26  1  0  0  0
 17 18  1  0  0  0
 18 23  1  0  0  0
 18 19  2  0  0  0
 19 27  1  0  0  0
 20 21  2  0  0  0
 20 28  1  0  0  0
 21 22  1  0  0  0
 21 24  1  0  0  0
 23 31  1  0  0  0
 23 30  1  0  0  0
 23 29  1  0  0  0
 24 32  1  0  0  0
 24 33  1  0  0  0
 24 34  1  0  0  0
 36 37  1  0  0  0
 36 41  1  0  0  0
 36 44  2  0  0  0
 37 38  2  0  0  0
 38 39  1  0  0  0
 38 45  1  0  0  0
 39 40  2  0  0  0
 39 46  1  0  0  0
 40 41  1  0  0  0
 40 47  1  0  0  0
 41 42  2  0  0  0
 42 43  1  0  0  0
 43 44  1  0  0  0
M  END
> <b_m_subgroup_collapsed>
0

> <r_j_HOMO-LUMO_Gap_Hartree>
0.09451

> <r_matsci_optelec_Electron_Reorganization_Energy_(eV)>
0.23601

> <r_matsci_optelec_Hole_Reorganization_Energy_(eV)>
0.156307

> <s_m_subgroup_title>
ALL-structures-1320->molecular-polymer-opto-all_copy

> <s_m_subgroupid>
ALL-structures-1320->molecular_materials_half_2-features_copy

$$$$
