# Supplementary material for: Band Gap and Reorganization Energy Prediction of Conducting Polymers by the Integration of Machine Learning and Density Functional Theory
Source: J Chem Inf Model. 2025 May 28;65(11):5360–9. doi: 10.1021/acs.jcim.5c00345 (PMC12152970; doi:10.1021/acs.jcim.5c00345)
Supplement: Supplementary file 2 [file ci5c00345_si_002.zip › Structures_1154.sdf]

D22A10
                    3D
 Schrodinger Suite 2024-2.
 54 61  0  0  1  0            999 V2000
   -0.2568   -0.6928    0.2095 C   0  0  0  0  0  0
   -0.2011    0.7492    0.2252 C   0  0  0  0  0  0
   -1.4388    1.5021    0.2344 C   0  0  0  0  0  0
   -2.6703    0.8256    0.2254 C   0  0  0  0  0  0
   -2.7268   -0.5770    0.2084 C   0  0  0  0  0  0
   -1.5520   -1.3468    0.2008 C   0  0  0  0  0  0
    1.0915    1.3707    0.2308 C   0  0  0  0  0  0
    2.2908    0.6437    0.2232 C   0  0  0  0  0  0
    2.2365   -0.7754    0.2096 C   0  0  0  0  0  0
    0.9846   -1.4101    0.2027 C   0  0  0  0  0  0
   -1.8755   -2.7431    0.1843 C   0  0  0  0  0  0
   -3.2259   -3.0370    0.1792 C   0  0  0  0  0  0
   -4.1747   -1.5373    0.1952 S   0  0  0  0  0  0
   -4.0404    1.9126    0.2390 S   0  0  0  0  0  0
   -2.9707    3.2858    0.2576 C   0  0  0  0  0  0
   -1.6555    2.9302    0.2534 C   0  0  0  0  0  0
    1.2224   -3.1603    0.1848 S   0  0  0  0  0  0
    2.9690   -3.0004    0.1871 C   0  0  0  0  0  0
    3.3429   -1.6908    0.2004 C   0  0  0  0  0  0
    3.4649    1.4720    0.2294 C   0  0  0  0  0  0
    3.1956    2.8065    0.2412 C   0  0  0  0  0  0
    1.4657    3.0988    0.2450 S   0  0  0  0  0  0
    3.8428   -4.2195    0.1770 C   0  0  0  0  0  0
    4.1598    3.9551    0.2527 C   0  0  0  0  0  0
   -1.1548   -3.5427    0.1755 H   0  0  0  0  0  0
   -0.8793    3.6808    0.2649 H   0  0  0  0  0  0
    4.3821   -1.3775    0.2035 H   0  0  0  0  0  0
    4.4765    1.0790    0.2249 H   0  0  0  0  0  0
    3.6572   -4.8465   -0.7042 H   0  0  0  0  0  0
    3.6808   -4.8436    1.0650 H   0  0  0  0  0  0
    4.8965   -3.9216    0.1626 H   0  0  0  0  0  0
    4.0458    4.5734    1.1522 H   0  0  0  0  0  0
    4.0234    4.6107   -0.6165 H   0  0  0  0  0  0
    5.1874    3.5773    0.2318 H   0  0  0  0  0  0
   -3.3811    4.2871    0.2710 H   0  0  0  0  0  0
   -3.0499   -5.5746    0.1509 C   0  0  0  0  0  0
   -3.8434   -4.3653    0.1632 C   0  0  0  0  0  0
   -5.2302   -4.5788    0.1586 C   0  0  0  0  0  0
   -5.8255   -5.8812    0.1430 C   0  0  0  0  0  0
   -5.0794   -7.0286    0.1313 C   0  0  0  0  0  0
   -3.6678   -6.8939    0.1351 C   0  0  0  0  0  0
   -2.7966   -7.9091    0.1251 N   0  0  0  0  0  0
   -1.3012   -7.2353    0.1350 S   0  0  0  0  0  0
   -1.7120   -5.6450    0.1523 N   0  0  0  0  0  0
   -6.0118   -3.4666    0.1697 O   0  0  0  0  0  0
   -7.4444   -3.5517    0.1681 C   0  0  0  0  0  0
   -7.9900   -2.1339    0.1824 C   0  0  0  0  0  0
   -6.9056   -5.9597    0.1404 H   0  0  0  0  0  0
   -5.5352   -8.0127    0.1195 H   0  0  0  0  0  0
   -7.7759   -4.0897   -0.7299 H   0  0  0  0  0  0
   -7.7768   -4.1080    1.0546 H   0  0  0  0  0  0
   -9.0859   -2.1636    0.1815 H   0  0  0  0  0  0
   -7.6575   -1.5968    1.0761 H   0  0  0  0  0  0
   -7.6567   -1.5788   -0.7001 H   0  0  0  0  0  0
  1  2  1  0  0  0
  1 10  1  0  0  0
  1  6  2  0  0  0
  2  3  2  0  0  0
  2  7  1  0  0  0
  3 16  1  0  0  0
  3  4  1  0  0  0
  4 14  1  0  0  0
  4  5  2  0  0  0
  5  6  1  0  0  0
  5 13  1  0  0  0
  6 11  1  0  0  0
  7  8  2  0  0  0
  7 22  1  0  0  0
  8  9  1  0  0  0
  8 20  1  0  0  0
  9 10  2  0  0  0
  9 19  1  0  0  0
 10 17  1  0  0  0
 11 12  2  0  0  0
 11 25  1  0  0  0
 12 13  1  0  0  0
 12 37  1  0  0  0
 14 15  1  0  0  0
 15 35  1  0  0  0
 15 16  2  0  0  0
 16 26  1  0  0  0
 17 18  1  0  0  0
 18 23  1  0  0  0
 18 19  2  0  0  0
 19 27  1  0  0  0
 20 21  2  0  0  0
 20 28  1  0  0  0
 21 22  1  0  0  0
 21 24  1  0  0  0
 23 31  1  0  0  0
 23 30  1  0  0  0
 23 29  1  0  0  0
 24 32  1  0  0  0
 24 33  1  0  0  0
 24 34  1  0  0  0
 36 37  1  0  0  0
 36 41  1  0  0  0
 36 44  2  0  0  0
 37 38  2  0  0  0
 38 39  1  0  0  0
 38 45  1  0  0  0
 39 40  2  0  0  0
 39 48  1  0  0  0
 40 41  1  0  0  0
 40 49  1  0  0  0
 41 42  2  0  0  0
 42 43  1  0  0  0
 43 44  1  0  0  0
 45 46  1  0  0  0
 46 47  1  0  0  0
 46 50  1  0  0  0
 46 51  1  0  0  0
 47 52  1  0  0  0
 47 53  1  0  0  0
 47 54  1  0  0  0
M  END
> <b_m_subgroup_collapsed>
0

> <r_j_HOMO-LUMO_Gap_Hartree>
0.09343

> <r_matsci_optelec_Electron_Reorganization_Energy_(eV)>
0.239178

> <r_matsci_optelec_Hole_Reorganization_Energy_(eV)>
0.200483

> <s_m_subgroup_title>
ALL-structures-1320->molecular-polymer-opto-all_copy

> <s_m_subgroupid>
ALL-structures-1320->molecular_materials_half_2-features_copy

$$$$
