# Supplementary material for: Band Gap and Reorganization Energy Prediction of Conducting Polymers by the Integration of Machine Learning and Density Functional Theory
Source: J Chem Inf Model. 2025 May 28;65(11):5360–9. doi: 10.1021/acs.jcim.5c00345 (PMC12152970; doi:10.1021/acs.jcim.5c00345)
Supplement: Supplementary file 2 [file ci5c00345_si_002.zip › Structures_1155.sdf]

D22A11
                    3D
 Schrodinger Suite 2024-2.
 61 68  0  0  1  0            999 V2000
   -0.2215   -0.6774    0.1842 C   0  0  0  0  0  0
   -0.1488    0.7626    0.2498 C   0  0  0  0  0  0
   -1.3761    1.5249    0.3527 C   0  0  0  0  0  0
   -2.6152    0.8620    0.3785 C   0  0  0  0  0  0
   -2.6884   -0.5381    0.3072 C   0  0  0  0  0  0
   -1.5227   -1.3163    0.2160 C   0  0  0  0  0  0
    1.1491    1.3710    0.2072 C   0  0  0  0  0  0
    2.3377    0.6328    0.1070 C   0  0  0  0  0  0
    2.2663   -0.7847    0.0466 C   0  0  0  0  0  0
    1.0087   -1.4068    0.0861 C   0  0  0  0  0  0
   -1.8618   -2.7093    0.1648 C   0  0  0  0  0  0
   -3.2126   -2.9850    0.1984 C   0  0  0  0  0  0
   -4.1481   -1.4853    0.3114 S   0  0  0  0  0  0
   -3.9698    1.9605    0.5038 S   0  0  0  0  0  0
   -2.8844    3.3207    0.5241 C   0  0  0  0  0  0
   -1.5750    2.9531    0.4404 C   0  0  0  0  0  0
    1.2258   -3.1574   -0.0029 S   0  0  0  0  0  0
    2.9713   -3.0145   -0.0922 C   0  0  0  0  0  0
    3.3604   -1.7096   -0.0544 C   0  0  0  0  0  0
    3.5204    1.4482    0.0776 C   0  0  0  0  0  0
    3.2682    2.7841    0.1512 C   0  0  0  0  0  0
    1.5448    3.0935    0.2621 S   0  0  0  0  0  0
    3.8290   -4.2411   -0.1909 C   0  0  0  0  0  0
    4.2454    3.9218    0.1495 C   0  0  0  0  0  0
   -1.1517   -3.5168    0.1101 H   0  0  0  0  0  0
   -0.7901    3.6946    0.4446 H   0  0  0  0  0  0
    4.4017   -1.4067   -0.0966 H   0  0  0  0  0  0
    4.5254    1.0452    0.0032 H   0  0  0  0  0  0
    3.5876   -4.8362   -1.0807 H   0  0  0  0  0  0
    3.7084   -4.8930    0.6836 H   0  0  0  0  0  0
    4.8836   -3.9534   -0.2538 H   0  0  0  0  0  0
    4.1880    4.5092    1.0746 H   0  0  0  0  0  0
    4.0698    4.6086   -0.6880 H   0  0  0  0  0  0
    5.2657    3.5346    0.0592 H   0  0  0  0  0  0
   -3.2818    4.3245    0.5996 H   0  0  0  0  0  0
   -3.0812   -5.5220    0.3624 C   0  0  0  0  0  0
   -3.8501   -4.3038    0.1796 C   0  0  0  0  0  0
   -5.2179   -4.4823    0.0045 C   0  0  0  0  0  0
   -5.8607   -5.7857    0.0371 C   0  0  0  0  0  0
   -5.1411   -6.9426    0.2071 C   0  0  0  0  0  0
   -3.7348   -6.8215    0.3663 C   0  0  0  0  0  0
   -2.8971   -7.8487    0.5398 N   0  0  0  0  0  0
   -1.3881   -7.2041    0.6905 S   0  0  0  0  0  0
   -1.7606   -5.6080    0.5376 N   0  0  0  0  0  0
   -6.0318   -3.3932   -0.1297 O   0  0  0  0  0  0
   -7.2092   -5.7343   -0.1035 O   0  0  0  0  0  0
   -6.5456   -3.1348   -1.4629 C   0  0  0  0  0  0
   -7.9468   -6.9627   -0.0401 C   0  0  0  0  0  0
   -7.5964   -2.0444   -1.3521 C   0  0  0  0  0  0
   -9.4197   -6.6273   -0.1904 C   0  0  0  0  0  0
   -5.5930   -7.9253    0.2327 H   0  0  0  0  0  0
   -5.7043   -2.8230   -2.0988 H   0  0  0  0  0  0
   -6.9743   -4.0601   -1.8646 H   0  0  0  0  0  0
   -7.6068   -7.6313   -0.8433 H   0  0  0  0  0  0
   -7.7475   -7.4511    0.9238 H   0  0  0  0  0  0
   -8.0025   -1.8235   -2.3466 H   0  0  0  0  0  0
   -8.4198   -2.3658   -0.7023 H   0  0  0  0  0  0
   -7.1663   -1.1231   -0.9418 H   0  0  0  0  0  0
  -10.0143   -7.5464   -0.1373 H   0  0  0  0  0  0
   -9.7484   -5.9545    0.6086 H   0  0  0  0  0  0
   -9.6155   -6.1450   -1.1543 H   0  0  0  0  0  0
  1  2  1  0  0  0
  1 10  1  0  0  0
  1  6  2  0  0  0
  2  3  2  0  0  0
  2  7  1  0  0  0
  3 16  1  0  0  0
  3  4  1  0  0  0
  4 14  1  0  0  0
  4  5  2  0  0  0
  5  6  1  0  0  0
  5 13  1  0  0  0
  6 11  1  0  0  0
  7  8  2  0  0  0
  7 22  1  0  0  0
  8  9  1  0  0  0
  8 20  1  0  0  0
  9 10  2  0  0  0
  9 19  1  0  0  0
 10 17  1  0  0  0
 11 12  2  0  0  0
 11 25  1  0  0  0
 12 13  1  0  0  0
 12 37  1  0  0  0
 14 15  1  0  0  0
 15 35  1  0  0  0
 15 16  2  0  0  0
 16 26  1  0  0  0
 17 18  1  0  0  0
 18 23  1  0  0  0
 18 19  2  0  0  0
 19 27  1  0  0  0
 20 21  2  0  0  0
 20 28  1  0  0  0
 21 22  1  0  0  0
 21 24  1  0  0  0
 23 31  1  0  0  0
 23 30  1  0  0  0
 23 29  1  0  0  0
 24 32  1  0  0  0
 24 33  1  0  0  0
 24 34  1  0  0  0
 36 37  1  0  0  0
 36 41  1  0  0  0
 36 44  2  0  0  0
 37 38  2  0  0  0
 38 39  1  0  0  0
 38 45  1  0  0  0
 39 40  2  0  0  0
 39 46  1  0  0  0
 40 41  1  0  0  0
 40 51  1  0  0  0
 41 42  2  0  0  0
 42 43  1  0  0  0
 43 44  1  0  0  0
 45 47  1  0  0  0
 46 48  1  0  0  0
 47 49  1  0  0  0
 47 52  1  0  0  0
 47 53  1  0  0  0
 48 50  1  0  0  0
 48 54  1  0  0  0
 48 55  1  0  0  0
 49 56  1  0  0  0
 49 57  1  0  0  0
 49 58  1  0  0  0
 50 59  1  0  0  0
 50 60  1  0  0  0
 50 61  1  0  0  0
M  END
> <b_m_subgroup_collapsed>
0

> <r_j_HOMO-LUMO_Gap_Hartree>
0.10327

> <r_matsci_optelec_Electron_Reorganization_Energy_(eV)>
0.236713

> <r_matsci_optelec_Hole_Reorganization_Energy_(eV)>
0.180957

> <s_m_subgroup_title>
ALL-structures-1320->molecular-polymer-opto-all_copy

> <s_m_subgroupid>
ALL-structures-1320->molecular_materials_half_2-features_copy

$$$$
