# Supplementary material for: Band Gap and Reorganization Energy Prediction of Conducting Polymers by the Integration of Machine Learning and Density Functional Theory
Source: J Chem Inf Model. 2025 May 28;65(11):5360–9. doi: 10.1021/acs.jcim.5c00345 (PMC12152970; doi:10.1021/acs.jcim.5c00345)
Supplement: Supplementary file 2 [file ci5c00345_si_002.zip › Structures_1156.sdf]

D22A12
                    3D
 Schrodinger Suite 2024-2.
 54 63  0  0  1  0            999 V2000
   -0.3002   -0.6851    0.2093 C   0  0  0  0  0  0
   -0.2129    0.7547    0.2250 C   0  0  0  0  0  0
   -1.4358    1.5340    0.2343 C   0  0  0  0  0  0
   -2.6824    0.8836    0.2256 C   0  0  0  0  0  0
   -2.7682   -0.5176    0.2090 C   0  0  0  0  0  0
   -1.6073   -1.3108    0.2013 C   0  0  0  0  0  0
    1.0948    1.3454    0.2303 C   0  0  0  0  0  0
    2.2771    0.5886    0.2222 C   0  0  0  0  0  0
    2.1884   -0.8297    0.2081 C   0  0  0  0  0  0
    0.9216   -1.4321    0.2017 C   0  0  0  0  0  0
   -1.9631   -2.6967    0.1854 C   0  0  0  0  0  0
   -3.3180   -2.9547    0.1807 C   0  0  0  0  0  0
   -4.2382   -1.4490    0.1970 S   0  0  0  0  0  0
   -4.0293    1.9971    0.2391 S   0  0  0  0  0  0
   -2.9321    3.3462    0.2576 C   0  0  0  0  0  0
   -1.6237    2.9655    0.2532 C   0  0  0  0  0  0
    1.1166   -3.1878    0.1828 S   0  0  0  0  0  0
    2.8677   -3.0748    0.1842 C   0  0  0  0  0  0
    3.2718   -1.7740    0.1978 C   0  0  0  0  0  0
    3.4715    1.3881    0.2282 C   0  0  0  0  0  0
    3.2346    2.7290    0.2401 C   0  0  0  0  0  0
    1.5123    3.0628    0.2450 S   0  0  0  0  0  0
    3.7072   -4.3175    0.1727 C   0  0  0  0  0  0
    4.2261    3.8542    0.2512 C   0  0  0  0  0  0
   -1.2467   -3.5031    0.1769 H   0  0  0  0  0  0
   -0.8342    3.7011    0.2645 H   0  0  0  0  0  0
    4.3182   -1.4867    0.2003 H   0  0  0  0  0  0
    4.4733    0.9710    0.2233 H   0  0  0  0  0  0
    3.5014   -4.9392   -0.7075 H   0  0  0  0  0  0
    3.5295   -4.9362    1.0613 H   0  0  0  0  0  0
    4.7685   -4.0488    0.1555 H   0  0  0  0  0  0
    4.1279    4.4737    1.1516 H   0  0  0  0  0  0
    4.1031    4.5139   -0.6169 H   0  0  0  0  0  0
    5.2444    3.4527    0.2278 H   0  0  0  0  0  0
   -3.3229    4.3551    0.2711 H   0  0  0  0  0  0
   -5.0048   -9.3976    0.1038 C   0  0  0  0  0  0
   -3.5824   -9.2531    0.1069 C   0  0  0  0  0  0
   -2.9772   -7.9359    0.1228 C   0  0  0  0  0  0
   -3.7981   -6.7481    0.1360 C   0  0  0  0  0  0
   -5.1896   -6.9525    0.1322 C   0  0  0  0  0  0
   -5.7709   -8.2654    0.1163 C   0  0  0  0  0  0
   -5.9946   -5.7634    0.1453 C   0  0  0  0  0  0
   -5.3895   -4.4442    0.1613 C   0  0  0  0  0  0
   -3.9532   -4.2730    0.1648 C   0  0  0  0  0  0
   -3.2157   -5.4447    0.1517 C   0  0  0  0  0  0
   -2.6937  -10.2502    0.0962 N   0  0  0  0  0  0
   -1.2044   -9.5468    0.1058 S   0  0  0  0  0  0
   -1.6443   -7.9588    0.1239 N   0  0  0  0  0  0
   -7.3284   -5.7402    0.1442 N   0  0  0  0  0  0
   -7.7718   -4.1575    0.1621 S   0  0  0  0  0  0
   -6.2843   -3.4569    0.1718 N   0  0  0  0  0  0
   -5.4428  -10.3897    0.0918 H   0  0  0  0  0  0
   -6.8541   -8.3335    0.1145 H   0  0  0  0  0  0
   -2.1328   -5.4065    0.1531 H   0  0  0  0  0  0
  1  2  1  0  0  0
  1 10  1  0  0  0
  1  6  2  0  0  0
  2  3  2  0  0  0
  2  7  1  0  0  0
  3 16  1  0  0  0
  3  4  1  0  0  0
  4 14  1  0  0  0
  4  5  2  0  0  0
  5  6  1  0  0  0
  5 13  1  0  0  0
  6 11  1  0  0  0
  7  8  2  0  0  0
  7 22  1  0  0  0
  8  9  1  0  0  0
  8 20  1  0  0  0
  9 10  2  0  0  0
  9 19  1  0  0  0
 10 17  1  0  0  0
 11 12  2  0  0  0
 11 25  1  0  0  0
 12 13  1  0  0  0
 12 44  1  0  0  0
 14 15  1  0  0  0
 15 35  1  0  0  0
 15 16  2  0  0  0
 16 26  1  0  0  0
 17 18  1  0  0  0
 18 23  1  0  0  0
 18 19  2  0  0  0
 19 27  1  0  0  0
 20 21  2  0  0  0
 20 28  1  0  0  0
 21 22  1  0  0  0
 21 24  1  0  0  0
 23 31  1  0  0  0
 23 30  1  0  0  0
 23 29  1  0  0  0
 24 32  1  0  0  0
 24 33  1  0  0  0
 24 34  1  0  0  0
 36 37  1  0  0  0
 36 41  2  0  0  0
 36 52  1  0  0  0
 37 38  1  0  0  0
 37 46  2  0  0  0
 38 39  1  0  0  0
 38 48  2  0  0  0
 39 40  2  0  0  0
 39 45  1  0  0  0
 40 41  1  0  0  0
 40 42  1  0  0  0
 41 53  1  0  0  0
 42 43  1  0  0  0
 42 49  2  0  0  0
 43 44  1  0  0  0
 43 51  2  0  0  0
 44 45  2  0  0  0
 45 54  1  0  0  0
 46 47  1  0  0  0
 47 48  1  0  0  0
 49 50  1  0  0  0
 50 51  1  0  0  0
M  END
> <b_m_subgroup_collapsed>
0

> <r_j_HOMO-LUMO_Gap_Hartree>
0.08476

> <r_matsci_optelec_Electron_Reorganization_Energy_(eV)>
0.166483

> <r_matsci_optelec_Hole_Reorganization_Energy_(eV)>
0.160891

> <s_m_subgroup_title>
ALL-structures-1320->molecular-polymer-opto-all_copy

> <s_m_subgroupid>
ALL-structures-1320->molecular_materials_half_2-features_copy

$$$$
