# Supplementary material for: Band Gap and Reorganization Energy Prediction of Conducting Polymers by the Integration of Machine Learning and Density Functional Theory
Source: J Chem Inf Model. 2025 May 28;65(11):5360–9. doi: 10.1021/acs.jcim.5c00345 (PMC12152970; doi:10.1021/acs.jcim.5c00345)
Supplement: Supplementary file 2 [file ci5c00345_si_002.zip › Structures_1157.sdf]

D22A13
                    3D
 Schrodinger Suite 2024-2.
 47 54  0  0  1  0            999 V2000
   -0.2294   -0.5889    0.2089 C   0  0  0  0  0  0
   -0.1681    0.8524    0.2242 C   0  0  0  0  0  0
   -1.4044    1.6085    0.2338 C   0  0  0  0  0  0
   -2.6400    0.9363    0.2254 C   0  0  0  0  0  0
   -2.7022   -0.4665    0.2085 C   0  0  0  0  0  0
   -1.5259   -1.2364    0.2007 C   0  0  0  0  0  0
    1.1279    1.4668    0.2289 C   0  0  0  0  0  0
    2.3239    0.7325    0.2210 C   0  0  0  0  0  0
    2.2624   -0.6865    0.2080 C   0  0  0  0  0  0
    1.0070   -1.3128    0.2019 C   0  0  0  0  0  0
   -1.8556   -2.6288    0.1841 C   0  0  0  0  0  0
   -3.2036   -2.9172    0.1792 C   0  0  0  0  0  0
   -4.1535   -1.4296    0.1961 S   0  0  0  0  0  0
   -4.0038    2.0286    0.2394 S   0  0  0  0  0  0
   -2.9299    3.3968    0.2573 C   0  0  0  0  0  0
   -1.6158    3.0370    0.2526 C   0  0  0  0  0  0
    1.2396   -3.0649    0.1847 S   0  0  0  0  0  0
    2.9871   -2.9164    0.1861 C   0  0  0  0  0  0
    3.3647   -1.6081    0.1988 C   0  0  0  0  0  0
    3.5026    1.5537    0.2264 C   0  0  0  0  0  0
    3.2405    2.8900    0.2377 C   0  0  0  0  0  0
    1.5133    3.1915    0.2421 S   0  0  0  0  0  0
    3.8495   -4.1430    0.1760 C   0  0  0  0  0  0
    4.2108    4.0333    0.2484 C   0  0  0  0  0  0
   -1.1220   -3.4190    0.1754 H   0  0  0  0  0  0
   -0.8374    3.7853    0.2637 H   0  0  0  0  0  0
    4.4051   -1.2995    0.2012 H   0  0  0  0  0  0
    4.5120    1.1552    0.2215 H   0  0  0  0  0  0
    3.6564   -4.7690   -0.7042 H   0  0  0  0  0  0
    3.6828   -4.7645    1.0650 H   0  0  0  0  0  0
    4.9057   -3.8549    0.1596 H   0  0  0  0  0  0
    4.1011    4.6517    1.1483 H   0  0  0  0  0  0
    4.0764    4.6900   -0.6203 H   0  0  0  0  0  0
    5.2361    3.6498    0.2258 H   0  0  0  0  0  0
   -3.3369    4.3995    0.2708 H   0  0  0  0  0  0
   -5.2365   -4.4687    0.1605 C   0  0  0  0  0  0
   -3.8012   -4.2554    0.1622 C   0  0  0  0  0  0
   -3.0214   -5.4013    0.1464 C   0  0  0  0  0  0
   -3.5631   -6.7203    0.1297 C   0  0  0  0  0  0
   -4.9129   -6.9577    0.1278 C   0  0  0  0  0  0
   -5.7889   -5.8306    0.1432 C   0  0  0  0  0  0
   -7.1161   -5.9317    0.1429 N   0  0  0  0  0  0
   -7.7595   -4.2480    0.1653 Se  0  0  0  0  0  0
   -6.1254   -3.4842    0.1740 N   0  0  0  0  0  0
   -1.9404   -5.3114    0.1463 H   0  0  0  0  0  0
   -2.8693   -7.5567    0.1182 H   0  0  0  0  0  0
   -5.3307   -7.9587    0.1151 H   0  0  0  0  0  0
  1  2  1  0  0  0
  1 10  1  0  0  0
  1  6  2  0  0  0
  2  3  2  0  0  0
  2  7  1  0  0  0
  3 16  1  0  0  0
  3  4  1  0  0  0
  4 14  1  0  0  0
  4  5  2  0  0  0
  5  6  1  0  0  0
  5 13  1  0  0  0
  6 11  1  0  0  0
  7  8  2  0  0  0
  7 22  1  0  0  0
  8  9  1  0  0  0
  8 20  1  0  0  0
  9 10  2  0  0  0
  9 19  1  0  0  0
 10 17  1  0  0  0
 11 12  2  0  0  0
 11 25  1  0  0  0
 12 13  1  0  0  0
 12 37  1  0  0  0
 14 15  1  0  0  0
 15 35  1  0  0  0
 15 16  2  0  0  0
 16 26  1  0  0  0
 17 18  1  0  0  0
 18 23  1  0  0  0
 18 19  2  0  0  0
 19 27  1  0  0  0
 20 21  2  0  0  0
 20 28  1  0  0  0
 21 22  1  0  0  0
 21 24  1  0  0  0
 23 31  1  0  0  0
 23 30  1  0  0  0
 23 29  1  0  0  0
 24 32  1  0  0  0
 24 33  1  0  0  0
 24 34  1  0  0  0
 36 37  1  0  0  0
 36 41  1  0  0  0
 36 44  2  0  0  0
 37 38  2  0  0  0
 38 39  1  0  0  0
 38 45  1  0  0  0
 39 40  2  0  0  0
 39 46  1  0  0  0
 40 41  1  0  0  0
 40 47  1  0  0  0
 41 42  2  0  0  0
 42 43  1  0  0  0
 43 44  1  0  0  0
M  END
> <b_m_subgroup_collapsed>
0

> <r_j_HOMO-LUMO_Gap_Hartree>
0.09106

> <r_matsci_optelec_Electron_Reorganization_Energy_(eV)>
0.215708

> <r_matsci_optelec_Hole_Reorganization_Energy_(eV)>
0.177712

> <s_m_subgroup_title>
ALL-structures-1320->molecular-polymer-opto-all_copy

> <s_m_subgroupid>
ALL-structures-1320->molecular_materials_half_2-features_copy

$$$$
