# Supplementary material for: Band Gap and Reorganization Energy Prediction of Conducting Polymers by the Integration of Machine Learning and Density Functional Theory
Source: J Chem Inf Model. 2025 May 28;65(11):5360–9. doi: 10.1021/acs.jcim.5c00345 (PMC12152970; doi:10.1021/acs.jcim.5c00345)
Supplement: Supplementary file 2 [file ci5c00345_si_002.zip › Structures_1158.sdf]

D22A14
                    3D
 Schrodinger Suite 2024-2.
 47 54  0  0  1  0            999 V2000
   -0.2362   -0.6585    0.2100 C   0  0  0  0  0  0
   -0.1839    0.7819    0.2255 C   0  0  0  0  0  0
   -1.4253    1.5307    0.2348 C   0  0  0  0  0  0
   -2.6573    0.8513    0.2261 C   0  0  0  0  0  0
   -2.7082   -0.5518    0.2094 C   0  0  0  0  0  0
   -1.5268   -1.3153    0.2018 C   0  0  0  0  0  0
    1.1090    1.4034    0.2305 C   0  0  0  0  0  0
    2.3090    0.6748    0.2224 C   0  0  0  0  0  0
    2.2541   -0.7442    0.2090 C   0  0  0  0  0  0
    1.0025   -1.3761    0.2028 C   0  0  0  0  0  0
   -1.8448   -2.7098    0.1854 C   0  0  0  0  0  0
   -3.1913   -3.0013    0.1803 C   0  0  0  0  0  0
   -4.1530   -1.5235    0.1969 S   0  0  0  0  0  0
   -4.0299    1.9326    0.2397 S   0  0  0  0  0  0
   -2.9642    3.3069    0.2578 C   0  0  0  0  0  0
   -1.6469    2.9574    0.2535 C   0  0  0  0  0  0
    1.2400   -3.1271    0.1846 S   0  0  0  0  0  0
    2.9880   -2.9707    0.1862 C   0  0  0  0  0  0
    3.3598   -1.6611    0.1992 C   0  0  0  0  0  0
    3.4835    1.5012    0.2279 C   0  0  0  0  0  0
    3.2148    2.8356    0.2394 C   0  0  0  0  0  0
    1.4854    3.1300    0.2445 S   0  0  0  0  0  0
    3.8579   -4.1919    0.1757 C   0  0  0  0  0  0
    4.1798    3.9832    0.2500 C   0  0  0  0  0  0
   -1.1071   -3.4973    0.1769 H   0  0  0  0  0  0
   -0.8743    3.7114    0.2648 H   0  0  0  0  0  0
    4.3989   -1.3482    0.2016 H   0  0  0  0  0  0
    4.4949    1.1077    0.2230 H   0  0  0  0  0  0
    3.6692   -4.8187   -0.7049 H   0  0  0  0  0  0
    3.6956   -4.8146    1.0646 H   0  0  0  0  0  0
    4.9120   -3.8965    0.1594 H   0  0  0  0  0  0
    4.0672    4.6007    1.1500 H   0  0  0  0  0  0
    4.0418    4.6391   -0.6187 H   0  0  0  0  0  0
    5.2069    3.6046    0.2270 H   0  0  0  0  0  0
   -3.3785    4.3067    0.2711 H   0  0  0  0  0  0
   -5.2238   -4.5450    0.1605 C   0  0  0  0  0  0
   -3.7970   -4.3304    0.1637 C   0  0  0  0  0  0
   -3.0484   -5.4978    0.1494 C   0  0  0  0  0  0
   -3.6210   -6.8097    0.1329 C   0  0  0  0  0  0
   -4.9748   -7.0309    0.1296 C   0  0  0  0  0  0
   -5.7944   -5.8673    0.1438 C   0  0  0  0  0  0
   -7.1127   -5.7591    0.1445 N   0  0  0  0  0  0
   -7.3541   -4.4120    0.1611 O   0  0  0  0  0  0
   -6.2093   -3.6652    0.1711 N   0  0  0  0  0  0
   -1.9652   -5.4332    0.1505 H   0  0  0  0  0  0
   -2.9401   -7.6569    0.1227 H   0  0  0  0  0  0
   -5.4095   -8.0242    0.1171 H   0  0  0  0  0  0
  1  2  1  0  0  0
  1 10  1  0  0  0
  1  6  2  0  0  0
  2  3  2  0  0  0
  2  7  1  0  0  0
  3 16  1  0  0  0
  3  4  1  0  0  0
  4 14  1  0  0  0
  4  5  2  0  0  0
  5  6  1  0  0  0
  5 13  1  0  0  0
  6 11  1  0  0  0
  7  8  2  0  0  0
  7 22  1  0  0  0
  8  9  1  0  0  0
  8 20  1  0  0  0
  9 10  2  0  0  0
  9 19  1  0  0  0
 10 17  1  0  0  0
 11 12  2  0  0  0
 11 25  1  0  0  0
 12 13  1  0  0  0
 12 37  1  0  0  0
 14 15  1  0  0  0
 15 35  1  0  0  0
 15 16  2  0  0  0
 16 26  1  0  0  0
 17 18  1  0  0  0
 18 23  1  0  0  0
 18 19  2  0  0  0
 19 27  1  0  0  0
 20 21  2  0  0  0
 20 28  1  0  0  0
 21 22  1  0  0  0
 21 24  1  0  0  0
 23 31  1  0  0  0
 23 30  1  0  0  0
 23 29  1  0  0  0
 24 32  1  0  0  0
 24 33  1  0  0  0
 24 34  1  0  0  0
 36 37  1  0  0  0
 36 41  1  0  0  0
 36 44  2  0  0  0
 37 38  2  0  0  0
 38 39  1  0  0  0
 38 45  1  0  0  0
 39 40  2  0  0  0
 39 46  1  0  0  0
 40 41  1  0  0  0
 40 47  1  0  0  0
 41 42  2  0  0  0
 42 43  1  0  0  0
 43 44  1  0  0  0
M  END
> <b_m_subgroup_collapsed>
0

> <r_j_HOMO-LUMO_Gap_Hartree>
0.0977

> <r_matsci_optelec_Electron_Reorganization_Energy_(eV)>
0.210195

> <r_matsci_optelec_Hole_Reorganization_Energy_(eV)>
0.150288

> <s_m_subgroup_title>
ALL-structures-1320->molecular-polymer-opto-all_copy

> <s_m_subgroupid>
ALL-structures-1320->molecular_materials_half_2-features_copy

$$$$
