# Supplementary material for: Band Gap and Reorganization Energy Prediction of Conducting Polymers by the Integration of Machine Learning and Density Functional Theory
Source: J Chem Inf Model. 2025 May 28;65(11):5360–9. doi: 10.1021/acs.jcim.5c00345 (PMC12152970; doi:10.1021/acs.jcim.5c00345)
Supplement: Supplementary file 2 [file ci5c00345_si_002.zip › Structures_1159.sdf]

D22A15
                    3D
 Schrodinger Suite 2024-2.
 57 64  0  0  1  0            999 V2000
   -0.2208   -0.6477    0.2105 C   0  0  0  0  0  0
   -0.1287    0.7934    0.2262 C   0  0  0  0  0  0
   -1.3449    1.5787    0.2355 C   0  0  0  0  0  0
   -2.5942    0.9330    0.2266 C   0  0  0  0  0  0
   -2.6809   -0.4664    0.2099 C   0  0  0  0  0  0
   -1.5300   -1.2707    0.2024 C   0  0  0  0  0  0
    1.1816    1.3792    0.2313 C   0  0  0  0  0  0
    2.3607    0.6205    0.2229 C   0  0  0  0  0  0
    2.2703   -0.7973    0.2089 C   0  0  0  0  0  0
    1.0028   -1.3979    0.2029 C   0  0  0  0  0  0
   -1.8870   -2.6616    0.1862 C   0  0  0  0  0  0
   -3.2372   -2.9308    0.1808 C   0  0  0  0  0  0
   -4.1421   -1.4133    0.1965 S   0  0  0  0  0  0
   -3.9337    2.0549    0.2400 S   0  0  0  0  0  0
   -2.8292    3.4025    0.2588 C   0  0  0  0  0  0
   -1.5251    3.0123    0.2545 C   0  0  0  0  0  0
    1.2009   -3.1538    0.1844 S   0  0  0  0  0  0
    2.9508   -3.0409    0.1847 C   0  0  0  0  0  0
    3.3541   -1.7400    0.1984 C   0  0  0  0  0  0
    3.5563    1.4168    0.2287 C   0  0  0  0  0  0
    3.3234    2.7586    0.2407 C   0  0  0  0  0  0
    1.6023    3.0954    0.2454 S   0  0  0  0  0  0
    3.7895   -4.2842    0.1725 C   0  0  0  0  0  0
    4.3177    3.8812    0.2518 C   0  0  0  0  0  0
   -1.1697   -3.4649    0.1779 H   0  0  0  0  0  0
   -0.7296    3.7421    0.2659 H   0  0  0  0  0  0
    4.4001   -1.4515    0.2007 H   0  0  0  0  0  0
    4.5567    0.9964    0.2237 H   0  0  0  0  0  0
    3.5827   -4.9062   -0.7075 H   0  0  0  0  0  0
    3.6124   -4.9031    1.0613 H   0  0  0  0  0  0
    4.8511   -4.0164    0.1543 H   0  0  0  0  0  0
    4.2220    4.5012    1.1523 H   0  0  0  0  0  0
    4.1970    4.5416   -0.6161 H   0  0  0  0  0  0
    5.3346    3.4759    0.2282 H   0  0  0  0  0  0
   -3.2156    4.4131    0.2723 H   0  0  0  0  0  0
   -3.8890   -4.2442    0.1645 C   0  0  0  0  0  0
   -3.0797   -5.4222    0.1507 C   0  0  0  0  0  0
   -5.2781   -4.4526    0.1611 C   0  0  0  0  0  0
   -3.6212   -6.6939    0.1347 C   0  0  0  0  0  0
   -5.8220   -5.7667    0.1445 C   0  0  0  0  0  0
   -6.3550   -3.5787    0.1719 N   0  0  0  0  0  0
   -5.0187   -6.8906    0.1311 C   0  0  0  0  0  0
   -7.2021   -5.6510    0.1448 N   0  0  0  0  0  0
   -7.6581   -4.2601    0.1577 C   0  0  0  0  0  0
   -8.4727   -3.9358    1.4260 C   0  0  0  0  0  0
   -8.4592   -3.9088   -1.1122 C   0  0  0  0  0  0
   -2.0011   -5.3192    0.1527 H   0  0  0  0  0  0
   -2.9612   -7.5569    0.1245 H   0  0  0  0  0  0
   -6.3007   -2.5737    0.1854 H   0  0  0  0  0  0
   -5.4475   -7.8891    0.1183 H   0  0  0  0  0  0
   -7.8418   -6.4290    0.1352 H   0  0  0  0  0  0
   -7.8908   -4.1858    2.3179 H   0  0  0  0  0  0
   -8.7332   -2.8705    1.4606 H   0  0  0  0  0  0
   -9.4085   -4.5087    1.4415 H   0  0  0  0  0  0
   -7.8671   -4.1392   -2.0027 H   0  0  0  0  0  0
   -9.3941   -4.4822   -1.1504 H   0  0  0  0  0  0
   -8.7203   -2.8432   -1.1269 H   0  0  0  0  0  0
  1  2  1  0  0  0
  1 10  1  0  0  0
  1  6  2  0  0  0
  2  3  2  0  0  0
  2  7  1  0  0  0
  3 16  1  0  0  0
  3  4  1  0  0  0
  4 14  1  0  0  0
  4  5  2  0  0  0
  5  6  1  0  0  0
  5 13  1  0  0  0
  6 11  1  0  0  0
  7  8  2  0  0  0
  7 22  1  0  0  0
  8  9  1  0  0  0
  8 20  1  0  0  0
  9 10  2  0  0  0
  9 19  1  0  0  0
 10 17  1  0  0  0
 11 12  2  0  0  0
 11 25  1  0  0  0
 12 13  1  0  0  0
 12 36  1  0  0  0
 14 15  1  0  0  0
 15 35  1  0  0  0
 15 16  2  0  0  0
 16 26  1  0  0  0
 17 18  1  0  0  0
 18 23  1  0  0  0
 18 19  2  0  0  0
 19 27  1  0  0  0
 20 21  2  0  0  0
 20 28  1  0  0  0
 21 22  1  0  0  0
 21 24  1  0  0  0
 23 31  1  0  0  0
 23 30  1  0  0  0
 23 29  1  0  0  0
 24 32  1  0  0  0
 24 33  1  0  0  0
 24 34  1  0  0  0
 36 37  2  0  0  0
 36 38  1  0  0  0
 37 39  1  0  0  0
 37 47  1  0  0  0
 38 40  2  0  0  0
 38 41  1  0  0  0
 39 42  2  0  0  0
 39 48  1  0  0  0
 40 42  1  0  0  0
 40 43  1  0  0  0
 41 44  1  0  0  0
 41 49  1  0  0  0
 42 50  1  0  0  0
 43 44  1  0  0  0
 43 51  1  0  0  0
 44 45  1  0  0  0
 44 46  1  0  0  0
 45 52  1  0  0  0
 45 53  1  0  0  0
 45 54  1  0  0  0
 46 55  1  0  0  0
 46 56  1  0  0  0
 46 57  1  0  0  0
M  END
> <b_m_subgroup_collapsed>
0

> <r_j_HOMO-LUMO_Gap_Hartree>
0.115

> <r_matsci_optelec_Electron_Reorganization_Energy_(eV)>
0.174922

> <r_matsci_optelec_Hole_Reorganization_Energy_(eV)>
0.168742

> <s_m_subgroup_title>
ALL-structures-1320->molecular-polymer-opto-all_copy

> <s_m_subgroupid>
ALL-structures-1320->molecular_materials_half_2-features_copy

$$$$
