# Supplementary material for: Band Gap and Reorganization Energy Prediction of Conducting Polymers by the Integration of Machine Learning and Density Functional Theory
Source: J Chem Inf Model. 2025 May 28;65(11):5360–9. doi: 10.1021/acs.jcim.5c00345 (PMC12152970; doi:10.1021/acs.jcim.5c00345)
Supplement: Supplementary file 2 [file ci5c00345_si_002.zip › Structures_116.sdf]

D2A12
                    3D
 Schrodinger Suite 2024-2.
 60 66  0  0  1  0            999 V2000
   -3.7002   -0.2170    0.7319 C   0  0  0  0  0  0
   -2.4710    0.4370    0.7473 C   0  0  0  0  0  0
   -1.3732   -0.0964    0.0526 C   0  0  0  0  0  0
   -1.5529   -1.3057   -0.6468 C   0  0  0  0  0  0
   -2.7808   -1.9557   -0.6440 C   0  0  0  0  0  0
   -3.8913   -1.4292    0.0444 C   0  0  0  0  0  0
   -0.1155    0.5560    0.0602 N   0  0  0  0  0  0
   -0.0314    1.9712   -0.0016 C   0  0  0  0  0  0
    1.0820   -0.2167    0.1161 C   0  0  0  0  0  0
   -0.8778    2.7067   -0.8484 C   0  0  0  0  0  0
   -0.7729    4.0938   -0.9226 C   0  0  0  0  0  0
    0.1807    4.7904   -0.1663 C   0  0  0  0  0  0
    1.0216    4.0525    0.6792 C   0  0  0  0  0  0
    0.9154    2.6660    0.7689 C   0  0  0  0  0  0
    2.1535    0.0578   -0.7353 C   0  0  0  0  0  0
    3.3346   -0.6890   -0.6775 C   0  0  0  0  0  0
    3.4453   -1.7471    0.2283 C   0  0  0  0  0  0
    2.3705   -2.0339    1.0804 C   0  0  0  0  0  0
    1.2103   -1.2717    1.0318 C   0  0  0  0  0  0
    4.5456   -2.5485    0.3612 O   0  0  0  0  0  0
    5.6650   -2.3097   -0.4792 C   0  0  0  0  0  0
   -4.5332    0.2178    1.2818 H   0  0  0  0  0  0
   -2.3586    1.3639    1.3024 H   0  0  0  0  0  0
   -0.7187   -1.7329   -1.1959 H   0  0  0  0  0  0
   -2.8773   -2.8846   -1.2003 H   0  0  0  0  0  0
   -1.6137    2.1875   -1.4553 H   0  0  0  0  0  0
   -1.4305    4.6410   -1.5938 H   0  0  0  0  0  0
    1.7664    4.5690    1.2801 H   0  0  0  0  0  0
    1.5732    2.1146    1.4344 H   0  0  0  0  0  0
    2.0718    0.8688   -1.4520 H   0  0  0  0  0  0
    4.1466   -0.4397   -1.3503 H   0  0  0  0  0  0
    2.4690   -2.8538    1.7845 H   0  0  0  0  0  0
    0.3905   -1.4960    1.7068 H   0  0  0  0  0  0
    6.0855   -1.3122   -0.3072 H   0  0  0  0  0  0
    5.3982   -2.4172   -1.5369 H   0  0  0  0  0  0
    6.4047   -3.0652   -0.2121 H   0  0  0  0  0  0
   -5.2114   -2.0763    0.0757 C   0  0  0  0  0  0
   -5.5747   -3.2360   -0.4979 C   0  0  0  0  0  0
   -6.5901   -3.6094   -0.4014 H   0  0  0  0  0  0
   -4.8886   -3.8511   -1.0761 H   0  0  0  0  0  0
   -5.9678   -1.5285    0.6403 H   0  0  0  0  0  0
    0.0309   11.4550    0.2100 C   0  0  0  0  0  0
   -0.8285   10.8892    1.2027 C   0  0  0  0  0  0
   -0.9640    9.4524    1.3213 C   0  0  0  0  0  0
   -0.2385    8.5690    0.4436 C   0  0  0  0  0  0
    0.5880    9.1780   -0.5116 C   0  0  0  0  0  0
    0.7122   10.6066   -0.6153 C   0  0  0  0  0  0
    1.3095    8.2917   -1.3864 C   0  0  0  0  0  0
    1.1732    6.8549   -1.2697 C   0  0  0  0  0  0
    0.3115    6.2719   -0.2749 C   0  0  0  0  0  0
   -0.3611    7.1407    0.5458 C   0  0  0  0  0  0
   -1.5648   11.5719    2.0846 N   0  0  0  0  0  0
   -2.3569   10.4519    2.9957 S   0  0  0  0  0  0
   -1.7987    9.0725    2.2905 N   0  0  0  0  0  0
    2.1446    8.6737   -2.3546 N   0  0  0  0  0  0
    2.7035    7.2955   -3.0616 S   0  0  0  0  0  0
    1.9105    6.1762   -2.1549 N   0  0  0  0  0  0
    0.1236   12.5335    0.1321 H   0  0  0  0  0  0
    1.3748   10.9970   -1.3820 H   0  0  0  0  0  0
   -1.0228    6.7500    1.3139 H   0  0  0  0  0  0
  1  2  1  0  0  0
  1 22  1  0  0  0
  1  6  2  0  0  0
  2 23  1  0  0  0
  2  3  2  0  0  0
  3  4  1  0  0  0
  3  7  1  0  0  0
  4  5  2  0  0  0
  4 24  1  0  0  0
  5  6  1  0  0  0
  5 25  1  0  0  0
  6 37  1  0  0  0
  7  9  1  0  0  0
  7  8  1  0  0  0
  8 14  1  0  0  0
  8 10  2  0  0  0
  9 19  1  0  0  0
  9 15  2  0  0  0
 10 11  1  0  0  0
 10 26  1  0  0  0
 11 12  2  0  0  0
 11 27  1  0  0  0
 12 13  1  0  0  0
 12 50  1  0  0  0
 13 14  2  0  0  0
 13 28  1  0  0  0
 14 29  1  0  0  0
 15 16  1  0  0  0
 15 30  1  0  0  0
 16 17  2  0  0  0
 16 31  1  0  0  0
 17 20  1  0  0  0
 17 18  1  0  0  0
 18 32  1  0  0  0
 18 19  2  0  0  0
 19 33  1  0  0  0
 20 21  1  0  0  0
 21 34  1  0  0  0
 21 36  1  0  0  0
 21 35  1  0  0  0
 37 41  1  0  0  0
 37 38  2  0  0  0
 38 39  1  0  0  0
 38 40  1  0  0  0
 42 43  1  0  0  0
 42 47  2  0  0  0
 42 58  1  0  0  0
 43 44  1  0  0  0
 43 52  2  0  0  0
 44 45  1  0  0  0
 44 54  2  0  0  0
 45 46  2  0  0  0
 45 51  1  0  0  0
 46 47  1  0  0  0
 46 48  1  0  0  0
 47 59  1  0  0  0
 48 49  1  0  0  0
 48 55  2  0  0  0
 49 50  1  0  0  0
 49 57  2  0  0  0
 50 51  2  0  0  0
 51 60  1  0  0  0
 52 53  1  0  0  0
 53 54  1  0  0  0
 55 56  1  0  0  0
 56 57  1  0  0  0
M  END
> <b_m_subgroup_collapsed>
0

> <r_j_HOMO-LUMO_Gap_Hartree>
0.07459

> <r_matsci_optelec_Electron_Reorganization_Energy_(eV)>
0.324208

> <r_matsci_optelec_Hole_Reorganization_Energy_(eV)>
0.200182

> <s_m_subgroup_title>
ALL-structures-1320->molecular-polymer-opto-all_copy

> <s_m_subgroupid>
ALL-structures-1320->molecular_materials_half_2-features_copy

$$$$
