# Supplementary material for: Band Gap and Reorganization Energy Prediction of Conducting Polymers by the Integration of Machine Learning and Density Functional Theory
Source: J Chem Inf Model. 2025 May 28;65(11):5360–9. doi: 10.1021/acs.jcim.5c00345 (PMC12152970; doi:10.1021/acs.jcim.5c00345)
Supplement: Supplementary file 2 [file ci5c00345_si_002.zip › Structures_1160.sdf]

D22A16
                    3D
 Schrodinger Suite 2024-2.
 48 55  0  0  1  0            999 V2000
   -0.2352   -0.6616    0.2097 C   0  0  0  0  0  0
   -0.1782    0.7795    0.2253 C   0  0  0  0  0  0
   -1.4168    1.5320    0.2344 C   0  0  0  0  0  0
   -2.6497    0.8548    0.2256 C   0  0  0  0  0  0
   -2.7052   -0.5484    0.2088 C   0  0  0  0  0  0
   -1.5271   -1.3151    0.2013 C   0  0  0  0  0  0
    1.1172    1.3967    0.2306 C   0  0  0  0  0  0
    2.3148    0.6650    0.2229 C   0  0  0  0  0  0
    2.2557   -0.7543    0.2094 C   0  0  0  0  0  0
    1.0022   -1.3825    0.2028 C   0  0  0  0  0  0
   -1.8499   -2.7106    0.1848 C   0  0  0  0  0  0
   -3.1956   -2.9994    0.1797 C   0  0  0  0  0  0
   -4.1526   -1.5174    0.1960 S   0  0  0  0  0  0
   -4.0198    1.9403    0.2389 S   0  0  0  0  0  0
   -2.9506    3.3134    0.2571 C   0  0  0  0  0  0
   -1.6348    2.9598    0.2530 C   0  0  0  0  0  0
    1.2343   -3.1341    0.1847 S   0  0  0  0  0  0
    2.9825   -2.9831    0.1868 C   0  0  0  0  0  0
    3.3587   -1.6745    0.2000 C   0  0  0  0  0  0
    3.4920    1.4881    0.2288 C   0  0  0  0  0  0
    3.2274    2.8236    0.2403 C   0  0  0  0  0  0
    1.4986    3.1226    0.2448 S   0  0  0  0  0  0
    3.8489   -4.2069    0.1765 C   0  0  0  0  0  0
    4.1963    3.9681    0.2512 C   0  0  0  0  0  0
   -1.1153   -3.5008    0.1763 H   0  0  0  0  0  0
   -0.8599    3.7115    0.2643 H   0  0  0  0  0  0
    4.3988   -1.3646    0.2027 H   0  0  0  0  0  0
    4.5022    1.0914    0.2241 H   0  0  0  0  0  0
    3.6588   -4.8331   -0.7043 H   0  0  0  0  0  0
    3.6843   -4.8295    1.0650 H   0  0  0  0  0  0
    4.9039   -3.9148    0.1607 H   0  0  0  0  0  0
    4.0856    4.5862    1.1512 H   0  0  0  0  0  0
    4.0611    4.6246   -0.6175 H   0  0  0  0  0  0
    5.2222    3.5861    0.2287 H   0  0  0  0  0  0
   -3.3623    4.3141    0.2702 H   0  0  0  0  0  0
   -5.2235   -4.5417    0.1606 C   0  0  0  0  0  0
   -3.8097   -4.3285    0.1632 C   0  0  0  0  0  0
   -3.0506   -5.4981    0.1484 C   0  0  0  0  0  0
   -3.6198   -6.8004    0.1322 C   0  0  0  0  0  0
   -4.9833   -7.0124    0.1297 C   0  0  0  0  0  0
   -5.7918   -5.8537    0.1443 C   0  0  0  0  0  0
   -7.1412   -5.7331    0.1459 N   0  0  0  0  0  0
   -7.3094   -4.4199    0.1623 N   0  0  0  0  0  0
   -6.2363   -3.6442    0.1720 N   0  0  0  0  0  0
   -1.9676   -5.4282    0.1490 H   0  0  0  0  0  0
   -2.9446   -7.6524    0.1214 H   0  0  0  0  0  0
   -5.4190   -8.0061    0.1173 H   0  0  0  0  0  0
   -8.2377   -4.0154    0.1674 H   0  0  0  0  0  0
  1  2  1  0  0  0
  1 10  1  0  0  0
  1  6  2  0  0  0
  2  3  2  0  0  0
  2  7  1  0  0  0
  3 16  1  0  0  0
  3  4  1  0  0  0
  4 14  1  0  0  0
  4  5  2  0  0  0
  5  6  1  0  0  0
  5 13  1  0  0  0
  6 11  1  0  0  0
  7  8  2  0  0  0
  7 22  1  0  0  0
  8  9  1  0  0  0
  8 20  1  0  0  0
  9 10  2  0  0  0
  9 19  1  0  0  0
 10 17  1  0  0  0
 11 12  2  0  0  0
 11 25  1  0  0  0
 12 13  1  0  0  0
 12 37  1  0  0  0
 14 15  1  0  0  0
 15 35  1  0  0  0
 15 16  2  0  0  0
 16 26  1  0  0  0
 17 18  1  0  0  0
 18 23  1  0  0  0
 18 19  2  0  0  0
 19 27  1  0  0  0
 20 21  2  0  0  0
 20 28  1  0  0  0
 21 22  1  0  0  0
 21 24  1  0  0  0
 23 31  1  0  0  0
 23 30  1  0  0  0
 23 29  1  0  0  0
 24 32  1  0  0  0
 24 33  1  0  0  0
 24 34  1  0  0  0
 36 37  1  0  0  0
 36 41  1  0  0  0
 36 44  2  0  0  0
 37 38  2  0  0  0
 38 39  1  0  0  0
 38 45  1  0  0  0
 39 40  2  0  0  0
 39 46  1  0  0  0
 40 41  1  0  0  0
 40 47  1  0  0  0
 41 42  2  0  0  0
 42 43  1  0  0  0
 43 44  1  0  0  0
 43 48  1  0  0  0
M  END
> <b_m_subgroup_collapsed>
0

> <r_j_HOMO-LUMO_Gap_Hartree>
0.1146

> <r_matsci_optelec_Electron_Reorganization_Energy_(eV)>
0.182981

> <r_matsci_optelec_Hole_Reorganization_Energy_(eV)>
0.139759

> <s_m_subgroup_title>
ALL-structures-1320->molecular-polymer-opto-all_copy

> <s_m_subgroupid>
ALL-structures-1320->molecular_materials_half_2-features_copy

$$$$
