# Supplementary material for: Band Gap and Reorganization Energy Prediction of Conducting Polymers by the Integration of Machine Learning and Density Functional Theory
Source: J Chem Inf Model. 2025 May 28;65(11):5360–9. doi: 10.1021/acs.jcim.5c00345 (PMC12152970; doi:10.1021/acs.jcim.5c00345)
Supplement: Supplementary file 2 [file ci5c00345_si_002.zip › Structures_1161.sdf]

D22A17
                    3D
 Schrodinger Suite 2024-2.
 51 58  0  0  1  0            999 V2000
   -0.2280   -0.6585    0.2099 C   0  0  0  0  0  0
   -0.1601    0.7823    0.2254 C   0  0  0  0  0  0
   -1.3930    1.5441    0.2341 C   0  0  0  0  0  0
   -2.6306    0.8756    0.2250 C   0  0  0  0  0  0
   -2.6965   -0.5270    0.2084 C   0  0  0  0  0  0
   -1.5245   -1.3026    0.2013 C   0  0  0  0  0  0
    1.1401    1.3898    0.2311 C   0  0  0  0  0  0
    2.3322    0.6492    0.2236 C   0  0  0  0  0  0
    2.2625   -0.7698    0.2100 C   0  0  0  0  0  0
    1.0043   -1.3885    0.2032 C   0  0  0  0  0  0
   -1.8577   -2.6960    0.1849 C   0  0  0  0  0  0
   -3.2055   -2.9748    0.1795 C   0  0  0  0  0  0
   -4.1510   -1.4853    0.1955 S   0  0  0  0  0  0
   -3.9928    1.9710    0.2379 S   0  0  0  0  0  0
   -2.9139    3.3367    0.2563 C   0  0  0  0  0  0
   -1.6008    2.9735    0.2525 C   0  0  0  0  0  0
    1.2230   -3.1419    0.1852 S   0  0  0  0  0  0
    2.9722   -3.0042    0.1874 C   0  0  0  0  0  0
    3.3585   -1.6984    0.2007 C   0  0  0  0  0  0
    3.5156    1.4637    0.2298 C   0  0  0  0  0  0
    3.2610    2.8011    0.2413 C   0  0  0  0  0  0
    1.5344    3.1129    0.2454 S   0  0  0  0  0  0
    3.8294   -4.2345    0.1771 C   0  0  0  0  0  0
    4.2384    3.9384    0.2526 C   0  0  0  0  0  0
   -1.1294   -3.4919    0.1767 H   0  0  0  0  0  0
   -0.8204    3.7195    0.2639 H   0  0  0  0  0  0
    4.4009   -1.3964    0.2036 H   0  0  0  0  0  0
    4.5228    1.0594    0.2254 H   0  0  0  0  0  0
    3.6345   -4.8592   -0.7036 H   0  0  0  0  0  0
    3.6601   -4.8558    1.0657 H   0  0  0  0  0  0
    4.8866   -3.9503    0.1613 H   0  0  0  0  0  0
    4.1322    4.5571    1.1527 H   0  0  0  0  0  0
    4.1084    4.5960   -0.6161 H   0  0  0  0  0  0
    5.2615    3.5487    0.2304 H   0  0  0  0  0  0
   -3.3184    4.3403    0.2692 H   0  0  0  0  0  0
   -5.2464   -4.4963    0.1595 C   0  0  0  0  0  0
   -3.8323   -4.2981    0.1630 C   0  0  0  0  0  0
   -3.0835   -5.4754    0.1492 C   0  0  0  0  0  0
   -3.6666   -6.7701    0.1331 C   0  0  0  0  0  0
   -5.0339   -6.9658    0.1296 C   0  0  0  0  0  0
   -5.8287   -5.7992    0.1432 C   0  0  0  0  0  0
   -7.1761   -5.6603    0.1437 N   0  0  0  0  0  0
   -7.3409   -4.3451    0.1595 N   0  0  0  0  0  0
   -6.2498   -3.5892    0.1697 N   0  0  0  0  0  0
   -8.6701   -3.7518    0.1654 C   0  0  0  0  0  0
   -1.9999   -5.4161    0.1507 H   0  0  0  0  0  0
   -3.0019   -7.6301    0.1231 H   0  0  0  0  0  0
   -5.4803   -7.9549    0.1172 H   0  0  0  0  0  0
   -8.5461   -2.6696    0.1785 H   0  0  0  0  0  0
   -9.2107   -4.0647   -0.7315 H   0  0  0  0  0  0
   -9.2124   -4.0863    1.0534 H   0  0  0  0  0  0
  1  2  1  0  0  0
  1 10  1  0  0  0
  1  6  2  0  0  0
  2  3  2  0  0  0
  2  7  1  0  0  0
  3 16  1  0  0  0
  3  4  1  0  0  0
  4 14  1  0  0  0
  4  5  2  0  0  0
  5  6  1  0  0  0
  5 13  1  0  0  0
  6 11  1  0  0  0
  7  8  2  0  0  0
  7 22  1  0  0  0
  8  9  1  0  0  0
  8 20  1  0  0  0
  9 10  2  0  0  0
  9 19  1  0  0  0
 10 17  1  0  0  0
 11 12  2  0  0  0
 11 25  1  0  0  0
 12 13  1  0  0  0
 12 37  1  0  0  0
 14 15  1  0  0  0
 15 35  1  0  0  0
 15 16  2  0  0  0
 16 26  1  0  0  0
 17 18  1  0  0  0
 18 23  1  0  0  0
 18 19  2  0  0  0
 19 27  1  0  0  0
 20 21  2  0  0  0
 20 28  1  0  0  0
 21 22  1  0  0  0
 21 24  1  0  0  0
 23 31  1  0  0  0
 23 30  1  0  0  0
 23 29  1  0  0  0
 24 32  1  0  0  0
 24 33  1  0  0  0
 24 34  1  0  0  0
 36 37  1  0  0  0
 36 41  1  0  0  0
 36 44  2  0  0  0
 37 38  2  0  0  0
 38 39  1  0  0  0
 38 46  1  0  0  0
 39 40  2  0  0  0
 39 47  1  0  0  0
 40 41  1  0  0  0
 40 48  1  0  0  0
 41 42  2  0  0  0
 42 43  1  0  0  0
 43 44  1  0  0  0
 43 45  1  0  0  0
 45 49  1  0  0  0
 45 50  1  0  0  0
 45 51  1  0  0  0
M  END
> <b_m_subgroup_collapsed>
0

> <r_j_HOMO-LUMO_Gap_Hartree>
0.11624

> <r_matsci_optelec_Electron_Reorganization_Energy_(eV)>
0.188096

> <r_matsci_optelec_Hole_Reorganization_Energy_(eV)>
0.15352

> <s_m_subgroup_title>
ALL-structures-1320->molecular-polymer-opto-all_copy

> <s_m_subgroupid>
ALL-structures-1320->molecular_materials_half_2-features_copy

$$$$
