# Supplementary material for: Band Gap and Reorganization Energy Prediction of Conducting Polymers by the Integration of Machine Learning and Density Functional Theory
Source: J Chem Inf Model. 2025 May 28;65(11):5360–9. doi: 10.1021/acs.jcim.5c00345 (PMC12152970; doi:10.1021/acs.jcim.5c00345)
Supplement: Supplementary file 2 [file ci5c00345_si_002.zip › Structures_1162.sdf]

D22A18
                    3D
 Schrodinger Suite 2024-2.
 54 61  0  0  1  0            999 V2000
   -0.2198   -0.6557    0.2104 C   0  0  0  0  0  0
   -0.1462    0.7851    0.2271 C   0  0  0  0  0  0
   -1.3758    1.5521    0.2338 C   0  0  0  0  0  0
   -2.6160    0.8887    0.2220 C   0  0  0  0  0  0
   -2.6878   -0.5135    0.2034 C   0  0  0  0  0  0
   -1.5193   -1.2944    0.1974 C   0  0  0  0  0  0
    1.1563    1.3876    0.2361 C   0  0  0  0  0  0
    2.3457    0.6425    0.2316 C   0  0  0  0  0  0
    2.2707   -0.7765    0.2180 C   0  0  0  0  0  0
    1.0100   -1.3905    0.2073 C   0  0  0  0  0  0
   -1.8590   -2.6866    0.1774 C   0  0  0  0  0  0
   -3.2080   -2.9590    0.1674 C   0  0  0  0  0  0
   -4.1465   -1.4653    0.1873 S   0  0  0  0  0  0
   -3.9736    1.9897    0.2336 S   0  0  0  0  0  0
   -2.8893    3.3510    0.2546 C   0  0  0  0  0  0
   -1.5777    2.9823    0.2529 C   0  0  0  0  0  0
    1.2227   -3.1449    0.1908 S   0  0  0  0  0  0
    2.9724   -3.0137    0.1994 C   0  0  0  0  0  0
    3.3634   -1.7093    0.2129 C   0  0  0  0  0  0
    3.5321    1.4528    0.2410 C   0  0  0  0  0  0
    3.2825    2.7912    0.2520 C   0  0  0  0  0  0
    1.5571    3.1093    0.2515 S   0  0  0  0  0  0
    3.8252   -4.2472    0.1937 C   0  0  0  0  0  0
    4.2640    3.9250    0.2661 C   0  0  0  0  0  0
   -1.1344   -3.4857    0.1698 H   0  0  0  0  0  0
   -0.7943    3.7251    0.2662 H   0  0  0  0  0  0
    4.4069   -1.4110    0.2192 H   0  0  0  0  0  0
    4.5379    1.0448    0.2391 H   0  0  0  0  0  0
    3.6313   -4.8725   -0.6868 H   0  0  0  0  0  0
    3.6507   -4.8669    1.0824 H   0  0  0  0  0  0
    4.8836   -3.9669    0.1813 H   0  0  0  0  0  0
    4.1577    4.5442    1.1658 H   0  0  0  0  0  0
    4.1388    4.5832   -0.6029 H   0  0  0  0  0  0
    5.2857    3.5318    0.2465 H   0  0  0  0  0  0
   -3.2896    4.3562    0.2675 H   0  0  0  0  0  0
   -5.8486   -5.7658    0.1317 C   0  0  0  0  0  0
   -5.0620   -6.9373    0.0955 C   0  0  0  0  0  0
   -3.6934   -6.7510    0.0818 C   0  0  0  0  0  0
   -3.1022   -5.4601    0.1040 C   0  0  0  0  0  0
   -3.8433   -4.2783    0.1428 C   0  0  0  0  0  0
   -5.2582   -4.4668    0.1556 C   0  0  0  0  0  0
   -6.2554   -3.5541    0.1967 N   0  0  0  0  0  0
   -7.3514   -4.3018    0.1925 N   0  0  0  0  0  0
   -7.1948   -5.6182    0.1567 N   0  0  0  0  0  0
   -8.6818   -3.6911    0.1750 C   0  0  0  0  0  0
   -9.1746   -3.4277   -1.2491 C   0  0  0  0  0  0
   -5.5155   -7.9231    0.0790 H   0  0  0  0  0  0
   -3.0344   -7.6148    0.0525 H   0  0  0  0  0  0
   -2.0184   -5.4071    0.0887 H   0  0  0  0  0  0
   -9.3420   -4.3820    0.7035 H   0  0  0  0  0  0
   -8.6001   -2.7631    0.7455 H   0  0  0  0  0  0
  -10.1698   -2.9708   -1.2118 H   0  0  0  0  0  0
   -8.5001   -2.7442   -1.7741 H   0  0  0  0  0  0
   -9.2438   -4.3615   -1.8165 H   0  0  0  0  0  0
  1  2  1  0  0  0
  1 10  1  0  0  0
  1  6  2  0  0  0
  2  3  2  0  0  0
  2  7  1  0  0  0
  3 16  1  0  0  0
  3  4  1  0  0  0
  4 14  1  0  0  0
  4  5  2  0  0  0
  5  6  1  0  0  0
  5 13  1  0  0  0
  6 11  1  0  0  0
  7  8  2  0  0  0
  7 22  1  0  0  0
  8  9  1  0  0  0
  8 20  1  0  0  0
  9 10  2  0  0  0
  9 19  1  0  0  0
 10 17  1  0  0  0
 11 12  2  0  0  0
 11 25  1  0  0  0
 12 13  1  0  0  0
 12 40  1  0  0  0
 14 15  1  0  0  0
 15 35  1  0  0  0
 15 16  2  0  0  0
 16 26  1  0  0  0
 17 18  1  0  0  0
 18 23  1  0  0  0
 18 19  2  0  0  0
 19 27  1  0  0  0
 20 21  2  0  0  0
 20 28  1  0  0  0
 21 22  1  0  0  0
 21 24  1  0  0  0
 23 31  1  0  0  0
 23 30  1  0  0  0
 23 29  1  0  0  0
 24 32  1  0  0  0
 24 33  1  0  0  0
 24 34  1  0  0  0
 36 37  1  0  0  0
 36 41  1  0  0  0
 36 44  2  0  0  0
 37 38  2  0  0  0
 37 47  1  0  0  0
 38 39  1  0  0  0
 38 48  1  0  0  0
 39 40  2  0  0  0
 39 49  1  0  0  0
 40 41  1  0  0  0
 41 42  2  0  0  0
 42 43  1  0  0  0
 43 44  1  0  0  0
 43 45  1  0  0  0
 45 46  1  0  0  0
 45 50  1  0  0  0
 45 51  1  0  0  0
 46 52  1  0  0  0
 46 53  1  0  0  0
 46 54  1  0  0  0
M  END
> <b_m_subgroup_collapsed>
0

> <r_j_HOMO-LUMO_Gap_Hartree>
0.1166

> <r_matsci_optelec_Electron_Reorganization_Energy_(eV)>
0.205378

> <r_matsci_optelec_Hole_Reorganization_Energy_(eV)>
0.167328

> <s_m_subgroup_title>
ALL-structures-1320->molecular-polymer-opto-all_copy

> <s_m_subgroupid>
ALL-structures-1320->molecular_materials_half_2-features_copy

$$$$
