# Supplementary material for: Band Gap and Reorganization Energy Prediction of Conducting Polymers by the Integration of Machine Learning and Density Functional Theory
Source: J Chem Inf Model. 2025 May 28;65(11):5360–9. doi: 10.1021/acs.jcim.5c00345 (PMC12152970; doi:10.1021/acs.jcim.5c00345)
Supplement: Supplementary file 2 [file ci5c00345_si_002.zip › Structures_1163.sdf]

D22A19
                    3D
 Schrodinger Suite 2024-2.
 57 64  0  0  1  0            999 V2000
   -0.2453   -0.7188    0.2065 C   0  0  0  0  0  0
   -0.1912    0.7236    0.2156 C   0  0  0  0  0  0
   -1.4293    1.4738    0.2196 C   0  0  0  0  0  0
   -2.6611    0.7947    0.2124 C   0  0  0  0  0  0
   -2.7116   -0.6068    0.2025 C   0  0  0  0  0  0
   -1.5358   -1.3762    0.2002 C   0  0  0  0  0  0
    1.1019    1.3457    0.2204 C   0  0  0  0  0  0
    2.3013    0.6188    0.2176 C   0  0  0  0  0  0
    2.2472   -0.8011    0.2098 C   0  0  0  0  0  0
    0.9963   -1.4358    0.2042 C   0  0  0  0  0  0
   -1.8552   -2.7780    0.1919 C   0  0  0  0  0  0
   -3.1998   -3.0620    0.1881 C   0  0  0  0  0  0
   -4.1585   -1.5791    0.1935 S   0  0  0  0  0  0
   -4.0336    1.8774    0.2187 S   0  0  0  0  0  0
   -2.9666    3.2525    0.2324 C   0  0  0  0  0  0
   -1.6502    2.9012    0.2314 C   0  0  0  0  0  0
    1.2345   -3.1859    0.1944 S   0  0  0  0  0  0
    2.9810   -3.0257    0.1967 C   0  0  0  0  0  0
    3.3541   -1.7159    0.2055 C   0  0  0  0  0  0
    3.4755    1.4466    0.2219 C   0  0  0  0  0  0
    3.2061    2.7812    0.2275 C   0  0  0  0  0  0
    1.4763    3.0732    0.2286 S   0  0  0  0  0  0
    3.8552   -4.2442    0.1918 C   0  0  0  0  0  0
    4.1709    3.9292    0.2351 C   0  0  0  0  0  0
   -1.1377   -3.5835    0.1893 H   0  0  0  0  0  0
   -0.8763    3.6542    0.2403 H   0  0  0  0  0  0
    4.3930   -1.4020    0.2085 H   0  0  0  0  0  0
    4.4871    1.0536    0.2204 H   0  0  0  0  0  0
    3.6700   -4.8748   -0.6869 H   0  0  0  0  0  0
    3.6946   -4.8639    1.0833 H   0  0  0  0  0  0
    4.9087   -3.9462    0.1753 H   0  0  0  0  0  0
    4.0573    4.5502    1.1326 H   0  0  0  0  0  0
    4.0347    4.5819   -0.6362 H   0  0  0  0  0  0
    5.1981    3.5505    0.2152 H   0  0  0  0  0  0
   -3.3803    4.2525    0.2407 H   0  0  0  0  0  0
   -3.7794   -6.8606    0.1702 C   0  0  0  0  0  0
   -5.1877   -6.9683    0.1731 C   0  0  0  0  0  0
   -5.8900   -5.7808    0.1781 C   0  0  0  0  0  0
   -5.2385   -4.5182    0.1823 C   0  0  0  0  0  0
   -3.8526   -4.3681    0.1818 C   0  0  0  0  0  0
   -3.1181   -5.5959    0.1744 C   0  0  0  0  0  0
   -1.7843   -5.8225    0.1762 N   0  0  0  0  0  0
   -1.7018   -7.1479    0.1741 N   0  0  0  0  0  0
   -2.8371   -7.8319    0.1685 N   0  0  0  0  0  0
   -0.4080   -7.8264    0.1222 C   0  0  0  0  0  0
    0.0520   -8.0972   -1.3161 C   0  0  0  0  0  0
    1.4031   -8.8186   -1.3469 C   0  0  0  0  0  0
   -5.6791   -7.9358    0.1707 H   0  0  0  0  0  0
   -6.9764   -5.7977    0.1791 H   0  0  0  0  0  0
   -5.8670   -3.6320    0.1866 H   0  0  0  0  0  0
    0.3002   -7.1814    0.6478 H   0  0  0  0  0  0
   -0.5249   -8.7595    0.6794 H   0  0  0  0  0  0
   -0.7099   -8.7007   -1.8227 H   0  0  0  0  0  0
    0.1192   -7.1435   -1.8528 H   0  0  0  0  0  0
    1.7208   -9.0029   -2.3789 H   0  0  0  0  0  0
    2.1862   -8.2258   -0.8590 H   0  0  0  0  0  0
    1.3513   -9.7881   -0.8366 H   0  0  0  0  0  0
  1  2  1  0  0  0
  1 10  1  0  0  0
  1  6  2  0  0  0
  2  3  2  0  0  0
  2  7  1  0  0  0
  3 16  1  0  0  0
  3  4  1  0  0  0
  4 14  1  0  0  0
  4  5  2  0  0  0
  5  6  1  0  0  0
  5 13  1  0  0  0
  6 11  1  0  0  0
  7  8  2  0  0  0
  7 22  1  0  0  0
  8  9  1  0  0  0
  8 20  1  0  0  0
  9 10  2  0  0  0
  9 19  1  0  0  0
 10 17  1  0  0  0
 11 12  2  0  0  0
 11 25  1  0  0  0
 12 13  1  0  0  0
 12 40  1  0  0  0
 14 15  1  0  0  0
 15 35  1  0  0  0
 15 16  2  0  0  0
 16 26  1  0  0  0
 17 18  1  0  0  0
 18 23  1  0  0  0
 18 19  2  0  0  0
 19 27  1  0  0  0
 20 21  2  0  0  0
 20 28  1  0  0  0
 21 22  1  0  0  0
 21 24  1  0  0  0
 23 31  1  0  0  0
 23 30  1  0  0  0
 23 29  1  0  0  0
 24 32  1  0  0  0
 24 33  1  0  0  0
 24 34  1  0  0  0
 36 37  1  0  0  0
 36 41  1  0  0  0
 36 44  2  0  0  0
 37 38  2  0  0  0
 37 48  1  0  0  0
 38 39  1  0  0  0
 38 49  1  0  0  0
 39 40  2  0  0  0
 39 50  1  0  0  0
 40 41  1  0  0  0
 41 42  2  0  0  0
 42 43  1  0  0  0
 43 44  1  0  0  0
 43 45  1  0  0  0
 45 46  1  0  0  0
 45 51  1  0  0  0
 45 52  1  0  0  0
 46 47  1  0  0  0
 46 53  1  0  0  0
 46 54  1  0  0  0
 47 55  1  0  0  0
 47 56  1  0  0  0
 47 57  1  0  0  0
M  END
> <b_m_subgroup_collapsed>
0

> <r_j_HOMO-LUMO_Gap_Hartree>
0.11752

> <r_matsci_optelec_Electron_Reorganization_Energy_(eV)>
0.177314

> <r_matsci_optelec_Hole_Reorganization_Energy_(eV)>
0.148662

> <s_m_subgroup_title>
ALL-structures-1320->molecular-polymer-opto-all_copy

> <s_m_subgroupid>
ALL-structures-1320->molecular_materials_half_2-features_copy

$$$$
