# Supplementary material for: Band Gap and Reorganization Energy Prediction of Conducting Polymers by the Integration of Machine Learning and Density Functional Theory
Source: J Chem Inf Model. 2025 May 28;65(11):5360–9. doi: 10.1021/acs.jcim.5c00345 (PMC12152970; doi:10.1021/acs.jcim.5c00345)
Supplement: Supplementary file 2 [file ci5c00345_si_002.zip › Structures_1164.sdf]

D22A20
                    3D
 Schrodinger Suite 2024-2.
 51 58  0  0  1  0            999 V2000
   -0.2478   -0.6931    0.2097 C   0  0  0  0  0  0
   -0.1952    0.7487    0.2261 C   0  0  0  0  0  0
   -1.4351    1.4990    0.2357 C   0  0  0  0  0  0
   -2.6659    0.8200    0.2265 C   0  0  0  0  0  0
   -2.7177   -0.5826    0.2095 C   0  0  0  0  0  0
   -1.5404   -1.3510    0.2017 C   0  0  0  0  0  0
    1.0970    1.3724    0.2316 C   0  0  0  0  0  0
    2.2980    0.6474    0.2227 C   0  0  0  0  0  0
    2.2457   -0.7716    0.2078 C   0  0  0  0  0  0
    0.9950   -1.4079    0.2013 C   0  0  0  0  0  0
   -1.8616   -2.7489    0.1856 C   0  0  0  0  0  0
   -3.2111   -3.0325    0.1803 C   0  0  0  0  0  0
   -4.1657   -1.5448    0.1969 S   0  0  0  0  0  0
   -4.0391    1.9015    0.2402 S   0  0  0  0  0  0
   -2.9736    3.2761    0.2594 C   0  0  0  0  0  0
   -1.6568    2.9260    0.2551 C   0  0  0  0  0  0
    1.2368   -3.1580    0.1808 S   0  0  0  0  0  0
    2.9837   -2.9950    0.1819 C   0  0  0  0  0  0
    3.3539   -1.6849    0.1964 C   0  0  0  0  0  0
    3.4709    1.4771    0.2287 C   0  0  0  0  0  0
    3.1995    2.8110    0.2414 C   0  0  0  0  0  0
    1.4695    3.1003    0.2474 S   0  0  0  0  0  0
    3.8600   -4.2121    0.1693 C   0  0  0  0  0  0
    4.1617    3.9612    0.2525 C   0  0  0  0  0  0
   -1.1430   -3.5526    0.1772 H   0  0  0  0  0  0
   -0.8844    3.6801    0.2668 H   0  0  0  0  0  0
    4.3923   -1.3691    0.1987 H   0  0  0  0  0  0
    4.4833    1.0859    0.2233 H   0  0  0  0  0  0
    3.6745   -4.8390   -0.7122 H   0  0  0  0  0  0
    3.7032   -4.8363    1.0584 H   0  0  0  0  0  0
    4.9130   -3.9121    0.1518 H   0  0  0  0  0  0
    4.0487    4.5776    1.1533 H   0  0  0  0  0  0
    4.0215    4.6182   -0.6151 H   0  0  0  0  0  0
    5.1899    3.5854    0.2281 H   0  0  0  0  0  0
   -3.3879    4.2758    0.2732 H   0  0  0  0  0  0
   -3.0666   -5.5775    0.1532 C   0  0  0  0  0  0
   -3.8253   -4.3570    0.1637 C   0  0  0  0  0  0
   -5.1970   -4.5780    0.1565 C   0  0  0  0  0  0
   -5.8039   -5.8632    0.1404 C   0  0  0  0  0  0
   -5.0869   -7.0291    0.1304 C   0  0  0  0  0  0
   -3.6842   -6.8644    0.1372 C   0  0  0  0  0  0
   -2.7143   -7.8059    0.1308 N   0  0  0  0  0  0
   -1.6019   -7.0885    0.1426 N   0  0  0  0  0  0
   -1.7286   -5.7660    0.1562 N   0  0  0  0  0  0
   -6.0525   -3.5308    0.1647 F   0  0  0  0  0  0
   -7.1534   -5.8925    0.1352 F   0  0  0  0  0  0
   -0.2919   -7.7241    0.1409 C   0  0  0  0  0  0
   -5.5732   -7.9976    0.1182 H   0  0  0  0  0  0
    0.4550   -6.9319    0.1525 H   0  0  0  0  0  0
   -0.1936   -8.3563    1.0271 H   0  0  0  0  0  0
   -0.1865   -8.3371   -0.7577 H   0  0  0  0  0  0
  1  2  1  0  0  0
  1 10  1  0  0  0
  1  6  2  0  0  0
  2  3  2  0  0  0
  2  7  1  0  0  0
  3 16  1  0  0  0
  3  4  1  0  0  0
  4 14  1  0  0  0
  4  5  2  0  0  0
  5  6  1  0  0  0
  5 13  1  0  0  0
  6 11  1  0  0  0
  7  8  2  0  0  0
  7 22  1  0  0  0
  8  9  1  0  0  0
  8 20  1  0  0  0
  9 10  2  0  0  0
  9 19  1  0  0  0
 10 17  1  0  0  0
 11 12  2  0  0  0
 11 25  1  0  0  0
 12 13  1  0  0  0
 12 37  1  0  0  0
 14 15  1  0  0  0
 15 35  1  0  0  0
 15 16  2  0  0  0
 16 26  1  0  0  0
 17 18  1  0  0  0
 18 23  1  0  0  0
 18 19  2  0  0  0
 19 27  1  0  0  0
 20 21  2  0  0  0
 20 28  1  0  0  0
 21 22  1  0  0  0
 21 24  1  0  0  0
 23 31  1  0  0  0
 23 30  1  0  0  0
 23 29  1  0  0  0
 24 32  1  0  0  0
 24 33  1  0  0  0
 24 34  1  0  0  0
 36 37  1  0  0  0
 36 41  1  0  0  0
 36 44  2  0  0  0
 37 38  2  0  0  0
 38 39  1  0  0  0
 38 45  1  0  0  0
 39 40  2  0  0  0
 39 46  1  0  0  0
 40 41  1  0  0  0
 40 48  1  0  0  0
 41 42  2  0  0  0
 42 43  1  0  0  0
 43 44  1  0  0  0
 43 47  1  0  0  0
 47 49  1  0  0  0
 47 50  1  0  0  0
 47 51  1  0  0  0
M  END
> <b_m_subgroup_collapsed>
0

> <r_j_HOMO-LUMO_Gap_Hartree>
0.11515

> <r_matsci_optelec_Electron_Reorganization_Energy_(eV)>
0.158232

> <r_matsci_optelec_Hole_Reorganization_Energy_(eV)>
0.139256

> <s_m_subgroup_title>
ALL-structures-1320->molecular-polymer-opto-all_copy

> <s_m_subgroupid>
ALL-structures-1320->molecular_materials_half_2-features_copy

$$$$
