# Supplementary material for: Band Gap and Reorganization Energy Prediction of Conducting Polymers by the Integration of Machine Learning and Density Functional Theory
Source: J Chem Inf Model. 2025 May 28;65(11):5360–9. doi: 10.1021/acs.jcim.5c00345 (PMC12152970; doi:10.1021/acs.jcim.5c00345)
Supplement: Supplementary file 2 [file ci5c00345_si_002.zip › Structures_1165.sdf]

D22A21
                    3D
 Schrodinger Suite 2024-2.
 62 71  0  0  1  0            999 V2000
   -0.2679   -0.7103    0.2096 C   0  0  0  0  0  0
   -0.1641    0.7287    0.2247 C   0  0  0  0  0  0
   -1.3764    1.5222    0.2334 C   0  0  0  0  0  0
   -2.6301    0.8863    0.2245 C   0  0  0  0  0  0
   -2.7332   -0.5136    0.2084 C   0  0  0  0  0  0
   -1.5824   -1.3211    0.2013 C   0  0  0  0  0  0
    1.1497    1.3049    0.2299 C   0  0  0  0  0  0
    2.3237    0.5371    0.2224 C   0  0  0  0  0  0
    2.2209   -0.8801    0.2093 C   0  0  0  0  0  0
    0.9481   -1.4697    0.2029 C   0  0  0  0  0  0
   -1.9556   -2.7047    0.1854 C   0  0  0  0  0  0
   -3.3118   -2.9453    0.1802 C   0  0  0  0  0  0
   -4.2140   -1.4300    0.1960 S   0  0  0  0  0  0
   -3.9633    2.0169    0.2373 S   0  0  0  0  0  0
   -2.8496    3.3537    0.2555 C   0  0  0  0  0  0
   -1.5466    2.9563    0.2517 C   0  0  0  0  0  0
    1.1275   -3.2275    0.1853 S   0  0  0  0  0  0
    2.8790   -3.1305    0.1872 C   0  0  0  0  0  0
    3.2954   -1.8340    0.2001 C   0  0  0  0  0  0
    3.5255    1.3247    0.2282 C   0  0  0  0  0  0
    3.3021    2.6677    0.2392 C   0  0  0  0  0  0
    1.5833    3.0183    0.2435 S   0  0  0  0  0  0
    3.7073   -4.3805    0.1771 C   0  0  0  0  0  0
    4.3052    3.7824    0.2498 C   0  0  0  0  0  0
   -1.2522   -3.5222    0.1772 H   0  0  0  0  0  0
   -0.7470    3.6815    0.2629 H   0  0  0  0  0  0
    4.3445   -1.5565    0.2027 H   0  0  0  0  0  0
    4.5231    0.8976    0.2237 H   0  0  0  0  0  0
    3.4964   -5.0010   -0.7028 H   0  0  0  0  0  0
    3.5237   -4.9969    1.0662 H   0  0  0  0  0  0
    4.7710   -4.1215    0.1601 H   0  0  0  0  0  0
    4.2138    4.4035    1.1498 H   0  0  0  0  0  0
    4.1897    4.4429   -0.6187 H   0  0  0  0  0  0
    5.3191    3.3698    0.2267 H   0  0  0  0  0  0
   -3.2278    4.3673    0.2685 H   0  0  0  0  0  0
   -5.4032   -4.4025    0.1602 C   0  0  0  0  0  0
   -3.9761   -4.2500    0.1641 C   0  0  0  0  0  0
   -3.2660   -5.4419    0.1512 C   0  0  0  0  0  0
   -3.8829   -6.7290    0.1354 C   0  0  0  0  0  0
   -5.2903   -6.8967    0.1315 C   0  0  0  0  0  0
   -6.0332   -5.6768    0.1446 C   0  0  0  0  0  0
   -7.3682   -5.4899    0.1448 N   0  0  0  0  0  0
   -7.4873   -4.1677    0.1598 N   0  0  0  0  0  0
   -6.3652   -3.4579    0.1696 N   0  0  0  0  0  0
   -8.7915   -3.5254    0.1651 C   0  0  0  0  0  0
   -3.1254   -7.9455    0.1222 C   0  0  0  0  0  0
   -3.7558   -9.2190    0.1066 C   0  0  0  0  0  0
   -5.1714   -9.3493    0.1031 C   0  0  0  0  0  0
   -5.9077   -8.1914    0.1156 C   0  0  0  0  0  0
   -1.7902   -8.1317    0.1219 N   0  0  0  0  0  0
   -1.6732   -9.4564    0.1067 N   0  0  0  0  0  0
   -2.7961  -10.1686    0.0969 N   0  0  0  0  0  0
   -0.3682  -10.0965    0.1011 C   0  0  0  0  0  0
   -2.1819   -5.4283    0.1529 H   0  0  0  0  0  0
   -8.6257   -2.4492    0.1778 H   0  0  0  0  0  0
   -9.3442   -3.8160   -0.7319 H   0  0  0  0  0  0
   -9.3470   -3.8367    1.0535 H   0  0  0  0  0  0
   -5.6401  -10.3279    0.0911 H   0  0  0  0  0  0
   -6.9926   -8.2331    0.1136 H   0  0  0  0  0  0
   -0.5323  -11.1730    0.0882 H   0  0  0  0  0  0
    0.1877   -9.7851   -0.7871 H   0  0  0  0  0  0
    0.1850   -9.8061    0.9980 H   0  0  0  0  0  0
  1  2  1  0  0  0
  1 10  1  0  0  0
  1  6  2  0  0  0
  2  3  2  0  0  0
  2  7  1  0  0  0
  3 16  1  0  0  0
  3  4  1  0  0  0
  4 14  1  0  0  0
  4  5  2  0  0  0
  5  6  1  0  0  0
  5 13  1  0  0  0
  6 11  1  0  0  0
  7  8  2  0  0  0
  7 22  1  0  0  0
  8  9  1  0  0  0
  8 20  1  0  0  0
  9 10  2  0  0  0
  9 19  1  0  0  0
 10 17  1  0  0  0
 11 12  2  0  0  0
 11 25  1  0  0  0
 12 13  1  0  0  0
 12 37  1  0  0  0
 14 15  1  0  0  0
 15 35  1  0  0  0
 15 16  2  0  0  0
 16 26  1  0  0  0
 17 18  1  0  0  0
 18 23  1  0  0  0
 18 19  2  0  0  0
 19 27  1  0  0  0
 20 21  2  0  0  0
 20 28  1  0  0  0
 21 22  1  0  0  0
 21 24  1  0  0  0
 23 31  1  0  0  0
 23 30  1  0  0  0
 23 29  1  0  0  0
 24 32  1  0  0  0
 24 33  1  0  0  0
 24 34  1  0  0  0
 36 37  1  0  0  0
 36 41  1  0  0  0
 36 44  2  0  0  0
 37 38  2  0  0  0
 38 39  1  0  0  0
 38 54  1  0  0  0
 39 40  2  0  0  0
 39 46  1  0  0  0
 40 41  1  0  0  0
 40 49  1  0  0  0
 41 42  2  0  0  0
 42 43  1  0  0  0
 43 44  1  0  0  0
 43 45  1  0  0  0
 45 55  1  0  0  0
 45 56  1  0  0  0
 45 57  1  0  0  0
 46 47  1  0  0  0
 46 50  2  0  0  0
 47 48  1  0  0  0
 47 52  2  0  0  0
 48 49  2  0  0  0
 48 58  1  0  0  0
 49 59  1  0  0  0
 50 51  1  0  0  0
 51 52  1  0  0  0
 51 53  1  0  0  0
 53 60  1  0  0  0
 53 61  1  0  0  0
 53 62  1  0  0  0
M  END
> <b_m_subgroup_collapsed>
0

> <r_j_HOMO-LUMO_Gap_Hartree>
0.10983

> <r_matsci_optelec_Electron_Reorganization_Energy_(eV)>
0.145329

> <r_matsci_optelec_Hole_Reorganization_Energy_(eV)>
0.121527

> <s_m_subgroup_title>
ALL-structures-1320->molecular-polymer-opto-all_copy

> <s_m_subgroupid>
ALL-structures-1320->molecular_materials_half_2-features_copy

$$$$
