# Supplementary material for: Band Gap and Reorganization Energy Prediction of Conducting Polymers by the Integration of Machine Learning and Density Functional Theory
Source: J Chem Inf Model. 2025 May 28;65(11):5360–9. doi: 10.1021/acs.jcim.5c00345 (PMC12152970; doi:10.1021/acs.jcim.5c00345)
Supplement: Supplementary file 2 [file ci5c00345_si_002.zip › Structures_1166.sdf]

D22A22
                    3D
 Schrodinger Suite 2024-2.
 50 57  0  0  1  0            999 V2000
   -0.2412   -0.6464    0.2095 C   0  0  0  0  0  0
   -0.1621    0.7942    0.2253 C   0  0  0  0  0  0
   -1.3897    1.5655    0.2342 C   0  0  0  0  0  0
   -2.6319    0.9061    0.2252 C   0  0  0  0  0  0
   -2.7102   -0.4960    0.2085 C   0  0  0  0  0  0
   -1.5444   -1.2783    0.2011 C   0  0  0  0  0  0
    1.1425    1.3921    0.2311 C   0  0  0  0  0  0
    2.3292    0.6426    0.2234 C   0  0  0  0  0  0
    2.2487   -0.7760    0.2093 C   0  0  0  0  0  0
    0.9859   -1.3854    0.2024 C   0  0  0  0  0  0
   -1.8924   -2.6674    0.1849 C   0  0  0  0  0  0
   -3.2436   -2.9409    0.1799 C   0  0  0  0  0  0
   -4.1758   -1.4401    0.1960 S   0  0  0  0  0  0
   -3.9859    2.0118    0.2384 S   0  0  0  0  0  0
   -2.8971    3.3689    0.2568 C   0  0  0  0  0  0
   -1.5865    2.9963    0.2529 C   0  0  0  0  0  0
    1.1926   -3.1407    0.1836 S   0  0  0  0  0  0
    2.9431   -3.0160    0.1860 C   0  0  0  0  0  0
    3.3381   -1.7127    0.1997 C   0  0  0  0  0  0
    3.5186    1.4485    0.2298 C   0  0  0  0  0  0
    3.2739    2.7879    0.2418 C   0  0  0  0  0  0
    1.5497    3.1122    0.2459 S   0  0  0  0  0  0
    3.7922   -4.2521    0.1754 C   0  0  0  0  0  0
    4.2592    3.9187    0.2535 C   0  0  0  0  0  0
   -1.1651   -3.4632    0.1765 H   0  0  0  0  0  0
   -0.8011    3.7367    0.2642 H   0  0  0  0  0  0
    4.3826   -1.4181    0.2026 H   0  0  0  0  0  0
    4.5229    1.0370    0.2253 H   0  0  0  0  0  0
    3.5935   -4.8754   -0.7054 H   0  0  0  0  0  0
    3.6192   -4.8725    1.0639 H   0  0  0  0  0  0
    4.8514   -3.9748    0.1597 H   0  0  0  0  0  0
    4.1570    4.5379    1.1536 H   0  0  0  0  0  0
    4.1334    4.5775   -0.6149 H   0  0  0  0  0  0
    5.2797    3.5225    0.2310 H   0  0  0  0  0  0
   -3.2939    4.3755    0.2700 H   0  0  0  0  0  0
   -3.5852   -6.7300    0.1343 C   0  0  0  0  0  0
   -4.9473   -6.9420    0.1312 C   0  0  0  0  0  0
   -5.8128   -5.8233    0.1442 C   0  0  0  0  0  0
   -5.2709   -4.4942    0.1603 C   0  0  0  0  0  0
   -3.8481   -4.2826    0.1635 C   0  0  0  0  0  0
   -3.0476   -5.4258    0.1501 C   0  0  0  0  0  0
   -7.1619   -6.0307    0.1411 N   0  0  0  0  0  0
   -7.9316   -4.9637    0.1535 C   0  0  0  0  0  0
   -7.3997   -3.6476    0.1694 C   0  0  0  0  0  0
   -6.1033   -3.4231    0.1727 N   0  0  0  0  0  0
   -2.9031   -7.5759    0.1244 H   0  0  0  0  0  0
   -5.3827   -7.9362    0.1191 H   0  0  0  0  0  0
   -1.9681   -5.3275    0.1516 H   0  0  0  0  0  0
   -9.0086   -5.1227    0.1512 H   0  0  0  0  0  0
   -8.0585   -2.7811    0.1795 H   0  0  0  0  0  0
  1  2  1  0  0  0
  1 10  1  0  0  0
  1  6  2  0  0  0
  2  3  2  0  0  0
  2  7  1  0  0  0
  3 16  1  0  0  0
  3  4  1  0  0  0
  4 14  1  0  0  0
  4  5  2  0  0  0
  5  6  1  0  0  0
  5 13  1  0  0  0
  6 11  1  0  0  0
  7  8  2  0  0  0
  7 22  1  0  0  0
  8  9  1  0  0  0
  8 20  1  0  0  0
  9 10  2  0  0  0
  9 19  1  0  0  0
 10 17  1  0  0  0
 11 12  2  0  0  0
 11 25  1  0  0  0
 12 13  1  0  0  0
 12 40  1  0  0  0
 14 15  1  0  0  0
 15 35  1  0  0  0
 15 16  2  0  0  0
 16 26  1  0  0  0
 17 18  1  0  0  0
 18 23  1  0  0  0
 18 19  2  0  0  0
 19 27  1  0  0  0
 20 21  2  0  0  0
 20 28  1  0  0  0
 21 22  1  0  0  0
 21 24  1  0  0  0
 23 31  1  0  0  0
 23 30  1  0  0  0
 23 29  1  0  0  0
 24 32  1  0  0  0
 24 33  1  0  0  0
 24 34  1  0  0  0
 36 37  2  0  0  0
 36 41  1  0  0  0
 36 46  1  0  0  0
 37 38  1  0  0  0
 37 47  1  0  0  0
 38 39  1  0  0  0
 38 42  2  0  0  0
 39 40  1  0  0  0
 39 45  2  0  0  0
 40 41  2  0  0  0
 41 48  1  0  0  0
 42 43  1  0  0  0
 43 44  2  0  0  0
 43 49  1  0  0  0
 44 45  1  0  0  0
 44 50  1  0  0  0
M  END
> <b_m_subgroup_collapsed>
0

> <r_j_HOMO-LUMO_Gap_Hartree>
0.10406

> <r_matsci_optelec_Electron_Reorganization_Energy_(eV)>
0.204045

> <r_matsci_optelec_Hole_Reorganization_Energy_(eV)>
0.175187

> <s_m_subgroup_title>
ALL-structures-1320->molecular-polymer-opto-all_copy

> <s_m_subgroupid>
ALL-structures-1320->molecular_materials_half_2-features_copy

$$$$
