# Supplementary material for: Band Gap and Reorganization Energy Prediction of Conducting Polymers by the Integration of Machine Learning and Density Functional Theory
Source: J Chem Inf Model. 2025 May 28;65(11):5360–9. doi: 10.1021/acs.jcim.5c00345 (PMC12152970; doi:10.1021/acs.jcim.5c00345)
Supplement: Supplementary file 2 [file ci5c00345_si_002.zip › Structures_1167.sdf]

D22A23
                    3D
 Schrodinger Suite 2024-2.
 49 56  0  0  1  0            999 V2000
   -0.2463   -0.6474    0.2096 C   0  0  0  0  0  0
   -0.1672    0.7928    0.2255 C   0  0  0  0  0  0
   -1.3946    1.5643    0.2344 C   0  0  0  0  0  0
   -2.6376    0.9059    0.2254 C   0  0  0  0  0  0
   -2.7155   -0.4961    0.2086 C   0  0  0  0  0  0
   -1.5494   -1.2792    0.2011 C   0  0  0  0  0  0
    1.1372    1.3905    0.2312 C   0  0  0  0  0  0
    2.3237    0.6404    0.2234 C   0  0  0  0  0  0
    2.2428   -0.7780    0.2094 C   0  0  0  0  0  0
    0.9797   -1.3872    0.2025 C   0  0  0  0  0  0
   -1.8961   -2.6680    0.1848 C   0  0  0  0  0  0
   -3.2474   -2.9390    0.1797 C   0  0  0  0  0  0
   -4.1811   -1.4391    0.1959 S   0  0  0  0  0  0
   -3.9911    2.0122    0.2386 S   0  0  0  0  0  0
   -2.9013    3.3683    0.2572 C   0  0  0  0  0  0
   -1.5909    2.9950    0.2532 C   0  0  0  0  0  0
    1.1846   -3.1421    0.1838 S   0  0  0  0  0  0
    2.9350   -3.0187    0.1860 C   0  0  0  0  0  0
    3.3313   -1.7156    0.1997 C   0  0  0  0  0  0
    3.5134    1.4458    0.2298 C   0  0  0  0  0  0
    3.2691    2.7853    0.2418 C   0  0  0  0  0  0
    1.5450    3.1105    0.2461 S   0  0  0  0  0  0
    3.7829   -4.2555    0.1753 C   0  0  0  0  0  0
    4.2546    3.9157    0.2534 C   0  0  0  0  0  0
   -1.1698   -3.4652    0.1763 H   0  0  0  0  0  0
   -0.8050    3.7351    0.2646 H   0  0  0  0  0  0
    4.3761   -1.4222    0.2025 H   0  0  0  0  0  0
    4.5175    1.0339    0.2252 H   0  0  0  0  0  0
    3.5830   -4.8786   -0.7052 H   0  0  0  0  0  0
    3.6090   -4.8757    1.0637 H   0  0  0  0  0  0
    4.8421   -3.9788    0.1594 H   0  0  0  0  0  0
    4.1527    4.5348    1.1537 H   0  0  0  0  0  0
    4.1288    4.5746   -0.6149 H   0  0  0  0  0  0
    5.2750    3.5192    0.2307 H   0  0  0  0  0  0
   -3.2975    4.3752    0.2705 H   0  0  0  0  0  0
   -3.0663   -5.4260    0.1495 C   0  0  0  0  0  0
   -3.8573   -4.2729    0.1632 C   0  0  0  0  0  0
   -5.2731   -4.4975    0.1600 C   0  0  0  0  0  0
   -5.7616   -5.8377    0.1438 C   0  0  0  0  0  0
   -4.8273   -6.9042    0.1314 C   0  0  0  0  0  0
   -3.5247   -6.6992    0.1341 N   0  0  0  0  0  0
   -6.1432   -3.4529    0.1721 N   0  0  0  0  0  0
   -7.4271   -3.7381    0.1683 C   0  0  0  0  0  0
   -7.9080   -5.0779    0.1522 C   0  0  0  0  0  0
   -7.0964   -6.1129    0.1401 N   0  0  0  0  0  0
   -1.9842   -5.3460    0.1506 H   0  0  0  0  0  0
   -5.1909   -7.9297    0.1190 H   0  0  0  0  0  0
   -8.1244   -2.9018    0.1780 H   0  0  0  0  0  0
   -8.9781   -5.2775    0.1495 H   0  0  0  0  0  0
  1  2  1  0  0  0
  1 10  1  0  0  0
  1  6  2  0  0  0
  2  3  2  0  0  0
  2  7  1  0  0  0
  3 16  1  0  0  0
  3  4  1  0  0  0
  4 14  1  0  0  0
  4  5  2  0  0  0
  5  6  1  0  0  0
  5 13  1  0  0  0
  6 11  1  0  0  0
  7  8  2  0  0  0
  7 22  1  0  0  0
  8  9  1  0  0  0
  8 20  1  0  0  0
  9 10  2  0  0  0
  9 19  1  0  0  0
 10 17  1  0  0  0
 11 12  2  0  0  0
 11 25  1  0  0  0
 12 13  1  0  0  0
 12 37  1  0  0  0
 14 15  1  0  0  0
 15 35  1  0  0  0
 15 16  2  0  0  0
 16 26  1  0  0  0
 17 18  1  0  0  0
 18 23  1  0  0  0
 18 19  2  0  0  0
 19 27  1  0  0  0
 20 21  2  0  0  0
 20 28  1  0  0  0
 21 22  1  0  0  0
 21 24  1  0  0  0
 23 31  1  0  0  0
 23 30  1  0  0  0
 23 29  1  0  0  0
 24 32  1  0  0  0
 24 33  1  0  0  0
 24 34  1  0  0  0
 36 37  1  0  0  0
 36 41  2  0  0  0
 36 46  1  0  0  0
 37 38  2  0  0  0
 38 39  1  0  0  0
 38 42  1  0  0  0
 39 40  2  0  0  0
 39 45  1  0  0  0
 40 41  1  0  0  0
 40 47  1  0  0  0
 42 43  2  0  0  0
 43 44  1  0  0  0
 43 48  1  0  0  0
 44 45  2  0  0  0
 44 49  1  0  0  0
M  END
> <b_m_subgroup_collapsed>
0

> <r_j_HOMO-LUMO_Gap_Hartree>
0.09675

> <r_matsci_optelec_Electron_Reorganization_Energy_(eV)>
0.207729

> <r_matsci_optelec_Hole_Reorganization_Energy_(eV)>
0.146487

> <s_m_subgroup_title>
ALL-structures-1320->molecular-polymer-opto-all_copy

> <s_m_subgroupid>
ALL-structures-1320->molecular_materials_half_2-features_copy

$$$$
