# Supplementary material for: Band Gap and Reorganization Energy Prediction of Conducting Polymers by the Integration of Machine Learning and Density Functional Theory
Source: J Chem Inf Model. 2025 May 28;65(11):5360–9. doi: 10.1021/acs.jcim.5c00345 (PMC12152970; doi:10.1021/acs.jcim.5c00345)
Supplement: Supplementary file 2 [file ci5c00345_si_002.zip › Structures_1168.sdf]

D22A24
                    3D
 Schrodinger Suite 2024-2.
 55 62  0  0  1  0            999 V2000
   -0.2371   -0.6357    0.2107 C   0  0  0  0  0  0
   -0.1168    0.8019    0.2263 C   0  0  0  0  0  0
   -1.3228    1.6078    0.2356 C   0  0  0  0  0  0
   -2.5839    0.9844    0.2267 C   0  0  0  0  0  0
   -2.7034   -0.4144    0.2100 C   0  0  0  0  0  0
   -1.5582   -1.2318    0.2024 C   0  0  0  0  0  0
    1.2048    1.3622    0.2313 C   0  0  0  0  0  0
    2.3690    0.5781    0.2232 C   0  0  0  0  0  0
    2.2481   -0.8376    0.2097 C   0  0  0  0  0  0
    0.9680   -1.4113    0.2034 C   0  0  0  0  0  0
   -1.9426   -2.6097    0.1859 C   0  0  0  0  0  0
   -3.3012   -2.8319    0.1809 C   0  0  0  0  0  0
   -4.1983   -1.3149    0.1975 S   0  0  0  0  0  0
   -3.9057    2.1294    0.2402 S   0  0  0  0  0  0
   -2.7779    3.4543    0.2589 C   0  0  0  0  0  0
   -1.4785    3.0436    0.2546 C   0  0  0  0  0  0
    1.1201   -3.1710    0.1849 S   0  0  0  0  0  0
    2.8725   -3.0970    0.1868 C   0  0  0  0  0  0
    3.3087   -1.8062    0.2000 C   0  0  0  0  0  0
    3.5813    1.3493    0.2287 C   0  0  0  0  0  0
    3.3764    2.6954    0.2402 C   0  0  0  0  0  0
    1.6622    3.0701    0.2451 S   0  0  0  0  0  0
    3.6842   -4.3582    0.1761 C   0  0  0  0  0  0
    4.3947    3.7966    0.2507 C   0  0  0  0  0  0
   -1.2761   -3.4583    0.1768 H   0  0  0  0  0  0
   -0.6721    3.7612    0.2661 H   0  0  0  0  0  0
    4.3618   -1.5437    0.2024 H   0  0  0  0  0  0
    4.5730    0.9081    0.2238 H   0  0  0  0  0  0
    3.4642   -4.9761   -0.7035 H   0  0  0  0  0  0
    3.4926   -4.9723    1.0650 H   0  0  0  0  0  0
    4.7514   -4.1139    0.1586 H   0  0  0  0  0  0
    4.3121    4.4187    1.1509 H   0  0  0  0  0  0
    4.2876    4.4591   -0.6174 H   0  0  0  0  0  0
    5.4030    3.3704    0.2269 H   0  0  0  0  0  0
   -3.1453    4.4722    0.2725 H   0  0  0  0  0  0
   -3.5327   -6.4630    0.1356 C   0  0  0  0  0  0
   -4.8721   -6.7932    0.1292 C   0  0  0  0  0  0
   -5.8093   -5.7351    0.1412 C   0  0  0  0  0  0
   -5.3268   -4.3977    0.1590 C   0  0  0  0  0  0
   -3.9041   -4.1692    0.1639 C   0  0  0  0  0  0
   -3.0569   -5.1967    0.1526 N   0  0  0  0  0  0
   -7.1458   -5.9840    0.1357 N   0  0  0  0  0  0
   -7.9812   -4.9597    0.1478 C   0  0  0  0  0  0
   -7.4918   -3.6023    0.1661 C   0  0  0  0  0  0
   -6.1922   -3.3617    0.1710 N   0  0  0  0  0  0
   -8.3763   -2.3790    0.1809 C   0  0  0  0  0  0
   -9.4460   -5.3293    0.1411 C   0  0  0  0  0  0
   -2.7716   -7.2403    0.1269 H   0  0  0  0  0  0
   -5.2164   -7.8224    0.1155 H   0  0  0  0  0  0
   -9.4407   -2.6106    0.1764 H   0  0  0  0  0  0
   -8.1577   -1.7769    1.0702 H   0  0  0  0  0  0
   -8.1558   -1.7542   -0.6918 H   0  0  0  0  0  0
  -10.1174   -4.4710    0.1506 H   0  0  0  0  0  0
   -9.6659   -5.9317   -0.7474 H   0  0  0  0  0  0
   -9.6687   -5.9535    1.0140 H   0  0  0  0  0  0
  1  2  1  0  0  0
  1 10  1  0  0  0
  1  6  2  0  0  0
  2  3  2  0  0  0
  2  7  1  0  0  0
  3 16  1  0  0  0
  3  4  1  0  0  0
  4 14  1  0  0  0
  4  5  2  0  0  0
  5  6  1  0  0  0
  5 13  1  0  0  0
  6 11  1  0  0  0
  7  8  2  0  0  0
  7 22  1  0  0  0
  8  9  1  0  0  0
  8 20  1  0  0  0
  9 10  2  0  0  0
  9 19  1  0  0  0
 10 17  1  0  0  0
 11 12  2  0  0  0
 11 25  1  0  0  0
 12 13  1  0  0  0
 12 40  1  0  0  0
 14 15  1  0  0  0
 15 35  1  0  0  0
 15 16  2  0  0  0
 16 26  1  0  0  0
 17 18  1  0  0  0
 18 23  1  0  0  0
 18 19  2  0  0  0
 19 27  1  0  0  0
 20 21  2  0  0  0
 20 28  1  0  0  0
 21 22  1  0  0  0
 21 24  1  0  0  0
 23 31  1  0  0  0
 23 30  1  0  0  0
 23 29  1  0  0  0
 24 32  1  0  0  0
 24 33  1  0  0  0
 24 34  1  0  0  0
 36 37  2  0  0  0
 36 41  1  0  0  0
 36 48  1  0  0  0
 37 38  1  0  0  0
 37 49  1  0  0  0
 38 39  2  0  0  0
 38 42  1  0  0  0
 39 40  1  0  0  0
 39 45  1  0  0  0
 40 41  2  0  0  0
 42 43  2  0  0  0
 43 44  1  0  0  0
 43 47  1  0  0  0
 44 45  2  0  0  0
 44 46  1  0  0  0
 46 50  1  0  0  0
 46 51  1  0  0  0
 46 52  1  0  0  0
 47 53  1  0  0  0
 47 54  1  0  0  0
 47 55  1  0  0  0
M  END
> <b_m_subgroup_collapsed>
0

> <r_j_HOMO-LUMO_Gap_Hartree>
0.10059

> <r_matsci_optelec_Electron_Reorganization_Energy_(eV)>
0.193846

> <r_matsci_optelec_Hole_Reorganization_Energy_(eV)>
0.145215

> <s_m_subgroup_title>
ALL-structures-1320->molecular-polymer-opto-all_copy

> <s_m_subgroupid>
ALL-structures-1320->molecular_materials_half_2-features_copy

$$$$
