# Supplementary material for: Band Gap and Reorganization Energy Prediction of Conducting Polymers by the Integration of Machine Learning and Density Functional Theory
Source: J Chem Inf Model. 2025 May 28;65(11):5360–9. doi: 10.1021/acs.jcim.5c00345 (PMC12152970; doi:10.1021/acs.jcim.5c00345)
Supplement: Supplementary file 2 [file ci5c00345_si_002.zip › Structures_1169.sdf]

D22A25
                    3D
 Schrodinger Suite 2024-2.
 50 57  0  0  1  0            999 V2000
   -0.2480   -0.6026    0.2103 C   0  0  0  0  0  0
   -0.1655    0.8367    0.2257 C   0  0  0  0  0  0
   -1.3902    1.6129    0.2344 C   0  0  0  0  0  0
   -2.6349    0.9587    0.2253 C   0  0  0  0  0  0
   -2.7164   -0.4428    0.2089 C   0  0  0  0  0  0
   -1.5541   -1.2308    0.2019 C   0  0  0  0  0  0
    1.1401    1.4321    0.2313 C   0  0  0  0  0  0
    2.3256    0.6814    0.2236 C   0  0  0  0  0  0
    2.2426   -0.7363    0.2095 C   0  0  0  0  0  0
    0.9784   -1.3436    0.2030 C   0  0  0  0  0  0
   -1.9084   -2.6182    0.1860 C   0  0  0  0  0  0
   -3.2607   -2.8850    0.1807 C   0  0  0  0  0  0
   -4.1835   -1.3793    0.1963 S   0  0  0  0  0  0
   -3.9838    2.0688    0.2379 S   0  0  0  0  0  0
   -2.8908    3.4213    0.2568 C   0  0  0  0  0  0
   -1.5818    3.0442    0.2530 C   0  0  0  0  0  0
    1.1827   -3.0986    0.1844 S   0  0  0  0  0  0
    2.9333   -2.9774    0.1853 C   0  0  0  0  0  0
    3.3301   -1.6750    0.1992 C   0  0  0  0  0  0
    3.5151    1.4871    0.2299 C   0  0  0  0  0  0
    3.2709    2.8268    0.2417 C   0  0  0  0  0  0
    1.5479    3.1509    0.2455 S   0  0  0  0  0  0
    3.7779   -4.2160    0.1732 C   0  0  0  0  0  0
    4.2542    3.9586    0.2535 C   0  0  0  0  0  0
   -1.1840   -3.4165    0.1780 H   0  0  0  0  0  0
   -0.7940    3.7819    0.2646 H   0  0  0  0  0  0
    4.3748   -1.3816    0.2017 H   0  0  0  0  0  0
    4.5189    1.0750    0.2253 H   0  0  0  0  0  0
    3.5746   -4.8392   -0.7068 H   0  0  0  0  0  0
    3.6050   -4.8353    1.0626 H   0  0  0  0  0  0
    4.8378   -3.9417    0.1544 H   0  0  0  0  0  0
    4.1518    4.5769    1.1543 H   0  0  0  0  0  0
    4.1261    4.6184   -0.6139 H   0  0  0  0  0  0
    5.2750    3.5635    0.2294 H   0  0  0  0  0  0
   -3.2846    4.4292    0.2700 H   0  0  0  0  0  0
   -3.0720   -5.3690    0.1520 C   0  0  0  0  0  0
   -3.8720   -4.2217    0.1643 C   0  0  0  0  0  0
   -5.2894   -4.4380    0.1600 C   0  0  0  0  0  0
   -5.8290   -5.7667    0.1440 C   0  0  0  0  0  0
   -4.9717   -6.8843    0.1322 C   0  0  0  0  0  0
   -3.6074   -6.6698    0.1364 C   0  0  0  0  0  0
   -6.1431   -3.3745    0.1711 N   0  0  0  0  0  0
   -7.4108   -3.5979    0.1669 C   0  0  0  0  0  0
   -7.9421   -4.9213    0.1510 C   0  0  0  0  0  0
   -7.1857   -5.9623    0.1400 N   0  0  0  0  0  0
   -9.2732   -5.0785    0.1475 F   0  0  0  0  0  0
   -8.2586   -2.5600    0.1777 F   0  0  0  0  0  0
   -1.9927   -5.2687    0.1544 H   0  0  0  0  0  0
   -5.4059   -7.8787    0.1202 H   0  0  0  0  0  0
   -2.9265   -7.5164    0.1274 H   0  0  0  0  0  0
  1  2  1  0  0  0
  1 10  1  0  0  0
  1  6  2  0  0  0
  2  3  2  0  0  0
  2  7  1  0  0  0
  3 16  1  0  0  0
  3  4  1  0  0  0
  4 14  1  0  0  0
  4  5  2  0  0  0
  5  6  1  0  0  0
  5 13  1  0  0  0
  6 11  1  0  0  0
  7  8  2  0  0  0
  7 22  1  0  0  0
  8  9  1  0  0  0
  8 20  1  0  0  0
  9 10  2  0  0  0
  9 19  1  0  0  0
 10 17  1  0  0  0
 11 12  2  0  0  0
 11 25  1  0  0  0
 12 13  1  0  0  0
 12 37  1  0  0  0
 14 15  1  0  0  0
 15 35  1  0  0  0
 15 16  2  0  0  0
 16 26  1  0  0  0
 17 18  1  0  0  0
 18 23  1  0  0  0
 18 19  2  0  0  0
 19 27  1  0  0  0
 20 21  2  0  0  0
 20 28  1  0  0  0
 21 22  1  0  0  0
 21 24  1  0  0  0
 23 31  1  0  0  0
 23 30  1  0  0  0
 23 29  1  0  0  0
 24 32  1  0  0  0
 24 33  1  0  0  0
 24 34  1  0  0  0
 36 37  1  0  0  0
 36 41  2  0  0  0
 36 48  1  0  0  0
 37 38  2  0  0  0
 38 39  1  0  0  0
 38 42  1  0  0  0
 39 40  2  0  0  0
 39 45  1  0  0  0
 40 41  1  0  0  0
 40 49  1  0  0  0
 41 50  1  0  0  0
 42 43  2  0  0  0
 43 44  1  0  0  0
 43 47  1  0  0  0
 44 45  2  0  0  0
 44 46  1  0  0  0
M  END
> <b_m_subgroup_collapsed>
0

> <r_j_HOMO-LUMO_Gap_Hartree>
0.10178

> <r_matsci_optelec_Electron_Reorganization_Energy_(eV)>
0.272957

> <r_matsci_optelec_Hole_Reorganization_Energy_(eV)>
0.18115

> <s_m_subgroup_title>
ALL-structures-1320->molecular-polymer-opto-all_copy

> <s_m_subgroupid>
ALL-structures-1320->molecular_materials_half_2-features_copy

$$$$
