# Supplementary material for: Band Gap and Reorganization Energy Prediction of Conducting Polymers by the Integration of Machine Learning and Density Functional Theory
Source: J Chem Inf Model. 2025 May 28;65(11):5360–9. doi: 10.1021/acs.jcim.5c00345 (PMC12152970; doi:10.1021/acs.jcim.5c00345)
Supplement: Supplementary file 2 [file ci5c00345_si_002.zip › Structures_117.sdf]

D2A13
                    3D
 Schrodinger Suite 2024-2.
 53 57  0  0  1  0            999 V2000
   -3.6836   -0.1729    0.8079 C   0  0  0  0  0  0
   -2.4485    0.4701    0.8113 C   0  0  0  0  0  0
   -1.3671   -0.0651    0.0922 C   0  0  0  0  0  0
   -1.5686   -1.2637   -0.6203 C   0  0  0  0  0  0
   -2.8021   -1.9021   -0.6056 C   0  0  0  0  0  0
   -3.8965   -1.3745    0.1078 C   0  0  0  0  0  0
   -0.1045    0.5756    0.0843 N   0  0  0  0  0  0
   -0.0082    1.9912    0.0219 C   0  0  0  0  0  0
    1.0878   -0.2045    0.1231 C   0  0  0  0  0  0
   -0.8436    2.7343   -0.8279 C   0  0  0  0  0  0
   -0.7203    4.1205   -0.9050 C   0  0  0  0  0  0
    0.2410    4.8080   -0.1500 C   0  0  0  0  0  0
    1.0683    4.0607    0.7005 C   0  0  0  0  0  0
    0.9434    2.6762    0.7950 C   0  0  0  0  0  0
    2.1524    0.0705   -0.7411 C   0  0  0  0  0  0
    3.3323   -0.6784   -0.6975 C   0  0  0  0  0  0
    3.4509   -1.7381    0.2077 C   0  0  0  0  0  0
    2.3835   -2.0281    1.0707 C   0  0  0  0  0  0
    1.2229   -1.2656    1.0351 C   0  0  0  0  0  0
    4.5544   -2.5368    0.3295 O   0  0  0  0  0  0
    5.6595   -2.2960   -0.5301 C   0  0  0  0  0  0
   -4.5047    0.2612    1.3756 H   0  0  0  0  0  0
   -2.3171    1.3892    1.3746 H   0  0  0  0  0  0
   -0.7468   -1.6897   -1.1882 H   0  0  0  0  0  0
   -2.9173   -2.8227   -1.1716 H   0  0  0  0  0  0
   -1.5848    2.2220   -1.4342 H   0  0  0  0  0  0
   -1.3706    4.6754   -1.5773 H   0  0  0  0  0  0
    1.8176    4.5697    1.3023 H   0  0  0  0  0  0
    1.5896    2.1182    1.4661 H   0  0  0  0  0  0
    2.0656    0.8831   -1.4568 H   0  0  0  0  0  0
    4.1383   -0.4287   -1.3791 H   0  0  0  0  0  0
    2.4881   -2.8506    1.7725 H   0  0  0  0  0  0
    0.4098   -1.4925    1.7188 H   0  0  0  0  0  0
    6.0753   -1.2913   -0.3741 H   0  0  0  0  0  0
    5.3784   -2.4151   -1.5851 H   0  0  0  0  0  0
    6.4089   -3.0443   -0.2664 H   0  0  0  0  0  0
   -5.2208   -2.0104    0.1512 C   0  0  0  0  0  0
   -5.6052   -3.1566   -0.4346 C   0  0  0  0  0  0
   -6.6220   -3.5229   -0.3269 H   0  0  0  0  0  0
   -4.9352   -3.7678   -1.0346 H   0  0  0  0  0  0
   -5.9620   -1.4652    0.7374 H   0  0  0  0  0  0
    1.2865    6.8771   -1.2106 C   0  0  0  0  0  0
    0.3826    6.2895   -0.2494 C   0  0  0  0  0  0
   -0.3252    7.1487    0.5560 C   0  0  0  0  0  0
   -0.1967    8.5755    0.4729 C   0  0  0  0  0  0
    0.6475    9.1716   -0.4229 C   0  0  0  0  0  0
    1.4176    8.3359   -1.2953 C   0  0  0  0  0  0
    2.2686    8.8029   -2.2030 N   0  0  0  0  0  0
    2.9758    7.3600   -3.0302 Se  0  0  0  0  0  0
    2.0342    6.1695   -2.0521 N   0  0  0  0  0  0
   -1.0125    6.7326    1.2888 H   0  0  0  0  0  0
   -0.7922    9.1872    1.1461 H   0  0  0  0  0  0
    0.7525   10.2494   -0.4941 H   0  0  0  0  0  0
  1  2  1  0  0  0
  1 22  1  0  0  0
  1  6  2  0  0  0
  2 23  1  0  0  0
  2  3  2  0  0  0
  3  4  1  0  0  0
  3  7  1  0  0  0
  4  5  2  0  0  0
  4 24  1  0  0  0
  5  6  1  0  0  0
  5 25  1  0  0  0
  6 37  1  0  0  0
  7  9  1  0  0  0
  7  8  1  0  0  0
  8 14  1  0  0  0
  8 10  2  0  0  0
  9 19  1  0  0  0
  9 15  2  0  0  0
 10 11  1  0  0  0
 10 26  1  0  0  0
 11 12  2  0  0  0
 11 27  1  0  0  0
 12 13  1  0  0  0
 12 43  1  0  0  0
 13 14  2  0  0  0
 13 28  1  0  0  0
 14 29  1  0  0  0
 15 16  1  0  0  0
 15 30  1  0  0  0
 16 17  2  0  0  0
 16 31  1  0  0  0
 17 20  1  0  0  0
 17 18  1  0  0  0
 18 32  1  0  0  0
 18 19  2  0  0  0
 19 33  1  0  0  0
 20 21  1  0  0  0
 21 34  1  0  0  0
 21 36  1  0  0  0
 21 35  1  0  0  0
 37 41  1  0  0  0
 37 38  2  0  0  0
 38 39  1  0  0  0
 38 40  1  0  0  0
 42 43  1  0  0  0
 42 47  1  0  0  0
 42 50  2  0  0  0
 43 44  2  0  0  0
 44 45  1  0  0  0
 44 51  1  0  0  0
 45 46  2  0  0  0
 45 52  1  0  0  0
 46 47  1  0  0  0
 46 53  1  0  0  0
 47 48  2  0  0  0
 48 49  1  0  0  0
 49 50  1  0  0  0
M  END
> <b_m_subgroup_collapsed>
0

> <r_j_HOMO-LUMO_Gap_Hartree>
0.08494

> <r_matsci_optelec_Electron_Reorganization_Energy_(eV)>
0.479308

> <r_matsci_optelec_Hole_Reorganization_Energy_(eV)>
0.210889

> <s_m_subgroup_title>
ALL-structures-1320->molecular-polymer-opto-all_copy

> <s_m_subgroupid>
ALL-structures-1320->molecular_materials_half_2-features_copy

$$$$
