# Supplementary material for: Band Gap and Reorganization Energy Prediction of Conducting Polymers by the Integration of Machine Learning and Density Functional Theory
Source: J Chem Inf Model. 2025 May 28;65(11):5360–9. doi: 10.1021/acs.jcim.5c00345 (PMC12152970; doi:10.1021/acs.jcim.5c00345)
Supplement: Supplementary file 2 [file ci5c00345_si_002.zip › Structures_1170.sdf]

D22A26
                    3D
 Schrodinger Suite 2024-2.
 54 62  0  0  1  0            999 V2000
   -0.2272   -0.6672    0.2110 C   0  0  0  0  0  0
   -0.1683    0.7734    0.2265 C   0  0  0  0  0  0
   -1.4057    1.5290    0.2361 C   0  0  0  0  0  0
   -2.6396    0.8537    0.2276 C   0  0  0  0  0  0
   -2.7005   -0.5480    0.2112 C   0  0  0  0  0  0
   -1.5251   -1.3170    0.2033 C   0  0  0  0  0  0
    1.1256    1.3923    0.2311 C   0  0  0  0  0  0
    2.3240    0.6626    0.2225 C   0  0  0  0  0  0
    2.2663   -0.7560    0.2088 C   0  0  0  0  0  0
    1.0124   -1.3868    0.2031 C   0  0  0  0  0  0
   -1.8513   -2.7069    0.1873 C   0  0  0  0  0  0
   -3.2038   -3.0089    0.1820 C   0  0  0  0  0  0
   -4.1562   -1.5019    0.1993 S   0  0  0  0  0  0
   -4.0084    1.9433    0.2412 S   0  0  0  0  0  0
   -2.9355    3.3123    0.2595 C   0  0  0  0  0  0
   -1.6195    2.9562    0.2548 C   0  0  0  0  0  0
    1.2461   -3.1379    0.1842 S   0  0  0  0  0  0
    2.9938   -2.9826    0.1846 C   0  0  0  0  0  0
    3.3703   -1.6742    0.1981 C   0  0  0  0  0  0
    3.4993    1.4882    0.2274 C   0  0  0  0  0  0
    3.2320    2.8229    0.2390 C   0  0  0  0  0  0
    1.5024    3.1191    0.2453 S   0  0  0  0  0  0
    3.8639   -4.2038    0.1726 C   0  0  0  0  0  0
    4.1980    3.9694    0.2488 C   0  0  0  0  0  0
   -1.1340   -3.5073    0.1788 H   0  0  0  0  0  0
   -0.8429    3.7067    0.2658 H   0  0  0  0  0  0
    4.4103   -1.3631    0.1999 H   0  0  0  0  0  0
    4.5104    1.0935    0.2219 H   0  0  0  0  0  0
    3.6738   -4.8309   -0.7077 H   0  0  0  0  0  0
    3.7039   -4.8265    1.0622 H   0  0  0  0  0  0
    4.9183   -3.9092    0.1540 H   0  0  0  0  0  0
    4.0880    4.5864    1.1497 H   0  0  0  0  0  0
    4.0591    4.6267   -0.6188 H   0  0  0  0  0  0
    5.2247    3.5897    0.2234 H   0  0  0  0  0  0
   -3.3439    4.3147    0.2732 H   0  0  0  0  0  0
   -5.8888   -5.7854    0.1405 C   0  0  0  0  0  0
   -5.1272   -6.9503    0.1291 C   0  0  0  0  0  0
   -3.7357   -6.8495    0.1353 C   0  0  0  0  0  0
   -3.0725   -5.5618    0.1530 C   0  0  0  0  0  0
   -3.8264   -4.3380    0.1647 C   0  0  0  0  0  0
   -5.2491   -4.4911    0.1582 C   0  0  0  0  0  0
   -3.0182   -8.0221    0.1239 N   0  0  0  0  0  0
   -1.7143   -7.9289    0.1299 C   0  0  0  0  0  0
   -1.0516   -6.6663    0.1476 C   0  0  0  0  0  0
   -1.7070   -5.5333    0.1586 N   0  0  0  0  0  0
   -7.2595   -5.9005    0.1345 N   0  0  0  0  0  0
   -7.9537   -4.7925    0.1456 C   0  0  0  0  0  0
   -7.3297   -3.5075    0.1632 C   0  0  0  0  0  0
   -6.0287   -3.3740    0.1691 N   0  0  0  0  0  0
   -5.6072   -7.9229    0.1158 H   0  0  0  0  0  0
   -1.1409   -8.8551    0.1209 H   0  0  0  0  0  0
    0.0363   -6.6137    0.1525 H   0  0  0  0  0  0
   -9.0396   -4.8767    0.1409 H   0  0  0  0  0  0
   -7.9289   -2.5979    0.1723 H   0  0  0  0  0  0
  1  2  1  0  0  0
  1 10  1  0  0  0
  1  6  2  0  0  0
  2  3  2  0  0  0
  2  7  1  0  0  0
  3 16  1  0  0  0
  3  4  1  0  0  0
  4 14  1  0  0  0
  4  5  2  0  0  0
  5  6  1  0  0  0
  5 13  1  0  0  0
  6 11  1  0  0  0
  7  8  2  0  0  0
  7 22  1  0  0  0
  8  9  1  0  0  0
  8 20  1  0  0  0
  9 10  2  0  0  0
  9 19  1  0  0  0
 10 17  1  0  0  0
 11 12  2  0  0  0
 11 25  1  0  0  0
 12 13  1  0  0  0
 12 40  1  0  0  0
 14 15  1  0  0  0
 15 35  1  0  0  0
 15 16  2  0  0  0
 16 26  1  0  0  0
 17 18  1  0  0  0
 18 23  1  0  0  0
 18 19  2  0  0  0
 19 27  1  0  0  0
 20 21  2  0  0  0
 20 28  1  0  0  0
 21 22  1  0  0  0
 21 24  1  0  0  0
 23 31  1  0  0  0
 23 30  1  0  0  0
 23 29  1  0  0  0
 24 32  1  0  0  0
 24 33  1  0  0  0
 24 34  1  0  0  0
 36 37  1  0  0  0
 36 41  1  0  0  0
 36 46  2  0  0  0
 37 38  2  0  0  0
 37 50  1  0  0  0
 38 39  1  0  0  0
 38 42  1  0  0  0
 39 40  2  0  0  0
 39 45  1  0  0  0
 40 41  1  0  0  0
 41 49  2  0  0  0
 42 43  2  0  0  0
 43 44  1  0  0  0
 43 51  1  0  0  0
 44 45  2  0  0  0
 44 52  1  0  0  0
 46 47  1  0  0  0
 47 48  2  0  0  0
 47 53  1  0  0  0
 48 49  1  0  0  0
 48 54  1  0  0  0
M  END
> <b_m_subgroup_collapsed>
0

> <r_j_HOMO-LUMO_Gap_Hartree>
0.07711

> <r_matsci_optelec_Electron_Reorganization_Energy_(eV)>
0.136226

> <r_matsci_optelec_Hole_Reorganization_Energy_(eV)>
0.109072

> <s_m_subgroup_title>
ALL-structures-1320->molecular-polymer-opto-all_copy

> <s_m_subgroupid>
ALL-structures-1320->molecular_materials_half_2-features_copy

$$$$
