# Supplementary material for: Band Gap and Reorganization Energy Prediction of Conducting Polymers by the Integration of Machine Learning and Density Functional Theory
Source: J Chem Inf Model. 2025 May 28;65(11):5360–9. doi: 10.1021/acs.jcim.5c00345 (PMC12152970; doi:10.1021/acs.jcim.5c00345)
Supplement: Supplementary file 2 [file ci5c00345_si_002.zip › Structures_1171.sdf]

D22A27
                    3D
 Schrodinger Suite 2024-2.
 46 53  0  0  1  0            999 V2000
   -0.2584   -0.6766    0.2090 C   0  0  0  0  0  0
   -0.2100    0.7657    0.2248 C   0  0  0  0  0  0
   -1.4499    1.5116    0.2338 C   0  0  0  0  0  0
   -2.6807    0.8298    0.2248 C   0  0  0  0  0  0
   -2.7268   -0.5711    0.2079 C   0  0  0  0  0  0
   -1.5481   -1.3366    0.2003 C   0  0  0  0  0  0
    1.0805    1.3917    0.2308 C   0  0  0  0  0  0
    2.2826    0.6690    0.2233 C   0  0  0  0  0  0
    2.2347   -0.7505    0.2094 C   0  0  0  0  0  0
    0.9859   -1.3896    0.2023 C   0  0  0  0  0  0
   -1.8640   -2.7360    0.1838 C   0  0  0  0  0  0
   -3.2085   -3.0309    0.1787 C   0  0  0  0  0  0
   -4.1706   -1.5526    0.1947 S   0  0  0  0  0  0
   -4.0551    1.9106    0.2380 S   0  0  0  0  0  0
   -2.9902    3.2884    0.2564 C   0  0  0  0  0  0
   -1.6737    2.9386    0.2524 C   0  0  0  0  0  0
    1.2353   -3.1389    0.1842 S   0  0  0  0  0  0
    2.9811   -2.9722    0.1865 C   0  0  0  0  0  0
    3.3460   -1.6605    0.2002 C   0  0  0  0  0  0
    3.4533    1.5009    0.2299 C   0  0  0  0  0  0
    3.1786    2.8344    0.2419 C   0  0  0  0  0  0
    1.4479    3.1204    0.2455 S   0  0  0  0  0  0
    3.8588   -4.1880    0.1763 C   0  0  0  0  0  0
    4.1389    3.9861    0.2539 C   0  0  0  0  0  0
   -1.1307   -3.5285    0.1752 H   0  0  0  0  0  0
   -0.9004    3.6925    0.2637 H   0  0  0  0  0  0
    4.3834   -1.3417    0.2034 H   0  0  0  0  0  0
    4.4665    1.1118    0.2255 H   0  0  0  0  0  0
    3.6757   -4.8148   -0.7055 H   0  0  0  0  0  0
    3.6982   -4.8130    1.0637 H   0  0  0  0  0  0
    4.9112   -3.8858    0.1627 H   0  0  0  0  0  0
    4.0223    4.6038    1.1534 H   0  0  0  0  0  0
    4.0007    4.6409   -0.6157 H   0  0  0  0  0  0
    5.1675    3.6114    0.2335 H   0  0  0  0  0  0
   -3.4054    4.2877    0.2696 H   0  0  0  0  0  0
   -3.8280   -4.3369    0.1626 C   0  0  0  0  0  0
   -2.8191   -5.7771    0.1442 S   0  0  0  0  0  0
   -4.1778   -6.8545    0.1315 C   0  0  0  0  0  0
   -5.3448   -6.1410    0.1408 C   0  0  0  0  0  0
   -5.1719   -4.7093    0.1585 C   0  0  0  0  0  0
   -6.4448   -4.0263    0.1676 C   0  0  0  0  0  0
   -7.4958   -4.8876    0.1573 C   0  0  0  0  0  0
   -7.0472   -6.5933    0.1359 S   0  0  0  0  0  0
   -4.0235   -7.9249    0.1182 H   0  0  0  0  0  0
   -6.5738   -2.9510    0.1811 H   0  0  0  0  0  0
   -8.5477   -4.6291    0.1610 H   0  0  0  0  0  0
  1  2  1  0  0  0
  1 10  1  0  0  0
  1  6  2  0  0  0
  2  3  2  0  0  0
  2  7  1  0  0  0
  3 16  1  0  0  0
  3  4  1  0  0  0
  4 14  1  0  0  0
  4  5  2  0  0  0
  5  6  1  0  0  0
  5 13  1  0  0  0
  6 11  1  0  0  0
  7  8  2  0  0  0
  7 22  1  0  0  0
  8  9  1  0  0  0
  8 20  1  0  0  0
  9 10  2  0  0  0
  9 19  1  0  0  0
 10 17  1  0  0  0
 11 12  2  0  0  0
 11 25  1  0  0  0
 12 13  1  0  0  0
 12 36  1  0  0  0
 14 15  1  0  0  0
 15 35  1  0  0  0
 15 16  2  0  0  0
 16 26  1  0  0  0
 17 18  1  0  0  0
 18 23  1  0  0  0
 18 19  2  0  0  0
 19 27  1  0  0  0
 20 21  2  0  0  0
 20 28  1  0  0  0
 21 22  1  0  0  0
 21 24  1  0  0  0
 23 31  1  0  0  0
 23 30  1  0  0  0
 23 29  1  0  0  0
 24 32  1  0  0  0
 24 33  1  0  0  0
 24 34  1  0  0  0
 36 37  1  0  0  0
 36 40  2  0  0  0
 37 38  1  0  0  0
 38 39  2  0  0  0
 38 44  1  0  0  0
 39 40  1  0  0  0
 39 43  1  0  0  0
 40 41  1  0  0  0
 41 42  2  0  0  0
 41 45  1  0  0  0
 42 43  1  0  0  0
 42 46  1  0  0  0
M  END
> <b_m_subgroup_collapsed>
0

> <r_j_HOMO-LUMO_Gap_Hartree>
0.11105

> <r_matsci_optelec_Electron_Reorganization_Energy_(eV)>
0.197028

> <r_matsci_optelec_Hole_Reorganization_Energy_(eV)>
0.176844

> <s_m_subgroup_title>
ALL-structures-1320->molecular-polymer-opto-all_copy

> <s_m_subgroupid>
ALL-structures-1320->molecular_materials_half_2-features_copy

$$$$
