# Supplementary material for: Band Gap and Reorganization Energy Prediction of Conducting Polymers by the Integration of Machine Learning and Density Functional Theory
Source: J Chem Inf Model. 2025 May 28;65(11):5360–9. doi: 10.1021/acs.jcim.5c00345 (PMC12152970; doi:10.1021/acs.jcim.5c00345)
Supplement: Supplementary file 2 [file ci5c00345_si_002.zip › Structures_1172.sdf]

D22A28
                    3D
 Schrodinger Suite 2024-2.
 47 54  0  0  1  0            999 V2000
   -0.2515   -0.6850    0.2086 C   0  0  0  0  0  0
   -0.2305    0.7582    0.2244 C   0  0  0  0  0  0
   -1.4868    1.4787    0.2328 C   0  0  0  0  0  0
   -2.7044    0.7736    0.2237 C   0  0  0  0  0  0
   -2.7279   -0.6291    0.2073 C   0  0  0  0  0  0
   -1.5303   -1.3670    0.2001 C   0  0  0  0  0  0
    1.0475    1.4092    0.2310 C   0  0  0  0  0  0
    2.2633    0.7085    0.2235 C   0  0  0  0  0  0
    2.2420   -0.7116    0.2090 C   0  0  0  0  0  0
    1.0054   -1.3746    0.2017 C   0  0  0  0  0  0
   -1.8219   -2.7693    0.1840 C   0  0  0  0  0  0
   -3.1637   -3.0836    0.1791 C   0  0  0  0  0  0
   -4.1603   -1.6276    0.1946 S   0  0  0  0  0  0
   -4.0992    1.8282    0.2363 S   0  0  0  0  0  0
   -3.0614    3.2249    0.2542 C   0  0  0  0  0  0
   -1.7377    2.9009    0.2507 C   0  0  0  0  0  0
    1.2887   -3.1195    0.1829 S   0  0  0  0  0  0
    3.0314   -2.9190    0.1854 C   0  0  0  0  0  0
    3.3706   -1.6004    0.1995 C   0  0  0  0  0  0
    3.4186    1.5621    0.2311 C   0  0  0  0  0  0
    3.1195    2.8905    0.2438 C   0  0  0  0  0  0
    1.3838    3.1446    0.2470 S   0  0  0  0  0  0
    3.9333   -4.1171    0.1750 C   0  0  0  0  0  0
    4.0573    4.0607    0.2570 C   0  0  0  0  0  0
   -1.0749   -3.5495    0.1758 H   0  0  0  0  0  0
   -0.9790    3.6693    0.2617 H   0  0  0  0  0  0
    4.4016   -1.2616    0.2030 H   0  0  0  0  0  0
    4.4387    1.1919    0.2269 H   0  0  0  0  0  0
    3.7635   -4.7472   -0.7071 H   0  0  0  0  0  0
    3.7853   -4.7457    1.0622 H   0  0  0  0  0  0
    4.9793   -3.7937    0.1618 H   0  0  0  0  0  0
    3.9265    4.6769    1.1556 H   0  0  0  0  0  0
    3.9085    4.7119   -0.6135 H   0  0  0  0  0  0
    5.0932    3.7063    0.2395 H   0  0  0  0  0  0
   -3.4953    4.2162    0.2668 H   0  0  0  0  0  0
   -4.1176   -6.9148    0.1352 C   0  0  0  0  0  0
   -2.7721   -5.8441    0.1490 S   0  0  0  0  0  0
   -3.7491   -4.4016    0.1637 C   0  0  0  0  0  0
   -5.1006   -4.7731    0.1577 C   0  0  0  0  0  0
   -5.3060   -6.2074    0.1414 C   0  0  0  0  0  0
   -6.1508   -3.9029    0.1659 N   0  0  0  0  0  0
   -7.3410   -4.4547    0.1581 C   0  0  0  0  0  0
   -7.5449   -5.8802    0.1419 C   0  0  0  0  0  0
   -6.5658   -6.7506    0.1336 N   0  0  0  0  0  0
   -3.9797   -7.9872    0.1235 H   0  0  0  0  0  0
   -8.2030   -3.7896    0.1643 H   0  0  0  0  0  0
   -8.5618   -6.2706    0.1362 H   0  0  0  0  0  0
  1  2  1  0  0  0
  1 10  1  0  0  0
  1  6  2  0  0  0
  2  3  2  0  0  0
  2  7  1  0  0  0
  3 16  1  0  0  0
  3  4  1  0  0  0
  4 14  1  0  0  0
  4  5  2  0  0  0
  5  6  1  0  0  0
  5 13  1  0  0  0
  6 11  1  0  0  0
  7  8  2  0  0  0
  7 22  1  0  0  0
  8  9  1  0  0  0
  8 20  1  0  0  0
  9 10  2  0  0  0
  9 19  1  0  0  0
 10 17  1  0  0  0
 11 12  2  0  0  0
 11 25  1  0  0  0
 12 13  1  0  0  0
 12 38  1  0  0  0
 14 15  1  0  0  0
 15 35  1  0  0  0
 15 16  2  0  0  0
 16 26  1  0  0  0
 17 18  1  0  0  0
 18 23  1  0  0  0
 18 19  2  0  0  0
 19 27  1  0  0  0
 20 21  2  0  0  0
 20 28  1  0  0  0
 21 22  1  0  0  0
 21 24  1  0  0  0
 23 31  1  0  0  0
 23 30  1  0  0  0
 23 29  1  0  0  0
 24 32  1  0  0  0
 24 33  1  0  0  0
 24 34  1  0  0  0
 36 37  1  0  0  0
 36 40  2  0  0  0
 36 45  1  0  0  0
 37 38  1  0  0  0
 38 39  2  0  0  0
 39 40  1  0  0  0
 39 41  1  0  0  0
 40 44  1  0  0  0
 41 42  2  0  0  0
 42 43  1  0  0  0
 42 46  1  0  0  0
 43 44  2  0  0  0
 43 47  1  0  0  0
M  END
> <b_m_subgroup_collapsed>
0

> <r_j_HOMO-LUMO_Gap_Hartree>
0.09137

> <r_matsci_optelec_Electron_Reorganization_Energy_(eV)>
0.245907

> <r_matsci_optelec_Hole_Reorganization_Energy_(eV)>
0.193568

> <s_m_subgroup_title>
ALL-structures-1320->molecular-polymer-opto-all_copy

> <s_m_subgroupid>
ALL-structures-1320->molecular_materials_half_2-features_copy

$$$$
