# Supplementary material for: Band Gap and Reorganization Energy Prediction of Conducting Polymers by the Integration of Machine Learning and Density Functional Theory
Source: J Chem Inf Model. 2025 May 28;65(11):5360–9. doi: 10.1021/acs.jcim.5c00345 (PMC12152970; doi:10.1021/acs.jcim.5c00345)
Supplement: Supplementary file 2 [file ci5c00345_si_002.zip › Structures_1173.sdf]

D22A29
                    3D
 Schrodinger Suite 2024-2.
 54 61  0  0  1  0            999 V2000
   -0.2592   -0.6931    0.1141 C   0  0  0  0  0  0
   -0.1931    0.7346    0.3191 C   0  0  0  0  0  0
   -1.4205    1.4760    0.5171 C   0  0  0  0  0  0
   -2.6566    0.8058    0.5157 C   0  0  0  0  0  0
   -2.7219   -0.5789    0.3103 C   0  0  0  0  0  0
   -1.5580   -1.3427    0.0990 C   0  0  0  0  0  0
    1.1007    1.3535    0.3225 C   0  0  0  0  0  0
    2.2917    0.6346    0.1441 C   0  0  0  0  0  0
    2.2276   -0.7710   -0.0462 C   0  0  0  0  0  0
    0.9736   -1.4030   -0.0592 C   0  0  0  0  0  0
   -1.8950   -2.7233   -0.1067 C   0  0  0  0  0  0
   -3.2467   -2.9945   -0.0463 C   0  0  0  0  0  0
   -4.1809   -1.5290    0.2642 S   0  0  0  0  0  0
   -4.0129    1.8774    0.7776 S   0  0  0  0  0  0
   -2.9330    3.2364    0.8901 C   0  0  0  0  0  0
   -1.6245    2.8887    0.7372 C   0  0  0  0  0  0
    1.1954   -3.1353   -0.3036 S   0  0  0  0  0  0
    2.9385   -2.9764   -0.3812 C   0  0  0  0  0  0
    3.3245   -1.6778   -0.2305 C   0  0  0  0  0  0
    3.4695    1.4556    0.1849 C   0  0  0  0  0  0
    3.2112    2.7769    0.3888 C   0  0  0  0  0  0
    1.4876    3.0647    0.5412 S   0  0  0  0  0  0
    3.7992   -4.1868   -0.5921 C   0  0  0  0  0  0
    4.1825    3.9154    0.4874 C   0  0  0  0  0  0
   -1.2007   -3.5266   -0.3116 H   0  0  0  0  0  0
   -0.8445    3.6338    0.7826 H   0  0  0  0  0  0
    4.3646   -1.3687   -0.2485 H   0  0  0  0  0  0
    4.4757    1.0672    0.0647 H   0  0  0  0  0  0
    3.5629   -4.6929   -1.5367 H   0  0  0  0  0  0
    3.6717   -4.9209    0.2138 H   0  0  0  0  0  0
    4.8537   -3.8930   -0.6192 H   0  0  0  0  0  0
    4.1191    4.4216    1.4590 H   0  0  0  0  0  0
    4.0061    4.6699   -0.2897 H   0  0  0  0  0  0
    5.2046    3.5415    0.3682 H   0  0  0  0  0  0
   -3.3331    4.2269    1.0645 H   0  0  0  0  0  0
   -4.4586   -6.5329   -0.5861 C   0  0  0  0  0  0
   -5.7144   -6.0741   -0.3013 C   0  0  0  0  0  0
   -5.6605   -4.3799    0.0553 S   0  0  0  0  0  0
   -3.9150   -4.2654   -0.1966 C   0  0  0  0  0  0
   -3.4371   -5.5327   -0.5288 C   0  0  0  0  0  0
   -3.8876   -7.8446   -0.9676 C   0  0  0  0  0  0
   -2.3723   -7.6408   -1.1830 C   0  0  0  0  0  0
   -2.1366   -6.1438   -0.8620 C   0  0  0  0  0  0
   -1.0374   -5.6082   -0.8897 O   0  0  0  0  0  0
   -4.4852   -8.8983   -1.0981 O   0  0  0  0  0  0
   -1.5580   -8.5375   -0.2303 C   0  0  0  0  0  0
   -1.9992   -7.9314   -2.6530 C   0  0  0  0  0  0
   -6.6522   -6.6145   -0.2788 H   0  0  0  0  0  0
   -1.8039   -8.3422    0.8193 H   0  0  0  0  0  0
   -1.7687   -9.5912   -0.4401 H   0  0  0  0  0  0
   -0.4899   -8.3508   -0.3721 H   0  0  0  0  0  0
   -2.5643   -7.2991   -3.3500 H   0  0  0  0  0  0
   -0.9313   -7.7417   -2.8075 H   0  0  0  0  0  0
   -2.2152   -8.9789   -2.8871 H   0  0  0  0  0  0
  1  2  1  0  0  0
  1 10  1  0  0  0
  1  6  2  0  0  0
  2  3  2  0  0  0
  2  7  1  0  0  0
  3 16  1  0  0  0
  3  4  1  0  0  0
  4 14  1  0  0  0
  4  5  2  0  0  0
  5  6  1  0  0  0
  5 13  1  0  0  0
  6 11  1  0  0  0
  7  8  2  0  0  0
  7 22  1  0  0  0
  8  9  1  0  0  0
  8 20  1  0  0  0
  9 10  2  0  0  0
  9 19  1  0  0  0
 10 17  1  0  0  0
 11 12  2  0  0  0
 11 25  1  0  0  0
 12 13  1  0  0  0
 12 39  1  0  0  0
 14 15  1  0  0  0
 15 35  1  0  0  0
 15 16  2  0  0  0
 16 26  1  0  0  0
 17 18  1  0  0  0
 18 23  1  0  0  0
 18 19  2  0  0  0
 19 27  1  0  0  0
 20 21  2  0  0  0
 20 28  1  0  0  0
 21 22  1  0  0  0
 21 24  1  0  0  0
 23 31  1  0  0  0
 23 30  1  0  0  0
 23 29  1  0  0  0
 24 32  1  0  0  0
 24 33  1  0  0  0
 24 34  1  0  0  0
 36 37  2  0  0  0
 36 40  1  0  0  0
 36 41  1  0  0  0
 37 38  1  0  0  0
 37 48  1  0  0  0
 38 39  1  0  0  0
 39 40  2  0  0  0
 40 43  1  0  0  0
 41 42  1  0  0  0
 41 45  2  0  0  0
 42 43  1  0  0  0
 42 46  1  0  0  0
 42 47  1  0  0  0
 43 44  2  0  0  0
 46 49  1  0  0  0
 46 50  1  0  0  0
 46 51  1  0  0  0
 47 52  1  0  0  0
 47 53  1  0  0  0
 47 54  1  0  0  0
M  END
> <b_m_subgroup_collapsed>
0

> <r_j_HOMO-LUMO_Gap_Hartree>
0.10548

> <r_matsci_optelec_Electron_Reorganization_Energy_(eV)>
0.1919

> <r_matsci_optelec_Hole_Reorganization_Energy_(eV)>
0.143702

> <s_m_subgroup_title>
ALL-structures-1320->molecular-polymer-opto-all_copy

> <s_m_subgroupid>
ALL-structures-1320->molecular_materials_half_2-features_copy

$$$$
