# Supplementary material for: Band Gap and Reorganization Energy Prediction of Conducting Polymers by the Integration of Machine Learning and Density Functional Theory
Source: J Chem Inf Model. 2025 May 28;65(11):5360–9. doi: 10.1021/acs.jcim.5c00345 (PMC12152970; doi:10.1021/acs.jcim.5c00345)
Supplement: Supplementary file 2 [file ci5c00345_si_002.zip › Structures_1174.sdf]

D22A30
                    3D
 Schrodinger Suite 2024-2.
 50 57  0  0  1  0            999 V2000
   -0.2177   -0.6975    0.1785 C   0  0  0  0  0  0
   -0.1895    0.7410    0.3114 C   0  0  0  0  0  0
   -1.4412    1.4645    0.3982 C   0  0  0  0  0  0
   -2.6634    0.7695    0.3595 C   0  0  0  0  0  0
   -2.6904   -0.6267    0.2348 C   0  0  0  0  0  0
   -1.5006   -1.3732    0.1377 C   0  0  0  0  0  0
    1.0907    1.3862    0.3540 C   0  0  0  0  0  0
    2.3032    0.6839    0.2739 C   0  0  0  0  0  0
    2.2745   -0.7308    0.1439 C   0  0  0  0  0  0
    1.0346   -1.3894    0.0977 C   0  0  0  0  0  0
   -1.7964   -2.7725    0.0110 C   0  0  0  0  0  0
   -3.1394   -3.0761    0.0257 C   0  0  0  0  0  0
   -4.1207   -1.6163    0.1640 S   0  0  0  0  0  0
   -4.0505    1.8250    0.4825 S   0  0  0  0  0  0
   -3.0052    3.2109    0.5857 C   0  0  0  0  0  0
   -1.6842    2.8821    0.5304 C   0  0  0  0  0  0
    1.3058   -3.1241   -0.0728 S   0  0  0  0  0  0
    3.0466   -2.9325   -0.0703 C   0  0  0  0  0  0
    3.3981   -1.6208    0.0485 C   0  0  0  0  0  0
    3.4634    1.5309    0.3380 C   0  0  0  0  0  0
    3.1699    2.8549    0.4638 C   0  0  0  0  0  0
    1.4369    3.1127    0.5081 S   0  0  0  0  0  0
    3.9396   -4.1313   -0.1938 C   0  0  0  0  0  0
    4.1109    4.0185    0.5636 C   0  0  0  0  0  0
   -1.0669   -3.5606   -0.1008 H   0  0  0  0  0  0
   -0.9216    3.6443    0.5848 H   0  0  0  0  0  0
    4.4315   -1.2901    0.0667 H   0  0  0  0  0  0
    4.4819    1.1594    0.2914 H   0  0  0  0  0  0
    3.7499   -4.6846   -1.1218 H   0  0  0  0  0  0
    3.7990   -4.8303    0.6401 H   0  0  0  0  0  0
    4.9879   -3.8149   -0.1962 H   0  0  0  0  0  0
    3.9934    4.5560    1.5131 H   0  0  0  0  0  0
    3.9517    4.7417   -0.2459 H   0  0  0  0  0  0
    5.1453    3.6652    0.5019 H   0  0  0  0  0  0
   -3.4325    4.2003    0.6826 H   0  0  0  0  0  0
   -3.7748   -4.3714   -0.0461 C   0  0  0  0  0  0
   -5.5879   -4.5982    0.5558 Se  0  0  0  0  0  0
   -5.4830   -6.4092    0.0559 C   0  0  0  0  0  0
   -4.2451   -6.6814   -0.4313 C   0  0  0  0  0  0
   -3.3138   -5.5944   -0.4856 C   0  0  0  0  0  0
   -2.0487   -6.1217   -1.0523 C   0  0  0  0  0  0
   -2.2929   -7.4832   -1.3284 N   0  0  0  0  0  0
   -3.5911   -7.8985   -0.9775 C   0  0  0  0  0  0
   -4.0300   -9.0256   -1.1160 O   0  0  0  0  0  0
   -0.9774   -5.5752   -1.2561 O   0  0  0  0  0  0
   -1.2896   -8.3613   -1.9077 C   0  0  0  0  0  0
   -6.3258   -7.0799    0.1657 H   0  0  0  0  0  0
   -1.7364   -9.3516   -2.0116 H   0  0  0  0  0  0
   -0.9781   -7.9879   -2.8880 H   0  0  0  0  0  0
   -0.4106   -8.4153   -1.2581 H   0  0  0  0  0  0
  1  2  1  0  0  0
  1 10  1  0  0  0
  1  6  2  0  0  0
  2  3  2  0  0  0
  2  7  1  0  0  0
  3 16  1  0  0  0
  3  4  1  0  0  0
  4 14  1  0  0  0
  4  5  2  0  0  0
  5  6  1  0  0  0
  5 13  1  0  0  0
  6 11  1  0  0  0
  7  8  2  0  0  0
  7 22  1  0  0  0
  8  9  1  0  0  0
  8 20  1  0  0  0
  9 10  2  0  0  0
  9 19  1  0  0  0
 10 17  1  0  0  0
 11 12  2  0  0  0
 11 25  1  0  0  0
 12 13  1  0  0  0
 12 36  1  0  0  0
 14 15  1  0  0  0
 15 35  1  0  0  0
 15 16  2  0  0  0
 16 26  1  0  0  0
 17 18  1  0  0  0
 18 23  1  0  0  0
 18 19  2  0  0  0
 19 27  1  0  0  0
 20 21  2  0  0  0
 20 28  1  0  0  0
 21 22  1  0  0  0
 21 24  1  0  0  0
 23 31  1  0  0  0
 23 30  1  0  0  0
 23 29  1  0  0  0
 24 32  1  0  0  0
 24 33  1  0  0  0
 24 34  1  0  0  0
 36 37  1  0  0  0
 36 40  2  0  0  0
 37 38  1  0  0  0
 38 39  2  0  0  0
 38 47  1  0  0  0
 39 40  1  0  0  0
 39 43  1  0  0  0
 40 41  1  0  0  0
 41 42  1  0  0  0
 41 45  2  0  0  0
 42 43  1  0  0  0
 42 46  1  0  0  0
 43 44  2  0  0  0
 46 48  1  0  0  0
 46 49  1  0  0  0
 46 50  1  0  0  0
M  END
> <b_m_subgroup_collapsed>
0

> <r_j_HOMO-LUMO_Gap_Hartree>
0.11245

> <r_matsci_optelec_Electron_Reorganization_Energy_(eV)>
0.355833

> <r_matsci_optelec_Hole_Reorganization_Energy_(eV)>
0.200817

> <s_m_subgroup_title>
ALL-structures-1320->molecular-polymer-opto-all_copy

> <s_m_subgroupid>
ALL-structures-1320->molecular_materials_half_2-features_copy

$$$$
