# Supplementary material for: Band Gap and Reorganization Energy Prediction of Conducting Polymers by the Integration of Machine Learning and Density Functional Theory
Source: J Chem Inf Model. 2025 May 28;65(11):5360–9. doi: 10.1021/acs.jcim.5c00345 (PMC12152970; doi:10.1021/acs.jcim.5c00345)
Supplement: Supplementary file 2 [file ci5c00345_si_002.zip › Structures_1175.sdf]

D22A31
                    3D
 Schrodinger Suite 2024-2.
 55 63  0  0  1  0            999 V2000
   -0.1939   -0.6364    0.1742 C   0  0  0  0  0  0
   -0.1878    0.8033    0.2699 C   0  0  0  0  0  0
   -1.4506    1.5099    0.3292 C   0  0  0  0  0  0
   -2.6619    0.7965    0.2934 C   0  0  0  0  0  0
   -2.6683   -0.6021    0.1957 C   0  0  0  0  0  0
   -1.4665   -1.3309    0.1281 C   0  0  0  0  0  0
    1.0822    1.4684    0.3054 C   0  0  0  0  0  0
    2.3050    0.7825    0.2594 C   0  0  0  0  0  0
    2.2989   -0.6349    0.1766 C   0  0  0  0  0  0
    1.0695   -1.3122    0.1347 C   0  0  0  0  0  0
   -1.7365   -2.7357    0.0159 C   0  0  0  0  0  0
   -3.0724   -3.0677    0.0127 C   0  0  0  0  0  0
   -4.0816   -1.6154    0.1214 S   0  0  0  0  0  0
   -4.0660    1.8340    0.3825 S   0  0  0  0  0  0
   -3.0405    3.2362    0.4685 C   0  0  0  0  0  0
   -1.7143    2.9260    0.4315 C   0  0  0  0  0  0
    1.3681   -3.0488    0.0337 S   0  0  0  0  0  0
    3.1064   -2.8291    0.0535 C   0  0  0  0  0  0
    3.4361   -1.5095    0.1290 C   0  0  0  0  0  0
    3.4510    1.6476    0.3055 C   0  0  0  0  0  0
    3.1379    2.9700    0.3839 C   0  0  0  0  0  0
    1.3999    3.2046    0.4063 S   0  0  0  0  0  0
    4.0201   -4.0165   -0.0111 C   0  0  0  0  0  0
    4.0639    4.1478    0.4497 C   0  0  0  0  0  0
   -0.9951   -3.5107   -0.0745 H   0  0  0  0  0  0
   -0.9631    3.7000    0.4787 H   0  0  0  0  0  0
    4.4641   -1.1619    0.1506 H   0  0  0  0  0  0
    4.4750    1.2891    0.2796 H   0  0  0  0  0  0
    3.8564   -4.6056   -0.9220 H   0  0  0  0  0  0
    3.8749   -4.6877    0.8448 H   0  0  0  0  0  0
    5.0632   -3.6833   -0.0065 H   0  0  0  0  0  0
    3.9319    4.7179    1.3780 H   0  0  0  0  0  0
    3.9040    4.8391   -0.3871 H   0  0  0  0  0  0
    5.1029    3.8047    0.4097 H   0  0  0  0  0  0
   -3.4829    4.2212    0.5427 H   0  0  0  0  0  0
   -5.4934   -6.1322    0.3323 C   0  0  0  0  0  0
   -5.3126   -4.4742    0.7434 S   0  0  0  0  0  0
   -3.7206   -4.3657   -0.0096 C   0  0  0  0  0  0
   -3.3659   -5.6169   -0.5287 C   0  0  0  0  0  0
   -4.3951   -6.6078   -0.3322 C   0  0  0  0  0  0
   -4.3050   -7.9965   -0.8269 C   0  0  0  0  0  0
   -3.0880   -8.3248   -1.6158 C   0  0  0  0  0  0
   -2.0751   -7.3663   -1.8233 C   0  0  0  0  0  0
   -2.1344   -5.9798   -1.2499 C   0  0  0  0  0  0
   -2.9583   -9.6107   -2.1587 C   0  0  0  0  0  0
   -1.8355   -9.9449   -2.9093 C   0  0  0  0  0  0
   -0.8295   -8.9940   -3.1199 C   0  0  0  0  0  0
   -0.9476   -7.7159   -2.5775 C   0  0  0  0  0  0
   -1.1757   -5.2198   -1.3881 O   0  0  0  0  0  0
   -5.1889   -8.8225   -0.6145 O   0  0  0  0  0  0
   -6.3869   -6.6853    0.5895 H   0  0  0  0  0  0
   -3.7517  -10.3291   -1.9800 H   0  0  0  0  0  0
   -1.7405  -10.9424   -3.3314 H   0  0  0  0  0  0
    0.0468   -9.2530   -3.7072 H   0  0  0  0  0  0
   -0.1757   -6.9682   -2.7253 H   0  0  0  0  0  0
  1  2  1  0  0  0
  1 10  1  0  0  0
  1  6  2  0  0  0
  2  3  2  0  0  0
  2  7  1  0  0  0
  3 16  1  0  0  0
  3  4  1  0  0  0
  4 14  1  0  0  0
  4  5  2  0  0  0
  5  6  1  0  0  0
  5 13  1  0  0  0
  6 11  1  0  0  0
  7  8  2  0  0  0
  7 22  1  0  0  0
  8  9  1  0  0  0
  8 20  1  0  0  0
  9 10  2  0  0  0
  9 19  1  0  0  0
 10 17  1  0  0  0
 11 12  2  0  0  0
 11 25  1  0  0  0
 12 13  1  0  0  0
 12 38  1  0  0  0
 14 15  1  0  0  0
 15 35  1  0  0  0
 15 16  2  0  0  0
 16 26  1  0  0  0
 17 18  1  0  0  0
 18 23  1  0  0  0
 18 19  2  0  0  0
 19 27  1  0  0  0
 20 21  2  0  0  0
 20 28  1  0  0  0
 21 22  1  0  0  0
 21 24  1  0  0  0
 23 31  1  0  0  0
 23 30  1  0  0  0
 23 29  1  0  0  0
 24 32  1  0  0  0
 24 33  1  0  0  0
 24 34  1  0  0  0
 36 37  1  0  0  0
 36 40  2  0  0  0
 36 51  1  0  0  0
 37 38  1  0  0  0
 38 39  2  0  0  0
 39 40  1  0  0  0
 39 44  1  0  0  0
 40 41  1  0  0  0
 41 42  1  0  0  0
 41 50  2  0  0  0
 42 43  1  0  0  0
 42 45  2  0  0  0
 43 44  1  0  0  0
 43 48  2  0  0  0
 44 49  2  0  0  0
 45 46  1  0  0  0
 45 52  1  0  0  0
 46 47  2  0  0  0
 46 53  1  0  0  0
 47 48  1  0  0  0
 47 54  1  0  0  0
 48 55  1  0  0  0
M  END
> <b_m_subgroup_collapsed>
0

> <r_j_HOMO-LUMO_Gap_Hartree>
0.09707

> <r_matsci_optelec_Electron_Reorganization_Energy_(eV)>
0.238127

> <r_matsci_optelec_Hole_Reorganization_Energy_(eV)>
0.134592

> <s_m_subgroup_title>
ALL-structures-1320->molecular-polymer-opto-all_copy

> <s_m_subgroupid>
ALL-structures-1320->molecular_materials_half_2-features_copy

$$$$
