# Supplementary material for: Band Gap and Reorganization Energy Prediction of Conducting Polymers by the Integration of Machine Learning and Density Functional Theory
Source: J Chem Inf Model. 2025 May 28;65(11):5360–9. doi: 10.1021/acs.jcim.5c00345 (PMC12152970; doi:10.1021/acs.jcim.5c00345)
Supplement: Supplementary file 2 [file ci5c00345_si_002.zip › Structures_1176.sdf]

D22A32
                    3D
 Schrodinger Suite 2024-2.
 50 57  0  0  1  0            999 V2000
   -0.2641   -0.6889    0.0973 C   0  0  0  0  0  0
   -0.2014    0.7445    0.2575 C   0  0  0  0  0  0
   -1.4324    1.4922    0.4016 C   0  0  0  0  0  0
   -2.6677    0.8214    0.4061 C   0  0  0  0  0  0
   -2.7294   -0.5704    0.2518 C   0  0  0  0  0  0
   -1.5625   -1.3382    0.0784 C   0  0  0  0  0  0
    1.0924    1.3616    0.2780 C   0  0  0  0  0  0
    2.2864    0.6364    0.1564 C   0  0  0  0  0  0
    2.2251   -0.7739    0.0082 C   0  0  0  0  0  0
    0.9712   -1.4048   -0.0200 C   0  0  0  0  0  0
   -1.8971   -2.7248   -0.0885 C   0  0  0  0  0  0
   -3.2479   -2.9943   -0.0257 C   0  0  0  0  0  0
   -4.1866   -1.5238    0.2243 S   0  0  0  0  0  0
   -4.0286    1.9000    0.6031 S   0  0  0  0  0  0
   -2.9521    3.2641    0.6778 C   0  0  0  0  0  0
   -1.6411    2.9124    0.5603 C   0  0  0  0  0  0
    1.1971   -3.1438   -0.2008 S   0  0  0  0  0  0
    2.9421   -2.9887   -0.2335 C   0  0  0  0  0  0
    3.3256   -1.6866   -0.1147 C   0  0  0  0  0  0
    3.4643    1.4564    0.2078 C   0  0  0  0  0  0
    3.2027    2.7830    0.3654 C   0  0  0  0  0  0
    1.4759    3.0777    0.4593 S   0  0  0  0  0  0
    3.8079   -4.2050   -0.3798 C   0  0  0  0  0  0
    4.1734    3.9222    0.4604 C   0  0  0  0  0  0
   -1.1982   -3.5292   -0.2700 H   0  0  0  0  0  0
   -0.8623    3.6597    0.5866 H   0  0  0  0  0  0
    4.3663   -1.3790   -0.1126 H   0  0  0  0  0  0
    4.4728    1.0631    0.1293 H   0  0  0  0  0  0
    3.5968   -4.7435   -1.3122 H   0  0  0  0  0  0
    3.6594   -4.9104    0.4478 H   0  0  0  0  0  0
    4.8627   -3.9115   -0.3890 H   0  0  0  0  0  0
    4.0823    4.4554    1.4154 H   0  0  0  0  0  0
    4.0217    4.6548   -0.3424 H   0  0  0  0  0  0
    5.1978    3.5439    0.3820 H   0  0  0  0  0  0
   -3.3559    4.2601    0.8046 H   0  0  0  0  0  0
   -3.9048   -4.2774   -0.1268 C   0  0  0  0  0  0
   -5.6409   -4.4310    0.2106 S   0  0  0  0  0  0
   -5.6571   -6.1403   -0.1186 C   0  0  0  0  0  0
   -4.4044   -6.5596   -0.4486 C   0  0  0  0  0  0
   -3.4183   -5.5311   -0.4537 C   0  0  0  0  0  0
   -2.1333   -6.1449   -0.8548 C   0  0  0  0  0  0
   -2.4175   -7.5071   -1.0773 N   0  0  0  0  0  0
   -3.7667   -7.8399   -0.8477 C   0  0  0  0  0  0
   -4.2483   -8.9517   -0.9690 O   0  0  0  0  0  0
   -1.0220   -5.6560   -0.9833 O   0  0  0  0  0  0
   -1.4046   -8.4665   -1.4894 C   0  0  0  0  0  0
   -6.5761   -6.7079   -0.0479 H   0  0  0  0  0  0
   -1.8872   -9.4425   -1.5714 H   0  0  0  0  0  0
   -0.9783   -8.1783   -2.4575 H   0  0  0  0  0  0
   -0.5993   -8.5095   -0.7475 H   0  0  0  0  0  0
  1  2  1  0  0  0
  1 10  1  0  0  0
  1  6  2  0  0  0
  2  3  2  0  0  0
  2  7  1  0  0  0
  3 16  1  0  0  0
  3  4  1  0  0  0
  4 14  1  0  0  0
  4  5  2  0  0  0
  5  6  1  0  0  0
  5 13  1  0  0  0
  6 11  1  0  0  0
  7  8  2  0  0  0
  7 22  1  0  0  0
  8  9  1  0  0  0
  8 20  1  0  0  0
  9 10  2  0  0  0
  9 19  1  0  0  0
 10 17  1  0  0  0
 11 12  2  0  0  0
 11 25  1  0  0  0
 12 13  1  0  0  0
 12 36  1  0  0  0
 14 15  1  0  0  0
 15 35  1  0  0  0
 15 16  2  0  0  0
 16 26  1  0  0  0
 17 18  1  0  0  0
 18 23  1  0  0  0
 18 19  2  0  0  0
 19 27  1  0  0  0
 20 21  2  0  0  0
 20 28  1  0  0  0
 21 22  1  0  0  0
 21 24  1  0  0  0
 23 31  1  0  0  0
 23 30  1  0  0  0
 23 29  1  0  0  0
 24 32  1  0  0  0
 24 33  1  0  0  0
 24 34  1  0  0  0
 36 37  1  0  0  0
 36 40  2  0  0  0
 37 38  1  0  0  0
 38 39  2  0  0  0
 38 47  1  0  0  0
 39 40  1  0  0  0
 39 43  1  0  0  0
 40 41  1  0  0  0
 41 42  1  0  0  0
 41 45  2  0  0  0
 42 43  1  0  0  0
 42 46  1  0  0  0
 43 44  2  0  0  0
 46 48  1  0  0  0
 46 49  1  0  0  0
 46 50  1  0  0  0
M  END
> <b_m_subgroup_collapsed>
0

> <r_j_HOMO-LUMO_Gap_Hartree>
0.11159

> <r_matsci_optelec_Electron_Reorganization_Energy_(eV)>
0.285725

> <r_matsci_optelec_Hole_Reorganization_Energy_(eV)>
0.170934

> <s_m_subgroup_title>
ALL-structures-1320->molecular-polymer-opto-all_copy

> <s_m_subgroupid>
ALL-structures-1320->molecular_materials_half_2-features_copy

$$$$
