# Supplementary material for: Band Gap and Reorganization Energy Prediction of Conducting Polymers by the Integration of Machine Learning and Density Functional Theory
Source: J Chem Inf Model. 2025 May 28;65(11):5360–9. doi: 10.1021/acs.jcim.5c00345 (PMC12152970; doi:10.1021/acs.jcim.5c00345)
Supplement: Supplementary file 2 [file ci5c00345_si_002.zip › Structures_1177.sdf]

D22A33
                    3D
 Schrodinger Suite 2024-2.
 54 61  0  0  1  0            999 V2000
   -0.1893   -0.6955    0.2455 C   0  0  0  0  0  0
   -0.1817    0.7451    0.1851 C   0  0  0  0  0  0
   -1.4364    1.4473   -0.0008 C   0  0  0  0  0  0
   -2.6377    0.7270   -0.1251 C   0  0  0  0  0  0
   -2.6513   -0.6754   -0.0508 C   0  0  0  0  0  0
   -1.4567   -1.3943    0.1487 C   0  0  0  0  0  0
    1.0810    1.4133    0.3065 C   0  0  0  0  0  0
    2.2968    0.7292    0.4619 C   0  0  0  0  0  0
    2.2905   -0.6900    0.4975 C   0  0  0  0  0  0
    1.0666   -1.3682    0.3930 C   0  0  0  0  0  0
   -1.7368   -2.7931    0.2334 C   0  0  0  0  0  0
   -3.0698   -3.1259    0.0864 C   0  0  0  0  0  0
   -4.0562   -1.6904   -0.1800 S   0  0  0  0  0  0
   -4.0281    1.7593   -0.3548 S   0  0  0  0  0  0
   -3.0119    3.1671   -0.2836 C   0  0  0  0  0  0
   -1.6962    2.8638   -0.0975 C   0  0  0  0  0  0
    1.3672   -3.1090    0.4467 S   0  0  0  0  0  0
    3.1003   -2.8875    0.6118 C   0  0  0  0  0  0
    3.4233   -1.5649    0.6222 C   0  0  0  0  0  0
    3.4360    1.5981    0.5615 C   0  0  0  0  0  0
    3.1244    2.9215    0.4886 C   0  0  0  0  0  0
    1.3966    3.1518    0.2905 S   0  0  0  0  0  0
    4.0104   -4.0747    0.7155 C   0  0  0  0  0  0
    4.0448    4.1032    0.5582 C   0  0  0  0  0  0
   -0.9857   -3.5515    0.3702 H   0  0  0  0  0  0
   -0.9512    3.6426   -0.0363 H   0  0  0  0  0  0
    4.4461   -1.2135    0.7128 H   0  0  0  0  0  0
    4.4538    1.2420    0.6842 H   0  0  0  0  0  0
    3.9372   -4.7214   -0.1679 H   0  0  0  0  0  0
    3.7790   -4.6896    1.5943 H   0  0  0  0  0  0
    5.0490   -3.7392    0.8028 H   0  0  0  0  0  0
    3.8085    4.7532    1.4101 H   0  0  0  0  0  0
    3.9893    4.7162   -0.3500 H   0  0  0  0  0  0
    5.0788    3.7615    0.6717 H   0  0  0  0  0  0
   -3.4501    4.1514   -0.3864 H   0  0  0  0  0  0
   -3.6845   -4.4316    0.0941 C   0  0  0  0  0  0
   -3.0977   -5.5626    0.6740 N   0  0  0  0  0  0
   -1.8965   -5.6471    1.4878 C   0  0  0  0  0  0
   -3.9247   -6.7263    0.5067 C   0  0  0  0  0  0
   -3.6297   -7.8288    0.9463 O   0  0  0  0  0  0
   -5.0703   -6.2296   -0.2308 C   0  0  0  0  0  0
   -4.9036   -4.8257   -0.4466 C   0  0  0  0  0  0
   -6.2379   -6.6268   -0.8285 C   0  0  0  0  0  0
   -6.8323   -5.5332   -1.4132 N   0  0  0  0  0  0
   -6.0444   -4.3450   -1.2109 C   0  0  0  0  0  0
   -6.3793   -3.2401   -1.6268 O   0  0  0  0  0  0
   -8.0862   -5.5230   -2.1431 C   0  0  0  0  0  0
   -1.9546   -6.5885    2.0371 H   0  0  0  0  0  0
   -0.9879   -5.6662    0.8756 H   0  0  0  0  0  0
   -1.8437   -4.8122    2.1919 H   0  0  0  0  0  0
   -6.6929   -7.6077   -0.8911 H   0  0  0  0  0  0
   -8.2536   -4.4992   -2.4826 H   0  0  0  0  0  0
   -8.0379   -6.1868   -3.0137 H   0  0  0  0  0  0
   -8.9192   -5.8282   -1.5004 H   0  0  0  0  0  0
  1  2  1  0  0  0
  1 10  1  0  0  0
  1  6  2  0  0  0
  2  3  2  0  0  0
  2  7  1  0  0  0
  3 16  1  0  0  0
  3  4  1  0  0  0
  4 14  1  0  0  0
  4  5  2  0  0  0
  5  6  1  0  0  0
  5 13  1  0  0  0
  6 11  1  0  0  0
  7  8  2  0  0  0
  7 22  1  0  0  0
  8  9  1  0  0  0
  8 20  1  0  0  0
  9 10  2  0  0  0
  9 19  1  0  0  0
 10 17  1  0  0  0
 11 12  2  0  0  0
 11 25  1  0  0  0
 12 13  1  0  0  0
 12 36  1  0  0  0
 14 15  1  0  0  0
 15 35  1  0  0  0
 15 16  2  0  0  0
 16 26  1  0  0  0
 17 18  1  0  0  0
 18 23  1  0  0  0
 18 19  2  0  0  0
 19 27  1  0  0  0
 20 21  2  0  0  0
 20 28  1  0  0  0
 21 22  1  0  0  0
 21 24  1  0  0  0
 23 31  1  0  0  0
 23 30  1  0  0  0
 23 29  1  0  0  0
 24 32  1  0  0  0
 24 33  1  0  0  0
 24 34  1  0  0  0
 36 37  1  0  0  0
 36 42  2  0  0  0
 37 38  1  0  0  0
 37 39  1  0  0  0
 38 48  1  0  0  0
 38 49  1  0  0  0
 38 50  1  0  0  0
 39 40  2  0  0  0
 39 41  1  0  0  0
 41 42  1  0  0  0
 41 43  2  0  0  0
 42 45  1  0  0  0
 43 44  1  0  0  0
 43 51  1  0  0  0
 44 45  1  0  0  0
 44 47  1  0  0  0
 45 46  2  0  0  0
 47 52  1  0  0  0
 47 53  1  0  0  0
 47 54  1  0  0  0
M  END
> <b_m_subgroup_collapsed>
0

> <r_j_HOMO-LUMO_Gap_Hartree>
0.09608

> <r_matsci_optelec_Electron_Reorganization_Energy_(eV)>
0.197129

> <r_matsci_optelec_Hole_Reorganization_Energy_(eV)>
0.236237

> <s_m_subgroup_title>
ALL-structures-1320->molecular-polymer-opto-all_copy

> <s_m_subgroupid>
ALL-structures-1320->molecular_materials_half_2-features_copy

$$$$
