# Supplementary material for: Band Gap and Reorganization Energy Prediction of Conducting Polymers by the Integration of Machine Learning and Density Functional Theory
Source: J Chem Inf Model. 2025 May 28;65(11):5360–9. doi: 10.1021/acs.jcim.5c00345 (PMC12152970; doi:10.1021/acs.jcim.5c00345)
Supplement: Supplementary file 2 [file ci5c00345_si_002.zip › Structures_1178.sdf]

D22A34
                    3D
 Schrodinger Suite 2024-2.
 70 79  0  0  1  0            999 V2000
   -0.2796   -0.7103    0.2090 C   0  0  0  0  0  0
   -0.1964    0.7304    0.2223 C   0  0  0  0  0  0
   -1.4196    1.5049    0.2399 C   0  0  0  0  0  0
   -2.6665    0.8537    0.2423 C   0  0  0  0  0  0
   -2.7475   -0.5466    0.2281 C   0  0  0  0  0  0
   -1.5852   -1.3375    0.2117 C   0  0  0  0  0  0
    1.1083    1.3257    0.2172 C   0  0  0  0  0  0
    2.2928    0.5740    0.2014 C   0  0  0  0  0  0
    2.2105   -0.8437    0.1899 C   0  0  0  0  0  0
    0.9468   -1.4527    0.1934 C   0  0  0  0  0  0
   -1.9358   -2.7290    0.2006 C   0  0  0  0  0  0
   -3.2847   -2.9934    0.2067 C   0  0  0  0  0  0
   -4.2108   -1.4936    0.2297 S   0  0  0  0  0  0
   -4.0137    1.9666    0.2653 S   0  0  0  0  0  0
   -2.9167    3.3171    0.2720 C   0  0  0  0  0  0
   -1.6088    2.9366    0.2577 C   0  0  0  0  0  0
    1.1564   -3.2081    0.1762 S   0  0  0  0  0  0
    2.9062   -3.0823    0.1650 C   0  0  0  0  0  0
    3.3005   -1.7795    0.1738 C   0  0  0  0  0  0
    3.4834    1.3773    0.1981 C   0  0  0  0  0  0
    3.2413    2.7170    0.2105 C   0  0  0  0  0  0
    1.5183    3.0448    0.2268 S   0  0  0  0  0  0
    3.7558   -4.3179    0.1504 C   0  0  0  0  0  0
    4.2291    3.8451    0.2137 C   0  0  0  0  0  0
   -1.2161   -3.5319    0.1908 H   0  0  0  0  0  0
   -0.8182    3.6719    0.2609 H   0  0  0  0  0  0
    4.3449   -1.4846    0.1689 H   0  0  0  0  0  0
    4.4867    0.9639    0.1865 H   0  0  0  0  0  0
    3.5537   -4.9411   -0.7299 H   0  0  0  0  0  0
    3.5872   -4.9383    1.0398 H   0  0  0  0  0  0
    4.8145   -4.0397    0.1299 H   0  0  0  0  0  0
    4.1333    4.4672    1.1126 H   0  0  0  0  0  0
    4.1010    4.5013   -0.6564 H   0  0  0  0  0  0
    5.2481    3.4454    0.1873 H   0  0  0  0  0  0
   -3.3076    4.3261    0.2867 H   0  0  0  0  0  0
   -8.4860  -12.7899   -0.4457 C   0  0  0  0  0  0
   -7.1233  -12.6782   -0.7297 C   0  0  0  0  0  0
   -6.4420  -11.4708   -0.5379 C   0  0  0  0  0  0
   -9.2080  -11.6852    0.0243 C   0  0  0  0  0  0
   -8.5216  -10.4912    0.2026 C   0  0  0  0  0  0
   -7.1319  -10.3480   -0.0543 C   0  0  0  0  0  0
   -9.0573   -9.2745    0.6199 N   0  0  0  0  0  0
  -10.4338   -9.0487    1.0082 C   0  0  0  0  0  0
   -8.0887   -8.2894    0.6315 C   0  0  0  0  0  0
   -8.3084   -7.1349    0.9811 O   0  0  0  0  0  0
   -6.7830   -8.9408    0.2025 C   0  0  0  0  0  0
   -5.5861   -8.2584    0.1406 C   0  0  0  0  0  0
   -4.2377   -8.9514    0.0166 C   0  0  0  0  0  0
   -3.9642  -10.1455   -0.0396 O   0  0  0  0  0  0
   -3.2671   -7.9715    0.0308 N   0  0  0  0  0  0
   -1.8559   -8.3101   -0.0221 C   0  0  0  0  0  0
   -5.2591   -6.8297    0.2118 C   0  0  0  0  0  0
   -3.8432   -6.7033    0.1307 C   0  0  0  0  0  0
   -6.0018   -5.6401    0.2631 C   0  0  0  0  0  0
   -5.3552   -4.4053    0.2546 C   0  0  0  0  0  0
   -3.9526   -4.2950    0.1984 C   0  0  0  0  0  0
   -3.1905   -5.4845    0.1284 C   0  0  0  0  0  0
   -8.9971  -13.7378   -0.5928 H   0  0  0  0  0  0
   -6.5760  -13.5404   -1.1003 H   0  0  0  0  0  0
   -5.3848  -11.4071   -0.7438 H   0  0  0  0  0  0
  -10.2706  -11.7605    0.2338 H   0  0  0  0  0  0
  -10.5323   -7.9971    1.2823 H   0  0  0  0  0  0
  -11.1134   -9.2734    0.1773 H   0  0  0  0  0  0
  -10.7012   -9.6747    1.8681 H   0  0  0  0  0  0
   -1.2610   -7.3967   -0.0260 H   0  0  0  0  0  0
   -1.5779   -8.9180    0.8453 H   0  0  0  0  0  0
   -1.6395   -8.8843   -0.9283 H   0  0  0  0  0  0
   -7.0785   -5.6787    0.3271 H   0  0  0  0  0  0
   -5.9666   -3.5087    0.3028 H   0  0  0  0  0  0
   -2.1099   -5.4405    0.0644 H   0  0  0  0  0  0
  1  2  1  0  0  0
  1 10  1  0  0  0
  1  6  2  0  0  0
  2  3  2  0  0  0
  2  7  1  0  0  0
  3 16  1  0  0  0
  3  4  1  0  0  0
  4 14  1  0  0  0
  4  5  2  0  0  0
  5  6  1  0  0  0
  5 13  1  0  0  0
  6 11  1  0  0  0
  7  8  2  0  0  0
  7 22  1  0  0  0
  8  9  1  0  0  0
  8 20  1  0  0  0
  9 10  2  0  0  0
  9 19  1  0  0  0
 10 17  1  0  0  0
 11 12  2  0  0  0
 11 25  1  0  0  0
 12 13  1  0  0  0
 12 56  1  0  0  0
 14 15  1  0  0  0
 15 35  1  0  0  0
 15 16  2  0  0  0
 16 26  1  0  0  0
 17 18  1  0  0  0
 18 23  1  0  0  0
 18 19  2  0  0  0
 19 27  1  0  0  0
 20 21  2  0  0  0
 20 28  1  0  0  0
 21 22  1  0  0  0
 21 24  1  0  0  0
 23 31  1  0  0  0
 23 30  1  0  0  0
 23 29  1  0  0  0
 24 32  1  0  0  0
 24 33  1  0  0  0
 24 34  1  0  0  0
 36 37  2  0  0  0
 36 39  1  0  0  0
 36 58  1  0  0  0
 37 38  1  0  0  0
 37 59  1  0  0  0
 38 41  2  0  0  0
 38 60  1  0  0  0
 39 40  2  0  0  0
 39 61  1  0  0  0
 40 41  1  0  0  0
 40 42  1  0  0  0
 41 46  1  0  0  0
 42 43  1  0  0  0
 42 44  1  0  0  0
 43 62  1  0  0  0
 43 63  1  0  0  0
 43 64  1  0  0  0
 44 45  2  0  0  0
 44 46  1  0  0  0
 46 47  2  0  0  0
 47 48  1  0  0  0
 47 52  1  0  0  0
 48 49  2  0  0  0
 48 50  1  0  0  0
 50 51  1  0  0  0
 50 53  1  0  0  0
 51 65  1  0  0  0
 51 66  1  0  0  0
 51 67  1  0  0  0
 52 53  1  0  0  0
 52 54  2  0  0  0
 53 57  2  0  0  0
 54 55  1  0  0  0
 54 68  1  0  0  0
 55 56  2  0  0  0
 55 69  1  0  0  0
 56 57  1  0  0  0
 57 70  1  0  0  0
M  END
> <b_m_subgroup_collapsed>
0

> <r_j_HOMO-LUMO_Gap_Hartree>
0.08674

> <r_matsci_optelec_Electron_Reorganization_Energy_(eV)>
0.304687

> <r_matsci_optelec_Hole_Reorganization_Energy_(eV)>
0.12181

> <s_m_subgroup_title>
ALL-structures-1320->molecular-polymer-opto-all_copy

> <s_m_subgroupid>
ALL-structures-1320->molecular_materials_half_2-features_copy

$$$$
