# Supplementary material for: Band Gap and Reorganization Energy Prediction of Conducting Polymers by the Integration of Machine Learning and Density Functional Theory
Source: J Chem Inf Model. 2025 May 28;65(11):5360–9. doi: 10.1021/acs.jcim.5c00345 (PMC12152970; doi:10.1021/acs.jcim.5c00345)
Supplement: Supplementary file 3 [file ci5c00345_si_003.zip]

Archive with 27 entries (26 files):
- ML_SI/
- ML_SI/Band_M1_ligands.mae.mae
- ML_SI/Band_M1_model_report.txt
- ML_SI/Band_M2_model_report.txt
- ML_SI/Band_M3_model_report.txt
- ML_SI/Band_M4_model_report.txt
- ML_SI/Band_M5_model_report.txt
- ML_SI/Band_M6_model_report.txt
- ML_SI/Band_M7_model_report.txt
- ML_SI/Band_M8_model_report.txt
- ML_SI/Band_M9_model_report.txt
- ML_SI/cheminformatic_descriptors.txt
- ML_SI/dataset_w_properties.rar
- ML_SI/dataset_w_target_properties.rar
- ML_SI/functional_group_counts.txt
- ML_SI/Hole_M1_model_report.txt
- ML_SI/Hole_M2_model_report.txt
- ML_SI/Hole_M3_model_report.txt
- ML_SI/Hole_M4_model_report.txt
- ML_SI/Hole_M5_model_report.txt
- ML_SI/Hole_M6_model_report.txt
- ML_SI/Hole_M7_model_report.txt
- ML_SI/Hole_M8_model_report.txt
- ML_SI/numerical_descriptors.txt
- ML_SI/polymer_descriptors.txt
- ML_SI/polymer_descriptor_and_polymer_fingerprints.txt
- ML_SI/README.txt
