# Supplementary material for: Band Gap and Reorganization Energy Prediction of Conducting Polymers by the Integration of Machine Learning and Density Functional Theory
Source: J Chem Inf Model. 2025 May 28;65(11):5360–9. doi: 10.1021/acs.jcim.5c00345 (PMC12152970; doi:10.1021/acs.jcim.5c00345)
Supplement: Supplementary file 3 [file ci5c00345_si_003.zip › ML_SI/Band_M1_ligands.mae.mae]

{ 
 s_m_m2io_version
 :::
 2.0.0 
} 

f_m_ct { 
 s_m_title
 i_m_ct_stereo_status
 r_j_HOMO-LUMO_Gap_Hartree
 s_m_subgroup_title
 s_m_subgroupid
 b_m_subgroup_collapsed
 i_m_ct_format
 :::
 D58,A1 
  1
  0.11276
  ALL-structures-1320 
  ALL-structures-1320 
  0
  2
 m_atom[43] { 
  # First column is atom index #
  i_m_mmod_type
  r_m_x_coord
  r_m_y_coord
  r_m_z_coord
  i_m_residue_number
  i_m_color
  r_m_charge1
  r_m_charge2
  i_m_atomic_number
  s_m_color_rgb
  s_m_atom_name
  r_j_Atom_Charge_from_ESP
  r_j_Atom_Fukui_Index_f_NN_HOMO
  r_j_Atom_Fukui_Index_f_NN_LUMO
  r_j_Atom_Fukui_Index_f_NS_HOMO
  r_j_Atom_Fukui_Index_f_NS_LUMO
  r_j_Atom_Fukui_Index_f_SN_HOMO
  r_j_Atom_Fukui_Index_f_SN_LUMO
  r_j_Atom_Fukui_Index_f_SS_HOMO
  r_j_Atom_Fukui_Index_f_SS_LUMO
  i_m_minimize_atom_index
  s_matsci_polymer_role
  i_rdk_index
  :::
  1 2 0.405835 -3.438417 -0.750542 900 2 -0.32550 -0.32550 6 A0A0A0  C1  -0.21249 0.0278 0.0784 -0.0253 0.0253 0 0 0.0531 0.0531 1 tail  <>
  2 2 1.366163 -2.473013 -0.598160 900 2 -0.07380 -0.07380 6 A0A0A0  C2  -0.21512 0.0419 0.0124 0.0148 -0.0148 0 0 0.0271 0.0271 2 <> <>
  3 2 0.791525 -1.177334 -0.284217 900 2 0.02365 0.02365 6 A0A0A0  C3  0.33334 0.0187 0.0687 -0.025 0.025 0 0 0.0437 0.0437 3 <> <>
  4 2 -0.638787 -1.223629 -0.210805 900 2 -0.04005 -0.04005 6 A0A0A0  C4  -0.21114 0.01 0.0085 0.0007 -0.0007 0 0 0.0092 0.0092 4 <> <>
  5 49 -1.213274 -2.860466 -0.545380 900 13 0.03280 0.03280 16 E1E11E  S5  0.03223 0.0783 0.0105 0.0339 -0.0339 0 0 0.0444 0.0444 5 <> <>
  6 2 1.417657 0.075093 -0.068782 900 2 0.00000 0.00000 6 A0A0A0  C6  -0.23525 0.1003 0.0622 0.019 -0.019 0 0 0.0812 0.0812 6 <> <>
  7 2 0.638741 1.223213 0.208279 900 2 -0.04005 -0.04005 6 A0A0A0  C7  0.26924 0.0152 0.007 0.0041 -0.0041 0 0 0.0111 0.0111 7 <> <>
  8 2 -0.791675 1.176894 0.281852 900 2 0.02365 0.02365 6 A0A0A0  C8  -0.20473 0.02 0.0474 -0.0137 0.0137 0 0 0.0337 0.0337 8 <> <>
  9 2 -1.417708 -0.075676 0.066983 900 2 0.00000 0.00000 6 A0A0A0  C9  0.22878 0.1003 0.0909 0.0047 -0.0047 0 0 0.0956 0.0956 9 <> <>
  10 49 1.213206 2.860342 0.541341 900 13 0.03280 0.03280 16 E1E11E  S10  -0.03715 0.0776 0.0375 0.02 -0.02 0 0 0.0575 0.0575 10 <> <>
  11 2 -0.405868 3.438450 0.746360 900 2 -0.32550 -0.32550 6 A0A0A0  C11  -0.49204 0.0218 0.0969 -0.0376 0.0376 0 0 0.0594 0.0594 11 <> <>
  12 2 -1.366136 2.472718 0.595427 900 2 -0.07380 -0.07380 6 A0A0A0  C12  0.21211 0.0329 0.0975 -0.0323 0.0323 0 0 0.0652 0.0652 12 <> <>
  13 2 -2.889253 -0.144740 0.129628 900 2 -0.08430 -0.08430 6 A0A0A0  C13  -0.19562 0.0497 0.0219 0.0139 -0.0139 0 0 0.0358 0.0358 13 <> <>
  14 2 2.889156 0.143588 -0.130627 900 2 -0.08430 -0.08430 6 A0A0A0  C14  -0.06364 0.0629 0.0123 0.0253 -0.0253 0 0 0.0376 0.0376 14 <> <>
  15 2 -3.667089 -1.094134 0.806950 900 2 -0.09390 -0.09390 6 A0A0A0  C15  -0.2159 0.0313 0.0328 -0.0007 0.0007 0 0 0.0321 0.0321 15 <> <>
  16 2 -5.044809 -0.907989 0.734691 900 2 0.25260 0.25260 6 A0A0A0  C16  0.25986 0.0221 0.0003 0.0109 -0.0109 0 0 0.0112 0.0112 16 <> <>
  17 2 -5.470644 0.205322 0.009264 900 2 -0.19930 -0.19930 6 A0A0A0  C17  -0.02356 0.0707 0.026 0.0223 -0.0223 0 0 0.0483 0.0483 17 <> <>
  18 2 3.667227 1.092714 -0.807784 900 2 -0.09390 -0.09390 6 A0A0A0  C18  -0.25002 0.0338 0.0222 0.0058 -0.0058 0 0 0.028 0.028 18 <> <>
  19 2 5.045079 0.907518 -0.733583 900 2 0.25260 0.25260 6 A0A0A0  C19  0.28817 0.0279 -0.0002 0.014 -0.014 0 0 0.0139 0.0139 19 <> <>
  20 2 5.470731 -0.204655 -0.006252 900 2 -0.19930 -0.19930 6 A0A0A0  C20  -0.07805 0.0837 0.0168 0.0335 -0.0335 0 0 0.0503 0.0503 20 <> <>
  21 3 -6.917765 0.592217 -0.190055 900 2 -0.06500 -0.06500 6 A0A0A0  C21  -0.3711 0.002 0.0021 -0 0 0 0 0.002 0.002 21 <> <>
  22 3 6.917829 -0.590934 0.194973 900 2 -0.06500 -0.06500 6 A0A0A0  C22  -0.33061 0.0024 0.0017 0.0004 -0.0004 0 0 0.0021 0.0021 22 <> <>
  23 41 2.425937 -2.647358 -0.708752 900 21 0.12110 0.12110 1 FFFFFF  H23  0.12089 0.0002 0.0003 -0.0001 0.0001 0 0 0.0002 0.0002 23 <> <>
  24 41 -2.425823 2.647246 0.706419 900 21 0.12110 0.12110 1 FFFFFF  H24  0.01957 0.0001 0.0005 -0.0002 0.0002 0 0 0.0003 0.0003 24 <> <>
  25 41 -3.233997 -1.915292 1.357839 900 21 0.12650 0.12650 1 FFFFFF  H25  0.16524 0 0.0002 -0.0001 0.0001 0 0 0.0001 0.0001 25 <> <>
  26 41 3.234117 1.913036 -1.359911 900 21 0.12650 0.12650 1 FFFFFF  H26  0.17756 0 0.0003 -0.0001 0.0001 0 0 0.0002 0.0002 26 <> <>
  27 41 -6.988760 1.495665 -0.795494 900 21 0.06000 0.06000 1 FFFFFF  H27  0.15067 0 0.0001 -0.0001 0.0001 0 0 0.0001 0.0001 27 <> <>
  28 41 -7.395378 0.779146 0.771856 900 21 0.06000 0.06000 1 FFFFFF  H28  0.1296 0.0038 0.0015 0.0012 -0.0012 0 0 0.0027 0.0027 28 <> <>
  29 41 -7.457845 -0.208955 -0.695064 900 21 0.06000 0.06000 1 FFFFFF  H29  0.12142 0.0027 0.0009 0.0009 -0.0009 0 0 0.0018 0.0018 29 <> <>
  30 41 7.455665 0.208304 0.705255 900 21 0.06000 0.06000 1 FFFFFF  H30  0.11951 0.0034 0.0006 0.0014 -0.0014 0 0 0.002 0.002 30 <> <>
  31 41 7.398314 -0.772625 -0.766424 900 21 0.06000 0.06000 1 FFFFFF  H31  0.11762 0.0045 0.001 0.0017 -0.0017 0 0 0.0027 0.0027 31 <> <>
  32 41 6.988040 -1.497050 0.796365 900 21 0.06000 0.06000 1 FFFFFF  H32  0.14065 -0 -0 -0 0 0 0 -0 -0 32 <> <>
  33 56 5.917398 1.749338 -1.335910 900 8 -0.22000 -0.22000 9 00FF7F  F33  -0.1902 0.0048 0.0001 0.0024 -0.0024 0 0 0.0025 0.0025 34 <> <>
  34 56 -5.916993 -1.749881 1.337081 900 8 -0.22000 -0.22000 9 00FF7F  F34  -0.18697 0.0037 0.0002 0.0018 -0.0018 0 0 0.002 0.002 35 <> <>
  35 112 -3.999207 1.154499 -0.668990 900 13 0.10340 0.10340 34 E1E11E  Se35  0.08784 0.0166 0.0372 -0.0103 0.0103 0 0 0.0269 0.0269 36 <> <>
  36 112 3.998840 -1.153722 0.671575 900 13 0.10340 0.10340 34 E1E11E  Se36  0.09011 0.0185 0.0221 -0.0018 0.0018 0 0 0.0203 0.0203 37 <> <>
  37 41 0.560252 -4.480698 -0.988911 900 21 0.26180 0.26180 1 FFFFFF  H37  0.21337 0 0 0 -0 0 0 0 0 38 <> <>
  38 2 -1.745560 6.633074 1.515446 900 2 0.00000 0.00000 6 A0A0A0  C38  0.36116 0.0025 0.044 -0.0208 0.0208 0 0 0.0233 0.0233 <> head  0
  39 16 -1.900173 5.313519 1.231633 900 70 0.00000 0.00000 8 FF2F2F  O39  -0.36564 0.0013 0.0229 -0.0108 0.0108 0 0 0.0121 0.0121 <> <> 1
  40 2 -0.620050 4.886008 1.076060 900 2 0.00000 0.00000 6 A0A0A0  C40  0.84721 0.0001 0.0493 -0.0246 0.0246 0 0 0.0247 0.0247 <> <> 2
  41 25 0.252233 5.850658 1.247225 900 43 0.00000 0.00000 7 5757FF  N41  -0.30763 0.005 0.0639 -0.0295 0.0295 0 0 0.0345 0.0345 <> <> 3
  42 25 -0.484766 6.994661 1.534942 900 43 0.00000 0.00000 7 5757FF  N42  -0.40576 0.0013 0.001 0.0002 -0.0002 0 0 0.0012 0.0012 <> <> 4
  43 41 -2.641284 7.217980 1.687368 900 21 0.00000 0.00000 1 FFFFFF  H43  0.10648 0 -0 0 -0 0 0 -0 -0 <> <> <>
  :::
 } 
 m_bond[48] { 
  # First column is bond index #
  i_m_from
  i_m_to
  i_m_order
  :::
  1 1 2 2
  2 1 5 1
  3 1 37 1
  4 2 3 1
  5 2 23 1
  6 3 4 2
  7 3 6 1
  8 4 9 1
  9 4 5 1
  10 6 7 2
  11 6 14 1
  12 7 8 1
  13 7 10 1
  14 8 12 1
  15 8 9 2
  16 9 13 1
  17 10 11 1
  18 11 12 2
  19 11 40 1
  20 12 24 1
  21 13 15 2
  22 13 35 1
  23 14 36 1
  24 14 18 2
  25 15 25 1
  26 15 16 1
  27 16 34 1
  28 16 17 2
  29 17 21 1
  30 17 35 1
  31 18 19 1
  32 18 26 1
  33 19 20 2
  34 19 33 1
  35 20 22 1
  36 20 36 1
  37 21 27 1
  38 21 28 1
  39 21 29 1
  40 22 30 1
  41 22 31 1
  42 22 32 1
  43 38 39 1
  44 38 42 2
  45 38 43 1
  46 39 40 1
  47 40 41 2
  48 41 42 1
  :::
 } 
} 

f_m_ct { 
 s_m_title
 i_m_ct_stereo_status
 r_j_HOMO-LUMO_Gap_Hartree
 s_m_subgroup_title
 s_m_subgroupid
 b_m_subgroup_collapsed
 i_m_ct_format
 :::
 D58,A2 
  1
  0.10935
  ALL-structures-1320 
  ALL-structures-1320 
  0
  2
 m_atom[43] { 
  # First column is atom index #
  i_m_mmod_type
  r_m_x_coord
  r_m_y_coord
  r_m_z_coord
  i_m_residue_number
  i_m_color
  r_m_charge1
  r_m_charge2
  i_m_atomic_number
  s_m_color_rgb
  s_m_atom_name
  r_j_Atom_Charge_from_ESP
  r_j_Atom_Fukui_Index_f_NN_HOMO
  r_j_Atom_Fukui_Index_f_NN_LUMO
  r_j_Atom_Fukui_Index_f_NS_HOMO
  r_j_Atom_Fukui_Index_f_NS_LUMO
  r_j_Atom_Fukui_Index_f_SN_HOMO
  r_j_Atom_Fukui_Index_f_SN_LUMO
  r_j_Atom_Fukui_Index_f_SS_HOMO
  r_j_Atom_Fukui_Index_f_SS_LUMO
  i_m_minimize_atom_index
  s_matsci_polymer_role
  i_rdk_index
  :::
  1 2 0.405835 -3.438417 -0.750542 900 2 -0.32550 -0.32550 6 A0A0A0  C1  -0.21767 0.0287 0.0644 -0.0178 0.0178 0 0 0.0465 0.0465 1 tail  <>
  2 2 1.366163 -2.473013 -0.598160 900 2 -0.07380 -0.07380 6 A0A0A0  C2  -0.2029 0.0422 0.0088 0.0167 -0.0167 0 0 0.0255 0.0255 2 <> <>
  3 2 0.791525 -1.177334 -0.284217 900 2 0.02365 0.02365 6 A0A0A0  C3  0.30812 0.0193 0.0595 -0.0201 0.0201 0 0 0.0394 0.0394 3 <> <>
  4 2 -0.638787 -1.223629 -0.210805 900 2 -0.04005 -0.04005 6 A0A0A0  C4  -0.20447 0.0098 0.0066 0.0016 -0.0016 0 0 0.0082 0.0082 4 <> <>
  5 49 -1.213274 -2.860466 -0.545380 900 13 0.03280 0.03280 16 E1E11E  S5  0.03278 0.079 0.0094 0.0348 -0.0348 0 0 0.0442 0.0442 5 <> <>
  6 2 1.417657 0.075093 -0.068782 900 2 0.00000 0.00000 6 A0A0A0  C6  -0.21054 0.1004 0.0455 0.0275 -0.0275 0 0 0.073 0.073 6 <> <>
  7 2 0.638741 1.223213 0.208279 900 2 -0.04005 -0.04005 6 A0A0A0  C7  0.2339 0.0145 0.0064 0.0041 -0.0041 0 0 0.0104 0.0104 7 <> <>
  8 2 -0.791675 1.176894 0.281852 900 2 0.02365 0.02365 6 A0A0A0  C8  -0.15734 0.0196 0.0377 -0.009 0.009 0 0 0.0287 0.0287 8 <> <>
  9 2 -1.417708 -0.075676 0.066983 900 2 0.00000 0.00000 6 A0A0A0  C9  0.22452 0.102 0.0743 0.0138 -0.0138 0 0 0.0881 0.0881 9 <> <>
  10 49 1.213206 2.860342 0.541341 900 13 0.03280 0.03280 16 E1E11E  S10  -0.05798 0.0794 0.0418 0.0188 -0.0188 0 0 0.0606 0.0606 10 <> <>
  11 2 -0.405868 3.438450 0.746360 900 2 -0.32550 -0.32550 6 A0A0A0  C11  -0.27387 0.0213 0.0767 -0.0277 0.0277 0 0 0.049 0.049 11 <> <>
  12 2 -1.366136 2.472718 0.595427 900 2 -0.07380 -0.07380 6 A0A0A0  C12  0.04256 0.035 0.1078 -0.0364 0.0364 0 0 0.0714 0.0714 12 <> <>
  13 2 -2.889253 -0.144740 0.129628 900 2 -0.08430 -0.08430 6 A0A0A0  C13  -0.18443 0.0471 0.0175 0.0148 -0.0148 0 0 0.0323 0.0323 13 <> <>
  14 2 2.889156 0.143588 -0.130627 900 2 -0.08430 -0.08430 6 A0A0A0  C14  -0.05994 0.0628 0.0078 0.0275 -0.0275 0 0 0.0353 0.0353 14 <> <>
  15 2 -3.667089 -1.094134 0.806950 900 2 -0.09390 -0.09390 6 A0A0A0  C15  -0.23113 0.0311 0.0235 0.0038 -0.0038 0 0 0.0273 0.0273 15 <> <>
  16 2 -5.044809 -0.907989 0.734691 900 2 0.25260 0.25260 6 A0A0A0  C16  0.27145 0.0208 0.0006 0.0101 -0.0101 0 0 0.0107 0.0107 16 <> <>
  17 2 -5.470644 0.205322 0.009264 900 2 -0.19930 -0.19930 6 A0A0A0  C17  -0.03787 0.0682 0.019 0.0246 -0.0246 0 0 0.0436 0.0436 17 <> <>
  18 2 3.667227 1.092714 -0.807784 900 2 -0.09390 -0.09390 6 A0A0A0  C18  -0.25352 0.0337 0.0148 0.0095 -0.0095 0 0 0.0243 0.0243 18 <> <>
  19 2 5.045079 0.907518 -0.733583 900 2 0.25260 0.25260 6 A0A0A0  C19  0.28984 0.0277 -0.0002 0.014 -0.014 0 0 0.0137 0.0137 19 <> <>
  20 2 5.470731 -0.204655 -0.006252 900 2 -0.19930 -0.19930 6 A0A0A0  C20  -0.07854 0.0836 0.0111 0.0362 -0.0362 0 0 0.0473 0.0473 20 <> <>
  21 3 -6.917765 0.592217 -0.190055 900 2 -0.06500 -0.06500 6 A0A0A0  C21  -0.35466 0.0019 0.0014 0.0003 -0.0003 0 0 0.0017 0.0017 21 <> <>
  22 3 6.917829 -0.590934 0.194973 900 2 -0.06500 -0.06500 6 A0A0A0  C22  -0.33392 0.0024 0.0012 0.0006 -0.0006 0 0 0.0018 0.0018 22 <> <>
  23 41 2.425937 -2.647358 -0.708752 900 21 0.12110 0.12110 1 FFFFFF  H23  0.11675 0.0002 0.0002 -0 0 0 0 0.0002 0.0002 23 <> <>
  24 41 -2.425823 2.647246 0.706419 900 21 0.12110 0.12110 1 FFFFFF  H24  0.08217 0.0001 0.0006 -0.0002 0.0002 0 0 0.0003 0.0003 24 <> <>
  25 41 -3.233997 -1.915292 1.357839 900 21 0.12650 0.12650 1 FFFFFF  H25  0.16777 0 0.0001 -0.0001 0.0001 0 0 0.0001 0.0001 25 <> <>
  26 41 3.234117 1.913036 -1.359911 900 21 0.12650 0.12650 1 FFFFFF  H26  0.17862 0 0.0003 -0.0001 0.0001 0 0 0.0001 0.0001 26 <> <>
  27 41 -6.988760 1.495665 -0.795494 900 21 0.06000 0.06000 1 FFFFFF  H27  0.14655 0 0.0001 -0.0001 0.0001 0 0 0.0001 0.0001 27 <> <>
  28 41 -7.395378 0.779146 0.771856 900 21 0.06000 0.06000 1 FFFFFF  H28  0.12389 0.0037 0.0011 0.0013 -0.0013 0 0 0.0024 0.0024 28 <> <>
  29 41 -7.457845 -0.208955 -0.695064 900 21 0.06000 0.06000 1 FFFFFF  H29  0.12002 0.0026 0.0006 0.001 -0.001 0 0 0.0016 0.0016 29 <> <>
  30 41 7.455665 0.208304 0.705255 900 21 0.06000 0.06000 1 FFFFFF  H30  0.12041 0.0034 0.0004 0.0015 -0.0015 0 0 0.0019 0.0019 30 <> <>
  31 41 7.398314 -0.772625 -0.766424 900 21 0.06000 0.06000 1 FFFFFF  H31  0.11816 0.0044 0.0006 0.0019 -0.0019 0 0 0.0025 0.0025 31 <> <>
  32 41 6.988040 -1.497050 0.796365 900 21 0.06000 0.06000 1 FFFFFF  H32  0.1416 -0 -0 0 -0 0 0 -0 -0 32 <> <>
  33 56 5.917398 1.749338 -1.335910 900 8 -0.22000 -0.22000 9 00FF7F  F33  -0.19054 0.0048 0.0001 0.0023 -0.0023 0 0 0.0024 0.0024 34 <> <>
  34 56 -5.916993 -1.749881 1.337081 900 8 -0.22000 -0.22000 9 00FF7F  F34  -0.18799 0.0035 0.0002 0.0017 -0.0017 0 0 0.0018 0.0018 35 <> <>
  35 112 -3.999207 1.154499 -0.668990 900 13 0.10340 0.10340 34 E1E11E  Se35  0.08228 0.0166 0.03 -0.0067 0.0067 0 0 0.0233 0.0233 36 <> <>
  36 112 3.998840 -1.153722 0.671575 900 13 0.10340 0.10340 34 E1E11E  Se36  0.08877 0.0185 0.0151 0.0017 -0.0017 0 0 0.0168 0.0168 37 <> <>
  37 41 0.560252 -4.480698 -0.988911 900 21 0.26180 0.26180 1 FFFFFF  H37  0.21399 0 0 0 -0 0 0 0 0 38 <> <>
  38 2 -1.432623 7.069701 1.596835 900 2 0.00000 0.00000 6 A0A0A0  C38  0.2284 0.0021 0.0729 -0.0354 0.0354 0 0 0.0375 0.0375 <> head  0
  39 49 -2.212511 5.545682 1.297807 900 13 0.00000 0.00000 16 E1E11E  S39  -0.10467 0.0031 0.0697 -0.0333 0.0333 0 0 0.0364 0.0364 <> <> 1
  40 2 -0.620050 4.886008 1.076060 900 2 0.00000 0.00000 6 A0A0A0  C40  0.47489 0.0003 0.0859 -0.0428 0.0428 0 0 0.0431 0.0431 <> <> 2
  41 25 0.349325 5.757382 1.221996 900 43 0.00000 0.00000 7 5757FF  N41  -0.18082 0.0048 0.0828 -0.039 0.039 0 0 0.0438 0.0438 <> <> 3
  42 25 -0.123643 7.028423 1.525119 900 43 0.00000 0.00000 7 5757FF  N42  -0.40054 0.0014 0.004 -0.0013 0.0013 0 0 0.0027 0.0027 <> <> 4
  43 41 -1.999128 7.963360 1.821149 900 21 0.00000 0.00000 1 FFFFFF  H43  0.11589 -0 0 -0 0 0 0 0 0 <> <> <>
  :::
 } 
 m_bond[48] { 
  # First column is bond index #
  i_m_from
  i_m_to
  i_m_order
  :::
  1 1 2 2
  2 1 5 1
  3 1 37 1
  4 2 3 1
  5 2 23 1
  6 3 4 2
  7 3 6 1
  8 4 9 1
  9 4 5 1
  10 6 7 2
  11 6 14 1
  12 7 8 1
  13 7 10 1
  14 8 12 1
  15 8 9 2
  16 9 13 1
  17 10 11 1
  18 11 12 2
  19 11 40 1
  20 12 24 1
  21 13 15 2
  22 13 35 1
  23 14 36 1
  24 14 18 2
  25 15 25 1
  26 15 16 1
  27 16 34 1
  28 16 17 2
  29 17 21 1
  30 17 35 1
  31 18 19 1
  32 18 26 1
  33 19 20 2
  34 19 33 1
  35 20 22 1
  36 20 36 1
  37 21 27 1
  38 21 28 1
  39 21 29 1
  40 22 30 1
  41 22 31 1
  42 22 32 1
  43 38 39 1
  44 38 42 2
  45 38 43 1
  46 39 40 1
  47 40 41 2
  48 41 42 1
  :::
 } 
} 

f_m_ct { 
 s_m_title
 i_m_ct_stereo_status
 r_j_HOMO-LUMO_Gap_Hartree
 s_m_subgroup_title
 s_m_subgroupid
 b_m_subgroup_collapsed
 i_m_ct_format
 :::
 D58,A3 
  1
  0.07674
  ALL-structures-1320 
  ALL-structures-1320 
  0
  2
 m_atom[44] { 
  # First column is atom index #
  i_m_mmod_type
  r_m_x_coord
  r_m_y_coord
  r_m_z_coord
  i_m_residue_number
  i_m_color
  r_m_charge1
  r_m_charge2
  i_m_atomic_number
  s_m_color_rgb
  s_m_atom_name
  r_j_Atom_Charge_from_ESP
  r_j_Atom_Fukui_Index_f_NN_HOMO
  r_j_Atom_Fukui_Index_f_NN_LUMO
  r_j_Atom_Fukui_Index_f_NS_HOMO
  r_j_Atom_Fukui_Index_f_NS_LUMO
  r_j_Atom_Fukui_Index_f_SN_HOMO
  r_j_Atom_Fukui_Index_f_SN_LUMO
  r_j_Atom_Fukui_Index_f_SS_HOMO
  r_j_Atom_Fukui_Index_f_SS_LUMO
  i_m_minimize_atom_index
  s_matsci_polymer_role
  i_m_minimize_constraint
  i_rdk_index
  :::
  1 2 0.405835 -3.438417 -0.750542 900 2 -0.32550 -0.32550 6 A0A0A0  C1  -0.22077 0.0253 0 0.0126 -0.0126 0 0 0.0126 0.0126 1 tail  <> <>
  2 2 1.366163 -2.473013 -0.598160 900 2 -0.07380 -0.07380 6 A0A0A0  C2  -0.20714 0.0412 -0 0.0206 -0.0206 0 0 0.0206 0.0206 2 <> <> <>
  3 2 0.791525 -1.177334 -0.284217 900 2 0.02365 0.02365 6 A0A0A0  C3  0.3078 0.0165 0.0002 0.0081 -0.0081 0 0 0.0084 0.0084 3 <> <> <>
  4 2 -0.638787 -1.223629 -0.210805 900 2 -0.04005 -0.04005 6 A0A0A0  C4  -0.14745 0.0113 0.0002 0.0056 -0.0056 0 0 0.0057 0.0057 4 <> <> <>
  5 49 -1.213274 -2.860466 -0.545380 900 13 0.03280 0.03280 16 E1E11E  S5  0.029 0.0793 0.0001 0.0396 -0.0396 0 0 0.0397 0.0397 5 <> <> <>
  6 2 1.417657 0.075093 -0.068782 900 2 0.00000 0.00000 6 A0A0A0  C6  -0.208 0.1021 -0.0005 0.0513 -0.0513 0 0 0.0508 0.0508 6 <> <> <>
  7 2 0.638741 1.223213 0.208279 900 2 -0.04005 -0.04005 6 A0A0A0  C7  0.19888 0.0156 0.0007 0.0075 -0.0075 0 0 0.0081 0.0081 7 <> <> <>
  8 2 -0.791675 1.176894 0.281852 900 2 0.02365 0.02365 6 A0A0A0  C8  0.00984 0.0195 -0.0001 0.0098 -0.0098 0 0 0.0097 0.0097 8 <> <> <>
  9 2 -1.417708 -0.075676 0.066983 900 2 0.00000 0.00000 6 A0A0A0  C9  0.06132 0.0969 -0 0.0485 -0.0485 0 0 0.0484 0.0484 9 <> <> <>
  10 49 1.213206 2.860342 0.541341 900 13 0.03280 0.03280 16 E1E11E  S10  0.02033 0.0811 0.0027 0.0392 -0.0392 0 0 0.0419 0.0419 10 <> <> <>
  11 2 -0.405868 3.438450 0.746360 900 2 -0.32550 -0.32550 6 A0A0A0  C11  -0.78863 0.0216 0.0014 0.0101 -0.0101 0 0 0.0115 0.0115 11 <> <> <>
  12 2 -1.366136 2.472718 0.595427 900 2 -0.07380 -0.07380 6 A0A0A0  C12  0.2163 0.0308 0.0014 0.0147 -0.0147 0 0 0.0161 0.0161 12 <> <> <>
  13 2 -2.889253 -0.144740 0.129628 900 2 -0.08430 -0.08430 6 A0A0A0  C13  -0.15544 0.0533 -0 0.0267 -0.0267 0 0 0.0267 0.0267 13 <> <> <>
  14 2 2.889156 0.143588 -0.130627 900 2 -0.08430 -0.08430 6 A0A0A0  C14  -0.08619 0.0609 0 0.0304 -0.0304 0 0 0.0304 0.0304 14 <> <> <>
  15 2 -3.667089 -1.094134 0.806950 900 2 -0.09390 -0.09390 6 A0A0A0  C15  -0.20258 0.0321 0 0.016 -0.016 0 0 0.016 0.016 15 <> <> <>
  16 2 -5.044809 -0.907989 0.734691 900 2 0.25260 0.25260 6 A0A0A0  C16  0.23727 0.0241 -0 0.0121 -0.0121 0 0 0.0121 0.0121 16 <> <> <>
  17 2 -5.470644 0.205322 0.009264 900 2 -0.19930 -0.19930 6 A0A0A0  C17  -0.01905 0.0748 -0 0.0374 -0.0374 0 0 0.0374 0.0374 17 <> <> <>
  18 2 3.667227 1.092714 -0.807784 900 2 -0.09390 -0.09390 6 A0A0A0  C18  -0.22016 0.0334 -0 0.0167 -0.0167 0 0 0.0167 0.0167 18 <> <> <>
  19 2 5.045079 0.907518 -0.733583 900 2 0.25260 0.25260 6 A0A0A0  C19  0.27248 0.0265 0 0.0133 -0.0133 0 0 0.0133 0.0133 19 <> <> <>
  20 2 5.470731 -0.204655 -0.006252 900 2 -0.19930 -0.19930 6 A0A0A0  C20  -0.06884 0.0814 -0 0.0407 -0.0407 0 0 0.0407 0.0407 20 <> <> <>
  21 3 -6.917765 0.592217 -0.190055 900 2 -0.06500 -0.06500 6 A0A0A0  C21  -0.37634 0.0021 0 0.0011 -0.0011 0 0 0.0011 0.0011 21 <> <> <>
  22 3 6.917829 -0.590934 0.194973 900 2 -0.06500 -0.06500 6 A0A0A0  C22  -0.34277 0.0023 0 0.0012 -0.0012 0 0 0.0012 0.0012 22 <> <> <>
  23 41 2.425937 -2.647358 -0.708752 900 21 0.12110 0.12110 1 FFFFFF  H23  0.12165 0.0001 -0 0.0001 -0.0001 0 0 0.0001 0.0001 23 <> <> <>
  24 41 -2.425823 2.647246 0.706419 900 21 0.12110 0.12110 1 FFFFFF  H24  -0.00769 0.0001 0 0 -0 0 0 0.0001 0.0001 24 <> <> <>
  25 41 -3.233997 -1.915292 1.357839 900 21 0.12650 0.12650 1 FFFFFF  H25  0.16537 0 0 0 -0 0 0 0 0 25 <> <> <>
  26 41 3.234117 1.913036 -1.359911 900 21 0.12650 0.12650 1 FFFFFF  H26  0.15849 0 0 0 -0 0 0 0 0 26 <> <> <>
  27 41 -6.988760 1.495665 -0.795494 900 21 0.06000 0.06000 1 FFFFFF  H27  0.15241 0 -0 0 -0 0 0 0 0 27 <> <> <>
  28 41 -7.395378 0.779146 0.771856 900 21 0.06000 0.06000 1 FFFFFF  H28  0.13454 0.0041 0 0.002 -0.002 0 0 0.002 0.002 28 <> <> <>
  29 41 -7.457845 -0.208955 -0.695064 900 21 0.06000 0.06000 1 FFFFFF  H29  0.12084 0.0029 0 0.0015 -0.0015 0 0 0.0015 0.0015 29 <> <> <>
  30 41 7.455665 0.208304 0.705255 900 21 0.06000 0.06000 1 FFFFFF  H30  0.12162 0.0033 0 0.0016 -0.0016 0 0 0.0016 0.0016 30 <> <> <>
  31 41 7.398314 -0.772625 -0.766424 900 21 0.06000 0.06000 1 FFFFFF  H31  0.12186 0.0043 0 0.0022 -0.0022 0 0 0.0022 0.0022 31 <> <> <>
  32 41 6.988040 -1.497050 0.796365 900 21 0.06000 0.06000 1 FFFFFF  H32  0.14409 -0 0 -0 0 0 0 -0 -0 32 <> <> <>
  33 56 5.917398 1.749338 -1.335910 900 8 -0.22000 -0.22000 9 00FF7F  F33  -0.18603 0.0046 0 0.0023 -0.0023 0 0 0.0023 0.0023 34 <> <> <>
  34 56 -5.916993 -1.749881 1.337081 900 8 -0.22000 -0.22000 9 00FF7F  F34  -0.18162 0.0041 0 0.0021 -0.0021 0 0 0.0021 0.0021 35 <> <> <>
  35 112 -3.999207 1.154499 -0.668990 900 13 0.10340 0.10340 34 E1E11E  Se35  0.09436 0.0167 0 0.0083 -0.0083 0 0 0.0084 0.0084 36 <> <> <>
  36 112 3.998840 -1.153722 0.671575 900 13 0.10340 0.10340 34 E1E11E  Se36  0.08833 0.0183 0 0.0091 -0.0091 0 0 0.0091 0.0091 37 <> <> <>
  37 41 0.560252 -4.480698 -0.988911 900 21 0.26180 0.26180 1 FFFFFF  H37  0.21648 0 0 0 -0 0 0 0 0 38 <> <> <>
  38 2 -0.620050 4.886008 1.076060 900 2 0.00000 0.00000 6 A0A0A0  C38  1.22822 0.0006 0.0085 -0.004 0.004 0 0 0.0045 0.0045 15 <> 3 0
  39 25 -1.703447 5.212867 1.832140 900 43 0.00000 0.00000 7 5757FF  N39  -0.33359 0.0022 0.2461 -0.122 0.122 0 0 0.1242 0.1242 16 <> 3 1
  40 25 -1.895649 6.511878 2.128006 900 43 0.00000 0.00000 7 5757FF  N40  -0.42249 0.0003 0.2452 -0.1225 0.1225 0 0 0.1228 0.1228 17 <> 3 2
  41 2 -0.993968 7.413153 1.651651 900 2 0.00000 0.00000 6 A0A0A0  C41  0.73007 0.0026 0.0081 -0.0028 0.0028 0 0 0.0054 0.0054 <> head  <> 3
  42 25 0.089428 7.086296 0.895571 900 43 0.00000 0.00000 7 5757FF  N42  -0.43397 0.0005 0.2471 -0.1233 0.1233 0 0 0.1238 0.1238 <> <> <> 4
  43 25 0.281631 5.787283 0.599704 900 43 0.00000 0.00000 7 5757FF  N43  -0.30092 0.003 0.2387 -0.1178 0.1178 0 0 0.1209 0.1209 <> <> <> 5
  44 41 -1.148439 8.457153 1.889435 900 21 0.00000 0.00000 1 FFFFFF  H44  -0.04184 0 0 0 -0 0 0 0 0 <> <> <> <>
  :::
 } 
 m_bond[49] { 
  # First column is bond index #
  i_m_from
  i_m_to
  i_m_order
  :::
  1 1 2 2
  2 1 5 1
  3 1 37 1
  4 2 3 1
  5 2 23 1
  6 3 4 2
  7 3 6 1
  8 4 9 1
  9 4 5 1
  10 6 7 2
  11 6 14 1
  12 7 8 1
  13 7 10 1
  14 8 12 1
  15 8 9 2
  16 9 13 1
  17 10 11 1
  18 11 12 2
  19 11 38 1
  20 12 24 1
  21 13 15 2
  22 13 35 1
  23 14 36 1
  24 14 18 2
  25 15 25 1
  26 15 16 1
  27 16 34 1
  28 16 17 2
  29 17 21 1
  30 17 35 1
  31 18 19 1
  32 18 26 1
  33 19 20 2
  34 19 33 1
  35 20 22 1
  36 20 36 1
  37 21 27 1
  38 21 28 1
  39 21 29 1
  40 22 30 1
  41 22 31 1
  42 22 32 1
  43 38 39 2
  44 38 43 1
  45 39 40 1
  46 40 41 2
  47 41 42 1
  48 41 44 1
  49 42 43 2
  :::
 } 
} 

f_m_ct { 
 s_m_title
 i_m_ct_stereo_status
 r_j_HOMO-LUMO_Gap_Hartree
 s_m_subgroup_title
 s_m_subgroupid
 b_m_subgroup_collapsed
 i_m_ct_format
 :::
 D58,A4 
  1
  0.10515
  ALL-structures-1320 
  ALL-structures-1320 
  0
  2
 m_atom[46] { 
  # First column is atom index #
  i_m_mmod_type
  r_m_x_coord
  r_m_y_coord
  r_m_z_coord
  i_m_residue_number
  i_m_color
  r_m_charge1
  r_m_charge2
  i_m_atomic_number
  s_m_color_rgb
  s_m_atom_name
  r_j_Atom_Charge_from_ESP
  r_j_Atom_Fukui_Index_f_NN_HOMO
  r_j_Atom_Fukui_Index_f_NN_LUMO
  r_j_Atom_Fukui_Index_f_NS_HOMO
  r_j_Atom_Fukui_Index_f_NS_LUMO
  r_j_Atom_Fukui_Index_f_SN_HOMO
  r_j_Atom_Fukui_Index_f_SN_LUMO
  r_j_Atom_Fukui_Index_f_SS_HOMO
  r_j_Atom_Fukui_Index_f_SS_LUMO
  i_m_minimize_atom_index
  s_matsci_polymer_role
  i_rdk_index
  :::
  1 2 0.405835 -3.438417 -0.750542 900 2 -0.32550 -0.32550 6 A0A0A0  C1  -0.20676 0.0313 0.0509 -0.0098 0.0098 0 0 0.0411 0.0411 1 tail  <>
  2 2 1.366163 -2.473013 -0.598160 900 2 -0.07380 -0.07380 6 A0A0A0  C2  -0.19803 0.0417 0.0057 0.018 -0.018 0 0 0.0237 0.0237 2 <> <>
  3 2 0.791525 -1.177334 -0.284217 900 2 0.02365 0.02365 6 A0A0A0  C3  0.24003 0.0216 0.047 -0.0127 0.0127 0 0 0.0343 0.0343 3 <> <>
  4 2 -0.638787 -1.223629 -0.210805 900 2 -0.04005 -0.04005 6 A0A0A0  C4  -0.19357 0.0088 0.0044 0.0022 -0.0022 0 0 0.0066 0.0066 4 <> <>
  5 49 -1.213274 -2.860466 -0.545380 900 13 0.03280 0.03280 16 E1E11E  S5  0.02954 0.0774 0.0075 0.035 -0.035 0 0 0.0424 0.0424 5 <> <>
  6 2 1.417657 0.075093 -0.068782 900 2 0.00000 0.00000 6 A0A0A0  C6  -0.06587 0.0969 0.0325 0.0322 -0.0322 0 0 0.0647 0.0647 6 <> <>
  7 2 0.638741 1.223213 0.208279 900 2 -0.04005 -0.04005 6 A0A0A0  C7  0.07226 0.0087 0.0062 0.0012 -0.0012 0 0 0.0075 0.0075 7 <> <>
  8 2 -0.791675 1.176894 0.281852 900 2 0.02365 0.02365 6 A0A0A0  C8  -0.10368 0.0226 0.0236 -0.0005 0.0005 0 0 0.0231 0.0231 8 <> <>
  9 2 -1.417708 -0.075676 0.066983 900 2 0.00000 0.00000 6 A0A0A0  C9  0.2523 0.1053 0.0637 0.0208 -0.0208 0 0 0.0845 0.0845 9 <> <>
  10 49 1.213206 2.860342 0.541341 900 13 0.03280 0.03280 16 E1E11E  S10  -0.06768 0.0727 0.0356 0.0185 -0.0185 0 0 0.0541 0.0541 10 <> <>
  11 2 -0.405868 3.438450 0.746360 900 2 -0.32550 -0.32550 6 A0A0A0  C11  0.09671 0.0266 0.0633 -0.0183 0.0183 0 0 0.0449 0.0449 11 <> <>
  12 2 -1.366136 2.472718 0.595427 900 2 -0.07380 -0.07380 6 A0A0A0  C12  -0.13413 0.0451 0.1028 -0.0288 0.0288 0 0 0.074 0.074 12 <> <>
  13 2 -2.889253 -0.144740 0.129628 900 2 -0.08430 -0.08430 6 A0A0A0  C13  -0.19688 0.0484 0.0105 0.019 -0.019 0 0 0.0294 0.0294 13 <> <>
  14 2 2.889156 0.143588 -0.130627 900 2 -0.08430 -0.08430 6 A0A0A0  C14  -0.1093 0.0521 0.0045 0.0238 -0.0238 0 0 0.0283 0.0283 14 <> <>
  15 2 -3.667089 -1.094134 0.806950 900 2 -0.09390 -0.09390 6 A0A0A0  C15  -0.22835 0.0319 0.0175 0.0072 -0.0072 0 0 0.0247 0.0247 15 <> <>
  16 2 -5.044809 -0.907989 0.734691 900 2 0.25260 0.25260 6 A0A0A0  C16  0.27775 0.0214 -0.0002 0.0108 -0.0108 0 0 0.0106 0.0106 16 <> <>
  17 2 -5.470644 0.205322 0.009264 900 2 -0.19930 -0.19930 6 A0A0A0  C17  -0.04609 0.0697 0.0132 0.0283 -0.0283 0 0 0.0414 0.0414 17 <> <>
  18 2 3.667227 1.092714 -0.807784 900 2 -0.09390 -0.09390 6 A0A0A0  C18  -0.2348 0.0307 0.0094 0.0107 -0.0107 0 0 0.02 0.02 18 <> <>
  19 2 5.045079 0.907518 -0.733583 900 2 0.25260 0.25260 6 A0A0A0  C19  0.28561 0.0226 -0.0001 0.0114 -0.0114 0 0 0.0113 0.0113 19 <> <>
  20 2 5.470731 -0.204655 -0.006252 900 2 -0.19930 -0.19930 6 A0A0A0  C20  -0.07106 0.0709 0.0072 0.0318 -0.0318 0 0 0.039 0.039 20 <> <>
  21 3 -6.917765 0.592217 -0.190055 900 2 -0.06500 -0.06500 6 A0A0A0  C21  -0.34857 0.002 0.0012 0.0004 -0.0004 0 0 0.0016 0.0016 21 <> <>
  22 3 6.917829 -0.590934 0.194973 900 2 -0.06500 -0.06500 6 A0A0A0  C22  -0.33729 0.002 0.0008 0.0006 -0.0006 0 0 0.0014 0.0014 22 <> <>
  23 41 2.425937 -2.647358 -0.708752 900 21 0.12110 0.12110 1 FFFFFF  H23  0.11533 0.0002 0.0002 -0 0 0 0 0.0002 0.0002 23 <> <>
  24 41 -2.425823 2.647246 0.706419 900 21 0.12110 0.12110 1 FFFFFF  H24  0.13345 0.0002 0.0004 -0.0001 0.0001 0 0 0.0003 0.0003 24 <> <>
  25 41 -3.233997 -1.915292 1.357839 900 21 0.12650 0.12650 1 FFFFFF  H25  0.16482 0 0.0001 -0 0 0 0 0.0001 0.0001 25 <> <>
  26 41 3.234117 1.913036 -1.359911 900 21 0.12650 0.12650 1 FFFFFF  H26  0.17049 0 0.0002 -0.0001 0.0001 0 0 0.0001 0.0001 26 <> <>
  27 41 -6.988760 1.495665 -0.795494 900 21 0.06000 0.06000 1 FFFFFF  H27  0.14521 0 0.0001 -0 0 0 0 0 0 27 <> <>
  28 41 -7.395378 0.779146 0.771856 900 21 0.06000 0.06000 1 FFFFFF  H28  0.12217 0.0038 0.0007 0.0015 -0.0015 0 0 0.0023 0.0023 28 <> <>
  29 41 -7.457845 -0.208955 -0.695064 900 21 0.06000 0.06000 1 FFFFFF  H29  0.11802 0.0027 0.0005 0.0011 -0.0011 0 0 0.0016 0.0016 29 <> <>
  30 41 7.455665 0.208304 0.705255 900 21 0.06000 0.06000 1 FFFFFF  H30  0.11969 0.0028 0.0003 0.0013 -0.0013 0 0 0.0015 0.0015 30 <> <>
  31 41 7.398314 -0.772625 -0.766424 900 21 0.06000 0.06000 1 FFFFFF  H31  0.11795 0.0038 0.0004 0.0017 -0.0017 0 0 0.0021 0.0021 31 <> <>
  32 41 6.988040 -1.497050 0.796365 900 21 0.06000 0.06000 1 FFFFFF  H32  0.14195 -0 -0 0 -0 0 0 -0 -0 32 <> <>
  33 56 5.917398 1.749338 -1.335910 900 8 -0.22000 -0.22000 9 00FF7F  F33  -0.19151 0.0038 0.0001 0.0019 -0.0019 0 0 0.0019 0.0019 34 <> <>
  34 56 -5.916993 -1.749881 1.337081 900 8 -0.22000 -0.22000 9 00FF7F  F34  -0.19029 0.0036 0.0001 0.0017 -0.0017 0 0 0.0019 0.0019 35 <> <>
  35 112 -3.999207 1.154499 -0.668990 900 13 0.10340 0.10340 34 E1E11E  Se35  0.08315 0.0172 0.0226 -0.0027 0.0027 0 0 0.0199 0.0199 36 <> <>
  36 112 3.998840 -1.153722 0.671575 900 13 0.10340 0.10340 34 E1E11E  Se36  0.09049 0.0169 0.0101 0.0034 -0.0034 0 0 0.0135 0.0135 37 <> <>
  37 41 0.560252 -4.480698 -0.988911 900 21 0.26180 0.26180 1 FFFFFF  H37  0.20833 0 0 0 -0 0 0 0 0 38 <> <>
  38 2 -0.620050 4.886008 1.076060 900 2 0.00000 0.00000 6 A0A0A0  C38  0.00771 0.0018 0.1067 -0.0525 0.0525 0 0 0.0542 0.0542 1 <> 0
  39 49 -2.259064 5.500494 1.290061 900 13 0.00000 0.00000 16 E1E11E  S39  -0.03361 0.0056 0.0813 -0.0379 0.0379 0 0 0.0435 0.0435 2 <> 1
  40 2 -1.510354 7.045977 1.595317 900 2 0.00000 0.00000 6 A0A0A0  C40  0.40311 0.0073 0.0469 -0.0198 0.0198 0 0 0.0271 0.0271 3 <> 2
  41 2 -0.129363 6.916351 1.500661 900 2 0.00000 0.00000 6 A0A0A0  C41  0.06658 0.0055 0.0104 -0.0025 0.0025 0 0 0.008 0.008 4 <> 3
  42 25 0.368807 5.736423 1.216440 900 43 0.00000 0.00000 7 5757FF  N42  -0.23378 0.0061 0.0695 -0.0317 0.0317 0 0 0.0378 0.0378 5 <> 4
  43 25 -2.008526 8.225906 1.879539 900 43 0.00000 0.00000 7 5757FF  N43  -0.45258 0.0003 0.008 -0.0039 0.0039 0 0 0.0041 0.0041 6 <> 5
  44 2 -1.019668 9.076321 2.019918 900 2 0.00000 0.00000 6 A0A0A0  C44  -0.04281 0.0081 0.1012 -0.0465 0.0465 0 0 0.0546 0.0546 7 head  6
  45 49 0.619345 8.461835 1.805917 900 13 0.00000 0.00000 16 E1E11E  S45  0.03334 0.0002 0.0333 -0.0166 0.0166 0 0 0.0168 0.0168 8 <> 7
  46 41 -1.174252 10.121086 2.257877 900 21 0.00000 0.00000 1 FFFFFF  H46  0.19067 -0 0 -0 0 0 0 0 0 10 <> <>
  :::
 } 
 m_bond[52] { 
  # First column is bond index #
  i_m_from
  i_m_to
  i_m_order
  :::
  1 1 2 2
  2 1 5 1
  3 1 37 1
  4 2 3 1
  5 2 23 1
  6 3 4 2
  7 3 6 1
  8 4 9 1
  9 4 5 1
  10 6 7 2
  11 6 14 1
  12 7 8 1
  13 7 10 1
  14 8 12 1
  15 8 9 2
  16 9 13 1
  17 10 11 1
  18 11 12 2
  19 11 38 1
  20 12 24 1
  21 13 15 2
  22 13 35 1
  23 14 36 1
  24 14 18 2
  25 15 25 1
  26 15 16 1
  27 16 34 1
  28 16 17 2
  29 17 21 1
  30 17 35 1
  31 18 19 1
  32 18 26 1
  33 19 20 2
  34 19 33 1
  35 20 22 1
  36 20 36 1
  37 21 27 1
  38 21 28 1
  39 21 29 1
  40 22 30 1
  41 22 31 1
  42 22 32 1
  43 38 39 1
  44 38 42 2
  45 39 40 1
  46 40 41 2
  47 40 43 1
  48 41 42 1
  49 41 45 1
  50 43 44 2
  51 44 45 1
  52 44 46 1
  :::
 } 
} 

f_m_ct { 
 s_m_title
 i_m_ct_stereo_status
 r_j_HOMO-LUMO_Gap_Hartree
 s_m_subgroup_title
 s_m_subgroupid
 b_m_subgroup_collapsed
 i_m_ct_format
 :::
 D58,A5 
  1
  0.10895
  ALL-structures-1320 
  ALL-structures-1320 
  0
  2
 m_atom[50] { 
  # First column is atom index #
  i_m_mmod_type
  r_m_x_coord
  r_m_y_coord
  r_m_z_coord
  i_m_residue_number
  i_m_color
  r_m_charge1
  r_m_charge2
  i_m_atomic_number
  s_m_color_rgb
  s_m_atom_name
  r_j_Atom_Charge_from_ESP
  r_j_Atom_Fukui_Index_f_NN_HOMO
  r_j_Atom_Fukui_Index_f_NN_LUMO
  r_j_Atom_Fukui_Index_f_NS_HOMO
  r_j_Atom_Fukui_Index_f_NS_LUMO
  r_j_Atom_Fukui_Index_f_SN_HOMO
  r_j_Atom_Fukui_Index_f_SN_LUMO
  r_j_Atom_Fukui_Index_f_SS_HOMO
  r_j_Atom_Fukui_Index_f_SS_LUMO
  i_m_minimize_atom_index
  s_matsci_polymer_role
  i_rdk_index
  :::
  1 2 0.405835 -3.438417 -0.750542 900 2 -0.32550 -0.32550 6 A0A0A0  C1  -0.21069 0.0341 0.0067 0.0137 -0.0137 0 0 0.0204 0.0204 1 tail  <>
  2 2 1.366163 -2.473013 -0.598160 900 2 -0.07380 -0.07380 6 A0A0A0  C2  -0.20943 0.0425 0.0012 0.0207 -0.0207 0 0 0.0219 0.0219 2 <> <>
  3 2 0.791525 -1.177334 -0.284217 900 2 0.02365 0.02365 6 A0A0A0  C3  0.25112 0.0244 0.0053 0.0095 -0.0095 0 0 0.0148 0.0148 3 <> <>
  4 2 -0.638787 -1.223629 -0.210805 900 2 -0.04005 -0.04005 6 A0A0A0  C4  -0.16274 0.008 0.0023 0.0029 -0.0029 0 0 0.0052 0.0052 4 <> <>
  5 49 -1.213274 -2.860466 -0.545380 900 13 0.03280 0.03280 16 E1E11E  S5  0.01968 0.079 0.0005 0.0393 -0.0393 0 0 0.0398 0.0398 5 <> <>
  6 2 1.417657 0.075093 -0.068782 900 2 0.00000 0.00000 6 A0A0A0  C6  -0.07722 0.0979 0.0083 0.0448 -0.0448 0 0 0.0531 0.0531 6 <> <>
  7 2 0.638741 1.223213 0.208279 900 2 -0.04005 -0.04005 6 A0A0A0  C7  0.03772 0.0061 0.0012 0.0025 -0.0025 0 0 0.0036 0.0036 7 <> <>
  8 2 -0.791675 1.176894 0.281852 900 2 0.02365 0.02365 6 A0A0A0  C8  0.0377 0.0213 0.0009 0.0102 -0.0102 0 0 0.0111 0.0111 8 <> <>
  9 2 -1.417708 -0.075676 0.066983 900 2 0.00000 0.00000 6 A0A0A0  C9  0.11426 0.1105 0.0082 0.0512 -0.0512 0 0 0.0594 0.0594 9 <> <>
  10 49 1.213206 2.860342 0.541341 900 13 0.03280 0.03280 16 E1E11E  S10  -0.0305 0.0767 0.0062 0.0352 -0.0352 0 0 0.0414 0.0414 10 <> <>
  11 2 -0.405868 3.438450 0.746360 900 2 -0.32550 -0.32550 6 A0A0A0  C11  -0.13022 0.031 0.0114 0.0098 -0.0098 0 0 0.0212 0.0212 11 <> <>
  12 2 -1.366136 2.472718 0.595427 900 2 -0.07380 -0.07380 6 A0A0A0  C12  -0.10203 0.0563 0.0143 0.021 -0.021 0 0 0.0353 0.0353 12 <> <>
  13 2 -2.889253 -0.144740 0.129628 900 2 -0.08430 -0.08430 6 A0A0A0  C13  -0.12267 0.045 0.0014 0.0218 -0.0218 0 0 0.0232 0.0232 13 <> <>
  14 2 2.889156 0.143588 -0.130627 900 2 -0.08430 -0.08430 6 A0A0A0  C14  -0.09281 0.0461 0.0013 0.0224 -0.0224 0 0 0.0237 0.0237 14 <> <>
  15 2 -3.667089 -1.094134 0.806950 900 2 -0.09390 -0.09390 6 A0A0A0  C15  -0.24691 0.0315 0.0032 0.0141 -0.0141 0 0 0.0173 0.0173 15 <> <>
  16 2 -5.044809 -0.907989 0.734691 900 2 0.25260 0.25260 6 A0A0A0  C16  0.27211 0.0195 -0.0001 0.0098 -0.0098 0 0 0.0097 0.0097 16 <> <>
  17 2 -5.470644 0.205322 0.009264 900 2 -0.19930 -0.19930 6 A0A0A0  C17  -0.04671 0.0656 0.0023 0.0317 -0.0317 0 0 0.0339 0.0339 17 <> <>
  18 2 3.667227 1.092714 -0.807784 900 2 -0.09390 -0.09390 6 A0A0A0  C18  -0.25097 0.0297 0.0024 0.0136 -0.0136 0 0 0.016 0.016 18 <> <>
  19 2 5.045079 0.907518 -0.733583 900 2 0.25260 0.25260 6 A0A0A0  C19  0.28403 0.0197 0.0001 0.0098 -0.0098 0 0 0.0099 0.0099 19 <> <>
  20 2 5.470731 -0.204655 -0.006252 900 2 -0.19930 -0.19930 6 A0A0A0  C20  -0.06841 0.0646 0.0021 0.0312 -0.0312 0 0 0.0334 0.0334 20 <> <>
  21 3 -6.917765 0.592217 -0.190055 900 2 -0.06500 -0.06500 6 A0A0A0  C21  -0.35749 0.0018 0.0002 0.0008 -0.0008 0 0 0.001 0.001 21 <> <>
  22 3 6.917829 -0.590934 0.194973 900 2 -0.06500 -0.06500 6 A0A0A0  C22  -0.34757 0.0018 0.0001 0.0008 -0.0008 0 0 0.0009 0.0009 22 <> <>
  23 41 2.425937 -2.647358 -0.708752 900 21 0.12110 0.12110 1 FFFFFF  H23  0.11918 0.0001 0 0.0001 -0.0001 0 0 0.0001 0.0001 23 <> <>
  24 41 -2.425823 2.647246 0.706419 900 21 0.12110 0.12110 1 FFFFFF  H24  0.05074 0.0001 0.0001 0 -0 0 0 0.0001 0.0001 24 <> <>
  25 41 -3.233997 -1.915292 1.357839 900 21 0.12650 0.12650 1 FFFFFF  H25  0.17086 0 0 0 -0 0 0 0 0 25 <> <>
  26 41 3.234117 1.913036 -1.359911 900 21 0.12650 0.12650 1 FFFFFF  H26  0.17383 0 0 -0 0 0 0 0 0 26 <> <>
  27 41 -6.988760 1.495665 -0.795494 900 21 0.06000 0.06000 1 FFFFFF  H27  0.14579 0 0 -0 0 0 0 0 0 27 <> <>
  28 41 -7.395378 0.779146 0.771856 900 21 0.06000 0.06000 1 FFFFFF  H28  0.12432 0.0035 0.0001 0.0017 -0.0017 0 0 0.0018 0.0018 28 <> <>
  29 41 -7.457845 -0.208955 -0.695064 900 21 0.06000 0.06000 1 FFFFFF  H29  0.11963 0.0025 0.0001 0.0012 -0.0012 0 0 0.0013 0.0013 29 <> <>
  30 41 7.455665 0.208304 0.705255 900 21 0.06000 0.06000 1 FFFFFF  H30  0.12124 0.0025 0.0001 0.0012 -0.0012 0 0 0.0013 0.0013 30 <> <>
  31 41 7.398314 -0.772625 -0.766424 900 21 0.06000 0.06000 1 FFFFFF  H31  0.12039 0.0035 0.0001 0.0017 -0.0017 0 0 0.0018 0.0018 31 <> <>
  32 41 6.988040 -1.497050 0.796365 900 21 0.06000 0.06000 1 FFFFFF  H32  0.1442 0 0 -0 0 0 0 0 0 32 <> <>
  33 56 5.917398 1.749338 -1.335910 900 8 -0.22000 -0.22000 9 00FF7F  F33  -0.19022 0.0033 0 0.0016 -0.0016 0 0 0.0016 0.0016 34 <> <>
  34 56 -5.916993 -1.749881 1.337081 900 8 -0.22000 -0.22000 9 00FF7F  F34  -0.1893 0.0032 0 0.0016 -0.0016 0 0 0.0016 0.0016 35 <> <>
  35 112 -3.999207 1.154499 -0.668990 900 13 0.10340 0.10340 34 E1E11E  Se35  0.07583 0.0176 0.0033 0.0072 -0.0072 0 0 0.0104 0.0104 36 <> <>
  36 112 3.998840 -1.153722 0.671575 900 13 0.10340 0.10340 34 E1E11E  Se36  0.08489 0.0163 0.0024 0.0069 -0.0069 0 0 0.0093 0.0093 37 <> <>
  37 41 0.560252 -4.480698 -0.988911 900 21 0.26180 0.26180 1 FFFFFF  H37  0.20795 0 0 0 -0 0 0 0 0 38 <> <>
  38 2 2.949906 9.477694 1.918636 900 2 0.00000 0.00000 6 A0A0A0  C38  -0.26771 0.0027 0.1096 -0.0535 0.0535 0 0 0.0561 0.0561 1 <> 0
  39 49 2.732533 7.791164 1.556838 900 13 0.00000 0.00000 16 E1E11E  S39  0.05766 0.001 0.0994 -0.0492 0.0492 0 0 0.0502 0.0502 2 <> 1
  40 2 1.023925 8.044184 1.694396 900 2 0.00000 0.00000 6 A0A0A0  C40  0.29444 0.0001 0.0926 -0.0462 0.0462 0 0 0.0464 0.0464 3 <> 2
  41 25 0.660935 9.271436 1.982595 900 43 0.00000 0.00000 7 5757FF  N41  -0.42272 0.0014 0.082 -0.0403 0.0403 0 0 0.0417 0.0417 4 <> 3
  42 2 1.705101 10.070329 2.108960 900 2 0.00000 0.00000 6 A0A0A0  C42  0.08177 0.0006 0.0034 -0.0014 0.0014 0 0 0.002 0.002 5 head  4
  43 2 0.061126 6.912153 1.490621 900 2 0.00000 0.00000 6 A0A0A0  C43  0.13638 0.0053 0.1147 -0.0547 0.0547 0 0 0.06 0.06 6 <> 5
  44 25 0.424116 5.684901 1.202423 900 43 0.00000 0.00000 7 5757FF  N44  -0.39062 0.0007 0.0691 -0.0342 0.0342 0 0 0.0349 0.0349 7 <> 6
  45 2 -0.620050 4.886008 1.076060 900 2 0.00000 0.00000 6 A0A0A0  C45  0.409 0.0028 0.0072 -0.0022 0.0022 0 0 0.005 0.005 8 <> 7
  46 2 -1.864855 5.478644 1.266382 900 2 0.00000 0.00000 6 A0A0A0  C46  -0.36324 0.0162 0.1919 -0.0878 0.0878 0 0 0.104 0.104 9 <> 8
  47 49 -1.647482 7.165174 1.628178 900 13 0.00000 0.00000 16 E1E11E  S47  0.06429 0.0034 0.1442 -0.0704 0.0704 0 0 0.0738 0.0738 10 <> 9
  48 41 3.931927 9.927520 1.970939 900 21 0.00000 0.00000 1 FFFFFF  H48  0.19816 -0 0 -0 0 0 0 0 0 12 <> <>
  49 41 1.550365 11.116124 2.347153 900 21 0.00000 0.00000 1 FFFFFF  H49  0.114 0 -0 0 -0 0 0 0 0 13 <> <>
  50 41 -2.846875 5.028817 1.214080 900 21 0.00000 0.00000 1 FFFFFF  H50  0.249 -0 0 -0 0 0 0 -0 -0 14 <> <>
  :::
 } 
 m_bond[56] { 
  # First column is bond index #
  i_m_from
  i_m_to
  i_m_order
  :::
  1 1 2 2
  2 1 5 1
  3 1 37 1
  4 2 3 1
  5 2 23 1
  6 3 4 2
  7 3 6 1
  8 4 9 1
  9 4 5 1
  10 6 7 2
  11 6 14 1
  12 7 8 1
  13 7 10 1
  14 8 12 1
  15 8 9 2
  16 9 13 1
  17 10 11 1
  18 11 12 2
  19 11 45 1
  20 12 24 1
  21 13 15 2
  22 13 35 1
  23 14 36 1
  24 14 18 2
  25 15 25 1
  26 15 16 1
  27 16 34 1
  28 16 17 2
  29 17 21 1
  30 17 35 1
  31 18 19 1
  32 18 26 1
  33 19 20 2
  34 19 33 1
  35 20 22 1
  36 20 36 1
  37 21 27 1
  38 21 28 1
  39 21 29 1
  40 22 30 1
  41 22 31 1
  42 22 32 1
  43 38 39 1
  44 38 42 2
  45 38 48 1
  46 39 40 1
  47 40 41 2
  48 40 43 1
  49 41 42 1
  50 42 49 1
  51 43 44 2
  52 43 47 1
  53 44 45 1
  54 45 46 2
  55 46 47 1
  56 46 50 1
  :::
 } 
} 

f_m_ct { 
 s_m_title
 i_m_ct_stereo_status
 r_j_HOMO-LUMO_Gap_Hartree
 s_m_subgroup_title
 s_m_subgroupid
 b_m_subgroup_collapsed
 i_m_ct_format
 :::
 D58,A6 
  1
  0.08183
  ALL-structures-1320 
  ALL-structures-1320 
  0
  2
 m_atom[49] { 
  # First column is atom index #
  i_m_mmod_type
  r_m_x_coord
  r_m_y_coord
  r_m_z_coord
  i_m_residue_number
  i_m_color
  r_m_charge1
  r_m_charge2
  i_m_atomic_number
  i_m_representation
  s_m_color_rgb
  s_m_atom_name
  r_j_Atom_Charge_from_ESP
  r_j_Atom_Fukui_Index_f_NN_HOMO
  r_j_Atom_Fukui_Index_f_NN_LUMO
  r_j_Atom_Fukui_Index_f_NS_HOMO
  r_j_Atom_Fukui_Index_f_NS_LUMO
  r_j_Atom_Fukui_Index_f_SN_HOMO
  r_j_Atom_Fukui_Index_f_SN_LUMO
  r_j_Atom_Fukui_Index_f_SS_HOMO
  r_j_Atom_Fukui_Index_f_SS_LUMO
  i_m_minimize_atom_index
  s_matsci_polymer_role
  i_rdk_index
  :::
  1 2 0.405835 -3.438417 -0.750542 900 2 -0.32550 -0.32550 6 0 A0A0A0  C1  -0.20111 0.0308 0.0075 0.0116 -0.0116 0 0 0.0191 0.0191 1 tail  <>
  2 2 1.366163 -2.473013 -0.598160 900 2 -0.07380 -0.07380 6 0 A0A0A0  C2  -0.21237 0.0414 0.0002 0.0206 -0.0206 0 0 0.0208 0.0208 2 <> <>
  3 2 0.791525 -1.177334 -0.284217 900 2 0.02365 0.02365 6 0 A0A0A0  C3  0.24709 0.0215 0.0081 0.0067 -0.0067 0 0 0.0148 0.0148 3 <> <>
  4 2 -0.638787 -1.223629 -0.210805 900 2 -0.04005 -0.04005 6 0 A0A0A0  C4  -0.18838 0.009 0.0005 0.0042 -0.0042 0 0 0.0047 0.0047 4 <> <>
  5 49 -1.213274 -2.860466 -0.545380 900 13 0.03280 0.03280 16 0 E1E11E  S5  0.02292 0.0778 0.0016 0.0381 -0.0381 0 0 0.0397 0.0397 5 <> <>
  6 2 1.417657 0.075093 -0.068782 900 2 0.00000 0.00000 6 0 A0A0A0  C6  -0.03898 0.0992 0.0025 0.0484 -0.0484 0 0 0.0508 0.0508 6 <> <>
  7 2 0.638741 1.223213 0.208279 900 2 -0.04005 -0.04005 6 0 A0A0A0  C7  0.03451 0.007 0.0033 0.0018 -0.0018 0 0 0.0052 0.0052 7 <> <>
  8 2 -0.791675 1.176894 0.281852 900 2 0.02365 0.02365 6 0 A0A0A0  C8  -0.07453 0.0242 -0.0009 0.0125 -0.0125 0 0 0.0116 0.0116 8 <> <>
  9 2 -1.417708 -0.075676 0.066983 900 2 0.00000 0.00000 6 0 A0A0A0  C9  0.22036 0.1038 0.0122 0.0458 -0.0458 0 0 0.058 0.058 9 <> <>
  10 49 1.213206 2.860342 0.541341 900 13 0.03280 0.03280 16 0 E1E11E  S10  -0.06893 0.0726 0.0072 0.0327 -0.0327 0 0 0.0399 0.0399 10 <> <>
  11 2 -0.405868 3.438450 0.746360 900 2 -0.32550 -0.32550 6 0 A0A0A0  C11  -0.04415 0.0347 0.0096 0.0126 -0.0126 0 0 0.0221 0.0221 11 <> <>
  12 2 -1.366136 2.472718 0.595427 900 2 -0.07380 -0.07380 6 0 A0A0A0  C12  -0.00437 0.046 0.0373 0.0043 -0.0043 0 0 0.0417 0.0417 12 <> <>
  13 2 -2.889253 -0.144740 0.129628 900 2 -0.08430 -0.08430 6 0 A0A0A0  C13  -0.20218 0.0553 -0.0003 0.0278 -0.0278 0 0 0.0275 0.0275 13 <> <>
  14 2 2.889156 0.143588 -0.130627 900 2 -0.08430 -0.08430 6 0 A0A0A0  C14  -0.12241 0.0435 -0.0007 0.0221 -0.0221 0 0 0.0214 0.0214 14 <> <>
  15 2 -3.667089 -1.094134 0.806950 900 2 -0.09390 -0.09390 6 0 A0A0A0  C15  -0.20732 0.0323 0.0016 0.0153 -0.0153 0 0 0.017 0.017 15 <> <>
  16 2 -5.044809 -0.907989 0.734691 900 2 0.25260 0.25260 6 0 A0A0A0  C16  0.25233 0.0243 0.0002 0.0121 -0.0121 0 0 0.0123 0.0123 16 <> <>
  17 2 -5.470644 0.205322 0.009264 900 2 -0.19930 -0.19930 6 0 A0A0A0  C17  -0.03551 0.0746 0.0016 0.0365 -0.0365 0 0 0.0381 0.0381 17 <> <>
  18 2 3.667227 1.092714 -0.807784 900 2 -0.09390 -0.09390 6 0 A0A0A0  C18  -0.23351 0.0301 0.0003 0.0149 -0.0149 0 0 0.0152 0.0152 18 <> <>
  19 2 5.045079 0.907518 -0.733583 900 2 0.25260 0.25260 6 0 A0A0A0  C19  0.27989 0.0192 -0 0.0096 -0.0096 0 0 0.0096 0.0096 19 <> <>
  20 2 5.470731 -0.204655 -0.006252 900 2 -0.19930 -0.19930 6 0 A0A0A0  C20  -0.06724 0.0631 0.0003 0.0314 -0.0314 0 0 0.0317 0.0317 20 <> <>
  21 3 -6.917765 0.592217 -0.190055 900 2 -0.06500 -0.06500 6 0 A0A0A0  C21  -0.32302 0.0021 0.0001 0.001 -0.001 0 0 0.0011 0.0011 21 <> <>
  22 3 6.917829 -0.590934 0.194973 900 2 -0.06500 -0.06500 6 0 A0A0A0  C22  -0.34246 0.0017 0 0.0008 -0.0008 0 0 0.0009 0.0009 22 <> <>
  23 41 2.425937 -2.647358 -0.708752 900 21 0.12110 0.12110 1 0 FFFFFF  H23  0.12101 0.0001 0 0.0001 -0.0001 0 0 0.0001 0.0001 23 <> <>
  24 41 -2.425823 2.647246 0.706419 900 21 0.12110 0.12110 1 0 FFFFFF  H24  0.0603 0.0002 0.0001 0 -0 0 0 0.0001 0.0001 24 <> <>
  25 41 -3.233997 -1.915292 1.357839 900 21 0.12650 0.12650 1 0 FFFFFF  H25  0.1609 0 0 0 -0 0 0 0 0 25 <> <>
  26 41 3.234117 1.913036 -1.359911 900 21 0.12650 0.12650 1 0 FFFFFF  H26  0.16796 0 0 -0 0 0 0 0 0 26 <> <>
  27 41 -6.988760 1.495665 -0.795494 900 21 0.06000 0.06000 1 0 FFFFFF  H27  0.13217 0 0 -0 0 0 0 0 0 27 <> <>
  28 41 -7.395378 0.779146 0.771856 900 21 0.06000 0.06000 1 0 FFFFFF  H28  0.11481 0.004 0.0001 0.002 -0.002 0 0 0.002 0.002 28 <> <>
  29 41 -7.457845 -0.208955 -0.695064 900 21 0.06000 0.06000 1 0 FFFFFF  H29  0.10891 0.0029 0 0.0014 -0.0014 0 0 0.0015 0.0015 29 <> <>
  30 41 7.455665 0.208304 0.705255 900 21 0.06000 0.06000 1 0 FFFFFF  H30  0.1185 0.0024 0 0.0012 -0.0012 0 0 0.0012 0.0012 30 <> <>
  31 41 7.398314 -0.772625 -0.766424 900 21 0.06000 0.06000 1 0 FFFFFF  H31  0.12016 0.0034 0 0.0017 -0.0017 0 0 0.0017 0.0017 31 <> <>
  32 41 6.988040 -1.497050 0.796365 900 21 0.06000 0.06000 1 0 FFFFFF  H32  0.14298 0 -0 0 -0 0 0 -0 -0 32 <> <>
  33 56 5.917398 1.749338 -1.335910 900 8 -0.22000 -0.22000 9 0 00FF7F  F33  -0.19181 0.0032 0 0.0016 -0.0016 0 0 0.0016 0.0016 34 <> <>
  34 56 -5.916993 -1.749881 1.337081 900 8 -0.22000 -0.22000 9 0 00FF7F  F34  -0.1886 0.0041 0 0.002 -0.002 0 0 0.0021 0.0021 35 <> <>
  35 112 -3.999207 1.154499 -0.668990 900 13 0.10340 0.10340 34 0 E1E11E  Se35  0.08957 0.0185 0.0033 0.0076 -0.0076 0 0 0.0109 0.0109 36 <> <>
  36 112 3.998840 -1.153722 0.671575 900 13 0.10340 0.10340 34 0 E1E11E  Se36  0.08764 0.0163 0.0004 0.008 -0.008 0 0 0.0084 0.0084 37 <> <>
  37 41 0.560252 -4.480698 -0.988911 900 21 0.26180 0.26180 1 0 FFFFFF  H37  0.20557 0 0 0 -0 0 0 0 0 38 <> <>
  38 2 -1.908851 5.407224 1.252727 900 2 0.00000 0.00000 6 3 A0A0A0  C38  0.20117 0.0019 0.0151 -0.0066 0.0066 0 0 0.0085 0.0085 1 <> 0
  39 2 -0.620050 4.886008 1.076060 900 2 0.00000 0.00000 6 3 A0A0A0  C39  -0.0031 0.0009 0.0792 -0.0391 0.0391 0 0 0.04 0.04 2 <> 1
  40 2 0.458260 5.766011 1.218690 900 2 0.00000 0.00000 6 3 A0A0A0  C40  -0.18883 0.0114 0.0857 -0.0372 0.0372 0 0 0.0486 0.0486 3 <> 2
  41 2 0.262040 7.115813 1.525957 900 2 0.00000 0.00000 6 3 A0A0A0  C41  -0.07177 0.0009 0.0528 -0.0259 0.0259 0 0 0.0268 0.0268 4 <> 3
  42 2 -1.021047 7.644480 1.703995 900 2 0.00000 0.00000 6 3 A0A0A0  C42  -0.39417 0.0114 0.1076 -0.0481 0.0481 0 0 0.0595 0.0595 5 head  4
  43 2 -2.106950 6.769950 1.562937 900 2 0.00000 0.00000 6 3 A0A0A0  C43  0.49236 0.0003 0.014 -0.0068 0.0068 0 0 0.0072 0.0072 6 <> 5
  44 25 -3.397096 7.149634 1.708434 900 43 0.00000 0.00000 7 3 5757FF  N44  -0.47351 0.0016 0.1748 -0.0866 0.0866 0 0 0.0882 0.0882 7 <> 6
  45 49 -4.278760 5.750722 1.441883 900 13 0.00000 0.00000 16 3 E1E11E  S45  0.3306 0.0015 0.2185 -0.1085 0.1085 0 0 0.11 0.11 8 <> 7
  46 25 -3.036320 4.667839 1.143481 900 43 0.00000 0.00000 7 3 5757FF  N46  -0.34045 0.0007 0.1559 -0.0776 0.0776 0 0 0.0783 0.0783 9 <> 8
  47 41 1.467851 5.396869 1.088937 900 21 0.00000 0.00000 1 3 FFFFFF  H47  0.17093 -0 0 -0 0 0 0 -0 -0 11 <> <>
  48 41 1.123831 7.763385 1.627649 900 21 0.00000 0.00000 1 3 FFFFFF  H48  0.14223 0 -0 0 -0 0 0 0 0 12 <> <>
  49 41 -1.170108 8.688465 1.941518 900 21 0.00000 0.00000 1 3 FFFFFF  H49  0.19384 0 0 0 -0 0 0 0 0 13 <> <>
  :::
 } 
 m_bond[55] { 
  # First column is bond index #
  i_m_from
  i_m_to
  i_m_order
  i_m_from_rep
  i_m_to_rep
  :::
  1 1 2 2 1 1
  2 1 5 1 1 1
  3 1 37 1 1 1
  4 2 3 1 1 1
  5 2 23 1 1 1
  6 3 4 2 1 1
  7 3 6 1 1 1
  8 4 9 1 1 1
  9 4 5 1 1 1
  10 6 7 2 1 1
  11 6 14 1 1 1
  12 7 8 1 1 1
  13 7 10 1 1 1
  14 8 12 1 1 1
  15 8 9 2 1 1
  16 9 13 1 1 1
  17 10 11 1 1 1
  18 11 12 2 1 1
  19 11 39 1 1 1
  20 12 24 1 1 1
  21 13 15 2 1 1
  22 13 35 1 1 1
  23 14 36 1 1 1
  24 14 18 2 1 1
  25 15 25 1 1 1
  26 15 16 1 1 1
  27 16 34 1 1 1
  28 16 17 2 1 1
  29 17 21 1 1 1
  30 17 35 1 1 1
  31 18 19 1 1 1
  32 18 26 1 1 1
  33 19 20 2 1 1
  34 19 33 1 1 1
  35 20 22 1 1 1
  36 20 36 1 1 1
  37 21 27 1 1 1
  38 21 28 1 1 1
  39 21 29 1 1 1
  40 22 30 1 1 1
  41 22 31 1 1 1
  42 22 32 1 1 1
  43 38 39 1 3 3
  44 38 43 1 3 3
  45 38 46 2 3 3
  46 39 40 2 3 3
  47 40 41 1 3 3
  48 40 47 1 3 3
  49 41 42 2 3 3
  50 41 48 1 3 3
  51 42 43 1 3 3
  52 42 49 1 3 3
  53 43 44 2 3 3
  54 44 45 1 3 3
  55 45 46 1 3 3
  :::
 } 
} 

f_m_ct { 
 s_m_title
 i_m_ct_stereo_status
 r_j_HOMO-LUMO_Gap_Hartree
 s_m_subgroup_title
 s_m_subgroupid
 b_m_subgroup_collapsed
 i_m_ct_format
 :::
 D58,A7 
  1
  0.06757
  ALL-structures-1320 
  ALL-structures-1320 
  0
  2
 m_atom[48] { 
  # First column is atom index #
  i_m_mmod_type
  r_m_x_coord
  r_m_y_coord
  r_m_z_coord
  i_m_residue_number
  i_m_color
  r_m_charge1
  r_m_charge2
  i_m_atomic_number
  s_m_color_rgb
  s_m_atom_name
  r_j_Atom_Charge_from_ESP
  r_j_Atom_Fukui_Index_f_NN_HOMO
  r_j_Atom_Fukui_Index_f_NN_LUMO
  r_j_Atom_Fukui_Index_f_NS_HOMO
  r_j_Atom_Fukui_Index_f_NS_LUMO
  r_j_Atom_Fukui_Index_f_SN_HOMO
  r_j_Atom_Fukui_Index_f_SN_LUMO
  r_j_Atom_Fukui_Index_f_SS_HOMO
  r_j_Atom_Fukui_Index_f_SS_LUMO
  i_m_minimize_atom_index
  s_matsci_polymer_role
  i_rdk_index
  :::
  1 2 0.405835 -3.438417 -0.750542 900 2 -0.32550 -0.32550 6 A0A0A0  C1  -0.20134 0.0276 0.008 0.0098 -0.0098 0 0 0.0178 0.0178 1 tail  <>
  2 2 1.366163 -2.473013 -0.598160 900 2 -0.07380 -0.07380 6 A0A0A0  C2  -0.2115 0.0413 0.0002 0.0205 -0.0205 0 0 0.0208 0.0208 2 <> <>
  3 2 0.791525 -1.177334 -0.284217 900 2 0.02365 0.02365 6 A0A0A0  C3  0.26865 0.0191 0.0095 0.0048 -0.0048 0 0 0.0143 0.0143 3 <> <>
  4 2 -0.638787 -1.223629 -0.210805 900 2 -0.04005 -0.04005 6 A0A0A0  C4  -0.18811 0.0114 0.0006 0.0054 -0.0054 0 0 0.006 0.006 4 <> <>
  5 49 -1.213274 -2.860466 -0.545380 900 13 0.03280 0.03280 16 E1E11E  S5  0.02112 0.079 0.0016 0.0387 -0.0387 0 0 0.0403 0.0403 5 <> <>
  6 2 1.417657 0.075093 -0.068782 900 2 0.00000 0.00000 6 A0A0A0  C6  -0.08545 0.1033 0.0009 0.0512 -0.0512 0 0 0.0521 0.0521 6 <> <>
  7 2 0.638741 1.223213 0.208279 900 2 -0.04005 -0.04005 6 A0A0A0  C7  0.07802 0.0121 0.0058 0.0031 -0.0031 0 0 0.0089 0.0089 7 <> <>
  8 2 -0.791675 1.176894 0.281852 900 2 0.02365 0.02365 6 A0A0A0  C8  -0.0885 0.0182 0.0006 0.0088 -0.0088 0 0 0.0094 0.0094 8 <> <>
  9 2 -1.417708 -0.075676 0.066983 900 2 0.00000 0.00000 6 A0A0A0  C9  0.20713 0.102 0.0126 0.0447 -0.0447 0 0 0.0573 0.0573 9 <> <>
  10 49 1.213206 2.860342 0.541341 900 13 0.03280 0.03280 16 E1E11E  S10  -0.03023 0.0874 0.006 0.0407 -0.0407 0 0 0.0467 0.0467 10 <> <>
  11 2 -0.405868 3.438450 0.746360 900 2 -0.32550 -0.32550 6 A0A0A0  C11  -0.20308 0.0246 0.0057 0.0094 -0.0094 0 0 0.0151 0.0151 11 <> <>
  12 2 -1.366136 2.472718 0.595427 900 2 -0.07380 -0.07380 6 A0A0A0  C12  0.0539 0.0378 0.0415 -0.0019 0.0019 0 0 0.0396 0.0396 12 <> <>
  13 2 -2.889253 -0.144740 0.129628 900 2 -0.08430 -0.08430 6 A0A0A0  C13  -0.1881 0.0477 0.0011 0.0233 -0.0233 0 0 0.0244 0.0244 13 <> <>
  14 2 2.889156 0.143588 -0.130627 900 2 -0.08430 -0.08430 6 A0A0A0  C14  -0.10434 0.0543 0.0001 0.0271 -0.0271 0 0 0.0272 0.0272 14 <> <>
  15 2 -3.667089 -1.094134 0.806950 900 2 -0.09390 -0.09390 6 A0A0A0  C15  -0.21337 0.031 0.0014 0.0148 -0.0148 0 0 0.0162 0.0162 15 <> <>
  16 2 -5.044809 -0.907989 0.734691 900 2 0.25260 0.25260 6 A0A0A0  C16  0.25559 0.0212 0.0004 0.0104 -0.0104 0 0 0.0108 0.0108 16 <> <>
  17 2 -5.470644 0.205322 0.009264 900 2 -0.19930 -0.19930 6 A0A0A0  C17  -0.0358 0.0678 0.0017 0.0331 -0.0331 0 0 0.0348 0.0348 17 <> <>
  18 2 3.667227 1.092714 -0.807784 900 2 -0.09390 -0.09390 6 A0A0A0  C18  -0.24865 0.0332 0.0001 0.0166 -0.0166 0 0 0.0167 0.0167 18 <> <>
  19 2 5.045079 0.907518 -0.733583 900 2 0.25260 0.25260 6 A0A0A0  C19  0.28797 0.0234 -0 0.0117 -0.0117 0 0 0.0117 0.0117 19 <> <>
  20 2 5.470731 -0.204655 -0.006252 900 2 -0.19930 -0.19930 6 A0A0A0  C20  -0.06965 0.0748 0.0001 0.0374 -0.0374 0 0 0.0375 0.0375 20 <> <>
  21 3 -6.917765 0.592217 -0.190055 900 2 -0.06500 -0.06500 6 A0A0A0  C21  -0.33019 0.0019 0 0.001 -0.001 0 0 0.001 0.001 21 <> <>
  22 3 6.917829 -0.590934 0.194973 900 2 -0.06500 -0.06500 6 A0A0A0  C22  -0.34385 0.0021 0 0.001 -0.001 0 0 0.001 0.001 22 <> <>
  23 41 2.425937 -2.647358 -0.708752 900 21 0.12110 0.12110 1 FFFFFF  H23  0.11908 0.0002 0 0.0001 -0.0001 0 0 0.0001 0.0001 23 <> <>
  24 41 -2.425823 2.647246 0.706419 900 21 0.12110 0.12110 1 FFFFFF  H24  0.03337 0.0002 0.0001 0.0001 -0.0001 0 0 0.0001 0.0001 24 <> <>
  25 41 -3.233997 -1.915292 1.357839 900 21 0.12650 0.12650 1 FFFFFF  H25  0.16292 0 0 0 -0 0 0 0 0 25 <> <>
  26 41 3.234117 1.913036 -1.359911 900 21 0.12650 0.12650 1 FFFFFF  H26  0.17494 0 0 0 -0 0 0 0 0 26 <> <>
  27 41 -6.988760 1.495665 -0.795494 900 21 0.06000 0.06000 1 FFFFFF  H27  0.13451 0 0 -0 0 0 0 0 0 27 <> <>
  28 41 -7.395378 0.779146 0.771856 900 21 0.06000 0.06000 1 FFFFFF  H28  0.11636 0.0036 0.0001 0.0018 -0.0018 0 0 0.0019 0.0019 28 <> <>
  29 41 -7.457845 -0.208955 -0.695064 900 21 0.06000 0.06000 1 FFFFFF  H29  0.1123 0.0026 0.0001 0.0013 -0.0013 0 0 0.0013 0.0013 29 <> <>
  30 41 7.455665 0.208304 0.705255 900 21 0.06000 0.06000 1 FFFFFF  H30  0.12067 0.003 0 0.0015 -0.0015 0 0 0.0015 0.0015 30 <> <>
  31 41 7.398314 -0.772625 -0.766424 900 21 0.06000 0.06000 1 FFFFFF  H31  0.11933 0.004 0 0.002 -0.002 0 0 0.002 0.002 31 <> <>
  32 41 6.988040 -1.497050 0.796365 900 21 0.06000 0.06000 1 FFFFFF  H32  0.14327 -0 0 -0 0 0 0 -0 -0 32 <> <>
  33 56 5.917398 1.749338 -1.335910 900 8 -0.22000 -0.22000 9 00FF7F  F33  -0.19156 0.0039 0 0.002 -0.002 0 0 0.002 0.002 34 <> <>
  34 56 -5.916993 -1.749881 1.337081 900 8 -0.22000 -0.22000 9 00FF7F  F34  -0.18798 0.0035 0.0001 0.0017 -0.0017 0 0 0.0018 0.0018 35 <> <>
  35 112 -3.999207 1.154499 -0.668990 900 13 0.10340 0.10340 34 E1E11E  Se35  0.08694 0.0173 0.0031 0.0071 -0.0071 0 0 0.0102 0.0102 36 <> <>
  36 112 3.998840 -1.153722 0.671575 900 13 0.10340 0.10340 34 E1E11E  Se36  0.08662 0.0177 0.0002 0.0087 -0.0087 0 0 0.0089 0.0089 37 <> <>
  37 41 0.560252 -4.480698 -0.988911 900 21 0.26180 0.26180 1 FFFFFF  H37  0.2076 0 -0 0 -0 0 0 0 0 38 <> <>
  38 2 -1.915554 5.404012 1.252265 900 2 0.00000 0.00000 6 A0A0A0  C38  -0.06333 0.0007 0.0223 -0.0108 0.0108 0 0 0.0115 0.0115 1 <> 0
  39 2 -0.620050 4.886008 1.076060 900 2 0.00000 0.00000 6 A0A0A0  C39  0.47995 0.0007 0.1173 -0.0583 0.0583 0 0 0.059 0.059 2 <> 1
  40 25 0.488401 5.652480 1.192193 900 43 0.00000 0.00000 7 5757FF  N40  -0.50654 0.0068 0.0712 -0.0322 0.0322 0 0 0.039 0.039 3 <> 2
  41 2 0.333330 6.962110 1.488501 900 2 0.00000 0.00000 6 A0A0A0  C41  0.27706 0.0009 0.0283 -0.0137 0.0137 0 0 0.0146 0.0146 4 <> 3
  42 2 -0.921241 7.570405 1.682675 900 2 0.00000 0.00000 6 A0A0A0  C42  -0.6153 0.0085 0.0928 -0.0422 0.0422 0 0 0.0506 0.0506 5 head  4
  43 2 -2.057360 6.756659 1.557499 900 2 0.00000 0.00000 6 A0A0A0  C43  0.66938 0.0003 0.0057 -0.0027 0.0027 0 0 0.003 0.003 6 <> 5
  44 25 -3.303779 7.206025 1.716088 900 43 0.00000 0.00000 7 5757FF  N44  -0.47532 0.0013 0.1609 -0.0798 0.0798 0 0 0.0811 0.0811 7 <> 6
  45 49 -4.245371 5.828841 1.457354 900 13 0.00000 0.00000 16 E1E11E  S45  0.32838 0.0029 0.2228 -0.1099 0.1099 0 0 0.1129 0.1129 8 <> 7
  46 25 -3.038595 4.689901 1.148356 900 43 0.00000 0.00000 7 5757FF  N46  -0.27935 0.0007 0.1773 -0.0883 0.0883 0 0 0.089 0.089 9 <> 8
  47 41 1.239773 7.543270 1.573230 900 21 0.00000 0.00000 1 FFFFFF  H47  0.0888 0 -0 0 -0 0 0 0 0 11 <> <>
  48 41 -1.006869 8.620309 1.918105 900 21 0.00000 0.00000 1 FFFFFF  H48  0.22767 0 0 0 -0 0 0 0 0 12 <> <>
  :::
 } 
 m_bond[54] { 
  # First column is bond index #
  i_m_from
  i_m_to
  i_m_order
  :::
  1 1 2 2
  2 1 5 1
  3 1 37 1
  4 2 3 1
  5 2 23 1
  6 3 4 2
  7 3 6 1
  8 4 9 1
  9 4 5 1
  10 6 7 2
  11 6 14 1
  12 7 8 1
  13 7 10 1
  14 8 12 1
  15 8 9 2
  16 9 13 1
  17 10 11 1
  18 11 12 2
  19 11 39 1
  20 12 24 1
  21 13 15 2
  22 13 35 1
  23 14 36 1
  24 14 18 2
  25 15 25 1
  26 15 16 1
  27 16 34 1
  28 16 17 2
  29 17 21 1
  30 17 35 1
  31 18 19 1
  32 18 26 1
  33 19 20 2
  34 19 33 1
  35 20 22 1
  36 20 36 1
  37 21 27 1
  38 21 28 1
  39 21 29 1
  40 22 30 1
  41 22 31 1
  42 22 32 1
  43 38 39 1
  44 38 43 1
  45 38 46 2
  46 39 40 2
  47 40 41 1
  48 41 42 2
  49 41 47 1
  50 42 43 1
  51 42 48 1
  52 43 44 2
  53 44 45 1
  54 45 46 1
  :::
 } 
} 

f_m_ct { 
 s_m_title
 i_m_ct_stereo_status
 r_j_HOMO-LUMO_Gap_Hartree
 s_m_subgroup_title
 s_m_subgroupid
 b_m_subgroup_collapsed
 i_m_ct_format
 :::
 D58,A8 
  1
  0.07254
  ALL-structures-1320 
  ALL-structures-1320 
  0
  2
 m_atom[49] { 
  # First column is atom index #
  i_m_mmod_type
  r_m_x_coord
  r_m_y_coord
  r_m_z_coord
  i_m_residue_number
  i_m_color
  r_m_charge1
  r_m_charge2
  i_m_atomic_number
  s_m_color_rgb
  s_m_atom_name
  r_j_Atom_Charge_from_ESP
  r_j_Atom_Fukui_Index_f_NN_HOMO
  r_j_Atom_Fukui_Index_f_NN_LUMO
  r_j_Atom_Fukui_Index_f_NS_HOMO
  r_j_Atom_Fukui_Index_f_NS_LUMO
  r_j_Atom_Fukui_Index_f_SN_HOMO
  r_j_Atom_Fukui_Index_f_SN_LUMO
  r_j_Atom_Fukui_Index_f_SS_HOMO
  r_j_Atom_Fukui_Index_f_SS_LUMO
  i_m_minimize_atom_index
  s_matsci_polymer_role
  i_rdk_index
  :::
  1 2 0.405835 -3.438417 -0.750542 900 2 -0.32550 -0.32550 6 A0A0A0  C1  -0.20001 0.031 0.0054 0.0128 -0.0128 0 0 0.0182 0.0182 1 tail  <>
  2 2 1.366163 -2.473013 -0.598160 900 2 -0.07380 -0.07380 6 A0A0A0  C2  -0.20679 0.0419 0.0002 0.0209 -0.0209 0 0 0.021 0.021 2 <> <>
  3 2 0.791525 -1.177334 -0.284217 900 2 0.02365 0.02365 6 A0A0A0  C3  0.21069 0.0219 0.006 0.0079 -0.0079 0 0 0.0139 0.0139 3 <> <>
  4 2 -0.638787 -1.223629 -0.210805 900 2 -0.04005 -0.04005 6 A0A0A0  C4  -0.16918 0.0098 0.0009 0.0044 -0.0044 0 0 0.0054 0.0054 4 <> <>
  5 49 -1.213274 -2.860466 -0.545380 900 13 0.03280 0.03280 16 E1E11E  S5  0.0185 0.0797 0.0008 0.0395 -0.0395 0 0 0.0402 0.0402 5 <> <>
  6 2 1.417657 0.075093 -0.068782 900 2 0.00000 0.00000 6 A0A0A0  C6  0.04874 0.1016 0.0015 0.05 -0.05 0 0 0.0516 0.0516 6 <> <>
  7 2 0.638741 1.223213 0.208279 900 2 -0.04005 -0.04005 6 A0A0A0  C7  -0.08289 0.0079 0.0037 0.0021 -0.0021 0 0 0.0058 0.0058 7 <> <>
  8 2 -0.791675 1.176894 0.281852 900 2 0.02365 0.02365 6 A0A0A0  C8  -0.02319 0.021 -0.0004 0.0107 -0.0107 0 0 0.0103 0.0103 8 <> <>
  9 2 -1.417708 -0.075676 0.066983 900 2 0.00000 0.00000 6 A0A0A0  C9  0.20796 0.1065 0.0076 0.0494 -0.0494 0 0 0.057 0.057 9 <> <>
  10 49 1.213206 2.860342 0.541341 900 13 0.03280 0.03280 16 E1E11E  S10  0.00279 0.0798 0.0059 0.0369 -0.0369 0 0 0.0429 0.0429 10 <> <>
  11 2 -0.405868 3.438450 0.746360 900 2 -0.32550 -0.32550 6 A0A0A0  C11  0.02884 0.0307 0.0041 0.0133 -0.0133 0 0 0.0174 0.0174 11 <> <>
  12 2 -1.366136 2.472718 0.595427 900 2 -0.07380 -0.07380 6 A0A0A0  C12  -0.06214 0.0479 0.0278 0.01 -0.01 0 0 0.0379 0.0379 12 <> <>
  13 2 -2.889253 -0.144740 0.129628 900 2 -0.08430 -0.08430 6 A0A0A0  C13  -0.2026 0.0496 0.001 0.0243 -0.0243 0 0 0.0253 0.0253 13 <> <>
  14 2 2.889156 0.143588 -0.130627 900 2 -0.08430 -0.08430 6 A0A0A0  C14  -0.16044 0.0466 -0 0.0233 -0.0233 0 0 0.0233 0.0233 14 <> <>
  15 2 -3.667089 -1.094134 0.806950 900 2 -0.09390 -0.09390 6 A0A0A0  C15  -0.20907 0.0318 0.0009 0.0155 -0.0155 0 0 0.0163 0.0163 15 <> <>
  16 2 -5.044809 -0.907989 0.734691 900 2 0.25260 0.25260 6 A0A0A0  C16  0.25656 0.0218 0.0002 0.0108 -0.0108 0 0 0.011 0.011 16 <> <>
  17 2 -5.470644 0.205322 0.009264 900 2 -0.19930 -0.19930 6 A0A0A0  C17  -0.0397 0.0695 0.001 0.0342 -0.0342 0 0 0.0352 0.0352 17 <> <>
  18 2 3.667227 1.092714 -0.807784 900 2 -0.09390 -0.09390 6 A0A0A0  C18  -0.22259 0.0312 0.0002 0.0155 -0.0155 0 0 0.0157 0.0157 18 <> <>
  19 2 5.045079 0.907518 -0.733583 900 2 0.25260 0.25260 6 A0A0A0  C19  0.28555 0.0199 -0 0.01 -0.01 0 0 0.01 0.01 19 <> <>
  20 2 5.470731 -0.204655 -0.006252 900 2 -0.19930 -0.19930 6 A0A0A0  C20  -0.06645 0.0661 0.0002 0.033 -0.033 0 0 0.0332 0.0332 20 <> <>
  21 3 -6.917765 0.592217 -0.190055 900 2 -0.06500 -0.06500 6 A0A0A0  C21  -0.31873 0.0019 0 0.0009 -0.0009 0 0 0.001 0.001 21 <> <>
  22 3 6.917829 -0.590934 0.194973 900 2 -0.06500 -0.06500 6 A0A0A0  C22  -0.34441 0.0018 0 0.0009 -0.0009 0 0 0.0009 0.0009 22 <> <>
  23 41 2.425937 -2.647358 -0.708752 900 21 0.12110 0.12110 1 FFFFFF  H23  0.11939 0.0001 0 0.0001 -0.0001 0 0 0.0001 0.0001 23 <> <>
  24 41 -2.425823 2.647246 0.706419 900 21 0.12110 0.12110 1 FFFFFF  H24  0.0718 0.0002 0.0001 0.0001 -0.0001 0 0 0.0001 0.0001 24 <> <>
  25 41 -3.233997 -1.915292 1.357839 900 21 0.12650 0.12650 1 FFFFFF  H25  0.16041 0 0 0 -0 0 0 0 0 25 <> <>
  26 41 3.234117 1.913036 -1.359911 900 21 0.12650 0.12650 1 FFFFFF  H26  0.16447 0 0 0 -0 0 0 0 0 26 <> <>
  27 41 -6.988760 1.495665 -0.795494 900 21 0.06000 0.06000 1 FFFFFF  H27  0.13041 0 0 -0 0 0 0 0 0 27 <> <>
  28 41 -7.395378 0.779146 0.771856 900 21 0.06000 0.06000 1 FFFFFF  H28  0.11271 0.0037 0 0.0018 -0.0018 0 0 0.0019 0.0019 28 <> <>
  29 41 -7.457845 -0.208955 -0.695064 900 21 0.06000 0.06000 1 FFFFFF  H29  0.10858 0.0027 0 0.0013 -0.0013 0 0 0.0014 0.0014 29 <> <>
  30 41 7.455665 0.208304 0.705255 900 21 0.06000 0.06000 1 FFFFFF  H30  0.11951 0.0026 0 0.0013 -0.0013 0 0 0.0013 0.0013 30 <> <>
  31 41 7.398314 -0.772625 -0.766424 900 21 0.06000 0.06000 1 FFFFFF  H31  0.11882 0.0035 0 0.0018 -0.0018 0 0 0.0018 0.0018 31 <> <>
  32 41 6.988040 -1.497050 0.796365 900 21 0.06000 0.06000 1 FFFFFF  H32  0.14263 0 -0 0 -0 0 0 -0 -0 32 <> <>
  33 56 5.917398 1.749338 -1.335910 900 8 -0.22000 -0.22000 9 00FF7F  F33  -0.19341 0.0033 0 0.0016 -0.0016 0 0 0.0016 0.0016 34 <> <>
  34 56 -5.916993 -1.749881 1.337081 900 8 -0.22000 -0.22000 9 00FF7F  F34  -0.1897 0.0036 0 0.0018 -0.0018 0 0 0.0018 0.0018 35 <> <>
  35 112 -3.999207 1.154499 -0.668990 900 13 0.10340 0.10340 34 E1E11E  Se35  0.08666 0.0183 0.0021 0.0081 -0.0081 0 0 0.0102 0.0102 36 <> <>
  36 112 3.998840 -1.153722 0.671575 900 13 0.10340 0.10340 34 E1E11E  Se36  0.08924 0.0167 0.0003 0.0082 -0.0082 0 0 0.0085 0.0085 37 <> <>
  37 41 0.560252 -4.480698 -0.988911 900 21 0.26180 0.26180 1 FFFFFF  H37  0.20438 0 0 0 -0 0 0 0 0 38 <> <>
  38 2 -1.919343 5.396453 1.250852 900 2 0.00000 0.00000 6 A0A0A0  C38  0.26387 0.0014 0.0188 -0.0087 0.0087 0 0 0.0101 0.0101 <> <> 0
  39 2 -0.620050 4.886008 1.076060 900 2 0.00000 0.00000 6 A0A0A0  C39  -0.22163 0.0012 0.0745 -0.0367 0.0367 0 0 0.0378 0.0378 <> <> 1
  40 2 0.480310 5.757037 1.215641 900 2 0.00000 0.00000 6 A0A0A0  C40  0.34922 0.0091 0.0681 -0.0295 0.0295 0 0 0.0386 0.0386 <> <> 2
  41 2 0.277636 7.119732 1.525898 900 2 0.00000 0.00000 6 A0A0A0  C41  -0.24966 0.0002 0.0676 -0.0337 0.0337 0 0 0.0339 0.0339 <> <> 3
  42 2 -1.029231 7.623622 1.699448 900 2 0.00000 0.00000 6 A0A0A0  C42  -0.32671 0.009 0.121 -0.056 0.056 0 0 0.065 0.065 <> head  4
  43 2 -2.120651 6.746844 1.558364 900 2 0.00000 0.00000 6 A0A0A0  C43  0.41503 0.0003 0.0171 -0.0084 0.0084 0 0 0.0087 0.0087 <> <> 5
  44 25 -3.386110 7.141227 1.705953 900 43 0.00000 0.00000 7 5757FF  N44  -0.44147 0.0009 0.1862 -0.0926 0.0926 0 0 0.0935 0.0935 <> <> 6
  45 49 -4.270211 5.729841 1.437064 900 13 0.00000 0.00000 16 E1E11E  S45  0.31447 0.0006 0.2162 -0.1078 0.1078 0 0 0.1084 0.1084 <> <> 7
  46 25 -3.015428 4.642963 1.137200 900 43 0.00000 0.00000 7 5757FF  N46  -0.31958 0.0009 0.1534 -0.0762 0.0762 0 0 0.0771 0.0771 <> <> 8
  47 56 1.738014 5.285944 1.051722 900 8 0.00000 0.00000 9 00FF7F  F47  -0.17156 0.0016 0.0077 -0.003 0.003 0 0 0.0047 0.0047 <> <> 9
  48 41 1.129361 7.775825 1.629922 900 21 0.00000 0.00000 1 FFFFFF  H48  0.19369 0 -0 0 -0 0 0 0 0 <> <> <>
  49 41 -1.191917 8.664515 1.936735 900 21 0.00000 0.00000 1 FFFFFF  H49  0.19697 0 0 0 -0 0 0 0 0 <> <> <>
  :::
 } 
 m_bond[55] { 
  # First column is bond index #
  i_m_from
  i_m_to
  i_m_order
  :::
  1 1 2 2
  2 1 5 1
  3 1 37 1
  4 2 3 1
  5 2 23 1
  6 3 4 2
  7 3 6 1
  8 4 9 1
  9 4 5 1
  10 6 7 2
  11 6 14 1
  12 7 8 1
  13 7 10 1
  14 8 12 1
  15 8 9 2
  16 9 13 1
  17 10 11 1
  18 11 12 2
  19 11 39 1
  20 12 24 1
  21 13 15 2
  22 13 35 1
  23 14 36 1
  24 14 18 2
  25 15 25 1
  26 15 16 1
  27 16 34 1
  28 16 17 2
  29 17 21 1
  30 17 35 1
  31 18 19 1
  32 18 26 1
  33 19 20 2
  34 19 33 1
  35 20 22 1
  36 20 36 1
  37 21 27 1
  38 21 28 1
  39 21 29 1
  40 22 30 1
  41 22 31 1
  42 22 32 1
  43 38 39 1
  44 38 43 1
  45 38 46 2
  46 39 40 2
  47 40 41 1
  48 40 47 1
  49 41 42 2
  50 41 48 1
  51 42 43 1
  52 42 49 1
  53 43 44 2
  54 44 45 1
  55 45 46 1
  :::
 } 
} 

f_m_ct { 
 s_m_title
 i_m_ct_stereo_status
 r_j_HOMO-LUMO_Gap_Hartree
 s_m_subgroup_title
 s_m_subgroupid
 b_m_subgroup_collapsed
 i_m_ct_format
 :::
 D58,A9 
  1
  0.07069
  ALL-structures-1320 
  ALL-structures-1320 
  0
  2
 m_atom[49] { 
  # First column is atom index #
  i_m_mmod_type
  r_m_x_coord
  r_m_y_coord
  r_m_z_coord
  i_m_residue_number
  i_m_color
  r_m_charge1
  r_m_charge2
  i_m_atomic_number
  s_m_color_rgb
  s_m_atom_name
  r_j_Atom_Charge_from_ESP
  r_j_Atom_Fukui_Index_f_NN_HOMO
  r_j_Atom_Fukui_Index_f_NN_LUMO
  r_j_Atom_Fukui_Index_f_NS_HOMO
  r_j_Atom_Fukui_Index_f_NS_LUMO
  r_j_Atom_Fukui_Index_f_SN_HOMO
  r_j_Atom_Fukui_Index_f_SN_LUMO
  r_j_Atom_Fukui_Index_f_SS_HOMO
  r_j_Atom_Fukui_Index_f_SS_LUMO
  i_m_minimize_atom_index
  s_matsci_polymer_role
  i_rdk_index
  :::
  1 2 0.405835 -3.438417 -0.750542 900 2 -0.32550 -0.32550 6 A0A0A0  C1  -0.19688 0.0296 0.0062 0.0117 -0.0117 0 0 0.0179 0.0179 1 tail  <>
  2 2 1.366163 -2.473013 -0.598160 900 2 -0.07380 -0.07380 6 A0A0A0  C2  -0.20517 0.0417 0.0001 0.0208 -0.0208 0 0 0.0209 0.0209 2 <> <>
  3 2 0.791525 -1.177334 -0.284217 900 2 0.02365 0.02365 6 A0A0A0  C3  0.20493 0.0205 0.0069 0.0068 -0.0068 0 0 0.0137 0.0137 3 <> <>
  4 2 -0.638787 -1.223629 -0.210805 900 2 -0.04005 -0.04005 6 A0A0A0  C4  -0.17149 0.0103 0.0012 0.0046 -0.0046 0 0 0.0057 0.0057 4 <> <>
  5 49 -1.213274 -2.860466 -0.545380 900 13 0.03280 0.03280 16 E1E11E  S5  0.02043 0.0796 0.0009 0.0394 -0.0394 0 0 0.0402 0.0402 5 <> <>
  6 2 1.417657 0.075093 -0.068782 900 2 0.00000 0.00000 6 A0A0A0  C6  0.06252 0.1014 0.0016 0.0499 -0.0499 0 0 0.0515 0.0515 6 <> <>
  7 2 0.638741 1.223213 0.208279 900 2 -0.04005 -0.04005 6 A0A0A0  C7  -0.09421 0.0099 0.0047 0.0026 -0.0026 0 0 0.0073 0.0073 7 <> <>
  8 2 -0.791675 1.176894 0.281852 900 2 0.02365 0.02365 6 A0A0A0  C8  -0.02505 0.0207 -0.0005 0.0106 -0.0106 0 0 0.0101 0.0101 8 <> <>
  9 2 -1.417708 -0.075676 0.066983 900 2 0.00000 0.00000 6 A0A0A0  C9  0.2184 0.1044 0.0087 0.0478 -0.0478 0 0 0.0565 0.0565 9 <> <>
  10 49 1.213206 2.860342 0.541341 900 13 0.03280 0.03280 16 E1E11E  S10  -0.00151 0.0797 0.0066 0.0366 -0.0366 0 0 0.0432 0.0432 10 <> <>
  11 2 -0.405868 3.438450 0.746360 900 2 -0.32550 -0.32550 6 A0A0A0  C11  0.08101 0.0278 0.0036 0.0121 -0.0121 0 0 0.0157 0.0157 11 <> <>
  12 2 -1.366136 2.472718 0.595427 900 2 -0.07380 -0.07380 6 A0A0A0  C12  -0.07822 0.0422 0.0334 0.0044 -0.0044 0 0 0.0378 0.0378 12 <> <>
  13 2 -2.889253 -0.144740 0.129628 900 2 -0.08430 -0.08430 6 A0A0A0  C13  -0.20202 0.0495 0.0011 0.0242 -0.0242 0 0 0.0253 0.0253 13 <> <>
  14 2 2.889156 0.143588 -0.130627 900 2 -0.08430 -0.08430 6 A0A0A0  C14  -0.16335 0.0513 -0 0.0257 -0.0257 0 0 0.0256 0.0256 14 <> <>
  15 2 -3.667089 -1.094134 0.806950 900 2 -0.09390 -0.09390 6 A0A0A0  C15  -0.20982 0.0318 0.0011 0.0154 -0.0154 0 0 0.0164 0.0164 15 <> <>
  16 2 -5.044809 -0.907989 0.734691 900 2 0.25260 0.25260 6 A0A0A0  C16  0.25877 0.0219 0.0003 0.0108 -0.0108 0 0 0.0111 0.0111 16 <> <>
  17 2 -5.470644 0.205322 0.009264 900 2 -0.19930 -0.19930 6 A0A0A0  C17  -0.04123 0.0699 0.0012 0.0344 -0.0344 0 0 0.0355 0.0355 17 <> <>
  18 2 3.667227 1.092714 -0.807784 900 2 -0.09390 -0.09390 6 A0A0A0  C18  -0.22263 0.0321 0.0002 0.0159 -0.0159 0 0 0.0162 0.0162 18 <> <>
  19 2 5.045079 0.907518 -0.733583 900 2 0.25260 0.25260 6 A0A0A0  C19  0.28499 0.0221 -0 0.0111 -0.0111 0 0 0.0111 0.0111 19 <> <>
  20 2 5.470731 -0.204655 -0.006252 900 2 -0.19930 -0.19930 6 A0A0A0  C20  -0.06434 0.0711 0.0002 0.0355 -0.0355 0 0 0.0357 0.0357 20 <> <>
  21 3 -6.917765 0.592217 -0.190055 900 2 -0.06500 -0.06500 6 A0A0A0  C21  -0.31996 0.0019 0.0001 0.0009 -0.0009 0 0 0.001 0.001 21 <> <>
  22 3 6.917829 -0.590934 0.194973 900 2 -0.06500 -0.06500 6 A0A0A0  C22  -0.34588 0.0019 0 0.001 -0.001 0 0 0.001 0.001 22 <> <>
  23 41 2.425937 -2.647358 -0.708752 900 21 0.12110 0.12110 1 FFFFFF  H23  0.11896 0.0002 0 0.0001 -0.0001 0 0 0.0001 0.0001 23 <> <>
  24 41 -2.425823 2.647246 0.706419 900 21 0.12110 0.12110 1 FFFFFF  H24  0.07101 0.0002 0.0001 0.0001 -0.0001 0 0 0.0001 0.0001 24 <> <>
  25 41 -3.233997 -1.915292 1.357839 900 21 0.12650 0.12650 1 FFFFFF  H25  0.16072 0 0 0 -0 0 0 0 0 25 <> <>
  26 41 3.234117 1.913036 -1.359911 900 21 0.12650 0.12650 1 FFFFFF  H26  0.16513 0 0 0 -0 0 0 0 0 26 <> <>
  27 41 -6.988760 1.495665 -0.795494 900 21 0.06000 0.06000 1 FFFFFF  H27  0.13138 0 0 -0 0 0 0 0 0 27 <> <>
  28 41 -7.395378 0.779146 0.771856 900 21 0.06000 0.06000 1 FFFFFF  H28  0.11327 0.0038 0.0001 0.0019 -0.0019 0 0 0.0019 0.0019 28 <> <>
  29 41 -7.457845 -0.208955 -0.695064 900 21 0.06000 0.06000 1 FFFFFF  H29  0.10993 0.0027 0 0.0013 -0.0013 0 0 0.0014 0.0014 29 <> <>
  30 41 7.455665 0.208304 0.705255 900 21 0.06000 0.06000 1 FFFFFF  H30  0.12083 0.0028 0 0.0014 -0.0014 0 0 0.0014 0.0014 30 <> <>
  31 41 7.398314 -0.772625 -0.766424 900 21 0.06000 0.06000 1 FFFFFF  H31  0.11938 0.0038 0 0.0019 -0.0019 0 0 0.0019 0.0019 31 <> <>
  32 41 6.988040 -1.497050 0.796365 900 21 0.06000 0.06000 1 FFFFFF  H32  0.14325 0 -0 0 -0 0 0 -0 -0 32 <> <>
  33 56 5.917398 1.749338 -1.335910 900 8 -0.22000 -0.22000 9 00FF7F  F33  -0.19213 0.0037 0 0.0018 -0.0018 0 0 0.0019 0.0019 34 <> <>
  34 56 -5.916993 -1.749881 1.337081 900 8 -0.22000 -0.22000 9 00FF7F  F34  -0.18913 0.0037 0 0.0018 -0.0018 0 0 0.0019 0.0019 35 <> <>
  35 112 -3.999207 1.154499 -0.668990 900 13 0.10340 0.10340 34 E1E11E  Se35  0.08691 0.0179 0.0024 0.0078 -0.0078 0 0 0.0101 0.0101 36 <> <>
  36 112 3.998840 -1.153722 0.671575 900 13 0.10340 0.10340 34 E1E11E  Se36  0.09081 0.0173 0.0003 0.0085 -0.0085 0 0 0.0088 0.0088 37 <> <>
  37 41 0.560252 -4.480698 -0.988911 900 21 0.26180 0.26180 1 FFFFFF  H37  0.20456 0 -0 0 -0 0 0 0 0 38 <> <>
  38 2 -1.919667 5.395080 1.250565 900 2 0.00000 0.00000 6 A0A0A0  C38  0.21755 0.0014 0.0208 -0.0097 0.0097 0 0 0.0111 0.0111 <> <> 0
  39 2 -0.620050 4.886008 1.076060 900 2 0.00000 0.00000 6 A0A0A0  C39  -0.22177 0.0007 0.0866 -0.0429 0.0429 0 0 0.0436 0.0436 <> <> 1
  40 2 0.479822 5.758040 1.216005 900 2 0.00000 0.00000 6 A0A0A0  C40  0.19397 0.0078 0.0776 -0.0349 0.0349 0 0 0.0427 0.0427 <> <> 2
  41 2 0.273742 7.121735 1.526614 900 2 0.00000 0.00000 6 A0A0A0  C41  0.31442 0.0002 0.0567 -0.0283 0.0283 0 0 0.0284 0.0284 <> <> 3
  42 2 -1.033563 7.622541 1.699407 900 2 0.00000 0.00000 6 A0A0A0  C42  -0.52028 0.0084 0.1093 -0.0504 0.0504 0 0 0.0589 0.0589 <> head  4
  43 2 -2.123636 6.744814 1.558054 900 2 0.00000 0.00000 6 A0A0A0  C43  0.44566 0.0002 0.0116 -0.0057 0.0057 0 0 0.0059 0.0059 <> <> 5
  44 25 -3.390747 7.136087 1.705162 900 43 0.00000 0.00000 7 5757FF  N44  -0.4288 0.0009 0.1731 -0.0861 0.0861 0 0 0.087 0.087 <> <> 6
  45 49 -4.271585 5.722748 1.435780 900 13 0.00000 0.00000 16 E1E11E  S45  0.31195 0.0009 0.2121 -0.1056 0.1056 0 0 0.1065 0.1065 <> <> 7
  46 25 -3.013452 4.639513 1.136366 900 43 0.00000 0.00000 7 5757FF  N46  -0.29699 0.0006 0.1572 -0.0783 0.0783 0 0 0.0789 0.0789 <> <> 8
  47 56 1.737234 5.283403 1.051450 900 8 0.00000 0.00000 9 00FF7F  F47  -0.13214 0.0015 0.0082 -0.0034 0.0034 0 0 0.0049 0.0049 <> <> 9
  48 56 1.333669 7.953773 1.659625 900 8 0.00000 0.00000 9 00FF7F  F48  -0.17624 0 0.0064 -0.0032 0.0032 0 0 0.0032 0.0032 <> <> 10
  49 41 -1.193961 8.663390 1.936594 900 21 0.00000 0.00000 1 FFFFFF  H49  0.24849 0 0 0 -0 0 0 0 0 <> <> <>
  :::
 } 
 m_bond[55] { 
  # First column is bond index #
  i_m_from
  i_m_to
  i_m_order
  :::
  1 1 2 2
  2 1 5 1
  3 1 37 1
  4 2 3 1
  5 2 23 1
  6 3 4 2
  7 3 6 1
  8 4 9 1
  9 4 5 1
  10 6 7 2
  11 6 14 1
  12 7 8 1
  13 7 10 1
  14 8 12 1
  15 8 9 2
  16 9 13 1
  17 10 11 1
  18 11 12 2
  19 11 39 1
  20 12 24 1
  21 13 15 2
  22 13 35 1
  23 14 36 1
  24 14 18 2
  25 15 25 1
  26 15 16 1
  27 16 34 1
  28 16 17 2
  29 17 21 1
  30 17 35 1
  31 18 19 1
  32 18 26 1
  33 19 20 2
  34 19 33 1
  35 20 22 1
  36 20 36 1
  37 21 27 1
  38 21 28 1
  39 21 29 1
  40 22 30 1
  41 22 31 1
  42 22 32 1
  43 38 39 1
  44 38 43 1
  45 38 46 2
  46 39 40 2
  47 40 41 1
  48 40 47 1
  49 41 42 2
  50 41 48 1
  51 42 43 1
  52 42 49 1
  53 43 44 2
  54 44 45 1
  55 45 46 1
  :::
 } 
} 

f_m_ct { 
 s_m_title
 i_m_ct_stereo_status
 r_j_HOMO-LUMO_Gap_Hartree
 s_m_subgroup_title
 s_m_subgroupid
 b_m_subgroup_collapsed
 i_m_ct_format
 :::
 D58,A10 
  1
  0.07921
  ALL-structures-1320 
  ALL-structures-1320 
  0
  2
 m_atom[56] { 
  # First column is atom index #
  i_m_mmod_type
  r_m_x_coord
  r_m_y_coord
  r_m_z_coord
  i_m_residue_number
  i_m_color
  r_m_charge1
  r_m_charge2
  i_m_atomic_number
  s_m_color_rgb
  s_m_atom_name
  r_j_Atom_Charge_from_ESP
  r_j_Atom_Fukui_Index_f_NN_HOMO
  r_j_Atom_Fukui_Index_f_NN_LUMO
  r_j_Atom_Fukui_Index_f_NS_HOMO
  r_j_Atom_Fukui_Index_f_NS_LUMO
  r_j_Atom_Fukui_Index_f_SN_HOMO
  r_j_Atom_Fukui_Index_f_SN_LUMO
  r_j_Atom_Fukui_Index_f_SS_HOMO
  r_j_Atom_Fukui_Index_f_SS_LUMO
  i_m_minimize_atom_index
  s_matsci_polymer_role
  i_rdk_index
  :::
  1 2 0.405835 -3.438417 -0.750542 900 2 -0.32550 -0.32550 6 A0A0A0  C1  -0.2024 0.035 0.007 0.014 -0.014 0 0 0.021 0.021 1 tail  <>
  2 2 1.366163 -2.473013 -0.598160 900 2 -0.07380 -0.07380 6 A0A0A0  C2  -0.2121 0.0413 0.0002 0.0205 -0.0205 0 0 0.0207 0.0207 2 <> <>
  3 2 0.791525 -1.177334 -0.284217 900 2 0.02365 0.02365 6 A0A0A0  C3  0.24414 0.0261 0.0084 0.0089 -0.0089 0 0 0.0173 0.0173 3 <> <>
  4 2 -0.638787 -1.223629 -0.210805 900 2 -0.04005 -0.04005 6 A0A0A0  C4  -0.18269 0.0084 0.0002 0.0041 -0.0041 0 0 0.0043 0.0043 4 <> <>
  5 49 -1.213274 -2.860466 -0.545380 900 13 0.03280 0.03280 16 E1E11E  S5  0.0135 0.0775 0.002 0.0378 -0.0378 0 0 0.0397 0.0397 5 <> <>
  6 2 1.417657 0.075093 -0.068782 900 2 0.00000 0.00000 6 A0A0A0  C6  -0.03979 0.0984 0.0008 0.0488 -0.0488 0 0 0.0496 0.0496 6 <> <>
  7 2 0.638741 1.223213 0.208279 900 2 -0.04005 -0.04005 6 A0A0A0  C7  0.03537 0.0045 0.0051 -0.0003 0.0003 0 0 0.0048 0.0048 7 <> <>
  8 2 -0.791675 1.176894 0.281852 900 2 0.02365 0.02365 6 A0A0A0  C8  -0.07784 0.0183 0.0019 0.0082 -0.0082 0 0 0.0101 0.0101 8 <> <>
  9 2 -1.417708 -0.075676 0.066983 900 2 0.00000 0.00000 6 A0A0A0  C9  0.19064 0.1123 0.011 0.0507 -0.0507 0 0 0.0617 0.0617 9 <> <>
  10 49 1.213206 2.860342 0.541341 900 13 0.03280 0.03280 16 E1E11E  S10  -0.07725 0.0836 0.0022 0.0407 -0.0407 0 0 0.0429 0.0429 10 <> <>
  11 2 -0.405868 3.438450 0.746360 900 2 -0.32550 -0.32550 6 A0A0A0  C11  0.09593 0.0319 0.0043 0.0138 -0.0138 0 0 0.0181 0.0181 11 <> <>
  12 2 -1.366136 2.472718 0.595427 900 2 -0.07380 -0.07380 6 A0A0A0  C12  -0.09383 0.0635 0.0323 0.0156 -0.0156 0 0 0.0479 0.0479 12 <> <>
  13 2 -2.889253 -0.144740 0.129628 900 2 -0.08430 -0.08430 6 A0A0A0  C13  -0.11351 0.0396 0.0008 0.0194 -0.0194 0 0 0.0202 0.0202 13 <> <>
  14 2 2.889156 0.143588 -0.130627 900 2 -0.08430 -0.08430 6 A0A0A0  C14  -0.12001 0.0417 0 0.0208 -0.0208 0 0 0.0209 0.0209 14 <> <>
  15 2 -3.667089 -1.094134 0.806950 900 2 -0.09390 -0.09390 6 A0A0A0  C15  -0.28686 0.0297 0.0015 0.0141 -0.0141 0 0 0.0156 0.0156 15 <> <>
  16 2 -5.044809 -0.907989 0.734691 900 2 0.25260 0.25260 6 A0A0A0  C16  0.31499 0.017 0.0003 0.0084 -0.0084 0 0 0.0087 0.0087 16 <> <>
  17 2 -5.470644 0.205322 0.009264 900 2 -0.19930 -0.19930 6 A0A0A0  C17  -0.08195 0.0582 0.0015 0.0284 -0.0284 0 0 0.0298 0.0298 17 <> <>
  18 2 3.667227 1.092714 -0.807784 900 2 -0.09390 -0.09390 6 A0A0A0  C18  -0.23329 0.0296 0.0001 0.0147 -0.0147 0 0 0.0149 0.0149 18 <> <>
  19 2 5.045079 0.907518 -0.733583 900 2 0.25260 0.25260 6 A0A0A0  C19  0.29447 0.0175 -0 0.0087 -0.0087 0 0 0.0087 0.0087 19 <> <>
  20 2 5.470731 -0.204655 -0.006252 900 2 -0.19930 -0.19930 6 A0A0A0  C20  -0.07934 0.0605 0.0001 0.0302 -0.0302 0 0 0.0303 0.0303 20 <> <>
  21 3 -6.917765 0.592217 -0.190055 900 2 -0.06500 -0.06500 6 A0A0A0  C21  -0.30295 0.0016 0 0.0008 -0.0008 0 0 0.0008 0.0008 21 <> <>
  22 3 6.917829 -0.590934 0.194973 900 2 -0.06500 -0.06500 6 A0A0A0  C22  -0.33349 0.0016 0 0.0008 -0.0008 0 0 0.0008 0.0008 22 <> <>
  23 41 2.425937 -2.647358 -0.708752 900 21 0.12110 0.12110 1 FFFFFF  H23  0.11762 0.0001 0 0.0001 -0.0001 0 0 0.0001 0.0001 23 <> <>
  24 41 -2.425823 2.647246 0.706419 900 21 0.12110 0.12110 1 FFFFFF  H24  0.08786 0.0002 0 0.0001 -0.0001 0 0 0.0001 0.0001 24 <> <>
  25 41 -3.233997 -1.915292 1.357839 900 21 0.12650 0.12650 1 FFFFFF  H25  0.1762 0 0 0 -0 0 0 0 0 25 <> <>
  26 41 3.234117 1.913036 -1.359911 900 21 0.12650 0.12650 1 FFFFFF  H26  0.16717 0 0 0 -0 0 0 0 0 26 <> <>
  27 41 -6.988760 1.495665 -0.795494 900 21 0.06000 0.06000 1 FFFFFF  H27  0.11302 0 0 -0 0 0 0 0 0 27 <> <>
  28 41 -7.395378 0.779146 0.771856 900 21 0.06000 0.06000 1 FFFFFF  H28  0.11056 0.0031 0.0001 0.0015 -0.0015 0 0 0.0016 0.0016 28 <> <>
  29 41 -7.457845 -0.208955 -0.695064 900 21 0.06000 0.06000 1 FFFFFF  H29  0.11443 0.0022 0.0001 0.0011 -0.0011 0 0 0.0011 0.0011 29 <> <>
  30 41 7.455665 0.208304 0.705255 900 21 0.06000 0.06000 1 FFFFFF  H30  0.11672 0.0023 0 0.0012 -0.0012 0 0 0.0012 0.0012 30 <> <>
  31 41 7.398314 -0.772625 -0.766424 900 21 0.06000 0.06000 1 FFFFFF  H31  0.11553 0.0032 0 0.0016 -0.0016 0 0 0.0016 0.0016 31 <> <>
  32 41 6.988040 -1.497050 0.796365 900 21 0.06000 0.06000 1 FFFFFF  H32  0.14026 0 -0 0 -0 0 0 0 0 32 <> <>
  33 56 5.917398 1.749338 -1.335910 900 8 -0.22000 -0.22000 9 00FF7F  F33  -0.19653 0.0028 0 0.0014 -0.0014 0 0 0.0014 0.0014 34 <> <>
  34 56 -5.916993 -1.749881 1.337081 900 8 -0.22000 -0.22000 9 00FF7F  F34  -0.2024 0.0027 0 0.0014 -0.0014 0 0 0.0014 0.0014 35 <> <>
  35 112 -3.999207 1.154499 -0.668990 900 13 0.10340 0.10340 34 E1E11E  Se35  0.05398 0.0182 0.0026 0.0078 -0.0078 0 0 0.0104 0.0104 36 <> <>
  36 112 3.998840 -1.153722 0.671575 900 13 0.10340 0.10340 34 E1E11E  Se36  0.08576 0.0155 0.0002 0.0076 -0.0076 0 0 0.0079 0.0079 37 <> <>
  37 41 0.560252 -4.480698 -0.988911 900 21 0.26180 0.26180 1 FFFFFF  H37  0.20431 0 0 0 -0 0 0 0 0 38 <> <>
  38 2 0.461466 5.765738 1.218476 900 2 0.00000 0.00000 6 A0A0A0  C38  0.30435 0.0014 0.0152 -0.0069 0.0069 0 0 0.0083 0.0083 1 <> 0
  39 2 -0.620050 4.886008 1.076060 900 2 0.00000 0.00000 6 A0A0A0  C39  -0.25998 0.0038 0.0662 -0.0312 0.0312 0 0 0.035 0.035 2 <> 1
  40 2 -1.905865 5.408433 1.252851 900 2 0.00000 0.00000 6 A0A0A0  C40  0.25682 0.0137 0.0582 -0.0222 0.0222 0 0 0.0359 0.0359 3 <> 2
  41 2 -2.108926 6.757200 1.560217 900 2 0.00000 0.00000 6 A0A0A0  C41  -0.15837 0.0004 0.0741 -0.0368 0.0368 0 0 0.0373 0.0373 4 <> 3
  42 2 -1.035030 7.642365 1.704197 900 2 0.00000 0.00000 6 A0A0A0  C42  -0.39083 0.0164 0.1265 -0.055 0.055 0 0 0.0715 0.0715 5 head  4
  43 2 0.256460 7.127420 1.528785 900 2 0.00000 0.00000 6 A0A0A0  C43  0.41161 0.0011 0.0155 -0.0072 0.0072 0 0 0.0083 0.0083 6 <> 5
  44 25 1.380228 7.872213 1.639402 900 43 0.00000 0.00000 7 5757FF  N44  -0.45309 0.0072 0.1853 -0.089 0.089 0 0 0.0962 0.0962 7 <> 6
  45 49 2.628200 6.795412 1.342078 900 13 0.00000 0.00000 16 E1E11E  S45  0.32003 0.0013 0.218 -0.1084 0.1084 0 0 0.1097 0.1097 8 <> 7
  46 25 1.753586 5.392321 1.074267 900 43 0.00000 0.00000 7 5757FF  N46  -0.31971 0.0017 0.1428 -0.0705 0.0705 0 0 0.0722 0.0722 9 <> 8
  47 16 -3.000096 4.577828 1.121885 900 70 0.00000 0.00000 8 FF2F2F  O47  -0.30053 0.004 0.0121 -0.0041 0.0041 0 0 0.008 0.008 10 <> 9
  48 3 -4.222386 5.188617 1.315138 900 2 0.00000 0.00000 6 A0A0A0  C48  0.34451 0.0001 -0.0019 0.001 -0.001 0 0 -0.0009 -0.0009 11 <> 10
  49 3 -5.318435 4.178848 1.144720 900 2 0.00000 0.00000 6 A0A0A0  C49  -0.42066 0.0002 0.0007 -0.0003 0.0003 0 0 0.0005 0.0005 12 <> 11
  50 41 -3.120425 7.121434 1.688977 900 21 0.00000 0.00000 1 FFFFFF  H50  0.14292 0 -0 0 -0 0 0 0 0 14 <> <>
  51 41 -1.194670 8.684751 1.941872 900 21 0.00000 0.00000 1 FFFFFF  H51  0.2055 0 0 0 -0 0 0 0 0 15 <> <>
  52 41 -4.265348 5.605134 2.321501 900 21 0.00000 0.00000 1 FFFFFF  H52  6e-05 0.0002 0.0021 -0.001 0.001 0 0 0.0012 0.0012 16 <> <>
  53 41 -4.348392 5.988299 0.585254 900 21 0.00000 0.00000 1 FFFFFF  H53  -0.01637 0.0002 0.0022 -0.001 0.001 0 0 0.0012 0.0012 17 <> <>
  54 41 -6.283866 4.661282 1.297362 900 21 0.00000 0.00000 1 FFFFFF  H54  0.08924 0 0 0 -0 0 0 0 0 18 <> <>
  55 41 -5.275472 3.762330 0.138357 900 21 0.00000 0.00000 1 FFFFFF  H55  0.16517 0 0.0001 -0 0 0 0 0 0 19 <> <>
  56 41 -5.192429 3.379165 1.874604 900 21 0.00000 0.00000 1 FFFFFF  H56  0.1231 -0 0.0001 -0 0 0 0 0 0 20 <> <>
  :::
 } 
 m_bond[62] { 
  # First column is bond index #
  i_m_from
  i_m_to
  i_m_order
  :::
  1 1 2 2
  2 1 5 1
  3 1 37 1
  4 2 3 1
  5 2 23 1
  6 3 4 2
  7 3 6 1
  8 4 9 1
  9 4 5 1
  10 6 7 2
  11 6 14 1
  12 7 8 1
  13 7 10 1
  14 8 12 1
  15 8 9 2
  16 9 13 1
  17 10 11 1
  18 11 12 2
  19 11 39 1
  20 12 24 1
  21 13 15 2
  22 13 35 1
  23 14 36 1
  24 14 18 2
  25 15 25 1
  26 15 16 1
  27 16 34 1
  28 16 17 2
  29 17 21 1
  30 17 35 1
  31 18 19 1
  32 18 26 1
  33 19 20 2
  34 19 33 1
  35 20 22 1
  36 20 36 1
  37 21 27 1
  38 21 28 1
  39 21 29 1
  40 22 30 1
  41 22 31 1
  42 22 32 1
  43 38 39 1
  44 38 43 1
  45 38 46 2
  46 39 40 2
  47 40 41 1
  48 40 47 1
  49 41 42 2
  50 41 50 1
  51 42 43 1
  52 42 51 1
  53 43 44 2
  54 44 45 1
  55 45 46 1
  56 47 48 1
  57 48 49 1
  58 48 52 1
  59 48 53 1
  60 49 54 1
  61 49 55 1
  62 49 56 1
  :::
 } 
} 

f_m_ct { 
 s_m_title
 i_m_ct_stereo_status
 r_j_HOMO-LUMO_Gap_Hartree
 s_m_subgroup_title
 s_m_subgroupid
 b_m_subgroup_collapsed
 i_m_ct_format
 :::
 D58,A11 
  1
  0.08347
  ALL-structures-1320 
  ALL-structures-1320 
  0
  2
 m_atom[63] { 
  # First column is atom index #
  i_m_mmod_type
  r_m_x_coord
  r_m_y_coord
  r_m_z_coord
  i_m_residue_number
  i_m_color
  r_m_charge1
  r_m_charge2
  i_m_atomic_number
  s_m_color_rgb
  s_m_atom_name
  r_j_Atom_Charge_from_ESP
  r_j_Atom_Fukui_Index_f_NN_HOMO
  r_j_Atom_Fukui_Index_f_NN_LUMO
  r_j_Atom_Fukui_Index_f_NS_HOMO
  r_j_Atom_Fukui_Index_f_NS_LUMO
  r_j_Atom_Fukui_Index_f_SN_HOMO
  r_j_Atom_Fukui_Index_f_SN_LUMO
  r_j_Atom_Fukui_Index_f_SS_HOMO
  r_j_Atom_Fukui_Index_f_SS_LUMO
  i_m_minimize_atom_index
  s_matsci_polymer_role
  i_rdk_index
  i_m_minimize_constraint
  :::
  1 2 0.405835 -3.438417 -0.750542 900 2 -0.32550 -0.32550 6 A0A0A0  C1  -0.19714 0.0303 0.0081 0.0111 -0.0111 0 0 0.0192 0.0192 1 tail  <> <>
  2 2 1.366163 -2.473013 -0.598160 900 2 -0.07380 -0.07380 6 A0A0A0  C2  -0.21581 0.0415 0.0004 0.0206 -0.0206 0 0 0.0209 0.0209 2 <> <> <>
  3 2 0.791525 -1.177334 -0.284217 900 2 0.02365 0.02365 6 A0A0A0  C3  0.21961 0.0219 0.0086 0.0066 -0.0066 0 0 0.0152 0.0152 3 <> <> <>
  4 2 -0.638787 -1.223629 -0.210805 900 2 -0.04005 -0.04005 6 A0A0A0  C4  -0.18358 0.0108 0.0011 0.0048 -0.0048 0 0 0.0059 0.0059 4 <> <> <>
  5 49 -1.213274 -2.860466 -0.545380 900 13 0.03280 0.03280 16 E1E11E  S5  0.01722 0.08 0.0012 0.0394 -0.0394 0 0 0.0406 0.0406 5 <> <> <>
  6 2 1.417657 0.075093 -0.068782 900 2 0.00000 0.00000 6 A0A0A0  C6  0.04638 0.1038 0.0033 0.0503 -0.0503 0 0 0.0536 0.0536 6 <> <> <>
  7 2 0.638741 1.223213 0.208279 900 2 -0.04005 -0.04005 6 A0A0A0  C7  -0.11165 0.0067 0.0036 0.0015 -0.0015 0 0 0.0051 0.0051 7 <> <> <>
  8 2 -0.791675 1.176894 0.281852 900 2 0.02365 0.02365 6 A0A0A0  C8  -0.03686 0.0199 0.0003 0.0098 -0.0098 0 0 0.0101 0.0101 8 <> <> <>
  9 2 -1.417708 -0.075676 0.066983 900 2 0.00000 0.00000 6 A0A0A0  C9  0.23295 0.1068 0.0109 0.0479 -0.0479 0 0 0.0589 0.0589 9 <> <> <>
  10 49 1.213206 2.860342 0.541341 900 13 0.03280 0.03280 16 E1E11E  S10  0.04732 0.0836 0.0086 0.0375 -0.0375 0 0 0.0461 0.0461 10 <> <> <>
  11 2 -0.405868 3.438450 0.746360 900 2 -0.32550 -0.32550 6 A0A0A0  C11  0.09775 0.0322 0.0063 0.0129 -0.0129 0 0 0.0193 0.0193 11 <> <> <>
  12 2 -1.366136 2.472718 0.595427 900 2 -0.07380 -0.07380 6 A0A0A0  C12  -0.08424 0.0519 0.0374 0.0072 -0.0072 0 0 0.0447 0.0447 12 <> <> <>
  13 2 -2.889253 -0.144740 0.129628 900 2 -0.08430 -0.08430 6 A0A0A0  C13  -0.20948 0.0506 0.0009 0.0249 -0.0249 0 0 0.0258 0.0258 13 <> <> <>
  14 2 2.889156 0.143588 -0.130627 900 2 -0.08430 -0.08430 6 A0A0A0  C14  -0.13872 0.0402 -0 0.0201 -0.0201 0 0 0.0201 0.0201 14 <> <> <>
  15 2 -3.667089 -1.094134 0.806950 900 2 -0.09390 -0.09390 6 A0A0A0  C15  -0.20693 0.0319 0.0017 0.0151 -0.0151 0 0 0.0168 0.0168 15 <> <> <>
  16 2 -5.044809 -0.907989 0.734691 900 2 0.25260 0.25260 6 A0A0A0  C16  0.25729 0.0223 0.0002 0.0111 -0.0111 0 0 0.0113 0.0113 16 <> <> <>
  17 2 -5.470644 0.205322 0.009264 900 2 -0.19930 -0.19930 6 A0A0A0  C17  -0.0423 0.0701 0.0016 0.0343 -0.0343 0 0 0.0358 0.0358 17 <> <> <>
  18 2 3.667227 1.092714 -0.807784 900 2 -0.09390 -0.09390 6 A0A0A0  C18  -0.23258 0.03 0.0006 0.0147 -0.0147 0 0 0.0153 0.0153 18 <> <> <>
  19 2 5.045079 0.907518 -0.733583 900 2 0.25260 0.25260 6 A0A0A0  C19  0.27801 0.0169 -0 0.0085 -0.0085 0 0 0.0085 0.0085 19 <> <> <>
  20 2 5.470731 -0.204655 -0.006252 900 2 -0.19930 -0.19930 6 A0A0A0  C20  -0.05907 0.0597 0.0005 0.0296 -0.0296 0 0 0.0301 0.0301 20 <> <> <>
  21 3 -6.917765 0.592217 -0.190055 900 2 -0.06500 -0.06500 6 A0A0A0  C21  -0.3276 0.0019 0 0.001 -0.001 0 0 0.001 0.001 21 <> <> <>
  22 3 6.917829 -0.590934 0.194973 900 2 -0.06500 -0.06500 6 A0A0A0  C22  -0.35868 0.0016 0 0.0008 -0.0008 0 0 0.0008 0.0008 22 <> <> <>
  23 41 2.425937 -2.647358 -0.708752 900 21 0.12110 0.12110 1 FFFFFF  H23  0.12191 0.0001 0 0.0001 -0.0001 0 0 0.0001 0.0001 23 <> <> <>
  24 41 -2.425823 2.647246 0.706419 900 21 0.12110 0.12110 1 FFFFFF  H24  0.06654 0.0002 0.0001 0 -0 0 0 0.0001 0.0001 24 <> <> <>
  25 41 -3.233997 -1.915292 1.357839 900 21 0.12650 0.12650 1 FFFFFF  H25  0.15797 0 0 0 -0 0 0 0 0 25 <> <> <>
  26 41 3.234117 1.913036 -1.359911 900 21 0.12650 0.12650 1 FFFFFF  H26  0.15714 0 0 0 -0 0 0 0 0 26 <> <> <>
  27 41 -6.988760 1.495665 -0.795494 900 21 0.06000 0.06000 1 FFFFFF  H27  0.13424 0 0 -0 0 0 0 0 0 27 <> <> <>
  28 41 -7.395378 0.779146 0.771856 900 21 0.06000 0.06000 1 FFFFFF  H28  0.11574 0.0037 0.0001 0.0018 -0.0018 0 0 0.0019 0.0019 28 <> <> <>
  29 41 -7.457845 -0.208955 -0.695064 900 21 0.06000 0.06000 1 FFFFFF  H29  0.10998 0.0027 0 0.0013 -0.0013 0 0 0.0014 0.0014 29 <> <> <>
  30 41 7.455665 0.208304 0.705255 900 21 0.06000 0.06000 1 FFFFFF  H30  0.12005 0.0023 0 0.0011 -0.0011 0 0 0.0011 0.0011 30 <> <> <>
  31 41 7.398314 -0.772625 -0.766424 900 21 0.06000 0.06000 1 FFFFFF  H31  0.12362 0.0032 0 0.0016 -0.0016 0 0 0.0016 0.0016 31 <> <> <>
  32 41 6.988040 -1.497050 0.796365 900 21 0.06000 0.06000 1 FFFFFF  H32  0.14691 0 -0 0 -0 0 0 0 0 32 <> <> <>
  33 56 5.917398 1.749338 -1.335910 900 8 -0.22000 -0.22000 9 00FF7F  F33  -0.1901 0.0028 0 0.0014 -0.0014 0 0 0.0014 0.0014 34 <> <> <>
  34 56 -5.916993 -1.749881 1.337081 900 8 -0.22000 -0.22000 9 00FF7F  F34  -0.19 0.0037 0 0.0018 -0.0018 0 0 0.0019 0.0019 35 <> <> <>
  35 112 -3.999207 1.154499 -0.668990 900 13 0.10340 0.10340 34 E1E11E  Se35  0.09263 0.0186 0.0032 0.0077 -0.0077 0 0 0.0109 0.0109 36 <> <> <>
  36 112 3.998840 -1.153722 0.671575 900 13 0.10340 0.10340 34 E1E11E  Se36  0.081 0.0162 0.0007 0.0078 -0.0078 0 0 0.0084 0.0084 37 <> <> <>
  37 41 0.560252 -4.480698 -0.988911 900 21 0.26180 0.26180 1 FFFFFF  H37  0.20311 0 0 0 -0 0 0 0 0 38 <> <> <>
  38 2 -1.908851 5.407224 1.252727 900 2 0.00000 0.00000 6 A0A0A0  C38  0.18173 0.0015 0.0227 -0.0106 0.0106 0 0 0.0121 0.0121 <> <> 0 <>
  39 2 -0.620050 4.886008 1.076060 900 2 0.00000 0.00000 6 A0A0A0  C39  -0.21809 0.0016 0.0812 -0.0398 0.0398 0 0 0.0414 0.0414 <> <> 1 <>
  40 2 0.458260 5.766011 1.218690 900 2 0.00000 0.00000 6 A0A0A0  C40  0.22274 0.0101 0.0947 -0.0423 0.0423 0 0 0.0524 0.0524 <> <> 2 <>
  41 2 0.262040 7.115813 1.525957 900 2 0.00000 0.00000 6 A0A0A0  C41  0.24627 0.0003 0.049 -0.0243 0.0243 0 0 0.0246 0.0246 <> <> 3 <>
  42 2 -1.021047 7.644480 1.703995 900 2 0.00000 0.00000 6 A0A0A0  C42  -0.50849 0.0103 0.0891 -0.0394 0.0394 0 0 0.0497 0.0497 122 head  4 3
  43 2 -2.106950 6.769950 1.562937 900 2 0.00000 0.00000 6 A0A0A0  C43  0.46252 0.0003 0.0087 -0.0042 0.0042 0 0 0.0045 0.0045 <> <> 5 <>
  44 25 -3.397096 7.149634 1.708434 900 43 0.00000 0.00000 7 5757FF  N44  -0.44421 0.0012 0.1622 -0.0805 0.0805 0 0 0.0817 0.0817 124 <> 6 3
  45 49 -4.278760 5.750722 1.441883 900 13 0.00000 0.00000 16 E1E11E  S45  0.29398 0.0007 0.2066 -0.103 0.103 0 0 0.1037 0.1037 <> <> 7 <>
  46 25 -3.036320 4.667839 1.143481 900 43 0.00000 0.00000 7 5757FF  N46  -0.29952 0.0012 0.1573 -0.078 0.078 0 0 0.0793 0.0793 <> <> 8 <>
  47 16 1.745001 5.295533 1.053318 900 70 0.00000 0.00000 8 FF2F2F  O47  -0.34734 0.0021 0.0084 -0.0032 0.0032 0 0 0.0052 0.0052 <> <> 9 <>
  48 16 1.360408 7.941155 1.655565 900 70 0.00000 0.00000 8 FF2F2F  O48  -0.323 -0 0.0135 -0.0068 0.0068 0 0 0.0068 0.0068 <> <> 10 <>
  49 3 2.347153 4.827466 2.203416 900 2 0.00000 0.00000 6 A0A0A0  C49  0.21336 0.0009 0.0039 -0.0015 0.0015 0 0 0.0024 0.0024 <> <> 11 <>
  50 3 1.069669 9.255491 1.959526 900 2 0.00000 0.00000 6 A0A0A0  C50  0.40137 -0 0.0004 -0.0002 0.0002 0 0 0.0002 0.0002 130 <> 12 3
  51 3 3.732535 4.349566 1.883531 900 2 0.00000 0.00000 6 A0A0A0  C51  -0.20375 0.0004 0.0012 -0.0004 0.0004 0 0 0.0008 0.0008 <> <> 13 <>
  52 3 2.345224 10.036862 2.070956 900 2 0.00000 0.00000 6 A0A0A0  C52  -0.46205 0 0 -0 0 0 0 0 0 <> <> 14 <>
  53 41 -1.170108 8.688465 1.941518 900 21 0.00000 0.00000 1 FFFFFF  H53  0.16917 0 0 0 -0 0 0 0 0 134 <> <> 3
  54 41 2.400528 5.630683 2.938327 900 21 0.00000 0.00000 1 FFFFFF  H54  0.02099 0.0008 -0.0001 0.0005 -0.0005 0 0 0.0004 0.0004 <> <> <> <>
  55 41 1.762679 4.001818 2.609367 900 21 0.00000 0.00000 1 FFFFFF  H55  -0.02118 0.0001 -0.0004 0.0003 -0.0003 0 0 -0.0001 -0.0001 <> <> <> <>
  56 41 0.449875 9.682243 1.170959 900 21 0.00000 0.00000 1 FFFFFF  H56  0.01314 0 0.0009 -0.0004 0.0004 0 0 0.0004 0.0004 137 <> <> 3
  57 41 0.532917 9.299077 2.907207 900 21 0.00000 0.00000 1 FFFFFF  H57  -0.00283 0 0.0009 -0.0004 0.0004 0 0 0.0004 0.0004 138 <> <> 3
  58 41 4.208148 3.979861 2.791942 900 21 0.00000 0.00000 1 FFFFFF  H58  0.05724 -0 0 -0 0 0 0 0 0 <> <> <> <>
  59 41 3.679160 3.546348 1.148621 900 21 0.00000 0.00000 1 FFFFFF  H59  0.07361 0.0001 -0 0.0001 -0.0001 0 0 0 0 <> <> <> <>
  60 41 4.317009 5.175213 1.477580 900 21 0.00000 0.00000 1 FFFFFF  H60  0.06877 -0 0 -0 0 0 0 0 0 <> <> <> <>
  61 41 2.115582 11.074997 2.311041 900 21 0.00000 0.00000 1 FFFFFF  H61  0.1049 0 -0 0 -0 0 0 -0 -0 142 <> <> 3
  62 41 2.965018 9.610110 2.859523 900 21 0.00000 0.00000 1 FFFFFF  H62  0.13321 0 0.0001 -0 0 0 0 0.0001 0.0001 <> <> <> <>
  63 41 2.881976 9.993275 1.123276 900 21 0.00000 0.00000 1 FFFFFF  H63  0.1249 0 0.0001 -0 0 0 0 0.0001 0.0001 <> <> <> <>
  :::
 } 
 m_bond[69] { 
  # First column is bond index #
  i_m_from
  i_m_to
  i_m_order
  :::
  1 1 2 2
  2 1 5 1
  3 1 37 1
  4 2 3 1
  5 2 23 1
  6 3 4 2
  7 3 6 1
  8 4 9 1
  9 4 5 1
  10 6 7 2
  11 6 14 1
  12 7 8 1
  13 7 10 1
  14 8 12 1
  15 8 9 2
  16 9 13 1
  17 10 11 1
  18 11 12 2
  19 11 39 1
  20 12 24 1
  21 13 15 2
  22 13 35 1
  23 14 36 1
  24 14 18 2
  25 15 25 1
  26 15 16 1
  27 16 34 1
  28 16 17 2
  29 17 21 1
  30 17 35 1
  31 18 19 1
  32 18 26 1
  33 19 20 2
  34 19 33 1
  35 20 22 1
  36 20 36 1
  37 21 27 1
  38 21 28 1
  39 21 29 1
  40 22 30 1
  41 22 31 1
  42 22 32 1
  43 38 39 1
  44 38 43 1
  45 38 46 2
  46 39 40 2
  47 40 41 1
  48 40 47 1
  49 41 42 2
  50 41 48 1
  51 42 43 1
  52 42 53 1
  53 43 44 2
  54 44 45 1
  55 45 46 1
  56 47 49 1
  57 48 50 1
  58 49 51 1
  59 49 54 1
  60 49 55 1
  61 50 52 1
  62 50 56 1
  63 50 57 1
  64 51 58 1
  65 51 59 1
  66 51 60 1
  67 52 61 1
  68 52 62 1
  69 52 63 1
  :::
 } 
} 

f_m_ct { 
 s_m_title
 i_m_ct_stereo_status
 r_j_HOMO-LUMO_Gap_Hartree
 s_m_subgroup_title
 s_m_subgroupid
 b_m_subgroup_collapsed
 i_m_ct_format
 :::
 D58,A12 
  1
  0.06861
  ALL-structures-1320 
  ALL-structures-1320 
  0
  2
 m_atom[56] { 
  # First column is atom index #
  i_m_mmod_type
  r_m_x_coord
  r_m_y_coord
  r_m_z_coord
  i_m_residue_number
  i_m_color
  r_m_charge1
  r_m_charge2
  i_m_atomic_number
  s_m_color_rgb
  s_m_atom_name
  r_j_Atom_Charge_from_ESP
  r_j_Atom_Fukui_Index_f_NN_HOMO
  r_j_Atom_Fukui_Index_f_NN_LUMO
  r_j_Atom_Fukui_Index_f_NS_HOMO
  r_j_Atom_Fukui_Index_f_NS_LUMO
  r_j_Atom_Fukui_Index_f_SN_HOMO
  r_j_Atom_Fukui_Index_f_SN_LUMO
  r_j_Atom_Fukui_Index_f_SS_HOMO
  r_j_Atom_Fukui_Index_f_SS_LUMO
  i_m_minimize_atom_index
  s_matsci_polymer_role
  i_rdk_index
  :::
  1 2 0.405835 -3.438417 -0.750542 900 2 -0.32550 -0.32550 6 A0A0A0  C1  -0.20298 0.0316 0.0048 0.0134 -0.0134 0 0 0.0182 0.0182 1 tail  <>
  2 2 1.366163 -2.473013 -0.598160 900 2 -0.07380 -0.07380 6 A0A0A0  C2  -0.20607 0.0412 0.0002 0.0205 -0.0205 0 0 0.0207 0.0207 2 <> <>
  3 2 0.791525 -1.177334 -0.284217 900 2 0.02365 0.02365 6 A0A0A0  C3  0.23375 0.0221 0.0057 0.0082 -0.0082 0 0 0.0139 0.0139 3 <> <>
  4 2 -0.638787 -1.223629 -0.210805 900 2 -0.04005 -0.04005 6 A0A0A0  C4  -0.18027 0.0082 0.0006 0.0038 -0.0038 0 0 0.0044 0.0044 4 <> <>
  5 49 -1.213274 -2.860466 -0.545380 900 13 0.03280 0.03280 16 E1E11E  S5  0.02354 0.0766 0.001 0.0378 -0.0378 0 0 0.0388 0.0388 5 <> <>
  6 2 1.417657 0.075093 -0.068782 900 2 0.00000 0.00000 6 A0A0A0  C6  -0.01076 0.0964 0.0006 0.0479 -0.0479 0 0 0.0485 0.0485 6 <> <>
  7 2 0.638741 1.223213 0.208279 900 2 -0.04005 -0.04005 6 A0A0A0  C7  0.00566 0.0071 0.0039 0.0016 -0.0016 0 0 0.0055 0.0055 7 <> <>
  8 2 -0.791675 1.176894 0.281852 900 2 0.02365 0.02365 6 A0A0A0  C8  -0.07272 0.024 -0 0.012 -0.012 0 0 0.012 0.012 8 <> <>
  9 2 -1.417708 -0.075676 0.066983 900 2 0.00000 0.00000 6 A0A0A0  C9  0.21999 0.1038 0.0066 0.0486 -0.0486 0 0 0.0552 0.0552 9 <> <>
  10 49 1.213206 2.860342 0.541341 900 13 0.03280 0.03280 16 E1E11E  S10  -0.03955 0.0711 0.0042 0.0335 -0.0335 0 0 0.0377 0.0377 10 <> <>
  11 2 -0.405868 3.438450 0.746360 900 2 -0.32550 -0.32550 6 A0A0A0  C11  -0.0502 0.0337 0.0026 0.0155 -0.0155 0 0 0.0181 0.0181 11 <> <>
  12 2 -1.366136 2.472718 0.595427 900 2 -0.07380 -0.07380 6 A0A0A0  C12  0.00141 0.046 0.0274 0.0093 -0.0093 0 0 0.0367 0.0367 12 <> <>
  13 2 -2.889253 -0.144740 0.129628 900 2 -0.08430 -0.08430 6 A0A0A0  C13  -0.20724 0.0525 0.0015 0.0255 -0.0255 0 0 0.027 0.027 13 <> <>
  14 2 2.889156 0.143588 -0.130627 900 2 -0.08430 -0.08430 6 A0A0A0  C14  -0.13987 0.0456 -0 0.0228 -0.0228 0 0 0.0228 0.0228 14 <> <>
  15 2 -3.667089 -1.094134 0.806950 900 2 -0.09390 -0.09390 6 A0A0A0  C15  -0.20701 0.0317 0.0005 0.0156 -0.0156 0 0 0.0161 0.0161 15 <> <>
  16 2 -5.044809 -0.907989 0.734691 900 2 0.25260 0.25260 6 A0A0A0  C16  0.25369 0.023 0.0003 0.0113 -0.0113 0 0 0.0117 0.0117 16 <> <>
  17 2 -5.470644 0.205322 0.009264 900 2 -0.19930 -0.19930 6 A0A0A0  C17  -0.03531 0.0718 0.0011 0.0353 -0.0353 0 0 0.0364 0.0364 17 <> <>
  18 2 3.667227 1.092714 -0.807784 900 2 -0.09390 -0.09390 6 A0A0A0  C18  -0.22654 0.0299 0.0001 0.0149 -0.0149 0 0 0.015 0.015 18 <> <>
  19 2 5.045079 0.907518 -0.733583 900 2 0.25260 0.25260 6 A0A0A0  C19  0.28112 0.0201 -0 0.0101 -0.0101 0 0 0.0101 0.0101 19 <> <>
  20 2 5.470731 -0.204655 -0.006252 900 2 -0.19930 -0.19930 6 A0A0A0  C20  -0.06591 0.0648 0.0001 0.0324 -0.0324 0 0 0.0324 0.0324 20 <> <>
  21 3 -6.917765 0.592217 -0.190055 900 2 -0.06500 -0.06500 6 A0A0A0  C21  -0.31118 0.002 -0 0.001 -0.001 0 0 0.001 0.001 21 <> <>
  22 3 6.917829 -0.590934 0.194973 900 2 -0.06500 -0.06500 6 A0A0A0  C22  -0.33777 0.0018 0 0.0009 -0.0009 0 0 0.0009 0.0009 22 <> <>
  23 41 2.425937 -2.647358 -0.708752 900 21 0.12110 0.12110 1 FFFFFF  H23  0.12039 0.0001 0 0.0001 -0.0001 0 0 0.0001 0.0001 23 <> <>
  24 41 -2.425823 2.647246 0.706419 900 21 0.12110 0.12110 1 FFFFFF  H24  0.05818 0.0002 0.0001 0.0001 -0.0001 0 0 0.0001 0.0001 24 <> <>
  25 41 -3.233997 -1.915292 1.357839 900 21 0.12650 0.12650 1 FFFFFF  H25  0.161 0 -0 0 -0 0 0 0 0 25 <> <>
  26 41 3.234117 1.913036 -1.359911 900 21 0.12650 0.12650 1 FFFFFF  H26  0.16565 0 0 0 -0 0 0 0 0 26 <> <>
  27 41 -6.988760 1.495665 -0.795494 900 21 0.06000 0.06000 1 FFFFFF  H27  0.12868 0 0 -0 0 0 0 0 0 27 <> <>
  28 41 -7.395378 0.779146 0.771856 900 21 0.06000 0.06000 1 FFFFFF  H28  0.11165 0.0039 0 0.0019 -0.0019 0 0 0.002 0.002 28 <> <>
  29 41 -7.457845 -0.208955 -0.695064 900 21 0.06000 0.06000 1 FFFFFF  H29  0.10567 0.0028 0 0.0014 -0.0014 0 0 0.0014 0.0014 29 <> <>
  30 41 7.455665 0.208304 0.705255 900 21 0.06000 0.06000 1 FFFFFF  H30  0.11791 0.0025 0 0.0013 -0.0013 0 0 0.0013 0.0013 30 <> <>
  31 41 7.398314 -0.772625 -0.766424 900 21 0.06000 0.06000 1 FFFFFF  H31  0.11802 0.0035 0 0.0017 -0.0017 0 0 0.0017 0.0017 31 <> <>
  32 41 6.988040 -1.497050 0.796365 900 21 0.06000 0.06000 1 FFFFFF  H32  0.14107 0 -0 0 -0 0 0 -0 -0 32 <> <>
  33 56 5.917398 1.749338 -1.335910 900 8 -0.22000 -0.22000 9 00FF7F  F33  -0.19185 0.0033 0 0.0017 -0.0017 0 0 0.0017 0.0017 34 <> <>
  34 56 -5.916993 -1.749881 1.337081 900 8 -0.22000 -0.22000 9 00FF7F  F34  -0.18924 0.0039 0 0.0019 -0.0019 0 0 0.0019 0.0019 35 <> <>
  35 112 -3.999207 1.154499 -0.668990 900 13 0.10340 0.10340 34 E1E11E  Se35  0.08764 0.0181 0.0018 0.0082 -0.0082 0 0 0.0099 0.0099 36 <> <>
  36 112 3.998840 -1.153722 0.671575 900 13 0.10340 0.10340 34 E1E11E  Se36  0.08931 0.0163 0.0002 0.0081 -0.0081 0 0 0.0082 0.0082 37 <> <>
  37 41 0.560252 -4.480698 -0.988911 900 21 0.26180 0.26180 1 FFFFFF  H37  0.20552 0 0 0 -0 0 0 0 0 38 <> <>
  38 2 -0.226405 9.842785 2.150253 900 2 0.00000 0.00000 6 A0A0A0  C38  -0.40419 0.0085 0.0772 -0.0344 0.0344 0 0 0.0429 0.0429 <> head  0
  39 2 1.088358 9.350779 1.978970 900 2 0.00000 0.00000 6 A0A0A0  C39  0.4299 0.0003 -0.006 0.0031 -0.0031 0 0 -0.0029 -0.0029 <> <> 1
  40 2 1.342896 8.005190 1.670173 900 2 0.00000 0.00000 6 A0A0A0  C40  0.36904 0.001 0.0078 -0.0034 0.0034 0 0 0.0044 0.0044 <> <> 2
  41 2 0.255617 7.112030 1.525172 900 2 0.00000 0.00000 6 A0A0A0  C41  -0.14338 0.0008 0.0696 -0.0344 0.0344 0 0 0.0352 0.0352 <> <> 3
  42 2 -1.102028 7.616711 1.701374 900 2 0.00000 0.00000 6 A0A0A0  C42  -0.18527 0.0077 0.0819 -0.0371 0.0371 0 0 0.0448 0.0448 <> <> 4
  43 2 -1.337996 8.978728 2.012919 900 2 0.00000 0.00000 6 A0A0A0  C43  0.00451 0.0005 0.0072 -0.0033 0.0033 0 0 0.0039 0.0039 <> <> 5
  44 2 -2.189314 6.723521 1.556487 900 2 0.00000 0.00000 6 A0A0A0  C44  0.41971 0.0001 0.0084 -0.0041 0.0041 0 0 0.0043 0.0043 <> <> 6
  45 2 -1.934791 5.377976 1.247513 900 2 0.00000 0.00000 6 A0A0A0  C45  0.1864 0.0015 0.0054 -0.0019 0.0019 0 0 0.0034 0.0034 <> <> 7
  46 2 -0.620050 4.886008 1.076060 900 2 0.00000 0.00000 6 A0A0A0  C46  -0.06053 0.0013 0.0686 -0.0336 0.0336 0 0 0.0349 0.0349 <> <> 8
  47 2 0.491549 5.750031 1.213536 900 2 0.00000 0.00000 6 A0A0A0  C47  -0.0463 0.0136 0.0302 -0.0083 0.0083 0 0 0.0219 0.0219 <> <> 9
  48 25 2.159314 10.137847 2.101185 900 43 0.00000 0.00000 7 5757FF  N48  -0.45398 0.0016 0.0637 -0.031 0.031 0 0 0.0326 0.0326 <> <> 10
  49 49 3.454355 9.097114 1.809738 900 13 0.00000 0.00000 16 E1E11E  S49  0.32951 0.0006 0.1045 -0.0519 0.0519 0 0 0.0526 0.0526 <> <> 11
  50 25 2.626469 7.655427 1.531688 900 43 0.00000 0.00000 7 5757FF  N50  -0.42312 0.0005 0.0682 -0.0338 0.0338 0 0 0.0344 0.0344 <> <> 12
  51 25 -3.472873 7.073267 1.695125 900 43 0.00000 0.00000 7 5757FF  N51  -0.41705 0.0008 0.1116 -0.0554 0.0554 0 0 0.0562 0.0562 <> <> 13
  52 49 -4.300786 5.631704 1.416675 900 13 0.00000 0.00000 16 E1E11E  S52  0.28318 0.0008 0.1446 -0.0719 0.0719 0 0 0.0727 0.0727 <> <> 14
  53 25 -3.005772 4.590967 1.125171 900 43 0.00000 0.00000 7 5757FF  N53  -0.28736 0.0008 0.0942 -0.0467 0.0467 0 0 0.0475 0.0475 <> <> 15
  54 41 -0.380689 10.885250 2.387346 900 21 0.00000 0.00000 1 FFFFFF  H54  0.19802 -0 -0 -0 0 0 0 -0 -0 <> <> <>
  55 41 -2.340400 9.361144 2.145106 900 21 0.00000 0.00000 1 FFFFFF  H55  0.11908 0 0 0 -0 0 0 0 0 <> <> <>
  56 41 1.493963 5.367609 1.081403 900 21 0.00000 0.00000 1 FFFFFF  H56  0.12645 -0 -0 -0 0 0 0 -0 -0 <> <> <>
  :::
 } 
 m_bond[64] { 
  # First column is bond index #
  i_m_from
  i_m_to
  i_m_order
  :::
  1 1 2 2
  2 1 5 1
  3 1 37 1
  4 2 3 1
  5 2 23 1
  6 3 4 2
  7 3 6 1
  8 4 9 1
  9 4 5 1
  10 6 7 2
  11 6 14 1
  12 7 8 1
  13 7 10 1
  14 8 12 1
  15 8 9 2
  16 9 13 1
  17 10 11 1
  18 11 12 2
  19 11 46 1
  20 12 24 1
  21 13 15 2
  22 13 35 1
  23 14 36 1
  24 14 18 2
  25 15 25 1
  26 15 16 1
  27 16 34 1
  28 16 17 2
  29 17 21 1
  30 17 35 1
  31 18 19 1
  32 18 26 1
  33 19 20 2
  34 19 33 1
  35 20 22 1
  36 20 36 1
  37 21 27 1
  38 21 28 1
  39 21 29 1
  40 22 30 1
  41 22 31 1
  42 22 32 1
  43 38 39 1
  44 38 43 2
  45 38 54 1
  46 39 40 1
  47 39 48 2
  48 40 41 1
  49 40 50 2
  50 41 42 2
  51 41 47 1
  52 42 43 1
  53 42 44 1
  54 43 55 1
  55 44 45 1
  56 44 51 2
  57 45 46 1
  58 45 53 2
  59 46 47 2
  60 47 56 1
  61 48 49 1
  62 49 50 1
  63 51 52 1
  64 52 53 1
  :::
 } 
} 

f_m_ct { 
 s_m_title
 i_m_ct_stereo_status
 r_j_HOMO-LUMO_Gap_Hartree
 s_m_subgroup_title
 s_m_subgroupid
 b_m_subgroup_collapsed
 i_m_ct_format
 :::
 D58,A13 
  1
  0.07808
  ALL-structures-1320 
  ALL-structures-1320 
  0
  2
 m_atom[49] { 
  # First column is atom index #
  i_m_mmod_type
  r_m_x_coord
  r_m_y_coord
  r_m_z_coord
  i_m_residue_number
  i_m_color
  r_m_charge1
  r_m_charge2
  i_m_atomic_number
  s_m_color_rgb
  s_m_atom_name
  r_j_Atom_Charge_from_ESP
  r_j_Atom_Fukui_Index_f_NN_HOMO
  r_j_Atom_Fukui_Index_f_NN_LUMO
  r_j_Atom_Fukui_Index_f_NS_HOMO
  r_j_Atom_Fukui_Index_f_NS_LUMO
  r_j_Atom_Fukui_Index_f_SN_HOMO
  r_j_Atom_Fukui_Index_f_SN_LUMO
  r_j_Atom_Fukui_Index_f_SS_HOMO
  r_j_Atom_Fukui_Index_f_SS_LUMO
  i_m_minimize_atom_index
  s_matsci_polymer_role
  i_rdk_index
  :::
  1 2 0.405835 -3.438417 -0.750542 900 2 -0.32550 -0.32550 6 A0A0A0  C1  -0.21166 0.0324 0.0058 0.0133 -0.0133 0 0 0.0191 0.0191 1 tail  <>
  2 2 1.366163 -2.473013 -0.598160 900 2 -0.07380 -0.07380 6 A0A0A0  C2  -0.20424 0.0413 0.0001 0.0206 -0.0206 0 0 0.0207 0.0207 2 <> <>
  3 2 0.791525 -1.177334 -0.284217 900 2 0.02365 0.02365 6 A0A0A0  C3  0.24775 0.023 0.0065 0.0082 -0.0082 0 0 0.0148 0.0148 3 <> <>
  4 2 -0.638787 -1.223629 -0.210805 900 2 -0.04005 -0.04005 6 A0A0A0  C4  -0.18505 0.0087 0.0003 0.0042 -0.0042 0 0 0.0045 0.0045 4 <> <>
  5 49 -1.213274 -2.860466 -0.545380 900 13 0.03280 0.03280 16 E1E11E  S5  0.02466 0.0773 0.0012 0.0381 -0.0381 0 0 0.0393 0.0393 5 <> <>
  6 2 1.417657 0.075093 -0.068782 900 2 0.00000 0.00000 6 A0A0A0  C6  -0.06042 0.098 0.0013 0.0483 -0.0483 0 0 0.0497 0.0497 6 <> <>
  7 2 0.638741 1.223213 0.208279 900 2 -0.04005 -0.04005 6 A0A0A0  C7  0.06488 0.0059 0.0033 0.0013 -0.0013 0 0 0.0046 0.0046 7 <> <>
  8 2 -0.791675 1.176894 0.281852 900 2 0.02365 0.02365 6 A0A0A0  C8  -0.08517 0.024 0.0002 0.0119 -0.0119 0 0 0.0121 0.0121 8 <> <>
  9 2 -1.417708 -0.075676 0.066983 900 2 0.00000 0.00000 6 A0A0A0  C9  0.22186 0.1073 0.0092 0.049 -0.049 0 0 0.0582 0.0582 9 <> <>
  10 49 1.213206 2.860342 0.541341 900 13 0.03280 0.03280 16 E1E11E  S10  -0.08055 0.0729 0.0047 0.0341 -0.0341 0 0 0.0388 0.0388 10 <> <>
  11 2 -0.405868 3.438450 0.746360 900 2 -0.32550 -0.32550 6 A0A0A0  C11  -0.06837 0.0366 0.007 0.0148 -0.0148 0 0 0.0218 0.0218 11 <> <>
  12 2 -1.366136 2.472718 0.595427 900 2 -0.07380 -0.07380 6 A0A0A0  C12  -0.01811 0.0502 0.0291 0.0105 -0.0105 0 0 0.0396 0.0396 12 <> <>
  13 2 -2.889253 -0.144740 0.129628 900 2 -0.08430 -0.08430 6 A0A0A0  C13  -0.20657 0.051 0.0005 0.0253 -0.0253 0 0 0.0258 0.0258 13 <> <>
  14 2 2.889156 0.143588 -0.130627 900 2 -0.08430 -0.08430 6 A0A0A0  C14  -0.11547 0.0424 -0.0001 0.0213 -0.0213 0 0 0.0212 0.0212 14 <> <>
  15 2 -3.667089 -1.094134 0.806950 900 2 -0.09390 -0.09390 6 A0A0A0  C15  -0.20695 0.0324 0.0012 0.0156 -0.0156 0 0 0.0168 0.0168 15 <> <>
  16 2 -5.044809 -0.907989 0.734691 900 2 0.25260 0.25260 6 A0A0A0  C16  0.24864 0.0227 0.0001 0.0113 -0.0113 0 0 0.0114 0.0114 16 <> <>
  17 2 -5.470644 0.205322 0.009264 900 2 -0.19930 -0.19930 6 A0A0A0  C17  -0.03808 0.0714 0.0012 0.0351 -0.0351 0 0 0.0363 0.0363 17 <> <>
  18 2 3.667227 1.092714 -0.807784 900 2 -0.09390 -0.09390 6 A0A0A0  C18  -0.23393 0.0295 0.0002 0.0147 -0.0147 0 0 0.0148 0.0148 18 <> <>
  19 2 5.045079 0.907518 -0.733583 900 2 0.25260 0.25260 6 A0A0A0  C19  0.27941 0.0185 0 0.0092 -0.0092 0 0 0.0092 0.0092 19 <> <>
  20 2 5.470731 -0.204655 -0.006252 900 2 -0.19930 -0.19930 6 A0A0A0  C20  -0.0693 0.0613 0.0001 0.0306 -0.0306 0 0 0.0307 0.0307 20 <> <>
  21 3 -6.917765 0.592217 -0.190055 900 2 -0.06500 -0.06500 6 A0A0A0  C21  -0.29581 0.002 0.0002 0.0009 -0.0009 0 0 0.0011 0.0011 21 <> <>
  22 3 6.917829 -0.590934 0.194973 900 2 -0.06500 -0.06500 6 A0A0A0  C22  -0.34251 0.0017 0 0.0008 -0.0008 0 0 0.0009 0.0009 22 <> <>
  23 41 2.425937 -2.647358 -0.708752 900 21 0.12110 0.12110 1 FFFFFF  H23  0.11897 0.0001 0 0.0001 -0.0001 0 0 0.0001 0.0001 23 <> <>
  24 41 -2.425823 2.647246 0.706419 900 21 0.12110 0.12110 1 FFFFFF  H24  0.0865 0.0002 0.0001 0 -0 0 0 0.0001 0.0001 24 <> <>
  25 41 -3.233997 -1.915292 1.357839 900 21 0.12650 0.12650 1 FFFFFF  H25  0.16108 0 0 0 -0 0 0 0 0 25 <> <>
  26 41 3.234117 1.913036 -1.359911 900 21 0.12650 0.12650 1 FFFFFF  H26  0.16792 0 0 0 -0 0 0 0 0 26 <> <>
  27 41 -6.988760 1.495665 -0.795494 900 21 0.06000 0.06000 1 FFFFFF  H27  0.12272 0 -0 0 -0 0 0 -0 -0 27 <> <>
  28 41 -7.395378 0.779146 0.771856 900 21 0.06000 0.06000 1 FFFFFF  H28  0.10721 0.0038 0.0001 0.0019 -0.0019 0 0 0.0019 0.0019 28 <> <>
  29 41 -7.457845 -0.208955 -0.695064 900 21 0.06000 0.06000 1 FFFFFF  H29  0.10194 0.0028 0 0.0014 -0.0014 0 0 0.0014 0.0014 29 <> <>
  30 41 7.455665 0.208304 0.705255 900 21 0.06000 0.06000 1 FFFFFF  H30  0.11865 0.0024 0 0.0012 -0.0012 0 0 0.0012 0.0012 30 <> <>
  31 41 7.398314 -0.772625 -0.766424 900 21 0.06000 0.06000 1 FFFFFF  H31  0.12008 0.0033 0 0.0016 -0.0016 0 0 0.0016 0.0016 31 <> <>
  32 41 6.988040 -1.497050 0.796365 900 21 0.06000 0.06000 1 FFFFFF  H32  0.14296 -0 -0 0 -0 0 0 -0 -0 32 <> <>
  33 56 5.917398 1.749338 -1.335910 900 8 -0.22000 -0.22000 9 00FF7F  F33  -0.19174 0.003 0 0.0015 -0.0015 0 0 0.0015 0.0015 34 <> <>
  34 56 -5.916993 -1.749881 1.337081 900 8 -0.22000 -0.22000 9 00FF7F  F34  -0.18842 0.0038 0 0.0019 -0.0019 0 0 0.0019 0.0019 35 <> <>
  35 112 -3.999207 1.154499 -0.668990 900 13 0.10340 0.10340 34 E1E11E  Se35  0.08739 0.0185 0.0026 0.0079 -0.0079 0 0 0.0106 0.0106 36 <> <>
  36 112 3.998840 -1.153722 0.671575 900 13 0.10340 0.10340 34 E1E11E  Se36  0.08771 0.016 0.0003 0.0079 -0.0079 0 0 0.0081 0.0081 37 <> <>
  37 41 0.560252 -4.480698 -0.988911 900 21 0.26180 0.26180 1 FFFFFF  H37  0.20765 0 0 0 -0 0 0 0 0 38 <> <>
  38 2 -1.929227 5.377647 1.247174 900 2 0.00000 0.00000 6 A0A0A0  C38  0.17134 0.0025 0.0243 -0.0109 0.0109 0 0 0.0134 0.0134 <> <> 0
  39 2 -0.620050 4.886008 1.076060 900 2 0.00000 0.00000 6 A0A0A0  C39  0.05593 0.0015 0.0726 -0.0355 0.0355 0 0 0.037 0.037 <> <> 1
  40 2 0.482162 5.753763 1.214799 900 2 0.00000 0.00000 6 A0A0A0  C40  -0.20679 0.0126 0.0805 -0.034 0.034 0 0 0.0465 0.0465 <> <> 2
  41 2 0.273484 7.113060 1.524501 900 2 0.00000 0.00000 6 A0A0A0  C41  -0.09287 0.0012 0.051 -0.0249 0.0249 0 0 0.0261 0.0261 <> <> 3
  42 2 -1.037188 7.603139 1.695409 900 2 0.00000 0.00000 6 A0A0A0  C42  -0.34194 0.0131 0.0958 -0.0413 0.0413 0 0 0.0545 0.0545 <> head  4
  43 2 -2.137520 6.734234 1.556540 900 2 0.00000 0.00000 6 A0A0A0  C43  0.44183 0.0004 0.0218 -0.0107 0.0107 0 0 0.0111 0.0111 <> <> 5
  44 25 -3.416579 7.150864 1.709874 900 43 0.00000 0.00000 7 5757FF  N44  -0.48256 0.0017 0.1839 -0.0911 0.0911 0 0 0.0928 0.0928 <> <> 6
  45 112 -4.402331 5.684816 1.433660 900 13 0.00000 0.00000 34 E1E11E  Se45  0.41431 0.0016 0.2316 -0.115 0.115 0 0 0.1166 0.1166 <> <> 7
  46 25 -3.023176 4.589302 1.125502 900 43 0.00000 0.00000 7 5757FF  N46  -0.3787 0.0009 0.1632 -0.0812 0.0812 0 0 0.082 0.082 <> <> 8
  47 41 1.486069 5.375725 1.083400 900 21 0.00000 0.00000 1 FFFFFF  H47  0.18112 0 0 0 -0 0 0 0 0 <> <> <>
  48 41 1.116954 7.780267 1.631115 900 21 0.00000 0.00000 1 FFFFFF  H48  0.14825 0 0 0 -0 0 0 0 0 <> <> <>
  49 41 -1.202513 8.643628 1.932766 900 21 0.00000 0.00000 1 FFFFFF  H49  0.17449 0 0 0 -0 0 0 0 0 <> <> <>
  :::
 } 
 m_bond[55] { 
  # First column is bond index #
  i_m_from
  i_m_to
  i_m_order
  :::
  1 1 2 2
  2 1 5 1
  3 1 37 1
  4 2 3 1
  5 2 23 1
  6 3 4 2
  7 3 6 1
  8 4 9 1
  9 4 5 1
  10 6 7 2
  11 6 14 1
  12 7 8 1
  13 7 10 1
  14 8 12 1
  15 8 9 2
  16 9 13 1
  17 10 11 1
  18 11 12 2
  19 11 39 1
  20 12 24 1
  21 13 15 2
  22 13 35 1
  23 14 36 1
  24 14 18 2
  25 15 25 1
  26 15 16 1
  27 16 34 1
  28 16 17 2
  29 17 21 1
  30 17 35 1
  31 18 19 1
  32 18 26 1
  33 19 20 2
  34 19 33 1
  35 20 22 1
  36 20 36 1
  37 21 27 1
  38 21 28 1
  39 21 29 1
  40 22 30 1
  41 22 31 1
  42 22 32 1
  43 38 39 1
  44 38 43 1
  45 38 46 2
  46 39 40 2
  47 40 41 1
  48 40 47 1
  49 41 42 2
  50 41 48 1
  51 42 43 1
  52 42 49 1
  53 43 44 2
  54 44 45 1
  55 45 46 1
  :::
 } 
} 

f_m_ct { 
 s_m_title
 i_m_ct_stereo_status
 r_j_HOMO-LUMO_Gap_Hartree
 s_m_subgroup_title
 s_m_subgroupid
 b_m_subgroup_collapsed
 i_m_ct_format
 :::
 D58,A14 
  1
  0.07902
  ALL-structures-1320 
  ALL-structures-1320 
  0
  2
 m_atom[49] { 
  # First column is atom index #
  i_m_mmod_type
  r_m_x_coord
  r_m_y_coord
  r_m_z_coord
  i_m_residue_number
  i_m_color
  r_m_charge1
  r_m_charge2
  i_m_atomic_number
  s_m_color_rgb
  s_m_atom_name
  r_j_Atom_Charge_from_ESP
  r_j_Atom_Fukui_Index_f_NN_HOMO
  r_j_Atom_Fukui_Index_f_NN_LUMO
  r_j_Atom_Fukui_Index_f_NS_HOMO
  r_j_Atom_Fukui_Index_f_NS_LUMO
  r_j_Atom_Fukui_Index_f_SN_HOMO
  r_j_Atom_Fukui_Index_f_SN_LUMO
  r_j_Atom_Fukui_Index_f_SS_HOMO
  r_j_Atom_Fukui_Index_f_SS_LUMO
  i_m_minimize_atom_index
  s_matsci_polymer_role
  i_m_minimize_constraint
  i_rdk_index
  :::
  1 2 0.405835 -3.438417 -0.750542 900 2 -0.32550 -0.32550 6 A0A0A0  C1  -0.18833 0.0275 0.0093 0.0091 -0.0091 0 0 0.0184 0.0184 1 tail  <> <>
  2 2 1.366163 -2.473013 -0.598160 900 2 -0.07380 -0.07380 6 A0A0A0  C2  -0.22407 0.0404 0.0002 0.0201 -0.0201 0 0 0.0203 0.0203 2 <> <> <>
  3 2 0.791525 -1.177334 -0.284217 900 2 0.02365 0.02365 6 A0A0A0  C3  0.25974 0.0187 0.0104 0.0042 -0.0042 0 0 0.0145 0.0145 3 <> <> <>
  4 2 -0.638787 -1.223629 -0.210805 900 2 -0.04005 -0.04005 6 A0A0A0  C4  -0.2056 0.0102 0.0007 0.0047 -0.0047 0 0 0.0054 0.0054 4 <> <> <>
  5 49 -1.213274 -2.860466 -0.545380 900 13 0.03280 0.03280 16 E1E11E  S5  0.02387 0.0769 0.0021 0.0374 -0.0374 0 0 0.0395 0.0395 5 <> <> <>
  6 2 1.417657 0.075093 -0.068782 900 2 0.00000 0.00000 6 A0A0A0  C6  -0.02847 0.0998 0.0021 0.0488 -0.0488 0 0 0.0509 0.0509 6 <> <> <>
  7 2 0.638741 1.223213 0.208279 900 2 -0.04005 -0.04005 6 A0A0A0  C7  0.03248 0.0093 0.0054 0.0019 -0.0019 0 0 0.0074 0.0074 7 <> <> <>
  8 2 -0.791675 1.176894 0.281852 900 2 0.02365 0.02365 6 A0A0A0  C8  -0.1271 0.0254 -0.001 0.0132 -0.0132 0 0 0.0122 0.0122 8 <> <> <>
  9 2 -1.417708 -0.075676 0.066983 900 2 0.00000 0.00000 6 A0A0A0  C9  0.25961 0.0979 0.0145 0.0417 -0.0417 0 0 0.0562 0.0562 9 <> <> <>
  10 49 1.213206 2.860342 0.541341 900 13 0.03280 0.03280 16 E1E11E  S10  -0.06182 0.0696 0.0069 0.0313 -0.0313 0 0 0.0382 0.0382 10 <> <> <>
  11 2 -0.405868 3.438450 0.746360 900 2 -0.32550 -0.32550 6 A0A0A0  C11  -0.03743 0.0305 0.0097 0.0104 -0.0104 0 0 0.0201 0.0201 11 <> <> <>
  12 2 -1.366136 2.472718 0.595427 900 2 -0.07380 -0.07380 6 A0A0A0  C12  0.06514 0.0376 0.0494 -0.0059 0.0059 0 0 0.0435 0.0435 12 <> <> <>
  13 2 -2.889253 -0.144740 0.129628 900 2 -0.08430 -0.08430 6 A0A0A0  C13  -0.21751 0.063 0.0006 0.0312 -0.0312 0 0 0.0318 0.0318 13 <> <> <>
  14 2 2.889156 0.143588 -0.130627 900 2 -0.08430 -0.08430 6 A0A0A0  C14  -0.13185 0.0449 -0.0002 0.0226 -0.0226 0 0 0.0223 0.0223 14 <> <> <>
  15 2 -3.667089 -1.094134 0.806950 900 2 -0.09390 -0.09390 6 A0A0A0  C15  -0.20139 0.033 0.0017 0.0157 -0.0157 0 0 0.0174 0.0174 15 <> <> <>
  16 2 -5.044809 -0.907989 0.734691 900 2 0.25260 0.25260 6 A0A0A0  C16  0.25818 0.0283 0.0004 0.014 -0.014 0 0 0.0143 0.0143 16 <> <> <>
  17 2 -5.470644 0.205322 0.009264 900 2 -0.19930 -0.19930 6 A0A0A0  C17  -0.02439 0.0826 0.0019 0.0404 -0.0404 0 0 0.0423 0.0423 17 <> <> <>
  18 2 3.667227 1.092714 -0.807784 900 2 -0.09390 -0.09390 6 A0A0A0  C18  -0.22916 0.0303 0.0002 0.0151 -0.0151 0 0 0.0153 0.0153 18 <> <> <>
  19 2 5.045079 0.907518 -0.733583 900 2 0.25260 0.25260 6 A0A0A0  C19  0.2785 0.0201 -0 0.01 -0.01 0 0 0.01 0.01 19 <> <> <>
  20 2 5.470731 -0.204655 -0.006252 900 2 -0.19930 -0.19930 6 A0A0A0  C20  -0.06569 0.0649 0.0002 0.0323 -0.0323 0 0 0.0325 0.0325 20 <> <> <>
  21 3 -6.917765 0.592217 -0.190055 900 2 -0.06500 -0.06500 6 A0A0A0  C21  -0.38222 0.0024 0.0001 0.0012 -0.0012 0 0 0.0012 0.0012 21 <> <> <>
  22 3 6.917829 -0.590934 0.194973 900 2 -0.06500 -0.06500 6 A0A0A0  C22  -0.3474 0.0018 0 0.0009 -0.0009 0 0 0.0009 0.0009 22 <> <> <>
  23 41 2.425937 -2.647358 -0.708752 900 21 0.12110 0.12110 1 FFFFFF  H23  0.12397 0.0001 0 0.0001 -0.0001 0 0 0.0001 0.0001 23 <> <> <>
  24 41 -2.425823 2.647246 0.706419 900 21 0.12110 0.12110 1 FFFFFF  H24  0.03264 0.0002 0.0001 0 -0 0 0 0.0002 0.0002 24 <> <> <>
  25 41 -3.233997 -1.915292 1.357839 900 21 0.12650 0.12650 1 FFFFFF  H25  0.15897 0 0 0 -0 0 0 0 0 25 <> <> <>
  26 41 3.234117 1.913036 -1.359911 900 21 0.12650 0.12650 1 FFFFFF  H26  0.16657 0 0 -0 0 0 0 0 0 26 <> <> <>
  27 41 -6.988760 1.495665 -0.795494 900 21 0.06000 0.06000 1 FFFFFF  H27  0.15385 0 0 -0 0 0 0 0 0 27 <> <> <>
  28 41 -7.395378 0.779146 0.771856 900 21 0.06000 0.06000 1 FFFFFF  H28  0.13306 0.0044 0.0001 0.0022 -0.0022 0 0 0.0023 0.0023 28 <> <> <>
  29 41 -7.457845 -0.208955 -0.695064 900 21 0.06000 0.06000 1 FFFFFF  H29  0.12275 0.0033 0.0001 0.0016 -0.0016 0 0 0.0017 0.0017 29 <> <> <>
  30 41 7.455665 0.208304 0.705255 900 21 0.06000 0.06000 1 FFFFFF  H30  0.12001 0.0025 0 0.0013 -0.0013 0 0 0.0013 0.0013 30 <> <> <>
  31 41 7.398314 -0.772625 -0.766424 900 21 0.06000 0.06000 1 FFFFFF  H31  0.12221 0.0035 0 0.0017 -0.0017 0 0 0.0017 0.0017 31 <> <> <>
  32 41 6.988040 -1.497050 0.796365 900 21 0.06000 0.06000 1 FFFFFF  H32  0.14468 -0 -0 0 -0 0 0 -0 -0 32 <> <> <>
  33 56 5.917398 1.749338 -1.335910 900 8 -0.22000 -0.22000 9 00FF7F  F33  -0.19124 0.0033 0 0.0017 -0.0017 0 0 0.0017 0.0017 34 <> <> <>
  34 56 -5.916993 -1.749881 1.337081 900 8 -0.22000 -0.22000 9 00FF7F  F34  -0.18913 0.0048 0.0001 0.0024 -0.0024 0 0 0.0025 0.0025 35 <> <> <>
  35 112 -3.999207 1.154499 -0.668990 900 13 0.10340 0.10340 34 E1E11E  Se35  0.09468 0.0183 0.0035 0.0074 -0.0074 0 0 0.0109 0.0109 36 <> <> <>
  36 112 3.998840 -1.153722 0.671575 900 13 0.10340 0.10340 34 E1E11E  Se36  0.08999 0.0167 0.0004 0.0082 -0.0082 0 0 0.0086 0.0086 37 <> <> <>
  37 41 0.560252 -4.480698 -0.988911 900 21 0.26180 0.26180 1 FFFFFF  H37  0.20395 0 0 0 -0 0 0 0 0 38 <> <> <>
  38 2 -1.913954 5.398527 1.251052 900 2 0.00000 0.00000 6 A0A0A0  C38  0.27681 0.0015 0.0132 -0.0059 0.0059 0 0 0.0073 0.0073 178 <> 3 0
  39 2 -0.620050 4.886008 1.076060 900 2 0.00000 0.00000 6 A0A0A0  C39  -0.10007 0.0005 0.0929 -0.0462 0.0462 0 0 0.0467 0.0467 179 <> 3 1
  40 2 0.459612 5.762332 1.217813 900 2 0.00000 0.00000 6 A0A0A0  C40  -0.13342 0.0112 0.0965 -0.0426 0.0426 0 0 0.0538 0.0538 <> <> <> 2
  41 2 0.263831 7.109897 1.524565 900 2 0.00000 0.00000 6 A0A0A0  C41  -0.06133 0.0004 0.0619 -0.0307 0.0307 0 0 0.0312 0.0312 <> <> <> 3
  42 2 -1.019414 7.634851 1.701792 900 2 0.00000 0.00000 6 A0A0A0  C42  -0.47122 0.0105 0.1226 -0.0561 0.0561 0 0 0.0666 0.0666 <> head  <> 4
  43 2 -2.112820 6.767334 1.562639 900 2 0.00000 0.00000 6 A0A0A0  C43  0.55629 0.0001 0.0148 -0.0073 0.0073 0 0 0.0075 0.0075 <> <> <> 5
  44 25 -3.442802 7.029365 1.684077 900 43 0.00000 0.00000 7 5757FF  N44  -0.38587 0.0021 0.1891 -0.0935 0.0935 0 0 0.0956 0.0956 <> <> <> 6
  45 16 -4.030684 5.782955 1.437131 900 70 0.00000 0.00000 8 FF2F2F  O45  0.04619 0.001 0.1193 -0.0592 0.0592 0 0 0.0602 0.0602 185 <> 3 7
  46 25 -3.113157 4.760403 1.167583 900 43 0.00000 0.00000 7 5757FF  N46  -0.25451 0.0003 0.1706 -0.0851 0.0851 0 0 0.0854 0.0854 186 <> 3 8
  47 41 1.469171 5.392467 1.087903 900 21 0.00000 0.00000 1 FFFFFF  H47  0.16395 -0 0 -0 0 0 0 -0 -0 <> <> <> <>
  48 41 1.125492 7.758014 1.626384 900 21 0.00000 0.00000 1 FFFFFF  H48  0.14737 0 0 0 -0 0 0 0 0 <> <> <> <>
  49 41 -1.168247 8.678473 1.939222 900 21 0.00000 0.00000 1 FFFFFF  H49  0.22376 0 0 0 -0 0 0 0 0 <> <> <> <>
  :::
 } 
 m_bond[55] { 
  # First column is bond index #
  i_m_from
  i_m_to
  i_m_order
  :::
  1 1 2 2
  2 1 5 1
  3 1 37 1
  4 2 3 1
  5 2 23 1
  6 3 4 2
  7 3 6 1
  8 4 9 1
  9 4 5 1
  10 6 7 2
  11 6 14 1
  12 7 8 1
  13 7 10 1
  14 8 12 1
  15 8 9 2
  16 9 13 1
  17 10 11 1
  18 11 12 2
  19 11 39 1
  20 12 24 1
  21 13 15 2
  22 13 35 1
  23 14 36 1
  24 14 18 2
  25 15 25 1
  26 15 16 1
  27 16 34 1
  28 16 17 2
  29 17 21 1
  30 17 35 1
  31 18 19 1
  32 18 26 1
  33 19 20 2
  34 19 33 1
  35 20 22 1
  36 20 36 1
  37 21 27 1
  38 21 28 1
  39 21 29 1
  40 22 30 1
  41 22 31 1
  42 22 32 1
  43 38 39 1
  44 38 43 1
  45 38 46 2
  46 39 40 2
  47 40 41 1
  48 40 47 1
  49 41 42 2
  50 41 48 1
  51 42 43 1
  52 42 49 1
  53 43 44 2
  54 44 45 1
  55 45 46 1
  :::
 } 
} 

f_m_ct { 
 s_m_title
 i_m_ct_stereo_status
 r_j_HOMO-LUMO_Gap_Hartree
 s_m_subgroup_title
 s_m_subgroupid
 b_m_subgroup_collapsed
 i_m_ct_format
 :::
 D58,A15 
  1
  0.10528
  ALL-structures-1320 
  ALL-structures-1320 
  0
  2
 m_atom[59] { 
  # First column is atom index #
  i_m_mmod_type
  r_m_x_coord
  r_m_y_coord
  r_m_z_coord
  i_m_residue_number
  i_m_color
  r_m_charge1
  r_m_charge2
  i_m_atomic_number
  s_m_color_rgb
  s_m_atom_name
  r_j_Atom_Charge_from_ESP
  r_j_Atom_Fukui_Index_f_NN_HOMO
  r_j_Atom_Fukui_Index_f_NN_LUMO
  r_j_Atom_Fukui_Index_f_NS_HOMO
  r_j_Atom_Fukui_Index_f_NS_LUMO
  r_j_Atom_Fukui_Index_f_SN_HOMO
  r_j_Atom_Fukui_Index_f_SN_LUMO
  r_j_Atom_Fukui_Index_f_SS_HOMO
  r_j_Atom_Fukui_Index_f_SS_LUMO
  i_m_minimize_atom_index
  s_matsci_polymer_role
  i_rdk_index
  :::
  1 2 0.405835 -3.438417 -0.750542 900 2 -0.32550 -0.32550 6 A0A0A0  C1  -0.21351 0.0065 0.0743 -0.0339 0.0339 0 0 0.0404 0.0404 1 tail  <>
  2 2 1.366163 -2.473013 -0.598160 900 2 -0.07380 -0.07380 6 A0A0A0  C2  -0.21491 0.003 0.0219 -0.0094 0.0094 0 0 0.0124 0.0124 2 <> <>
  3 2 0.791525 -1.177334 -0.284217 900 2 0.02365 0.02365 6 A0A0A0  C3  0.25888 0.0066 0.0536 -0.0235 0.0235 0 0 0.0301 0.0301 3 <> <>
  4 2 -0.638787 -1.223629 -0.210805 900 2 -0.04005 -0.04005 6 A0A0A0  C4  -0.19984 -0 0.015 -0.0075 0.0075 0 0 0.0075 0.0075 4 <> <>
  5 49 -1.213274 -2.860466 -0.545380 900 13 0.03280 0.03280 16 E1E11E  S5  0.02453 0.0058 0.0057 0.0001 -0.0001 0 0 0.0057 0.0057 5 <> <>
  6 2 1.417657 0.075093 -0.068782 900 2 0.00000 0.00000 6 A0A0A0  C6  -0.06675 0.0051 0.1011 -0.048 0.048 0 0 0.0531 0.0531 6 <> <>
  7 2 0.638741 1.223213 0.208279 900 2 -0.04005 -0.04005 6 A0A0A0  C7  0.0718 0.0021 0.0184 -0.0081 0.0081 0 0 0.0102 0.0102 7 <> <>
  8 2 -0.791675 1.176894 0.281852 900 2 0.02365 0.02365 6 A0A0A0  C8  -0.09517 0.0019 0.0499 -0.024 0.024 0 0 0.0259 0.0259 8 <> <>
  9 2 -1.417708 -0.075676 0.066983 900 2 0.00000 0.00000 6 A0A0A0  C9  0.22882 0.0144 0.105 -0.0453 0.0453 0 0 0.0597 0.0597 9 <> <>
  10 49 1.213206 2.860342 0.541341 900 13 0.03280 0.03280 16 E1E11E  S10  -0.11651 0.003 0.0108 -0.0039 0.0039 0 0 0.0069 0.0069 10 <> <>
  11 2 -0.405868 3.438450 0.746360 900 2 -0.32550 -0.32550 6 A0A0A0  C11  0.04567 0.005 0.0643 -0.0296 0.0296 0 0 0.0346 0.0346 11 <> <>
  12 2 -1.366136 2.472718 0.595427 900 2 -0.07380 -0.07380 6 A0A0A0  C12  -0.08893 0.0288 0.023 0.0029 -0.0029 0 0 0.0259 0.0259 12 <> <>
  13 2 -2.889253 -0.144740 0.129628 900 2 -0.08430 -0.08430 6 A0A0A0  C13  -0.18805 0.003 0.0247 -0.0108 0.0108 0 0 0.0139 0.0139 13 <> <>
  14 2 2.889156 0.143588 -0.130627 900 2 -0.08430 -0.08430 6 A0A0A0  C14  -0.11423 0.0009 0.0314 -0.0152 0.0152 0 0 0.0161 0.0161 14 <> <>
  15 2 -3.667089 -1.094134 0.806950 900 2 -0.09390 -0.09390 6 A0A0A0  C15  -0.23012 0.0025 0.0581 -0.0278 0.0278 0 0 0.0303 0.0303 15 <> <>
  16 2 -5.044809 -0.907989 0.734691 900 2 0.25260 0.25260 6 A0A0A0  C16  0.27195 0.0014 -0.002 0.0017 -0.0017 0 0 -0.0003 -0.0003 16 <> <>
  17 2 -5.470644 0.205322 0.009264 900 2 -0.19930 -0.19930 6 A0A0A0  C17  -0.04257 0.0044 0.0436 -0.0196 0.0196 0 0 0.024 0.024 17 <> <>
  18 2 3.667227 1.092714 -0.807784 900 2 -0.09390 -0.09390 6 A0A0A0  C18  -0.23731 0.0012 0.0631 -0.0309 0.0309 0 0 0.0321 0.0321 18 <> <>
  19 2 5.045079 0.907518 -0.733583 900 2 0.25260 0.25260 6 A0A0A0  C19  0.27656 0.0003 0.0003 0 -0 0 0 0.0003 0.0003 19 <> <>
  20 2 5.470731 -0.204655 -0.006252 900 2 -0.19930 -0.19930 6 A0A0A0  C20  -0.06816 0.0017 0.0515 -0.0249 0.0249 0 0 0.0266 0.0266 20 <> <>
  21 3 -6.917765 0.592217 -0.190055 900 2 -0.06500 -0.06500 6 A0A0A0  C21  -0.36067 0.0001 0.0032 -0.0015 0.0015 0 0 0.0017 0.0017 21 <> <>
  22 3 6.917829 -0.590934 0.194973 900 2 -0.06500 -0.06500 6 A0A0A0  C22  -0.35151 0 0.0041 -0.002 0.002 0 0 0.0021 0.0021 22 <> <>
  23 41 2.425937 -2.647358 -0.708752 900 21 0.12110 0.12110 1 FFFFFF  H23  0.12275 0 0.0005 -0.0003 0.0003 0 0 0.0003 0.0003 23 <> <>
  24 41 -2.425823 2.647246 0.706419 900 21 0.12110 0.12110 1 FFFFFF  H24  0.0926 0 0.001 -0.0005 0.0005 0 0 0.0005 0.0005 24 <> <>
  25 41 -3.233997 -1.915292 1.357839 900 21 0.12650 0.12650 1 FFFFFF  H25  0.16506 0 0.0003 -0.0002 0.0002 0 0 0.0002 0.0002 25 <> <>
  26 41 3.234117 1.913036 -1.359911 900 21 0.12650 0.12650 1 FFFFFF  H26  0.1668 0 0.0003 -0.0002 0.0002 0 0 0.0002 0.0002 26 <> <>
  27 41 -6.988760 1.495665 -0.795494 900 21 0.06000 0.06000 1 FFFFFF  H27  0.14663 0 0 -0 0 0 0 0 0 27 <> <>
  28 41 -7.395378 0.779146 0.771856 900 21 0.06000 0.06000 1 FFFFFF  H28  0.12503 0.0002 0.0024 -0.0011 0.0011 0 0 0.0013 0.0013 28 <> <>
  29 41 -7.457845 -0.208955 -0.695064 900 21 0.06000 0.06000 1 FFFFFF  H29  0.11849 0.0002 0.0014 -0.0006 0.0006 0 0 0.0008 0.0008 29 <> <>
  30 41 7.455665 0.208304 0.705255 900 21 0.06000 0.06000 1 FFFFFF  H30  0.11923 0.0001 0.0017 -0.0008 0.0008 0 0 0.0009 0.0009 30 <> <>
  31 41 7.398314 -0.772625 -0.766424 900 21 0.06000 0.06000 1 FFFFFF  H31  0.12327 0.0001 0.0028 -0.0014 0.0014 0 0 0.0015 0.0015 31 <> <>
  32 41 6.988040 -1.497050 0.796365 900 21 0.06000 0.06000 1 FFFFFF  H32  0.14589 0 0 -0 0 0 0 0 0 32 <> <>
  33 56 5.917398 1.749338 -1.335910 900 8 -0.22000 -0.22000 9 00FF7F  F33  -0.19234 0.0001 0.0004 -0.0002 0.0002 0 0 0.0002 0.0002 34 <> <>
  34 56 -5.916993 -1.749881 1.337081 900 8 -0.22000 -0.22000 9 00FF7F  F34  -0.1915 0.0002 0.0003 -0 0 0 0 0.0002 0.0002 35 <> <>
  35 112 -3.999207 1.154499 -0.668990 900 13 0.10340 0.10340 34 E1E11E  Se35  0.08339 0.0023 0.0465 -0.0221 0.0221 0 0 0.0244 0.0244 36 <> <>
  36 112 3.998840 -1.153722 0.671575 900 13 0.10340 0.10340 34 E1E11E  Se36  0.08883 0.0006 0.0544 -0.0269 0.0269 0 0 0.0275 0.0275 37 <> <>
  37 41 0.560252 -4.480698 -0.988911 900 21 0.26180 0.26180 1 FFFFFF  H37  0.20615 0 0 -0 0 0 0 0 0 38 <> <>
  38 2 -0.620050 4.886008 1.076060 900 2 0.00000 0.00000 6 A0A0A0  C38  -0.06946 0.0359 0.0021 0.0169 -0.0169 0 0 0.019 0.019 <> <> 0
  39 2 -1.916287 5.376339 1.246267 900 2 0.00000 0.00000 6 A0A0A0  C39  -0.2696 0.0886 0.0168 0.0359 -0.0359 0 0 0.0527 0.0527 <> <> 1
  40 2 0.457105 5.752136 1.215683 900 2 0.00000 0.00000 6 A0A0A0  C40  0.33762 0.106 0.0149 0.0455 -0.0455 0 0 0.0605 0.0605 <> <> 2
  41 2 -2.132115 6.720756 1.553286 900 2 0.00000 0.00000 6 A0A0A0  C41  -0.13997 0.0921 -0.0001 0.0461 -0.0461 0 0 0.046 0.046 <> <> 3
  42 2 0.245171 7.078599 1.518552 900 2 0.00000 0.00000 6 A0A0A0  C42  0.31342 0.091 0.0031 0.044 -0.044 0 0 0.0471 0.0471 <> <> 4
  43 25 1.824126 5.527286 1.100678 900 43 0.00000 0.00000 7 5757FF  N43  -0.75271 0.201 0.0076 0.0967 -0.0967 0 0 0.1043 0.1043 <> <> 5
  44 2 -1.040958 7.579054 1.690510 900 2 0.00000 0.00000 6 A0A0A0  C44  -0.35787 0.024 0.0201 0.002 -0.002 0 0 0.022 0.022 <> head  6
  45 25 1.477653 7.717603 1.600623 900 43 0.00000 0.00000 7 5757FF  N45  -0.75482 0.1792 0.0026 0.0883 -0.0883 0 0 0.0909 0.0909 <> <> 7
  46 3 2.548993 6.766831 1.339559 900 2 0.00000 0.00000 6 A0A0A0  C46  0.85778 0.0135 -0.0008 0.0072 -0.0072 0 0 0.0063 0.0063 <> <> 8
  47 3 3.476998 6.645982 2.511823 900 2 0.00000 0.00000 6 A0A0A0  C47  -0.52894 0.0303 0.001 0.0147 -0.0147 0 0 0.0156 0.0156 <> <> 9
  48 3 3.363834 7.168124 0.145826 900 2 0.00000 0.00000 6 A0A0A0  C48  -0.5271 0.0302 0.0002 0.015 -0.015 0 0 0.0152 0.0152 <> <> 10
  49 41 -2.759807 4.707572 1.139026 900 21 0.00000 0.00000 1 FFFFFF  H49  0.16173 -0 -0.0001 0 -0 0 0 -0 -0 <> <> <>
  50 41 -3.138336 7.095793 1.684177 900 21 0.00000 0.00000 1 FFFFFF  H50  0.14117 0 0 -0 0 0 0 0 0 <> <> <>
  51 43 2.384900 4.707017 0.892835 900 21 0.00000 0.00000 1 FFFFFF  H51  0.38919 0 0.0001 -0 0 0 0 0 0 <> <> <>
  52 41 -1.202866 8.620670 1.928125 900 21 0.00000 0.00000 1 FFFFFF  H52  0.18178 -0 -0 0 -0 0 0 -0 -0 <> <> <>
  53 43 1.759302 8.672712 1.797932 900 21 0.00000 0.00000 1 FFFFFF  H53  0.38668 -0 -0 0 -0 0 0 -0 -0 <> <> <>
  54 41 2.909720 6.354538 3.395767 900 21 0.00000 0.00000 1 FFFFFF  H54  0.11232 -0.0004 -0 -0.0002 0.0002 0 0 -0.0002 -0.0002 <> <> <>
  55 41 4.233389 5.890256 2.300043 900 21 0.00000 0.00000 1 FFFFFF  H55  0.12548 0.0017 0 0.0009 -0.0009 0 0 0.0009 0.0009 <> <> <>
  56 41 3.962235 7.605336 2.691505 900 21 0.00000 0.00000 1 FFFFFF  H56  0.12177 0.002 0.0001 0.0009 -0.0009 0 0 0.001 0.001 <> <> <>
  57 41 2.712718 7.263515 -0.723109 900 21 0.00000 0.00000 1 FFFFFF  H57  0.11242 -0.0004 -0 -0.0002 0.0002 0 0 -0.0002 -0.0002 <> <> <>
  58 41 3.849874 8.123772 0.342302 900 21 0.00000 0.00000 1 FFFFFF  H58  0.11745 0.0019 0.0001 0.0009 -0.0009 0 0 0.001 0.001 <> <> <>
  59 41 4.121028 6.408692 -0.049160 900 21 0.00000 0.00000 1 FFFFFF  H59  0.1314 0.0018 0.0001 0.0008 -0.0008 0 0 0.0009 0.0009 <> <> <>
  :::
 } 
 m_bond[65] { 
  # First column is bond index #
  i_m_from
  i_m_to
  i_m_order
  :::
  1 1 2 2
  2 1 5 1
  3 1 37 1
  4 2 3 1
  5 2 23 1
  6 3 4 2
  7 3 6 1
  8 4 9 1
  9 4 5 1
  10 6 7 2
  11 6 14 1
  12 7 8 1
  13 7 10 1
  14 8 12 1
  15 8 9 2
  16 9 13 1
  17 10 11 1
  18 11 12 2
  19 11 38 1
  20 12 24 1
  21 13 15 2
  22 13 35 1
  23 14 36 1
  24 14 18 2
  25 15 25 1
  26 15 16 1
  27 16 34 1
  28 16 17 2
  29 17 21 1
  30 17 35 1
  31 18 19 1
  32 18 26 1
  33 19 20 2
  34 19 33 1
  35 20 22 1
  36 20 36 1
  37 21 27 1
  38 21 28 1
  39 21 29 1
  40 22 30 1
  41 22 31 1
  42 22 32 1
  43 38 39 2
  44 38 40 1
  45 39 41 1
  46 39 49 1
  47 40 42 2
  48 40 43 1
  49 41 44 2
  50 41 50 1
  51 42 44 1
  52 42 45 1
  53 43 46 1
  54 43 51 1
  55 44 52 1
  56 45 46 1
  57 45 53 1
  58 46 47 1
  59 46 48 1
  60 47 54 1
  61 47 55 1
  62 47 56 1
  63 48 57 1
  64 48 58 1
  65 48 59 1
  :::
 } 
} 

f_m_ct { 
 s_m_title
 i_m_ct_stereo_status
 r_j_HOMO-LUMO_Gap_Hartree
 s_m_subgroup_title
 s_m_subgroupid
 b_m_subgroup_collapsed
 i_m_ct_format
 :::
 D58,A16 
  1
  0.10362
  ALL-structures-1320 
  ALL-structures-1320 
  0
  2
 m_atom[50] { 
  # First column is atom index #
  i_m_mmod_type
  r_m_x_coord
  r_m_y_coord
  r_m_z_coord
  i_m_residue_number
  i_m_color
  r_m_charge1
  r_m_charge2
  i_m_atomic_number
  s_m_color_rgb
  s_m_atom_name
  r_j_Atom_Charge_from_ESP
  r_j_Atom_Fukui_Index_f_NN_HOMO
  r_j_Atom_Fukui_Index_f_NN_LUMO
  r_j_Atom_Fukui_Index_f_NS_HOMO
  r_j_Atom_Fukui_Index_f_NS_LUMO
  r_j_Atom_Fukui_Index_f_SN_HOMO
  r_j_Atom_Fukui_Index_f_SN_LUMO
  r_j_Atom_Fukui_Index_f_SS_HOMO
  r_j_Atom_Fukui_Index_f_SS_LUMO
  i_m_minimize_atom_index
  s_matsci_polymer_role
  i_rdk_index
  :::
  1 2 0.405835 -3.438417 -0.750542 900 2 -0.32550 -0.32550 6 A0A0A0  C1  -0.20259 0.0327 0.0306 0.001 -0.001 0 0 0.0316 0.0316 1 tail  <>
  2 2 1.366163 -2.473013 -0.598160 900 2 -0.07380 -0.07380 6 A0A0A0  C2  -0.21749 0.0414 0.0029 0.0192 -0.0192 0 0 0.0222 0.0222 2 <> <>
  3 2 0.791525 -1.177334 -0.284217 900 2 0.02365 0.02365 6 A0A0A0  C3  0.26362 0.0234 0.0289 -0.0027 0.0027 0 0 0.0262 0.0262 3 <> <>
  4 2 -0.638787 -1.223629 -0.210805 900 2 -0.04005 -0.04005 6 A0A0A0  C4  -0.21729 0.0084 0.0021 0.0032 -0.0032 0 0 0.0052 0.0052 4 <> <>
  5 49 -1.213274 -2.860466 -0.545380 900 13 0.03280 0.03280 16 E1E11E  S5  0.02557 0.0774 0.0052 0.0361 -0.0361 0 0 0.0413 0.0413 5 <> <>
  6 2 1.417657 0.075093 -0.068782 900 2 0.00000 0.00000 6 A0A0A0  C6  -0.05659 0.0974 0.017 0.0402 -0.0402 0 0 0.0572 0.0572 6 <> <>
  7 2 0.638741 1.223213 0.208279 900 2 -0.04005 -0.04005 6 A0A0A0  C7  0.08677 0.0056 0.0041 0.0007 -0.0007 0 0 0.0049 0.0049 7 <> <>
  8 2 -0.791675 1.176894 0.281852 900 2 0.02365 0.02365 6 A0A0A0  C8  -0.20846 0.0243 0.0124 0.0059 -0.0059 0 0 0.0183 0.0183 8 <> <>
  9 2 -1.417708 -0.075676 0.066983 900 2 0.00000 0.00000 6 A0A0A0  C9  0.29889 0.1076 0.0395 0.034 -0.034 0 0 0.0736 0.0736 9 <> <>
  10 49 1.213206 2.860342 0.541341 900 13 0.03280 0.03280 16 E1E11E  S10  -0.07979 0.0715 0.0218 0.0248 -0.0248 0 0 0.0466 0.0466 10 <> <>
  11 2 -0.405868 3.438450 0.746360 900 2 -0.32550 -0.32550 6 A0A0A0  C11  -0.06166 0.0362 0.0374 -0.0006 0.0006 0 0 0.0368 0.0368 11 <> <>
  12 2 -1.366136 2.472718 0.595427 900 2 -0.07380 -0.07380 6 A0A0A0  C12  0.10485 0.0526 0.074 -0.0107 0.0107 0 0 0.0633 0.0633 12 <> <>
  13 2 -2.889253 -0.144740 0.129628 900 2 -0.08430 -0.08430 6 A0A0A0  C13  -0.2177 0.0514 0.0037 0.0238 -0.0238 0 0 0.0276 0.0276 13 <> <>
  14 2 2.889156 0.143588 -0.130627 900 2 -0.08430 -0.08430 6 A0A0A0  C14  -0.13063 0.0425 0.0009 0.0208 -0.0208 0 0 0.0217 0.0217 14 <> <>
  15 2 -3.667089 -1.094134 0.806950 900 2 -0.09390 -0.09390 6 A0A0A0  C15  -0.21823 0.0324 0.0097 0.0113 -0.0113 0 0 0.021 0.021 15 <> <>
  16 2 -5.044809 -0.907989 0.734691 900 2 0.25260 0.25260 6 A0A0A0  C16  0.27277 0.0228 -0.0001 0.0114 -0.0114 0 0 0.0113 0.0113 16 <> <>
  17 2 -5.470644 0.205322 0.009264 900 2 -0.19930 -0.19930 6 A0A0A0  C17  -0.04086 0.0716 0.0073 0.0322 -0.0322 0 0 0.0394 0.0394 17 <> <>
  18 2 3.667227 1.092714 -0.807784 900 2 -0.09390 -0.09390 6 A0A0A0  C18  -0.2278 0.0291 0.0049 0.0121 -0.0121 0 0 0.017 0.017 18 <> <>
  19 2 5.045079 0.907518 -0.733583 900 2 0.25260 0.25260 6 A0A0A0  C19  0.27852 0.0186 -0.0001 0.0094 -0.0094 0 0 0.0092 0.0092 19 <> <>
  20 2 5.470731 -0.204655 -0.006252 900 2 -0.19930 -0.19930 6 A0A0A0  C20  -0.06371 0.0612 0.0039 0.0286 -0.0286 0 0 0.0326 0.0326 20 <> <>
  21 3 -6.917765 0.592217 -0.190055 900 2 -0.06500 -0.06500 6 A0A0A0  C21  -0.36552 0.002 0.0007 0.0006 -0.0006 0 0 0.0013 0.0013 21 <> <>
  22 3 6.917829 -0.590934 0.194973 900 2 -0.06500 -0.06500 6 A0A0A0  C22  -0.34403 0.0017 0.0003 0.0007 -0.0007 0 0 0.001 0.001 22 <> <>
  23 41 2.425937 -2.647358 -0.708752 900 21 0.12110 0.12110 1 FFFFFF  H23  0.12174 0.0001 0.0001 0 -0 0 0 0.0001 0.0001 23 <> <>
  24 41 -2.425823 2.647246 0.706419 900 21 0.12110 0.12110 1 FFFFFF  H24  0.04575 0.0002 0.0003 -0 0 0 0 0.0002 0.0002 24 <> <>
  25 41 -3.233997 -1.915292 1.357839 900 21 0.12650 0.12650 1 FFFFFF  H25  0.16124 0 0.0001 -0 0 0 0 0 0 25 <> <>
  26 41 3.234117 1.913036 -1.359911 900 21 0.12650 0.12650 1 FFFFFF  H26  0.16666 0 0.0002 -0.0001 0.0001 0 0 0.0001 0.0001 26 <> <>
  27 41 -6.988760 1.495665 -0.795494 900 21 0.06000 0.06000 1 FFFFFF  H27  0.14776 0 0.0001 -0 0 0 0 0 0 27 <> <>
  28 41 -7.395378 0.779146 0.771856 900 21 0.06000 0.06000 1 FFFFFF  H28  0.12627 0.0038 0.0004 0.0017 -0.0017 0 0 0.0021 0.0021 28 <> <>
  29 41 -7.457845 -0.208955 -0.695064 900 21 0.06000 0.06000 1 FFFFFF  H29  0.11904 0.0028 0.0002 0.0013 -0.0013 0 0 0.0015 0.0015 29 <> <>
  30 41 7.455665 0.208304 0.705255 900 21 0.06000 0.06000 1 FFFFFF  H30  0.11895 0.0024 0.0001 0.0011 -0.0011 0 0 0.0012 0.0012 30 <> <>
  31 41 7.398314 -0.772625 -0.766424 900 21 0.06000 0.06000 1 FFFFFF  H31  0.12 0.0033 0.0002 0.0015 -0.0015 0 0 0.0017 0.0017 31 <> <>
  32 41 6.988040 -1.497050 0.796365 900 21 0.06000 0.06000 1 FFFFFF  H32  0.14296 -0 0 -0 0 0 0 0 0 32 <> <>
  33 56 5.917398 1.749338 -1.335910 900 8 -0.22000 -0.22000 9 00FF7F  F33  -0.19202 0.003 0 0.0015 -0.0015 0 0 0.0015 0.0015 34 <> <>
  34 56 -5.916993 -1.749881 1.337081 900 8 -0.22000 -0.22000 9 00FF7F  F34  -0.19283 0.0038 0.0001 0.0019 -0.0019 0 0 0.0019 0.0019 35 <> <>
  35 112 -3.999207 1.154499 -0.668990 900 13 0.10340 0.10340 34 E1E11E  Se35  0.08825 0.0186 0.0138 0.0024 -0.0024 0 0 0.0162 0.0162 36 <> <>
  36 112 3.998840 -1.153722 0.671575 900 13 0.10340 0.10340 34 E1E11E  Se36  0.0884 0.0159 0.0053 0.0053 -0.0053 0 0 0.0106 0.0106 37 <> <>
  37 41 0.560252 -4.480698 -0.988911 900 21 0.26180 0.26180 1 FFFFFF  H37  0.20534 0 0 0 -0 0 0 0 0 38 <> <>
  38 2 -1.912765 5.394584 1.250125 900 2 0.00000 0.00000 6 A0A0A0  C38  0.2201 0.0029 0.003 -0 0 0 0 0.0029 0.0029 <> <> 0
  39 2 -0.620050 4.886008 1.076060 900 2 0.00000 0.00000 6 A0A0A0  C39  -0.01226 0.002 0.0917 -0.0448 0.0448 0 0 0.0468 0.0468 <> <> 1
  40 2 0.463351 5.756112 1.216261 900 2 0.00000 0.00000 6 A0A0A0  C40  -0.1767 0.0114 0.1 -0.0443 0.0443 0 0 0.0557 0.0557 <> <> 2
  41 2 0.269514 7.101951 1.522539 900 2 0.00000 0.00000 6 A0A0A0  C41  -0.12102 0.0016 0.0391 -0.0188 0.0188 0 0 0.0204 0.0204 <> <> 3
  42 2 -1.014235 7.622893 1.698903 900 2 0.00000 0.00000 6 A0A0A0  C42  -0.41429 0.0126 0.1449 -0.0661 0.0661 0 0 0.0788 0.0788 <> head  4
  43 2 -2.109717 6.762050 1.561324 900 2 0.00000 0.00000 6 A0A0A0  C43  0.54962 0.0003 -0 0.0002 -0.0002 0 0 0.0002 0.0002 <> <> 5
  44 25 -3.442630 7.014606 1.680812 900 43 0.00000 0.00000 7 5757FF  N44  -0.5818 0.0018 0.0992 -0.0487 0.0487 0 0 0.0505 0.0505 <> <> 6
  45 25 -3.972029 5.789093 1.435680 900 43 0.00000 0.00000 7 5757FF  N45  0.23321 0.001 0.1136 -0.0563 0.0563 0 0 0.0573 0.0573 <> <> 7
  46 25 -3.118985 4.767496 1.169428 900 43 0.00000 0.00000 7 5757FF  N46  -0.46936 0.0009 0.0804 -0.0398 0.0398 0 0 0.0407 0.0407 <> <> 8
  47 41 1.471039 5.382126 1.085529 900 21 0.00000 0.00000 1 FFFFFF  H47  0.17723 -0 -0 -0 0 0 0 -0 -0 <> <> <>
  48 41 1.129791 7.751470 1.624732 900 21 0.00000 0.00000 1 FFFFFF  H48  0.15172 0 0 0 -0 0 0 0 0 <> <> <>
  49 41 -1.160523 8.667071 1.936335 900 21 0.00000 0.00000 1 FFFFFF  H49  0.20905 0 0 -0 0 0 0 0 0 <> <> <>
  50 43 -4.982923 5.639983 1.451122 900 21 0.00000 0.00000 1 FFFFFF  H50  0.28834 -0 -0 0 -0 0 0 -0 -0 <> <> <>
  :::
 } 
 m_bond[56] { 
  # First column is bond index #
  i_m_from
  i_m_to
  i_m_order
  :::
  1 1 2 2
  2 1 5 1
  3 1 37 1
  4 2 3 1
  5 2 23 1
  6 3 4 2
  7 3 6 1
  8 4 9 1
  9 4 5 1
  10 6 7 2
  11 6 14 1
  12 7 8 1
  13 7 10 1
  14 8 12 1
  15 8 9 2
  16 9 13 1
  17 10 11 1
  18 11 12 2
  19 11 39 1
  20 12 24 1
  21 13 15 2
  22 13 35 1
  23 14 36 1
  24 14 18 2
  25 15 25 1
  26 15 16 1
  27 16 34 1
  28 16 17 2
  29 17 21 1
  30 17 35 1
  31 18 19 1
  32 18 26 1
  33 19 20 2
  34 19 33 1
  35 20 22 1
  36 20 36 1
  37 21 27 1
  38 21 28 1
  39 21 29 1
  40 22 30 1
  41 22 31 1
  42 22 32 1
  43 38 39 1
  44 38 43 1
  45 38 46 2
  46 39 40 2
  47 40 41 1
  48 40 47 1
  49 41 42 2
  50 41 48 1
  51 42 43 1
  52 42 49 1
  53 43 44 2
  54 44 45 1
  55 45 46 1
  56 45 50 1
  :::
 } 
} 

f_m_ct { 
 s_m_title
 i_m_ct_stereo_status
 r_j_HOMO-LUMO_Gap_Hartree
 s_m_subgroup_title
 s_m_subgroupid
 b_m_subgroup_collapsed
 i_m_ct_format
 :::
 D58,A17 
  1
  0.10705
  ALL-structures-1320 
  ALL-structures-1320 
  0
  2
 m_atom[53] { 
  # First column is atom index #
  i_m_mmod_type
  r_m_x_coord
  r_m_y_coord
  r_m_z_coord
  i_m_residue_number
  i_m_color
  r_m_charge1
  r_m_charge2
  i_m_atomic_number
  s_m_color_rgb
  s_m_atom_name
  r_j_Atom_Charge_from_ESP
  r_j_Atom_Fukui_Index_f_NN_HOMO
  r_j_Atom_Fukui_Index_f_NN_LUMO
  r_j_Atom_Fukui_Index_f_NS_HOMO
  r_j_Atom_Fukui_Index_f_NS_LUMO
  r_j_Atom_Fukui_Index_f_SN_HOMO
  r_j_Atom_Fukui_Index_f_SN_LUMO
  r_j_Atom_Fukui_Index_f_SS_HOMO
  r_j_Atom_Fukui_Index_f_SS_LUMO
  i_m_minimize_atom_index
  s_matsci_polymer_role
  i_rdk_index
  :::
  1 2 0.405835 -3.438417 -0.750542 900 2 -0.32550 -0.32550 6 A0A0A0  C1  -0.208 0.0342 0.0375 -0.0016 0.0016 0 0 0.0358 0.0358 1 tail  <>
  2 2 1.366163 -2.473013 -0.598160 900 2 -0.07380 -0.07380 6 A0A0A0  C2  -0.21696 0.0414 0.0045 0.0185 -0.0185 0 0 0.0229 0.0229 2 <> <>
  3 2 0.791525 -1.177334 -0.284217 900 2 0.02365 0.02365 6 A0A0A0  C3  0.27349 0.0248 0.0348 -0.005 0.005 0 0 0.0298 0.0298 3 <> <>
  4 2 -0.638787 -1.223629 -0.210805 900 2 -0.04005 -0.04005 6 A0A0A0  C4  -0.22033 0.0078 0.0029 0.0024 -0.0024 0 0 0.0054 0.0054 4 <> <>
  5 49 -1.213274 -2.860466 -0.545380 900 13 0.03280 0.03280 16 E1E11E  S5  0.02497 0.0773 0.0061 0.0356 -0.0356 0 0 0.0417 0.0417 5 <> <>
  6 2 1.417657 0.075093 -0.068782 900 2 0.00000 0.00000 6 A0A0A0  C6  -0.07709 0.0964 0.0235 0.0364 -0.0364 0 0 0.0599 0.0599 6 <> <>
  7 2 0.638741 1.223213 0.208279 900 2 -0.04005 -0.04005 6 A0A0A0  C7  0.11894 0.0048 0.0038 0.0005 -0.0005 0 0 0.0043 0.0043 7 <> <>
  8 2 -0.791675 1.176894 0.281852 900 2 0.02365 0.02365 6 A0A0A0  C8  -0.24066 0.0239 0.0187 0.0026 -0.0026 0 0 0.0213 0.0213 8 <> <>
  9 2 -1.417708 -0.075676 0.066983 900 2 0.00000 0.00000 6 A0A0A0  C9  0.30459 0.1099 0.0462 0.0318 -0.0318 0 0 0.078 0.078 9 <> <>
  10 49 1.213206 2.860342 0.541341 900 13 0.03280 0.03280 16 E1E11E  S10  -0.08317 0.0715 0.023 0.0242 -0.0242 0 0 0.0472 0.0472 10 <> <>
  11 2 -0.405868 3.438450 0.746360 900 2 -0.32550 -0.32550 6 A0A0A0  C11  -0.12115 0.0374 0.0439 -0.0032 0.0032 0 0 0.0407 0.0407 11 <> <>
  12 2 -1.366136 2.472718 0.595427 900 2 -0.07380 -0.07380 6 A0A0A0  C12  0.15059 0.0568 0.0756 -0.0094 0.0094 0 0 0.0662 0.0662 12 <> <>
  13 2 -2.889253 -0.144740 0.129628 900 2 -0.08430 -0.08430 6 A0A0A0  C13  -0.21045 0.0486 0.0071 0.0207 -0.0207 0 0 0.0278 0.0278 13 <> <>
  14 2 2.889156 0.143588 -0.130627 900 2 -0.08430 -0.08430 6 A0A0A0  C14  -0.12463 0.0419 0.003 0.0195 -0.0195 0 0 0.0224 0.0224 14 <> <>
  15 2 -3.667089 -1.094134 0.806950 900 2 -0.09390 -0.09390 6 A0A0A0  C15  -0.22461 0.032 0.0129 0.0096 -0.0096 0 0 0.0224 0.0224 15 <> <>
  16 2 -5.044809 -0.907989 0.734691 900 2 0.25260 0.25260 6 A0A0A0  C16  0.27731 0.0212 0.0002 0.0105 -0.0105 0 0 0.0107 0.0107 16 <> <>
  17 2 -5.470644 0.205322 0.009264 900 2 -0.19930 -0.19930 6 A0A0A0  C17  -0.04696 0.0684 0.0094 0.0295 -0.0295 0 0 0.0389 0.0389 17 <> <>
  18 2 3.667227 1.092714 -0.807784 900 2 -0.09390 -0.09390 6 A0A0A0  C18  -0.22856 0.0287 0.0075 0.0106 -0.0106 0 0 0.0181 0.0181 18 <> <>
  19 2 5.045079 0.907518 -0.733583 900 2 0.25260 0.25260 6 A0A0A0  C19  0.27895 0.0181 0 0.0091 -0.0091 0 0 0.0091 0.0091 19 <> <>
  20 2 5.470731 -0.204655 -0.006252 900 2 -0.19930 -0.19930 6 A0A0A0  C20  -0.06558 0.0601 0.0061 0.027 -0.027 0 0 0.0331 0.0331 20 <> <>
  21 3 -6.917765 0.592217 -0.190055 900 2 -0.06500 -0.06500 6 A0A0A0  C21  -0.36346 0.0019 0.0009 0.0005 -0.0005 0 0 0.0014 0.0014 21 <> <>
  22 3 6.917829 -0.590934 0.194973 900 2 -0.06500 -0.06500 6 A0A0A0  C22  -0.34462 0.0016 0.0005 0.0006 -0.0006 0 0 0.0011 0.0011 22 <> <>
  23 41 2.425937 -2.647358 -0.708752 900 21 0.12110 0.12110 1 FFFFFF  H23  0.12156 0.0001 0.0001 0 -0 0 0 0.0001 0.0001 23 <> <>
  24 41 -2.425823 2.647246 0.706419 900 21 0.12110 0.12110 1 FFFFFF  H24  0.03367 0.0002 0.0003 -0.0001 0.0001 0 0 0.0002 0.0002 24 <> <>
  25 41 -3.233997 -1.915292 1.357839 900 21 0.12650 0.12650 1 FFFFFF  H25  0.16254 0 0.0001 -0 0 0 0 0.0001 0.0001 25 <> <>
  26 41 3.234117 1.913036 -1.359911 900 21 0.12650 0.12650 1 FFFFFF  H26  0.16675 0 0.0002 -0.0001 0.0001 0 0 0.0001 0.0001 26 <> <>
  27 41 -6.988760 1.495665 -0.795494 900 21 0.06000 0.06000 1 FFFFFF  H27  0.14453 0 0.0001 -0 0 0 0 0 0 27 <> <>
  28 41 -7.395378 0.779146 0.771856 900 21 0.06000 0.06000 1 FFFFFF  H28  0.12491 0.0036 0.0006 0.0015 -0.0015 0 0 0.0021 0.0021 28 <> <>
  29 41 -7.457845 -0.208955 -0.695064 900 21 0.06000 0.06000 1 FFFFFF  H29  0.12063 0.0026 0.0003 0.0012 -0.0012 0 0 0.0015 0.0015 29 <> <>
  30 41 7.455665 0.208304 0.705255 900 21 0.06000 0.06000 1 FFFFFF  H30  0.1193 0.0023 0.0002 0.0011 -0.0011 0 0 0.0013 0.0013 30 <> <>
  31 41 7.398314 -0.772625 -0.766424 900 21 0.06000 0.06000 1 FFFFFF  H31  0.12 0.0032 0.0003 0.0014 -0.0014 0 0 0.0018 0.0018 31 <> <>
  32 41 6.988040 -1.497050 0.796365 900 21 0.06000 0.06000 1 FFFFFF  H32  0.14303 0 0 -0 0 0 0 0 0 32 <> <>
  33 56 5.917398 1.749338 -1.335910 900 8 -0.22000 -0.22000 9 00FF7F  F33  -0.19199 0.003 0 0.0015 -0.0015 0 0 0.0015 0.0015 34 <> <>
  34 56 -5.916993 -1.749881 1.337081 900 8 -0.22000 -0.22000 9 00FF7F  F34  -0.19354 0.0035 0.0001 0.0017 -0.0017 0 0 0.0018 0.0018 35 <> <>
  35 112 -3.999207 1.154499 -0.668990 900 13 0.10340 0.10340 34 E1E11E  Se35  0.0858 0.0187 0.0176 0.0006 -0.0006 0 0 0.0182 0.0182 36 <> <>
  36 112 3.998840 -1.153722 0.671575 900 13 0.10340 0.10340 34 E1E11E  Se36  0.08764 0.0156 0.0081 0.0038 -0.0038 0 0 0.0119 0.0119 37 <> <>
  37 41 0.560252 -4.480698 -0.988911 900 21 0.26180 0.26180 1 FFFFFF  H37  0.20633 0 0 0 -0 0 0 0 0 38 <> <>
  38 2 -1.912765 5.394584 1.250125 900 2 0.00000 0.00000 6 A0A0A0  C38  0.10713 0.0033 0.0037 -0.0002 0.0002 0 0 0.0035 0.0035 <> <> 0
  39 2 -0.620050 4.886008 1.076060 900 2 0.00000 0.00000 6 A0A0A0  C39  0.09936 0.0027 0.0822 -0.0397 0.0397 0 0 0.0424 0.0424 <> <> 1
  40 2 0.463351 5.756112 1.216261 900 2 0.00000 0.00000 6 A0A0A0  C40  -0.20624 0.0118 0.0924 -0.0403 0.0403 0 0 0.0521 0.0521 <> <> 2
  41 2 0.269514 7.101951 1.522539 900 2 0.00000 0.00000 6 A0A0A0  C41  -0.13716 0.0021 0.0333 -0.0156 0.0156 0 0 0.0177 0.0177 <> <> 3
  42 2 -1.014235 7.622893 1.698903 900 2 0.00000 0.00000 6 A0A0A0  C42  -0.35692 0.0135 0.1329 -0.0597 0.0597 0 0 0.0732 0.0732 <> head  4
  43 2 -2.109717 6.762050 1.561324 900 2 0.00000 0.00000 6 A0A0A0  C43  0.47629 0.0004 0.0021 -0.0008 0.0008 0 0 0.0012 0.0012 <> <> 5
  44 25 -3.442630 7.014606 1.680812 900 43 0.00000 0.00000 7 5757FF  N44  -0.60571 0.0019 0.083 -0.0405 0.0405 0 0 0.0424 0.0424 <> <> 6
  45 25 -3.972029 5.789093 1.435680 900 43 0.00000 0.00000 7 5757FF  N45  0.63873 0.001 0.0895 -0.0443 0.0443 0 0 0.0452 0.0452 <> <> 7
  46 25 -3.118985 4.767496 1.169428 900 43 0.00000 0.00000 7 5757FF  N46  -0.50258 0.0012 0.0648 -0.0318 0.0318 0 0 0.033 0.033 <> <> 8
  47 3 -5.416236 5.576068 1.457742 900 2 0.00000 0.00000 6 A0A0A0  C47  -0.44203 0.0002 0.0059 -0.0029 0.0029 0 0 0.003 0.003 <> <> 9
  48 41 1.471039 5.382126 1.085529 900 21 0.00000 0.00000 1 FFFFFF  H48  0.18223 -0 -0 -0 0 0 0 -0 -0 <> <> <>
  49 41 1.129791 7.751470 1.624732 900 21 0.00000 0.00000 1 FFFFFF  H49  0.15074 0 0 0 -0 0 0 0 0 <> <> <>
  50 41 -1.160523 8.667071 1.936335 900 21 0.00000 0.00000 1 FFFFFF  H50  0.19512 0 0 -0 0 0 0 0 0 <> <> <>
  51 41 -5.632721 4.530750 1.237410 900 21 0.00000 0.00000 1 FFFFFF  H51  0.17867 0 0.0001 -0 0 0 0 0 0 <> <> <>
  52 41 -5.805578 5.827625 2.444267 900 21 0.00000 0.00000 1 FFFFFF  H52  0.15755 0.0001 0.0075 -0.0037 0.0037 0 0 0.0038 0.0038 <> <> <>
  53 41 -5.888619 6.210788 0.708019 900 21 0.00000 0.00000 1 FFFFFF  H53  0.16105 0.0001 0.0069 -0.0034 0.0034 0 0 0.0035 0.0035 <> <> <>
  :::
 } 
 m_bond[59] { 
  # First column is bond index #
  i_m_from
  i_m_to
  i_m_order
  :::
  1 1 2 2
  2 1 5 1
  3 1 37 1
  4 2 3 1
  5 2 23 1
  6 3 4 2
  7 3 6 1
  8 4 9 1
  9 4 5 1
  10 6 7 2
  11 6 14 1
  12 7 8 1
  13 7 10 1
  14 8 12 1
  15 8 9 2
  16 9 13 1
  17 10 11 1
  18 11 12 2
  19 11 39 1
  20 12 24 1
  21 13 15 2
  22 13 35 1
  23 14 36 1
  24 14 18 2
  25 15 25 1
  26 15 16 1
  27 16 34 1
  28 16 17 2
  29 17 21 1
  30 17 35 1
  31 18 19 1
  32 18 26 1
  33 19 20 2
  34 19 33 1
  35 20 22 1
  36 20 36 1
  37 21 27 1
  38 21 28 1
  39 21 29 1
  40 22 30 1
  41 22 31 1
  42 22 32 1
  43 38 39 1
  44 38 43 1
  45 38 46 2
  46 39 40 2
  47 40 41 1
  48 40 48 1
  49 41 42 2
  50 41 49 1
  51 42 43 1
  52 42 50 1
  53 43 44 2
  54 44 45 1
  55 45 46 1
  56 45 47 1
  57 47 51 1
  58 47 52 1
  59 47 53 1
  :::
 } 
} 

f_m_ct { 
 s_m_title
 i_m_ct_stereo_status
 r_j_HOMO-LUMO_Gap_Hartree
 s_m_subgroup_title
 s_m_subgroupid
 b_m_subgroup_collapsed
 i_m_ct_format
 :::
 D58,A18 
  1
  0.10743
  ALL-structures-1320 
  ALL-structures-1320 
  0
  2
 m_atom[56] { 
  # First column is atom index #
  i_m_mmod_type
  r_m_x_coord
  r_m_y_coord
  r_m_z_coord
  i_m_residue_number
  i_m_color
  r_m_charge1
  r_m_charge2
  i_m_atomic_number
  s_m_color_rgb
  s_m_atom_name
  r_j_Atom_Charge_from_ESP
  r_j_Atom_Fukui_Index_f_NN_HOMO
  r_j_Atom_Fukui_Index_f_NN_LUMO
  r_j_Atom_Fukui_Index_f_NS_HOMO
  r_j_Atom_Fukui_Index_f_NS_LUMO
  r_j_Atom_Fukui_Index_f_SN_HOMO
  r_j_Atom_Fukui_Index_f_SN_LUMO
  r_j_Atom_Fukui_Index_f_SS_HOMO
  r_j_Atom_Fukui_Index_f_SS_LUMO
  i_m_minimize_atom_index
  s_matsci_polymer_role
  i_rdk_index
  :::
  1 2 0.405835 -3.438417 -0.750542 900 2 -0.32550 -0.32550 6 A0A0A0  C1  -0.2083 0.0344 0.0386 -0.0021 0.0021 0 0 0.0365 0.0365 1 tail  <>
  2 2 1.366163 -2.473013 -0.598160 900 2 -0.07380 -0.07380 6 A0A0A0  C2  -0.21441 0.0413 0.0046 0.0184 -0.0184 0 0 0.0229 0.0229 2 <> <>
  3 2 0.791525 -1.177334 -0.284217 900 2 0.02365 0.02365 6 A0A0A0  C3  0.26373 0.025 0.0344 -0.0047 0.0047 0 0 0.0297 0.0297 3 <> <>
  4 2 -0.638787 -1.223629 -0.210805 900 2 -0.04005 -0.04005 6 A0A0A0  C4  -0.21102 0.0077 0.0035 0.0021 -0.0021 0 0 0.0056 0.0056 4 <> <>
  5 49 -1.213274 -2.860466 -0.545380 900 13 0.03280 0.03280 16 E1E11E  S5  0.02391 0.0772 0.006 0.0356 -0.0356 0 0 0.0416 0.0416 5 <> <>
  6 2 1.417657 0.075093 -0.068782 900 2 0.00000 0.00000 6 A0A0A0  C6  -0.06299 0.0961 0.0263 0.0349 -0.0349 0 0 0.0612 0.0612 6 <> <>
  7 2 0.638741 1.223213 0.208279 900 2 -0.04005 -0.04005 6 A0A0A0  C7  0.08922 0.0047 0.003 0.0009 -0.0009 0 0 0.0038 0.0038 7 <> <>
  8 2 -0.791675 1.176894 0.281852 900 2 0.02365 0.02365 6 A0A0A0  C8  -0.18968 0.024 0.0179 0.003 -0.003 0 0 0.0209 0.0209 8 <> <>
  9 2 -1.417708 -0.075676 0.066983 900 2 0.00000 0.00000 6 A0A0A0  C9  0.28074 0.1101 0.0494 0.0304 -0.0304 0 0 0.0798 0.0798 9 <> <>
  10 49 1.213206 2.860342 0.541341 900 13 0.03280 0.03280 16 E1E11E  S10  -0.07802 0.0713 0.0227 0.0243 -0.0243 0 0 0.047 0.047 10 <> <>
  11 2 -0.405868 3.438450 0.746360 900 2 -0.32550 -0.32550 6 A0A0A0  C11  -0.08451 0.0378 0.0466 -0.0044 0.0044 0 0 0.0422 0.0422 11 <> <>
  12 2 -1.366136 2.472718 0.595427 900 2 -0.07380 -0.07380 6 A0A0A0  C12  0.09393 0.0573 0.0758 -0.0093 0.0093 0 0 0.0666 0.0666 12 <> <>
  13 2 -2.889253 -0.144740 0.129628 900 2 -0.08430 -0.08430 6 A0A0A0  C13  -0.20962 0.0483 0.0051 0.0216 -0.0216 0 0 0.0267 0.0267 13 <> <>
  14 2 2.889156 0.143588 -0.130627 900 2 -0.08430 -0.08430 6 A0A0A0  C14  -0.12462 0.0417 0.0023 0.0197 -0.0197 0 0 0.022 0.022 14 <> <>
  15 2 -3.667089 -1.094134 0.806950 900 2 -0.09390 -0.09390 6 A0A0A0  C15  -0.21624 0.032 0.0152 0.0084 -0.0084 0 0 0.0236 0.0236 15 <> <>
  16 2 -5.044809 -0.907989 0.734691 900 2 0.25260 0.25260 6 A0A0A0  C16  0.265 0.0211 -0.0005 0.0108 -0.0108 0 0 0.0103 0.0103 16 <> <>
  17 2 -5.470644 0.205322 0.009264 900 2 -0.19930 -0.19930 6 A0A0A0  C17  -0.04084 0.0682 0.0101 0.029 -0.029 0 0 0.0391 0.0391 17 <> <>
  18 2 3.667227 1.092714 -0.807784 900 2 -0.09390 -0.09390 6 A0A0A0  C18  -0.22998 0.0286 0.0081 0.0102 -0.0102 0 0 0.0183 0.0183 18 <> <>
  19 2 5.045079 0.907518 -0.733583 900 2 0.25260 0.25260 6 A0A0A0  C19  0.27901 0.0179 0 0.009 -0.009 0 0 0.009 0.009 19 <> <>
  20 2 5.470731 -0.204655 -0.006252 900 2 -0.19930 -0.19930 6 A0A0A0  C20  -0.06507 0.0597 0.0067 0.0265 -0.0265 0 0 0.0332 0.0332 20 <> <>
  21 3 -6.917765 0.592217 -0.190055 900 2 -0.06500 -0.06500 6 A0A0A0  C21  -0.31449 0.0018 0.0019 -0.0001 0.0001 0 0 0.0019 0.0019 21 <> <>
  22 3 6.917829 -0.590934 0.194973 900 2 -0.06500 -0.06500 6 A0A0A0  C22  -0.34582 0.0016 0.0005 0.0006 -0.0006 0 0 0.0011 0.0011 22 <> <>
  23 41 2.425937 -2.647358 -0.708752 900 21 0.12110 0.12110 1 FFFFFF  H23  0.12065 0.0001 0.0001 0 -0 0 0 0.0001 0.0001 23 <> <>
  24 41 -2.425823 2.647246 0.706419 900 21 0.12110 0.12110 1 FFFFFF  H24  0.04636 0.0002 0.0003 -0.0001 0.0001 0 0 0.0002 0.0002 24 <> <>
  25 41 -3.233997 -1.915292 1.357839 900 21 0.12650 0.12650 1 FFFFFF  H25  0.16219 0 0.0001 -0 0 0 0 0.0001 0.0001 25 <> <>
  26 41 3.234117 1.913036 -1.359911 900 21 0.12650 0.12650 1 FFFFFF  H26  0.1672 0 0.0002 -0.0001 0.0001 0 0 0.0001 0.0001 26 <> <>
  27 41 -6.988760 1.495665 -0.795494 900 21 0.06000 0.06000 1 FFFFFF  H27  0.12625 0 0.0001 -0.0001 0.0001 0 0 0.0001 0.0001 27 <> <>
  28 41 -7.395378 0.779146 0.771856 900 21 0.06000 0.06000 1 FFFFFF  H28  0.12111 0.0036 0.0006 0.0015 -0.0015 0 0 0.0021 0.0021 28 <> <>
  29 41 -7.457845 -0.208955 -0.695064 900 21 0.06000 0.06000 1 FFFFFF  H29  0.10301 0.0026 0.0003 0.0012 -0.0012 0 0 0.0015 0.0015 29 <> <>
  30 41 7.455665 0.208304 0.705255 900 21 0.06000 0.06000 1 FFFFFF  H30  0.11956 0.0023 0.0002 0.001 -0.001 0 0 0.0012 0.0012 30 <> <>
  31 41 7.398314 -0.772625 -0.766424 900 21 0.06000 0.06000 1 FFFFFF  H31  0.12028 0.0032 0.0004 0.0014 -0.0014 0 0 0.0018 0.0018 31 <> <>
  32 41 6.988040 -1.497050 0.796365 900 21 0.06000 0.06000 1 FFFFFF  H32  0.14334 0 0 -0 0 0 0 0 0 32 <> <>
  33 56 5.917398 1.749338 -1.335910 900 8 -0.22000 -0.22000 9 00FF7F  F33  -0.19195 0.0029 0 0.0014 -0.0014 0 0 0.0015 0.0015 34 <> <>
  34 56 -5.916993 -1.749881 1.337081 900 8 -0.22000 -0.22000 9 00FF7F  F34  -0.19484 0.0035 0 0.0017 -0.0017 0 0 0.0018 0.0018 35 <> <>
  35 112 -3.999207 1.154499 -0.668990 900 13 0.10340 0.10340 34 E1E11E  Se35  0.0817 0.0188 0.0193 -0.0003 0.0003 0 0 0.019 0.019 36 <> <>
  36 112 3.998840 -1.153722 0.671575 900 13 0.10340 0.10340 34 E1E11E  Se36  0.08726 0.0156 0.0086 0.0035 -0.0035 0 0 0.0121 0.0121 37 <> <>
  37 41 0.560252 -4.480698 -0.988911 900 21 0.26180 0.26180 1 FFFFFF  H37  0.2062 0 0 0 -0 0 0 0 0 38 <> <>
  38 2 -2.109720 6.762047 1.561323 900 2 0.00000 0.00000 6 A0A0A0  C38  0.51506 0.0004 0.0014 -0.0005 0.0005 0 0 0.0009 0.0009 1 <> 0
  39 2 -1.014239 7.622892 1.698905 900 2 0.00000 0.00000 6 A0A0A0  C39  -0.39519 0.0137 0.1316 -0.059 0.059 0 0 0.0727 0.0727 2 head  1
  40 2 0.269511 7.101953 1.522541 900 2 0.00000 0.00000 6 A0A0A0  C40  -0.11828 0.0023 0.0304 -0.0141 0.0141 0 0 0.0163 0.0163 3 <> 2
  41 2 0.463349 5.756114 1.216262 900 2 0.00000 0.00000 6 A0A0A0  C41  -0.20086 0.0119 0.0951 -0.0416 0.0416 0 0 0.0535 0.0535 4 <> 3
  42 2 -0.620050 4.886008 1.076060 900 2 0.00000 0.00000 6 A0A0A0  C42  0.05069 0.0029 0.0782 -0.0376 0.0376 0 0 0.0406 0.0406 5 <> 4
  43 2 -1.912766 5.394582 1.250123 900 2 0.00000 0.00000 6 A0A0A0  C43  0.14068 0.0035 0.0039 -0.0002 0.0002 0 0 0.0037 0.0037 6 <> 5
  44 25 -3.118986 4.767493 1.169425 900 43 0.00000 0.00000 7 5757FF  N44  -0.44617 0.0015 0.0605 -0.0295 0.0295 0 0 0.031 0.031 7 <> 6
  45 25 -3.972031 5.789090 1.435676 900 43 0.00000 0.00000 7 5757FF  N45  0.33535 0.001 0.0896 -0.0443 0.0443 0 0 0.0453 0.0453 8 <> 7
  46 25 -3.442633 7.014603 1.680809 900 43 0.00000 0.00000 7 5757FF  N46  -0.56937 0.0019 0.0789 -0.0385 0.0385 0 0 0.0404 0.0404 9 <> 8
  47 3 -5.416238 5.576062 1.457740 900 2 0.00000 0.00000 6 A0A0A0  C47  0.25957 0.0001 0.0061 -0.003 0.003 0 0 0.0031 0.0031 10 <> 9
  48 3 -5.976808 5.807538 0.085814 900 2 0.00000 0.00000 6 A0A0A0  C48  -0.08735 0.0001 0.0073 -0.0036 0.0036 0 0 0.0037 0.0037 11 <> 10
  49 41 -1.160528 8.667071 1.936337 900 21 0.00000 0.00000 1 FFFFFF  H49  0.20028 0 0 -0 0 0 0 0 0 13 <> <>
  50 41 1.129786 7.751471 1.624737 900 21 0.00000 0.00000 1 FFFFFF  H50  0.14761 0 0 -0 0 0 0 0 0 14 <> <>
  51 41 1.471039 5.382128 1.085533 900 21 0.00000 0.00000 1 FFFFFF  H51  0.17839 -0 -0 0 -0 0 0 -0 -0 15 <> <>
  52 41 -5.627896 4.553078 1.768874 900 21 0.00000 0.00000 1 FFFFFF  H52  -0.01848 0 0.0034 -0.0017 0.0017 0 0 0.0017 0.0017 16 <> <>
  53 41 -5.875440 6.271799 2.160010 900 21 0.00000 0.00000 1 FFFFFF  H53  0.00214 0 0.0031 -0.0015 0.0015 0 0 0.0015 0.0015 17 <> <>
  54 41 -7.055017 5.648497 0.102286 900 21 0.00000 0.00000 1 FFFFFF  H54  0.01813 0 0.0022 -0.0011 0.0011 0 0 0.0011 0.0011 18 <> <>
  55 41 -5.765150 6.830522 -0.225320 900 21 0.00000 0.00000 1 FFFFFF  H55  0.02633 0 -0 0 -0 0 0 -0 -0 19 <> <>
  56 41 -5.517606 5.111801 -0.616456 900 21 0.00000 0.00000 1 FFFFFF  H56  0.04324 0 -0 0 -0 0 0 -0 -0 20 <> <>
  :::
 } 
 m_bond[62] { 
  # First column is bond index #
  i_m_from
  i_m_to
  i_m_order
  :::
  1 1 2 2
  2 1 5 1
  3 1 37 1
  4 2 3 1
  5 2 23 1
  6 3 4 2
  7 3 6 1
  8 4 9 1
  9 4 5 1
  10 6 7 2
  11 6 14 1
  12 7 8 1
  13 7 10 1
  14 8 12 1
  15 8 9 2
  16 9 13 1
  17 10 11 1
  18 11 12 2
  19 11 42 1
  20 12 24 1
  21 13 15 2
  22 13 35 1
  23 14 36 1
  24 14 18 2
  25 15 25 1
  26 15 16 1
  27 16 34 1
  28 16 17 2
  29 17 21 1
  30 17 35 1
  31 18 19 1
  32 18 26 1
  33 19 20 2
  34 19 33 1
  35 20 22 1
  36 20 36 1
  37 21 27 1
  38 21 28 1
  39 21 29 1
  40 22 30 1
  41 22 31 1
  42 22 32 1
  43 38 39 1
  44 38 43 1
  45 38 46 2
  46 39 40 2
  47 39 49 1
  48 40 41 1
  49 40 50 1
  50 41 42 2
  51 41 51 1
  52 42 43 1
  53 43 44 2
  54 44 45 1
  55 45 46 1
  56 45 47 1
  57 47 48 1
  58 47 52 1
  59 47 53 1
  60 48 54 1
  61 48 55 1
  62 48 56 1
  :::
 } 
} 

f_m_ct { 
 s_m_title
 i_m_ct_stereo_status
 r_j_HOMO-LUMO_Gap_Hartree
 s_m_subgroup_title
 s_m_subgroupid
 b_m_subgroup_collapsed
 i_m_ct_format
 :::
 D58,A19 
  1
  0.1079
  ALL-structures-1320 
  ALL-structures-1320 
  0
  2
 m_atom[59] { 
  # First column is atom index #
  i_m_mmod_type
  r_m_x_coord
  r_m_y_coord
  r_m_z_coord
  i_m_residue_number
  i_m_color
  r_m_charge1
  r_m_charge2
  i_m_atomic_number
  s_m_color_rgb
  s_m_atom_name
  r_j_Atom_Charge_from_ESP
  r_j_Atom_Fukui_Index_f_NN_HOMO
  r_j_Atom_Fukui_Index_f_NN_LUMO
  r_j_Atom_Fukui_Index_f_NS_HOMO
  r_j_Atom_Fukui_Index_f_NS_LUMO
  r_j_Atom_Fukui_Index_f_SN_HOMO
  r_j_Atom_Fukui_Index_f_SN_LUMO
  r_j_Atom_Fukui_Index_f_SS_HOMO
  r_j_Atom_Fukui_Index_f_SS_LUMO
  i_m_minimize_atom_index
  s_matsci_polymer_role
  i_rdk_index
  :::
  1 2 0.405835 -3.438417 -0.750542 900 2 -0.32550 -0.32550 6 A0A0A0  C1  -0.2066 0.0352 0.0408 -0.0028 0.0028 0 0 0.038 0.038 1 tail  <>
  2 2 1.366163 -2.473013 -0.598160 900 2 -0.07380 -0.07380 6 A0A0A0  C2  -0.21525 0.0418 0.0051 0.0183 -0.0183 0 0 0.0234 0.0234 2 <> <>
  3 2 0.791525 -1.177334 -0.284217 900 2 0.02365 0.02365 6 A0A0A0  C3  0.27236 0.0253 0.0359 -0.0053 0.0053 0 0 0.0306 0.0306 3 <> <>
  4 2 -0.638787 -1.223629 -0.210805 900 2 -0.04005 -0.04005 6 A0A0A0  C4  -0.21803 0.0074 0.0037 0.0018 -0.0018 0 0 0.0055 0.0055 4 <> <>
  5 49 -1.213274 -2.860466 -0.545380 900 13 0.03280 0.03280 16 E1E11E  S5  0.02361 0.0771 0.0063 0.0354 -0.0354 0 0 0.0417 0.0417 5 <> <>
  6 2 1.417657 0.075093 -0.068782 900 2 0.00000 0.00000 6 A0A0A0  C6  -0.07388 0.0959 0.028 0.034 -0.034 0 0 0.062 0.062 6 <> <>
  7 2 0.638741 1.223213 0.208279 900 2 -0.04005 -0.04005 6 A0A0A0  C7  0.10929 0.0045 0.0029 0.0008 -0.0008 0 0 0.0037 0.0037 7 <> <>
  8 2 -0.791675 1.176894 0.281852 900 2 0.02365 0.02365 6 A0A0A0  C8  -0.2154 0.0241 0.0193 0.0024 -0.0024 0 0 0.0217 0.0217 8 <> <>
  9 2 -1.417708 -0.075676 0.066983 900 2 0.00000 0.00000 6 A0A0A0  C9  0.29218 0.1103 0.0505 0.0299 -0.0299 0 0 0.0804 0.0804 9 <> <>
  10 49 1.213206 2.860342 0.541341 900 13 0.03280 0.03280 16 E1E11E  S10  -0.08168 0.0709 0.0228 0.024 -0.024 0 0 0.0469 0.0469 10 <> <>
  11 2 -0.405868 3.438450 0.746360 900 2 -0.32550 -0.32550 6 A0A0A0  C11  -0.11017 0.0382 0.0475 -0.0046 0.0046 0 0 0.0429 0.0429 11 <> <>
  12 2 -1.366136 2.472718 0.595427 900 2 -0.07380 -0.07380 6 A0A0A0  C12  0.11964 0.0579 0.0754 -0.0088 0.0088 0 0 0.0667 0.0667 12 <> <>
  13 2 -2.889253 -0.144740 0.129628 900 2 -0.08430 -0.08430 6 A0A0A0  C13  -0.21012 0.0479 0.0057 0.0211 -0.0211 0 0 0.0268 0.0268 13 <> <>
  14 2 2.889156 0.143588 -0.130627 900 2 -0.08430 -0.08430 6 A0A0A0  C14  -0.12214 0.0415 0.0026 0.0195 -0.0195 0 0 0.022 0.022 14 <> <>
  15 2 -3.667089 -1.094134 0.806950 900 2 -0.09390 -0.09390 6 A0A0A0  C15  -0.22314 0.0317 0.0155 0.0081 -0.0081 0 0 0.0236 0.0236 15 <> <>
  16 2 -5.044809 -0.907989 0.734691 900 2 0.25260 0.25260 6 A0A0A0  C16  0.26966 0.0209 -0.0001 0.0105 -0.0105 0 0 0.0104 0.0104 16 <> <>
  17 2 -5.470644 0.205322 0.009264 900 2 -0.19930 -0.19930 6 A0A0A0  C17  -0.0304 0.0672 0.0101 0.0286 -0.0286 0 0 0.0387 0.0387 17 <> <>
  18 2 3.667227 1.092714 -0.807784 900 2 -0.09390 -0.09390 6 A0A0A0  C18  -0.22898 0.0285 0.0089 0.0098 -0.0098 0 0 0.0187 0.0187 18 <> <>
  19 2 5.045079 0.907518 -0.733583 900 2 0.25260 0.25260 6 A0A0A0  C19  0.27973 0.0178 0 0.0089 -0.0089 0 0 0.0089 0.0089 19 <> <>
  20 2 5.470731 -0.204655 -0.006252 900 2 -0.19930 -0.19930 6 A0A0A0  C20  -0.06932 0.0594 0.0072 0.0261 -0.0261 0 0 0.0333 0.0333 20 <> <>
  21 3 -6.917765 0.592217 -0.190055 900 2 -0.06500 -0.06500 6 A0A0A0  C21  -0.38321 0.0018 0.0018 0 -0 0 0 0.0018 0.0018 21 <> <>
  22 3 6.917829 -0.590934 0.194973 900 2 -0.06500 -0.06500 6 A0A0A0  C22  -0.34575 0.0016 0.0006 0.0005 -0.0005 0 0 0.0011 0.0011 22 <> <>
  23 41 2.425937 -2.647358 -0.708752 900 21 0.12110 0.12110 1 FFFFFF  H23  0.12086 0.0001 0.0001 0 -0 0 0 0.0001 0.0001 23 <> <>
  24 41 -2.425823 2.647246 0.706419 900 21 0.12110 0.12110 1 FFFFFF  H24  0.04688 0.0002 0.0003 -0.0001 0.0001 0 0 0.0003 0.0003 24 <> <>
  25 41 -3.233997 -1.915292 1.357839 900 21 0.12650 0.12650 1 FFFFFF  H25  0.163 0 0.0001 -0 0 0 0 0.0001 0.0001 25 <> <>
  26 41 3.234117 1.913036 -1.359911 900 21 0.12650 0.12650 1 FFFFFF  H26  0.16548 0 0.0002 -0.0001 0.0001 0 0 0.0001 0.0001 26 <> <>
  27 41 -6.988760 1.495665 -0.795494 900 21 0.06000 0.06000 1 FFFFFF  H27  0.16161 0 0.0001 -0.0001 0.0001 0 0 0.0001 0.0001 27 <> <>
  28 41 -7.395378 0.779146 0.771856 900 21 0.06000 0.06000 1 FFFFFF  H28  0.13637 0.0036 0.0006 0.0015 -0.0015 0 0 0.0021 0.0021 28 <> <>
  29 41 -7.457845 -0.208955 -0.695064 900 21 0.06000 0.06000 1 FFFFFF  H29  0.11613 0.0026 0.0003 0.0011 -0.0011 0 0 0.0014 0.0014 29 <> <>
  30 41 7.455665 0.208304 0.705255 900 21 0.06000 0.06000 1 FFFFFF  H30  0.11977 0.0023 0.0002 0.001 -0.001 0 0 0.0012 0.0012 30 <> <>
  31 41 7.398314 -0.772625 -0.766424 900 21 0.06000 0.06000 1 FFFFFF  H31  0.12063 0.0032 0.0004 0.0014 -0.0014 0 0 0.0018 0.0018 31 <> <>
  32 41 6.988040 -1.497050 0.796365 900 21 0.06000 0.06000 1 FFFFFF  H32  0.14355 0 0 -0 0 0 0 0 0 32 <> <>
  33 56 5.917398 1.749338 -1.335910 900 8 -0.22000 -0.22000 9 00FF7F  F33  -0.19179 0.0029 0 0.0014 -0.0014 0 0 0.0015 0.0015 34 <> <>
  34 56 -5.916993 -1.749881 1.337081 900 8 -0.22000 -0.22000 9 00FF7F  F34  -0.19325 0.0034 0 0.0017 -0.0017 0 0 0.0017 0.0017 35 <> <>
  35 112 -3.999207 1.154499 -0.668990 900 13 0.10340 0.10340 34 E1E11E  Se35  0.07769 0.0188 0.02 -0.0006 0.0006 0 0 0.0194 0.0194 36 <> <>
  36 112 3.998840 -1.153722 0.671575 900 13 0.10340 0.10340 34 E1E11E  Se36  0.08859 0.0156 0.0094 0.0031 -0.0031 0 0 0.0125 0.0125 37 <> <>
  37 41 0.560252 -4.480698 -0.988911 900 21 0.26180 0.26180 1 FFFFFF  H37  0.20617 0 0 0 -0 0 0 0 0 38 <> <>
  38 2 -2.109720 6.762047 1.561323 900 2 0.00000 0.00000 6 A0A0A0  C38  0.485 0.0004 0.0013 -0.0004 0.0004 0 0 0.0009 0.0009 1 <> 0
  39 2 -1.014239 7.622892 1.698905 900 2 0.00000 0.00000 6 A0A0A0  C39  -0.36462 0.0141 0.1304 -0.0582 0.0582 0 0 0.0722 0.0722 2 head  1
  40 2 0.269511 7.101953 1.522541 900 2 0.00000 0.00000 6 A0A0A0  C40  -0.13124 0.0024 0.0296 -0.0136 0.0136 0 0 0.016 0.016 3 <> 2
  41 2 0.463349 5.756114 1.216262 900 2 0.00000 0.00000 6 A0A0A0  C41  -0.2077 0.012 0.0932 -0.0406 0.0406 0 0 0.0526 0.0526 4 <> 3
  42 2 -0.620050 4.886008 1.076060 900 2 0.00000 0.00000 6 A0A0A0  C42  0.08795 0.0031 0.0757 -0.0363 0.0363 0 0 0.0394 0.0394 5 <> 4
  43 2 -1.912766 5.394582 1.250123 900 2 0.00000 0.00000 6 A0A0A0  C43  0.10987 0.0035 0.0039 -0.0002 0.0002 0 0 0.0037 0.0037 6 <> 5
  44 25 -3.118986 4.767493 1.169425 900 43 0.00000 0.00000 7 5757FF  N44  -0.46887 0.0016 0.0575 -0.028 0.028 0 0 0.0295 0.0295 7 <> 6
  45 25 -3.972031 5.789090 1.435676 900 43 0.00000 0.00000 7 5757FF  N45  0.45893 0.001 0.0882 -0.0436 0.0436 0 0 0.0446 0.0446 8 <> 7
  46 25 -3.442633 7.014603 1.680809 900 43 0.00000 0.00000 7 5757FF  N46  -0.57357 0.002 0.0766 -0.0373 0.0373 0 0 0.0393 0.0393 9 <> 8
  47 3 -5.416238 5.576062 1.457740 900 2 0.00000 0.00000 6 A0A0A0  C47  -0.12278 0.0001 0.0055 -0.0027 0.0027 0 0 0.0028 0.0028 10 <> 9
  48 3 -5.976808 5.807538 0.085814 900 2 0.00000 0.00000 6 A0A0A0  C48  0.35086 0.0002 0.0071 -0.0034 0.0034 0 0 0.0036 0.0036 11 <> 10
  49 3 -7.460582 5.588674 0.108482 900 2 0.00000 0.00000 6 A0A0A0  C49  -0.19268 -0 0.0023 -0.0012 0.0012 0 0 0.0012 0.0012 12 <> 11
  50 41 -1.160528 8.667071 1.936337 900 21 0.00000 0.00000 1 FFFFFF  H50  0.1947 0 0 -0 0 0 0 0 0 14 <> <>
  51 41 1.129786 7.751471 1.624737 900 21 0.00000 0.00000 1 FFFFFF  H51  0.14912 0 0 -0 0 0 0 0 0 15 <> <>
  52 41 1.471039 5.382128 1.085533 900 21 0.00000 0.00000 1 FFFFFF  H52  0.18079 -0 -0 0 -0 0 0 -0 -0 16 <> <>
  53 41 -5.627896 4.553078 1.768874 900 21 0.00000 0.00000 1 FFFFFF  H53  0.07098 0 0.0031 -0.0015 0.0015 0 0 0.0016 0.0016 17 <> <>
  54 41 -5.875440 6.271799 2.160010 900 21 0.00000 0.00000 1 FFFFFF  H54  0.07857 0 0.0029 -0.0014 0.0014 0 0 0.0014 0.0014 18 <> <>
  55 41 -5.765150 6.830522 -0.225320 900 21 0.00000 0.00000 1 FFFFFF  H55  -0.06561 0 -0 0 -0 0 0 -0 -0 19 <> <>
  56 41 -5.517606 5.111801 -0.616456 900 21 0.00000 0.00000 1 FFFFFF  H56  -0.05001 0 -0.0001 0 -0 0 0 -0 -0 20 <> <>
  57 41 -7.867930 5.756879 -0.888450 900 21 0.00000 0.00000 1 FFFFFF  H57  0.03341 0 0.0002 -0.0001 0.0001 0 0 0.0001 0.0001 21 <> <>
  58 41 -7.672240 4.565690 0.419617 900 21 0.00000 0.00000 1 FFFFFF  H58  0.01779 -0 0.0001 -0 0 0 0 0 0 22 <> <>
  59 41 -7.919785 6.284411 0.810752 900 21 0.00000 0.00000 1 FFFFFF  H59  0.04503 0 0 -0 0 0 0 0 0 23 <> <>
  :::
 } 
 m_bond[65] { 
  # First column is bond index #
  i_m_from
  i_m_to
  i_m_order
  :::
  1 1 2 2
  2 1 5 1
  3 1 37 1
  4 2 3 1
  5 2 23 1
  6 3 4 2
  7 3 6 1
  8 4 9 1
  9 4 5 1
  10 6 7 2
  11 6 14 1
  12 7 8 1
  13 7 10 1
  14 8 12 1
  15 8 9 2
  16 9 13 1
  17 10 11 1
  18 11 12 2
  19 11 42 1
  20 12 24 1
  21 13 15 2
  22 13 35 1
  23 14 36 1
  24 14 18 2
  25 15 25 1
  26 15 16 1
  27 16 34 1
  28 16 17 2
  29 17 21 1
  30 17 35 1
  31 18 19 1
  32 18 26 1
  33 19 20 2
  34 19 33 1
  35 20 22 1
  36 20 36 1
  37 21 27 1
  38 21 28 1
  39 21 29 1
  40 22 30 1
  41 22 31 1
  42 22 32 1
  43 38 39 1
  44 38 43 1
  45 38 46 2
  46 39 40 2
  47 39 50 1
  48 40 41 1
  49 40 51 1
  50 41 42 2
  51 41 52 1
  52 42 43 1
  53 43 44 2
  54 44 45 1
  55 45 46 1
  56 45 47 1
  57 47 48 1
  58 47 53 1
  59 47 54 1
  60 48 49 1
  61 48 55 1
  62 48 56 1
  63 49 57 1
  64 49 58 1
  65 49 59 1
  :::
 } 
} 

f_m_ct { 
 s_m_title
 i_m_ct_stereo_status
 r_j_HOMO-LUMO_Gap_Hartree
 s_m_subgroup_title
 s_m_subgroupid
 b_m_subgroup_collapsed
 i_m_ct_format
 :::
 D58,A20 
  1
  0.09499
  ALL-structures-1320 
  ALL-structures-1320 
  0
  2
 m_atom[53] { 
  # First column is atom index #
  i_m_mmod_type
  r_m_x_coord
  r_m_y_coord
  r_m_z_coord
  i_m_residue_number
  i_m_color
  r_m_charge1
  r_m_charge2
  i_m_atomic_number
  s_m_color_rgb
  s_m_atom_name
  r_j_Atom_Charge_from_ESP
  r_j_Atom_Fukui_Index_f_NN_HOMO
  r_j_Atom_Fukui_Index_f_NN_LUMO
  r_j_Atom_Fukui_Index_f_NS_HOMO
  r_j_Atom_Fukui_Index_f_NS_LUMO
  r_j_Atom_Fukui_Index_f_SN_HOMO
  r_j_Atom_Fukui_Index_f_SN_LUMO
  r_j_Atom_Fukui_Index_f_SS_HOMO
  r_j_Atom_Fukui_Index_f_SS_LUMO
  i_m_minimize_atom_index
  s_matsci_polymer_role
  i_rdk_index
  :::
  1 2 0.405835 -3.438417 -0.750542 900 2 -0.32550 -0.32550 6 A0A0A0  C1  -0.20037 0.0295 0.0235 0.003 -0.003 0 0 0.0265 0.0265 1 tail  <>
  2 2 1.366163 -2.473013 -0.598160 900 2 -0.07380 -0.07380 6 A0A0A0  C2  -0.20218 0.0414 0.0014 0.02 -0.02 0 0 0.0214 0.0214 2 <> <>
  3 2 0.791525 -1.177334 -0.284217 900 2 0.02365 0.02365 6 A0A0A0  C3  0.21591 0.021 0.0238 -0.0014 0.0014 0 0 0.0224 0.0224 3 <> <>
  4 2 -0.638787 -1.223629 -0.210805 900 2 -0.04005 -0.04005 6 A0A0A0  C4  -0.19132 0.0107 0.0012 0.0047 -0.0047 0 0 0.006 0.006 4 <> <>
  5 49 -1.213274 -2.860466 -0.545380 900 13 0.03280 0.03280 16 E1E11E  S5  0.02241 0.0789 0.0043 0.0373 -0.0373 0 0 0.0416 0.0416 5 <> <>
  6 2 1.417657 0.075093 -0.068782 900 2 0.00000 0.00000 6 A0A0A0  C6  0.00936 0.103 0.0092 0.0469 -0.0469 0 0 0.0561 0.0561 6 <> <>
  7 2 0.638741 1.223213 0.208279 900 2 -0.04005 -0.04005 6 A0A0A0  C7  -0.02085 0.0074 0.0072 0.0001 -0.0001 0 0 0.0073 0.0073 7 <> <>
  8 2 -0.791675 1.176894 0.281852 900 2 0.02365 0.02365 6 A0A0A0  C8  -0.07998 0.0207 0.0088 0.0059 -0.0059 0 0 0.0147 0.0147 8 <> <>
  9 2 -1.417708 -0.075676 0.066983 900 2 0.00000 0.00000 6 A0A0A0  C9  0.27331 0.1043 0.0322 0.0361 -0.0361 0 0 0.0683 0.0683 9 <> <>
  10 49 1.213206 2.860342 0.541341 900 13 0.03280 0.03280 16 E1E11E  S10  -0.05818 0.0809 0.0159 0.0325 -0.0325 0 0 0.0484 0.0484 10 <> <>
  11 2 -0.405868 3.438450 0.746360 900 2 -0.32550 -0.32550 6 A0A0A0  C11  0.23137 0.0294 0.0226 0.0034 -0.0034 0 0 0.026 0.026 11 <> <>
  12 2 -1.366136 2.472718 0.595427 900 2 -0.07380 -0.07380 6 A0A0A0  C12  -0.19066 0.048 0.069 -0.0105 0.0105 0 0 0.0585 0.0585 12 <> <>
  13 2 -2.889253 -0.144740 0.129628 900 2 -0.08430 -0.08430 6 A0A0A0  C13  -0.24049 0.0526 0.0019 0.0253 -0.0253 0 0 0.0272 0.0272 13 <> <>
  14 2 2.889156 0.143588 -0.130627 900 2 -0.08430 -0.08430 6 A0A0A0  C14  -0.12127 0.0424 0.0006 0.0209 -0.0209 0 0 0.0215 0.0215 14 <> <>
  15 2 -3.667089 -1.094134 0.806950 900 2 -0.09390 -0.09390 6 A0A0A0  C15  -0.20093 0.0318 0.0069 0.0124 -0.0124 0 0 0.0194 0.0194 15 <> <>
  16 2 -5.044809 -0.907989 0.734691 900 2 0.25260 0.25260 6 A0A0A0  C16  0.26403 0.0234 -0.0001 0.0117 -0.0117 0 0 0.0116 0.0116 16 <> <>
  17 2 -5.470644 0.205322 0.009264 900 2 -0.19930 -0.19930 6 A0A0A0  C17  -0.03498 0.0722 0.0053 0.0335 -0.0335 0 0 0.0387 0.0387 17 <> <>
  18 2 3.667227 1.092714 -0.807784 900 2 -0.09390 -0.09390 6 A0A0A0  C18  -0.24427 0.0307 0.0021 0.0143 -0.0143 0 0 0.0164 0.0164 18 <> <>
  19 2 5.045079 0.907518 -0.733583 900 2 0.25260 0.25260 6 A0A0A0  C19  0.28414 0.0181 0 0.009 -0.009 0 0 0.0091 0.0091 19 <> <>
  20 2 5.470731 -0.204655 -0.006252 900 2 -0.19930 -0.19930 6 A0A0A0  C20  -0.06697 0.062 0.0016 0.0302 -0.0302 0 0 0.0318 0.0318 20 <> <>
  21 3 -6.917765 0.592217 -0.190055 900 2 -0.06500 -0.06500 6 A0A0A0  C21  -0.36905 0.002 0.0004 0.0008 -0.0008 0 0 0.0012 0.0012 21 <> <>
  22 3 6.917829 -0.590934 0.194973 900 2 -0.06500 -0.06500 6 A0A0A0  C22  -0.35563 0.0017 0.0002 0.0007 -0.0007 0 0 0.0009 0.0009 22 <> <>
  23 41 2.425937 -2.647358 -0.708752 900 21 0.12110 0.12110 1 FFFFFF  H23  0.11704 0.0001 0 0 -0 0 0 0.0001 0.0001 23 <> <>
  24 41 -2.425823 2.647246 0.706419 900 21 0.12110 0.12110 1 FFFFFF  H24  0.16363 0.0002 0.0002 0 -0 0 0 0.0002 0.0002 24 <> <>
  25 41 -3.233997 -1.915292 1.357839 900 21 0.12650 0.12650 1 FFFFFF  H25  0.15805 0 0.0001 -0 0 0 0 0 0 25 <> <>
  26 41 3.234117 1.913036 -1.359911 900 21 0.12650 0.12650 1 FFFFFF  H26  0.17063 0 0.0001 -0 0 0 0 0.0001 0.0001 26 <> <>
  27 41 -6.988760 1.495665 -0.795494 900 21 0.06000 0.06000 1 FFFFFF  H27  0.15037 0 0 -0 0 0 0 0 0 27 <> <>
  28 41 -7.395378 0.779146 0.771856 900 21 0.06000 0.06000 1 FFFFFF  H28  0.12964 0.0039 0.0003 0.0018 -0.0018 0 0 0.0021 0.0021 28 <> <>
  29 41 -7.457845 -0.208955 -0.695064 900 21 0.06000 0.06000 1 FFFFFF  H29  0.11958 0.0028 0.0002 0.0013 -0.0013 0 0 0.0015 0.0015 29 <> <>
  30 41 7.455665 0.208304 0.705255 900 21 0.06000 0.06000 1 FFFFFF  H30  0.12151 0.0024 0.0001 0.0012 -0.0012 0 0 0.0012 0.0012 30 <> <>
  31 41 7.398314 -0.772625 -0.766424 900 21 0.06000 0.06000 1 FFFFFF  H31  0.12219 0.0033 0.0001 0.0016 -0.0016 0 0 0.0017 0.0017 31 <> <>
  32 41 6.988040 -1.497050 0.796365 900 21 0.06000 0.06000 1 FFFFFF  H32  0.14665 -0 0 -0 0 0 0 -0 -0 32 <> <>
  33 56 5.917398 1.749338 -1.335910 900 8 -0.22000 -0.22000 9 00FF7F  F33  -0.1921 0.0029 0 0.0015 -0.0015 0 0 0.0015 0.0015 34 <> <>
  34 56 -5.916993 -1.749881 1.337081 900 8 -0.22000 -0.22000 9 00FF7F  F34  -0.19048 0.0039 0.0001 0.0019 -0.0019 0 0 0.002 0.002 35 <> <>
  35 112 -3.999207 1.154499 -0.668990 900 13 0.10340 0.10340 34 E1E11E  Se35  0.0956 0.018 0.0092 0.0044 -0.0044 0 0 0.0136 0.0136 36 <> <>
  36 112 3.998840 -1.153722 0.671575 900 13 0.10340 0.10340 34 E1E11E  Se36  0.08649 0.0165 0.0026 0.0069 -0.0069 0 0 0.0096 0.0096 37 <> <>
  37 41 0.560252 -4.480698 -0.988911 900 21 0.26180 0.26180 1 FFFFFF  H37  0.20456 0 -0 0 -0 0 0 0 0 38 <> <>
  38 2 0.475909 5.749709 1.214248 900 2 0.00000 0.00000 6 A0A0A0  C38  0.29285 0.0017 0.0042 -0.0013 0.0013 0 0 0.0029 0.0029 1 <> 0
  39 2 -0.620050 4.886008 1.076060 900 2 0.00000 0.00000 6 A0A0A0  C39  -0.32095 0.0011 0.107 -0.053 0.053 0 0 0.0541 0.0541 2 <> 1
  40 2 -1.911777 5.378048 1.246429 900 2 0.00000 0.00000 6 A0A0A0  C40  0.22729 0.009 0.0817 -0.0363 0.0363 0 0 0.0454 0.0454 3 <> 2
  41 2 -2.130088 6.714665 1.551843 900 2 0.00000 0.00000 6 A0A0A0  C41  0.28698 0.0004 0.0422 -0.0209 0.0209 0 0 0.0213 0.0213 4 <> 3
  42 2 -1.063004 7.598018 1.695750 900 2 0.00000 0.00000 6 A0A0A0  C42  -0.51457 0.0118 0.1474 -0.0678 0.0678 0 0 0.0796 0.0796 5 head  4
  43 2 0.249825 7.133920 1.530538 900 2 0.00000 0.00000 6 A0A0A0  C43  0.44396 0.0002 0.0031 -0.0015 0.0015 0 0 0.0017 0.0017 6 <> 5
  44 25 1.533634 7.751692 1.605468 900 43 0.00000 0.00000 7 5757FF  N44  -0.63205 0.0059 0.1115 -0.0528 0.0528 0 0 0.0587 0.0587 7 <> 6
  45 25 2.484977 6.793860 1.348586 900 43 0.00000 0.00000 7 5757FF  N45  0.64757 0.0009 0.1193 -0.0592 0.0592 0 0 0.0601 0.0601 8 <> 7
  46 25 1.888460 5.579247 1.109069 900 43 0.00000 0.00000 7 5757FF  N46  -0.5384 0.0015 0.0963 -0.0474 0.0474 0 0 0.0489 0.0489 9 <> 8
  47 56 -2.998612 4.522384 1.109578 900 8 0.00000 0.00000 9 00FF7F  F47  -0.18385 0.001 0.0067 -0.0028 0.0028 0 0 0.0038 0.0038 10 <> 9
  48 56 -3.431718 7.174098 1.715489 900 8 0.00000 0.00000 9 00FF7F  F48  -0.1944 0 0.0037 -0.0019 0.0019 0 0 0.0019 0.0019 11 <> 10
  49 3 3.925204 7.032784 1.332429 900 2 0.00000 0.00000 6 A0A0A0  C49  -0.4402 0 0.0071 -0.0036 0.0036 0 0 0.0036 0.0036 12 <> 11
  50 41 -1.248605 8.636185 1.933736 900 21 0.00000 0.00000 1 FFFFFF  H50  0.26377 0 0 -0 0 0 0 0 0 14 <> <>
  51 41 4.445212 6.102865 1.102337 900 21 0.00000 0.00000 1 FFFFFF  H51  0.1885 0 0 -0 0 0 0 0 0 15 <> <>
  52 41 4.161298 7.778514 0.573320 900 21 0.00000 0.00000 1 FFFFFF  H52  0.1743 0.0001 0.0093 -0.0046 0.0046 0 0 0.0047 0.0047 16 <> <>
  53 41 4.244341 7.395348 2.309568 900 21 0.00000 0.00000 1 FFFFFF  H53  0.17243 0.0001 0.0094 -0.0047 0.0047 0 0 0.0048 0.0048 17 <> <>
  :::
 } 
 m_bond[59] { 
  # First column is bond index #
  i_m_from
  i_m_to
  i_m_order
  :::
  1 1 2 2
  2 1 5 1
  3 1 37 1
  4 2 3 1
  5 2 23 1
  6 3 4 2
  7 3 6 1
  8 4 9 1
  9 4 5 1
  10 6 7 2
  11 6 14 1
  12 7 8 1
  13 7 10 1
  14 8 12 1
  15 8 9 2
  16 9 13 1
  17 10 11 1
  18 11 12 2
  19 11 39 1
  20 12 24 1
  21 13 15 2
  22 13 35 1
  23 14 36 1
  24 14 18 2
  25 15 25 1
  26 15 16 1
  27 16 34 1
  28 16 17 2
  29 17 21 1
  30 17 35 1
  31 18 19 1
  32 18 26 1
  33 19 20 2
  34 19 33 1
  35 20 22 1
  36 20 36 1
  37 21 27 1
  38 21 28 1
  39 21 29 1
  40 22 30 1
  41 22 31 1
  42 22 32 1
  43 38 39 1
  44 38 43 1
  45 38 46 2
  46 39 40 2
  47 40 41 1
  48 40 47 1
  49 41 42 2
  50 41 48 1
  51 42 43 1
  52 42 50 1
  53 43 44 2
  54 44 45 1
  55 45 46 1
  56 45 49 1
  57 49 51 1
  58 49 52 1
  59 49 53 1
  :::
 } 
} 

f_m_ct { 
 s_m_title
 i_m_ct_stereo_status
 r_j_HOMO-LUMO_Gap_Hartree
 s_m_subgroup_title
 s_m_subgroupid
 b_m_subgroup_collapsed
 i_m_ct_format
 :::
 D58,A21 
  1
  0.09997
  ALL-structures-1320 
  ALL-structures-1320 
  0
  2
 m_atom[64] { 
  # First column is atom index #
  i_m_mmod_type
  r_m_x_coord
  r_m_y_coord
  r_m_z_coord
  i_m_residue_number
  i_m_color
  r_m_charge1
  r_m_charge2
  i_m_atomic_number
  s_m_color_rgb
  s_m_atom_name
  r_j_Atom_Charge_from_ESP
  r_j_Atom_Fukui_Index_f_NN_HOMO
  r_j_Atom_Fukui_Index_f_NN_LUMO
  r_j_Atom_Fukui_Index_f_NS_HOMO
  r_j_Atom_Fukui_Index_f_NS_LUMO
  r_j_Atom_Fukui_Index_f_SN_HOMO
  r_j_Atom_Fukui_Index_f_SN_LUMO
  r_j_Atom_Fukui_Index_f_SS_HOMO
  r_j_Atom_Fukui_Index_f_SS_LUMO
  i_m_minimize_atom_index
  s_matsci_polymer_role
  i_rdk_index
  :::
  1 2 0.405835 -3.438417 -0.750542 900 2 -0.32550 -0.32550 6 A0A0A0  C1  -0.20547 0.0365 0.0237 0.0064 -0.0064 0 0 0.0301 0.0301 1 tail  <>
  2 2 1.366163 -2.473013 -0.598160 900 2 -0.07380 -0.07380 6 A0A0A0  C2  -0.21644 0.0395 0.0021 0.0187 -0.0187 0 0 0.0208 0.0208 2 <> <>
  3 2 0.791525 -1.177334 -0.284217 900 2 0.02365 0.02365 6 A0A0A0  C3  0.2674 0.0275 0.0235 0.002 -0.002 0 0 0.0255 0.0255 3 <> <>
  4 2 -0.638787 -1.223629 -0.210805 900 2 -0.04005 -0.04005 6 A0A0A0  C4  -0.22182 0.0059 0.002 0.0019 -0.0019 0 0 0.0039 0.0039 4 <> <>
  5 49 -1.213274 -2.860466 -0.545380 900 13 0.03280 0.03280 16 E1E11E  S5  0.02294 0.0724 0.0039 0.0343 -0.0343 0 0 0.0381 0.0381 5 <> <>
  6 2 1.417657 0.075093 -0.068782 900 2 0.00000 0.00000 6 A0A0A0  C6  -0.06722 0.088 0.0118 0.0381 -0.0381 0 0 0.0499 0.0499 6 <> <>
  7 2 0.638741 1.223213 0.208279 900 2 -0.04005 -0.04005 6 A0A0A0  C7  0.11087 0.0025 0.0056 -0.0015 0.0015 0 0 0.0041 0.0041 7 <> <>
  8 2 -0.791675 1.176894 0.281852 900 2 0.02365 0.02365 6 A0A0A0  C8  -0.25315 0.0246 0.0098 0.0074 -0.0074 0 0 0.0172 0.0172 8 <> <>
  9 2 -1.417708 -0.075676 0.066983 900 2 0.00000 0.00000 6 A0A0A0  C9  0.31782 0.1089 0.0295 0.0397 -0.0397 0 0 0.0692 0.0692 9 <> <>
  10 49 1.213206 2.860342 0.541341 900 13 0.03280 0.03280 16 E1E11E  S10  -0.09002 0.0635 0.0167 0.0234 -0.0234 0 0 0.0401 0.0401 10 <> <>
  11 2 -0.405868 3.438450 0.746360 900 2 -0.32550 -0.32550 6 A0A0A0  C11  -0.04249 0.0404 0.0269 0.0068 -0.0068 0 0 0.0336 0.0336 11 <> <>
  12 2 -1.366136 2.472718 0.595427 900 2 -0.07380 -0.07380 6 A0A0A0  C12  0.13647 0.0651 0.0648 0.0002 -0.0002 0 0 0.0649 0.0649 12 <> <>
  13 2 -2.889253 -0.144740 0.129628 900 2 -0.08430 -0.08430 6 A0A0A0  C13  -0.21209 0.0457 0.0052 0.0203 -0.0203 0 0 0.0255 0.0255 13 <> <>
  14 2 2.889156 0.143588 -0.130627 900 2 -0.08430 -0.08430 6 A0A0A0  C14  -0.12451 0.0371 0.0017 0.0177 -0.0177 0 0 0.0194 0.0194 14 <> <>
  15 2 -3.667089 -1.094134 0.806950 900 2 -0.09390 -0.09390 6 A0A0A0  C15  -0.22605 0.0304 0.0066 0.0119 -0.0119 0 0 0.0185 0.0185 15 <> <>
  16 2 -5.044809 -0.907989 0.734691 900 2 0.25260 0.25260 6 A0A0A0  C16  0.27922 0.0197 0.0004 0.0097 -0.0097 0 0 0.01 0.01 16 <> <>
  17 2 -5.470644 0.205322 0.009264 900 2 -0.19930 -0.19930 6 A0A0A0  C17  -0.05002 0.0638 0.005 0.0294 -0.0294 0 0 0.0344 0.0344 17 <> <>
  18 2 3.667227 1.092714 -0.807784 900 2 -0.09390 -0.09390 6 A0A0A0  C18  -0.22704 0.0261 0.0031 0.0115 -0.0115 0 0 0.0146 0.0146 18 <> <>
  19 2 5.045079 0.907518 -0.733583 900 2 0.25260 0.25260 6 A0A0A0  C19  0.2763 0.016 0.0001 0.008 -0.008 0 0 0.008 0.008 19 <> <>
  20 2 5.470731 -0.204655 -0.006252 900 2 -0.19930 -0.19930 6 A0A0A0  C20  -0.0636 0.0538 0.0025 0.0257 -0.0257 0 0 0.0281 0.0281 20 <> <>
  21 3 -6.917765 0.592217 -0.190055 900 2 -0.06500 -0.06500 6 A0A0A0  C21  -0.36095 0.0017 0.0004 0.0006 -0.0006 0 0 0.0011 0.0011 21 <> <>
  22 3 6.917829 -0.590934 0.194973 900 2 -0.06500 -0.06500 6 A0A0A0  C22  -0.35064 0.0014 0.0003 0.0006 -0.0006 0 0 0.0009 0.0009 22 <> <>
  23 41 2.425937 -2.647358 -0.708752 900 21 0.12110 0.12110 1 FFFFFF  H23  0.1203 0.0001 0.0001 0 -0 0 0 0.0001 0.0001 23 <> <>
  24 41 -2.425823 2.647246 0.706419 900 21 0.12110 0.12110 1 FFFFFF  H24  0.03442 0.0002 0.0002 -0 0 0 0 0.0002 0.0002 24 <> <>
  25 41 -3.233997 -1.915292 1.357839 900 21 0.12650 0.12650 1 FFFFFF  H25  0.16267 0 0 -0 0 0 0 0 0 25 <> <>
  26 41 3.234117 1.913036 -1.359911 900 21 0.12650 0.12650 1 FFFFFF  H26  0.16687 0 0.0001 -0 0 0 0 0.0001 0.0001 26 <> <>
  27 41 -6.988760 1.495665 -0.795494 900 21 0.06000 0.06000 1 FFFFFF  H27  0.14265 0 0.0001 -0 0 0 0 0 0 27 <> <>
  28 41 -7.395378 0.779146 0.771856 900 21 0.06000 0.06000 1 FFFFFF  H28  0.1235 0.0034 0.0003 0.0015 -0.0015 0 0 0.0019 0.0019 28 <> <>
  29 41 -7.457845 -0.208955 -0.695064 900 21 0.06000 0.06000 1 FFFFFF  H29  0.12126 0.0024 0.0002 0.0011 -0.0011 0 0 0.0013 0.0013 29 <> <>
  30 41 7.455665 0.208304 0.705255 900 21 0.06000 0.06000 1 FFFFFF  H30  0.12163 0.002 0.0001 0.001 -0.001 0 0 0.0011 0.0011 30 <> <>
  31 41 7.398314 -0.772625 -0.766424 900 21 0.06000 0.06000 1 FFFFFF  H31  0.1207 0.0029 0.0001 0.0014 -0.0014 0 0 0.0015 0.0015 31 <> <>
  32 41 6.988040 -1.497050 0.796365 900 21 0.06000 0.06000 1 FFFFFF  H32  0.1441 0 0 0 -0 0 0 0 0 32 <> <>
  33 56 5.917398 1.749338 -1.335910 900 8 -0.22000 -0.22000 9 00FF7F  F33  -0.19069 0.0026 0 0.0013 -0.0013 0 0 0.0013 0.0013 34 <> <>
  34 56 -5.916993 -1.749881 1.337081 900 8 -0.22000 -0.22000 9 00FF7F  F34  -0.19386 0.0032 0.0001 0.0016 -0.0016 0 0 0.0016 0.0016 35 <> <>
  35 112 -3.999207 1.154499 -0.668990 900 13 0.10340 0.10340 34 E1E11E  Se35  0.08538 0.0184 0.0106 0.0039 -0.0039 0 0 0.0145 0.0145 36 <> <>
  36 112 3.998840 -1.153722 0.671575 900 13 0.10340 0.10340 34 E1E11E  Se36  0.08732 0.0142 0.0038 0.0052 -0.0052 0 0 0.009 0.009 37 <> <>
  37 41 0.560252 -4.480698 -0.988911 900 21 0.26180 0.26180 1 FFFFFF  H37  0.20528 0 0 0 -0 0 0 0 0 38 <> <>
  38 2 -1.929774 5.389416 1.249798 900 2 0.00000 0.00000 6 A0A0A0  C38  0.20273 0.0023 0.0024 -0 0 0 0 0.0023 0.0023 1 <> 0
  39 2 -0.620050 4.886008 1.076060 900 2 0.00000 0.00000 6 A0A0A0  C39  -0.09926 0.0072 0.0919 -0.0423 0.0423 0 0 0.0496 0.0496 2 <> 1
  40 2 0.485270 5.763172 1.217007 900 2 0.00000 0.00000 6 A0A0A0  C40  -0.05781 0.02 0.0707 -0.0253 0.0253 0 0 0.0454 0.0454 3 <> 2
  41 2 0.228915 7.122348 1.529311 900 2 0.00000 0.00000 6 A0A0A0  C41  -0.16171 0.0045 0.0518 -0.0236 0.0236 0 0 0.0282 0.0282 4 <> 3
  42 2 -1.130049 7.627589 1.705726 900 2 0.00000 0.00000 6 A0A0A0  C42  -0.10498 0.0134 0.0862 -0.0364 0.0364 0 0 0.0498 0.0498 5 <> 4
  43 2 -2.190937 6.712699 1.554393 900 2 0.00000 0.00000 6 A0A0A0  C43  0.37006 0.0003 0.003 -0.0014 0.0014 0 0 0.0016 0.0016 6 <> 5
  44 25 -3.497919 6.939617 1.667147 900 43 0.00000 0.00000 7 5757FF  N44  -0.55543 0.0018 0.0553 -0.0267 0.0267 0 0 0.0286 0.0286 7 <> 6
  45 25 -3.986263 5.682426 1.413162 900 43 0.00000 0.00000 7 5757FF  N45  0.58165 0.0002 0.0731 -0.0365 0.0365 0 0 0.0367 0.0367 8 <> 7
  46 25 -3.062909 4.699529 1.151811 900 43 0.00000 0.00000 7 5757FF  N46  -0.47936 0.0024 0.0541 -0.0258 0.0258 0 0 0.0283 0.0283 9 <> 8
  47 3 -5.419137 5.402396 1.420429 900 2 0.00000 0.00000 6 A0A0A0  C47  -0.46089 0.0001 0.0044 -0.0021 0.0021 0 0 0.0023 0.0023 10 <> 9
  48 2 1.289800 8.037185 1.680681 900 2 0.00000 0.00000 6 A0A0A0  C48  0.31245 0.002 0.0049 -0.0014 0.0014 0 0 0.0035 0.0035 11 <> 10
  49 2 1.028739 9.360439 1.985442 900 2 0.00000 0.00000 6 A0A0A0  C49  0.45661 0.0004 -0.0013 0.0009 -0.0009 0 0 -0.0004 -0.0004 12 <> 11
  50 2 -0.280955 9.863947 2.159217 900 2 0.00000 0.00000 6 A0A0A0  C50  -0.41946 0.0166 0.1085 -0.0459 0.0459 0 0 0.0625 0.0625 13 head  12
  51 2 -1.386290 8.986803 2.018129 900 2 0.00000 0.00000 6 A0A0A0  C51  -0.07464 0.0022 0.0106 -0.0042 0.0042 0 0 0.0064 0.0064 14 <> 13
  52 25 2.596741 7.810093 1.567939 900 43 0.00000 0.00000 7 5757FF  N52  -0.56807 0.0024 0.0226 -0.0101 0.0101 0 0 0.0125 0.0125 15 <> 14
  53 25 3.085202 9.067197 1.822057 900 43 0.00000 0.00000 7 5757FF  N53  0.56025 0.0005 0.0465 -0.023 0.023 0 0 0.0235 0.0235 16 <> 15
  54 25 2.161943 10.050189 2.083464 900 43 0.00000 0.00000 7 5757FF  N54  -0.5894 0.0034 0.035 -0.0158 0.0158 0 0 0.0192 0.0192 17 <> 16
  55 3 4.518104 9.347091 1.814738 900 2 0.00000 0.00000 6 A0A0A0  C55  -0.29899 0 0.002 -0.001 0.001 0 0 0.001 0.001 18 <> 17
  56 41 1.495536 5.401671 1.089153 900 21 0.00000 0.00000 1 FFFFFF  H56  0.17691 -0 -0 -0 0 0 0 -0 -0 20 <> <>
  57 41 -5.584562 4.348700 1.195797 900 21 0.00000 0.00000 1 FFFFFF  H57  0.18787 0 0 -0 0 0 0 0 0 21 <> <>
  58 41 -5.829446 5.633077 2.403553 900 21 0.00000 0.00000 1 FFFFFF  H58  0.15928 0 0.0057 -0.0028 0.0028 0 0 0.0028 0.0028 22 <> <>
  59 41 -5.913154 6.016348 0.667361 900 21 0.00000 0.00000 1 FFFFFF  H59  0.16311 0 0.0051 -0.0025 0.0025 0 0 0.0026 0.0026 23 <> <>
  60 41 -0.435025 10.906018 2.396813 900 21 0.00000 0.00000 1 FFFFFF  H60  0.21418 0 0 -0 0 0 0 0 0 24 <> <>
  61 41 -2.396514 9.348355 2.146124 900 21 0.00000 0.00000 1 FFFFFF  H61  0.14685 0 0 -0 0 0 0 0 0 25 <> <>
  62 41 4.683643 10.400742 2.039497 900 21 0.00000 0.00000 1 FFFFFF  H62  0.13344 0 -0 0 -0 0 0 -0 -0 26 <> <>
  63 41 5.012108 8.732994 2.567694 900 21 0.00000 0.00000 1 FFFFFF  H63  0.12619 0 0.0031 -0.0016 0.0016 0 0 0.0016 0.0016 27 <> <>
  64 41 4.928328 9.116500 0.831558 900 21 0.00000 0.00000 1 FFFFFF  H64  0.12737 0 0.0031 -0.0016 0.0016 0 0 0.0016 0.0016 28 <> <>
  :::
 } 
 m_bond[72] { 
  # First column is bond index #
  i_m_from
  i_m_to
  i_m_order
  :::
  1 1 2 2
  2 1 5 1
  3 1 37 1
  4 2 3 1
  5 2 23 1
  6 3 4 2
  7 3 6 1
  8 4 9 1
  9 4 5 1
  10 6 7 2
  11 6 14 1
  12 7 8 1
  13 7 10 1
  14 8 12 1
  15 8 9 2
  16 9 13 1
  17 10 11 1
  18 11 12 2
  19 11 39 1
  20 12 24 1
  21 13 15 2
  22 13 35 1
  23 14 36 1
  24 14 18 2
  25 15 25 1
  26 15 16 1
  27 16 34 1
  28 16 17 2
  29 17 21 1
  30 17 35 1
  31 18 19 1
  32 18 26 1
  33 19 20 2
  34 19 33 1
  35 20 22 1
  36 20 36 1
  37 21 27 1
  38 21 28 1
  39 21 29 1
  40 22 30 1
  41 22 31 1
  42 22 32 1
  43 38 39 1
  44 38 43 1
  45 38 46 2
  46 39 40 2
  47 40 41 1
  48 40 56 1
  49 41 42 2
  50 41 48 1
  51 42 43 1
  52 42 51 1
  53 43 44 2
  54 44 45 1
  55 45 46 1
  56 45 47 1
  57 47 57 1
  58 47 58 1
  59 47 59 1
  60 48 49 1
  61 48 52 2
  62 49 50 1
  63 49 54 2
  64 50 51 2
  65 50 60 1
  66 51 61 1
  67 52 53 1
  68 53 54 1
  69 53 55 1
  70 55 62 1
  71 55 63 1
  72 55 64 1
  :::
 } 
} 

f_m_ct { 
 s_m_title
 i_m_ct_stereo_status
 r_j_HOMO-LUMO_Gap_Hartree
 s_m_subgroup_title
 s_m_subgroupid
 b_m_subgroup_collapsed
 i_m_ct_format
 :::
 D58,A22 
  1
  0.0832
  ALL-structures-1320 
  ALL-structures-1320 
  0
  2
 m_atom[52] { 
  # First column is atom index #
  i_m_mmod_type
  r_m_x_coord
  r_m_y_coord
  r_m_z_coord
  i_m_residue_number
  i_m_color
  r_m_charge1
  r_m_charge2
  i_m_atomic_number
  s_m_color_rgb
  s_m_atom_name
  r_j_Atom_Charge_from_ESP
  r_j_Atom_Fukui_Index_f_NN_HOMO
  r_j_Atom_Fukui_Index_f_NN_LUMO
  r_j_Atom_Fukui_Index_f_NS_HOMO
  r_j_Atom_Fukui_Index_f_NS_LUMO
  r_j_Atom_Fukui_Index_f_SN_HOMO
  r_j_Atom_Fukui_Index_f_SN_LUMO
  r_j_Atom_Fukui_Index_f_SS_HOMO
  r_j_Atom_Fukui_Index_f_SS_LUMO
  i_m_minimize_atom_index
  s_matsci_polymer_role
  i_rdk_index
  :::
  1 2 0.405835 -3.438417 -0.750542 900 2 -0.32550 -0.32550 6 A0A0A0  C1  -0.21107 0.0337 0.0092 0.0123 -0.0123 0 0 0.0215 0.0215 1 tail  <>
  2 2 1.366163 -2.473013 -0.598160 900 2 -0.07380 -0.07380 6 A0A0A0  C2  -0.20839 0.0427 0.0003 0.0212 -0.0212 0 0 0.0215 0.0215 2 <> <>
  3 2 0.791525 -1.177334 -0.284217 900 2 0.02365 0.02365 6 A0A0A0  C3  0.2646 0.0246 0.0108 0.0069 -0.0069 0 0 0.0177 0.0177 3 <> <>
  4 2 -0.638787 -1.223629 -0.210805 900 2 -0.04005 -0.04005 6 A0A0A0  C4  -0.19953 0.0092 0.0001 0.0046 -0.0046 0 0 0.0047 0.0047 4 <> <>
  5 49 -1.213274 -2.860466 -0.545380 900 13 0.03280 0.03280 16 E1E11E  S5  0.01912 0.0802 0.0026 0.0388 -0.0388 0 0 0.0414 0.0414 5 <> <>
  6 2 1.417657 0.075093 -0.068782 900 2 0.00000 0.00000 6 A0A0A0  C6  -0.08977 0.1026 0.0017 0.0504 -0.0504 0 0 0.0521 0.0521 6 <> <>
  7 2 0.638741 1.223213 0.208279 900 2 -0.04005 -0.04005 6 A0A0A0  C7  0.11065 0.0065 0.0051 0.0007 -0.0007 0 0 0.0058 0.0058 7 <> <>
  8 2 -0.791675 1.176894 0.281852 900 2 0.02365 0.02365 6 A0A0A0  C8  -0.14813 0.0183 0.0007 0.0088 -0.0088 0 0 0.0095 0.0095 8 <> <>
  9 2 -1.417708 -0.075676 0.066983 900 2 0.00000 0.00000 6 A0A0A0  C9  0.23959 0.1117 0.0149 0.0484 -0.0484 0 0 0.0633 0.0633 9 <> <>
  10 49 1.213206 2.860342 0.541341 900 13 0.03280 0.03280 16 E1E11E  S10  -0.12862 0.0875 0.0059 0.0408 -0.0408 0 0 0.0467 0.0467 10 <> <>
  11 2 -0.405868 3.438450 0.746360 900 2 -0.32550 -0.32550 6 A0A0A0  C11  -0.02565 0.0273 0.0122 0.0075 -0.0075 0 0 0.0197 0.0197 11 <> <>
  12 2 -1.366136 2.472718 0.595427 900 2 -0.07380 -0.07380 6 A0A0A0  C12  -0.01523 0.0569 0.0471 0.0049 -0.0049 0 0 0.052 0.052 12 <> <>
  13 2 -2.889253 -0.144740 0.129628 900 2 -0.08430 -0.08430 6 A0A0A0  C13  -0.18063 0.0408 0.0001 0.0203 -0.0203 0 0 0.0204 0.0204 13 <> <>
  14 2 2.889156 0.143588 -0.130627 900 2 -0.08430 -0.08430 6 A0A0A0  C14  -0.10578 0.0443 -0.0003 0.0223 -0.0223 0 0 0.022 0.022 14 <> <>
  15 2 -3.667089 -1.094134 0.806950 900 2 -0.09390 -0.09390 6 A0A0A0  C15  -0.23633 0.031 0.002 0.0145 -0.0145 0 0 0.0165 0.0165 15 <> <>
  16 2 -5.044809 -0.907989 0.734691 900 2 0.25260 0.25260 6 A0A0A0  C16  0.2774 0.0176 0.0002 0.0087 -0.0087 0 0 0.0089 0.0089 16 <> <>
  17 2 -5.470644 0.205322 0.009264 900 2 -0.19930 -0.19930 6 A0A0A0  C17  -0.04604 0.0614 0.0022 0.0296 -0.0296 0 0 0.0318 0.0318 17 <> <>
  18 2 3.667227 1.092714 -0.807784 900 2 -0.09390 -0.09390 6 A0A0A0  C18  -0.24238 0.0314 0.0003 0.0156 -0.0156 0 0 0.0159 0.0159 18 <> <>
  19 2 5.045079 0.907518 -0.733583 900 2 0.25260 0.25260 6 A0A0A0  C19  0.29306 0.0183 -0.0001 0.0092 -0.0092 0 0 0.0091 0.0091 19 <> <>
  20 2 5.470731 -0.204655 -0.006252 900 2 -0.19930 -0.19930 6 A0A0A0  C20  -0.08115 0.0639 0.0002 0.0318 -0.0318 0 0 0.032 0.032 20 <> <>
  21 3 -6.917765 0.592217 -0.190055 900 2 -0.06500 -0.06500 6 A0A0A0  C21  -0.36243 0.0017 0 0.0008 -0.0008 0 0 0.0009 0.0009 21 <> <>
  22 3 6.917829 -0.590934 0.194973 900 2 -0.06500 -0.06500 6 A0A0A0  C22  -0.34023 0.0017 0 0.0008 -0.0008 0 0 0.0009 0.0009 22 <> <>
  23 41 2.425937 -2.647358 -0.708752 900 21 0.12110 0.12110 1 FFFFFF  H23  0.11827 0.0001 0 0.0001 -0.0001 0 0 0.0001 0.0001 23 <> <>
  24 41 -2.425823 2.647246 0.706419 900 21 0.12110 0.12110 1 FFFFFF  H24  0.06361 0.0001 0.0001 0 -0 0 0 0.0001 0.0001 24 <> <>
  25 41 -3.233997 -1.915292 1.357839 900 21 0.12650 0.12650 1 FFFFFF  H25  0.16625 0 0 0 -0 0 0 0 0 25 <> <>
  26 41 3.234117 1.913036 -1.359911 900 21 0.12650 0.12650 1 FFFFFF  H26  0.16942 0 0 0 -0 0 0 0 0 26 <> <>
  27 41 -6.988760 1.495665 -0.795494 900 21 0.06000 0.06000 1 FFFFFF  H27  0.14617 0 0 -0 0 0 0 0 0 27 <> <>
  28 41 -7.395378 0.779146 0.771856 900 21 0.06000 0.06000 1 FFFFFF  H28  0.12377 0.0033 0.0001 0.0016 -0.0016 0 0 0.0017 0.0017 28 <> <>
  29 41 -7.457845 -0.208955 -0.695064 900 21 0.06000 0.06000 1 FFFFFF  H29  0.1216 0.0023 0.0001 0.0011 -0.0011 0 0 0.0012 0.0012 29 <> <>
  30 41 7.455665 0.208304 0.705255 900 21 0.06000 0.06000 1 FFFFFF  H30  0.11781 0.0024 0 0.0012 -0.0012 0 0 0.0012 0.0012 30 <> <>
  31 41 7.398314 -0.772625 -0.766424 900 21 0.06000 0.06000 1 FFFFFF  H31  0.11781 0.0034 0 0.0017 -0.0017 0 0 0.0017 0.0017 31 <> <>
  32 41 6.988040 -1.497050 0.796365 900 21 0.06000 0.06000 1 FFFFFF  H32  0.14285 -0 -0 -0 0 0 0 -0 -0 32 <> <>
  33 56 5.917398 1.749338 -1.335910 900 8 -0.22000 -0.22000 9 00FF7F  F33  -0.19522 0.003 0 0.0015 -0.0015 0 0 0.0015 0.0015 34 <> <>
  34 56 -5.916993 -1.749881 1.337081 900 8 -0.22000 -0.22000 9 00FF7F  F34  -0.1912 0.0028 0 0.0014 -0.0014 0 0 0.0014 0.0014 35 <> <>
  35 112 -3.999207 1.154499 -0.668990 900 13 0.10340 0.10340 34 E1E11E  Se35  0.07853 0.0175 0.0039 0.0068 -0.0068 0 0 0.0107 0.0107 36 <> <>
  36 112 3.998840 -1.153722 0.671575 900 13 0.10340 0.10340 34 E1E11E  Se36  0.08627 0.0163 0.0004 0.008 -0.008 0 0 0.0084 0.0084 37 <> <>
  37 41 0.560252 -4.480698 -0.988911 900 21 0.26180 0.26180 1 FFFFFF  H37  0.20677 0 0 0 -0 0 0 0 0 38 <> <>
  38 2 -2.105321 6.731353 1.554340 900 2 0.00000 0.00000 6 A0A0A0  C38  -0.00709 0.0002 0.0433 -0.0215 0.0215 0 0 0.0218 0.0218 1 <> 0
  39 2 -1.015964 7.590243 1.691782 900 2 0.00000 0.00000 6 A0A0A0  C39  -0.4337 0.0116 0.1089 -0.0487 0.0487 0 0 0.0602 0.0602 2 head  1
  40 2 0.302021 7.111995 1.523202 900 2 0.00000 0.00000 6 A0A0A0  C40  0.63312 0.0012 0.009 -0.0039 0.0039 0 0 0.0051 0.0051 3 <> 2
  41 2 0.504344 5.730051 1.208550 900 2 0.00000 0.00000 6 A0A0A0  C41  0.058 0.0014 0.0092 -0.0039 0.0039 0 0 0.0053 0.0053 4 <> 3
  42 2 -0.620050 4.886008 1.076060 900 2 0.00000 0.00000 6 A0A0A0  C42  0.03653 0.0014 0.0809 -0.0398 0.0398 0 0 0.0411 0.0411 5 <> 4
  43 2 -1.908755 5.388736 1.248642 900 2 0.00000 0.00000 6 A0A0A0  C43  -0.25603 0.0103 0.0862 -0.038 0.038 0 0 0.0483 0.0483 6 <> 5
  44 25 1.360428 7.967601 1.661400 900 43 0.00000 0.00000 7 5757FF  N44  -0.64838 0.0039 0.1732 -0.0846 0.0846 0 0 0.0886 0.0886 7 <> 6
  45 2 2.603206 7.439429 1.485399 900 2 0.00000 0.00000 6 A0A0A0  C45  0.3725 0.0002 0.0879 -0.0438 0.0438 0 0 0.0441 0.0441 8 <> 7
  46 2 2.800598 6.091175 1.178417 900 2 0.00000 0.00000 6 A0A0A0  C46  -0.26978 0.0046 0.1186 -0.057 0.057 0 0 0.0616 0.0616 9 <> 8
  47 25 1.762487 5.221394 1.036121 900 43 0.00000 0.00000 7 5757FF  N47  -0.05407 0.0005 0.1629 -0.0812 0.0812 0 0 0.0817 0.0817 10 <> 9
  48 41 -3.111361 7.108961 1.685791 900 21 0.00000 0.00000 1 FFFFFF  H48  0.13078 0 0 0 -0 0 0 0 0 12 <> <>
  49 41 -1.167146 8.633946 1.929343 900 21 0.00000 0.00000 1 FFFFFF  H49  0.19139 0 0 0 -0 0 0 0 0 13 <> <>
  50 41 -2.763427 4.732449 1.144687 900 21 0.00000 0.00000 1 FFFFFF  H50  0.173 -0 -0 -0 0 0 0 -0 -0 14 <> <>
  51 41 3.450538 8.105492 1.591863 900 21 0.00000 0.00000 1 FFFFFF  H51  0.04824 0 0 0 -0 0 0 0 0 15 <> <>
  52 41 3.802413 5.702059 1.044629 900 21 0.00000 0.00000 1 FFFFFF  H52  0.16978 0 -0 0 -0 0 0 0 0 16 <> <>
  :::
 } 
 m_bond[58] { 
  # First column is bond index #
  i_m_from
  i_m_to
  i_m_order
  :::
  1 1 2 2
  2 1 5 1
  3 1 37 1
  4 2 3 1
  5 2 23 1
  6 3 4 2
  7 3 6 1
  8 4 9 1
  9 4 5 1
  10 6 7 2
  11 6 14 1
  12 7 8 1
  13 7 10 1
  14 8 12 1
  15 8 9 2
  16 9 13 1
  17 10 11 1
  18 11 12 2
  19 11 42 1
  20 12 24 1
  21 13 15 2
  22 13 35 1
  23 14 36 1
  24 14 18 2
  25 15 25 1
  26 15 16 1
  27 16 34 1
  28 16 17 2
  29 17 21 1
  30 17 35 1
  31 18 19 1
  32 18 26 1
  33 19 20 2
  34 19 33 1
  35 20 22 1
  36 20 36 1
  37 21 27 1
  38 21 28 1
  39 21 29 1
  40 22 30 1
  41 22 31 1
  42 22 32 1
  43 38 39 2
  44 38 43 1
  45 38 48 1
  46 39 40 1
  47 39 49 1
  48 40 41 1
  49 40 44 2
  50 41 42 1
  51 41 47 2
  52 42 43 2
  53 43 50 1
  54 44 45 1
  55 45 46 2
  56 45 51 1
  57 46 47 1
  58 46 52 1
  :::
 } 
} 

f_m_ct { 
 s_m_title
 i_m_ct_stereo_status
 r_j_HOMO-LUMO_Gap_Hartree
 s_m_subgroup_title
 s_m_subgroupid
 b_m_subgroup_collapsed
 i_m_ct_format
 :::
 D58,A23 
  1
  0.07845
  ALL-structures-1320 
  ALL-structures-1320 
  0
  2
 m_atom[51] { 
  # First column is atom index #
  i_m_mmod_type
  r_m_x_coord
  r_m_y_coord
  r_m_z_coord
  i_m_residue_number
  i_m_color
  r_m_charge1
  r_m_charge2
  i_m_atomic_number
  s_m_color_rgb
  s_m_atom_name
  r_j_Atom_Charge_from_ESP
  r_j_Atom_Fukui_Index_f_NN_HOMO
  r_j_Atom_Fukui_Index_f_NN_LUMO
  r_j_Atom_Fukui_Index_f_NS_HOMO
  r_j_Atom_Fukui_Index_f_NS_LUMO
  r_j_Atom_Fukui_Index_f_SN_HOMO
  r_j_Atom_Fukui_Index_f_SN_LUMO
  r_j_Atom_Fukui_Index_f_SS_HOMO
  r_j_Atom_Fukui_Index_f_SS_LUMO
  i_m_minimize_atom_index
  s_matsci_polymer_role
  i_rdk_index
  :::
  1 2 0.405835 -3.438417 -0.750542 900 2 -0.32550 -0.32550 6 A0A0A0  C1  -0.20259 0.0313 0.0061 0.0126 -0.0126 0 0 0.0187 0.0187 1 tail  <>
  2 2 1.366163 -2.473013 -0.598160 900 2 -0.07380 -0.07380 6 A0A0A0  C2  -0.21098 0.0424 0.0002 0.0211 -0.0211 0 0 0.0213 0.0213 2 <> <>
  3 2 0.791525 -1.177334 -0.284217 900 2 0.02365 0.02365 6 A0A0A0  C3  0.24396 0.0221 0.0068 0.0077 -0.0077 0 0 0.0144 0.0144 3 <> <>
  4 2 -0.638787 -1.223629 -0.210805 900 2 -0.04005 -0.04005 6 A0A0A0  C4  -0.18589 0.009 0.0008 0.0041 -0.0041 0 0 0.0049 0.0049 4 <> <>
  5 49 -1.213274 -2.860466 -0.545380 900 13 0.03280 0.03280 16 E1E11E  S5  0.02292 0.079 0.001 0.039 -0.039 0 0 0.04 0.04 5 <> <>
  6 2 1.417657 0.075093 -0.068782 900 2 0.00000 0.00000 6 A0A0A0  C6  -0.03398 0.0999 0.0019 0.049 -0.049 0 0 0.0509 0.0509 6 <> <>
  7 2 0.638741 1.223213 0.208279 900 2 -0.04005 -0.04005 6 A0A0A0  C7  0.03331 0.0083 0.0035 0.0024 -0.0024 0 0 0.0059 0.0059 7 <> <>
  8 2 -0.791675 1.176894 0.281852 900 2 0.02365 0.02365 6 A0A0A0  C8  -0.08704 0.0219 -0.0008 0.0113 -0.0113 0 0 0.0105 0.0105 8 <> <>
  9 2 -1.417708 -0.075676 0.066983 900 2 0.00000 0.00000 6 A0A0A0  C9  0.21713 0.1065 0.0094 0.0486 -0.0486 0 0 0.0579 0.0579 9 <> <>
  10 49 1.213206 2.860342 0.541341 900 13 0.03280 0.03280 16 E1E11E  S10  -0.06369 0.0784 0.0059 0.0363 -0.0363 0 0 0.0422 0.0422 10 <> <>
  11 2 -0.405868 3.438450 0.746360 900 2 -0.32550 -0.32550 6 A0A0A0  C11  -0.02243 0.0335 0.0097 0.0119 -0.0119 0 0 0.0216 0.0216 11 <> <>
  12 2 -1.366136 2.472718 0.595427 900 2 -0.07380 -0.07380 6 A0A0A0  C12  0.02034 0.0446 0.0323 0.0062 -0.0062 0 0 0.0384 0.0384 12 <> <>
  13 2 -2.889253 -0.144740 0.129628 900 2 -0.08430 -0.08430 6 A0A0A0  C13  -0.18139 0.049 0.0004 0.0243 -0.0243 0 0 0.0247 0.0247 13 <> <>
  14 2 2.889156 0.143588 -0.130627 900 2 -0.08430 -0.08430 6 A0A0A0  C14  -0.13305 0.0485 -0.0001 0.0243 -0.0243 0 0 0.0242 0.0242 14 <> <>
  15 2 -3.667089 -1.094134 0.806950 900 2 -0.09390 -0.09390 6 A0A0A0  C15  -0.21873 0.032 0.0012 0.0154 -0.0154 0 0 0.0166 0.0166 15 <> <>
  16 2 -5.044809 -0.907989 0.734691 900 2 0.25260 0.25260 6 A0A0A0  C16  0.25677 0.0212 0.0004 0.0104 -0.0104 0 0 0.0108 0.0108 16 <> <>
  17 2 -5.470644 0.205322 0.009264 900 2 -0.19930 -0.19930 6 A0A0A0  C17  -0.03366 0.0689 0.0013 0.0338 -0.0338 0 0 0.0351 0.0351 17 <> <>
  18 2 3.667227 1.092714 -0.807784 900 2 -0.09390 -0.09390 6 A0A0A0  C18  -0.22204 0.0314 0.0003 0.0156 -0.0156 0 0 0.0159 0.0159 18 <> <>
  19 2 5.045079 0.907518 -0.733583 900 2 0.25260 0.25260 6 A0A0A0  C19  0.27954 0.0216 0 0.0108 -0.0108 0 0 0.0108 0.0108 19 <> <>
  20 2 5.470731 -0.204655 -0.006252 900 2 -0.19930 -0.19930 6 A0A0A0  C20  -0.06585 0.069 0.0002 0.0344 -0.0344 0 0 0.0346 0.0346 20 <> <>
  21 3 -6.917765 0.592217 -0.190055 900 2 -0.06500 -0.06500 6 A0A0A0  C21  -0.34887 0.0018 -0.0001 0.001 -0.001 0 0 0.0009 0.0009 21 <> <>
  22 3 6.917829 -0.590934 0.194973 900 2 -0.06500 -0.06500 6 A0A0A0  C22  -0.3444 0.0019 0 0.0009 -0.0009 0 0 0.001 0.001 22 <> <>
  23 41 2.425937 -2.647358 -0.708752 900 21 0.12110 0.12110 1 FFFFFF  H23  0.11989 0.0001 0 0.0001 -0.0001 0 0 0.0001 0.0001 23 <> <>
  24 41 -2.425823 2.647246 0.706419 900 21 0.12110 0.12110 1 FFFFFF  H24  0.01858 0.0002 0.0001 0.0001 -0.0001 0 0 0.0001 0.0001 24 <> <>
  25 41 -3.233997 -1.915292 1.357839 900 21 0.12650 0.12650 1 FFFFFF  H25  0.16373 0 0 0 -0 0 0 0 0 25 <> <>
  26 41 3.234117 1.913036 -1.359911 900 21 0.12650 0.12650 1 FFFFFF  H26  0.16471 0 0 0 -0 0 0 0 0 26 <> <>
  27 41 -6.988760 1.495665 -0.795494 900 21 0.06000 0.06000 1 FFFFFF  H27  0.13928 0 0 -0 0 0 0 0 0 27 <> <>
  28 41 -7.395378 0.779146 0.771856 900 21 0.06000 0.06000 1 FFFFFF  H28  0.12124 0.0037 0.0001 0.0018 -0.0018 0 0 0.0019 0.0019 28 <> <>
  29 41 -7.457845 -0.208955 -0.695064 900 21 0.06000 0.06000 1 FFFFFF  H29  0.11613 0.0026 0 0.0013 -0.0013 0 0 0.0013 0.0013 29 <> <>
  30 41 7.455665 0.208304 0.705255 900 21 0.06000 0.06000 1 FFFFFF  H30  0.12073 0.0027 0 0.0013 -0.0013 0 0 0.0014 0.0014 30 <> <>
  31 41 7.398314 -0.772625 -0.766424 900 21 0.06000 0.06000 1 FFFFFF  H31  0.11991 0.0037 0 0.0018 -0.0018 0 0 0.0018 0.0018 31 <> <>
  32 41 6.988040 -1.497050 0.796365 900 21 0.06000 0.06000 1 FFFFFF  H32  0.1435 -0 -0 0 -0 0 0 -0 -0 32 <> <>
  33 56 5.917398 1.749338 -1.335910 900 8 -0.22000 -0.22000 9 00FF7F  F33  -0.19059 0.0036 0 0.0018 -0.0018 0 0 0.0018 0.0018 34 <> <>
  34 56 -5.916993 -1.749881 1.337081 900 8 -0.22000 -0.22000 9 00FF7F  F34  -0.1881 0.0035 0 0.0017 -0.0017 0 0 0.0018 0.0018 35 <> <>
  35 112 -3.999207 1.154499 -0.668990 900 13 0.10340 0.10340 34 E1E11E  Se35  0.08187 0.018 0.003 0.0075 -0.0075 0 0 0.0105 0.0105 36 <> <>
  36 112 3.998840 -1.153722 0.671575 900 13 0.10340 0.10340 34 E1E11E  Se36  0.08962 0.0169 0.0003 0.0083 -0.0083 0 0 0.0086 0.0086 37 <> <>
  37 41 0.560252 -4.480698 -0.988911 900 21 0.26180 0.26180 1 FFFFFF  H37  0.20661 0 0 0 -0 0 0 0 0 38 <> <>
  38 2 0.454811 5.764907 1.218611 900 2 0.00000 0.00000 6 A0A0A0  C38  0.38765 0.0092 0.0428 -0.0168 0.0168 0 0 0.026 0.026 1 <> 0
  39 2 -0.620050 4.886008 1.076060 900 2 0.00000 0.00000 6 A0A0A0  C39  -0.30387 0.0007 0.0857 -0.0425 0.0425 0 0 0.0432 0.0432 2 <> 1
  40 2 -1.933792 5.382794 1.248529 900 2 0.00000 0.00000 6 A0A0A0  C40  0.29641 0.0026 -0.0046 0.0036 -0.0036 0 0 -0.001 -0.001 3 <> 2
  41 2 -2.120665 6.767408 1.563031 900 2 0.00000 0.00000 6 A0A0A0  C41  0.30497 0.0002 0.0257 -0.0128 0.0128 0 0 0.0129 0.0129 4 <> 3
  42 2 -0.955423 7.556800 1.681508 900 2 0.00000 0.00000 6 A0A0A0  C42  0.19476 0.0076 0.1342 -0.0633 0.0633 0 0 0.0709 0.0709 5 head  4
  43 25 0.307638 7.081931 1.516299 900 43 0.00000 0.00000 7 5757FF  N43  -0.59324 0.0005 0.0575 -0.0285 0.0285 0 0 0.029 0.029 6 <> 5
  44 25 -3.004155 4.543286 1.114456 900 43 0.00000 0.00000 7 5757FF  N44  -0.14774 0.0004 0.1653 -0.0824 0.0824 0 0 0.0828 0.0828 7 <> 6
  45 2 -4.239806 5.088445 1.293865 900 2 0.00000 0.00000 6 A0A0A0  C45  -0.22738 0.001 0.1427 -0.0709 0.0709 0 0 0.0718 0.0718 8 <> 7
  46 2 -4.418254 6.439936 1.600655 900 2 0.00000 0.00000 6 A0A0A0  C46  0.41107 0.0001 0.0778 -0.0388 0.0388 0 0 0.0389 0.0389 9 <> 8
  47 25 -3.369625 7.297497 1.739751 900 43 0.00000 0.00000 7 5757FF  N47  -0.61581 0.0005 0.1892 -0.0944 0.0944 0 0 0.0948 0.0948 10 <> 9
  48 41 1.469821 5.406183 1.090899 900 21 0.00000 0.00000 1 FFFFFF  H48  0.07312 -0 0 -0 0 0 0 -0 -0 12 <> <>
  49 41 -1.062217 8.606980 1.918375 900 21 0.00000 0.00000 1 FFFFFF  H49  0.08272 0 -0 0 -0 0 0 0 0 13 <> <>
  50 41 -5.096339 4.433667 1.190331 900 21 0.00000 0.00000 1 FFFFFF  H50  0.15853 -0 -0 0 -0 0 0 -0 -0 14 <> <>
  51 41 -5.414420 6.841970 1.737024 900 21 0.00000 0.00000 1 FFFFFF  H51  0.03231 0 0 0 -0 0 0 0 0 15 <> <>
  :::
 } 
 m_bond[57] { 
  # First column is bond index #
  i_m_from
  i_m_to
  i_m_order
  :::
  1 1 2 2
  2 1 5 1
  3 1 37 1
  4 2 3 1
  5 2 23 1
  6 3 4 2
  7 3 6 1
  8 4 9 1
  9 4 5 1
  10 6 7 2
  11 6 14 1
  12 7 8 1
  13 7 10 1
  14 8 12 1
  15 8 9 2
  16 9 13 1
  17 10 11 1
  18 11 12 2
  19 11 39 1
  20 12 24 1
  21 13 15 2
  22 13 35 1
  23 14 36 1
  24 14 18 2
  25 15 25 1
  26 15 16 1
  27 16 34 1
  28 16 17 2
  29 17 21 1
  30 17 35 1
  31 18 19 1
  32 18 26 1
  33 19 20 2
  34 19 33 1
  35 20 22 1
  36 20 36 1
  37 21 27 1
  38 21 28 1
  39 21 29 1
  40 22 30 1
  41 22 31 1
  42 22 32 1
  43 38 39 1
  44 38 43 2
  45 38 48 1
  46 39 40 2
  47 40 41 1
  48 40 44 1
  49 41 42 2
  50 41 47 1
  51 42 43 1
  52 42 49 1
  53 44 45 2
  54 45 46 1
  55 45 50 1
  56 46 47 2
  57 46 51 1
  :::
 } 
} 

f_m_ct { 
 s_m_title
 i_m_ct_stereo_status
 r_j_HOMO-LUMO_Gap_Hartree
 s_m_subgroup_title
 s_m_subgroupid
 b_m_subgroup_collapsed
 i_m_ct_format
 :::
 D58,A24 
  1
  0.08045
  ALL-structures-1320 
  ALL-structures-1320 
  0
  2
 m_atom[57] { 
  # First column is atom index #
  i_m_mmod_type
  r_m_x_coord
  r_m_y_coord
  r_m_z_coord
  i_m_residue_number
  i_m_color
  r_m_charge1
  r_m_charge2
  i_m_atomic_number
  s_m_color_rgb
  s_m_atom_name
  r_j_Atom_Charge_from_ESP
  r_j_Atom_Fukui_Index_f_NN_HOMO
  r_j_Atom_Fukui_Index_f_NN_LUMO
  r_j_Atom_Fukui_Index_f_NS_HOMO
  r_j_Atom_Fukui_Index_f_NS_LUMO
  r_j_Atom_Fukui_Index_f_SN_HOMO
  r_j_Atom_Fukui_Index_f_SN_LUMO
  r_j_Atom_Fukui_Index_f_SS_HOMO
  r_j_Atom_Fukui_Index_f_SS_LUMO
  i_m_minimize_atom_index
  s_matsci_polymer_role
  i_rdk_index
  :::
  1 2 0.405835 -3.438417 -0.750542 900 2 -0.32550 -0.32550 6 A0A0A0  C1  -0.20709 0.0311 0.0091 0.011 -0.011 0 0 0.0201 0.0201 1 tail  <>
  2 2 1.366163 -2.473013 -0.598160 900 2 -0.07380 -0.07380 6 A0A0A0  C2  -0.21448 0.0426 0.0003 0.0212 -0.0212 0 0 0.0215 0.0215 2 <> <>
  3 2 0.791525 -1.177334 -0.284217 900 2 0.02365 0.02365 6 A0A0A0  C3  0.27724 0.0221 0.0102 0.006 -0.006 0 0 0.0162 0.0162 3 <> <>
  4 2 -0.638787 -1.223629 -0.210805 900 2 -0.04005 -0.04005 6 A0A0A0  C4  -0.18383 0.0101 0.0008 0.0047 -0.0047 0 0 0.0055 0.0055 4 <> <>
  5 49 -1.213274 -2.860466 -0.545380 900 13 0.03280 0.03280 16 E1E11E  S5  0.01605 0.0806 0.0017 0.0395 -0.0395 0 0 0.0411 0.0411 5 <> <>
  6 2 1.417657 0.075093 -0.068782 900 2 0.00000 0.00000 6 A0A0A0  C6  -0.1028 0.1037 0.0023 0.0507 -0.0507 0 0 0.053 0.053 6 <> <>
  7 2 0.638741 1.223213 0.208279 900 2 -0.04005 -0.04005 6 A0A0A0  C7  0.10433 0.0093 0.0049 0.0022 -0.0022 0 0 0.0071 0.0071 7 <> <>
  8 2 -0.791675 1.176894 0.281852 900 2 0.02365 0.02365 6 A0A0A0  C8  -0.09546 0.0165 -0.0003 0.0084 -0.0084 0 0 0.0081 0.0081 8 <> <>
  9 2 -1.417708 -0.075676 0.066983 900 2 0.00000 0.00000 6 A0A0A0  C9  0.17064 0.1088 0.0128 0.048 -0.048 0 0 0.0608 0.0608 9 <> <>
  10 49 1.213206 2.860342 0.541341 900 13 0.03280 0.03280 16 E1E11E  S10  -0.04353 0.0948 0.0097 0.0425 -0.0425 0 0 0.0523 0.0523 10 <> <>
  11 2 -0.405868 3.438450 0.746360 900 2 -0.32550 -0.32550 6 A0A0A0  C11  -0.23821 0.0289 0.008 0.0104 -0.0104 0 0 0.0184 0.0184 11 <> <>
  12 2 -1.366136 2.472718 0.595427 900 2 -0.07380 -0.07380 6 A0A0A0  C12  0.04851 0.0465 0.0491 -0.0013 0.0013 0 0 0.0478 0.0478 12 <> <>
  13 2 -2.889253 -0.144740 0.129628 900 2 -0.08430 -0.08430 6 A0A0A0  C13  -0.10733 0.0404 0.002 0.0192 -0.0192 0 0 0.0212 0.0212 13 <> <>
  14 2 2.889156 0.143588 -0.130627 900 2 -0.08430 -0.08430 6 A0A0A0  C14  -0.09933 0.0512 -0 0.0256 -0.0256 0 0 0.0256 0.0256 14 <> <>
  15 2 -3.667089 -1.094134 0.806950 900 2 -0.09390 -0.09390 6 A0A0A0  C15  -0.28688 0.0304 0.0005 0.0149 -0.0149 0 0 0.0155 0.0155 15 <> <>
  16 2 -5.044809 -0.907989 0.734691 900 2 0.25260 0.25260 6 A0A0A0  C16  0.31328 0.0173 0.001 0.0081 -0.0081 0 0 0.0092 0.0092 16 <> <>
  17 2 -5.470644 0.205322 0.009264 900 2 -0.19930 -0.19930 6 A0A0A0  C17  -0.08067 0.0602 0.001 0.0296 -0.0296 0 0 0.0306 0.0306 17 <> <>
  18 2 3.667227 1.092714 -0.807784 900 2 -0.09390 -0.09390 6 A0A0A0  C18  -0.2476 0.0328 0.0003 0.0163 -0.0163 0 0 0.0166 0.0166 18 <> <>
  19 2 5.045079 0.907518 -0.733583 900 2 0.25260 0.25260 6 A0A0A0  C19  0.28768 0.0216 0 0.0108 -0.0108 0 0 0.0108 0.0108 19 <> <>
  20 2 5.470731 -0.204655 -0.006252 900 2 -0.19930 -0.19930 6 A0A0A0  C20  -0.07135 0.0715 0.0003 0.0356 -0.0356 0 0 0.0359 0.0359 20 <> <>
  21 3 -6.917765 0.592217 -0.190055 900 2 -0.06500 -0.06500 6 A0A0A0  C21  -0.32666 0.0016 -0 0.0008 -0.0008 0 0 0.0008 0.0008 21 <> <>
  22 3 6.917829 -0.590934 0.194973 900 2 -0.06500 -0.06500 6 A0A0A0  C22  -0.34603 0.0019 0 0.0009 -0.0009 0 0 0.001 0.001 22 <> <>
  23 41 2.425937 -2.647358 -0.708752 900 21 0.12110 0.12110 1 FFFFFF  H23  0.11908 0.0001 0 0.0001 -0.0001 0 0 0.0001 0.0001 23 <> <>
  24 41 -2.425823 2.647246 0.706419 900 21 0.12110 0.12110 1 FFFFFF  H24  0.03343 0.0002 0.0001 0 -0 0 0 0.0002 0.0002 24 <> <>
  25 41 -3.233997 -1.915292 1.357839 900 21 0.12650 0.12650 1 FFFFFF  H25  0.17723 0 0 0 -0 0 0 0 0 25 <> <>
  26 41 3.234117 1.913036 -1.359911 900 21 0.12650 0.12650 1 FFFFFF  H26  0.17433 0 0 0 -0 0 0 0 0 26 <> <>
  27 41 -6.988760 1.495665 -0.795494 900 21 0.06000 0.06000 1 FFFFFF  H27  0.11924 0 0 0 -0 0 0 0 0 27 <> <>
  28 41 -7.395378 0.779146 0.771856 900 21 0.06000 0.06000 1 FFFFFF  H28  0.11422 0.0033 0.0001 0.0016 -0.0016 0 0 0.0017 0.0017 28 <> <>
  29 41 -7.457845 -0.208955 -0.695064 900 21 0.06000 0.06000 1 FFFFFF  H29  0.12337 0.0023 0.0001 0.0011 -0.0011 0 0 0.0012 0.0012 29 <> <>
  30 41 7.455665 0.208304 0.705255 900 21 0.06000 0.06000 1 FFFFFF  H30  0.12114 0.0028 0 0.0014 -0.0014 0 0 0.0014 0.0014 30 <> <>
  31 41 7.398314 -0.772625 -0.766424 900 21 0.06000 0.06000 1 FFFFFF  H31  0.11912 0.0038 0 0.0019 -0.0019 0 0 0.0019 0.0019 31 <> <>
  32 41 6.988040 -1.497050 0.796365 900 21 0.06000 0.06000 1 FFFFFF  H32  0.14337 0 0 0 -0 0 0 0 0 32 <> <>
  33 56 5.917398 1.749338 -1.335910 900 8 -0.22000 -0.22000 9 00FF7F  F33  -0.19193 0.0036 0 0.0018 -0.0018 0 0 0.0018 0.0018 34 <> <>
  34 56 -5.916993 -1.749881 1.337081 900 8 -0.22000 -0.22000 9 00FF7F  F34  -0.20024 0.0028 0 0.0014 -0.0014 0 0 0.0014 0.0014 35 <> <>
  35 112 -3.999207 1.154499 -0.668990 900 13 0.10340 0.10340 34 E1E11E  Se35  0.06085 0.0176 0.0032 0.0072 -0.0072 0 0 0.0104 0.0104 36 <> <>
  36 112 3.998840 -1.153722 0.671575 900 13 0.10340 0.10340 34 E1E11E  Se36  0.08471 0.0172 0.0005 0.0084 -0.0084 0 0 0.0088 0.0088 37 <> <>
  37 41 0.560252 -4.480698 -0.988911 900 21 0.26180 0.26180 1 FFFFFF  H37  0.20796 0 0 0 -0 0 0 0 0 38 <> <>
  38 2 0.305445 6.979535 1.493808 900 2 0.00000 0.00000 6 A0A0A0  C38  0.23282 0.0013 0.0185 -0.0086 0.0086 0 0 0.0099 0.0099 1 <> 0
  39 2 -0.951153 7.557351 1.681426 900 2 0.00000 0.00000 6 A0A0A0  C39  -0.52797 0.0078 0.0981 -0.0451 0.0451 0 0 0.0529 0.0529 2 head  1
  40 2 -2.101243 6.742387 1.556583 900 2 0.00000 0.00000 6 A0A0A0  C40  0.71666 0.0004 -0.0013 0.0008 -0.0008 0 0 -0.0005 -0.0005 3 <> 2
  41 2 -1.942184 5.354181 1.242617 900 2 0.00000 0.00000 6 A0A0A0  C41  -0.33141 0.0026 0.0159 -0.0066 0.0066 0 0 0.0092 0.0092 4 <> 3
  42 2 -0.620050 4.886008 1.076060 900 2 0.00000 0.00000 6 A0A0A0  C42  0.62115 0.0004 0.1105 -0.0551 0.0551 0 0 0.0554 0.0554 5 <> 4
  43 25 0.486348 5.666867 1.195467 900 43 0.00000 0.00000 7 5757FF  N43  -0.52531 0.006 0.075 -0.0345 0.0345 0 0 0.0405 0.0405 6 <> 5
  44 25 -3.343813 7.283204 1.735366 900 43 0.00000 0.00000 7 5757FF  N44  -0.68553 0.0006 0.1614 -0.0804 0.0804 0 0 0.081 0.081 7 <> 6
  45 2 -4.406410 6.441251 1.600382 900 2 0.00000 0.00000 6 A0A0A0  C45  0.58247 0.0007 0.104 -0.0516 0.0516 0 0 0.0523 0.0523 8 <> 7
  46 2 -4.247327 5.087259 1.293965 900 2 0.00000 0.00000 6 A0A0A0  C46  0.10419 0.001 0.0957 -0.0474 0.0474 0 0 0.0484 0.0484 9 <> 8
  47 25 -3.021369 4.523437 1.110900 900 43 0.00000 0.00000 7 5757FF  N47  -0.1715 0.0008 0.1721 -0.0857 0.0857 0 0 0.0864 0.0864 10 <> 9
  48 3 -5.446729 4.197259 1.154921 900 2 0.00000 0.00000 6 A0A0A0  C48  -0.48246 0.0003 0.0028 -0.0013 0.0013 0 0 0.0015 0.0015 11 <> 10
  49 3 -5.777696 7.017788 1.793204 900 2 0.00000 0.00000 6 A0A0A0  C49  -0.51789 0 0.0021 -0.001 0.001 0 0 0.0011 0.0011 12 <> 11
  50 41 1.200180 7.584883 1.584605 900 21 0.00000 0.00000 1 FFFFFF  H50  0.09632 0 0 0 -0 0 0 0 0 14 <> <>
  51 41 -1.057780 8.605881 1.917923 900 21 0.00000 0.00000 1 FFFFFF  H51  0.20283 0 0 0 -0 0 0 0 0 15 <> <>
  52 41 -6.352528 4.778776 1.326577 900 21 0.00000 0.00000 1 FFFFFF  H52  0.10947 0 0 -0 0 0 0 0 0 16 <> <>
  53 41 -5.471134 3.774716 0.150450 900 21 0.00000 0.00000 1 FFFFFF  H53  0.1938 0.0002 0.0062 -0.003 0.003 0 0 0.0032 0.0032 17 <> <>
  54 41 -5.388091 3.391551 1.886697 900 21 0.00000 0.00000 1 FFFFFF  H54  0.16733 0.0001 0.007 -0.0034 0.0034 0 0 0.0035 0.0035 18 <> <>
  55 41 -6.523578 6.234869 1.656099 900 21 0.00000 0.00000 1 FFFFFF  H55  0.14294 0 0 -0 0 0 0 0 0 19 <> <>
  56 41 -5.861467 7.427139 2.799938 900 21 0.00000 0.00000 1 FFFFFF  H56  0.15393 0 0.0072 -0.0036 0.0036 0 0 0.0036 0.0036 20 <> <>
  57 41 -5.944511 7.810305 1.063691 900 21 0.00000 0.00000 1 FFFFFF  H57  0.14578 0.0001 0.0071 -0.0035 0.0035 0 0 0.0036 0.0036 21 <> <>
  :::
 } 
 m_bond[63] { 
  # First column is bond index #
  i_m_from
  i_m_to
  i_m_order
  :::
  1 1 2 2
  2 1 5 1
  3 1 37 1
  4 2 3 1
  5 2 23 1
  6 3 4 2
  7 3 6 1
  8 4 9 1
  9 4 5 1
  10 6 7 2
  11 6 14 1
  12 7 8 1
  13 7 10 1
  14 8 12 1
  15 8 9 2
  16 9 13 1
  17 10 11 1
  18 11 12 2
  19 11 42 1
  20 12 24 1
  21 13 15 2
  22 13 35 1
  23 14 36 1
  24 14 18 2
  25 15 25 1
  26 15 16 1
  27 16 34 1
  28 16 17 2
  29 17 21 1
  30 17 35 1
  31 18 19 1
  32 18 26 1
  33 19 20 2
  34 19 33 1
  35 20 22 1
  36 20 36 1
  37 21 27 1
  38 21 28 1
  39 21 29 1
  40 22 30 1
  41 22 31 1
  42 22 32 1
  43 38 39 2
  44 38 43 1
  45 38 50 1
  46 39 40 1
  47 39 51 1
  48 40 41 2
  49 40 44 1
  50 41 42 1
  51 41 47 1
  52 42 43 2
  53 44 45 2
  54 45 46 1
  55 45 49 1
  56 46 47 2
  57 46 48 1
  58 48 52 1
  59 48 53 1
  60 48 54 1
  61 49 55 1
  62 49 56 1
  63 49 57 1
  :::
 } 
} 

f_m_ct { 
 s_m_title
 i_m_ct_stereo_status
 r_j_HOMO-LUMO_Gap_Hartree
 s_m_subgroup_title
 s_m_subgroupid
 b_m_subgroup_collapsed
 i_m_ct_format
 :::
 D58,A25 
  1
  0.0689
  ALL-structures-1320 
  ALL-structures-1320 
  0
  2
 m_atom[52] { 
  # First column is atom index #
  i_m_mmod_type
  r_m_x_coord
  r_m_y_coord
  r_m_z_coord
  i_m_residue_number
  i_m_color
  r_m_charge1
  r_m_charge2
  i_m_atomic_number
  s_m_color_rgb
  s_m_atom_name
  r_j_Atom_Charge_from_ESP
  r_j_Atom_Fukui_Index_f_NN_HOMO
  r_j_Atom_Fukui_Index_f_NN_LUMO
  r_j_Atom_Fukui_Index_f_NS_HOMO
  r_j_Atom_Fukui_Index_f_NS_LUMO
  r_j_Atom_Fukui_Index_f_SN_HOMO
  r_j_Atom_Fukui_Index_f_SN_LUMO
  r_j_Atom_Fukui_Index_f_SS_HOMO
  r_j_Atom_Fukui_Index_f_SS_LUMO
  i_m_minimize_atom_index
  s_matsci_polymer_role
  i_rdk_index
  :::
  1 2 0.405835 -3.438417 -0.750542 900 2 -0.32550 -0.32550 6 A0A0A0  C1  -0.21103 0.0321 0.0057 0.0132 -0.0132 0 0 0.0189 0.0189 1 tail  <>
  2 2 1.366163 -2.473013 -0.598160 900 2 -0.07380 -0.07380 6 A0A0A0  C2  -0.20231 0.0424 0.0002 0.0211 -0.0211 0 0 0.0213 0.0213 2 <> <>
  3 2 0.791525 -1.177334 -0.284217 900 2 0.02365 0.02365 6 A0A0A0  C3  0.24419 0.023 0.0072 0.0079 -0.0079 0 0 0.0151 0.0151 3 <> <>
  4 2 -0.638787 -1.223629 -0.210805 900 2 -0.04005 -0.04005 6 A0A0A0  C4  -0.18003 0.0091 -0 0.0046 -0.0046 0 0 0.0046 0.0046 4 <> <>
  5 49 -1.213274 -2.860466 -0.545380 900 13 0.03280 0.03280 16 E1E11E  S5  0.02239 0.0788 0.0019 0.0384 -0.0384 0 0 0.0404 0.0404 5 <> <>
  6 2 1.417657 0.075093 -0.068782 900 2 0.00000 0.00000 6 A0A0A0  C6  -0.04425 0.1002 0.0004 0.0499 -0.0499 0 0 0.0503 0.0503 6 <> <>
  7 2 0.638741 1.223213 0.208279 900 2 -0.04005 -0.04005 6 A0A0A0  C7  0.04208 0.0101 0.0044 0.0029 -0.0029 0 0 0.0072 0.0072 7 <> <>
  8 2 -0.791675 1.176894 0.281852 900 2 0.02365 0.02365 6 A0A0A0  C8  -0.09033 0.0183 0.0001 0.0091 -0.0091 0 0 0.0092 0.0092 8 <> <>
  9 2 -1.417708 -0.075676 0.066983 900 2 0.00000 0.00000 6 A0A0A0  C9  0.20742 0.1082 0.0105 0.0488 -0.0488 0 0 0.0593 0.0593 9 <> <>
  10 49 1.213206 2.860342 0.541341 900 13 0.03280 0.03280 16 E1E11E  S10  -0.04149 0.0837 0.0039 0.0399 -0.0399 0 0 0.0438 0.0438 10 <> <>
  11 2 -0.405868 3.438450 0.746360 900 2 -0.32550 -0.32550 6 A0A0A0  C11  -0.10771 0.0233 0.0054 0.0089 -0.0089 0 0 0.0143 0.0143 11 <> <>
  12 2 -1.366136 2.472718 0.595427 900 2 -0.07380 -0.07380 6 A0A0A0  C12  -0.01138 0.0457 0.0358 0.0049 -0.0049 0 0 0.0408 0.0408 12 <> <>
  13 2 -2.889253 -0.144740 0.129628 900 2 -0.08430 -0.08430 6 A0A0A0  C13  -0.17306 0.0407 0.0001 0.0203 -0.0203 0 0 0.0204 0.0204 13 <> <>
  14 2 2.889156 0.143588 -0.130627 900 2 -0.08430 -0.08430 6 A0A0A0  C14  -0.12525 0.0552 -0.0002 0.0277 -0.0277 0 0 0.0275 0.0275 14 <> <>
  15 2 -3.667089 -1.094134 0.806950 900 2 -0.09390 -0.09390 6 A0A0A0  C15  -0.23592 0.0307 0.0012 0.0148 -0.0148 0 0 0.0159 0.0159 15 <> <>
  16 2 -5.044809 -0.907989 0.734691 900 2 0.25260 0.25260 6 A0A0A0  C16  0.27788 0.0175 0.0002 0.0086 -0.0086 0 0 0.0088 0.0088 16 <> <>
  17 2 -5.470644 0.205322 0.009264 900 2 -0.19930 -0.19930 6 A0A0A0  C17  -0.04593 0.0613 0.0015 0.0299 -0.0299 0 0 0.0314 0.0314 17 <> <>
  18 2 3.667227 1.092714 -0.807784 900 2 -0.09390 -0.09390 6 A0A0A0  C18  -0.23943 0.0333 -0 0.0167 -0.0167 0 0 0.0166 0.0166 18 <> <>
  19 2 5.045079 0.907518 -0.733583 900 2 0.25260 0.25260 6 A0A0A0  C19  0.29281 0.0236 0 0.0118 -0.0118 0 0 0.0118 0.0118 19 <> <>
  20 2 5.470731 -0.204655 -0.006252 900 2 -0.19930 -0.19930 6 A0A0A0  C20  -0.07009 0.0759 0 0.0379 -0.0379 0 0 0.038 0.038 20 <> <>
  21 3 -6.917765 0.592217 -0.190055 900 2 -0.06500 -0.06500 6 A0A0A0  C21  -0.36519 0.0017 0 0.0008 -0.0008 0 0 0.0008 0.0008 21 <> <>
  22 3 6.917829 -0.590934 0.194973 900 2 -0.06500 -0.06500 6 A0A0A0  C22  -0.35132 0.0021 0 0.001 -0.001 0 0 0.001 0.001 22 <> <>
  23 41 2.425937 -2.647358 -0.708752 900 21 0.12110 0.12110 1 FFFFFF  H23  0.11772 0.0002 0 0.0001 -0.0001 0 0 0.0001 0.0001 23 <> <>
  24 41 -2.425823 2.647246 0.706419 900 21 0.12110 0.12110 1 FFFFFF  H24  0.05545 0.0001 0.0001 0 -0 0 0 0.0001 0.0001 24 <> <>
  25 41 -3.233997 -1.915292 1.357839 900 21 0.12650 0.12650 1 FFFFFF  H25  0.16693 0 0 0 -0 0 0 0 0 25 <> <>
  26 41 3.234117 1.913036 -1.359911 900 21 0.12650 0.12650 1 FFFFFF  H26  0.16952 0 0 0 -0 0 0 0 0 26 <> <>
  27 41 -6.988760 1.495665 -0.795494 900 21 0.06000 0.06000 1 FFFFFF  H27  0.1473 0 0 -0 0 0 0 0 0 27 <> <>
  28 41 -7.395378 0.779146 0.771856 900 21 0.06000 0.06000 1 FFFFFF  H28  0.12479 0.0033 0.0001 0.0016 -0.0016 0 0 0.0017 0.0017 28 <> <>
  29 41 -7.457845 -0.208955 -0.695064 900 21 0.06000 0.06000 1 FFFFFF  H29  0.12374 0.0023 0 0.0011 -0.0011 0 0 0.0012 0.0012 29 <> <>
  30 41 7.455665 0.208304 0.705255 900 21 0.06000 0.06000 1 FFFFFF  H30  0.12464 0.003 0 0.0015 -0.0015 0 0 0.0015 0.0015 30 <> <>
  31 41 7.398314 -0.772625 -0.766424 900 21 0.06000 0.06000 1 FFFFFF  H31  0.11869 0.004 0 0.002 -0.002 0 0 0.002 0.002 31 <> <>
  32 41 6.988040 -1.497050 0.796365 900 21 0.06000 0.06000 1 FFFFFF  H32  0.14527 -0 0 -0 0 0 0 -0 -0 32 <> <>
  33 56 5.917398 1.749338 -1.335910 900 8 -0.22000 -0.22000 9 00FF7F  F33  -0.18965 0.004 -0 0.002 -0.002 0 0 0.002 0.002 34 <> <>
  34 56 -5.916993 -1.749881 1.337081 900 8 -0.22000 -0.22000 9 00FF7F  F34  -0.18985 0.0028 0 0.0014 -0.0014 0 0 0.0014 0.0014 35 <> <>
  35 112 -3.999207 1.154499 -0.668990 900 13 0.10340 0.10340 34 E1E11E  Se35  0.07869 0.0168 0.0023 0.0073 -0.0073 0 0 0.0095 0.0095 36 <> <>
  36 112 3.998840 -1.153722 0.671575 900 13 0.10340 0.10340 34 E1E11E  Se36  0.08751 0.0173 0.0001 0.0086 -0.0086 0 0 0.0087 0.0087 37 <> <>
  37 41 0.560252 -4.480698 -0.988911 900 21 0.26180 0.26180 1 FFFFFF  H37  0.20905 0 0 0 -0 0 0 0 0 38 <> <>
  38 2 -1.912688 5.373780 1.245530 900 2 0.00000 0.00000 6 A0A0A0  C38  -0.28458 0.0082 0.0708 -0.0313 0.0313 0 0 0.0395 0.0395 1 <> 0
  39 2 -0.620050 4.886008 1.076060 900 2 0.00000 0.00000 6 A0A0A0  C39  0.17657 0.0006 0.0658 -0.0326 0.0326 0 0 0.0332 0.0332 2 <> 1
  40 2 0.501920 5.738173 1.210456 900 2 0.00000 0.00000 6 A0A0A0  C40  0.00645 0.0011 0.0172 -0.0081 0.0081 0 0 0.0092 0.0092 3 <> 2
  41 2 0.289273 7.110113 1.523393 900 2 0.00000 0.00000 6 A0A0A0  C41  0.50078 0.0011 0.0159 -0.0074 0.0074 0 0 0.0085 0.0085 4 <> 3
  42 2 -1.036926 7.575574 1.689546 900 2 0.00000 0.00000 6 A0A0A0  C42  -0.35226 0.0091 0.0821 -0.0365 0.0365 0 0 0.0456 0.0456 5 head  4
  43 2 -2.120188 6.712513 1.550893 900 2 0.00000 0.00000 6 A0A0A0  C43  -0.02077 0.0004 0.0418 -0.0207 0.0207 0 0 0.0211 0.0211 6 <> 5
  44 25 1.828118 5.272711 1.044303 900 43 0.00000 0.00000 7 5757FF  N44  -0.19276 0.0003 0.1918 -0.0957 0.0957 0 0 0.0961 0.0961 7 <> 6
  45 2 2.911380 6.135772 1.182956 900 2 0.00000 0.00000 6 A0A0A0  C45  0.18156 0.0038 0.1148 -0.0555 0.0555 0 0 0.0593 0.0593 8 <> 7
  46 2 2.703880 7.474505 1.488318 900 2 0.00000 0.00000 6 A0A0A0  C46  0.56411 0.0001 0.0971 -0.0485 0.0485 0 0 0.0486 0.0486 9 <> 8
  47 25 1.411243 7.962278 1.657790 900 43 0.00000 0.00000 7 5757FF  N47  -0.59073 0.004 0.2011 -0.0985 0.0985 0 0 0.1026 0.1026 10 <> 9
  48 56 3.792110 8.328466 1.624726 900 8 0.00000 0.00000 9 00FF7F  F48  -0.22112 0 0.0097 -0.0049 0.0049 0 0 0.0049 0.0049 11 <> 10
  49 56 4.205995 5.658196 1.015640 900 8 0.00000 0.00000 9 00FF7F  F49  -0.15837 0.0006 0.011 -0.0052 0.0052 0 0 0.0058 0.0058 12 <> 11
  50 41 -2.759781 4.709046 1.139349 900 21 0.00000 0.00000 1 FFFFFF  H50  0.18891 -0 -0 -0 0 0 0 -0 -0 14 <> <>
  51 41 -1.205740 8.617312 1.927515 900 21 0.00000 0.00000 1 FFFFFF  H51  0.18345 0 0 0 -0 0 0 0 0 15 <> <>
  52 41 -3.127934 7.084265 1.681134 900 21 0.00000 0.00000 1 FFFFFF  H52  0.13693 0 0 0 -0 0 0 0 0 16 <> <>
  :::
 } 
 m_bond[58] { 
  # First column is bond index #
  i_m_from
  i_m_to
  i_m_order
  :::
  1 1 2 2
  2 1 5 1
  3 1 37 1
  4 2 3 1
  5 2 23 1
  6 3 4 2
  7 3 6 1
  8 4 9 1
  9 4 5 1
  10 6 7 2
  11 6 14 1
  12 7 8 1
  13 7 10 1
  14 8 12 1
  15 8 9 2
  16 9 13 1
  17 10 11 1
  18 11 12 2
  19 11 39 1
  20 12 24 1
  21 13 15 2
  22 13 35 1
  23 14 36 1
  24 14 18 2
  25 15 25 1
  26 15 16 1
  27 16 34 1
  28 16 17 2
  29 17 21 1
  30 17 35 1
  31 18 19 1
  32 18 26 1
  33 19 20 2
  34 19 33 1
  35 20 22 1
  36 20 36 1
  37 21 27 1
  38 21 28 1
  39 21 29 1
  40 22 30 1
  41 22 31 1
  42 22 32 1
  43 38 39 1
  44 38 43 2
  45 38 50 1
  46 39 40 2
  47 40 41 1
  48 40 44 1
  49 41 42 2
  50 41 47 1
  51 42 43 1
  52 42 51 1
  53 43 52 1
  54 44 45 2
  55 45 46 1
  56 45 49 1
  57 46 47 2
  58 46 48 1
  :::
 } 
} 

f_m_ct { 
 s_m_title
 i_m_ct_stereo_status
 r_j_HOMO-LUMO_Gap_Hartree
 s_m_subgroup_title
 s_m_subgroupid
 b_m_subgroup_collapsed
 i_m_ct_format
 :::
 D58,A26 
  1
  0.04969
  ALL-structures-1320 
  ALL-structures-1320 
  0
  2
 m_atom[56] { 
  # First column is atom index #
  i_m_mmod_type
  r_m_x_coord
  r_m_y_coord
  r_m_z_coord
  i_m_residue_number
  i_m_color
  r_m_charge1
  r_m_charge2
  i_m_atomic_number
  s_m_color_rgb
  s_m_atom_name
  r_j_Atom_Charge_from_ESP
  r_j_Atom_Fukui_Index_f_NN_HOMO
  r_j_Atom_Fukui_Index_f_NN_LUMO
  r_j_Atom_Fukui_Index_f_NS_HOMO
  r_j_Atom_Fukui_Index_f_NS_LUMO
  r_j_Atom_Fukui_Index_f_SN_HOMO
  r_j_Atom_Fukui_Index_f_SN_LUMO
  r_j_Atom_Fukui_Index_f_SS_HOMO
  r_j_Atom_Fukui_Index_f_SS_LUMO
  i_m_minimize_atom_index
  s_matsci_polymer_role
  i_rdk_index
  :::
  1 2 0.405835 -3.438417 -0.750542 900 2 -0.32550 -0.32550 6 A0A0A0  C1  -0.19032 0.0304 0.0072 0.0116 -0.0116 0 0 0.0188 0.0188 1 tail  <>
  2 2 1.366163 -2.473013 -0.598160 900 2 -0.07380 -0.07380 6 A0A0A0  C2  -0.21468 0.0399 0.0007 0.0196 -0.0196 0 0 0.0203 0.0203 2 <> <>
  3 2 0.791525 -1.177334 -0.284217 900 2 0.02365 0.02365 6 A0A0A0  C3  0.25325 0.023 0.009 0.007 -0.007 0 0 0.016 0.016 3 <> <>
  4 2 -0.638787 -1.223629 -0.210805 900 2 -0.04005 -0.04005 6 A0A0A0  C4  -0.20668 0.0101 0.0003 0.0049 -0.0049 0 0 0.0052 0.0052 4 <> <>
  5 49 -1.213274 -2.860466 -0.545380 900 13 0.03280 0.03280 16 E1E11E  S5  0.01427 0.0765 0.0027 0.0369 -0.0369 0 0 0.0396 0.0396 5 <> <>
  6 2 1.417657 0.075093 -0.068782 900 2 0.00000 0.00000 6 A0A0A0  C6  -0.05126 0.1006 0.0003 0.0501 -0.0501 0 0 0.0505 0.0505 6 <> <>
  7 2 0.638741 1.223213 0.208279 900 2 -0.04005 -0.04005 6 A0A0A0  C7  0.06042 0.0065 0.0066 -0.0001 0.0001 0 0 0.0065 0.0065 7 <> <>
  8 2 -0.791675 1.176894 0.281852 900 2 0.02365 0.02365 6 A0A0A0  C8  -0.12116 0.016 0.0001 0.0079 -0.0079 0 0 0.008 0.008 8 <> <>
  9 2 -1.417708 -0.075676 0.066983 900 2 0.00000 0.00000 6 A0A0A0  C9  0.2489 0.1055 0.0127 0.0464 -0.0464 0 0 0.0591 0.0591 9 <> <>
  10 49 1.213206 2.860342 0.541341 900 13 0.03280 0.03280 16 E1E11E  S10  -0.15868 0.0932 0.0005 0.0463 -0.0463 0 0 0.0469 0.0469 10 <> <>
  11 2 -0.405868 3.438450 0.746360 900 2 -0.32550 -0.32550 6 A0A0A0  C11  0.13724 0.03 0.003 0.0135 -0.0135 0 0 0.0165 0.0165 11 <> <>
  12 2 -1.366136 2.472718 0.595427 900 2 -0.07380 -0.07380 6 A0A0A0  C12  -0.02091 0.0509 0.0441 0.0034 -0.0034 0 0 0.0475 0.0475 12 <> <>
  13 2 -2.889253 -0.144740 0.129628 900 2 -0.08430 -0.08430 6 A0A0A0  C13  -0.17045 0.0411 0.0014 0.0198 -0.0198 0 0 0.0213 0.0213 13 <> <>
  14 2 2.889156 0.143588 -0.130627 900 2 -0.08430 -0.08430 6 A0A0A0  C14  -0.10555 0.042 0.0001 0.0209 -0.0209 0 0 0.021 0.021 14 <> <>
  15 2 -3.667089 -1.094134 0.806950 900 2 -0.09390 -0.09390 6 A0A0A0  C15  -0.22918 0.0293 0.0014 0.014 -0.014 0 0 0.0154 0.0154 15 <> <>
  16 2 -5.044809 -0.907989 0.734691 900 2 0.25260 0.25260 6 A0A0A0  C16  0.26504 0.0176 0.0007 0.0085 -0.0085 0 0 0.0091 0.0091 16 <> <>
  17 2 -5.470644 0.205322 0.009264 900 2 -0.19930 -0.19930 6 A0A0A0  C17  -0.0433 0.059 0.002 0.0285 -0.0285 0 0 0.0305 0.0305 17 <> <>
  18 2 3.667227 1.092714 -0.807784 900 2 -0.09390 -0.09390 6 A0A0A0  C18  -0.2448 0.0312 0.0001 0.0155 -0.0155 0 0 0.0156 0.0156 18 <> <>
  19 2 5.045079 0.907518 -0.733583 900 2 0.25260 0.25260 6 A0A0A0  C19  0.29282 0.0175 -0 0.0088 -0.0088 0 0 0.0088 0.0088 19 <> <>
  20 2 5.470731 -0.204655 -0.006252 900 2 -0.19930 -0.19930 6 A0A0A0  C20  -0.07905 0.0619 0.0001 0.0309 -0.0309 0 0 0.031 0.031 20 <> <>
  21 3 -6.917765 0.592217 -0.190055 900 2 -0.06500 -0.06500 6 A0A0A0  C21  -0.34716 0.0016 0 0.0008 -0.0008 0 0 0.0008 0.0008 21 <> <>
  22 3 6.917829 -0.590934 0.194973 900 2 -0.06500 -0.06500 6 A0A0A0  C22  -0.34134 0.0016 0 0.0008 -0.0008 0 0 0.0008 0.0008 22 <> <>
  23 41 2.425937 -2.647358 -0.708752 900 21 0.12110 0.12110 1 FFFFFF  H23  0.11743 0.0001 0 0.0001 -0.0001 0 0 0.0001 0.0001 23 <> <>
  24 41 -2.425823 2.647246 0.706419 900 21 0.12110 0.12110 1 FFFFFF  H24  0.00194 0.0002 0 0.0001 -0.0001 0 0 0.0001 0.0001 24 <> <>
  25 41 -3.233997 -1.915292 1.357839 900 21 0.12650 0.12650 1 FFFFFF  H25  0.16527 0 -0 0 -0 0 0 0 0 25 <> <>
  26 41 3.234117 1.913036 -1.359911 900 21 0.12650 0.12650 1 FFFFFF  H26  0.17032 0 0 0 -0 0 0 0 0 26 <> <>
  27 41 -6.988760 1.495665 -0.795494 900 21 0.06000 0.06000 1 FFFFFF  H27  0.13978 0 0 -0 0 0 0 0 0 27 <> <>
  28 41 -7.395378 0.779146 0.771856 900 21 0.06000 0.06000 1 FFFFFF  H28  0.12044 0.0032 0.0001 0.0015 -0.0015 0 0 0.0016 0.0016 28 <> <>
  29 41 -7.457845 -0.208955 -0.695064 900 21 0.06000 0.06000 1 FFFFFF  H29  0.11637 0.0022 0.0001 0.0011 -0.0011 0 0 0.0012 0.0012 29 <> <>
  30 41 7.455665 0.208304 0.705255 900 21 0.06000 0.06000 1 FFFFFF  H30  0.11828 0.0024 0 0.0012 -0.0012 0 0 0.0012 0.0012 30 <> <>
  31 41 7.398314 -0.772625 -0.766424 900 21 0.06000 0.06000 1 FFFFFF  H31  0.11781 0.0033 0 0.0017 -0.0017 0 0 0.0017 0.0017 31 <> <>
  32 41 6.988040 -1.497050 0.796365 900 21 0.06000 0.06000 1 FFFFFF  H32  0.1432 0 0 -0 0 0 0 0 0 32 <> <>
  33 56 5.917398 1.749338 -1.335910 900 8 -0.22000 -0.22000 9 00FF7F  F33  -0.19496 0.0028 0 0.0014 -0.0014 0 0 0.0014 0.0014 34 <> <>
  34 56 -5.916993 -1.749881 1.337081 900 8 -0.22000 -0.22000 9 00FF7F  F34  -0.19 0.0029 0.0001 0.0014 -0.0014 0 0 0.0015 0.0015 35 <> <>
  35 112 -3.999207 1.154499 -0.668990 900 13 0.10340 0.10340 34 E1E11E  Se35  0.07958 0.0175 0.0027 0.0074 -0.0074 0 0 0.0101 0.0101 36 <> <>
  36 112 3.998840 -1.153722 0.671575 900 13 0.10340 0.10340 34 E1E11E  Se36  0.08491 0.0157 0 0.0078 -0.0078 0 0 0.0079 0.0079 37 <> <>
  37 41 0.560252 -4.480698 -0.988911 900 21 0.26180 0.26180 1 FFFFFF  H37  0.20214 0 0 0 -0 0 0 0 0 38 <> <>
  38 2 0.303378 7.103473 1.521254 900 2 0.00000 0.00000 6 A0A0A0  C38  0.72823 0.0011 -0.0048 0.003 -0.003 0 0 -0.0019 -0.0019 1 <> 0
  39 2 -1.019786 7.572363 1.688017 900 2 0.00000 0.00000 6 A0A0A0  C39  -0.78356 0.0225 0.1189 -0.0482 0.0482 0 0 0.0707 0.0707 2 head  1
  40 2 -2.146599 6.729356 1.555874 900 2 0.00000 0.00000 6 A0A0A0  C40  0.78504 0.0005 -0.0044 0.0025 -0.0025 0 0 -0.0019 -0.0019 3 <> 2
  41 2 -1.942332 5.356620 1.243161 900 2 0.00000 0.00000 6 A0A0A0  C41  -0.06146 0.0063 0.0034 0.0015 -0.0015 0 0 0.0049 0.0049 4 <> 3
  42 2 -0.620050 4.886008 1.076060 900 2 0.00000 0.00000 6 A0A0A0  C42  -0.1764 0.0004 0.099 -0.0493 0.0493 0 0 0.0497 0.0497 5 <> 4
  43 2 0.508106 5.727631 1.207834 900 2 0.00000 0.00000 6 A0A0A0  C43  0.03411 0.0034 0.004 -0.0003 0.0003 0 0 0.0037 0.0037 6 <> 5
  44 25 -3.469750 7.202805 1.723642 900 43 0.00000 0.00000 7 5757FF  N44  -0.65508 0.0034 0.1045 -0.0505 0.0505 0 0 0.0539 0.0539 7 <> 6
  45 2 -4.558118 6.345943 1.586602 900 2 0.00000 0.00000 6 A0A0A0  C45  0.35187 0.0006 0.062 -0.0307 0.0307 0 0 0.0313 0.0313 8 <> 7
  46 2 -4.358721 5.005931 1.281344 900 2 0.00000 0.00000 6 A0A0A0  C46  -0.21156 0.0049 0.0834 -0.0392 0.0392 0 0 0.0441 0.0441 9 <> 8
  47 25 -3.069149 4.510644 1.110362 900 43 0.00000 0.00000 7 5757FF  N47  -0.07282 0.0005 0.0958 -0.0477 0.0477 0 0 0.0481 0.0481 10 <> 9
  48 25 1.427215 7.956453 1.655741 900 43 0.00000 0.00000 7 5757FF  N48  -0.6373 0.0093 0.1018 -0.0463 0.0463 0 0 0.0555 0.0555 11 <> 10
  49 2 2.715058 7.453229 1.483091 900 2 0.00000 0.00000 6 A0A0A0  C49  0.3395 0.0002 0.0657 -0.0327 0.0327 0 0 0.033 0.033 12 <> 11
  50 2 2.914854 6.110538 1.177222 900 2 0.00000 0.00000 6 A0A0A0  C50  -0.21773 0.0104 0.0811 -0.0354 0.0354 0 0 0.0457 0.0457 13 <> 12
  51 25 1.830449 5.246603 1.038431 900 43 0.00000 0.00000 7 5757FF  N51  -0.07922 0.0009 0.0937 -0.0464 0.0464 0 0 0.0473 0.0473 14 <> 13
  52 41 -1.175935 8.615826 1.925764 900 21 0.00000 0.00000 1 FFFFFF  H52  0.26005 0 0 0 -0 0 0 0 0 16 <> <>
  53 41 -5.563560 6.723478 1.718008 900 21 0.00000 0.00000 1 FFFFFF  H53  0.05619 0 0 0 -0 0 0 0 0 17 <> <>
  54 41 -5.209800 4.346103 1.176437 900 21 0.00000 0.00000 1 FFFFFF  H54  0.16381 -0 -0 0 -0 0 0 -0 -0 18 <> <>
  55 41 3.568039 8.110685 1.587384 900 21 0.00000 0.00000 1 FFFFFF  H55  0.06378 0 0 0 -0 0 0 0 0 19 <> <>
  56 41 3.921423 5.735834 1.046386 900 21 0.00000 0.00000 1 FFFFFF  H56  0.17262 0 -0 0 -0 0 0 0 0 20 <> <>
  :::
 } 
 m_bond[63] { 
  # First column is bond index #
  i_m_from
  i_m_to
  i_m_order
  :::
  1 1 2 2
  2 1 5 1
  3 1 37 1
  4 2 3 1
  5 2 23 1
  6 3 4 2
  7 3 6 1
  8 4 9 1
  9 4 5 1
  10 6 7 2
  11 6 14 1
  12 7 8 1
  13 7 10 1
  14 8 12 1
  15 8 9 2
  16 9 13 1
  17 10 11 1
  18 11 12 2
  19 11 42 1
  20 12 24 1
  21 13 15 2
  22 13 35 1
  23 14 36 1
  24 14 18 2
  25 15 25 1
  26 15 16 1
  27 16 34 1
  28 16 17 2
  29 17 21 1
  30 17 35 1
  31 18 19 1
  32 18 26 1
  33 19 20 2
  34 19 33 1
  35 20 22 1
  36 20 36 1
  37 21 27 1
  38 21 28 1
  39 21 29 1
  40 22 30 1
  41 22 31 1
  42 22 32 1
  43 38 39 1
  44 38 43 1
  45 38 48 2
  46 39 40 2
  47 39 52 1
  48 40 41 1
  49 40 44 1
  50 41 42 2
  51 41 47 1
  52 42 43 1
  53 43 51 2
  54 44 45 2
  55 45 46 1
  56 45 53 1
  57 46 47 2
  58 46 54 1
  59 48 49 1
  60 49 50 2
  61 49 55 1
  62 50 51 1
  63 50 56 1
  :::
 } 
} 

f_m_ct { 
 s_m_title
 i_m_ct_stereo_status
 r_j_HOMO-LUMO_Gap_Hartree
 s_m_subgroup_title
 s_m_subgroupid
 b_m_subgroup_collapsed
 i_m_ct_format
 :::
 D58,A27 
  1
  0.10678
  ALL-structures-1320 
  ALL-structures-1320 
  0
  2
 m_atom[48] { 
  # First column is atom index #
  i_m_mmod_type
  r_m_x_coord
  r_m_y_coord
  r_m_z_coord
  i_m_residue_number
  i_m_color
  r_m_charge1
  r_m_charge2
  i_m_atomic_number
  s_m_color_rgb
  s_m_atom_name
  r_j_Atom_Charge_from_ESP
  r_j_Atom_Fukui_Index_f_NN_HOMO
  r_j_Atom_Fukui_Index_f_NN_LUMO
  r_j_Atom_Fukui_Index_f_NS_HOMO
  r_j_Atom_Fukui_Index_f_NS_LUMO
  r_j_Atom_Fukui_Index_f_SN_HOMO
  r_j_Atom_Fukui_Index_f_SN_LUMO
  r_j_Atom_Fukui_Index_f_SS_HOMO
  r_j_Atom_Fukui_Index_f_SS_LUMO
  i_m_minimize_atom_index
  s_matsci_polymer_role
  i_rdk_index
  :::
  1 2 0.405835 -3.438417 -0.750542 900 2 -0.32550 -0.32550 6 A0A0A0  C1  -0.21107 0.0407 0.0547 -0.007 0.007 0 0 0.0477 0.0477 1 tail  <>
  2 2 1.366163 -2.473013 -0.598160 900 2 -0.07380 -0.07380 6 A0A0A0  C2  -0.20691 0.0307 0.0077 0.0115 -0.0115 0 0 0.0192 0.0192 2 <> <>
  3 2 0.791525 -1.177334 -0.284217 900 2 0.02365 0.02365 6 A0A0A0  C3  0.24043 0.0334 0.0484 -0.0075 0.0075 0 0 0.0409 0.0409 3 <> <>
  4 2 -0.638787 -1.223629 -0.210805 900 2 -0.04005 -0.04005 6 A0A0A0  C4  -0.20146 0.0022 0.0055 -0.0016 0.0016 0 0 0.0039 0.0039 4 <> <>
  5 49 -1.213274 -2.860466 -0.545380 900 13 0.03280 0.03280 16 E1E11E  S5  0.02824 0.0536 0.0075 0.023 -0.023 0 0 0.0306 0.0306 5 <> <>
  6 2 1.417657 0.075093 -0.068782 900 2 0.00000 0.00000 6 A0A0A0  C6  -0.03058 0.0596 0.041 0.0093 -0.0093 0 0 0.0503 0.0503 6 <> <>
  7 2 0.638741 1.223213 0.208279 900 2 -0.04005 -0.04005 6 A0A0A0  C7  0.0504 0.0009 0.0026 -0.0009 0.0009 0 0 0.0017 0.0017 7 <> <>
  8 2 -0.791675 1.176894 0.281852 900 2 0.02365 0.02365 6 A0A0A0  C8  -0.14354 0.0257 0.0314 -0.0029 0.0029 0 0 0.0286 0.0286 8 <> <>
  9 2 -1.417708 -0.075676 0.066983 900 2 0.00000 0.00000 6 A0A0A0  C9  0.26977 0.0993 0.067 0.0162 -0.0162 0 0 0.0832 0.0832 9 <> <>
  10 49 1.213206 2.860342 0.541341 900 13 0.03280 0.03280 16 E1E11E  S10  -0.07314 0.033 0.0275 0.0028 -0.0028 0 0 0.0302 0.0302 10 <> <>
  11 2 -0.405868 3.438450 0.746360 900 2 -0.32550 -0.32550 6 A0A0A0  C11  0.0724 0.0414 0.0709 -0.0147 0.0147 0 0 0.0562 0.0562 11 <> <>
  12 2 -1.366136 2.472718 0.595427 900 2 -0.07380 -0.07380 6 A0A0A0  C12  -0.04671 0.094 0.0818 0.0061 -0.0061 0 0 0.0879 0.0879 12 <> <>
  13 2 -2.889253 -0.144740 0.129628 900 2 -0.08430 -0.08430 6 A0A0A0  C13  -0.20215 0.0364 0.0123 0.012 -0.012 0 0 0.0244 0.0244 13 <> <>
  14 2 2.889156 0.143588 -0.130627 900 2 -0.08430 -0.08430 6 A0A0A0  C14  -0.13306 0.0203 0.0085 0.0059 -0.0059 0 0 0.0144 0.0144 14 <> <>
  15 2 -3.667089 -1.094134 0.806950 900 2 -0.09390 -0.09390 6 A0A0A0  C15  -0.23197 0.0254 0.0227 0.0013 -0.0013 0 0 0.0241 0.0241 15 <> <>
  16 2 -5.044809 -0.907989 0.734691 900 2 0.25260 0.25260 6 A0A0A0  C16  0.28121 0.0158 -0.0001 0.008 -0.008 0 0 0.0079 0.0079 16 <> <>
  17 2 -5.470644 0.205322 0.009264 900 2 -0.19930 -0.19930 6 A0A0A0  C17  -0.04671 0.0518 0.0167 0.0176 -0.0176 0 0 0.0342 0.0342 17 <> <>
  18 2 3.667227 1.092714 -0.807784 900 2 -0.09390 -0.09390 6 A0A0A0  C18  -0.22693 0.0165 0.0142 0.0012 -0.0012 0 0 0.0153 0.0153 18 <> <>
  19 2 5.045079 0.907518 -0.733583 900 2 0.25260 0.25260 6 A0A0A0  C19  0.27988 0.0089 0.0004 0.0043 -0.0043 0 0 0.0046 0.0046 19 <> <>
  20 2 5.470731 -0.204655 -0.006252 900 2 -0.19930 -0.19930 6 A0A0A0  C20  -0.06736 0.0313 0.0117 0.0098 -0.0098 0 0 0.0215 0.0215 20 <> <>
  21 3 -6.917765 0.592217 -0.190055 900 2 -0.06500 -0.06500 6 A0A0A0  C21  -0.34744 0.0015 0.0015 -0 0 0 0 0.0015 0.0015 21 <> <>
  22 3 6.917829 -0.590934 0.194973 900 2 -0.06500 -0.06500 6 A0A0A0  C22  -0.33878 0.0009 0.001 -0.0001 0.0001 0 0 0.0009 0.0009 22 <> <>
  23 41 2.425937 -2.647358 -0.708752 900 21 0.12110 0.12110 1 FFFFFF  H23  0.12092 0.0001 0.0002 -0.0001 0.0001 0 0 0.0001 0.0001 23 <> <>
  24 41 -2.425823 2.647246 0.706419 900 21 0.12110 0.12110 1 FFFFFF  H24  0.09761 0.0001 0.0005 -0.0002 0.0002 0 0 0.0003 0.0003 24 <> <>
  25 41 -3.233997 -1.915292 1.357839 900 21 0.12650 0.12650 1 FFFFFF  H25  0.16447 0 0.0002 -0.0001 0.0001 0 0 0.0001 0.0001 25 <> <>
  26 41 3.234117 1.913036 -1.359911 900 21 0.12650 0.12650 1 FFFFFF  H26  0.16554 0 0.0002 -0.0001 0.0001 0 0 0.0001 0.0001 26 <> <>
  27 41 -6.988760 1.495665 -0.795494 900 21 0.06000 0.06000 1 FFFFFF  H27  0.143 0 0.0001 -0 0 0 0 0 0 27 <> <>
  28 41 -7.395378 0.779146 0.771856 900 21 0.06000 0.06000 1 FFFFFF  H28  0.1204 0.0028 0.001 0.0009 -0.0009 0 0 0.0019 0.0019 28 <> <>
  29 41 -7.457845 -0.208955 -0.695064 900 21 0.06000 0.06000 1 FFFFFF  H29  0.11714 0.002 0.0006 0.0007 -0.0007 0 0 0.0013 0.0013 29 <> <>
  30 41 7.455665 0.208304 0.705255 900 21 0.06000 0.06000 1 FFFFFF  H30  0.11717 0.0012 0.0004 0.0004 -0.0004 0 0 0.0008 0.0008 30 <> <>
  31 41 7.398314 -0.772625 -0.766424 900 21 0.06000 0.06000 1 FFFFFF  H31  0.11926 0.0017 0.0007 0.0005 -0.0005 0 0 0.0012 0.0012 31 <> <>
  32 41 6.988040 -1.497050 0.796365 900 21 0.06000 0.06000 1 FFFFFF  H32  0.14196 0 0 -0 0 0 0 0 0 32 <> <>
  33 56 5.917398 1.749338 -1.335910 900 8 -0.22000 -0.22000 9 00FF7F  F33  -0.19272 0.0014 0.0001 0.0007 -0.0007 0 0 0.0008 0.0008 34 <> <>
  34 56 -5.916993 -1.749881 1.337081 900 8 -0.22000 -0.22000 9 00FF7F  F34  -0.19286 0.0025 0.0001 0.0012 -0.0012 0 0 0.0013 0.0013 35 <> <>
  35 112 -3.999207 1.154499 -0.668990 900 13 0.10340 0.10340 34 E1E11E  Se35  0.08236 0.0156 0.0265 -0.0055 0.0055 0 0 0.0211 0.0211 36 <> <>
  36 112 3.998840 -1.153722 0.671575 900 13 0.10340 0.10340 34 E1E11E  Se36  0.09002 0.0091 0.0151 -0.003 0.003 0 0 0.0121 0.0121 37 <> <>
  37 41 0.560252 -4.480698 -0.988911 900 21 0.26180 0.26180 1 FFFFFF  H37  0.20646 0 0 0 -0 0 0 0 0 38 <> <>
  38 2 -0.620050 4.886008 1.076060 900 2 0.00000 0.00000 6 A0A0A0  C38  -0.23311 0.0538 0.0549 -0.0006 0.0006 0 0 0.0544 0.0544 1 <> 0
  39 49 -2.237039 5.489410 1.286561 900 13 0.00000 0.00000 16 E1E11E  S39  0.07847 0.0058 0.0878 -0.041 0.041 0 0 0.0468 0.0468 2 <> 1
  40 2 -1.695722 7.108403 1.617960 900 2 0.00000 0.00000 6 A0A0A0  C40  -0.34261 0.0772 0.1193 -0.021 0.021 0 0 0.0982 0.0982 3 head  2
  41 2 -0.266855 7.180606 1.565553 900 2 0.00000 0.00000 6 A0A0A0  C41  -0.00379 0.0047 0.0043 0.0002 -0.0002 0 0 0.0045 0.0045 4 <> 3
  42 2 0.332471 5.938133 1.262692 900 2 0.00000 0.00000 6 A0A0A0  C42  0.38084 0.0153 0.0548 -0.0197 0.0197 0 0 0.035 0.035 5 <> 4
  43 2 1.753707 6.047629 1.218881 900 2 0.00000 0.00000 6 A0A0A0  C43  -0.4185 0.0195 0.0112 0.0041 -0.0041 0 0 0.0154 0.0154 6 <> 5
  44 2 2.204745 7.320278 1.478164 900 2 0.00000 0.00000 6 A0A0A0  C44  -0.17202 0.0219 0.078 -0.0281 0.0281 0 0 0.05 0.05 7 <> 6
  45 49 0.917399 8.456544 1.790495 900 13 0.00000 0.00000 16 E1E11E  S45  -0.00407 0.0419 0.0089 0.0165 -0.0165 0 0 0.0254 0.0254 8 <> 7
  46 41 -2.420782 7.883327 1.823653 900 21 0.00000 0.00000 1 FFFFFF  H46  0.25671 0 -0 0 -0 0 0 0 0 10 <> 9
  47 41 2.409783 5.215704 1.003907 900 21 0.00000 0.00000 1 FFFFFF  H47  0.22681 -0 -0 0 -0 0 0 -0 -0 11 <> <>
  48 41 3.233233 7.655031 1.502849 900 21 0.00000 0.00000 1 FFFFFF  H48  0.21606 0 0 -0 0 0 0 0 0 12 <> <>
  :::
 } 
 m_bond[54] { 
  # First column is bond index #
  i_m_from
  i_m_to
  i_m_order
  :::
  1 1 2 2
  2 1 5 1
  3 1 37 1
  4 2 3 1
  5 2 23 1
  6 3 4 2
  7 3 6 1
  8 4 9 1
  9 4 5 1
  10 6 7 2
  11 6 14 1
  12 7 8 1
  13 7 10 1
  14 8 12 1
  15 8 9 2
  16 9 13 1
  17 10 11 1
  18 11 12 2
  19 11 38 1
  20 12 24 1
  21 13 15 2
  22 13 35 1
  23 14 36 1
  24 14 18 2
  25 15 25 1
  26 15 16 1
  27 16 34 1
  28 16 17 2
  29 17 21 1
  30 17 35 1
  31 18 19 1
  32 18 26 1
  33 19 20 2
  34 19 33 1
  35 20 22 1
  36 20 36 1
  37 21 27 1
  38 21 28 1
  39 21 29 1
  40 22 30 1
  41 22 31 1
  42 22 32 1
  43 38 39 1
  44 38 42 2
  45 39 40 1
  46 40 41 2
  47 40 46 1
  48 41 42 1
  49 41 45 1
  50 42 43 1
  51 43 44 2
  52 43 47 1
  53 44 45 1
  54 44 48 1
  :::
 } 
} 

f_m_ct { 
 s_m_title
 i_m_ct_stereo_status
 r_j_HOMO-LUMO_Gap_Hartree
 s_m_subgroup_title
 s_m_subgroupid
 b_m_subgroup_collapsed
 i_m_ct_format
 :::
 D58,A28 
  1
  0.1018
  ALL-structures-1320 
  ALL-structures-1320 
  0
  2
 m_atom[49] { 
  # First column is atom index #
  i_m_mmod_type
  r_m_x_coord
  r_m_y_coord
  r_m_z_coord
  i_m_residue_number
  i_m_color
  r_m_charge1
  r_m_charge2
  i_m_atomic_number
  s_m_color_rgb
  s_m_atom_name
  r_j_Atom_Charge_from_ESP
  r_j_Atom_Fukui_Index_f_NN_HOMO
  r_j_Atom_Fukui_Index_f_NN_LUMO
  r_j_Atom_Fukui_Index_f_NS_HOMO
  r_j_Atom_Fukui_Index_f_NS_LUMO
  r_j_Atom_Fukui_Index_f_SN_HOMO
  r_j_Atom_Fukui_Index_f_SN_LUMO
  r_j_Atom_Fukui_Index_f_SS_HOMO
  r_j_Atom_Fukui_Index_f_SS_LUMO
  i_m_minimize_atom_index
  s_matsci_polymer_role
  i_rdk_index
  :::
  1 2 0.405835 -3.438417 -0.750542 900 2 -0.32550 -0.32550 6 A0A0A0  C1  -0.19158 0.0354 0.0042 0.0156 -0.0156 0 0 0.0198 0.0198 1 tail  <>
  2 2 1.366163 -2.473013 -0.598160 900 2 -0.07380 -0.07380 6 A0A0A0  C2  -0.23296 0.0434 0.0005 0.0215 -0.0215 0 0 0.022 0.022 2 <> <>
  3 2 0.791525 -1.177334 -0.284217 900 2 0.02365 0.02365 6 A0A0A0  C3  0.29519 0.025 0.0044 0.0103 -0.0103 0 0 0.0147 0.0147 3 <> <>
  4 2 -0.638787 -1.223629 -0.210805 900 2 -0.04005 -0.04005 6 A0A0A0  C4  -0.22494 0.0077 0.0004 0.0036 -0.0036 0 0 0.004 0.004 4 <> <>
  5 49 -1.213274 -2.860466 -0.545380 900 13 0.03280 0.03280 16 E1E11E  S5  0.01754 0.0793 0.0007 0.0393 -0.0393 0 0 0.04 0.04 5 <> <>
  6 2 1.417657 0.075093 -0.068782 900 2 0.00000 0.00000 6 A0A0A0  C6  -0.11399 0.0982 0.0034 0.0474 -0.0474 0 0 0.0508 0.0508 6 <> <>
  7 2 0.638741 1.223213 0.208279 900 2 -0.04005 -0.04005 6 A0A0A0  C7  0.13842 0.0061 -0.0013 0.0037 -0.0037 0 0 0.0024 0.0024 7 <> <>
  8 2 -0.791675 1.176894 0.281852 900 2 0.02365 0.02365 6 A0A0A0  C8  -0.23289 0.0232 -0.0013 0.0123 -0.0123 0 0 0.0109 0.0109 8 <> <>
  9 2 -1.417708 -0.075676 0.066983 900 2 0.00000 0.00000 6 A0A0A0  C9  0.28067 0.1123 0.0065 0.0529 -0.0529 0 0 0.0594 0.0594 9 <> <>
  10 49 1.213206 2.860342 0.541341 900 13 0.03280 0.03280 16 E1E11E  S10  -0.05967 0.0728 0.006 0.0334 -0.0334 0 0 0.0394 0.0394 10 <> <>
  11 2 -0.405868 3.438450 0.746360 900 2 -0.32550 -0.32550 6 A0A0A0  C11  -0.13347 0.031 0.024 0.0035 -0.0035 0 0 0.0275 0.0275 11 <> <>
  12 2 -1.366136 2.472718 0.595427 900 2 -0.07380 -0.07380 6 A0A0A0  C12  0.13598 0.0567 0.014 0.0213 -0.0213 0 0 0.0353 0.0353 12 <> <>
  13 2 -2.889253 -0.144740 0.129628 900 2 -0.08430 -0.08430 6 A0A0A0  C13  -0.18051 0.0456 0 0.0228 -0.0228 0 0 0.0228 0.0228 13 <> <>
  14 2 2.889156 0.143588 -0.130627 900 2 -0.08430 -0.08430 6 A0A0A0  C14  -0.09525 0.0466 0.0002 0.0232 -0.0232 0 0 0.0234 0.0234 14 <> <>
  15 2 -3.667089 -1.094134 0.806950 900 2 -0.09390 -0.09390 6 A0A0A0  C15  -0.22872 0.0323 0.001 0.0156 -0.0156 0 0 0.0166 0.0166 15 <> <>
  16 2 -5.044809 -0.907989 0.734691 900 2 0.25260 0.25260 6 A0A0A0  C16  0.26945 0.0201 0.0003 0.0099 -0.0099 0 0 0.0102 0.0102 16 <> <>
  17 2 -5.470644 0.205322 0.009264 900 2 -0.19930 -0.19930 6 A0A0A0  C17  -0.03058 0.0671 0.0014 0.0328 -0.0328 0 0 0.0343 0.0343 17 <> <>
  18 2 3.667227 1.092714 -0.807784 900 2 -0.09390 -0.09390 6 A0A0A0  C18  -0.2483 0.0303 0.0009 0.0147 -0.0147 0 0 0.0156 0.0156 18 <> <>
  19 2 5.045079 0.907518 -0.733583 900 2 0.25260 0.25260 6 A0A0A0  C19  0.28786 0.0202 0 0.0101 -0.0101 0 0 0.0101 0.0101 19 <> <>
  20 2 5.470731 -0.204655 -0.006252 900 2 -0.19930 -0.19930 6 A0A0A0  C20  -0.07055 0.0657 0.0006 0.0325 -0.0325 0 0 0.0332 0.0332 20 <> <>
  21 3 -6.917765 0.592217 -0.190055 900 2 -0.06500 -0.06500 6 A0A0A0  C21  -0.37526 0.0018 -0.0001 0.001 -0.001 0 0 0.0009 0.0009 21 <> <>
  22 3 6.917829 -0.590934 0.194973 900 2 -0.06500 -0.06500 6 A0A0A0  C22  -0.34508 0.0018 0 0.0009 -0.0009 0 0 0.0009 0.0009 22 <> <>
  23 41 2.425937 -2.647358 -0.708752 900 21 0.12110 0.12110 1 FFFFFF  H23  0.12295 0.0001 -0 0.0001 -0.0001 0 0 0.0001 0.0001 23 <> <>
  24 41 -2.425823 2.647246 0.706419 900 21 0.12110 0.12110 1 FFFFFF  H24  -0.01986 0.0001 0.0001 0 -0 0 0 0.0001 0.0001 24 <> <>
  25 41 -3.233997 -1.915292 1.357839 900 21 0.12650 0.12650 1 FFFFFF  H25  0.165 0 0 0 -0 0 0 0 0 25 <> <>
  26 41 3.234117 1.913036 -1.359911 900 21 0.12650 0.12650 1 FFFFFF  H26  0.17383 0 0 -0 0 0 0 0 0 26 <> <>
  27 41 -6.988760 1.495665 -0.795494 900 21 0.06000 0.06000 1 FFFFFF  H27  0.1493 0 0 -0 0 0 0 0 0 27 <> <>
  28 41 -7.395378 0.779146 0.771856 900 21 0.06000 0.06000 1 FFFFFF  H28  0.12805 0.0036 0.0001 0.0018 -0.0018 0 0 0.0018 0.0018 28 <> <>
  29 41 -7.457845 -0.208955 -0.695064 900 21 0.06000 0.06000 1 FFFFFF  H29  0.12286 0.0026 0 0.0013 -0.0013 0 0 0.0013 0.0013 29 <> <>
  30 41 7.455665 0.208304 0.705255 900 21 0.06000 0.06000 1 FFFFFF  H30  0.12154 0.0026 0 0.0013 -0.0013 0 0 0.0013 0.0013 30 <> <>
  31 41 7.398314 -0.772625 -0.766424 900 21 0.06000 0.06000 1 FFFFFF  H31  0.11832 0.0035 0 0.0017 -0.0017 0 0 0.0018 0.0018 31 <> <>
  32 41 6.988040 -1.497050 0.796365 900 21 0.06000 0.06000 1 FFFFFF  H32  0.14382 -0 0 -0 0 0 0 0 0 32 <> <>
  33 56 5.917398 1.749338 -1.335910 900 8 -0.22000 -0.22000 9 00FF7F  F33  -0.19023 0.0034 0 0.0017 -0.0017 0 0 0.0017 0.0017 34 <> <>
  34 56 -5.916993 -1.749881 1.337081 900 8 -0.22000 -0.22000 9 00FF7F  F34  -0.19067 0.0033 0 0.0016 -0.0016 0 0 0.0016 0.0016 35 <> <>
  35 112 -3.999207 1.154499 -0.668990 900 13 0.10340 0.10340 34 E1E11E  Se35  0.07645 0.0179 0.0021 0.0079 -0.0079 0 0 0.01 0.01 36 <> <>
  36 112 3.998840 -1.153722 0.671575 900 13 0.10340 0.10340 34 E1E11E  Se36  0.08729 0.0165 0.0007 0.0079 -0.0079 0 0 0.0086 0.0086 37 <> <>
  37 41 0.560252 -4.480698 -0.988911 900 21 0.26180 0.26180 1 FFFFFF  H37  0.20338 0 -0 0 -0 0 0 0 0 38 <> <>
  38 2 -1.879946 6.700467 1.536746 900 2 0.00000 0.00000 6 A0A0A0  C38  -0.39719 0.0077 0.0452 -0.0188 0.0188 0 0 0.0265 0.0265 1 head  0
  39 49 -1.899845 5.358476 1.241538 900 13 0.00000 0.00000 16 E1E11E  S39  0.17789 0.003 0.1523 -0.0747 0.0747 0 0 0.0777 0.0777 2 <> 1
  40 2 -0.620050 4.886008 1.076060 900 2 0.00000 0.00000 6 A0A0A0  C40  -0.01296 0.0049 0.0117 -0.0034 0.0034 0 0 0.0083 0.0083 3 <> 2
  41 2 0.283414 5.972533 1.272629 900 2 0.00000 0.00000 6 A0A0A0  C41  0.30821 0.0011 0.0249 -0.0119 0.0119 0 0 0.013 0.013 4 <> 3
  42 2 -0.519351 7.128647 1.566163 900 2 0.00000 0.00000 6 A0A0A0  C42  0.43595 0.0022 0.0494 -0.0236 0.0236 0 0 0.0258 0.0258 5 <> 4
  43 25 1.679734 6.094613 1.232786 900 43 0.00000 0.00000 7 5757FF  N43  -0.41757 0.0015 0.2109 -0.1047 0.1047 0 0 0.1062 0.1062 6 <> 5
  44 2 2.271223 7.331529 1.477466 900 2 0.00000 0.00000 6 A0A0A0  C44  -0.02055 0.0008 0.119 -0.0591 0.0591 0 0 0.0599 0.0599 7 <> 6
  45 2 1.496060 8.447892 1.760907 900 2 0.00000 0.00000 6 A0A0A0  C45  0.26935 0.0015 0.0907 -0.0446 0.0446 0 0 0.0461 0.0461 8 <> 7
  46 25 0.106920 8.359725 1.807890 900 43 0.00000 0.00000 7 5757FF  N46  -0.61284 0.001 0.2269 -0.113 0.113 0 0 0.114 0.114 9 <> 8
  47 41 -2.813304 7.223226 1.696752 900 21 0.00000 0.00000 1 FFFFFF  H47  0.2153 0 -0 0 -0 0 0 0 0 11 <> <>
  48 41 3.349208 7.426294 1.446820 900 21 0.00000 0.00000 1 FFFFFF  H48  0.12116 0 -0 0 -0 0 0 0 0 12 <> <>
  49 41 1.980044 9.398118 1.947460 900 21 0.00000 0.00000 1 FFFFFF  H49  0.05987 0 -0 0 -0 0 0 0 0 13 <> <>
  :::
 } 
 m_bond[55] { 
  # First column is bond index #
  i_m_from
  i_m_to
  i_m_order
  :::
  1 1 2 2
  2 1 5 1
  3 1 37 1
  4 2 3 1
  5 2 23 1
  6 3 4 2
  7 3 6 1
  8 4 9 1
  9 4 5 1
  10 6 7 2
  11 6 14 1
  12 7 8 1
  13 7 10 1
  14 8 12 1
  15 8 9 2
  16 9 13 1
  17 10 11 1
  18 11 12 2
  19 11 40 1
  20 12 24 1
  21 13 15 2
  22 13 35 1
  23 14 36 1
  24 14 18 2
  25 15 25 1
  26 15 16 1
  27 16 34 1
  28 16 17 2
  29 17 21 1
  30 17 35 1
  31 18 19 1
  32 18 26 1
  33 19 20 2
  34 19 33 1
  35 20 22 1
  36 20 36 1
  37 21 27 1
  38 21 28 1
  39 21 29 1
  40 22 30 1
  41 22 31 1
  42 22 32 1
  43 38 39 1
  44 38 42 2
  45 38 47 1
  46 39 40 1
  47 40 41 2
  48 41 42 1
  49 41 43 1
  50 42 46 1
  51 43 44 2
  52 44 45 1
  53 44 48 1
  54 45 46 2
  55 45 49 1
  :::
 } 
} 

f_m_ct { 
 s_m_title
 i_m_ct_stereo_status
 r_j_HOMO-LUMO_Gap_Hartree
 s_m_subgroup_title
 s_m_subgroupid
 b_m_subgroup_collapsed
 i_m_ct_format
 :::
 D58,A29 
  1
  0.09716
  ALL-structures-1320 
  ALL-structures-1320 
  0
  2
 m_atom[56] { 
  # First column is atom index #
  i_m_mmod_type
  r_m_x_coord
  r_m_y_coord
  r_m_z_coord
  i_m_residue_number
  i_m_color
  r_m_charge1
  r_m_charge2
  i_m_atomic_number
  s_m_color_rgb
  s_m_atom_name
  r_j_Atom_Charge_from_ESP
  r_j_Atom_Fukui_Index_f_NN_HOMO
  r_j_Atom_Fukui_Index_f_NN_LUMO
  r_j_Atom_Fukui_Index_f_NS_HOMO
  r_j_Atom_Fukui_Index_f_NS_LUMO
  r_j_Atom_Fukui_Index_f_SN_HOMO
  r_j_Atom_Fukui_Index_f_SN_LUMO
  r_j_Atom_Fukui_Index_f_SS_HOMO
  r_j_Atom_Fukui_Index_f_SS_LUMO
  i_m_minimize_atom_index
  s_matsci_polymer_role
  i_rdk_index
  :::
  1 2 0.405835 -3.438417 -0.750542 900 2 -0.32550 -0.32550 6 A0A0A0  C1  -0.21402 0.0253 0.0284 -0.0016 0.0016 0 0 0.0268 0.0268 1 tail  <>
  2 2 1.366163 -2.473013 -0.598160 900 2 -0.07380 -0.07380 6 A0A0A0  C2  -0.1891 0.0396 0.0023 0.0187 -0.0187 0 0 0.0209 0.0209 2 <> <>
  3 2 0.791525 -1.177334 -0.284217 900 2 0.02365 0.02365 6 A0A0A0  C3  0.20039 0.0171 0.0293 -0.0061 0.0061 0 0 0.0232 0.0232 3 <> <>
  4 2 -0.638787 -1.223629 -0.210805 900 2 -0.04005 -0.04005 6 A0A0A0  C4  -0.15128 0.0104 0.0016 0.0044 -0.0044 0 0 0.006 0.006 4 <> <>
  5 49 -1.213274 -2.860466 -0.545380 900 13 0.03280 0.03280 16 E1E11E  S5  0.03444 0.0766 0.0056 0.0355 -0.0355 0 0 0.0411 0.0411 5 <> <>
  6 2 1.417657 0.075093 -0.068782 900 2 0.00000 0.00000 6 A0A0A0  C6  0.03472 0.0993 0.0125 0.0434 -0.0434 0 0 0.0559 0.0559 6 <> <>
  7 2 0.638741 1.223213 0.208279 900 2 -0.04005 -0.04005 6 A0A0A0  C7  -0.07898 0.0107 0.0071 0.0018 -0.0018 0 0 0.0089 0.0089 7 <> <>
  8 2 -0.791675 1.176894 0.281852 900 2 0.02365 0.02365 6 A0A0A0  C8  0.08605 0.024 0.0098 0.0071 -0.0071 0 0 0.0169 0.0169 8 <> <>
  9 2 -1.417708 -0.075676 0.066983 900 2 0.00000 0.00000 6 A0A0A0  C9  0.14233 0.0947 0.0364 0.0291 -0.0291 0 0 0.0656 0.0656 9 <> <>
  10 49 1.213206 2.860342 0.541341 900 13 0.03280 0.03280 16 E1E11E  S10  -0.01171 0.0708 0.022 0.0244 -0.0244 0 0 0.0464 0.0464 10 <> <>
  11 2 -0.405868 3.438450 0.746360 900 2 -0.32550 -0.32550 6 A0A0A0  C11  0.02789 0.0293 0.0252 0.002 -0.002 0 0 0.0273 0.0273 11 <> <>
  12 2 -1.366136 2.472718 0.595427 900 2 -0.07380 -0.07380 6 A0A0A0  C12  -0.17108 0.0332 0.0823 -0.0246 0.0246 0 0 0.0578 0.0578 12 <> <>
  13 2 -2.889253 -0.144740 0.129628 900 2 -0.08430 -0.08430 6 A0A0A0  C13  -0.17362 0.0648 0.0056 0.0296 -0.0296 0 0 0.0352 0.0352 13 <> <>
  14 2 2.889156 0.143588 -0.130627 900 2 -0.08430 -0.08430 6 A0A0A0  C14  -0.15346 0.0482 0.0018 0.0232 -0.0232 0 0 0.025 0.025 14 <> <>
  15 2 -3.667089 -1.094134 0.806950 900 2 -0.09390 -0.09390 6 A0A0A0  C15  -0.25053 0.0341 0.0047 0.0147 -0.0147 0 0 0.0194 0.0194 15 <> <>
  16 2 -5.044809 -0.907989 0.734691 900 2 0.25260 0.25260 6 A0A0A0  C16  0.28278 0.0297 0.0014 0.0141 -0.0141 0 0 0.0156 0.0156 16 <> <>
  17 2 -5.470644 0.205322 0.009264 900 2 -0.19930 -0.19930 6 A0A0A0  C17  -0.05189 0.0863 0.0046 0.0409 -0.0409 0 0 0.0455 0.0455 17 <> <>
  18 2 3.667227 1.092714 -0.807784 900 2 -0.09390 -0.09390 6 A0A0A0  C18  -0.21029 0.0306 0.0024 0.0141 -0.0141 0 0 0.0165 0.0165 18 <> <>
  19 2 5.045079 0.907518 -0.733583 900 2 0.25260 0.25260 6 A0A0A0  C19  0.25742 0.0215 0 0.0108 -0.0108 0 0 0.0108 0.0108 19 <> <>
  20 2 5.470731 -0.204655 -0.006252 900 2 -0.19930 -0.19930 6 A0A0A0  C20  -0.04335 0.0678 0.0019 0.033 -0.033 0 0 0.0349 0.0349 20 <> <>
  21 3 -6.917765 0.592217 -0.190055 900 2 -0.06500 -0.06500 6 A0A0A0  C21  -0.35459 0.0024 0.0002 0.0011 -0.0011 0 0 0.0013 0.0013 21 <> <>
  22 3 6.917829 -0.590934 0.194973 900 2 -0.06500 -0.06500 6 A0A0A0  C22  -0.36888 0.0019 0.0003 0.0008 -0.0008 0 0 0.0011 0.0011 22 <> <>
  23 41 2.425937 -2.647358 -0.708752 900 21 0.12110 0.12110 1 FFFFFF  H23  0.11856 0.0001 0 0.0001 -0.0001 0 0 0.0001 0.0001 23 <> <>
  24 41 -2.425823 2.647246 0.706419 900 21 0.12110 0.12110 1 FFFFFF  H24  0.12807 0.0001 -0 0.0001 -0.0001 0 0 0.0001 0.0001 24 <> <>
  25 41 -3.233997 -1.915292 1.357839 900 21 0.12650 0.12650 1 FFFFFF  H25  0.16777 0 0 0 -0 0 0 0 0 25 <> <>
  26 41 3.234117 1.913036 -1.359911 900 21 0.12650 0.12650 1 FFFFFF  H26  0.16349 0 0.0001 -0 0 0 0 0 0 26 <> <>
  27 41 -6.988760 1.495665 -0.795494 900 21 0.06000 0.06000 1 FFFFFF  H27  0.14834 0 0.0001 -0 0 0 0 0 0 27 <> <>
  28 41 -7.395378 0.779146 0.771856 900 21 0.06000 0.06000 1 FFFFFF  H28  0.12547 0.0046 0.0003 0.0022 -0.0022 0 0 0.0025 0.0025 28 <> <>
  29 41 -7.457845 -0.208955 -0.695064 900 21 0.06000 0.06000 1 FFFFFF  H29  0.11796 0.0035 0.0002 0.0016 -0.0016 0 0 0.0018 0.0018 29 <> <>
  30 41 7.455665 0.208304 0.705255 900 21 0.06000 0.06000 1 FFFFFF  H30  0.12539 0.0026 0.0001 0.0013 -0.0013 0 0 0.0014 0.0014 30 <> <>
  31 41 7.398314 -0.772625 -0.766424 900 21 0.06000 0.06000 1 FFFFFF  H31  0.12879 0.0036 0.0001 0.0018 -0.0018 0 0 0.0019 0.0019 31 <> <>
  32 41 6.988040 -1.497050 0.796365 900 21 0.06000 0.06000 1 FFFFFF  H32  0.14992 0 0 -0 0 0 0 0 0 32 <> <>
  33 56 5.917398 1.749338 -1.335910 900 8 -0.22000 -0.22000 9 00FF7F  F33  -0.18617 0.0036 0 0.0018 -0.0018 0 0 0.0018 0.0018 34 <> <>
  34 56 -5.916993 -1.749881 1.337081 900 8 -0.22000 -0.22000 9 00FF7F  F34  -0.1925 0.0051 0.0001 0.0025 -0.0025 0 0 0.0026 0.0026 35 <> <>
  35 112 -3.999207 1.154499 -0.668990 900 13 0.10340 0.10340 34 E1E11E  Se35  0.11191 0.0176 0.0099 0.0038 -0.0038 0 0 0.0138 0.0138 36 <> <>
  36 112 3.998840 -1.153722 0.671575 900 13 0.10340 0.10340 34 E1E11E  Se36  0.08621 0.0169 0.0035 0.0067 -0.0067 0 0 0.0102 0.0102 37 <> <>
  37 41 0.560252 -4.480698 -0.988911 900 21 0.26180 0.26180 1 FFFFFF  H37  0.21158 0 -0 0 -0 0 0 0 0 38 <> <>
  38 2 -1.542364 7.015114 1.175945 900 2 0.00000 0.00000 6 A0A0A0  C38  -0.37163 0.001 0.0049 -0.002 0.002 0 0 0.0029 0.0029 1 <> 0
  39 2 -0.440813 7.254249 1.950944 900 2 0.00000 0.00000 6 A0A0A0  C39  -0.07128 0.006 0.1273 -0.0607 0.0607 0 0 0.0667 0.0667 2 head  1
  40 49 0.509857 5.782040 2.080194 900 13 0.00000 0.00000 16 E1E11E  S40  0.06706 0.0039 0.1459 -0.071 0.071 0 0 0.0749 0.0749 3 <> 2
  41 2 -0.620050 4.886008 1.076060 900 2 0.00000 0.00000 6 A0A0A0  C41  -0.03777 0.0011 0.1576 -0.0783 0.0783 0 0 0.0794 0.0794 4 <> 3
  42 2 -1.640942 5.712868 0.694857 900 2 0.00000 0.00000 6 A0A0A0  C42  0.13567 0.0062 0.0523 -0.023 0.023 0 0 0.0293 0.0293 5 <> 4
  43 2 -2.653710 7.814152 0.728416 900 2 0.00000 0.00000 6 A0A0A0  C43  0.65232 -0 0.02 -0.01 0.01 0 0 0.01 0.01 6 <> 5
  44 3 -3.550785 6.906453 -0.131626 900 2 0.00000 0.00000 6 A0A0A0  C44  0.16346 0.0002 0.0104 -0.0051 0.0051 0 0 0.0053 0.0053 7 <> 6
  45 2 -2.825099 5.549548 -0.108193 900 2 0.00000 0.00000 6 A0A0A0  C45  0.29464 0.0011 0.0924 -0.0457 0.0457 0 0 0.0468 0.0468 8 <> 7
  46 15 -3.237059 4.548457 -0.691493 900 70 0.00000 0.00000 8 FF2F2F  O46  -0.40742 0.0037 0.0655 -0.0309 0.0309 0 0 0.0346 0.0346 9 <> 8
  47 15 -2.900348 8.997865 0.952310 900 70 0.00000 0.00000 8 FF2F2F  O47  -0.53806 0.0003 0.0119 -0.0058 0.0058 0 0 0.0061 0.0061 10 <> 9
  48 3 -4.921046 6.788999 0.467197 900 2 0.00000 0.00000 6 A0A0A0  C48  -0.33321 0 0.0037 -0.0018 0.0018 0 0 0.0018 0.0018 11 <> 10
  49 3 -3.654404 7.431864 -1.532771 900 2 0.00000 0.00000 6 A0A0A0  C49  -0.31178 0.0001 0.0046 -0.0023 0.0023 0 0 0.0023 0.0023 12 <> 11
  50 41 -0.137836 8.171609 2.437789 900 21 0.00000 0.00000 1 FFFFFF  H50  0.18653 0 0 -0 0 0 0 0 0 14 <> <>
  51 41 -4.841264 6.407013 1.484951 900 21 0.00000 0.00000 1 FFFFFF  H51  0.06388 0 0.0009 -0.0004 0.0004 0 0 0.0005 0.0005 15 <> <>
  52 41 -5.395749 7.770065 0.483500 900 21 0.00000 0.00000 1 FFFFFF  H52  0.09994 0 0.0008 -0.0004 0.0004 0 0 0.0004 0.0004 16 <> <>
  53 41 -5.521846 6.104569 -0.131714 900 21 0.00000 0.00000 1 FFFFFF  H53  0.10813 0 0.0002 -0.0001 0.0001 0 0 0.0001 0.0001 17 <> <>
  54 41 -2.656884 7.515663 -1.964085 900 21 0.00000 0.00000 1 FFFFFF  H54  0.0634 0 0.0007 -0.0004 0.0004 0 0 0.0004 0.0004 18 <> <>
  55 41 -4.253861 6.748116 -2.133804 900 21 0.00000 0.00000 1 FFFFFF  H55  0.08904 0 0.0003 -0.0001 0.0001 0 0 0.0001 0.0001 19 <> <>
  56 41 -4.127764 8.413612 -1.518590 900 21 0.00000 0.00000 1 FFFFFF  H56  0.09903 0 0.0008 -0.0004 0.0004 0 0 0.0004 0.0004 20 <> <>
  :::
 } 
 m_bond[62] { 
  # First column is bond index #
  i_m_from
  i_m_to
  i_m_order
  :::
  1 1 2 2
  2 1 5 1
  3 1 37 1
  4 2 3 1
  5 2 23 1
  6 3 4 2
  7 3 6 1
  8 4 9 1
  9 4 5 1
  10 6 7 2
  11 6 14 1
  12 7 8 1
  13 7 10 1
  14 8 12 1
  15 8 9 2
  16 9 13 1
  17 10 11 1
  18 11 12 2
  19 11 41 1
  20 12 24 1
  21 13 15 2
  22 13 35 1
  23 14 36 1
  24 14 18 2
  25 15 25 1
  26 15 16 1
  27 16 34 1
  28 16 17 2
  29 17 21 1
  30 17 35 1
  31 18 19 1
  32 18 26 1
  33 19 20 2
  34 19 33 1
  35 20 22 1
  36 20 36 1
  37 21 27 1
  38 21 28 1
  39 21 29 1
  40 22 30 1
  41 22 31 1
  42 22 32 1
  43 38 39 2
  44 38 42 1
  45 38 43 1
  46 39 40 1
  47 39 50 1
  48 40 41 1
  49 41 42 2
  50 42 45 1
  51 43 44 1
  52 43 47 2
  53 44 45 1
  54 44 48 1
  55 44 49 1
  56 45 46 2
  57 48 51 1
  58 48 52 1
  59 48 53 1
  60 49 54 1
  61 49 55 1
  62 49 56 1
  :::
 } 
} 

f_m_ct { 
 s_m_title
 i_m_ct_stereo_status
 r_j_HOMO-LUMO_Gap_Hartree
 s_m_subgroup_title
 s_m_subgroupid
 b_m_subgroup_collapsed
 i_m_ct_format
 :::
 D58,A30 
  1
  0.10382
  ALL-structures-1320 
  ALL-structures-1320 
  0
  2
 m_atom[52] { 
  # First column is atom index #
  i_m_mmod_type
  r_m_x_coord
  r_m_y_coord
  r_m_z_coord
  i_m_residue_number
  i_m_color
  r_m_charge1
  r_m_charge2
  i_m_atomic_number
  s_m_color_rgb
  s_m_atom_name
  r_j_Atom_Charge_from_ESP
  r_j_Atom_Fukui_Index_f_NN_HOMO
  r_j_Atom_Fukui_Index_f_NN_LUMO
  r_j_Atom_Fukui_Index_f_NS_HOMO
  r_j_Atom_Fukui_Index_f_NS_LUMO
  r_j_Atom_Fukui_Index_f_SN_HOMO
  r_j_Atom_Fukui_Index_f_SN_LUMO
  r_j_Atom_Fukui_Index_f_SS_HOMO
  r_j_Atom_Fukui_Index_f_SS_LUMO
  i_m_minimize_atom_index
  s_matsci_polymer_role
  i_rdk_index
  :::
  1 2 0.405835 -3.438417 -0.750542 900 2 -0.32550 -0.32550 6 A0A0A0  C1  -0.21405 0.0268 0.046 -0.0096 0.0096 0 0 0.0364 0.0364 1 tail  <>
  2 2 1.366163 -2.473013 -0.598160 900 2 -0.07380 -0.07380 6 A0A0A0  C2  -0.18174 0.0396 0.0047 0.0175 -0.0175 0 0 0.0221 0.0221 2 <> <>
  3 2 0.791525 -1.177334 -0.284217 900 2 0.02365 0.02365 6 A0A0A0  C3  0.16804 0.0186 0.0437 -0.0126 0.0126 0 0 0.0312 0.0312 3 <> <>
  4 2 -0.638787 -1.223629 -0.210805 900 2 -0.04005 -0.04005 6 A0A0A0  C4  -0.13908 0.0102 0.0039 0.0031 -0.0031 0 0 0.0071 0.0071 4 <> <>
  5 49 -1.213274 -2.860466 -0.545380 900 13 0.03280 0.03280 16 E1E11E  S5  0.03169 0.0766 0.008 0.0343 -0.0343 0 0 0.0423 0.0423 5 <> <>
  6 2 1.417657 0.075093 -0.068782 900 2 0.00000 0.00000 6 A0A0A0  C6  0.09493 0.0993 0.0246 0.0374 -0.0374 0 0 0.062 0.062 6 <> <>
  7 2 0.638741 1.223213 0.208279 900 2 -0.04005 -0.04005 6 A0A0A0  C7  -0.14702 0.0084 0.0071 0.0006 -0.0006 0 0 0.0077 0.0077 7 <> <>
  8 2 -0.791675 1.176894 0.281852 900 2 0.02365 0.02365 6 A0A0A0  C8  0.13797 0.0235 0.0177 0.0029 -0.0029 0 0 0.0206 0.0206 8 <> <>
  9 2 -1.417708 -0.075676 0.066983 900 2 0.00000 0.00000 6 A0A0A0  C9  0.12166 0.098 0.0567 0.0206 -0.0206 0 0 0.0774 0.0774 9 <> <>
  10 49 1.213206 2.860342 0.541341 900 13 0.03280 0.03280 16 E1E11E  S10  -0.00522 0.072 0.0337 0.0191 -0.0191 0 0 0.0529 0.0529 10 <> <>
  11 2 -0.405868 3.438450 0.746360 900 2 -0.32550 -0.32550 6 A0A0A0  C11  0.12519 0.0328 0.0369 -0.0021 0.0021 0 0 0.0348 0.0348 11 <> <>
  12 2 -1.366136 2.472718 0.595427 900 2 -0.07380 -0.07380 6 A0A0A0  C12  -0.23972 0.0384 0.1044 -0.033 0.033 0 0 0.0714 0.0714 12 <> <>
  13 2 -2.889253 -0.144740 0.129628 900 2 -0.08430 -0.08430 6 A0A0A0  C13  -0.14742 0.0628 0.0071 0.0279 -0.0279 0 0 0.0349 0.0349 13 <> <>
  14 2 2.889156 0.143588 -0.130627 900 2 -0.08430 -0.08430 6 A0A0A0  C14  -0.17417 0.0445 0.0019 0.0213 -0.0213 0 0 0.0232 0.0232 14 <> <>
  15 2 -3.667089 -1.094134 0.806950 900 2 -0.09390 -0.09390 6 A0A0A0  C15  -0.2785 0.0339 0.0097 0.0121 -0.0121 0 0 0.0218 0.0218 15 <> <>
  16 2 -5.044809 -0.907989 0.734691 900 2 0.25260 0.25260 6 A0A0A0  C16  0.30399 0.0283 0.0015 0.0134 -0.0134 0 0 0.0149 0.0149 16 <> <>
  17 2 -5.470644 0.205322 0.009264 900 2 -0.19930 -0.19930 6 A0A0A0  C17  -0.07268 0.0836 0.0074 0.0381 -0.0381 0 0 0.0455 0.0455 17 <> <>
  18 2 3.667227 1.092714 -0.807784 900 2 -0.09390 -0.09390 6 A0A0A0  C18  -0.19698 0.0298 0.0096 0.0101 -0.0101 0 0 0.0197 0.0197 18 <> <>
  19 2 5.045079 0.907518 -0.733583 900 2 0.25260 0.25260 6 A0A0A0  C19  0.25716 0.0195 -0.0008 0.0102 -0.0102 0 0 0.0094 0.0094 19 <> <>
  20 2 5.470731 -0.204655 -0.006252 900 2 -0.19930 -0.19930 6 A0A0A0  C20  -0.04486 0.0635 0.0056 0.029 -0.029 0 0 0.0346 0.0346 20 <> <>
  21 3 -6.917765 0.592217 -0.190055 900 2 -0.06500 -0.06500 6 A0A0A0  C21  -0.31927 0.0023 0.001 0.0007 -0.0007 0 0 0.0016 0.0016 21 <> <>
  22 3 6.917829 -0.590934 0.194973 900 2 -0.06500 -0.06500 6 A0A0A0  C22  -0.35239 0.0018 0.0004 0.0007 -0.0007 0 0 0.0011 0.0011 22 <> <>
  23 41 2.425937 -2.647358 -0.708752 900 21 0.12110 0.12110 1 FFFFFF  H23  0.11701 0.0001 0.0001 -0 0 0 0 0.0001 0.0001 23 <> <>
  24 41 -2.425823 2.647246 0.706419 900 21 0.12110 0.12110 1 FFFFFF  H24  0.14346 0.0002 0.0001 0 -0 0 0 0.0001 0.0001 24 <> <>
  25 41 -3.233997 -1.915292 1.357839 900 21 0.12650 0.12650 1 FFFFFF  H25  0.17268 0 0 -0 0 0 0 0 0 25 <> <>
  26 41 3.234117 1.913036 -1.359911 900 21 0.12650 0.12650 1 FFFFFF  H26  0.15498 0 0.0002 -0.0001 0.0001 0 0 0.0001 0.0001 26 <> <>
  27 41 -6.988760 1.495665 -0.795494 900 21 0.06000 0.06000 1 FFFFFF  H27  0.13851 0 0.0001 -0 0 0 0 0 0 27 <> <>
  28 41 -7.395378 0.779146 0.771856 900 21 0.06000 0.06000 1 FFFFFF  H28  0.11526 0.0045 0.0005 0.002 -0.002 0 0 0.0025 0.0025 28 <> <>
  29 41 -7.457845 -0.208955 -0.695064 900 21 0.06000 0.06000 1 FFFFFF  H29  0.10777 0.0033 0.0003 0.0015 -0.0015 0 0 0.0018 0.0018 29 <> <>
  30 41 7.455665 0.208304 0.705255 900 21 0.06000 0.06000 1 FFFFFF  H30  0.12008 0.0025 0.0002 0.0011 -0.0011 0 0 0.0013 0.0013 30 <> <>
  31 41 7.398314 -0.772625 -0.766424 900 21 0.06000 0.06000 1 FFFFFF  H31  0.12355 0.0034 0.0003 0.0016 -0.0016 0 0 0.0019 0.0019 31 <> <>
  32 41 6.988040 -1.497050 0.796365 900 21 0.06000 0.06000 1 FFFFFF  H32  0.14417 0 0 -0 0 0 0 0 0 32 <> <>
  33 56 5.917398 1.749338 -1.335910 900 8 -0.22000 -0.22000 9 00FF7F  F33  -0.18876 0.0032 0.0001 0.0016 -0.0016 0 0 0.0016 0.0016 34 <> <>
  34 56 -5.916993 -1.749881 1.337081 900 8 -0.22000 -0.22000 9 00FF7F  F34  -0.19785 0.0048 0.0001 0.0024 -0.0024 0 0 0.0025 0.0025 35 <> <>
  35 112 -3.999207 1.154499 -0.668990 900 13 0.10340 0.10340 34 E1E11E  Se35  0.10482 0.0181 0.0173 0.0004 -0.0004 0 0 0.0177 0.0177 36 <> <>
  36 112 3.998840 -1.153722 0.671575 900 13 0.10340 0.10340 34 E1E11E  Se36  0.08448 0.0163 0.0083 0.004 -0.004 0 0 0.0123 0.0123 37 <> <>
  37 41 0.560252 -4.480698 -0.988911 900 21 0.26180 0.26180 1 FFFFFF  H37  0.20809 0 0 0 -0 0 0 0 0 38 <> <>
  38 2 -0.620050 4.886008 1.076060 900 2 0.00000 0.00000 6 A0A0A0  C1  -0.14993 0.0017 0.1511 -0.0747 0.0747 0 0 0.0764 0.0764 <> <> 0
  39 112 0.478992 6.022221 2.137916 900 13 0.00000 0.00000 34 E1E11E  Se2  0.13164 0.0041 0.0886 -0.0422 0.0422 0 0 0.0463 0.0463 <> <> 1
  40 2 -0.722777 7.469315 1.841516 900 2 0.00000 0.00000 6 A0A0A0  C3  -0.14145 0.0083 0.0766 -0.0341 0.0341 0 0 0.0425 0.0425 <> head  2
  41 2 -1.739153 6.966489 1.035849 900 2 0.00000 0.00000 6 A0A0A0  C4  -0.34207 0.0011 0.0023 -0.0006 0.0006 0 0 0.0017 0.0017 <> <> 3
  42 2 -1.687559 5.670451 0.651670 900 2 0.00000 0.00000 6 A0A0A0  C5  0.12373 0.0082 0.0907 -0.0413 0.0413 0 0 0.0494 0.0494 <> <> 4
  43 2 -2.877312 5.398548 -0.190095 900 2 0.00000 0.00000 6 A0A0A0  C6  0.37845 0.0009 0.0609 -0.03 0.03 0 0 0.0309 0.0309 <> <> 5
  44 25 -3.547650 6.566532 -0.239152 900 43 0.00000 0.00000 7 5757FF  N7  -0.10418 0.0006 0.0148 -0.0071 0.0071 0 0 0.0077 0.0077 <> <> 6
  45 2 -2.963683 7.564854 0.452396 900 2 0.00000 0.00000 6 A0A0A0  C8  0.67296 0.0002 0.0058 -0.0028 0.0028 0 0 0.003 0.003 <> <> 7
  46 15 -3.346733 8.723829 0.582908 900 70 0.00000 0.00000 8 FF2F2F  O9  -0.54155 0.001 0.0067 -0.0029 0.0029 0 0 0.0038 0.0038 <> <> 8
  47 15 -3.171491 4.331133 -0.720227 900 70 0.00000 0.00000 8 FF2F2F  O10  -0.41699 0.003 0.041 -0.019 0.019 0 0 0.022 0.022 <> <> 9
  48 3 -4.796464 6.735418 -0.976403 900 2 0.00000 0.00000 6 A0A0A0  C11  -0.26843 0 0.0002 -0.0001 0.0001 0 0 0.0001 0.0001 <> <> 10
  49 41 -0.650113 8.481997 2.212999 900 21 0.00000 0.00000 1 FFFFFF  H13  0.20644 0 0.0001 -0 0 0 0 0 0 <> <> <>
  50 41 -5.146460 7.761981 -0.867912 900 21 0.00000 0.00000 1 FFFFFF  H14  0.1341 -0 0 -0 0 0 0 -0 -0 <> <> <>
  51 41 -4.627834 6.518603 -2.031228 900 21 0.00000 0.00000 1 FFFFFF  H15  0.11773 0 0.0014 -0.0007 0.0007 0 0 0.0007 0.0007 <> <> <>
  52 41 -5.547432 6.051755 -0.580484 900 21 0.00000 0.00000 1 FFFFFF  H16  0.12376 0 0.0015 -0.0007 0.0007 0 0 0.0008 0.0008 <> <> <>
  :::
 } 
 m_bond[58] { 
  # First column is bond index #
  i_m_from
  i_m_to
  i_m_order
  :::
  1 1 2 2
  2 1 5 1
  3 1 37 1
  4 2 3 1
  5 2 23 1
  6 3 4 2
  7 3 6 1
  8 4 9 1
  9 4 5 1
  10 6 7 2
  11 6 14 1
  12 7 8 1
  13 7 10 1
  14 8 12 1
  15 8 9 2
  16 9 13 1
  17 10 11 1
  18 11 12 2
  19 11 38 1
  20 12 24 1
  21 13 15 2
  22 13 35 1
  23 14 36 1
  24 14 18 2
  25 15 25 1
  26 15 16 1
  27 16 34 1
  28 16 17 2
  29 17 21 1
  30 17 35 1
  31 18 19 1
  32 18 26 1
  33 19 20 2
  34 19 33 1
  35 20 22 1
  36 20 36 1
  37 21 27 1
  38 21 28 1
  39 21 29 1
  40 22 30 1
  41 22 31 1
  42 22 32 1
  43 38 39 1
  44 38 42 2
  45 39 40 1
  46 40 41 2
  47 40 49 1
  48 41 42 1
  49 41 45 1
  50 42 43 1
  51 43 44 1
  52 43 47 2
  53 44 45 1
  54 44 48 1
  55 45 46 2
  56 48 50 1
  57 48 51 1
  58 48 52 1
  :::
 } 
} 

f_m_ct { 
 s_m_title
 i_m_ct_stereo_status
 r_j_HOMO-LUMO_Gap_Hartree
 s_m_subgroup_title
 s_m_subgroupid
 b_m_subgroup_collapsed
 i_m_ct_format
 :::
 D58,A31 
  1
  0.08051
  ALL-structures-1320 
  ALL-structures-1320 
  0
  2
 m_atom[57] { 
  # First column is atom index #
  i_m_mmod_type
  r_m_x_coord
  r_m_y_coord
  r_m_z_coord
  i_m_residue_number
  i_m_color
  r_m_charge1
  r_m_charge2
  i_m_atomic_number
  s_m_color_rgb
  s_m_atom_name
  r_j_Atom_Charge_from_ESP
  r_j_Atom_Fukui_Index_f_NN_HOMO
  r_j_Atom_Fukui_Index_f_NN_LUMO
  r_j_Atom_Fukui_Index_f_NS_HOMO
  r_j_Atom_Fukui_Index_f_NS_LUMO
  r_j_Atom_Fukui_Index_f_SN_HOMO
  r_j_Atom_Fukui_Index_f_SN_LUMO
  r_j_Atom_Fukui_Index_f_SS_HOMO
  r_j_Atom_Fukui_Index_f_SS_LUMO
  i_m_minimize_atom_index
  s_matsci_polymer_role
  i_rdk_index
  :::
  1 2 0.405835 -3.438417 -0.750542 900 2 -0.32550 -0.32550 6 A0A0A0  C1  -0.21664 0.0276 0.0054 0.0111 -0.0111 0 0 0.0165 0.0165 1 tail  <>
  2 2 1.366163 -2.473013 -0.598160 900 2 -0.07380 -0.07380 6 A0A0A0  C2  -0.18555 0.0385 0.0002 0.0192 -0.0192 0 0 0.0194 0.0194 2 <> <>
  3 2 0.791525 -1.177334 -0.284217 900 2 0.02365 0.02365 6 A0A0A0  C3  0.19031 0.0198 0.0062 0.0068 -0.0068 0 0 0.013 0.013 3 <> <>
  4 2 -0.638787 -1.223629 -0.210805 900 2 -0.04005 -0.04005 6 A0A0A0  C4  -0.1454 0.01 0.0001 0.0049 -0.0049 0 0 0.0051 0.0051 4 <> <>
  5 49 -1.213274 -2.860466 -0.545380 900 13 0.03280 0.03280 16 E1E11E  S5  0.02931 0.0753 0.0013 0.037 -0.037 0 0 0.0383 0.0383 5 <> <>
  6 2 1.417657 0.075093 -0.068782 900 2 0.00000 0.00000 6 A0A0A0  C6  0.05224 0.0974 0.0011 0.0482 -0.0482 0 0 0.0493 0.0493 6 <> <>
  7 2 0.638741 1.223213 0.208279 900 2 -0.04005 -0.04005 6 A0A0A0  C7  -0.10423 0.0067 0.0039 0.0014 -0.0014 0 0 0.0053 0.0053 7 <> <>
  8 2 -0.791675 1.176894 0.281852 900 2 0.02365 0.02365 6 A0A0A0  C8  0.13197 0.0206 0.001 0.0098 -0.0098 0 0 0.0108 0.0108 8 <> <>
  9 2 -1.417708 -0.075676 0.066983 900 2 0.00000 0.00000 6 A0A0A0  C9  0.11258 0.0992 0.0077 0.0457 -0.0457 0 0 0.0534 0.0534 9 <> <>
  10 49 1.213206 2.860342 0.541341 900 13 0.03280 0.03280 16 E1E11E  S10  -0.02234 0.0802 0.0038 0.0382 -0.0382 0 0 0.042 0.042 10 <> <>
  11 2 -0.405868 3.438450 0.746360 900 2 -0.32550 -0.32550 6 A0A0A0  C11  0.09645 0.0413 0.0014 0.0199 -0.0199 0 0 0.0214 0.0214 11 <> <>
  12 2 -1.366136 2.472718 0.595427 900 2 -0.07380 -0.07380 6 A0A0A0  C12  -0.24718 0.0434 0.025 0.0092 -0.0092 0 0 0.0342 0.0342 12 <> <>
  13 2 -2.889253 -0.144740 0.129628 900 2 -0.08430 -0.08430 6 A0A0A0  C13  -0.11406 0.0558 0.0025 0.0267 -0.0267 0 0 0.0292 0.0292 13 <> <>
  14 2 2.889156 0.143588 -0.130627 900 2 -0.08430 -0.08430 6 A0A0A0  C14  -0.15459 0.0428 0.0005 0.0212 -0.0212 0 0 0.0216 0.0216 14 <> <>
  15 2 -3.667089 -1.094134 0.806950 900 2 -0.09390 -0.09390 6 A0A0A0  C15  -0.29646 0.0327 -0.0003 0.0165 -0.0165 0 0 0.0162 0.0162 15 <> <>
  16 2 -5.044809 -0.907989 0.734691 900 2 0.25260 0.25260 6 A0A0A0  C16  0.29528 0.0254 0.0009 0.0122 -0.0122 0 0 0.0132 0.0132 16 <> <>
  17 2 -5.470644 0.205322 0.009264 900 2 -0.19930 -0.19930 6 A0A0A0  C17  -0.03919 0.0766 0.0003 0.0381 -0.0381 0 0 0.0384 0.0384 17 <> <>
  18 2 3.667227 1.092714 -0.807784 900 2 -0.09390 -0.09390 6 A0A0A0  C18  -0.20639 0.0291 -0.0001 0.0146 -0.0146 0 0 0.0145 0.0145 18 <> <>
  19 2 5.045079 0.907518 -0.733583 900 2 0.25260 0.25260 6 A0A0A0  C19  0.25678 0.0181 0 0.0091 -0.0091 0 0 0.0091 0.0091 19 <> <>
  20 2 5.470731 -0.204655 -0.006252 900 2 -0.19930 -0.19930 6 A0A0A0  C20  -0.04715 0.0607 0.0001 0.0303 -0.0303 0 0 0.0304 0.0304 20 <> <>
  21 3 -6.917765 0.592217 -0.190055 900 2 -0.06500 -0.06500 6 A0A0A0  C21  -0.37816 0.0021 -0.0001 0.0011 -0.0011 0 0 0.001 0.001 21 <> <>
  22 3 6.917829 -0.590934 0.194973 900 2 -0.06500 -0.06500 6 A0A0A0  C22  -0.36434 0.0016 0 0.0008 -0.0008 0 0 0.0008 0.0008 22 <> <>
  23 41 2.425937 -2.647358 -0.708752 900 21 0.12110 0.12110 1 FFFFFF  H23  0.11638 0.0001 0 0.0001 -0.0001 0 0 0.0001 0.0001 23 <> <>
  24 41 -2.425823 2.647246 0.706419 900 21 0.12110 0.12110 1 FFFFFF  H24  0.15686 0.0004 0.0001 0.0001 -0.0001 0 0 0.0002 0.0002 24 <> <>
  25 41 -3.233997 -1.915292 1.357839 900 21 0.12650 0.12650 1 FFFFFF  H25  0.17728 0 0 0 -0 0 0 0 0 25 <> <>
  26 41 3.234117 1.913036 -1.359911 900 21 0.12650 0.12650 1 FFFFFF  H26  0.16207 0 -0 0 -0 0 0 0 0 26 <> <>
  27 41 -6.988760 1.495665 -0.795494 900 21 0.06000 0.06000 1 FFFFFF  H27  0.15621 0 0 -0 0 0 0 0 0 27 <> <>
  28 41 -7.395378 0.779146 0.771856 900 21 0.06000 0.06000 1 FFFFFF  H28  0.12563 0.0041 0 0.002 -0.002 0 0 0.002 0.002 28 <> <>
  29 41 -7.457845 -0.208955 -0.695064 900 21 0.06000 0.06000 1 FFFFFF  H29  0.12177 0.003 0 0.0015 -0.0015 0 0 0.0015 0.0015 29 <> <>
  30 41 7.455665 0.208304 0.705255 900 21 0.06000 0.06000 1 FFFFFF  H30  0.12443 0.0023 0 0.0012 -0.0012 0 0 0.0012 0.0012 30 <> <>
  31 41 7.398314 -0.772625 -0.766424 900 21 0.06000 0.06000 1 FFFFFF  H31  0.12649 0.0033 0 0.0016 -0.0016 0 0 0.0016 0.0016 31 <> <>
  32 41 6.988040 -1.497050 0.796365 900 21 0.06000 0.06000 1 FFFFFF  H32  0.14787 0 0 0 -0 0 0 0 0 32 <> <>
  33 56 5.917398 1.749338 -1.335910 900 8 -0.22000 -0.22000 9 00FF7F  F33  -0.18716 0.003 0 0.0015 -0.0015 0 0 0.0015 0.0015 34 <> <>
  34 56 -5.916993 -1.749881 1.337081 900 8 -0.22000 -0.22000 9 00FF7F  F34  -0.19318 0.0043 0.0001 0.0021 -0.0021 0 0 0.0022 0.0022 35 <> <>
  35 112 -3.999207 1.154499 -0.668990 900 13 0.10340 0.10340 34 E1E11E  Se35  0.06843 0.0176 0.0024 0.0076 -0.0076 0 0 0.01 0.01 36 <> <>
  36 112 3.998840 -1.153722 0.671575 900 13 0.10340 0.10340 34 E1E11E  Se36  0.08357 0.0156 0.0002 0.0077 -0.0077 0 0 0.0079 0.0079 37 <> <>
  37 41 0.560252 -4.480698 -0.988911 900 21 0.26180 0.26180 1 FFFFFF  H37  0.21034 0 0 0 -0 0 0 0 0 38 <> <>
  38 2 -0.427790 7.212322 1.945849 900 2 0.00000 0.00000 6 A0A0A0  C38  -0.04024 0.0062 0.0457 -0.0197 0.0197 0 0 0.0259 0.0259 1 head  0
  39 49 0.517130 5.752111 2.075281 900 13 0.00000 0.00000 16 E1E11E  S39  0.05658 0.0044 0.0047 -0.0002 0.0002 0 0 0.0045 0.0045 2 <> 1
  40 2 -0.620050 4.886008 1.076060 900 2 0.00000 0.00000 6 A0A0A0  C40  -0.10276 0.0014 0.0623 -0.0305 0.0305 0 0 0.0318 0.0318 3 <> 2
  41 2 -1.659028 5.691033 0.676372 900 2 0.00000 0.00000 6 A0A0A0  C41  0.28165 0.0098 0.03 -0.0101 0.0101 0 0 0.0199 0.0199 4 <> 3
  42 2 -1.548924 7.023655 1.174637 900 2 0.00000 0.00000 6 A0A0A0  C42  -0.40438 0.0015 0.0189 -0.0087 0.0087 0 0 0.0102 0.0102 5 <> 4
  43 2 -2.526376 8.067955 0.890861 900 2 0.00000 0.00000 6 A0A0A0  C43  0.66151 0.0002 0.1087 -0.0543 0.0543 0 0 0.0544 0.0544 6 <> 5
  44 2 -3.669748 7.630192 0.025150 900 2 0.00000 0.00000 6 A0A0A0  C44  -0.17122 0.0005 0.0716 -0.0356 0.0356 0 0 0.0361 0.0361 7 <> 6
  45 2 -3.779964 6.294932 -0.474017 900 2 0.00000 0.00000 6 A0A0A0  C45  0.16769 0.0008 0.0677 -0.0334 0.0334 0 0 0.0342 0.0342 8 <> 7
  46 2 -2.759985 5.239776 -0.166582 900 2 0.00000 0.00000 6 A0A0A0  C46  0.09721 0.0023 0.1429 -0.0703 0.0703 0 0 0.0726 0.0726 9 <> 8
  47 2 -4.669941 8.575718 -0.304967 900 2 0.00000 0.00000 6 A0A0A0  C47  -0.06397 0.0001 0.0193 -0.0096 0.0096 0 0 0.0097 0.0097 10 <> 9
  48 2 -5.763589 8.215670 -1.113882 900 2 0.00000 0.00000 6 A0A0A0  C48  -0.14772 0.0005 0.0543 -0.0269 0.0269 0 0 0.0274 0.0274 11 <> 10
  49 2 -5.871937 6.903185 -1.604403 900 2 0.00000 0.00000 6 A0A0A0  C49  -0.05989 -0 0.0435 -0.0217 0.0217 0 0 0.0217 0.0217 12 <> 11
  50 2 -4.886651 5.950324 -1.286282 900 2 0.00000 0.00000 6 A0A0A0  C50  -0.21519 0.0007 0.0269 -0.0131 0.0131 0 0 0.0138 0.0138 13 <> 12
  51 15 -2.852067 4.088866 -0.594811 900 70 0.00000 0.00000 8 FF2F2F  O51  -0.30284 0.0117 0.1268 -0.0576 0.0576 0 0 0.0692 0.0692 14 <> 13
  52 15 -2.428437 9.217029 1.322682 900 70 0.00000 0.00000 8 FF2F2F  O52  -0.52126 0.0012 0.1126 -0.0557 0.0557 0 0 0.0569 0.0569 15 <> 14
  53 41 -0.111671 8.122725 2.438964 900 21 0.00000 0.00000 1 FFFFFF  H53  0.18104 0 0 0 -0 0 0 0 0 17 <> <>
  54 41 -4.602584 9.590585 0.063925 900 21 0.00000 0.00000 1 FFFFFF  H54  0.12805 0 0 0 -0 0 0 0 0 18 <> <>
  55 41 -6.520009 8.948183 -1.357824 900 21 0.00000 0.00000 1 FFFFFF  H55  0.1388 0 -0 0 -0 0 0 0 0 19 <> <>
  56 41 -6.711686 6.625701 -2.225757 900 21 0.00000 0.00000 1 FFFFFF  H56  0.12041 0 0 0 -0 0 0 0 0 20 <> <>
  57 41 -4.986017 4.944652 -1.672599 900 21 0.00000 0.00000 1 FFFFFF  H57  0.15629 0 0 0 -0 0 0 0 0 21 <> <>
  :::
 } 
 m_bond[64] { 
  # First column is bond index #
  i_m_from
  i_m_to
  i_m_order
  :::
  1 1 2 2
  2 1 5 1
  3 1 37 1
  4 2 3 1
  5 2 23 1
  6 3 4 2
  7 3 6 1
  8 4 9 1
  9 4 5 1
  10 6 7 2
  11 6 14 1
  12 7 8 1
  13 7 10 1
  14 8 12 1
  15 8 9 2
  16 9 13 1
  17 10 11 1
  18 11 12 2
  19 11 40 1
  20 12 24 1
  21 13 15 2
  22 13 35 1
  23 14 36 1
  24 14 18 2
  25 15 25 1
  26 15 16 1
  27 16 34 1
  28 16 17 2
  29 17 21 1
  30 17 35 1
  31 18 19 1
  32 18 26 1
  33 19 20 2
  34 19 33 1
  35 20 22 1
  36 20 36 1
  37 21 27 1
  38 21 28 1
  39 21 29 1
  40 22 30 1
  41 22 31 1
  42 22 32 1
  43 38 39 1
  44 38 42 2
  45 38 53 1
  46 39 40 1
  47 40 41 2
  48 41 42 1
  49 41 46 1
  50 42 43 1
  51 43 44 1
  52 43 52 2
  53 44 45 1
  54 44 47 2
  55 45 46 1
  56 45 50 2
  57 46 51 2
  58 47 48 1
  59 47 54 1
  60 48 49 2
  61 48 55 1
  62 49 50 1
  63 49 56 1
  64 50 57 1
  :::
 } 
} 

f_m_ct { 
 s_m_title
 i_m_ct_stereo_status
 r_j_HOMO-LUMO_Gap_Hartree
 s_m_subgroup_title
 s_m_subgroupid
 b_m_subgroup_collapsed
 i_m_ct_format
 :::
 D58,A32 
  1
  0.10207
  ALL-structures-1320 
  ALL-structures-1320 
  0
  2
 m_atom[52] { 
  # First column is atom index #
  i_m_mmod_type
  r_m_x_coord
  r_m_y_coord
  r_m_z_coord
  i_m_residue_number
  i_m_color
  r_m_charge1
  r_m_charge2
  i_m_atomic_number
  s_m_color_rgb
  s_m_atom_name
  r_j_Atom_Charge_from_ESP
  r_j_Atom_Fukui_Index_f_NN_HOMO
  r_j_Atom_Fukui_Index_f_NN_LUMO
  r_j_Atom_Fukui_Index_f_NS_HOMO
  r_j_Atom_Fukui_Index_f_NS_LUMO
  r_j_Atom_Fukui_Index_f_SN_HOMO
  r_j_Atom_Fukui_Index_f_SN_LUMO
  r_j_Atom_Fukui_Index_f_SS_HOMO
  r_j_Atom_Fukui_Index_f_SS_LUMO
  i_m_minimize_atom_index
  s_matsci_polymer_role
  i_rdk_index
  :::
  1 2 0.405835 -3.438417 -0.750542 900 2 -0.32550 -0.32550 6 A0A0A0  C1  -0.2134 0.0268 0.0334 -0.0033 0.0033 0 0 0.0301 0.0301 1 tail  <>
  2 2 1.366163 -2.473013 -0.598160 900 2 -0.07380 -0.07380 6 A0A0A0  C2  -0.19128 0.04 0.0033 0.0183 -0.0183 0 0 0.0217 0.0217 2 <> <>
  3 2 0.791525 -1.177334 -0.284217 900 2 0.02365 0.02365 6 A0A0A0  C3  0.20279 0.0184 0.0329 -0.0072 0.0072 0 0 0.0256 0.0256 3 <> <>
  4 2 -0.638787 -1.223629 -0.210805 900 2 -0.04005 -0.04005 6 A0A0A0  C4  -0.1527 0.01 0.0019 0.004 -0.004 0 0 0.006 0.006 4 <> <>
  5 49 -1.213274 -2.860466 -0.545380 900 13 0.03280 0.03280 16 E1E11E  S5  0.03289 0.0766 0.0063 0.0351 -0.0351 0 0 0.0415 0.0415 5 <> <>
  6 2 1.417657 0.075093 -0.068782 900 2 0.00000 0.00000 6 A0A0A0  C6  0.02947 0.0993 0.0178 0.0408 -0.0408 0 0 0.0586 0.0586 6 <> <>
  7 2 0.638741 1.223213 0.208279 900 2 -0.04005 -0.04005 6 A0A0A0  C7  -0.07019 0.0093 0.0065 0.0014 -0.0014 0 0 0.0079 0.0079 7 <> <>
  8 2 -0.791675 1.176894 0.281852 900 2 0.02365 0.02365 6 A0A0A0  C8  0.0757 0.0247 0.0124 0.0061 -0.0061 0 0 0.0186 0.0186 8 <> <>
  9 2 -1.417708 -0.075676 0.066983 900 2 0.00000 0.00000 6 A0A0A0  C9  0.14344 0.0972 0.0412 0.028 -0.028 0 0 0.0692 0.0692 9 <> <>
  10 49 1.213206 2.860342 0.541341 900 13 0.03280 0.03280 16 E1E11E  S10  -0.01344 0.0691 0.0232 0.0229 -0.0229 0 0 0.0461 0.0461 10 <> <>
  11 2 -0.405868 3.438450 0.746360 900 2 -0.32550 -0.32550 6 A0A0A0  C11  0.01689 0.0309 0.0332 -0.0012 0.0012 0 0 0.0321 0.0321 11 <> <>
  12 2 -1.366136 2.472718 0.595427 900 2 -0.07380 -0.07380 6 A0A0A0  C12  -0.16039 0.037 0.0801 -0.0215 0.0215 0 0 0.0586 0.0586 12 <> <>
  13 2 -2.889253 -0.144740 0.129628 900 2 -0.08430 -0.08430 6 A0A0A0  C13  -0.18261 0.0642 0.0052 0.0295 -0.0295 0 0 0.0347 0.0347 13 <> <>
  14 2 2.889156 0.143588 -0.130627 900 2 -0.08430 -0.08430 6 A0A0A0  C14  -0.14908 0.0462 0.0024 0.0219 -0.0219 0 0 0.0243 0.0243 14 <> <>
  15 2 -3.667089 -1.094134 0.806950 900 2 -0.09390 -0.09390 6 A0A0A0  C15  -0.24528 0.0337 0.0063 0.0137 -0.0137 0 0 0.02 0.02 15 <> <>
  16 2 -5.044809 -0.907989 0.734691 900 2 0.25260 0.25260 6 A0A0A0  C16  0.28541 0.0293 0.0012 0.014 -0.014 0 0 0.0153 0.0153 16 <> <>
  17 2 -5.470644 0.205322 0.009264 900 2 -0.19930 -0.19930 6 A0A0A0  C17  -0.06139 0.0849 0.0057 0.0396 -0.0396 0 0 0.0453 0.0453 17 <> <>
  18 2 3.667227 1.092714 -0.807784 900 2 -0.09390 -0.09390 6 A0A0A0  C18  -0.21269 0.0303 0.0049 0.0127 -0.0127 0 0 0.0176 0.0176 18 <> <>
  19 2 5.045079 0.907518 -0.733583 900 2 0.25260 0.25260 6 A0A0A0  C19  0.26196 0.0203 -0.0002 0.0102 -0.0102 0 0 0.01 0.01 19 <> <>
  20 2 5.470731 -0.204655 -0.006252 900 2 -0.19930 -0.19930 6 A0A0A0  C20  -0.04966 0.0655 0.0033 0.0311 -0.0311 0 0 0.0344 0.0344 20 <> <>
  21 3 -6.917765 0.592217 -0.190055 900 2 -0.06500 -0.06500 6 A0A0A0  C21  -0.33427 0.0024 0.0002 0.0011 -0.0011 0 0 0.0013 0.0013 21 <> <>
  22 3 6.917829 -0.590934 0.194973 900 2 -0.06500 -0.06500 6 A0A0A0  C22  -0.35698 0.0018 0.0004 0.0007 -0.0007 0 0 0.0011 0.0011 22 <> <>
  23 41 2.425937 -2.647358 -0.708752 900 21 0.12110 0.12110 1 FFFFFF  H23  0.11895 0.0002 0.0001 0 -0 0 0 0.0001 0.0001 23 <> <>
  24 41 -2.425823 2.647246 0.706419 900 21 0.12110 0.12110 1 FFFFFF  H24  0.11978 0.0001 0 0.0001 -0.0001 0 0 0.0001 0.0001 24 <> <>
  25 41 -3.233997 -1.915292 1.357839 900 21 0.12650 0.12650 1 FFFFFF  H25  0.16637 0 0 0 -0 0 0 0 0 25 <> <>
  26 41 3.234117 1.913036 -1.359911 900 21 0.12650 0.12650 1 FFFFFF  H26  0.16378 0 0.0001 -0 0 0 0 0.0001 0.0001 26 <> <>
  27 41 -6.988760 1.495665 -0.795494 900 21 0.06000 0.06000 1 FFFFFF  H27  0.14266 0 0.0001 -0 0 0 0 0 0 27 <> <>
  28 41 -7.395378 0.779146 0.771856 900 21 0.06000 0.06000 1 FFFFFF  H28  0.12074 0.0046 0.0003 0.0021 -0.0021 0 0 0.0024 0.0024 28 <> <>
  29 41 -7.457845 -0.208955 -0.695064 900 21 0.06000 0.06000 1 FFFFFF  H29  0.11194 0.0034 0.0002 0.0016 -0.0016 0 0 0.0018 0.0018 29 <> <>
  30 41 7.455665 0.208304 0.705255 900 21 0.06000 0.06000 1 FFFFFF  H30  0.12201 0.0025 0.0001 0.0012 -0.0012 0 0 0.0013 0.0013 30 <> <>
  31 41 7.398314 -0.772625 -0.766424 900 21 0.06000 0.06000 1 FFFFFF  H31  0.12509 0.0035 0.0002 0.0017 -0.0017 0 0 0.0018 0.0018 31 <> <>
  32 41 6.988040 -1.497050 0.796365 900 21 0.06000 0.06000 1 FFFFFF  H32  0.14625 0 0 -0 0 0 0 0 0 32 <> <>
  33 56 5.917398 1.749338 -1.335910 900 8 -0.22000 -0.22000 9 00FF7F  F33  -0.18804 0.0034 0 0.0017 -0.0017 0 0 0.0017 0.0017 34 <> <>
  34 56 -5.916993 -1.749881 1.337081 900 8 -0.22000 -0.22000 9 00FF7F  F34  -0.19431 0.005 0.0001 0.0025 -0.0025 0 0 0.0026 0.0026 35 <> <>
  35 112 -3.999207 1.154499 -0.668990 900 13 0.10340 0.10340 34 E1E11E  Se35  0.11911 0.0182 0.0117 0.0032 -0.0032 0 0 0.0149 0.0149 36 <> <>
  36 112 3.998840 -1.153722 0.671575 900 13 0.10340 0.10340 34 E1E11E  Se36  0.08449 0.0166 0.0054 0.0056 -0.0056 0 0 0.011 0.011 37 <> <>
  37 41 0.560252 -4.480698 -0.988911 900 21 0.26180 0.26180 1 FFFFFF  H37  0.20972 0 0 0 -0 0 0 0 0 38 <> <>
  38 2 -0.620050 4.886008 1.076060 900 2 0.00000 0.00000 6 A0A0A0  C1  -0.02218 0.0014 0.1338 -0.0662 0.0662 0 0 0.0676 0.0676 1 <> 0
  39 49 0.524449 5.722438 2.070435 900 13 0.00000 0.00000 16 E1E11E  S2  0.09239 0.003 0.0461 -0.0215 0.0215 0 0 0.0246 0.0246 2 <> 1
  40 2 -0.417756 7.169192 1.938430 900 2 0.00000 0.00000 6 A0A0A0  C3  -0.09544 0.0061 0.0025 0.0018 -0.0018 0 0 0.0043 0.0043 3 head  2
  41 2 -1.560305 6.997659 1.159085 900 2 0.00000 0.00000 6 A0A0A0  C4  -0.33184 0.0011 0.0121 -0.0055 0.0055 0 0 0.0066 0.0066 4 <> 3
  42 2 -1.675250 5.700344 0.669084 900 2 0.00000 0.00000 6 A0A0A0  C5  0.05164 0.0077 0.1181 -0.0552 0.0552 0 0 0.0629 0.0629 5 <> 4
  43 2 -2.862091 5.634408 -0.104380 900 2 0.00000 0.00000 6 A0A0A0  C6  0.42165 0.0008 0.1204 -0.0598 0.0598 0 0 0.0606 0.0606 6 <> 5
  44 25 -3.380411 6.864541 -0.037365 900 43 0.00000 0.00000 7 5757FF  N7  -0.08914 0.0006 0.0088 -0.0041 0.0041 0 0 0.0047 0.0047 7 <> 6
  45 2 -2.675799 7.736989 0.689774 900 2 0.00000 0.00000 6 A0A0A0  C8  0.67447 0.0002 0.0571 -0.0284 0.0284 0 0 0.0287 0.0287 8 <> 7
  46 15 -2.961142 8.918449 0.888807 900 70 0.00000 0.00000 8 FF2F2F  O9  -0.55213 0.0011 0.0566 -0.0278 0.0278 0 0 0.0289 0.0289 9 <> 8
  47 15 -3.337089 4.675334 -0.713836 900 70 0.00000 0.00000 8 FF2F2F  O10  -0.457 0.0025 0.1029 -0.0502 0.0502 0 0 0.0527 0.0527 10 <> 9
  48 3 -4.624636 7.228454 -0.708984 900 2 0.00000 0.00000 6 A0A0A0  C11  -0.27916 0 0.0002 -0.0001 0.0001 0 0 0.0001 0.0001 11 <> 10
  49 41 -0.091004 8.071703 2.435735 900 21 0.00000 0.00000 1 FFFFFF  H13  0.18377 0 0 -0 0 0 0 0 0 13 <> <>
  50 41 -4.849385 8.277103 -0.514248 900 21 0.00000 0.00000 1 FFFFFF  H14  0.14011 -0 -0 -0 0 0 0 -0 -0 14 <> <>
  51 41 -4.516916 7.073231 -1.782484 900 21 0.00000 0.00000 1 FFFFFF  H15  0.11872 0 0.0006 -0.0003 0.0003 0 0 0.0003 0.0003 15 <> <>
  52 41 -5.436516 6.606715 -0.331633 900 21 0.00000 0.00000 1 FFFFFF  H16  0.12041 0 0.0007 -0.0003 0.0003 0 0 0.0003 0.0003 16 <> <>
  :::
 } 
 m_bond[58] { 
  # First column is bond index #
  i_m_from
  i_m_to
  i_m_order
  :::
  1 1 2 2
  2 1 5 1
  3 1 37 1
  4 2 3 1
  5 2 23 1
  6 3 4 2
  7 3 6 1
  8 4 9 1
  9 4 5 1
  10 6 7 2
  11 6 14 1
  12 7 8 1
  13 7 10 1
  14 8 12 1
  15 8 9 2
  16 9 13 1
  17 10 11 1
  18 11 12 2
  19 11 38 1
  20 12 24 1
  21 13 15 2
  22 13 35 1
  23 14 36 1
  24 14 18 2
  25 15 25 1
  26 15 16 1
  27 16 34 1
  28 16 17 2
  29 17 21 1
  30 17 35 1
  31 18 19 1
  32 18 26 1
  33 19 20 2
  34 19 33 1
  35 20 22 1
  36 20 36 1
  37 21 27 1
  38 21 28 1
  39 21 29 1
  40 22 30 1
  41 22 31 1
  42 22 32 1
  43 38 39 1
  44 38 42 2
  45 39 40 1
  46 40 41 2
  47 40 49 1
  48 41 42 1
  49 41 45 1
  50 42 43 1
  51 43 44 1
  52 43 47 2
  53 44 45 1
  54 44 48 1
  55 45 46 2
  56 48 50 1
  57 48 51 1
  58 48 52 1
  :::
 } 
} 

f_m_ct { 
 s_m_title
 i_m_ct_stereo_status
 r_j_HOMO-LUMO_Gap_Hartree
 s_m_subgroup_title
 s_m_subgroupid
 b_m_subgroup_collapsed
 i_m_ct_format
 :::
 D58,A33 
  1
  0.09839
  ALL-structures-1320 
  ALL-structures-1320 
  0
  2
 m_atom[56] { 
  # First column is atom index #
  i_m_mmod_type
  r_m_x_coord
  r_m_y_coord
  r_m_z_coord
  i_m_residue_number
  i_m_color
  r_m_charge1
  r_m_charge2
  i_m_atomic_number
  s_m_color_rgb
  s_m_atom_name
  r_j_Atom_Charge_from_ESP
  r_j_Atom_Fukui_Index_f_NN_HOMO
  r_j_Atom_Fukui_Index_f_NN_LUMO
  r_j_Atom_Fukui_Index_f_NS_HOMO
  r_j_Atom_Fukui_Index_f_NS_LUMO
  r_j_Atom_Fukui_Index_f_SN_HOMO
  r_j_Atom_Fukui_Index_f_SN_LUMO
  r_j_Atom_Fukui_Index_f_SS_HOMO
  r_j_Atom_Fukui_Index_f_SS_LUMO
  i_m_minimize_atom_index
  s_matsci_polymer_role
  i_rdk_index
  :::
  1 2 0.405835 -3.438417 -0.750542 900 2 -0.32550 -0.32550 6 A0A0A0  C1  -0.19173 0.0303 0.0248 0.0028 -0.0028 0 0 0.0276 0.0276 1 tail  <>
  2 2 1.366163 -2.473013 -0.598160 900 2 -0.07380 -0.07380 6 A0A0A0  C2  -0.2012 0.0418 0.002 0.0199 -0.0199 0 0 0.0219 0.0219 2 <> <>
  3 2 0.791525 -1.177334 -0.284217 900 2 0.02365 0.02365 6 A0A0A0  C3  0.19726 0.021 0.0251 -0.002 0.002 0 0 0.0231 0.0231 3 <> <>
  4 2 -0.638787 -1.223629 -0.210805 900 2 -0.04005 -0.04005 6 A0A0A0  C4  -0.15047 0.0081 0.0026 0.0027 -0.0027 0 0 0.0053 0.0053 4 <> <>
  5 49 -1.213274 -2.860466 -0.545380 900 13 0.03280 0.03280 16 E1E11E  S5  0.01605 0.0764 0.0036 0.0364 -0.0364 0 0 0.04 0.04 5 <> <>
  6 2 1.417657 0.075093 -0.068782 900 2 0.00000 0.00000 6 A0A0A0  C6  0.03696 0.096 0.0153 0.0404 -0.0404 0 0 0.0556 0.0556 6 <> <>
  7 2 0.638741 1.223213 0.208279 900 2 -0.04005 -0.04005 6 A0A0A0  C7  -0.06169 0.0107 0.0048 0.003 -0.003 0 0 0.0078 0.0078 7 <> <>
  8 2 -0.791675 1.176894 0.281852 900 2 0.02365 0.02365 6 A0A0A0  C8  -0.0103 0.0198 0.008 0.0059 -0.0059 0 0 0.0139 0.0139 8 <> <>
  9 2 -1.417708 -0.075676 0.066983 900 2 0.00000 0.00000 6 A0A0A0  C9  0.17174 0.1021 0.0338 0.0341 -0.0341 0 0 0.068 0.068 9 <> <>
  10 49 1.213206 2.860342 0.541341 900 13 0.03280 0.03280 16 E1E11E  S10  0.06957 0.0747 0.0244 0.0252 -0.0252 0 0 0.0496 0.0496 10 <> <>
  11 2 -0.405868 3.438450 0.746360 900 2 -0.32550 -0.32550 6 A0A0A0  C11  -0.10349 0.0225 0.0375 -0.0075 0.0075 0 0 0.03 0.03 11 <> <>
  12 2 -1.366136 2.472718 0.595427 900 2 -0.07380 -0.07380 6 A0A0A0  C12  -0.05257 0.0414 0.0659 -0.0122 0.0122 0 0 0.0536 0.0536 12 <> <>
  13 2 -2.889253 -0.144740 0.129628 900 2 -0.08430 -0.08430 6 A0A0A0  C13  -0.16978 0.0457 0.0027 0.0215 -0.0215 0 0 0.0242 0.0242 13 <> <>
  14 2 2.889156 0.143588 -0.130627 900 2 -0.08430 -0.08430 6 A0A0A0  C14  -0.1325 0.0551 0.0017 0.0267 -0.0267 0 0 0.0284 0.0284 14 <> <>
  15 2 -3.667089 -1.094134 0.806950 900 2 -0.09390 -0.09390 6 A0A0A0  C15  -0.20348 0.0304 0.0077 0.0113 -0.0113 0 0 0.0191 0.0191 15 <> <>
  16 2 -5.044809 -0.907989 0.734691 900 2 0.25260 0.25260 6 A0A0A0  C16  0.23935 0.0198 0.0002 0.0098 -0.0098 0 0 0.01 0.01 16 <> <>
  17 2 -5.470644 0.205322 0.009264 900 2 -0.19930 -0.19930 6 A0A0A0  C17  -0.00417 0.0654 0.0065 0.0295 -0.0295 0 0 0.036 0.036 17 <> <>
  18 2 3.667227 1.092714 -0.807784 900 2 -0.09390 -0.09390 6 A0A0A0  C18  -0.23689 0.0316 0.0048 0.0134 -0.0134 0 0 0.0182 0.0182 18 <> <>
  19 2 5.045079 0.907518 -0.733583 900 2 0.25260 0.25260 6 A0A0A0  C19  0.30548 0.025 0.0002 0.0124 -0.0124 0 0 0.0126 0.0126 19 <> <>
  20 2 5.470731 -0.204655 -0.006252 900 2 -0.19930 -0.19930 6 A0A0A0  C20  -0.08269 0.0755 0.0024 0.0365 -0.0365 0 0 0.039 0.039 20 <> <>
  21 3 -6.917765 0.592217 -0.190055 900 2 -0.06500 -0.06500 6 A0A0A0  C21  -0.38165 0.0019 0.0003 0.0008 -0.0008 0 0 0.0011 0.0011 21 <> <>
  22 3 6.917829 -0.590934 0.194973 900 2 -0.06500 -0.06500 6 A0A0A0  C22  -0.34215 0.0022 0.0002 0.001 -0.001 0 0 0.0012 0.0012 22 <> <>
  23 41 2.425937 -2.647358 -0.708752 900 21 0.12110 0.12110 1 FFFFFF  H23  0.11211 0.0002 0 0.0001 -0.0001 0 0 0.0001 0.0001 23 <> <>
  24 41 -2.425823 2.647246 0.706419 900 21 0.12110 0.12110 1 FFFFFF  H24  0.07405 0.0001 0 0 -0 0 0 0.0001 0.0001 24 <> <>
  25 41 -3.233997 -1.915292 1.357839 900 21 0.12650 0.12650 1 FFFFFF  H25  0.16392 0 0 -0 0 0 0 0 0 25 <> <>
  26 41 3.234117 1.913036 -1.359911 900 21 0.12650 0.12650 1 FFFFFF  H26  0.14366 0 0 -0 0 0 0 0 0 26 <> <>
  27 41 -6.988760 1.495665 -0.795494 900 21 0.06000 0.06000 1 FFFFFF  H27  0.15224 0 0.0001 -0 0 0 0 0 0 27 <> <>
  28 41 -7.395378 0.779146 0.771856 900 21 0.06000 0.06000 1 FFFFFF  H28  0.12979 0.0036 0.0003 0.0016 -0.0016 0 0 0.0019 0.0019 28 <> <>
  29 41 -7.457845 -0.208955 -0.695064 900 21 0.06000 0.06000 1 FFFFFF  H29  0.12677 0.0025 0.0002 0.0012 -0.0012 0 0 0.0014 0.0014 29 <> <>
  30 41 7.455665 0.208304 0.705255 900 21 0.06000 0.06000 1 FFFFFF  H30  0.12346 0.003 0.0001 0.0015 -0.0015 0 0 0.0015 0.0015 30 <> <>
  31 41 7.398314 -0.772625 -0.766424 900 21 0.06000 0.06000 1 FFFFFF  H31  0.11816 0.004 0.0001 0.0019 -0.0019 0 0 0.0021 0.0021 31 <> <>
  32 41 6.988040 -1.497050 0.796365 900 21 0.06000 0.06000 1 FFFFFF  H32  0.14485 -0 0 -0 0 0 0 0 0 32 <> <>
  33 56 5.917398 1.749338 -1.335910 900 8 -0.22000 -0.22000 9 00FF7F  F33  -0.191 0.0043 0 0.0021 -0.0021 0 0 0.0022 0.0022 34 <> <>
  34 56 -5.916993 -1.749881 1.337081 900 8 -0.22000 -0.22000 9 00FF7F  F34  -0.18198 0.0033 0.0001 0.0016 -0.0016 0 0 0.0017 0.0017 35 <> <>
  35 112 -3.999207 1.154499 -0.668990 900 13 0.10340 0.10340 34 E1E11E  Se35  0.05181 0.0162 0.0108 0.0027 -0.0027 0 0 0.0135 0.0135 36 <> <>
  36 112 3.998840 -1.153722 0.671575 900 13 0.10340 0.10340 34 E1E11E  Se36  0.10359 0.0173 0.0038 0.0067 -0.0067 0 0 0.0106 0.0106 37 <> <>
  37 41 0.560252 -4.480698 -0.988911 900 21 0.26180 0.26180 1 FFFFFF  H37  0.207 0 0 0 -0 0 0 0 0 38 <> <>
  38 2 -0.620050 4.886008 1.076060 900 2 0.00000 0.00000 6 A0A0A0  C38  0.22875 0.0024 0.168 -0.0828 0.0828 0 0 0.0852 0.0852 <> <> 0
  39 25 -1.518486 5.628248 0.372687 900 43 0.00000 0.00000 7 5757FF  N39  -0.11237 0.0011 0.0087 -0.0038 0.0038 0 0 0.0049 0.0049 <> <> 1
  40 3 -2.326111 5.105356 -0.725460 900 2 0.00000 0.00000 6 A0A0A0  C40  -0.18495 0.0005 -0.0001 0.0003 -0.0003 0 0 0.0002 0.0002 <> <> 2
  41 2 -1.598574 6.910414 0.785988 900 2 0.00000 0.00000 6 A0A0A0  C41  0.64654 0.0007 0.054 -0.0267 0.0267 0 0 0.0273 0.0273 <> <> 3
  42 15 -2.320415 7.798471 0.335059 900 70 0.00000 0.00000 8 FF2F2F  O42  -0.57774 0.0031 0.062 -0.0294 0.0294 0 0 0.0325 0.0325 <> <> 4
  43 2 -0.647026 6.965131 1.860087 900 2 0.00000 0.00000 6 A0A0A0  C43  -0.32435 0.0038 0.0165 -0.0063 0.0063 0 0 0.0102 0.0102 <> <> 5
  44 2 -0.081397 5.690780 1.986988 900 2 0.00000 0.00000 6 A0A0A0  C44  -0.2336 0.0113 0.0424 -0.0155 0.0155 0 0 0.0268 0.0268 <> <> 6
  45 2 -0.108373 7.769903 2.771015 900 2 0.00000 0.00000 6 A0A0A0  C45  -0.00605 0.0098 0.2042 -0.0972 0.0972 0 0 0.107 0.107 <> head  7
  46 25 0.790063 7.027663 3.474388 900 43 0.00000 0.00000 7 5757FF  N46  -0.02601 0.0023 0.0044 -0.0011 0.0011 0 0 0.0034 0.0034 <> <> 8
  47 2 0.870151 5.745498 3.061086 900 2 0.00000 0.00000 6 A0A0A0  C47  0.61748 0.0022 0.0687 -0.0333 0.0333 0 0 0.0355 0.0355 <> <> 9
  48 15 1.591992 4.857440 3.512016 900 70 0.00000 0.00000 8 FF2F2F  O48  -0.5844 0.0101 0.0796 -0.0348 0.0348 0 0 0.0449 0.0449 <> <> 10
  49 3 1.597688 7.550556 4.572534 900 2 0.00000 0.00000 6 A0A0A0  C49  -0.23471 0.0001 -0.0004 0.0003 -0.0003 0 0 -0.0002 -0.0002 <> <> 11
  50 41 -2.962064 5.898566 -1.118502 900 21 0.00000 0.00000 1 FFFFFF  H50  0.10812 0.0002 0 0.0001 -0.0001 0 0 0.0001 0.0001 <> <> <>
  51 41 -1.671019 4.739523 -1.516105 900 21 0.00000 0.00000 1 FFFFFF  H51  0.0879 0.0001 0.0004 -0.0002 0.0002 0 0 0.0003 0.0003 <> <> <>
  52 41 -2.948203 4.287601 -0.361621 900 21 0.00000 0.00000 1 FFFFFF  H52  0.11051 0 0.0005 -0.0002 0.0002 0 0 0.0002 0.0002 <> <> <>
  53 41 -0.263218 8.816436 3.009376 900 21 0.00000 0.00000 1 FFFFFF  H53  0.16837 0 0 0 -0 0 0 0 0 <> <> <>
  54 41 2.233642 6.757347 4.965577 900 21 0.00000 0.00000 1 FFFFFF  H54  0.1266 0 -0 0 -0 0 0 -0 -0 <> <> <>
  55 41 2.219779 8.368311 4.208696 900 21 0.00000 0.00000 1 FFFFFF  H55  0.10216 0.0001 0.0005 -0.0002 0.0002 0 0 0.0003 0.0003 <> <> <>
  56 41 0.942595 7.916388 5.363180 900 21 0.00000 0.00000 1 FFFFFF  H56  0.09767 0.0001 0.0004 -0.0002 0.0002 0 0 0.0003 0.0003 <> <> <>
  :::
 } 
 m_bond[62] { 
  # First column is bond index #
  i_m_from
  i_m_to
  i_m_order
  :::
  1 1 2 2
  2 1 5 1
  3 1 37 1
  4 2 3 1
  5 2 23 1
  6 3 4 2
  7 3 6 1
  8 4 9 1
  9 4 5 1
  10 6 7 2
  11 6 14 1
  12 7 8 1
  13 7 10 1
  14 8 12 1
  15 8 9 2
  16 9 13 1
  17 10 11 1
  18 11 12 2
  19 11 38 1
  20 12 24 1
  21 13 15 2
  22 13 35 1
  23 14 36 1
  24 14 18 2
  25 15 25 1
  26 15 16 1
  27 16 34 1
  28 16 17 2
  29 17 21 1
  30 17 35 1
  31 18 19 1
  32 18 26 1
  33 19 20 2
  34 19 33 1
  35 20 22 1
  36 20 36 1
  37 21 27 1
  38 21 28 1
  39 21 29 1
  40 22 30 1
  41 22 31 1
  42 22 32 1
  43 38 39 1
  44 38 44 2
  45 39 40 1
  46 39 41 1
  47 40 50 1
  48 40 51 1
  49 40 52 1
  50 41 42 2
  51 41 43 1
  52 43 44 1
  53 43 45 2
  54 44 47 1
  55 45 46 1
  56 45 53 1
  57 46 47 1
  58 46 49 1
  59 47 48 2
  60 49 54 1
  61 49 55 1
  62 49 56 1
  :::
 } 
} 

f_m_ct { 
 s_m_title
 i_m_ct_stereo_status
 s_st_EZ_1
 r_j_HOMO-LUMO_Gap_Hartree
 s_m_subgroup_title
 s_m_subgroupid
 b_m_subgroup_collapsed
 i_m_ct_format
 :::
 D58,A34 
  1
  46_48_49_50_E 
  0.08031
  ALL-structures-1320 
  ALL-structures-1320 
  0
  2
 m_atom[72] { 
  # First column is atom index #
  i_m_mmod_type
  r_m_x_coord
  r_m_y_coord
  r_m_z_coord
  i_m_residue_number
  i_m_color
  r_m_charge1
  r_m_charge2
  i_m_atomic_number
  s_m_color_rgb
  s_m_atom_name
  r_j_Atom_Charge_from_ESP
  r_j_Atom_Fukui_Index_f_NN_HOMO
  r_j_Atom_Fukui_Index_f_NN_LUMO
  r_j_Atom_Fukui_Index_f_NS_HOMO
  r_j_Atom_Fukui_Index_f_NS_LUMO
  r_j_Atom_Fukui_Index_f_SN_HOMO
  r_j_Atom_Fukui_Index_f_SN_LUMO
  r_j_Atom_Fukui_Index_f_SS_HOMO
  r_j_Atom_Fukui_Index_f_SS_LUMO
  i_m_minimize_atom_index
  s_matsci_polymer_role
  i_rdk_index
  :::
  1 2 0.405835 -3.438417 -0.750542 900 2 -0.32550 -0.32550 6 A0A0A0  C1  -0.211 0.0354 0.0061 0.0146 -0.0146 0 0 0.0208 0.0208 1 tail  <>
  2 2 1.366163 -2.473013 -0.598160 900 2 -0.07380 -0.07380 6 A0A0A0  C2  -0.20766 0.0424 0.0002 0.0211 -0.0211 0 0 0.0213 0.0213 2 <> <>
  3 2 0.791525 -1.177334 -0.284217 900 2 0.02365 0.02365 6 A0A0A0  C3  0.2632 0.0251 0.0069 0.0091 -0.0091 0 0 0.016 0.016 3 <> <>
  4 2 -0.638787 -1.223629 -0.210805 900 2 -0.04005 -0.04005 6 A0A0A0  C4  -0.19236 0.0067 0.0007 0.003 -0.003 0 0 0.0037 0.0037 4 <> <>
  5 49 -1.213274 -2.860466 -0.545380 900 13 0.03280 0.03280 16 E1E11E  S5  0.02552 0.0761 0.001 0.0375 -0.0375 0 0 0.0385 0.0385 5 <> <>
  6 2 1.417657 0.075093 -0.068782 900 2 0.00000 0.00000 6 A0A0A0  C6  -0.07604 0.0942 0.0015 0.0464 -0.0464 0 0 0.0479 0.0479 6 <> <>
  7 2 0.638741 1.223213 0.208279 900 2 -0.04005 -0.04005 6 A0A0A0  C7  0.09549 0.0058 0.0037 0.0011 -0.0011 0 0 0.0048 0.0048 7 <> <>
  8 2 -0.791675 1.176894 0.281852 900 2 0.02365 0.02365 6 A0A0A0  C8  -0.12895 0.0237 0.0014 0.0111 -0.0111 0 0 0.0126 0.0126 8 <> <>
  9 2 -1.417708 -0.075676 0.066983 900 2 0.00000 0.00000 6 A0A0A0  C9  0.22122 0.109 0.0082 0.0504 -0.0504 0 0 0.0586 0.0586 9 <> <>
  10 49 1.213206 2.860342 0.541341 900 13 0.03280 0.03280 16 E1E11E  S10  -0.04601 0.0679 0.0051 0.0314 -0.0314 0 0 0.0365 0.0365 10 <> <>
  11 2 -0.405868 3.438450 0.746360 900 2 -0.32550 -0.32550 6 A0A0A0  C11  -0.17565 0.0324 0.0031 0.0146 -0.0146 0 0 0.0177 0.0177 11 <> <>
  12 2 -1.366136 2.472718 0.595427 900 2 -0.07380 -0.07380 6 A0A0A0  C12  0.04616 0.0545 0.0267 0.0139 -0.0139 0 0 0.0406 0.0406 12 <> <>
  13 2 -2.889253 -0.144740 0.129628 900 2 -0.08430 -0.08430 6 A0A0A0  C13  -0.1775 0.0455 0.0012 0.0222 -0.0222 0 0 0.0233 0.0233 13 <> <>
  14 2 2.889156 0.143588 -0.130627 900 2 -0.08430 -0.08430 6 A0A0A0  C14  -0.12098 0.0458 0.0003 0.0227 -0.0227 0 0 0.023 0.023 14 <> <>
  15 2 -3.667089 -1.094134 0.806950 900 2 -0.09390 -0.09390 6 A0A0A0  C15  -0.23029 0.0314 0.0014 0.015 -0.015 0 0 0.0164 0.0164 15 <> <>
  16 2 -5.044809 -0.907989 0.734691 900 2 0.25260 0.25260 6 A0A0A0  C16  0.26942 0.0198 0.0001 0.0098 -0.0098 0 0 0.01 0.01 16 <> <>
  17 2 -5.470644 0.205322 0.009264 900 2 -0.19930 -0.19930 6 A0A0A0  C17  -0.03439 0.0661 0.0012 0.0325 -0.0325 0 0 0.0337 0.0337 17 <> <>
  18 2 3.667227 1.092714 -0.807784 900 2 -0.09390 -0.09390 6 A0A0A0  C18  -0.22335 0.0292 0.0003 0.0144 -0.0144 0 0 0.0147 0.0147 18 <> <>
  19 2 5.045079 0.907518 -0.733583 900 2 0.25260 0.25260 6 A0A0A0  C19  0.2806 0.0202 0 0.0101 -0.0101 0 0 0.0101 0.0101 19 <> <>
  20 2 5.470731 -0.204655 -0.006252 900 2 -0.19930 -0.19930 6 A0A0A0  C20  -0.07222 0.0644 0.0002 0.0321 -0.0321 0 0 0.0323 0.0323 20 <> <>
  21 3 -6.917765 0.592217 -0.190055 900 2 -0.06500 -0.06500 6 A0A0A0  C21  -0.37651 0.0018 0.0001 0.0009 -0.0009 0 0 0.001 0.001 21 <> <>
  22 3 6.917829 -0.590934 0.194973 900 2 -0.06500 -0.06500 6 A0A0A0  C22  -0.34808 0.0018 0 0.0009 -0.0009 0 0 0.0009 0.0009 22 <> <>
  23 41 2.425937 -2.647358 -0.708752 900 21 0.12110 0.12110 1 FFFFFF  H23  0.11976 0.0001 0 0.0001 -0.0001 0 0 0.0001 0.0001 23 <> <>
  24 41 -2.425823 2.647246 0.706419 900 21 0.12110 0.12110 1 FFFFFF  H24  0.04627 0.0001 0 0 -0 0 0 0.0001 0.0001 24 <> <>
  25 41 -3.233997 -1.915292 1.357839 900 21 0.12650 0.12650 1 FFFFFF  H25  0.16665 0 0 0 -0 0 0 0 0 25 <> <>
  26 41 3.234117 1.913036 -1.359911 900 21 0.12650 0.12650 1 FFFFFF  H26  0.15986 0 0 0 -0 0 0 0 0 26 <> <>
  27 41 -6.988760 1.495665 -0.795494 900 21 0.06000 0.06000 1 FFFFFF  H27  0.151 0 0 -0 0 0 0 0 0 27 <> <>
  28 41 -7.395378 0.779146 0.771856 900 21 0.06000 0.06000 1 FFFFFF  H28  0.12807 0.0036 0.0001 0.0018 -0.0018 0 0 0.0018 0.0018 28 <> <>
  29 41 -7.457845 -0.208955 -0.695064 900 21 0.06000 0.06000 1 FFFFFF  H29  0.1259 0.0025 0 0.0012 -0.0012 0 0 0.0013 0.0013 29 <> <>
  30 41 7.455665 0.208304 0.705255 900 21 0.06000 0.06000 1 FFFFFF  H30  0.1225 0.0025 0 0.0013 -0.0013 0 0 0.0013 0.0013 30 <> <>
  31 41 7.398314 -0.772625 -0.766424 900 21 0.06000 0.06000 1 FFFFFF  H31  0.12154 0.0034 0 0.0017 -0.0017 0 0 0.0017 0.0017 31 <> <>
  32 41 6.988040 -1.497050 0.796365 900 21 0.06000 0.06000 1 FFFFFF  H32  0.14502 -0 0 -0 0 0 0 -0 -0 32 <> <>
  33 56 5.917398 1.749338 -1.335910 900 8 -0.22000 -0.22000 9 00FF7F  F33  -0.18932 0.0034 0 0.0017 -0.0017 0 0 0.0017 0.0017 34 <> <>
  34 56 -5.916993 -1.749881 1.337081 900 8 -0.22000 -0.22000 9 00FF7F  F34  -0.18776 0.0033 0 0.0016 -0.0016 0 0 0.0016 0.0016 35 <> <>
  35 112 -3.999207 1.154499 -0.668990 900 13 0.10340 0.10340 34 E1E11E  Se35  0.07445 0.0173 0.0021 0.0076 -0.0076 0 0 0.0097 0.0097 36 <> <>
  36 112 3.998840 -1.153722 0.671575 900 13 0.10340 0.10340 34 E1E11E  Se36  0.09234 0.016 0.0004 0.0078 -0.0078 0 0 0.0082 0.0082 37 <> <>
  37 41 0.560252 -4.480698 -0.988911 900 21 0.26180 0.26180 1 FFFFFF  H37  0.20969 0 -0 0 -0 0 0 0 0 38 <> <>
  38 2 -1.976862 14.315062 2.773240 900 2 0.00000 0.00000 6 A0A0A0  C1  -0.0932 0.0026 0.0516 -0.0245 0.0245 0 0 0.0271 0.0271 1 head  0
  39 2 -3.012199 13.538757 2.255759 900 2 0.00000 0.00000 6 A0A0A0  C2  -0.19512 0.0003 0.0033 -0.0015 0.0015 0 0 0.0018 0.0018 2 <> 1
  40 2 -2.830284 12.168409 2.065562 900 2 0.00000 0.00000 6 A0A0A0  C3  -0.09243 0.0017 0.0436 -0.021 0.021 0 0 0.0226 0.0226 3 <> 2
  41 2 -0.750512 13.734132 3.084065 900 2 0.00000 0.00000 6 A0A0A0  C4  -0.27996 0.0001 0.0032 -0.0015 0.0015 0 0 0.0016 0.0016 4 <> 3
  42 2 -0.595906 12.367338 2.885622 900 2 0.00000 0.00000 6 A0A0A0  C5  0.28278 0.0018 0.0331 -0.0156 0.0156 0 0 0.0174 0.0174 5 <> 4
  43 2 -1.612601 11.562612 2.416005 900 2 0.00000 0.00000 6 A0A0A0  C6  -0.04432 0.0012 0.0114 -0.0051 0.0051 0 0 0.0063 0.0063 6 <> 5
  44 25 0.516504 11.607435 3.073740 900 43 0.00000 0.00000 7 5757FF  N7  -0.23487 0.0001 0.0096 -0.0048 0.0048 0 0 0.0049 0.0049 7 <> 6
  45 3 1.796499 12.106481 3.567871 900 2 0.00000 0.00000 6 A0A0A0  C8  -0.13083 0 0.0006 -0.0003 0.0003 0 0 0.0003 0.0003 8 <> 7
  46 2 0.324278 10.318013 2.795217 900 2 0.00000 0.00000 6 A0A0A0  C9  0.64007 0.0009 0.0625 -0.0308 0.0308 0 0 0.0317 0.0317 9 <> 8
  47 15 1.207130 9.482555 2.975450 900 70 0.00000 0.00000 8 FF2F2F  O10  -0.53807 0.0029 0.068 -0.0326 0.0326 0 0 0.0355 0.0355 10 <> 9
  48 2 -1.065358 10.172461 2.346531 900 2 0.00000 0.00000 6 A0A0A0  C11  -0.14218 0.0065 0.1844 -0.089 0.089 0 0 0.0955 0.0955 11 <> 10
  49 2 -1.602048 8.947910 2.018220 900 2 0.00000 0.00000 6 A0A0A0  C12  -0.11446 0.0005 0.166 -0.0828 0.0828 0 0 0.0833 0.0833 12 <> 11
  50 2 -3.050074 8.717583 1.963948 900 2 0.00000 0.00000 6 A0A0A0  C13  0.61897 0.0001 0.0581 -0.029 0.029 0 0 0.0291 0.0291 13 <> 12
  51 15 -3.997194 9.464669 2.197965 900 70 0.00000 0.00000 8 FF2F2F  O14  -0.53881 0.0004 0.0634 -0.0315 0.0315 0 0 0.0319 0.0319 14 <> 13
  52 25 -3.234070 7.431450 1.662917 900 43 0.00000 0.00000 7 5757FF  N15  -0.19309 0.0001 0.0092 -0.0045 0.0045 0 0 0.0047 0.0047 15 <> 14
  53 3 -4.569248 6.852079 1.547913 900 2 0.00000 0.00000 6 A0A0A0  C16  -0.19532 0 0.0006 -0.0003 0.0003 0 0 0.0003 0.0003 16 <> 15
  54 2 -1.019598 7.607884 1.705604 900 2 0.00000 0.00000 6 A0A0A0  C17  -0.09727 0.0105 0.0178 -0.0037 0.0037 0 0 0.0142 0.0142 17 <> 16
  55 2 -2.070453 6.739165 1.523516 900 2 0.00000 0.00000 6 A0A0A0  C18  0.32963 0.0003 0.033 -0.0164 0.0164 0 0 0.0166 0.0166 18 <> 17
  56 2 0.270121 7.095327 1.515452 900 2 0.00000 0.00000 6 A0A0A0  C19  -0.08179 0.0017 0.0451 -0.0217 0.0217 0 0 0.0234 0.0234 19 <> 18
  57 2 0.462997 5.747211 1.214314 900 2 0.00000 0.00000 6 A0A0A0  C20  -0.29328 0.0074 0.0072 0.0001 -0.0001 0 0 0.0073 0.0073 20 <> 19
  58 2 -0.620050 4.886008 1.076060 900 2 0.00000 0.00000 6 A0A0A0  C21  0.32634 0.0032 0.052 -0.0244 0.0244 0 0 0.0276 0.0276 21 <> 20
  59 2 -1.904724 5.392853 1.223373 900 2 0.00000 0.00000 6 A0A0A0  C22  -0.48211 0.0063 0.0009 0.0027 -0.0027 0 0 0.0036 0.0036 22 <> 21
  60 41 -2.119783 15.377935 2.915144 900 21 0.00000 0.00000 1 FFFFFF  H24  0.13196 0 -0 0 -0 0 0 -0 -0 24 <> <>
  61 41 -3.953310 14.000485 1.988257 900 21 0.00000 0.00000 1 FFFFFF  H25  0.13682 0 0 -0 0 0 0 0 0 25 <> <>
  62 41 -3.649013 11.636696 1.611503 900 21 0.00000 0.00000 1 FFFFFF  H26  0.14712 0 -0.0001 0 -0 0 0 -0 -0 26 <> <>
  63 41 0.057057 14.347416 3.459841 900 21 0.00000 0.00000 1 FFFFFF  H27  0.1524 -0 0 -0 0 0 0 0 0 27 <> <>
  64 41 2.510712 11.284800 3.621167 900 21 0.00000 0.00000 1 FFFFFF  H28  0.10408 0 0 -0 0 0 0 0 0 28 <> <>
  65 41 2.173812 12.872483 2.890393 900 21 0.00000 0.00000 1 FFFFFF  H29  0.07464 0 0.0008 -0.0004 0.0004 0 0 0.0004 0.0004 29 <> <>
  66 41 1.660585 12.534736 4.560960 900 21 0.00000 0.00000 1 FFFFFF  H30  0.08597 0 0.0006 -0.0003 0.0003 0 0 0.0003 0.0003 30 <> <>
  67 41 -4.486082 5.794719 1.296571 900 21 0.00000 0.00000 1 FFFFFF  H31  0.11013 0 0 -0 0 0 0 0 0 31 <> <>
  68 41 -5.094990 6.959754 2.496650 900 21 0.00000 0.00000 1 FFFFFF  H32  0.10687 0 0.0009 -0.0004 0.0004 0 0 0.0005 0.0005 32 <> <>
  69 41 -5.123486 7.369219 0.764659 900 21 0.00000 0.00000 1 FFFFFF  H33  0.09743 0 0.0009 -0.0004 0.0004 0 0 0.0004 0.0004 33 <> <>
  70 41 1.157541 7.703932 1.553012 900 21 0.00000 0.00000 1 FFFFFF  H34  0.15345 0 -0.0001 0 -0 0 0 -0 -0 34 <> <>
  71 41 1.467368 5.370266 1.074272 900 21 0.00000 0.00000 1 FFFFFF  H35  0.17792 -0 0 -0 0 0 0 0 0 35 <> <>
  72 41 -2.755055 4.737499 1.093117 900 21 0.00000 0.00000 1 FFFFFF  H36  0.20388 0 0 -0 0 0 0 0 0 36 <> <>
  :::
 } 
 m_bond[80] { 
  # First column is bond index #
  i_m_from
  i_m_to
  i_m_order
  :::
  1 1 2 2
  2 1 5 1
  3 1 37 1
  4 2 3 1
  5 2 23 1
  6 3 4 2
  7 3 6 1
  8 4 9 1
  9 4 5 1
  10 6 7 2
  11 6 14 1
  12 7 8 1
  13 7 10 1
  14 8 12 1
  15 8 9 2
  16 9 13 1
  17 10 11 1
  18 11 12 2
  19 11 58 1
  20 12 24 1
  21 13 15 2
  22 13 35 1
  23 14 36 1
  24 14 18 2
  25 15 25 1
  26 15 16 1
  27 16 34 1
  28 16 17 2
  29 17 21 1
  30 17 35 1
  31 18 19 1
  32 18 26 1
  33 19 20 2
  34 19 33 1
  35 20 22 1
  36 20 36 1
  37 21 27 1
  38 21 28 1
  39 21 29 1
  40 22 30 1
  41 22 31 1
  42 22 32 1
  43 38 39 2
  44 38 41 1
  45 38 60 1
  46 39 40 1
  47 39 61 1
  48 40 43 2
  49 40 62 1
  50 41 42 2
  51 41 63 1
  52 42 43 1
  53 42 44 1
  54 43 48 1
  55 44 45 1
  56 44 46 1
  57 45 64 1
  58 45 65 1
  59 45 66 1
  60 46 47 2
  61 46 48 1
  62 48 49 2
  63 49 50 1
  64 49 54 1
  65 50 51 2
  66 50 52 1
  67 52 53 1
  68 52 55 1
  69 53 67 1
  70 53 68 1
  71 53 69 1
  72 54 55 1
  73 54 56 2
  74 55 59 2
  75 56 57 1
  76 56 70 1
  77 57 58 2
  78 57 71 1
  79 58 59 1
  80 59 72 1
  :::
 } 
} 

f_m_ct { 
 s_m_title
 i_m_ct_stereo_status
 r_j_HOMO-LUMO_Gap_Hartree
 s_m_subgroup_title
 s_m_subgroupid
 b_m_subgroup_collapsed
 i_m_ct_format
 :::
 D58,A35 
  1
  0.0825
  ALL-structures-1320 
  ALL-structures-1320 
  0
  2
 m_atom[55] { 
  # First column is atom index #
  i_m_mmod_type
  r_m_x_coord
  r_m_y_coord
  r_m_z_coord
  i_m_residue_number
  i_m_color
  r_m_charge1
  r_m_charge2
  i_m_atomic_number
  s_m_color_rgb
  s_m_atom_name
  r_j_Atom_Charge_from_ESP
  r_j_Atom_Fukui_Index_f_NN_HOMO
  r_j_Atom_Fukui_Index_f_NN_LUMO
  r_j_Atom_Fukui_Index_f_NS_HOMO
  r_j_Atom_Fukui_Index_f_NS_LUMO
  r_j_Atom_Fukui_Index_f_SN_HOMO
  r_j_Atom_Fukui_Index_f_SN_LUMO
  r_j_Atom_Fukui_Index_f_SS_HOMO
  r_j_Atom_Fukui_Index_f_SS_LUMO
  i_m_minimize_atom_index
  s_matsci_polymer_role
  i_rdk_index
  :::
  1 2 0.405835 -3.438417 -0.750542 900 2 -0.32550 -0.32550 6 A0A0A0  C1  -0.21628 0.0315 0.0015 0.015 -0.015 0 0 0.0165 0.0165 1 tail  <>
  2 2 1.366163 -2.473013 -0.598160 900 2 -0.07380 -0.07380 6 A0A0A0  C2  -0.20007 0.0431 0.0002 0.0214 -0.0214 0 0 0.0217 0.0217 2 <> <>
  3 2 0.791525 -1.177334 -0.284217 900 2 0.02365 0.02365 6 A0A0A0  C3  0.21265 0.0232 0.0013 0.011 -0.011 0 0 0.0123 0.0123 3 <> <>
  4 2 -0.638787 -1.223629 -0.210805 900 2 -0.04005 -0.04005 6 A0A0A0  C4  -0.14748 0.0109 0.0008 0.005 -0.005 0 0 0.0059 0.0059 4 <> <>
  5 49 -1.213274 -2.860466 -0.545380 900 13 0.03280 0.03280 16 E1E11E  S5  0.01493 0.0816 0.0001 0.0407 -0.0407 0 0 0.0408 0.0408 5 <> <>
  6 2 1.417657 0.075093 -0.068782 900 2 0.00000 0.00000 6 A0A0A0  C6  0.03724 0.1065 0.0018 0.0523 -0.0523 0 0 0.0542 0.0542 6 <> <>
  7 2 0.638741 1.223213 0.208279 900 2 -0.04005 -0.04005 6 A0A0A0  C7  -0.0967 0.0103 0.0005 0.0049 -0.0049 0 0 0.0054 0.0054 7 <> <>
  8 2 -0.791675 1.176894 0.281852 900 2 0.02365 0.02365 6 A0A0A0  C8  -0.01347 0.0156 0.0001 0.0078 -0.0078 0 0 0.0079 0.0079 8 <> <>
  9 2 -1.417708 -0.075676 0.066983 900 2 0.00000 0.00000 6 A0A0A0  C9  0.16565 0.1109 0.0024 0.0543 -0.0543 0 0 0.0566 0.0566 9 <> <>
  10 49 1.213206 2.860342 0.541341 900 13 0.03280 0.03280 16 E1E11E  S10  0.07729 0.0961 0.0026 0.0468 -0.0468 0 0 0.0493 0.0493 10 <> <>
  11 2 -0.405868 3.438450 0.746360 900 2 -0.32550 -0.32550 6 A0A0A0  C11  -0.22142 0.0207 0.0006 0.0101 -0.0101 0 0 0.0107 0.0107 11 <> <>
  12 2 -1.366136 2.472718 0.595427 900 2 -0.07380 -0.07380 6 A0A0A0  C12  -0.00534 0.0495 0.0017 0.0239 -0.0239 0 0 0.0256 0.0256 12 <> <>
  13 2 -2.889253 -0.144740 0.129628 900 2 -0.08430 -0.08430 6 A0A0A0  C13  -0.17706 0.0391 0.0001 0.0195 -0.0195 0 0 0.0196 0.0196 13 <> <>
  14 2 2.889156 0.143588 -0.130627 900 2 -0.08430 -0.08430 6 A0A0A0  C14  -0.1616 0.0506 -0.0001 0.0254 -0.0254 0 0 0.0253 0.0253 14 <> <>
  15 2 -3.667089 -1.094134 0.806950 900 2 -0.09390 -0.09390 6 A0A0A0  C15  -0.23403 0.031 0.0004 0.0153 -0.0153 0 0 0.0157 0.0157 15 <> <>
  16 2 -5.044809 -0.907989 0.734691 900 2 0.25260 0.25260 6 A0A0A0  C16  0.27658 0.0169 0 0.0084 -0.0084 0 0 0.0085 0.0085 16 <> <>
  17 2 -5.470644 0.205322 0.009264 900 2 -0.19930 -0.19930 6 A0A0A0  C17  -0.04338 0.0601 0.0004 0.0299 -0.0299 0 0 0.0302 0.0302 17 <> <>
  18 2 3.667227 1.092714 -0.807784 900 2 -0.09390 -0.09390 6 A0A0A0  C18  -0.2217 0.035 0.0016 0.0167 -0.0167 0 0 0.0183 0.0183 18 <> <>
  19 2 5.045079 0.907518 -0.733583 900 2 0.25260 0.25260 6 A0A0A0  C19  0.27873 0.0211 -0.0004 0.0108 -0.0108 0 0 0.0104 0.0104 19 <> <>
  20 2 5.470731 -0.204655 -0.006252 900 2 -0.19930 -0.19930 6 A0A0A0  C20  -0.05885 0.0732 0.0003 0.0365 -0.0365 0 0 0.0367 0.0367 20 <> <>
  21 3 -6.917765 0.592217 -0.190055 900 2 -0.06500 -0.06500 6 A0A0A0  C21  -0.36298 0.0016 0 0.0008 -0.0008 0 0 0.0008 0.0008 21 <> <>
  22 3 6.917829 -0.590934 0.194973 900 2 -0.06500 -0.06500 6 A0A0A0  C22  -0.36056 0.0019 0 0.0009 -0.0009 0 0 0.001 0.001 22 <> <>
  23 41 2.425937 -2.647358 -0.708752 900 21 0.12110 0.12110 1 FFFFFF  H23  0.11853 0.0001 0 0.0001 -0.0001 0 0 0.0001 0.0001 23 <> <>
  24 41 -2.425823 2.647246 0.706419 900 21 0.12110 0.12110 1 FFFFFF  H24  0.05323 0.0001 -0 0.0001 -0.0001 0 0 0.0001 0.0001 24 <> <>
  25 41 -3.233997 -1.915292 1.357839 900 21 0.12650 0.12650 1 FFFFFF  H25  0.16571 0 0 0 -0 0 0 0 0 25 <> <>
  26 41 3.234117 1.913036 -1.359911 900 21 0.12650 0.12650 1 FFFFFF  H26  0.16309 0 -0 0 -0 0 0 0 0 26 <> <>
  27 41 -6.988760 1.495665 -0.795494 900 21 0.06000 0.06000 1 FFFFFF  H27  0.14575 0 -0 0 -0 0 0 0 0 27 <> <>
  28 41 -7.395378 0.779146 0.771856 900 21 0.06000 0.06000 1 FFFFFF  H28  0.12334 0.0032 0 0.0016 -0.0016 0 0 0.0016 0.0016 28 <> <>
  29 41 -7.457845 -0.208955 -0.695064 900 21 0.06000 0.06000 1 FFFFFF  H29  0.12184 0.0023 0 0.0011 -0.0011 0 0 0.0011 0.0011 29 <> <>
  30 41 7.455665 0.208304 0.705255 900 21 0.06000 0.06000 1 FFFFFF  H30  0.12346 0.0028 0 0.0014 -0.0014 0 0 0.0014 0.0014 30 <> <>
  31 41 7.398314 -0.772625 -0.766424 900 21 0.06000 0.06000 1 FFFFFF  H31  0.12131 0.0039 0 0.0019 -0.0019 0 0 0.0019 0.0019 31 <> <>
  32 41 6.988040 -1.497050 0.796365 900 21 0.06000 0.06000 1 FFFFFF  H32  0.1455 -0 -0 -0 0 0 0 -0 -0 32 <> <>
  33 56 5.917398 1.749338 -1.335910 900 8 -0.22000 -0.22000 9 00FF7F  F33  -0.19225 0.0035 0 0.0017 -0.0017 0 0 0.0017 0.0017 34 <> <>
  34 56 -5.916993 -1.749881 1.337081 900 8 -0.22000 -0.22000 9 00FF7F  F34  -0.19126 0.0027 -0 0.0014 -0.0014 0 0 0.0014 0.0014 35 <> <>
  35 112 -3.999207 1.154499 -0.668990 900 13 0.10340 0.10340 34 E1E11E  Se35  0.07518 0.0173 0.0004 0.0084 -0.0084 0 0 0.0088 0.0088 36 <> <>
  36 112 3.998840 -1.153722 0.671575 900 13 0.10340 0.10340 34 E1E11E  Se36  0.08514 0.0175 0.0003 0.0086 -0.0086 0 0 0.0089 0.0089 37 <> <>
  37 41 0.560252 -4.480698 -0.988911 900 21 0.26180 0.26180 1 FFFFFF  H37  0.20863 0 0 0 -0 0 0 0 0 38 <> <>
  38 2 -2.127786 6.731160 1.555373 900 2 0.00000 0.00000 6 A0A0A0  C38  -0.10754 0.0002 0.0846 -0.0422 0.0422 0 0 0.0424 0.0424 <> <> 0
  39 2 -1.040208 7.601226 1.695366 900 2 0.00000 0.00000 6 A0A0A0  C39  -0.06011 0.0043 0.0248 -0.0103 0.0103 0 0 0.0146 0.0146 <> head  1
  40 2 0.247633 7.090328 1.521022 900 2 0.00000 0.00000 6 A0A0A0  C40  -0.1982 0.0005 0.1102 -0.0548 0.0548 0 0 0.0553 0.0553 <> <> 2
  41 2 0.452082 5.769103 1.219668 900 2 0.00000 0.00000 6 A0A0A0  C41  -0.01921 0.0047 0.1046 -0.05 0.05 0 0 0.0546 0.0546 <> <> 3
  42 2 -0.620050 4.886008 1.076060 900 2 0.00000 0.00000 6 A0A0A0  C42  0.23715 0.0004 0.0225 -0.0111 0.0111 0 0 0.0115 0.0115 <> <> 4
  43 2 -1.918664 5.379740 1.247132 900 2 0.00000 0.00000 6 A0A0A0  C43  -0.228 0.0034 0.075 -0.0358 0.0358 0 0 0.0392 0.0392 <> <> 5
  44 2 1.581124 7.741310 1.600904 900 2 0.00000 0.00000 6 A0A0A0  C44  0.60312 0 0.1411 -0.0705 0.0705 0 0 0.0706 0.0706 <> <> 6
  45 25 2.467441 6.763686 1.342764 900 43 0.00000 0.00000 7 5757FF  N45  -0.12161 0.0003 0.0035 -0.0016 0.0016 0 0 0.0019 0.0019 <> <> 7
  46 2 1.918705 5.559736 1.103316 900 2 0.00000 0.00000 6 A0A0A0  C46  0.40005 -0.0006 0.1632 -0.0819 0.0819 0 0 0.0813 0.0813 <> <> 8
  47 15 1.849443 8.917888 1.847725 900 70 0.00000 0.00000 8 FF2F2F  O47  -0.51475 0 0.1316 -0.0658 0.0658 0 0 0.0658 0.0658 <> <> 9
  48 3 3.909496 6.991116 1.323982 900 2 0.00000 0.00000 6 A0A0A0  C48  -0.19421 -0 0 -0 0 0 0 -0 -0 <> <> 10
  49 15 2.529697 4.521837 0.845043 900 70 0.00000 0.00000 8 FF2F2F  O49  -0.37206 0.0028 0.1221 -0.0597 0.0597 0 0 0.0625 0.0625 <> <> 11
  50 41 -3.134563 7.104599 1.685940 900 21 0.00000 0.00000 1 FFFFFF  H50  0.13922 0 0 0 -0 0 0 0 0 <> <> <>
  51 41 -1.208550 8.643341 1.933398 900 21 0.00000 0.00000 1 FFFFFF  H51  0.12509 0 0 0 -0 0 0 0 0 <> <> <>
  52 41 -2.764650 4.714097 1.140697 900 21 0.00000 0.00000 1 FFFFFF  H52  0.17289 0 -0 0 -0 0 0 0 0 <> <> <>
  53 41 4.421669 6.056995 1.093338 900 21 0.00000 0.00000 1 FFFFFF  H53  0.11304 0 0 0 -0 0 0 0 0 <> <> <>
  54 41 4.150189 7.734656 0.564169 900 21 0.00000 0.00000 1 FFFFFF  H54  0.109 0 0 -0 0 0 0 0 0 <> <> <>
  55 41 4.233233 7.351491 2.300417 900 21 0.00000 0.00000 1 FFFFFF  H55  0.10679 0 0 -0 0 0 0 0 0 <> <> <>
  :::
 } 
 m_bond[61] { 
  # First column is bond index #
  i_m_from
  i_m_to
  i_m_order
  :::
  1 1 2 2
  2 1 5 1
  3 1 37 1
  4 2 3 1
  5 2 23 1
  6 3 4 2
  7 3 6 1
  8 4 9 1
  9 4 5 1
  10 6 7 2
  11 6 14 1
  12 7 8 1
  13 7 10 1
  14 8 12 1
  15 8 9 2
  16 9 13 1
  17 10 11 1
  18 11 12 2
  19 11 42 1
  20 12 24 1
  21 13 15 2
  22 13 35 1
  23 14 36 1
  24 14 18 2
  25 15 25 1
  26 15 16 1
  27 16 34 1
  28 16 17 2
  29 17 21 1
  30 17 35 1
  31 18 19 1
  32 18 26 1
  33 19 20 2
  34 19 33 1
  35 20 22 1
  36 20 36 1
  37 21 27 1
  38 21 28 1
  39 21 29 1
  40 22 30 1
  41 22 31 1
  42 22 32 1
  43 38 39 1
  44 38 43 2
  45 38 50 1
  46 39 40 2
  47 39 51 1
  48 40 41 1
  49 40 44 1
  50 41 42 2
  51 41 46 1
  52 42 43 1
  53 43 52 1
  54 44 45 1
  55 44 47 2
  56 45 46 1
  57 45 48 1
  58 46 49 2
  59 48 53 1
  60 48 54 1
  61 48 55 1
  :::
 } 
} 

f_m_ct { 
 s_m_title
 i_m_ct_stereo_status
 r_j_HOMO-LUMO_Gap_Hartree
 s_m_subgroup_title
 s_m_subgroupid
 b_m_subgroup_collapsed
 i_m_ct_format
 :::
 D58,A36 
  1
  0.05462
  ALL-structures-1320 
  ALL-structures-1320 
  0
  2
 m_atom[50] { 
  # First column is atom index #
  i_m_mmod_type
  r_m_x_coord
  r_m_y_coord
  r_m_z_coord
  i_m_residue_number
  i_m_color
  r_m_charge1
  r_m_charge2
  i_m_atomic_number
  s_m_color_rgb
  s_m_atom_name
  r_j_Atom_Charge_from_ESP
  r_j_Atom_Fukui_Index_f_NN_HOMO
  r_j_Atom_Fukui_Index_f_NN_LUMO
  r_j_Atom_Fukui_Index_f_NS_HOMO
  r_j_Atom_Fukui_Index_f_NS_LUMO
  r_j_Atom_Fukui_Index_f_SN_HOMO
  r_j_Atom_Fukui_Index_f_SN_LUMO
  r_j_Atom_Fukui_Index_f_SS_HOMO
  r_j_Atom_Fukui_Index_f_SS_LUMO
  i_m_minimize_atom_index
  s_matsci_polymer_role
  i_rdk_index
  :::
  1 2 0.405835 -3.438417 -0.750542 900 2 -0.32550 -0.32550 6 A0A0A0  C1  -0.17982 0.0312 0.0072 0.012 -0.012 0 0 0.0192 0.0192 1 tail  <>
  2 2 1.366163 -2.473013 -0.598160 900 2 -0.07380 -0.07380 6 A0A0A0  C2  -0.2211 0.0398 0.0004 0.0197 -0.0197 0 0 0.0201 0.0201 2 <> <>
  3 2 0.791525 -1.177334 -0.284217 900 2 0.02365 0.02365 6 A0A0A0  C3  0.24067 0.0232 0.0088 0.0072 -0.0072 0 0 0.016 0.016 3 <> <>
  4 2 -0.638787 -1.223629 -0.210805 900 2 -0.04005 -0.04005 6 A0A0A0  C4  -0.2055 0.0089 0.0004 0.0042 -0.0042 0 0 0.0046 0.0046 4 <> <>
  5 49 -1.213274 -2.860466 -0.545380 900 13 0.03280 0.03280 16 E1E11E  S5  0.01502 0.0747 0.0022 0.0362 -0.0362 0 0 0.0385 0.0385 5 <> <>
  6 2 1.417657 0.075093 -0.068782 900 2 0.00000 0.00000 6 A0A0A0  C6  -1e-05 0.0966 0.0002 0.0482 -0.0482 0 0 0.0484 0.0484 6 <> <>
  7 2 0.638741 1.223213 0.208279 900 2 -0.04005 -0.04005 6 A0A0A0  C7  -0.00273 0.0059 0.0067 -0.0004 0.0004 0 0 0.0063 0.0063 7 <> <>
  8 2 -0.791675 1.176894 0.281852 900 2 0.02365 0.02365 6 A0A0A0  C8  -0.11745 0.0191 0 0.0095 -0.0095 0 0 0.0096 0.0096 8 <> <>
  9 2 -1.417708 -0.075676 0.066983 900 2 0.00000 0.00000 6 A0A0A0  C9  0.26331 0.1042 0.0121 0.0461 -0.0461 0 0 0.0581 0.0581 9 <> <>
  10 49 1.213206 2.860342 0.541341 900 13 0.03280 0.03280 16 E1E11E  S10  -0.08271 0.0785 0.0012 0.0386 -0.0386 0 0 0.0398 0.0398 10 <> <>
  11 2 -0.405868 3.438450 0.746360 900 2 -0.32550 -0.32550 6 A0A0A0  C11  0.17504 0.0293 0.002 0.0137 -0.0137 0 0 0.0157 0.0157 11 <> <>
  12 2 -1.366136 2.472718 0.595427 900 2 -0.07380 -0.07380 6 A0A0A0  C12  -0.02206 0.052 0.0421 0.0049 -0.0049 0 0 0.0471 0.0471 12 <> <>
  13 2 -2.889253 -0.144740 0.129628 900 2 -0.08430 -0.08430 6 A0A0A0  C13  -0.19472 0.0459 0.0012 0.0224 -0.0224 0 0 0.0236 0.0236 13 <> <>
  14 2 2.889156 0.143588 -0.130627 900 2 -0.08430 -0.08430 6 A0A0A0  C14  -0.134 0.0426 0 0.0213 -0.0213 0 0 0.0213 0.0213 14 <> <>
  15 2 -3.667089 -1.094134 0.806950 900 2 -0.09390 -0.09390 6 A0A0A0  C15  -0.21776 0.0298 0.0014 0.0142 -0.0142 0 0 0.0156 0.0156 15 <> <>
  16 2 -5.044809 -0.907989 0.734691 900 2 0.25260 0.25260 6 A0A0A0  C16  0.26918 0.0201 0.0005 0.0098 -0.0098 0 0 0.0103 0.0103 16 <> <>
  17 2 -5.470644 0.205322 0.009264 900 2 -0.19930 -0.19930 6 A0A0A0  C17  -0.04071 0.0641 0.0019 0.0311 -0.0311 0 0 0.033 0.033 17 <> <>
  18 2 3.667227 1.092714 -0.807784 900 2 -0.09390 -0.09390 6 A0A0A0  C18  -0.23244 0.0298 0 0.0149 -0.0149 0 0 0.0149 0.0149 18 <> <>
  19 2 5.045079 0.907518 -0.733583 900 2 0.25260 0.25260 6 A0A0A0  C19  0.2949 0.0185 -0 0.0092 -0.0092 0 0 0.0092 0.0092 19 <> <>
  20 2 5.470731 -0.204655 -0.006252 900 2 -0.19930 -0.19930 6 A0A0A0  C20  -0.07759 0.062 0 0.031 -0.031 0 0 0.031 0.031 20 <> <>
  21 3 -6.917765 0.592217 -0.190055 900 2 -0.06500 -0.06500 6 A0A0A0  C21  -0.35413 0.0018 0 0.0009 -0.0009 0 0 0.0009 0.0009 21 <> <>
  22 3 6.917829 -0.590934 0.194973 900 2 -0.06500 -0.06500 6 A0A0A0  C22  -0.33239 0.0017 0 0.0008 -0.0008 0 0 0.0008 0.0008 22 <> <>
  23 41 2.425937 -2.647358 -0.708752 900 21 0.12110 0.12110 1 FFFFFF  H23  0.12003 0.0001 0 0.0001 -0.0001 0 0 0.0001 0.0001 23 <> <>
  24 41 -2.425823 2.647246 0.706419 900 21 0.12110 0.12110 1 FFFFFF  H24  0.0216 0.0002 0.0001 0.0001 -0.0001 0 0 0.0001 0.0001 24 <> <>
  25 41 -3.233997 -1.915292 1.357839 900 21 0.12650 0.12650 1 FFFFFF  H25  0.16224 0 0 0 -0 0 0 0 0 25 <> <>
  26 41 3.234117 1.913036 -1.359911 900 21 0.12650 0.12650 1 FFFFFF  H26  0.16609 0 0 0 -0 0 0 0 0 26 <> <>
  27 41 -6.988760 1.495665 -0.795494 900 21 0.06000 0.06000 1 FFFFFF  H27  0.13997 0 0 -0 0 0 0 0 0 27 <> <>
  28 41 -7.395378 0.779146 0.771856 900 21 0.06000 0.06000 1 FFFFFF  H28  0.12012 0.0034 0.0001 0.0017 -0.0017 0 0 0.0018 0.0018 28 <> <>
  29 41 -7.457845 -0.208955 -0.695064 900 21 0.06000 0.06000 1 FFFFFF  H29  0.12121 0.0025 0.0001 0.0012 -0.0012 0 0 0.0013 0.0013 29 <> <>
  30 41 7.455665 0.208304 0.705255 900 21 0.06000 0.06000 1 FFFFFF  H30  0.11667 0.0024 -0 0.0012 -0.0012 0 0 0.0012 0.0012 30 <> <>
  31 41 7.398314 -0.772625 -0.766424 900 21 0.06000 0.06000 1 FFFFFF  H31  0.11596 0.0033 0 0.0017 -0.0017 0 0 0.0017 0.0017 31 <> <>
  32 41 6.988040 -1.497050 0.796365 900 21 0.06000 0.06000 1 FFFFFF  H32  0.14065 -0 0 -0 0 0 0 -0 -0 32 <> <>
  33 56 5.917398 1.749338 -1.335910 900 8 -0.22000 -0.22000 9 00FF7F  F33  -0.19574 0.003 0 0.0015 -0.0015 0 0 0.0015 0.0015 34 <> <>
  34 56 -5.916993 -1.749881 1.337081 900 8 -0.22000 -0.22000 9 00FF7F  F34  -0.19085 0.0033 0.0001 0.0016 -0.0016 0 0 0.0017 0.0017 35 <> <>
  35 112 -3.999207 1.154499 -0.668990 900 13 0.10340 0.10340 34 E1E11E  Se35  0.08742 0.0176 0.0025 0.0075 -0.0075 0 0 0.01 0.01 36 <> <>
  36 112 3.998840 -1.153722 0.671575 900 13 0.10340 0.10340 34 E1E11E  Se36  0.08998 0.0156 0 0.0078 -0.0078 0 0 0.0078 0.0078 37 <> <>
  37 41 0.560252 -4.480698 -0.988911 900 21 0.26180 0.26180 1 FFFFFF  H37  0.20035 0 0 0 -0 0 0 0 0 38 <> <>
  38 2 0.275820 7.124107 1.527050 900 2 0.00000 0.00000 6 A0A0A0  C1  0.48868 0.0012 -0.0087 0.0049 -0.0049 0 0 -0.0037 -0.0037 1 <> 0
  39 2 -1.017818 7.654746 1.706126 900 2 0.00000 0.00000 6 A0A0A0  C2  -0.70376 0.0281 0.1386 -0.0553 0.0553 0 0 0.0833 0.0833 2 head  1
  40 2 -2.112756 6.778593 1.565169 900 2 0.00000 0.00000 6 A0A0A0  C3  0.53018 0.0007 -0.0031 0.0019 -0.0019 0 0 -0.0012 -0.0012 3 <> 2
  41 2 -1.916192 5.410298 1.253757 900 2 0.00000 0.00000 6 A0A0A0  C4  0.23238 0.0092 0.0125 -0.0016 0.0016 0 0 0.0108 0.0108 4 <> 3
  42 2 -0.620050 4.886008 1.076060 900 2 0.00000 0.00000 6 A0A0A0  C5  -0.41023 0.0018 0.1055 -0.0518 0.0518 0 0 0.0537 0.0537 5 <> 4
  43 2 0.470707 5.767560 1.218449 900 2 0.00000 0.00000 6 A0A0A0  C6  0.27682 0.0018 0.0074 -0.0028 0.0028 0 0 0.0046 0.0046 6 <> 5
  44 25 1.735909 5.369931 1.070261 900 43 0.00000 0.00000 7 5757FF  N7  -0.27793 0.0007 0.0974 -0.0484 0.0484 0 0 0.049 0.049 7 <> 6
  45 49 2.625728 6.777327 1.338138 900 13 0.00000 0.00000 16 E1E11E  S8  0.3092 0.0047 0.1765 -0.0859 0.0859 0 0 0.0906 0.0906 8 <> 7
  46 25 1.376731 7.869953 1.638851 900 43 0.00000 0.00000 7 5757FF  N9  -0.42152 0.0117 0.1146 -0.0514 0.0514 0 0 0.0632 0.0632 9 <> 8
  47 25 -3.449524 7.134157 1.707565 900 43 0.00000 0.00000 7 5757FF  N10  -0.41747 0.0037 0.0587 -0.0275 0.0275 0 0 0.0312 0.0312 10 <> 9
  48 101 -4.119495 5.784701 1.441834 900 13 0.00000 0.00000 16 E1E11E  S11  0.31762 0.0036 0.163 -0.0797 0.0797 0 0 0.0833 0.0833 11 <> 10
  49 25 -3.097589 4.684226 1.149953 900 43 0.00000 0.00000 7 5757FF  N12  -0.24949 0.0015 0.0462 -0.0224 0.0224 0 0 0.0238 0.0238 12 <> 11
  50 41 -1.163199 8.697952 1.943260 900 21 0.00000 0.00000 1 FFFFFF  H14  0.26683 0 0 0 -0 0 0 0 0 14 <> <>
  :::
 } 
 m_bond[57] { 
  # First column is bond index #
  i_m_from
  i_m_to
  i_m_order
  :::
  1 1 2 2
  2 1 5 1
  3 1 37 1
  4 2 3 1
  5 2 23 1
  6 3 4 2
  7 3 6 1
  8 4 9 1
  9 4 5 1
  10 6 7 2
  11 6 14 1
  12 7 8 1
  13 7 10 1
  14 8 12 1
  15 8 9 2
  16 9 13 1
  17 10 11 1
  18 11 12 2
  19 11 42 1
  20 12 24 1
  21 13 15 2
  22 13 35 1
  23 14 36 1
  24 14 18 2
  25 15 25 1
  26 15 16 1
  27 16 34 1
  28 16 17 2
  29 17 21 1
  30 17 35 1
  31 18 19 1
  32 18 26 1
  33 19 20 2
  34 19 33 1
  35 20 22 1
  36 20 36 1
  37 21 27 1
  38 21 28 1
  39 21 29 1
  40 22 30 1
  41 22 31 1
  42 22 32 1
  43 38 39 1
  44 38 43 1
  45 38 46 2
  46 39 40 2
  47 39 50 1
  48 40 41 1
  49 40 47 1
  50 41 42 2
  51 41 49 1
  52 42 43 1
  53 43 44 2
  54 44 45 1
  55 45 46 1
  56 47 48 2
  57 48 49 2
  :::
 } 
} 

f_m_ct { 
 s_m_title
 i_m_ct_stereo_status
 r_j_HOMO-LUMO_Gap_Hartree
 s_m_subgroup_title
 s_m_subgroupid
 b_m_subgroup_collapsed
 i_m_ct_format
 :::
 D58,A37 
  1
  0.10632
  ALL-structures-1320 
  ALL-structures-1320 
  0
  2
 m_atom[52] { 
  # First column is atom index #
  i_m_mmod_type
  r_m_x_coord
  r_m_y_coord
  r_m_z_coord
  i_m_residue_number
  i_m_color
  r_m_charge1
  r_m_charge2
  i_m_atomic_number
  s_m_color_rgb
  s_m_atom_name
  r_j_Atom_Charge_from_ESP
  r_j_Atom_Fukui_Index_f_NN_HOMO
  r_j_Atom_Fukui_Index_f_NN_LUMO
  r_j_Atom_Fukui_Index_f_NS_HOMO
  r_j_Atom_Fukui_Index_f_NS_LUMO
  r_j_Atom_Fukui_Index_f_SN_HOMO
  r_j_Atom_Fukui_Index_f_SN_LUMO
  r_j_Atom_Fukui_Index_f_SS_HOMO
  r_j_Atom_Fukui_Index_f_SS_LUMO
  i_m_minimize_atom_index
  s_matsci_polymer_role
  i_rdk_index
  :::
  1 2 0.405835 -3.438417 -0.750542 900 2 -0.32550 -0.32550 6 A0A0A0  C1  -0.21387 0.029 0.0547 -0.0129 0.0129 0 0 0.0418 0.0418 1 tail  <>
  2 2 1.366163 -2.473013 -0.598160 900 2 -0.07380 -0.07380 6 A0A0A0  C2  -0.19372 0.0417 0.0064 0.0177 -0.0177 0 0 0.024 0.024 2 <> <>
  3 2 0.791525 -1.177334 -0.284217 900 2 0.02365 0.02365 6 A0A0A0  C3  0.23507 0.0201 0.051 -0.0155 0.0155 0 0 0.0356 0.0356 3 <> <>
  4 2 -0.638787 -1.223629 -0.210805 900 2 -0.04005 -0.04005 6 A0A0A0  C4  -0.16909 0.0101 0.0046 0.0027 -0.0027 0 0 0.0073 0.0073 4 <> <>
  5 49 -1.213274 -2.860466 -0.545380 900 13 0.03280 0.03280 16 E1E11E  S5  0.02915 0.0783 0.008 0.0352 -0.0352 0 0 0.0431 0.0431 5 <> <>
  6 2 1.417657 0.075093 -0.068782 900 2 0.00000 0.00000 6 A0A0A0  C6  -0.06395 0.0998 0.0358 0.032 -0.032 0 0 0.0678 0.0678 6 <> <>
  7 2 0.638741 1.223213 0.208279 900 2 -0.04005 -0.04005 6 A0A0A0  C7  0.04628 0.0114 0.0065 0.0025 -0.0025 0 0 0.009 0.009 7 <> <>
  8 2 -0.791675 1.176894 0.281852 900 2 0.02365 0.02365 6 A0A0A0  C8  -0.01775 0.0209 0.028 -0.0036 0.0036 0 0 0.0245 0.0245 8 <> <>
  9 2 -1.417708 -0.075676 0.066983 900 2 0.00000 0.00000 6 A0A0A0  C9  0.18286 0.1034 0.0688 0.0173 -0.0173 0 0 0.0861 0.0861 9 <> <>
  10 49 1.213206 2.860342 0.541341 900 13 0.03280 0.03280 16 E1E11E  S10  -0.03248 0.0778 0.0362 0.0208 -0.0208 0 0 0.057 0.057 10 <> <>
  11 2 -0.405868 3.438450 0.746360 900 2 -0.32550 -0.32550 6 A0A0A0  C11  -0.03049 0.0238 0.0683 -0.0223 0.0223 0 0 0.046 0.046 11 <> <>
  12 2 -1.366136 2.472718 0.595427 900 2 -0.07380 -0.07380 6 A0A0A0  C12  -0.13862 0.0396 0.1029 -0.0316 0.0316 0 0 0.0712 0.0712 12 <> <>
  13 2 -2.889253 -0.144740 0.129628 900 2 -0.08430 -0.08430 6 A0A0A0  C13  -0.17145 0.0486 0.0125 0.0181 -0.0181 0 0 0.0306 0.0306 13 <> <>
  14 2 2.889156 0.143588 -0.130627 900 2 -0.08430 -0.08430 6 A0A0A0  C14  -0.10494 0.056 0.0057 0.0251 -0.0251 0 0 0.0309 0.0309 14 <> <>
  15 2 -3.667089 -1.094134 0.806950 900 2 -0.09390 -0.09390 6 A0A0A0  C15  -0.23275 0.0319 0.0196 0.0062 -0.0062 0 0 0.0258 0.0258 15 <> <>
  16 2 -5.044809 -0.907989 0.734691 900 2 0.25260 0.25260 6 A0A0A0  C16  0.27508 0.0215 -0.0003 0.0109 -0.0109 0 0 0.0106 0.0106 16 <> <>
  17 2 -5.470644 0.205322 0.009264 900 2 -0.19930 -0.19930 6 A0A0A0  C17  -0.04631 0.0701 0.0148 0.0277 -0.0277 0 0 0.0425 0.0425 17 <> <>
  18 2 3.667227 1.092714 -0.807784 900 2 -0.09390 -0.09390 6 A0A0A0  C18  -0.24394 0.0324 0.0106 0.0109 -0.0109 0 0 0.0215 0.0215 18 <> <>
  19 2 5.045079 0.907518 -0.733583 900 2 0.25260 0.25260 6 A0A0A0  C19  0.28587 0.0244 -0.0001 0.0123 -0.0123 0 0 0.0122 0.0122 19 <> <>
  20 2 5.470731 -0.204655 -0.006252 900 2 -0.19930 -0.19930 6 A0A0A0  C20  -0.06693 0.0759 0.0081 0.0339 -0.0339 0 0 0.042 0.042 20 <> <>
  21 3 -6.917765 0.592217 -0.190055 900 2 -0.06500 -0.06500 6 A0A0A0  C21  -0.34514 0.002 0.0013 0.0003 -0.0003 0 0 0.0016 0.0016 21 <> <>
  22 3 6.917829 -0.590934 0.194973 900 2 -0.06500 -0.06500 6 A0A0A0  C22  -0.33824 0.0021 0.0009 0.0006 -0.0006 0 0 0.0015 0.0015 22 <> <>
  23 41 2.425937 -2.647358 -0.708752 900 21 0.12110 0.12110 1 FFFFFF  H23  0.11542 0.0002 0.0002 -0 0 0 0 0.0002 0.0002 23 <> <>
  24 41 -2.425823 2.647246 0.706419 900 21 0.12110 0.12110 1 FFFFFF  H24  0.12508 0.0002 0.0003 -0.0001 0.0001 0 0 0.0002 0.0002 24 <> <>
  25 41 -3.233997 -1.915292 1.357839 900 21 0.12650 0.12650 1 FFFFFF  H25  0.16694 0 0.0001 -0 0 0 0 0.0001 0.0001 25 <> <>
  26 41 3.234117 1.913036 -1.359911 900 21 0.12650 0.12650 1 FFFFFF  H26  0.17385 0 0.0002 -0.0001 0.0001 0 0 0.0001 0.0001 26 <> <>
  27 41 -6.988760 1.495665 -0.795494 900 21 0.06000 0.06000 1 FFFFFF  H27  0.14414 0 0.0001 -0 0 0 0 0 0 27 <> <>
  28 41 -7.395378 0.779146 0.771856 900 21 0.06000 0.06000 1 FFFFFF  H28  0.1216 0.0038 0.0008 0.0015 -0.0015 0 0 0.0023 0.0023 28 <> <>
  29 41 -7.457845 -0.208955 -0.695064 900 21 0.06000 0.06000 1 FFFFFF  H29  0.11701 0.0027 0.0005 0.0011 -0.0011 0 0 0.0016 0.0016 29 <> <>
  30 41 7.455665 0.208304 0.705255 900 21 0.06000 0.06000 1 FFFFFF  H30  0.11932 0.003 0.0003 0.0014 -0.0014 0 0 0.0017 0.0017 30 <> <>
  31 41 7.398314 -0.772625 -0.766424 900 21 0.06000 0.06000 1 FFFFFF  H31  0.11847 0.004 0.0005 0.0018 -0.0018 0 0 0.0022 0.0022 31 <> <>
  32 41 6.988040 -1.497050 0.796365 900 21 0.06000 0.06000 1 FFFFFF  H32  0.14199 -0 -0 -0 0 0 0 -0 -0 32 <> <>
  33 56 5.917398 1.749338 -1.335910 900 8 -0.22000 -0.22000 9 00FF7F  F33  -0.19152 0.0041 0.0001 0.002 -0.002 0 0 0.0021 0.0021 34 <> <>
  34 56 -5.916993 -1.749881 1.337081 900 8 -0.22000 -0.22000 9 00FF7F  F34  -0.18937 0.0036 0.0002 0.0017 -0.0017 0 0 0.0019 0.0019 35 <> <>
  35 112 -3.999207 1.154499 -0.668990 900 13 0.10340 0.10340 34 E1E11E  Se35  0.08184 0.017 0.0246 -0.0038 0.0038 0 0 0.0208 0.0208 36 <> <>
  36 112 3.998840 -1.153722 0.671575 900 13 0.10340 0.10340 34 E1E11E  Se36  0.08774 0.0176 0.0114 0.0031 -0.0031 0 0 0.0145 0.0145 37 <> <>
  37 41 0.560252 -4.480698 -0.988911 900 21 0.26180 0.26180 1 FFFFFF  H37  0.21028 0 0 0 -0 0 0 0 0 38 <> <>
  38 2 -0.867344 11.533606 2.554920 900 2 0.00000 0.00000 6 A0A0A0  C38  0.13992 0.0022 0.0517 -0.0248 0.0248 0 0 0.027 0.027 1 head  0
  39 49 0.756187 10.919627 2.341771 900 13 0.00000 0.00000 16 E1E11E  S39  -0.05157 0.0001 0.0093 -0.0046 0.0046 0 0 0.0047 0.0047 2 <> 1
  40 2 0.050423 9.340145 2.026958 900 2 0.00000 0.00000 6 A0A0A0  C40  0.01576 0.0014 0.0012 0.0001 -0.0001 0 0 0.0013 0.0013 3 <> 2
  41 2 -1.367622 9.441694 2.117192 900 2 0.00000 0.00000 6 A0A0A0  C41  0.50825 0.0026 0.0285 -0.0129 0.0129 0 0 0.0155 0.0155 4 <> 3
  42 25 -1.846325 10.680079 2.413383 900 43 0.00000 0.00000 7 5757FF  N42  -0.57204 0.0001 0.0049 -0.0024 0.0024 0 0 0.0025 0.0025 5 <> 4
  43 2 0.666379 8.115875 1.727317 900 2 0.00000 0.00000 6 A0A0A0  C43  -0.31464 0.0019 0.0517 -0.0249 0.0249 0 0 0.0268 0.0268 6 <> 5
  44 2 -0.119771 6.977920 1.513788 900 2 0.00000 0.00000 6 A0A0A0  C44  0.18936 0.0024 0.0086 -0.0031 0.0031 0 0 0.0055 0.0055 7 <> 6
  45 2 -1.537816 7.079469 1.604023 900 2 0.00000 0.00000 6 A0A0A0  C45  0.17838 0.0025 0.0131 -0.0053 0.0053 0 0 0.0078 0.0078 8 <> 7
  46 2 -2.153772 8.303739 1.903662 900 2 0.00000 0.00000 6 A0A0A0  C46  -0.50234 0.0001 0.0212 -0.0106 0.0106 0 0 0.0107 0.0107 9 <> 8
  47 25 0.358931 5.739536 1.217598 900 43 0.00000 0.00000 7 5757FF  N47  -0.40169 0.0054 0.0767 -0.0356 0.0356 0 0 0.041 0.041 10 <> 9
  48 2 -0.620050 4.886008 1.076060 900 2 0.00000 0.00000 6 A0A0A0  C48  0.28142 0.0006 0.1034 -0.0514 0.0514 0 0 0.052 0.052 11 <> 10
  49 49 -2.243582 5.499989 1.289209 900 13 0.00000 0.00000 16 E1E11E  S49  -0.09085 0.0035 0.0461 -0.0213 0.0213 0 0 0.0248 0.0248 12 <> 11
  50 41 -1.022032 12.579070 2.793038 900 21 0.00000 0.00000 1 FFFFFF  H50  0.15056 -0 -0 0 -0 0 0 -0 -0 14 <> <>
  51 41 1.741997 8.048331 1.660966 900 21 0.00000 0.00000 1 FFFFFF  H51  0.22345 0 0 0 -0 0 0 0 0 15 <> <>
  52 41 -3.229391 8.371284 1.970015 900 21 0.00000 0.00000 1 FFFFFF  H52  0.25857 0 -0 0 -0 0 0 -0 -0 16 <> <>
  :::
 } 
 m_bond[59] { 
  # First column is bond index #
  i_m_from
  i_m_to
  i_m_order
  :::
  1 1 2 2
  2 1 5 1
  3 1 37 1
  4 2 3 1
  5 2 23 1
  6 3 4 2
  7 3 6 1
  8 4 9 1
  9 4 5 1
  10 6 7 2
  11 6 14 1
  12 7 8 1
  13 7 10 1
  14 8 12 1
  15 8 9 2
  16 9 13 1
  17 10 11 1
  18 11 12 2
  19 11 48 1
  20 12 24 1
  21 13 15 2
  22 13 35 1
  23 14 36 1
  24 14 18 2
  25 15 25 1
  26 15 16 1
  27 16 34 1
  28 16 17 2
  29 17 21 1
  30 17 35 1
  31 18 19 1
  32 18 26 1
  33 19 20 2
  34 19 33 1
  35 20 22 1
  36 20 36 1
  37 21 27 1
  38 21 28 1
  39 21 29 1
  40 22 30 1
  41 22 31 1
  42 22 32 1
  43 38 39 1
  44 38 42 2
  45 38 50 1
  46 39 40 1
  47 40 41 1
  48 40 43 2
  49 41 42 1
  50 41 46 2
  51 43 44 1
  52 43 51 1
  53 44 45 2
  54 44 47 1
  55 45 46 1
  56 45 49 1
  57 46 52 1
  58 47 48 2
  59 48 49 1
  :::
 } 
} 

f_m_ct { 
 s_m_title
 i_m_ct_stereo_status
 r_j_HOMO-LUMO_Gap_Hartree
 s_m_subgroup_title
 s_m_subgroupid
 b_m_subgroup_collapsed
 i_m_ct_format
 :::
 D58,A38 
  1
  0.10728
  ALL-structures-1320 
  ALL-structures-1320 
  0
  2
 m_atom[56] { 
  # First column is atom index #
  i_m_mmod_type
  r_m_x_coord
  r_m_y_coord
  r_m_z_coord
  i_m_residue_number
  i_m_color
  r_m_charge1
  r_m_charge2
  i_m_atomic_number
  s_m_color_rgb
  s_m_atom_name
  r_j_Atom_Charge_from_ESP
  r_j_Atom_Fukui_Index_f_NN_HOMO
  r_j_Atom_Fukui_Index_f_NN_LUMO
  r_j_Atom_Fukui_Index_f_NS_HOMO
  r_j_Atom_Fukui_Index_f_NS_LUMO
  r_j_Atom_Fukui_Index_f_SN_HOMO
  r_j_Atom_Fukui_Index_f_SN_LUMO
  r_j_Atom_Fukui_Index_f_SS_HOMO
  r_j_Atom_Fukui_Index_f_SS_LUMO
  i_m_minimize_atom_index
  s_matsci_polymer_role
  i_rdk_index
  :::
  1 2 0.405835 -3.438417 -0.750542 900 2 -0.32550 -0.32550 6 A0A0A0  C1  -0.18573 0.0365 0.0453 -0.0044 0.0044 0 0 0.0409 0.0409 1 tail  <>
  2 2 1.366163 -2.473013 -0.598160 900 2 -0.07380 -0.07380 6 A0A0A0  C2  -0.22818 0.0375 0.0067 0.0154 -0.0154 0 0 0.0221 0.0221 2 <> <>
  3 2 0.791525 -1.177334 -0.284217 900 2 0.02365 0.02365 6 A0A0A0  C3  0.28769 0.0278 0.0374 -0.0048 0.0048 0 0 0.0326 0.0326 3 <> <>
  4 2 -0.638787 -1.223629 -0.210805 900 2 -0.04005 -0.04005 6 A0A0A0  C4  -0.25364 0.0053 0.007 -0.0009 0.0009 0 0 0.0061 0.0061 4 <> <>
  5 49 -1.213274 -2.860466 -0.545380 900 13 0.03280 0.03280 16 E1E11E  S5  0.01858 0.0686 0.005 0.0318 -0.0318 0 0 0.0368 0.0368 5 <> <>
  6 2 1.417657 0.075093 -0.068782 900 2 0.00000 0.00000 6 A0A0A0  C6  -0.10609 0.0832 0.0402 0.0215 -0.0215 0 0 0.0617 0.0617 6 <> <>
  7 2 0.638741 1.223213 0.208279 900 2 -0.04005 -0.04005 6 A0A0A0  C7  0.18186 0.0017 0.0037 -0.001 0.001 0 0 0.0027 0.0027 7 <> <>
  8 2 -0.791675 1.176894 0.281852 900 2 0.02365 0.02365 6 A0A0A0  C8  -0.34334 0.0223 0.0177 0.0023 -0.0023 0 0 0.02 0.02 8 <> <>
  9 2 -1.417708 -0.075676 0.066983 900 2 0.00000 0.00000 6 A0A0A0  C9  0.38884 0.1058 0.057 0.0244 -0.0244 0 0 0.0814 0.0814 9 <> <>
  10 49 1.213206 2.860342 0.541341 900 13 0.03280 0.03280 16 E1E11E  S10  -0.16623 0.0585 0.0216 0.0185 -0.0185 0 0 0.04 0.04 10 <> <>
  11 2 -0.405868 3.438450 0.746360 900 2 -0.32550 -0.32550 6 A0A0A0  C11  0.12246 0.04 0.0489 -0.0045 0.0045 0 0 0.0444 0.0444 11 <> <>
  12 2 -1.366136 2.472718 0.595427 900 2 -0.07380 -0.07380 6 A0A0A0  C12  0.11939 0.0743 0.0623 0.006 -0.006 0 0 0.0683 0.0683 12 <> <>
  13 2 -2.889253 -0.144740 0.129628 900 2 -0.08430 -0.08430 6 A0A0A0  C13  -0.23233 0.0424 0.0082 0.0171 -0.0171 0 0 0.0253 0.0253 13 <> <>
  14 2 2.889156 0.143588 -0.130627 900 2 -0.08430 -0.08430 6 A0A0A0  C14  -0.09409 0.03 0.0056 0.0122 -0.0122 0 0 0.0178 0.0178 14 <> <>
  15 2 -3.667089 -1.094134 0.806950 900 2 -0.09390 -0.09390 6 A0A0A0  C15  -0.20504 0.0284 0.0188 0.0048 -0.0048 0 0 0.0236 0.0236 15 <> <>
  16 2 -5.044809 -0.907989 0.734691 900 2 0.25260 0.25260 6 A0A0A0  C16  0.25746 0.0187 -0.0004 0.0095 -0.0095 0 0 0.0091 0.0091 16 <> <>
  17 2 -5.470644 0.205322 0.009264 900 2 -0.19930 -0.19930 6 A0A0A0  C17  -0.0238 0.0592 0.0133 0.023 -0.023 0 0 0.0362 0.0362 17 <> <>
  18 2 3.667227 1.092714 -0.807784 900 2 -0.09390 -0.09390 6 A0A0A0  C18  -0.23269 0.0228 0.0138 0.0045 -0.0045 0 0 0.0183 0.0183 18 <> <>
  19 2 5.045079 0.907518 -0.733583 900 2 0.25260 0.25260 6 A0A0A0  C19  0.29886 0.0134 -0.0005 0.007 -0.007 0 0 0.0065 0.0065 19 <> <>
  20 2 5.470731 -0.204655 -0.006252 900 2 -0.19930 -0.19930 6 A0A0A0  C20  -0.09853 0.0452 0.0106 0.0173 -0.0173 0 0 0.0279 0.0279 20 <> <>
  21 3 -6.917765 0.592217 -0.190055 900 2 -0.06500 -0.06500 6 A0A0A0  C21  -0.3754 0.0017 0.0013 0.0002 -0.0002 0 0 0.0015 0.0015 21 <> <>
  22 3 6.917829 -0.590934 0.194973 900 2 -0.06500 -0.06500 6 A0A0A0  C22  -0.31808 0.0013 0.001 0.0001 -0.0001 0 0 0.0011 0.0011 22 <> <>
  23 41 2.425937 -2.647358 -0.708752 900 21 0.12110 0.12110 1 FFFFFF  H23  0.11889 0.0001 0.0001 -0 0 0 0 0.0001 0.0001 23 <> <>
  24 41 -2.425823 2.647246 0.706419 900 21 0.12110 0.12110 1 FFFFFF  H24  0.03741 0.0002 0.0004 -0.0001 0.0001 0 0 0.0003 0.0003 24 <> <>
  25 41 -3.233997 -1.915292 1.357839 900 21 0.12650 0.12650 1 FFFFFF  H25  0.1582 0 0.0001 -0 0 0 0 0.0001 0.0001 25 <> <>
  26 41 3.234117 1.913036 -1.359911 900 21 0.12650 0.12650 1 FFFFFF  H26  0.15299 0 0.0001 -0.0001 0.0001 0 0 0.0001 0.0001 26 <> <>
  27 41 -6.988760 1.495665 -0.795494 900 21 0.06000 0.06000 1 FFFFFF  H27  0.14843 0 0.0001 -0 0 0 0 0 0 27 <> <>
  28 41 -7.395378 0.779146 0.771856 900 21 0.06000 0.06000 1 FFFFFF  H28  0.1269 0.0031 0.0008 0.0012 -0.0012 0 0 0.002 0.002 28 <> <>
  29 41 -7.457845 -0.208955 -0.695064 900 21 0.06000 0.06000 1 FFFFFF  H29  0.12209 0.0023 0.0004 0.0009 -0.0009 0 0 0.0014 0.0014 29 <> <>
  30 41 7.455665 0.208304 0.705255 900 21 0.06000 0.06000 1 FFFFFF  H30  0.11441 0.0017 0.0003 0.0007 -0.0007 0 0 0.001 0.001 30 <> <>
  31 41 7.398314 -0.772625 -0.766424 900 21 0.06000 0.06000 1 FFFFFF  H31  0.11365 0.0024 0.0006 0.0009 -0.0009 0 0 0.0015 0.0015 31 <> <>
  32 41 6.988040 -1.497050 0.796365 900 21 0.06000 0.06000 1 FFFFFF  H32  0.13863 0 0 -0 0 0 0 0 0 32 <> <>
  33 56 5.917398 1.749338 -1.335910 900 8 -0.22000 -0.22000 9 00FF7F  F33  -0.19333 0.0022 0.0001 0.0011 -0.0011 0 0 0.0011 0.0011 34 <> <>
  34 56 -5.916993 -1.749881 1.337081 900 8 -0.22000 -0.22000 9 00FF7F  F34  -0.19039 0.0031 0.0001 0.0015 -0.0015 0 0 0.0016 0.0016 35 <> <>
  35 112 -3.999207 1.154499 -0.668990 900 13 0.10340 0.10340 34 E1E11E  Se35  0.0734 0.0177 0.0209 -0.0016 0.0016 0 0 0.0193 0.0193 36 <> <>
  36 112 3.998840 -1.153722 0.671575 900 13 0.10340 0.10340 34 E1E11E  Se36  0.09667 0.0131 0.0132 -0.0001 0.0001 0 0 0.0131 0.0131 37 <> <>
  37 41 0.560252 -4.480698 -0.988911 900 21 0.26180 0.26180 1 FFFFFF  H37  0.20058 0 -0 0 -0 0 0 0 0 38 <> <>
  38 2 -1.909685 5.425965 1.256903 900 2 0.00000 0.00000 6 A0A0A0  C1  0.17819 0.0001 0.0045 -0.0022 0.0022 0 0 0.0023 0.0023 1 <> 0
  39 2 -0.620050 4.886008 1.076060 900 2 0.00000 0.00000 6 A0A0A0  C2  -0.38214 0.0179 0.07 -0.026 0.026 0 0 0.044 0.044 2 <> 1
  40 2 0.450980 5.787291 1.243425 900 2 0.00000 0.00000 6 A0A0A0  C3  0.34387 0.0274 0.0769 -0.0248 0.0248 0 0 0.0522 0.0522 3 <> 2
  41 2 0.246594 7.126990 1.551435 900 2 0.00000 0.00000 6 A0A0A0  C4  0.36931 0.0013 0.0323 -0.0155 0.0155 0 0 0.0168 0.0168 4 <> 3
  42 2 -1.043633 7.663583 1.738301 900 2 0.00000 0.00000 6 A0A0A0  C5  -0.66907 0.0065 0.1294 -0.0614 0.0614 0 0 0.068 0.068 5 head  4
  43 2 -2.112980 6.759122 1.577399 900 2 0.00000 0.00000 6 A0A0A0  C6  0.49739 0.0028 -0.0018 0.0023 -0.0023 0 0 0.0005 0.0005 6 <> 5
  44 25 -3.409924 7.027037 1.697474 900 43 0.00000 0.00000 7 5757FF  N7  -0.55521 0.0009 0.0557 -0.0274 0.0274 0 0 0.0283 0.0283 7 <> 6
  45 25 -3.950239 5.792876 1.433666 900 43 0.00000 0.00000 7 5757FF  N8  0.53862 0.0017 0.0612 -0.0298 0.0298 0 0 0.0315 0.0315 8 <> 7
  46 25 -3.067058 4.778748 1.157711 900 43 0.00000 0.00000 7 5757FF  N9  -0.44561 0.0064 0.0374 -0.0155 0.0155 0 0 0.0219 0.0219 9 <> 8
  47 3 -5.393055 5.569877 1.446049 900 2 0.00000 0.00000 6 A0A0A0  C10  -0.45711 0.0002 0.0036 -0.0017 0.0017 0 0 0.0019 0.0019 10 <> 9
  48 25 1.810963 5.531109 1.151796 900 43 0.00000 0.00000 7 5757FF  N11  -0.39073 0.0353 0.0274 0.0039 -0.0039 0 0 0.0313 0.0313 11 <> 10
  49 16 2.476452 6.785759 1.379677 900 70 0.00000 0.00000 8 FF2F2F  O12  -0.11435 0.0168 0.004 0.0064 -0.0064 0 0 0.0104 0.0104 12 <> 11
  50 25 1.467240 7.781723 1.621717 900 43 0.00000 0.00000 7 5757FF  N13  -0.50972 0.0094 0.0168 -0.0037 0.0037 0 0 0.0131 0.0131 13 <> 12
  51 41 -1.207119 8.703491 1.975548 900 21 0.00000 0.00000 1 FFFFFF  H15  0.28308 0 0 0 -0 0 0 0 0 15 <> <>
  52 41 -5.601375 4.525928 1.211797 900 21 0.00000 0.00000 1 FFFFFF  H16  0.18355 0 0.0001 -0 0 0 0 0.0001 0.0001 16 <> <>
  53 41 -5.788827 5.806598 2.433687 900 21 0.00000 0.00000 1 FFFFFF  H17  0.15887 0.0001 0.005 -0.0025 0.0025 0 0 0.0026 0.0026 17 <> <>
  54 41 -5.866135 6.210619 0.701908 900 21 0.00000 0.00000 1 FFFFFF  H18  0.16321 0.0001 0.0045 -0.0022 0.0022 0 0 0.0023 0.0023 18 <> <>
  55 43 2.130194 5.164763 0.264451 900 21 0.00000 0.00000 1 FFFFFF  H19  0.3778 0.0019 0.006 -0.0021 0.0021 0 0 0.0039 0.0039 19 <> <>
  56 43 1.675464 8.229176 2.504848 900 21 0.00000 0.00000 1 FFFFFF  H20  0.39954 0.0006 0.0051 -0.0023 0.0023 0 0 0.0028 0.0028 20 <> <>
  :::
 } 
 m_bond[63] { 
  # First column is bond index #
  i_m_from
  i_m_to
  i_m_order
  :::
  1 1 2 2
  2 1 5 1
  3 1 37 1
  4 2 3 1
  5 2 23 1
  6 3 4 2
  7 3 6 1
  8 4 9 1
  9 4 5 1
  10 6 7 2
  11 6 14 1
  12 7 8 1
  13 7 10 1
  14 8 12 1
  15 8 9 2
  16 9 13 1
  17 10 11 1
  18 11 12 2
  19 11 39 1
  20 12 24 1
  21 13 15 2
  22 13 35 1
  23 14 36 1
  24 14 18 2
  25 15 25 1
  26 15 16 1
  27 16 34 1
  28 16 17 2
  29 17 21 1
  30 17 35 1
  31 18 19 1
  32 18 26 1
  33 19 20 2
  34 19 33 1
  35 20 22 1
  36 20 36 1
  37 21 27 1
  38 21 28 1
  39 21 29 1
  40 22 30 1
  41 22 31 1
  42 22 32 1
  43 38 39 1
  44 38 43 1
  45 38 46 2
  46 39 40 2
  47 40 41 1
  48 40 48 1
  49 41 42 2
  50 41 50 1
  51 42 43 1
  52 42 51 1
  53 43 44 2
  54 44 45 1
  55 45 46 1
  56 45 47 1
  57 47 52 1
  58 47 53 1
  59 47 54 1
  60 48 49 1
  61 48 55 1
  62 49 50 1
  63 50 56 1
  :::
 } 
} 

f_m_ct { 
 s_m_title
 i_m_ct_stereo_status
 r_j_HOMO-LUMO_Gap_Hartree
 s_m_subgroup_title
 s_m_subgroupid
 b_m_subgroup_collapsed
 i_m_ct_format
 :::
 D58,A39 
  1
  0.10584
  ALL-structures-1320 
  ALL-structures-1320 
  0
  2
 m_atom[60] { 
  # First column is atom index #
  i_m_mmod_type
  r_m_x_coord
  r_m_y_coord
  r_m_z_coord
  i_m_residue_number
  i_m_color
  r_m_charge1
  r_m_charge2
  i_m_atomic_number
  s_m_color_rgb
  s_m_atom_name
  r_j_Atom_Charge_from_ESP
  r_j_Atom_Fukui_Index_f_NN_HOMO
  r_j_Atom_Fukui_Index_f_NN_LUMO
  r_j_Atom_Fukui_Index_f_NS_HOMO
  r_j_Atom_Fukui_Index_f_NS_LUMO
  r_j_Atom_Fukui_Index_f_SN_HOMO
  r_j_Atom_Fukui_Index_f_SN_LUMO
  r_j_Atom_Fukui_Index_f_SS_HOMO
  r_j_Atom_Fukui_Index_f_SS_LUMO
  i_m_minimize_atom_index
  s_matsci_polymer_role
  i_rdk_index
  :::
  1 2 0.405835 -3.438417 -0.750542 900 2 -0.32550 -0.32550 6 A0A0A0  C1  -0.19222 0.0151 0.0677 -0.0263 0.0263 0 0 0.0414 0.0414 1 tail  <>
  2 2 1.366163 -2.473013 -0.598160 900 2 -0.07380 -0.07380 6 A0A0A0  C2  -0.23237 0.0088 0.0146 -0.0029 0.0029 0 0 0.0117 0.0117 2 <> <>
  3 2 0.791525 -1.177334 -0.284217 900 2 0.02365 0.02365 6 A0A0A0  C3  0.28705 0.0145 0.0513 -0.0184 0.0184 0 0 0.0329 0.0329 3 <> <>
  4 2 -0.638787 -1.223629 -0.210805 900 2 -0.04005 -0.04005 6 A0A0A0  C4  -0.24578 0.0002 0.0113 -0.0055 0.0055 0 0 0.0058 0.0058 4 <> <>
  5 49 -1.213274 -2.860466 -0.545380 900 13 0.03280 0.03280 16 E1E11E  S5  0.02031 0.0169 0.0067 0.0051 -0.0051 0 0 0.0118 0.0118 5 <> <>
  6 2 1.417657 0.075093 -0.068782 900 2 0.00000 0.00000 6 A0A0A0  C6  -0.09136 0.0169 0.0736 -0.0284 0.0284 0 0 0.0452 0.0452 6 <> <>
  7 2 0.638741 1.223213 0.208279 900 2 -0.04005 -0.04005 6 A0A0A0  C7  0.15674 0.0033 0.0074 -0.0021 0.0021 0 0 0.0054 0.0054 7 <> <>
  8 2 -0.791675 1.176894 0.281852 900 2 0.02365 0.02365 6 A0A0A0  C8  -0.29534 0.0054 0.0362 -0.0154 0.0154 0 0 0.0208 0.0208 8 <> <>
  9 2 -1.417708 -0.075676 0.066983 900 2 0.00000 0.00000 6 A0A0A0  C9  0.35568 0.0351 0.0873 -0.0261 0.0261 0 0 0.0612 0.0612 9 <> <>
  10 49 1.213206 2.860342 0.541341 900 13 0.03280 0.03280 16 E1E11E  S10  -0.15328 0.0088 0.0154 -0.0033 0.0033 0 0 0.0121 0.0121 10 <> <>
  11 2 -0.405868 3.438450 0.746360 900 2 -0.32550 -0.32550 6 A0A0A0  C11  0.03594 0.0143 0.0627 -0.0242 0.0242 0 0 0.0385 0.0385 11 <> <>
  12 2 -1.366136 2.472718 0.595427 900 2 -0.07380 -0.07380 6 A0A0A0  C12  0.12077 0.0558 0.0417 0.0071 -0.0071 0 0 0.0488 0.0488 12 <> <>
  13 2 -2.889253 -0.144740 0.129628 900 2 -0.08430 -0.08430 6 A0A0A0  C13  -0.22983 0.0109 0.0157 -0.0024 0.0024 0 0 0.0133 0.0133 13 <> <>
  14 2 2.889156 0.143588 -0.130627 900 2 -0.08430 -0.08430 6 A0A0A0  C14  -0.12614 0.0033 0.0178 -0.0072 0.0072 0 0 0.0105 0.0105 14 <> <>
  15 2 -3.667089 -1.094134 0.806950 900 2 -0.09390 -0.09390 6 A0A0A0  C15  -0.20671 0.0069 0.0352 -0.0142 0.0142 0 0 0.021 0.021 15 <> <>
  16 2 -5.044809 -0.907989 0.734691 900 2 0.25260 0.25260 6 A0A0A0  C16  0.25303 0.0044 -0.0005 0.0025 -0.0025 0 0 0.0019 0.0019 16 <> <>
  17 2 -5.470644 0.205322 0.009264 900 2 -0.19930 -0.19930 6 A0A0A0  C17  -0.01158 0.0132 0.0255 -0.0061 0.0061 0 0 0.0193 0.0193 17 <> <>
  18 2 3.667227 1.092714 -0.807784 900 2 -0.09390 -0.09390 6 A0A0A0  C18  -0.2115 0.0039 0.0378 -0.017 0.017 0 0 0.0209 0.0209 18 <> <>
  19 2 5.045079 0.907518 -0.733583 900 2 0.25260 0.25260 6 A0A0A0  C19  0.29172 0.0014 -0.0009 0.0011 -0.0011 0 0 0.0003 0.0003 19 <> <>
  20 2 5.470731 -0.204655 -0.006252 900 2 -0.19930 -0.19930 6 A0A0A0  C20  -0.09516 0.0061 0.0304 -0.0122 0.0122 0 0 0.0182 0.0182 20 <> <>
  21 3 -6.917765 0.592217 -0.190055 900 2 -0.06500 -0.06500 6 A0A0A0  C21  -0.39548 0.0004 0.0023 -0.001 0.001 0 0 0.0013 0.0013 21 <> <>
  22 3 6.917829 -0.590934 0.194973 900 2 -0.06500 -0.06500 6 A0A0A0  C22  -0.32408 0.0001 0.0027 -0.0013 0.0013 0 0 0.0014 0.0014 22 <> <>
  23 41 2.425937 -2.647358 -0.708752 900 21 0.12110 0.12110 1 FFFFFF  H23  0.12354 0 0.0003 -0.0002 0.0002 0 0 0.0002 0.0002 23 <> <>
  24 41 -2.425823 2.647246 0.706419 900 21 0.12110 0.12110 1 FFFFFF  H24  0.04582 0.0001 0.0005 -0.0002 0.0002 0 0 0.0003 0.0003 24 <> <>
  25 41 -3.233997 -1.915292 1.357839 900 21 0.12650 0.12650 1 FFFFFF  H25  0.15878 0 0.0002 -0.0001 0.0001 0 0 0.0001 0.0001 25 <> <>
  26 41 3.234117 1.913036 -1.359911 900 21 0.12650 0.12650 1 FFFFFF  H26  0.14916 0 0.0003 -0.0001 0.0001 0 0 0.0001 0.0001 26 <> <>
  27 41 -6.988760 1.495665 -0.795494 900 21 0.06000 0.06000 1 FFFFFF  H27  0.15425 0 0.0001 -0 0 0 0 0 0 27 <> <>
  28 41 -7.395378 0.779146 0.771856 900 21 0.06000 0.06000 1 FFFFFF  H28  0.13354 0.0007 0.0015 -0.0004 0.0004 0 0 0.0011 0.0011 28 <> <>
  29 41 -7.457845 -0.208955 -0.695064 900 21 0.06000 0.06000 1 FFFFFF  H29  0.12319 0.0005 0.0008 -0.0002 0.0002 0 0 0.0007 0.0007 29 <> <>
  30 41 7.455665 0.208304 0.705255 900 21 0.06000 0.06000 1 FFFFFF  H30  0.1139 0.0002 0.001 -0.0004 0.0004 0 0 0.0006 0.0006 30 <> <>
  31 41 7.398314 -0.772625 -0.766424 900 21 0.06000 0.06000 1 FFFFFF  H31  0.1155 0.0003 0.0017 -0.0007 0.0007 0 0 0.001 0.001 31 <> <>
  32 41 6.988040 -1.497050 0.796365 900 21 0.06000 0.06000 1 FFFFFF  H32  0.14035 0 0 0 -0 0 0 0 0 32 <> <>
  33 56 5.917398 1.749338 -1.335910 900 8 -0.22000 -0.22000 9 00FF7F  F33  -0.19364 0.0002 0.0002 0 -0 0 0 0.0002 0.0002 34 <> <>
  34 56 -5.916993 -1.749881 1.337081 900 8 -0.22000 -0.22000 9 00FF7F  F34  -0.19094 0.0007 0.0001 0.0003 -0.0003 0 0 0.0004 0.0004 35 <> <>
  35 112 -3.999207 1.154499 -0.668990 900 13 0.10340 0.10340 34 E1E11E  Se35  0.07287 0.0059 0.0342 -0.0142 0.0142 0 0 0.0201 0.0201 36 <> <>
  36 112 3.998840 -1.153722 0.671575 900 13 0.10340 0.10340 34 E1E11E  Se36  0.09863 0.0022 0.0338 -0.0158 0.0158 0 0 0.018 0.018 37 <> <>
  37 41 0.560252 -4.480698 -0.988911 900 21 0.26180 0.26180 1 FFFFFF  H37  0.20101 0 0 -0 0 0 0 0 0 38 <> <>
  38 2 0.444948 5.795286 1.225787 900 2 0.00000 0.00000 6 A0A0A0  C38  0.23618 0.0571 0.0571 -0 0 0 0 0.0571 0.0571 <> <> 0
  39 2 -0.620050 4.886008 1.076060 900 2 0.00000 0.00000 6 A0A0A0  C39  -0.25471 0.0547 0.0268 0.0139 -0.0139 0 0 0.0408 0.0408 <> <> 1
  40 2 -1.908871 5.430688 1.258814 900 2 0.00000 0.00000 6 A0A0A0  C40  0.12216 0.0164 0.0039 0.0062 -0.0062 0 0 0.0102 0.0102 <> <> 3
  41 2 -2.114993 6.771628 1.554899 900 2 0.00000 0.00000 6 A0A0A0  C41  0.53487 0.0266 -0.0007 0.0137 -0.0137 0 0 0.0129 0.0129 <> <> 4
  42 2 -1.050698 7.687487 1.694796 900 2 0.00000 0.00000 6 A0A0A0  C42  -0.65123 0.0186 0.0712 -0.0263 0.0263 0 0 0.0449 0.0449 <> head  5
  43 2 0.237507 7.144614 1.523907 900 2 0.00000 0.00000 6 A0A0A0  C43  0.25916 0.0247 0.0165 0.0041 -0.0041 0 0 0.0206 0.0206 <> <> 6
  44 25 1.485126 7.759238 1.557717 900 43 0.00000 0.00000 7 5757FF  N44  -0.33706 0.1184 0.0112 0.0536 -0.0536 0 0 0.0648 0.0648 <> <> 7
  45 26 2.495092 6.833137 1.229766 900 43 0.00000 0.00000 7 5757FF  N45  -0.227 0.143 0.0043 0.0694 -0.0694 0 0 0.0737 0.0737 <> <> 8
  46 25 1.815950 5.607513 1.082208 900 43 0.00000 0.00000 7 5757FF  N46  -0.23615 0.1638 0.0269 0.0685 -0.0685 0 0 0.0953 0.0953 <> <> 9
  47 3 3.444558 6.734914 2.334513 900 2 0.00000 0.00000 6 A0A0A0  C47  -0.3051 0.0253 0.0035 0.0109 -0.0109 0 0 0.0144 0.0144 <> <> 10
  48 25 -3.065987 4.780322 1.173250 900 43 0.00000 0.00000 7 5757FF  N48  -0.44816 0.0131 0.0093 0.0019 -0.0019 0 0 0.0112 0.0112 <> <> 11
  49 25 -3.950191 5.797261 1.433883 900 43 0.00000 0.00000 7 5757FF  N49  0.50664 0.0472 0.021 0.0131 -0.0131 0 0 0.0341 0.0341 <> <> 12
  50 25 -3.412966 7.037757 1.671580 900 43 0.00000 0.00000 7 5757FF  N50  -0.58441 0.0061 0.0215 -0.0077 0.0077 0 0 0.0138 0.0138 <> <> 13
  51 3 -5.392401 5.571001 1.454821 900 2 0.00000 0.00000 6 A0A0A0  C51  -0.34252 0.002 0.0018 0.0001 -0.0001 0 0 0.0019 0.0019 <> <> 14
  52 41 -1.216917 8.729756 1.917812 900 21 0.00000 0.00000 1 FFFFFF  H52  0.26151 0.0001 0 0 -0 0 0 0.0001 0.0001 <> <> <>
  53 43 1.583056 8.730490 1.290716 900 21 0.00000 0.00000 1 FFFFFF  H53  0.35271 0.0052 0.0026 0.0013 -0.0013 0 0 0.0039 0.0039 <> <> <>
  54 43 2.171464 4.905284 0.446028 900 21 0.00000 0.00000 1 FFFFFF  H54  0.3223 0.0054 0.0028 0.0013 -0.0013 0 0 0.0041 0.0041 <> <> <>
  55 41 4.225411 6.018306 2.079872 900 21 0.00000 0.00000 1 FFFFFF  H55  0.16127 -0 0 -0 0 0 0 -0 -0 <> <> <>
  56 41 3.892985 7.711658 2.516128 900 21 0.00000 0.00000 1 FFFFFF  H56  0.15664 0.0003 0.0003 0 -0 0 0 0.0003 0.0003 <> <> <>
  57 41 2.924126 6.401447 3.232316 900 21 0.00000 0.00000 1 FFFFFF  H57  0.11079 0.0094 0.0003 0.0045 -0.0045 0 0 0.0048 0.0048 <> <> <>
  58 41 -5.903768 6.506868 1.680115 900 21 0.00000 0.00000 1 FFFFFF  H58  0.14026 0 0 -0 0 0 0 0 0 <> <> <>
  59 41 -5.716937 5.204989 0.480752 900 21 0.00000 0.00000 1 FFFFFF  H59  0.13404 0.0029 0.0011 0.0009 -0.0009 0 0 0.002 0.002 <> <> <>
  60 41 -5.633216 4.832226 2.219230 900 21 0.00000 0.00000 1 FFFFFF  H60  0.13148 0.0031 0.0017 0.0007 -0.0007 0 0 0.0024 0.0024 <> <> <>
  :::
 } 
 m_bond[67] { 
  # First column is bond index #
  i_m_from
  i_m_to
  i_m_order
  :::
  1 1 2 2
  2 1 5 1
  3 1 37 1
  4 2 3 1
  5 2 23 1
  6 3 4 2
  7 3 6 1
  8 4 9 1
  9 4 5 1
  10 6 7 2
  11 6 14 1
  12 7 8 1
  13 7 10 1
  14 8 12 1
  15 8 9 2
  16 9 13 1
  17 10 11 1
  18 11 12 2
  19 11 39 1
  20 12 24 1
  21 13 15 2
  22 13 35 1
  23 14 36 1
  24 14 18 2
  25 15 25 1
  26 15 16 1
  27 16 34 1
  28 16 17 2
  29 17 21 1
  30 17 35 1
  31 18 19 1
  32 18 26 1
  33 19 20 2
  34 19 33 1
  35 20 22 1
  36 20 36 1
  37 21 27 1
  38 21 28 1
  39 21 29 1
  40 22 30 1
  41 22 31 1
  42 22 32 1
  43 38 39 2
  44 38 43 1
  45 38 46 1
  46 39 40 1
  47 40 41 1
  48 40 48 2
  49 41 42 1
  50 41 50 2
  51 42 43 2
  52 42 52 1
  53 43 44 1
  54 44 45 1
  55 44 53 1
  56 45 46 1
  57 45 47 1
  58 46 54 1
  59 47 55 1
  60 47 56 1
  61 47 57 1
  62 48 49 1
  63 49 50 1
  64 49 51 1
  65 51 58 1
  66 51 59 1
  67 51 60 1
  :::
 } 
} 

f_m_ct { 
 s_m_title
 i_m_ct_stereo_status
 r_j_HOMO-LUMO_Gap_Hartree
 s_m_subgroup_title
 s_m_subgroupid
 b_m_subgroup_collapsed
 i_m_ct_format
 :::
 D58,A40 
  1
  0.05331
  ALL-structures-1320 
  ALL-structures-1320 
  0
  2
 m_atom[59] { 
  # First column is atom index #
  i_m_mmod_type
  r_m_x_coord
  r_m_y_coord
  r_m_z_coord
  i_m_residue_number
  i_m_color
  r_m_charge1
  r_m_charge2
  i_m_atomic_number
  s_m_color_rgb
  s_m_atom_name
  r_j_Atom_Charge_from_ESP
  r_j_Atom_Fukui_Index_f_NN_HOMO
  r_j_Atom_Fukui_Index_f_NN_LUMO
  r_j_Atom_Fukui_Index_f_NS_HOMO
  r_j_Atom_Fukui_Index_f_NS_LUMO
  r_j_Atom_Fukui_Index_f_SN_HOMO
  r_j_Atom_Fukui_Index_f_SN_LUMO
  r_j_Atom_Fukui_Index_f_SS_HOMO
  r_j_Atom_Fukui_Index_f_SS_LUMO
  i_m_minimize_atom_index
  s_matsci_polymer_role
  i_rdk_index
  :::
  1 2 0.405835 -3.438417 -0.750542 900 2 -0.32550 -0.32550 6 A0A0A0  C1  -0.1984 0.0349 0.0066 0.0141 -0.0141 0 0 0.0207 0.0207 1 tail  <>
  2 2 1.366163 -2.473013 -0.598160 900 2 -0.07380 -0.07380 6 A0A0A0  C2  -0.21286 0.0391 0.0004 0.0193 -0.0193 0 0 0.0198 0.0198 2 <> <>
  3 2 0.791525 -1.177334 -0.284217 900 2 0.02365 0.02365 6 A0A0A0  C3  0.2551 0.0266 0.0082 0.0092 -0.0092 0 0 0.0174 0.0174 3 <> <>
  4 2 -0.638787 -1.223629 -0.210805 900 2 -0.04005 -0.04005 6 A0A0A0  C4  -0.19478 0.0075 0.0003 0.0036 -0.0036 0 0 0.0039 0.0039 4 <> <>
  5 49 -1.213274 -2.860466 -0.545380 900 13 0.03280 0.03280 16 E1E11E  S5  0.01499 0.0734 0.0023 0.0355 -0.0355 0 0 0.0378 0.0378 5 <> <>
  6 2 1.417657 0.075093 -0.068782 900 2 0.00000 0.00000 6 A0A0A0  C6  -0.0528 0.0923 0.0002 0.046 -0.046 0 0 0.0462 0.0462 6 <> <>
  7 2 0.638741 1.223213 0.208279 900 2 -0.04005 -0.04005 6 A0A0A0  C7  0.06311 0.0035 0.0063 -0.0014 0.0014 0 0 0.0049 0.0049 7 <> <>
  8 2 -0.791675 1.176894 0.281852 900 2 0.02365 0.02365 6 A0A0A0  C8  -0.11784 0.0168 -0.0004 0.0086 -0.0086 0 0 0.0082 0.0082 8 <> <>
  9 2 -1.417708 -0.075676 0.066983 900 2 0.00000 0.00000 6 A0A0A0  C9  0.21491 0.1089 0.0112 0.0488 -0.0488 0 0 0.0601 0.0601 9 <> <>
  10 49 1.213206 2.860342 0.541341 900 13 0.03280 0.03280 16 E1E11E  S10  -0.09917 0.0828 0.0007 0.041 -0.041 0 0 0.0417 0.0417 10 <> <>
  11 2 -0.405868 3.438450 0.746360 900 2 -0.32550 -0.32550 6 A0A0A0  C11  0.06712 0.0342 0.0021 0.016 -0.016 0 0 0.0182 0.0182 11 <> <>
  12 2 -1.366136 2.472718 0.595427 900 2 -0.07380 -0.07380 6 A0A0A0  C12  -0.04274 0.0639 0.0419 0.011 -0.011 0 0 0.0529 0.0529 12 <> <>
  13 2 -2.889253 -0.144740 0.129628 900 2 -0.08430 -0.08430 6 A0A0A0  C13  -0.12185 0.036 0.0016 0.0172 -0.0172 0 0 0.0188 0.0188 13 <> <>
  14 2 2.889156 0.143588 -0.130627 900 2 -0.08430 -0.08430 6 A0A0A0  C14  -0.11736 0.0399 0 0.0199 -0.0199 0 0 0.02 0.02 14 <> <>
  15 2 -3.667089 -1.094134 0.806950 900 2 -0.09390 -0.09390 6 A0A0A0  C15  -0.28601 0.0288 0.0007 0.0141 -0.0141 0 0 0.0147 0.0147 15 <> <>
  16 2 -5.044809 -0.907989 0.734691 900 2 0.25260 0.25260 6 A0A0A0  C16  0.31651 0.0155 0.0009 0.0073 -0.0073 0 0 0.0082 0.0082 16 <> <>
  17 2 -5.470644 0.205322 0.009264 900 2 -0.19930 -0.19930 6 A0A0A0  C17  -0.0789 0.0551 0.0012 0.0269 -0.0269 0 0 0.0282 0.0282 17 <> <>
  18 2 3.667227 1.092714 -0.807784 900 2 -0.09390 -0.09390 6 A0A0A0  C18  -0.23344 0.028 0 0.014 -0.014 0 0 0.014 0.014 18 <> <>
  19 2 5.045079 0.907518 -0.733583 900 2 0.25260 0.25260 6 A0A0A0  C19  0.29435 0.0166 -0 0.0083 -0.0083 0 0 0.0083 0.0083 19 <> <>
  20 2 5.470731 -0.204655 -0.006252 900 2 -0.19930 -0.19930 6 A0A0A0  C20  -0.08118 0.0573 0 0.0286 -0.0286 0 0 0.0286 0.0286 20 <> <>
  21 3 -6.917765 0.592217 -0.190055 900 2 -0.06500 -0.06500 6 A0A0A0  C21  -0.32998 0.0014 0 0.0007 -0.0007 0 0 0.0007 0.0007 21 <> <>
  22 3 6.917829 -0.590934 0.194973 900 2 -0.06500 -0.06500 6 A0A0A0  C22  -0.33439 0.0015 0 0.0008 -0.0008 0 0 0.0008 0.0008 22 <> <>
  23 41 2.425937 -2.647358 -0.708752 900 21 0.12110 0.12110 1 FFFFFF  H23  0.118 0.0001 0 0.0001 -0.0001 0 0 0.0001 0.0001 23 <> <>
  24 41 -2.425823 2.647246 0.706419 900 21 0.12110 0.12110 1 FFFFFF  H24  0.06149 0.0002 0.0001 0.0001 -0.0001 0 0 0.0001 0.0001 24 <> <>
  25 41 -3.233997 -1.915292 1.357839 900 21 0.12650 0.12650 1 FFFFFF  H25  0.17615 0 0 0 -0 0 0 0 0 25 <> <>
  26 41 3.234117 1.913036 -1.359911 900 21 0.12650 0.12650 1 FFFFFF  H26  0.16682 0 0 0 -0 0 0 0 0 26 <> <>
  27 41 -6.988760 1.495665 -0.795494 900 21 0.06000 0.06000 1 FFFFFF  H27  0.12044 0 0 0 -0 0 0 0 0 27 <> <>
  28 41 -7.395378 0.779146 0.771856 900 21 0.06000 0.06000 1 FFFFFF  H28  0.11496 0.003 0.0001 0.0014 -0.0014 0 0 0.0015 0.0015 28 <> <>
  29 41 -7.457845 -0.208955 -0.695064 900 21 0.06000 0.06000 1 FFFFFF  H29  0.12411 0.0021 0.0001 0.001 -0.001 0 0 0.0011 0.0011 29 <> <>
  30 41 7.455665 0.208304 0.705255 900 21 0.06000 0.06000 1 FFFFFF  H30  0.11727 0.0022 0 0.0011 -0.0011 0 0 0.0011 0.0011 30 <> <>
  31 41 7.398314 -0.772625 -0.766424 900 21 0.06000 0.06000 1 FFFFFF  H31  0.11652 0.0031 0 0.0015 -0.0015 0 0 0.0015 0.0015 31 <> <>
  32 41 6.988040 -1.497050 0.796365 900 21 0.06000 0.06000 1 FFFFFF  H32  0.14093 0 0 0 -0 0 0 0 0 32 <> <>
  33 56 5.917398 1.749338 -1.335910 900 8 -0.22000 -0.22000 9 00FF7F  F33  -0.19622 0.0027 0 0.0013 -0.0013 0 0 0.0014 0.0014 34 <> <>
  34 56 -5.916993 -1.749881 1.337081 900 8 -0.22000 -0.22000 9 00FF7F  F34  -0.20132 0.0025 0.0001 0.0012 -0.0012 0 0 0.0013 0.0013 35 <> <>
  35 112 -3.999207 1.154499 -0.668990 900 13 0.10340 0.10340 34 E1E11E  Se35  0.05963 0.0174 0.0023 0.0075 -0.0075 0 0 0.0098 0.0098 36 <> <>
  36 112 3.998840 -1.153722 0.671575 900 13 0.10340 0.10340 34 E1E11E  Se36  0.08766 0.0146 0 0.0073 -0.0073 0 0 0.0073 0.0073 37 <> <>
  37 41 0.560252 -4.480698 -0.988911 900 21 0.26180 0.26180 1 FFFFFF  H37  0.20466 0 0 0 -0 0 0 0 0 38 <> <>
  38 2 0.297931 7.093903 1.519302 900 2 0.00000 0.00000 6 A0A0A0  C38  0.46055 0.0016 -0.0061 0.0038 -0.0038 0 0 -0.0022 -0.0022 1 <> 0
  39 2 -0.993750 7.616117 1.696253 900 2 0.00000 0.00000 6 A0A0A0  C39  -0.54853 0.0344 0.131 -0.0483 0.0483 0 0 0.0827 0.0827 2 head  1
  40 2 -2.118912 6.773342 1.564225 900 2 0.00000 0.00000 6 A0A0A0  C40  0.53881 0.0011 -0.0043 0.0027 -0.0027 0 0 -0.0016 -0.0016 3 <> 2
  41 2 -1.929035 5.386262 1.249067 900 2 0.00000 0.00000 6 A0A0A0  C41  -0.05412 0.0117 0.0086 0.0015 -0.0015 0 0 0.0101 0.0101 4 <> 3
  42 2 -0.620050 4.886008 1.076060 900 2 0.00000 0.00000 6 A0A0A0  C42  -0.11919 0.003 0.1003 -0.0486 0.0486 0 0 0.0516 0.0516 5 <> 4
  43 2 0.482546 5.745079 1.212878 900 2 0.00000 0.00000 6 A0A0A0  C43  0.19697 0.0022 0.0047 -0.0013 0.0013 0 0 0.0035 0.0035 6 <> 5
  44 25 1.744030 5.335861 1.062271 900 43 0.00000 0.00000 7 5757FF  N44  -0.27092 0.001 0.0958 -0.0474 0.0474 0 0 0.0484 0.0484 7 <> 6
  45 49 2.644972 6.736693 1.328212 900 13 0.00000 0.00000 16 E1E11E  S45  0.318 0.0055 0.176 -0.0853 0.0853 0 0 0.0907 0.0907 8 <> 7
  46 25 1.401839 7.835873 1.630272 900 43 0.00000 0.00000 7 5757FF  N46  -0.4332 0.0145 0.1116 -0.0485 0.0485 0 0 0.0631 0.0631 9 <> 8
  47 25 -3.362751 7.283109 1.736193 900 43 0.00000 0.00000 7 5757FF  N47  -0.62726 0.0041 0.073 -0.0345 0.0345 0 0 0.0385 0.0385 10 <> 9
  48 2 -4.408027 6.438302 1.599575 900 2 0.00000 0.00000 6 A0A0A0  C48  0.5862 0.0001 0.0605 -0.0302 0.0302 0 0 0.0303 0.0303 11 <> 10
  49 2 -4.221613 5.076593 1.290193 900 2 0.00000 0.00000 6 A0A0A0  C49  0.0735 0.0068 0.0781 -0.0357 0.0357 0 0 0.0424 0.0424 12 <> 11
  50 25 -2.988899 4.552298 1.115661 900 43 0.00000 0.00000 7 5757FF  N50  -0.1943 0.0008 0.0642 -0.0317 0.0317 0 0 0.0325 0.0325 13 <> 12
  51 3 -5.781617 7.009777 1.791065 900 2 0.00000 0.00000 6 A0A0A0  C51  -0.55523 0 0.001 -0.0005 0.0005 0 0 0.0005 0.0005 14 <> 13
  52 3 -5.389795 4.147557 1.141051 900 2 0.00000 0.00000 6 A0A0A0  C52  -0.41821 0.0003 0.0017 -0.0007 0.0007 0 0 0.001 0.001 15 <> 14
  53 41 -1.125141 8.661149 1.932940 900 21 0.00000 0.00000 1 FFFFFF  H53  0.21779 0 0 -0 0 0 0 0 0 17 <> <>
  54 41 -6.524479 6.224143 1.653102 900 21 0.00000 0.00000 1 FFFFFF  H54  0.15751 0 0 -0 0 0 0 0 0 18 <> <>
  55 41 -5.867918 7.418691 2.797763 900 21 0.00000 0.00000 1 FFFFFF  H55  0.15981 0 0.0039 -0.0019 0.0019 0 0 0.002 0.002 19 <> <>
  56 41 -5.950594 7.801769 1.061479 900 21 0.00000 0.00000 1 FFFFFF  H56  0.15156 0 0.0039 -0.0019 0.0019 0 0 0.0019 0.0019 20 <> <>
  57 41 -6.315613 4.698457 1.306793 900 21 0.00000 0.00000 1 FFFFFF  H57  0.08864 0 0 0 -0 0 0 0 0 21 <> <>
  58 41 -5.392790 3.726063 0.135847 900 21 0.00000 0.00000 1 FFFFFF  H58  0.18203 0.0005 0.0044 -0.002 0.002 0 0 0.0025 0.0025 22 <> <>
  59 41 -5.309861 3.343053 1.872135 900 21 0.00000 0.00000 1 FFFFFF  H59  0.15412 0.0004 0.0048 -0.0022 0.0022 0 0 0.0026 0.0026 23 <> <>
  :::
 } 
 m_bond[66] { 
  # First column is bond index #
  i_m_from
  i_m_to
  i_m_order
  :::
  1 1 2 2
  2 1 5 1
  3 1 37 1
  4 2 3 1
  5 2 23 1
  6 3 4 2
  7 3 6 1
  8 4 9 1
  9 4 5 1
  10 6 7 2
  11 6 14 1
  12 7 8 1
  13 7 10 1
  14 8 12 1
  15 8 9 2
  16 9 13 1
  17 10 11 1
  18 11 12 2
  19 11 42 1
  20 12 24 1
  21 13 15 2
  22 13 35 1
  23 14 36 1
  24 14 18 2
  25 15 25 1
  26 15 16 1
  27 16 34 1
  28 16 17 2
  29 17 21 1
  30 17 35 1
  31 18 19 1
  32 18 26 1
  33 19 20 2
  34 19 33 1
  35 20 22 1
  36 20 36 1
  37 21 27 1
  38 21 28 1
  39 21 29 1
  40 22 30 1
  41 22 31 1
  42 22 32 1
  43 38 39 1
  44 38 43 1
  45 38 46 2
  46 39 40 2
  47 39 53 1
  48 40 41 1
  49 40 47 1
  50 41 42 2
  51 41 50 1
  52 42 43 1
  53 43 44 2
  54 44 45 1
  55 45 46 1
  56 47 48 2
  57 48 49 1
  58 48 51 1
  59 49 50 2
  60 49 52 1
  61 51 54 1
  62 51 55 1
  63 51 56 1
  64 52 57 1
  65 52 58 1
  66 52 59 1
  :::
 } 
} 

f_m_ct { 
 s_m_title
 i_m_ct_stereo_status
 r_j_HOMO-LUMO_Gap_Hartree
 s_m_subgroup_title
 s_m_subgroupid
 b_m_subgroup_collapsed
 i_m_ct_format
 :::
 D58,A41 
  1
  0.07458
  ALL-structures-1320 
  ALL-structures-1320 
  0
  2
 m_atom[54] { 
  # First column is atom index #
  i_m_mmod_type
  r_m_x_coord
  r_m_y_coord
  r_m_z_coord
  i_m_residue_number
  i_m_color
  r_m_charge1
  r_m_charge2
  i_m_atomic_number
  s_m_color_rgb
  s_m_atom_name
  r_j_Atom_Charge_from_ESP
  r_j_Atom_Fukui_Index_f_NN_HOMO
  r_j_Atom_Fukui_Index_f_NN_LUMO
  r_j_Atom_Fukui_Index_f_NS_HOMO
  r_j_Atom_Fukui_Index_f_NS_LUMO
  r_j_Atom_Fukui_Index_f_SN_HOMO
  r_j_Atom_Fukui_Index_f_SN_LUMO
  r_j_Atom_Fukui_Index_f_SS_HOMO
  r_j_Atom_Fukui_Index_f_SS_LUMO
  i_m_minimize_atom_index
  s_matsci_polymer_role
  i_rdk_index
  :::
  1 2 0.405835 -3.438417 -0.750542 900 2 -0.32550 -0.32550 6 A0A0A0  C1  -0.1892 0.035 0.0096 0.0127 -0.0127 0 0 0.0223 0.0223 1 tail  <>
  2 2 1.366163 -2.473013 -0.598160 900 2 -0.07380 -0.07380 6 A0A0A0  C2  -0.22175 0.0401 0.0002 0.0199 -0.0199 0 0 0.0202 0.0202 2 <> <>
  3 2 0.791525 -1.177334 -0.284217 900 2 0.02365 0.02365 6 A0A0A0  C3  0.27692 0.0264 0.0112 0.0076 -0.0076 0 0 0.0188 0.0188 3 <> <>
  4 2 -0.638787 -1.223629 -0.210805 900 2 -0.04005 -0.04005 6 A0A0A0  C4  -0.24712 0.0075 0.0006 0.0034 -0.0034 0 0 0.0041 0.0041 4 <> <>
  5 49 -1.213274 -2.860466 -0.545380 900 13 0.03280 0.03280 16 E1E11E  S5  0.01815 0.0748 0.0021 0.0364 -0.0364 0 0 0.0384 0.0384 5 <> <>
  6 2 1.417657 0.075093 -0.068782 900 2 0.00000 0.00000 6 A0A0A0  C6  -0.08219 0.0938 0.0014 0.0462 -0.0462 0 0 0.0476 0.0476 6 <> <>
  7 2 0.638741 1.223213 0.208279 900 2 -0.04005 -0.04005 6 A0A0A0  C7  0.13758 0.0042 0.0069 -0.0014 0.0014 0 0 0.0056 0.0056 7 <> <>
  8 2 -0.791675 1.176894 0.281852 900 2 0.02365 0.02365 6 A0A0A0  C8  -0.31145 0.0199 0.0006 0.0097 -0.0097 0 0 0.0102 0.0102 8 <> <>
  9 2 -1.417708 -0.075676 0.066983 900 2 0.00000 0.00000 6 A0A0A0  C9  0.37175 0.1096 0.0146 0.0475 -0.0475 0 0 0.0621 0.0621 9 <> <>
  10 49 1.213206 2.860342 0.541341 900 13 0.03280 0.03280 16 E1E11E  S10  -0.14543 0.0759 0.0054 0.0353 -0.0353 0 0 0.0407 0.0407 10 <> <>
  11 2 -0.405868 3.438450 0.746360 900 2 -0.32550 -0.32550 6 A0A0A0  C11  0.16438 0.0332 0.0066 0.0133 -0.0133 0 0 0.0199 0.0199 11 <> <>
  12 2 -1.366136 2.472718 0.595427 900 2 -0.07380 -0.07380 6 A0A0A0  C12  0.09545 0.0624 0.0494 0.0065 -0.0065 0 0 0.0559 0.0559 12 <> <>
  13 2 -2.889253 -0.144740 0.129628 900 2 -0.08430 -0.08430 6 A0A0A0  C13  -0.21494 0.0411 0.0012 0.0199 -0.0199 0 0 0.0212 0.0212 13 <> <>
  14 2 2.889156 0.143588 -0.130627 900 2 -0.08430 -0.08430 6 A0A0A0  C14  -0.09807 0.0412 0.0001 0.0205 -0.0205 0 0 0.0207 0.0207 14 <> <>
  15 2 -3.667089 -1.094134 0.806950 900 2 -0.09390 -0.09390 6 A0A0A0  C15  -0.22909 0.03 0.002 0.014 -0.014 0 0 0.016 0.016 15 <> <>
  16 2 -5.044809 -0.907989 0.734691 900 2 0.25260 0.25260 6 A0A0A0  C16  0.28341 0.0178 0.0002 0.0088 -0.0088 0 0 0.009 0.009 16 <> <>
  17 2 -5.470644 0.205322 0.009264 900 2 -0.19930 -0.19930 6 A0A0A0  C17  -0.04985 0.0599 0.0019 0.029 -0.029 0 0 0.0309 0.0309 17 <> <>
  18 2 3.667227 1.092714 -0.807784 900 2 -0.09390 -0.09390 6 A0A0A0  C18  -0.24606 0.0284 0.0002 0.0141 -0.0141 0 0 0.0143 0.0143 18 <> <>
  19 2 5.045079 0.907518 -0.733583 900 2 0.25260 0.25260 6 A0A0A0  C19  0.2931 0.0174 0 0.0087 -0.0087 0 0 0.0087 0.0087 19 <> <>
  20 2 5.470731 -0.204655 -0.006252 900 2 -0.19930 -0.19930 6 A0A0A0  C20  -0.07851 0.0591 0.0002 0.0295 -0.0295 0 0 0.0296 0.0296 20 <> <>
  21 3 -6.917765 0.592217 -0.190055 900 2 -0.06500 -0.06500 6 A0A0A0  C21  -0.3643 0.0016 0.0001 0.0008 -0.0008 0 0 0.0008 0.0008 21 <> <>
  22 3 6.917829 -0.590934 0.194973 900 2 -0.06500 -0.06500 6 A0A0A0  C22  -0.3301 0.0016 0 0.0008 -0.0008 0 0 0.0008 0.0008 22 <> <>
  23 41 2.425937 -2.647358 -0.708752 900 21 0.12110 0.12110 1 FFFFFF  H23  0.11783 0.0001 0 0.0001 -0.0001 0 0 0.0001 0.0001 23 <> <>
  24 41 -2.425823 2.647246 0.706419 900 21 0.12110 0.12110 1 FFFFFF  H24  0.02728 0.0002 0.0001 0.0001 -0.0001 0 0 0.0001 0.0001 24 <> <>
  25 41 -3.233997 -1.915292 1.357839 900 21 0.12650 0.12650 1 FFFFFF  H25  0.16262 0 0 0 -0 0 0 0 0 25 <> <>
  26 41 3.234117 1.913036 -1.359911 900 21 0.12650 0.12650 1 FFFFFF  H26  0.17311 0 0 0 -0 0 0 0 0 26 <> <>
  27 41 -6.988760 1.495665 -0.795494 900 21 0.06000 0.06000 1 FFFFFF  H27  0.14494 0 0 -0 0 0 0 0 0 27 <> <>
  28 41 -7.395378 0.779146 0.771856 900 21 0.06000 0.06000 1 FFFFFF  H28  0.12427 0.0032 0.0001 0.0015 -0.0015 0 0 0.0016 0.0016 28 <> <>
  29 41 -7.457845 -0.208955 -0.695064 900 21 0.06000 0.06000 1 FFFFFF  H29  0.12169 0.0023 0.0001 0.0011 -0.0011 0 0 0.0012 0.0012 29 <> <>
  30 41 7.455665 0.208304 0.705255 900 21 0.06000 0.06000 1 FFFFFF  H30  0.11554 0.0023 0 0.0011 -0.0011 0 0 0.0011 0.0011 30 <> <>
  31 41 7.398314 -0.772625 -0.766424 900 21 0.06000 0.06000 1 FFFFFF  H31  0.11594 0.0032 0 0.0016 -0.0016 0 0 0.0016 0.0016 31 <> <>
  32 41 6.988040 -1.497050 0.796365 900 21 0.06000 0.06000 1 FFFFFF  H32  0.13942 0 0 -0 0 0 0 0 0 32 <> <>
  33 56 5.917398 1.749338 -1.335910 900 8 -0.22000 -0.22000 9 00FF7F  F33  -0.1968 0.0029 0 0.0014 -0.0014 0 0 0.0014 0.0014 34 <> <>
  34 56 -5.916993 -1.749881 1.337081 900 8 -0.22000 -0.22000 9 00FF7F  F34  -0.19456 0.0029 0.0001 0.0014 -0.0014 0 0 0.0015 0.0015 35 <> <>
  35 112 -3.999207 1.154499 -0.668990 900 13 0.10340 0.10340 34 E1E11E  Se35  0.08205 0.018 0.0036 0.0072 -0.0072 0 0 0.0108 0.0108 36 <> <>
  36 112 3.998840 -1.153722 0.671575 900 13 0.10340 0.10340 34 E1E11E  Se36  0.08552 0.0151 0.0003 0.0074 -0.0074 0 0 0.0077 0.0077 37 <> <>
  37 41 0.560252 -4.480698 -0.988911 900 21 0.26180 0.26180 1 FFFFFF  H37  0.20119 0 -0 0 -0 0 0 0 0 38 <> <>
  38 2 -1.911180 5.417411 1.255087 900 2 0.00000 0.00000 6 A0A0A0  C38  0.15607 0.0056 0.0104 -0.0024 0.0024 0 0 0.008 0.008 1 <> 0
  39 2 -0.620050 4.886008 1.076060 900 2 0.00000 0.00000 6 A0A0A0  C39  -0.39468 0.0045 0.1135 -0.0545 0.0545 0 0 0.059 0.059 2 <> 1
  40 2 0.460709 5.782989 1.222200 900 2 0.00000 0.00000 6 A0A0A0  C40  0.34145 0.0066 0.0058 0.0004 -0.0004 0 0 0.0062 0.0062 3 <> 2
  41 2 0.242647 7.152243 1.534856 900 2 0.00000 0.00000 6 A0A0A0  C41  0.42103 0.002 -0.0081 0.0051 -0.0051 0 0 -0.0031 -0.0031 4 <> 3
  42 2 -1.062218 7.662747 1.709980 900 2 0.00000 0.00000 6 A0A0A0  C42  -0.67294 0.0279 0.1612 -0.0667 0.0667 0 0 0.0945 0.0945 5 head  4
  43 2 -2.123406 6.750281 1.559293 900 2 0.00000 0.00000 6 A0A0A0  C43  0.53353 0.0005 0.0008 -0.0002 0.0002 0 0 0.0006 0.0006 6 <> 5
  44 25 -3.421755 7.011083 1.678718 900 43 0.00000 0.00000 7 5757FF  N44  -0.54594 0.0047 0.0659 -0.0306 0.0306 0 0 0.0353 0.0353 7 <> 6
  45 25 -3.953196 5.770340 1.430315 900 43 0.00000 0.00000 7 5757FF  N45  0.54094 0.0017 0.0959 -0.0471 0.0471 0 0 0.0488 0.0488 8 <> 7
  46 25 -3.063302 4.759753 1.164988 900 43 0.00000 0.00000 7 5757FF  N46  -0.41276 0.0025 0.0525 -0.025 0.025 0 0 0.0275 0.0275 9 <> 8
  47 3 -5.394330 5.537012 1.447356 900 2 0.00000 0.00000 6 A0A0A0  C47  -0.46485 0.0001 0.0039 -0.0019 0.0019 0 0 0.002 0.002 10 <> 9
  48 25 1.803428 5.448572 1.083958 900 43 0.00000 0.00000 7 5757FF  N48  -0.26445 0.0018 0.0699 -0.034 0.034 0 0 0.0359 0.0359 11 <> 10
  49 101 2.451670 6.807925 1.352893 900 13 0.00000 0.00000 16 E1E11E  S49  0.3037 0.0031 0.2087 -0.1028 0.1028 0 0 0.1059 0.1059 12 <> 11
  50 25 1.413948 7.894046 1.642443 900 43 0.00000 0.00000 7 5757FF  N50  -0.39995 0.0079 0.0871 -0.0396 0.0396 0 0 0.0475 0.0475 13 <> 12
  51 41 -1.239326 8.700790 1.947544 900 21 0.00000 0.00000 1 FFFFFF  H51  0.27642 0 0 0 -0 0 0 0 0 15 <> <>
  52 41 -5.595342 4.488882 1.225730 900 21 0.00000 0.00000 1 FFFFFF  H52  0.18767 0 0 0 -0 0 0 0 0 16 <> <>
  53 41 -5.790513 5.782493 2.432687 900 21 0.00000 0.00000 1 FFFFFF  H53  0.16932 0.0001 0.0068 -0.0034 0.0034 0 0 0.0035 0.0035 17 <> <>
  54 41 -5.873049 6.165464 0.696373 900 21 0.00000 0.00000 1 FFFFFF  H54  0.1727 0.0001 0.0068 -0.0033 0.0033 0 0 0.0035 0.0035 18 <> <>
  :::
 } 
 m_bond[61] { 
  # First column is bond index #
  i_m_from
  i_m_to
  i_m_order
  :::
  1 1 2 2
  2 1 5 1
  3 1 37 1
  4 2 3 1
  5 2 23 1
  6 3 4 2
  7 3 6 1
  8 4 9 1
  9 4 5 1
  10 6 7 2
  11 6 14 1
  12 7 8 1
  13 7 10 1
  14 8 12 1
  15 8 9 2
  16 9 13 1
  17 10 11 1
  18 11 12 2
  19 11 39 1
  20 12 24 1
  21 13 15 2
  22 13 35 1
  23 14 36 1
  24 14 18 2
  25 15 25 1
  26 15 16 1
  27 16 34 1
  28 16 17 2
  29 17 21 1
  30 17 35 1
  31 18 19 1
  32 18 26 1
  33 19 20 2
  34 19 33 1
  35 20 22 1
  36 20 36 1
  37 21 27 1
  38 21 28 1
  39 21 29 1
  40 22 30 1
  41 22 31 1
  42 22 32 1
  43 38 39 1
  44 38 43 1
  45 38 46 2
  46 39 40 2
  47 40 41 1
  48 40 48 1
  49 41 42 2
  50 41 50 1
  51 42 43 1
  52 42 51 1
  53 43 44 2
  54 44 45 1
  55 45 46 1
  56 45 47 1
  57 47 52 1
  58 47 53 1
  59 47 54 1
  60 48 49 2
  61 49 50 2
  :::
 } 
} 

f_m_ct { 
 s_m_title
 i_m_ct_stereo_status
 r_j_HOMO-LUMO_Gap_Hartree
 s_m_subgroup_title
 s_m_subgroupid
 b_m_subgroup_collapsed
 i_m_ct_format
 :::
 D58,A42 
  1
  0.10101
  ALL-structures-1320 
  ALL-structures-1320 
  0
  2
 m_atom[56] { 
  # First column is atom index #
  i_m_mmod_type
  r_m_x_coord
  r_m_y_coord
  r_m_z_coord
  i_m_residue_number
  i_m_color
  r_m_charge1
  r_m_charge2
  i_m_atomic_number
  s_m_color_rgb
  s_m_atom_name
  r_j_Atom_Charge_from_ESP
  r_j_Atom_Fukui_Index_f_NN_HOMO
  r_j_Atom_Fukui_Index_f_NN_LUMO
  r_j_Atom_Fukui_Index_f_NS_HOMO
  r_j_Atom_Fukui_Index_f_NS_LUMO
  r_j_Atom_Fukui_Index_f_SN_HOMO
  r_j_Atom_Fukui_Index_f_SN_LUMO
  r_j_Atom_Fukui_Index_f_SS_HOMO
  r_j_Atom_Fukui_Index_f_SS_LUMO
  i_m_minimize_atom_index
  s_matsci_polymer_role
  i_rdk_index
  b_st_NoSrcChirality
  :::
  1 2 0.405835 -3.438417 -0.750542 900 2 -0.32550 -0.32550 6 A0A0A0  C1  -0.20887 0.009 0.0643 -0.0276 0.0276 0 0 0.0366 0.0366 1 tail  <> <>
  2 2 1.366163 -2.473013 -0.598160 900 2 -0.07380 -0.07380 6 A0A0A0  C2  -0.22157 0.0044 0.0139 -0.0048 0.0048 0 0 0.0091 0.0091 2 <> <> <>
  3 2 0.791525 -1.177334 -0.284217 900 2 0.02365 0.02365 6 A0A0A0  C3  0.2706 0.0091 0.0496 -0.0203 0.0203 0 0 0.0294 0.0294 3 <> <> <>
  4 2 -0.638787 -1.223629 -0.210805 900 2 -0.04005 -0.04005 6 A0A0A0  C4  -0.21804 0.0004 0.0112 -0.0054 0.0054 0 0 0.0058 0.0058 4 <> <> <>
  5 49 -1.213274 -2.860466 -0.545380 900 13 0.03280 0.03280 16 E1E11E  S5  0.02696 0.0093 0.0065 0.0014 -0.0014 0 0 0.0079 0.0079 5 <> <> <>
  6 2 1.417657 0.075093 -0.068782 900 2 0.00000 0.00000 6 A0A0A0  C6  -0.02796 0.0089 0.0722 -0.0317 0.0317 0 0 0.0405 0.0405 6 <> <> <>
  7 2 0.638741 1.223213 0.208279 900 2 -0.04005 -0.04005 6 A0A0A0  C7  0.0836 0.0031 0.0066 -0.0018 0.0018 0 0 0.0049 0.0049 7 <> <> <>
  8 2 -0.791675 1.176894 0.281852 900 2 0.02365 0.02365 6 A0A0A0  C8  -0.22441 0.002 0.0334 -0.0157 0.0157 0 0 0.0177 0.0177 8 <> <> <>
  9 2 -1.417708 -0.075676 0.066983 900 2 0.00000 0.00000 6 A0A0A0  C9  0.29612 0.0209 0.0848 -0.0319 0.0319 0 0 0.0529 0.0529 9 <> <> <>
  10 49 1.213206 2.860342 0.541341 900 13 0.03280 0.03280 16 E1E11E  S10  -0.08335 0.0065 0.0169 -0.0052 0.0052 0 0 0.0117 0.0117 10 <> <> <>
  11 2 -0.405868 3.438450 0.746360 900 2 -0.32550 -0.32550 6 A0A0A0  C11  -0.11151 0.0059 0.0603 -0.0272 0.0272 0 0 0.0331 0.0331 11 <> <> <>
  12 2 -1.366136 2.472718 0.595427 900 2 -0.07380 -0.07380 6 A0A0A0  C12  0.15458 0.04 0.0422 -0.0011 0.0011 0 0 0.0411 0.0411 12 <> <> <>
  13 2 -2.889253 -0.144740 0.129628 900 2 -0.08430 -0.08430 6 A0A0A0  C13  -0.21992 0.0044 0.0155 -0.0056 0.0056 0 0 0.01 0.01 13 <> <> <>
  14 2 2.889156 0.143588 -0.130627 900 2 -0.08430 -0.08430 6 A0A0A0  C14  -0.20756 0.0015 0.0164 -0.0074 0.0074 0 0 0.009 0.009 14 <> <> <>
  15 2 -3.667089 -1.094134 0.806950 900 2 -0.09390 -0.09390 6 A0A0A0  C15  -0.23756 0.004 0.0347 -0.0154 0.0154 0 0 0.0193 0.0193 15 <> <> <>
  16 2 -5.044809 -0.907989 0.734691 900 2 0.25260 0.25260 6 A0A0A0  C16  0.30209 0.0019 -0.0006 0.0013 -0.0013 0 0 0.0007 0.0007 16 <> <> <>
  17 2 -5.470644 0.205322 0.009264 900 2 -0.19930 -0.19930 6 A0A0A0  C17  -0.07165 0.0066 0.0259 -0.0096 0.0096 0 0 0.0162 0.0162 17 <> <> <>
  18 2 3.667227 1.092714 -0.807784 900 2 -0.09390 -0.09390 6 A0A0A0  C18  -0.15765 0.002 0.0358 -0.0169 0.0169 0 0 0.0189 0.0189 18 <> <> <>
  19 2 5.045079 0.907518 -0.733583 900 2 0.25260 0.25260 6 A0A0A0  C19  0.27777 0.0005 -0.0011 0.0008 -0.0008 0 0 -0.0003 -0.0003 19 <> <> <>
  20 2 5.470731 -0.204655 -0.006252 900 2 -0.19930 -0.19930 6 A0A0A0  C20  -0.07278 0.0029 0.0286 -0.0128 0.0128 0 0 0.0157 0.0157 20 <> <> <>
  21 3 -6.917765 0.592217 -0.190055 900 2 -0.06500 -0.06500 6 A0A0A0  C21  -0.34032 0.0002 0.0022 -0.001 0.001 0 0 0.0012 0.0012 21 <> <> <>
  22 3 6.917829 -0.590934 0.194973 900 2 -0.06500 -0.06500 6 A0A0A0  C22  -0.33726 0.0001 0.0025 -0.0012 0.0012 0 0 0.0013 0.0013 22 <> <> <>
  23 41 2.425937 -2.647358 -0.708752 900 21 0.12110 0.12110 1 FFFFFF  H23  0.12888 0 0.0003 -0.0002 0.0002 0 0 0.0002 0.0002 23 <> <> <>
  24 41 -2.425823 2.647246 0.706419 900 21 0.12110 0.12110 1 FFFFFF  H24  0.01961 0.0001 0.0005 -0.0002 0.0002 0 0 0.0003 0.0003 24 <> <> <>
  25 41 -3.233997 -1.915292 1.357839 900 21 0.12650 0.12650 1 FFFFFF  H25  0.16482 0 0.0002 -0.0001 0.0001 0 0 0.0001 0.0001 25 <> <> <>
  26 41 3.234117 1.913036 -1.359911 900 21 0.12650 0.12650 1 FFFFFF  H26  0.14632 0 0.0003 -0.0001 0.0001 0 0 0.0001 0.0001 26 <> <> <>
  27 41 -6.988760 1.495665 -0.795494 900 21 0.06000 0.06000 1 FFFFFF  H27  0.13679 0 0.0001 -0 0 0 0 0 0 27 <> <> <>
  28 41 -7.395378 0.779146 0.771856 900 21 0.06000 0.06000 1 FFFFFF  H28  0.12239 0.0003 0.0015 -0.0006 0.0006 0 0 0.0009 0.0009 28 <> <> <>
  29 41 -7.457845 -0.208955 -0.695064 900 21 0.06000 0.06000 1 FFFFFF  H29  0.11436 0.0003 0.0008 -0.0003 0.0003 0 0 0.0005 0.0005 29 <> <> <>
  30 41 7.455665 0.208304 0.705255 900 21 0.06000 0.06000 1 FFFFFF  H30  0.11906 0.0001 0.0009 -0.0004 0.0004 0 0 0.0005 0.0005 30 <> <> <>
  31 41 7.398314 -0.772625 -0.766424 900 21 0.06000 0.06000 1 FFFFFF  H31  0.11638 0.0002 0.0015 -0.0007 0.0007 0 0 0.0009 0.0009 31 <> <> <>
  32 41 6.988040 -1.497050 0.796365 900 21 0.06000 0.06000 1 FFFFFF  H32  0.14065 0 -0 0 -0 0 0 -0 -0 32 <> <> <>
  33 56 5.917398 1.749338 -1.335910 900 8 -0.22000 -0.22000 9 00FF7F  F33  -0.19515 0.0001 0.0002 -0 0 0 0 0.0002 0.0002 34 <> <> <>
  34 56 -5.916993 -1.749881 1.337081 900 8 -0.22000 -0.22000 9 00FF7F  F34  -0.20026 0.0003 0.0001 0.0001 -0.0001 0 0 0.0002 0.0002 35 <> <> <>
  35 112 -3.999207 1.154499 -0.668990 900 13 0.10340 0.10340 34 E1E11E  Se35  0.10554 0.0035 0.0333 -0.0149 0.0149 0 0 0.0184 0.0184 36 <> <> <>
  36 112 3.998840 -1.153722 0.671575 900 13 0.10340 0.10340 34 E1E11E  Se36  0.09624 0.0011 0.0318 -0.0153 0.0153 0 0 0.0164 0.0164 37 <> <> <>
  37 41 0.560252 -4.480698 -0.988911 900 21 0.26180 0.26180 1 FFFFFF  H37  0.20392 0 0 0 -0 0 0 0 0 38 <> <> <>
  38 2 -1.915547 5.406569 1.252903 900 2 0.00000 0.00000 6 A0A0A0  C38  0.04708 0.0179 0.0046 0.0066 -0.0066 0 0 0.0113 0.0113 1 <> 0 <>
  39 2 -0.620050 4.886008 1.076060 900 2 0.00000 0.00000 6 A0A0A0  C39  0.01475 0.0476 0.0271 0.0102 -0.0102 0 0 0.0373 0.0373 2 <> 1 1
  40 2 0.455169 5.786800 1.224787 900 2 0.00000 0.00000 6 A0A0A0  C40  0.06538 0.0535 0.0625 -0.0045 0.0045 0 0 0.058 0.058 3 <> 2 <>
  41 2 0.230411 7.149801 1.536861 900 2 0.00000 0.00000 6 A0A0A0  C41  0.17914 0.0329 0.0176 0.0076 -0.0076 0 0 0.0253 0.0253 4 <> 3 <>
  42 2 -1.078394 7.650211 1.716934 900 2 0.00000 0.00000 6 A0A0A0  C42  -0.51886 0.0259 0.0705 -0.0223 0.0223 0 0 0.0482 0.0482 5 head  4 <>
  43 2 -2.137465 6.735831 1.561310 900 2 0.00000 0.00000 6 A0A0A0  C43  0.51045 0.0219 -0.0001 0.011 -0.011 0 0 0.0109 0.0109 6 <> 5 <>
  44 25 -3.437262 6.988072 1.682837 900 43 0.00000 0.00000 7 5757FF  N44  -0.59206 0.0072 0.0235 -0.0082 0.0082 0 0 0.0153 0.0153 7 <> 6 <>
  45 25 -3.960174 5.743718 1.428657 900 43 0.00000 0.00000 7 5757FF  N45  0.56945 0.0465 0.0238 0.0114 -0.0114 0 0 0.0351 0.0351 8 <> 7 <>
  46 25 -3.063955 4.741061 1.160452 900 43 0.00000 0.00000 7 5757FF  N46  -0.46062 0.0113 0.0114 -0.0001 0.0001 0 0 0.0113 0.0113 9 <> 8 <>
  47 3 -5.400302 5.503869 1.438859 900 2 0.00000 0.00000 6 A0A0A0  C47  -0.45097 0.0016 0.0014 0.0001 -0.0001 0 0 0.0015 0.0015 10 <> 9 <>
  48 25 1.796405 5.426359 1.105450 900 43 0.00000 0.00000 7 5757FF  N48  -0.36327 0.149 0.0254 0.0618 -0.0618 0 0 0.0872 0.0872 11 <> 10 <>
  49 112 2.916649 6.854835 1.549023 900 13 0.00000 0.00000 34 E1E11E  Se49  0.1571 0.3001 0.0207 0.1397 -0.1397 0 0 0.1604 0.1604 12 <> 11 <>
  50 25 1.386791 7.918358 1.668507 900 43 0.00000 0.00000 7 5757FF  N50  -0.49059 0.1254 0.0115 0.0569 -0.0569 0 0 0.0685 0.0685 13 <> 12 <>
  51 41 -5.595621 4.455384 1.213847 900 21 0.00000 0.00000 1 FFFFFF  H51  0.18134 0 0.0002 -0.0001 0.0001 0 0 0.0001 0.0001 15 <> <> <>
  52 41 -5.801867 5.745184 2.423040 900 21 0.00000 0.00000 1 FFFFFF  H52  0.14482 0.0029 0.0021 0.0004 -0.0004 0 0 0.0025 0.0025 16 <> <> <>
  53 41 -5.878582 6.131974 0.687306 900 21 0.00000 0.00000 1 FFFFFF  H53  0.16096 0.0029 0.0018 0.0006 -0.0006 0 0 0.0024 0.0024 17 <> <> <>
  54 41 -1.268601 8.684577 1.959867 900 21 0.00000 0.00000 1 FFFFFF  H54  0.22469 0.0001 0 0 -0 0 0 0 0 18 <> <> <>
  55 43 1.395028 8.792188 2.173325 900 21 0.00000 0.00000 1 FFFFFF  H55  0.40031 0.0017 0.0006 0.0006 -0.0006 0 0 0.0011 0.0011 19 <> <> <>
  56 43 2.105203 4.471204 1.221097 900 21 0.00000 0.00000 1 FFFFFF  H56  0.33007 0.002 0.0021 -0 0 0 0 0.0021 0.0021 20 <> <> <>
  :::
 } 
 m_bond[63] { 
  # First column is bond index #
  i_m_from
  i_m_to
  i_m_order
  :::
  1 1 2 2
  2 1 5 1
  3 1 37 1
  4 2 3 1
  5 2 23 1
  6 3 4 2
  7 3 6 1
  8 4 9 1
  9 4 5 1
  10 6 7 2
  11 6 14 1
  12 7 8 1
  13 7 10 1
  14 8 12 1
  15 8 9 2
  16 9 13 1
  17 10 11 1
  18 11 12 2
  19 11 39 1
  20 12 24 1
  21 13 15 2
  22 13 35 1
  23 14 36 1
  24 14 18 2
  25 15 25 1
  26 15 16 1
  27 16 34 1
  28 16 17 2
  29 17 21 1
  30 17 35 1
  31 18 19 1
  32 18 26 1
  33 19 20 2
  34 19 33 1
  35 20 22 1
  36 20 36 1
  37 21 27 1
  38 21 28 1
  39 21 29 1
  40 22 30 1
  41 22 31 1
  42 22 32 1
  43 38 39 1
  44 38 43 1
  45 38 46 2
  46 39 40 2
  47 40 41 1
  48 40 48 1
  49 41 42 2
  50 41 50 1
  51 42 43 1
  52 42 54 1
  53 43 44 2
  54 44 45 1
  55 45 46 1
  56 45 47 1
  57 47 51 1
  58 47 52 1
  59 47 53 1
  60 48 49 1
  61 48 56 1
  62 49 50 1
  63 50 55 1
  :::
 } 
} 

f_m_ct { 
 s_m_title
 i_m_ct_stereo_status
 r_j_HOMO-LUMO_Gap_Hartree
 s_m_subgroup_title
 s_m_subgroupid
 b_m_subgroup_collapsed
 i_m_ct_format
 :::
 D58,A43 
  1
  0.0431
  ALL-structures-1320 
  ALL-structures-1320 
  0
  2
 m_atom[50] { 
  # First column is atom index #
  i_m_mmod_type
  r_m_x_coord
  r_m_y_coord
  r_m_z_coord
  i_m_residue_number
  i_m_color
  r_m_charge1
  r_m_charge2
  i_m_atomic_number
  s_m_color_rgb
  s_m_atom_name
  r_j_Atom_Charge_from_ESP
  r_j_Atom_Fukui_Index_f_NN_HOMO
  r_j_Atom_Fukui_Index_f_NN_LUMO
  r_j_Atom_Fukui_Index_f_NS_HOMO
  r_j_Atom_Fukui_Index_f_NS_LUMO
  r_j_Atom_Fukui_Index_f_SN_HOMO
  r_j_Atom_Fukui_Index_f_SN_LUMO
  r_j_Atom_Fukui_Index_f_SS_HOMO
  r_j_Atom_Fukui_Index_f_SS_LUMO
  i_m_minimize_atom_index
  s_matsci_polymer_role
  i_rdk_index
  b_st_NoSrcChirality
  :::
  1 2 0.405835 -3.438417 -0.750542 900 2 -0.32550 -0.32550 6 A0A0A0  C1  -0.19442 0.0322 0.0078 0.0122 -0.0122 0 0 0.02 0.02 1 tail  <> <>
  2 2 1.366163 -2.473013 -0.598160 900 2 -0.07380 -0.07380 6 A0A0A0  C2  -0.20702 0.0366 0.0008 0.0179 -0.0179 0 0 0.0187 0.0187 2 <> <> <>
  3 2 0.791525 -1.177334 -0.284217 900 2 0.02365 0.02365 6 A0A0A0  C3  0.23388 0.025 0.0092 0.0079 -0.0079 0 0 0.0171 0.0171 3 <> <> <>
  4 2 -0.638787 -1.223629 -0.210805 900 2 -0.04005 -0.04005 6 A0A0A0  C4  -0.19342 0.0074 0.0004 0.0035 -0.0035 0 0 0.0039 0.0039 4 <> <> <>
  5 49 -1.213274 -2.860466 -0.545380 900 13 0.03280 0.03280 16 E1E11E  S5  0.01989 0.0689 0.003 0.033 -0.033 0 0 0.0359 0.0359 5 <> <> <>
  6 2 1.417657 0.075093 -0.068782 900 2 0.00000 0.00000 6 A0A0A0  C6  -0.00432 0.0879 0.0006 0.0437 -0.0437 0 0 0.0442 0.0442 6 <> <> <>
  7 2 0.638741 1.223213 0.208279 900 2 -0.04005 -0.04005 6 A0A0A0  C7  0.00487 0.0033 0.007 -0.0019 0.0019 0 0 0.0052 0.0052 7 <> <> <>
  8 2 -0.791675 1.176894 0.281852 900 2 0.02365 0.02365 6 A0A0A0  C8  -0.09608 0.0185 0.0005 0.009 -0.009 0 0 0.0095 0.0095 8 <> <> <>
  9 2 -1.417708 -0.075676 0.066983 900 2 0.00000 0.00000 6 A0A0A0  C9  0.24817 0.1015 0.0136 0.044 -0.044 0 0 0.0575 0.0575 9 <> <> <>
  10 49 1.213206 2.860342 0.541341 900 13 0.03280 0.03280 16 E1E11E  S10  -0.06908 0.0718 0.0001 0.0358 -0.0358 0 0 0.0359 0.0359 10 <> <> <>
  11 2 -0.405868 3.438450 0.746360 900 2 -0.32550 -0.32550 6 A0A0A0  C11  0.08759 0.0318 0.0023 0.0148 -0.0148 0 0 0.017 0.017 11 <> <> <>
  12 2 -1.366136 2.472718 0.595427 900 2 -0.07380 -0.07380 6 A0A0A0  C12  -0.03144 0.0607 0.042 0.0094 -0.0094 0 0 0.0513 0.0513 12 <> <> <>
  13 2 -2.889253 -0.144740 0.129628 900 2 -0.08430 -0.08430 6 A0A0A0  C13  -0.20498 0.0417 0.0019 0.0199 -0.0199 0 0 0.0218 0.0218 13 <> <> <>
  14 2 2.889156 0.143588 -0.130627 900 2 -0.08430 -0.08430 6 A0A0A0  C14  -0.13935 0.0362 0.0001 0.018 -0.018 0 0 0.0182 0.0182 14 <> <> <>
  15 2 -3.667089 -1.094134 0.806950 900 2 -0.09390 -0.09390 6 A0A0A0  C15  -0.20951 0.028 0.0018 0.0131 -0.0131 0 0 0.0149 0.0149 15 <> <> <>
  16 2 -5.044809 -0.907989 0.734691 900 2 0.25260 0.25260 6 A0A0A0  C16  0.25916 0.0184 0.0007 0.0089 -0.0089 0 0 0.0095 0.0095 16 <> <> <>
  17 2 -5.470644 0.205322 0.009264 900 2 -0.19930 -0.19930 6 A0A0A0  C17  -0.03908 0.0587 0.0024 0.0281 -0.0281 0 0 0.0306 0.0306 17 <> <> <>
  18 2 3.667227 1.092714 -0.807784 900 2 -0.09390 -0.09390 6 A0A0A0  C18  -0.22508 0.0264 0.0001 0.0131 -0.0131 0 0 0.0133 0.0133 18 <> <> <>
  19 2 5.045079 0.907518 -0.733583 900 2 0.25260 0.25260 6 A0A0A0  C19  0.29531 0.0152 0 0.0076 -0.0076 0 0 0.0076 0.0076 19 <> <> <>
  20 2 5.470731 -0.204655 -0.006252 900 2 -0.19930 -0.19930 6 A0A0A0  C20  -0.08092 0.0529 0.0002 0.0264 -0.0264 0 0 0.0265 0.0265 20 <> <> <>
  21 3 -6.917765 0.592217 -0.190055 900 2 -0.06500 -0.06500 6 A0A0A0  C21  -0.32367 0.0017 0.0001 0.0008 -0.0008 0 0 0.0009 0.0009 21 <> <> <>
  22 3 6.917829 -0.590934 0.194973 900 2 -0.06500 -0.06500 6 A0A0A0  C22  -0.32981 0.0014 0 0.0007 -0.0007 0 0 0.0007 0.0007 22 <> <> <>
  23 41 2.425937 -2.647358 -0.708752 900 21 0.12110 0.12110 1 FFFFFF  H23  0.11838 0.0001 0 0.0001 -0.0001 0 0 0.0001 0.0001 23 <> <> <>
  24 41 -2.425823 2.647246 0.706419 900 21 0.12110 0.12110 1 FFFFFF  H24  0.05517 0.0002 0.0001 0.0001 -0.0001 0 0 0.0001 0.0001 24 <> <> <>
  25 41 -3.233997 -1.915292 1.357839 900 21 0.12650 0.12650 1 FFFFFF  H25  0.16101 0 0 0 -0 0 0 0 0 25 <> <> <>
  26 41 3.234117 1.913036 -1.359911 900 21 0.12650 0.12650 1 FFFFFF  H26  0.16313 0 -0 0 -0 0 0 0 0 26 <> <> <>
  27 41 -6.988760 1.495665 -0.795494 900 21 0.06000 0.06000 1 FFFFFF  H27  0.13261 0 0 -0 0 0 0 0 0 27 <> <> <>
  28 41 -7.395378 0.779146 0.771856 900 21 0.06000 0.06000 1 FFFFFF  H28  0.1148 0.0031 0.0001 0.0015 -0.0015 0 0 0.0016 0.0016 28 <> <> <>
  29 41 -7.457845 -0.208955 -0.695064 900 21 0.06000 0.06000 1 FFFFFF  H29  0.11031 0.0023 0.0001 0.0011 -0.0011 0 0 0.0012 0.0012 29 <> <> <>
  30 41 7.455665 0.208304 0.705255 900 21 0.06000 0.06000 1 FFFFFF  H30  0.11554 0.002 0 0.001 -0.001 0 0 0.001 0.001 30 <> <> <>
  31 41 7.398314 -0.772625 -0.766424 900 21 0.06000 0.06000 1 FFFFFF  H31  0.11558 0.0028 0 0.0014 -0.0014 0 0 0.0014 0.0014 31 <> <> <>
  32 41 6.988040 -1.497050 0.796365 900 21 0.06000 0.06000 1 FFFFFF  H32  0.14001 0 0 0 -0 0 0 0 0 32 <> <> <>
  33 56 5.917398 1.749338 -1.335910 900 8 -0.22000 -0.22000 9 00FF7F  F33  -0.19679 0.0025 0 0.0012 -0.0012 0 0 0.0012 0.0012 34 <> <> <>
  34 56 -5.916993 -1.749881 1.337081 900 8 -0.22000 -0.22000 9 00FF7F  F34  -0.18942 0.003 0.0001 0.0015 -0.0015 0 0 0.0016 0.0016 35 <> <> <>
  35 112 -3.999207 1.154499 -0.668990 900 13 0.10340 0.10340 34 E1E11E  Se35  0.08945 0.0171 0.0028 0.0072 -0.0072 0 0 0.0099 0.0099 36 <> <> <>
  36 112 3.998840 -1.153722 0.671575 900 13 0.10340 0.10340 34 E1E11E  Se36  0.08979 0.0138 0.0001 0.0069 -0.0069 0 0 0.0069 0.0069 37 <> <> <>
  37 41 0.560252 -4.480698 -0.988911 900 21 0.26180 0.26180 1 FFFFFF  H37  0.20351 0 0 0 -0 0 0 0 0 38 <> <> <>
  38 2 -2.122396 6.746571 1.558845 900 2 0.00000 0.00000 6 A0A0A0  C38  0.51413 0.0014 -0.0083 0.0048 -0.0048 0 0 -0.0034 -0.0034 1 <> 0 <>
  39 2 -1.032572 7.624520 1.700389 900 2 0.00000 0.00000 6 A0A0A0  C39  -0.58354 0.0526 0.1258 -0.0366 0.0366 0 0 0.0892 0.0892 2 head  1 <>
  40 2 0.273249 7.120767 1.526466 900 2 0.00000 0.00000 6 A0A0A0  C40  0.43126 0.0021 -0.0046 0.0034 -0.0034 0 0 -0.0013 -0.0013 3 <> 2 <>
  41 2 0.478304 5.759636 1.216324 900 2 0.00000 0.00000 6 A0A0A0  C41  0.19026 0.0037 0.0071 -0.0017 0.0017 0 0 0.0054 0.0054 4 <> 3 <>
  42 2 -0.620050 4.886008 1.076060 900 2 0.00000 0.00000 6 A0A0A0  C42  -0.20839 0.0043 0.099 -0.0474 0.0474 0 0 0.0517 0.0517 5 <> 4 1
  43 2 -1.919057 5.396574 1.250919 900 2 0.00000 0.00000 6 A0A0A0  C43  0.16305 0.0071 0.005 0.0011 -0.0011 0 0 0.0061 0.0061 6 <> 5 <>
  44 25 -3.013657 4.642063 1.136773 900 43 0.00000 0.00000 7 5757FF  N44  -0.29615 0.0022 0.0728 -0.0353 0.0353 0 0 0.0375 0.0375 7 <> 6 <>
  45 49 -4.271518 5.725435 1.436445 900 13 0.00000 0.00000 16 E1E11E  S45  0.32251 0.0066 0.1537 -0.0735 0.0735 0 0 0.0802 0.0802 8 <> 7 <>
  46 25 -3.389516 7.137844 1.706215 900 43 0.00000 0.00000 7 5757FF  N46  -0.44608 0.0123 0.0908 -0.0393 0.0393 0 0 0.0515 0.0515 9 <> 8 <>
  47 25 1.371366 7.903372 1.646538 900 43 0.00000 0.00000 7 5757FF  N47  -0.46042 0.0225 0.097 -0.0372 0.0372 0 0 0.0597 0.0597 10 <> 9 <>
  48 112 2.748347 6.805227 1.338374 900 13 0.00000 0.00000 34 E1E11E  Se48  0.43855 0.0103 0.1835 -0.0866 0.0866 0 0 0.0969 0.0969 11 <> 10 <>
  49 25 1.757170 5.342738 1.063197 900 43 0.00000 0.00000 7 5757FF  N49  -0.31935 0.0019 0.0803 -0.0392 0.0392 0 0 0.0411 0.0411 12 <> 11 <>
  50 41 -1.192126 8.665322 1.938125 900 21 0.00000 0.00000 1 FFFFFF  H50  0.23038 0 0 0 -0 0 0 0 0 14 <> <> <>
  :::
 } 
 m_bond[57] { 
  # First column is bond index #
  i_m_from
  i_m_to
  i_m_order
  :::
  1 1 2 2
  2 1 5 1
  3 1 37 1
  4 2 3 1
  5 2 23 1
  6 3 4 2
  7 3 6 1
  8 4 9 1
  9 4 5 1
  10 6 7 2
  11 6 14 1
  12 7 8 1
  13 7 10 1
  14 8 12 1
  15 8 9 2
  16 9 13 1
  17 10 11 1
  18 11 12 2
  19 11 42 1
  20 12 24 1
  21 13 15 2
  22 13 35 1
  23 14 36 1
  24 14 18 2
  25 15 25 1
  26 15 16 1
  27 16 34 1
  28 16 17 2
  29 17 21 1
  30 17 35 1
  31 18 19 1
  32 18 26 1
  33 19 20 2
  34 19 33 1
  35 20 22 1
  36 20 36 1
  37 21 27 1
  38 21 28 1
  39 21 29 1
  40 22 30 1
  41 22 31 1
  42 22 32 1
  43 38 39 1
  44 38 43 1
  45 38 46 2
  46 39 40 2
  47 39 50 1
  48 40 41 1
  49 40 47 1
  50 41 42 2
  51 41 49 1
  52 42 43 1
  53 43 44 2
  54 44 45 1
  55 45 46 1
  56 47 48 2
  57 48 49 2
  :::
 } 
} 

f_m_ct { 
 s_m_title
 i_m_ct_stereo_status
 r_j_HOMO-LUMO_Gap_Hartree
 s_m_subgroup_title
 s_m_subgroupid
 b_m_subgroup_collapsed
 i_m_ct_format
 :::
 D58,A44 
  1
  0.08822
  ALL-structures-1320 
  ALL-structures-1320 
  0
  2
 m_atom[54] { 
  # First column is atom index #
  i_m_mmod_type
  r_m_x_coord
  r_m_y_coord
  r_m_z_coord
  i_m_residue_number
  i_m_color
  r_m_charge1
  r_m_charge2
  i_m_atomic_number
  s_m_color_rgb
  s_m_atom_name
  r_j_Atom_Charge_from_ESP
  r_j_Atom_Fukui_Index_f_NN_HOMO
  r_j_Atom_Fukui_Index_f_NN_LUMO
  r_j_Atom_Fukui_Index_f_NS_HOMO
  r_j_Atom_Fukui_Index_f_NS_LUMO
  r_j_Atom_Fukui_Index_f_SN_HOMO
  r_j_Atom_Fukui_Index_f_SN_LUMO
  r_j_Atom_Fukui_Index_f_SS_HOMO
  r_j_Atom_Fukui_Index_f_SS_LUMO
  i_m_minimize_atom_index
  s_matsci_polymer_role
  i_rdk_index
  :::
  1 2 0.405835 -3.438417 -0.750542 900 2 -0.32550 -0.32550 6 A0A0A0  C1  -0.21635 0.0276 0.0111 0.0083 -0.0083 0 0 0.0194 0.0194 1 tail  <>
  2 2 1.366163 -2.473013 -0.598160 900 2 -0.07380 -0.07380 6 A0A0A0  C2  -0.18474 0.0387 0.0005 0.0191 -0.0191 0 0 0.0196 0.0196 2 <> <>
  3 2 0.791525 -1.177334 -0.284217 900 2 0.02365 0.02365 6 A0A0A0  C3  0.18386 0.0199 0.0122 0.0039 -0.0039 0 0 0.0161 0.0161 3 <> <>
  4 2 -0.638787 -1.223629 -0.210805 900 2 -0.04005 -0.04005 6 A0A0A0  C4  -0.14053 0.0099 0.0004 0.0047 -0.0047 0 0 0.0052 0.0052 4 <> <>
  5 49 -1.213274 -2.860466 -0.545380 900 13 0.03280 0.03280 16 E1E11E  S5  0.02912 0.0754 0.0025 0.0365 -0.0365 0 0 0.039 0.039 5 <> <>
  6 2 1.417657 0.075093 -0.068782 900 2 0.00000 0.00000 6 A0A0A0  C6  0.06415 0.0976 0.0031 0.0472 -0.0472 0 0 0.0503 0.0503 6 <> <>
  7 2 0.638741 1.223213 0.208279 900 2 -0.04005 -0.04005 6 A0A0A0  C7  -0.1198 0.0067 0.0058 0.0004 -0.0004 0 0 0.0062 0.0062 7 <> <>
  8 2 -0.791675 1.176894 0.281852 900 2 0.02365 0.02365 6 A0A0A0  C8  0.14348 0.0204 0.0026 0.0089 -0.0089 0 0 0.0115 0.0115 8 <> <>
  9 2 -1.417708 -0.075676 0.066983 900 2 0.00000 0.00000 6 A0A0A0  C9  0.10157 0.0993 0.015 0.0422 -0.0422 0 0 0.0572 0.0572 9 <> <>
  10 49 1.213206 2.860342 0.541341 900 13 0.03280 0.03280 16 E1E11E  S10  -0.0206 0.0806 0.0073 0.0367 -0.0367 0 0 0.0439 0.0439 10 <> <>
  11 2 -0.405868 3.438450 0.746360 900 2 -0.32550 -0.32550 6 A0A0A0  C11  0.10952 0.0414 0.0054 0.018 -0.018 0 0 0.0234 0.0234 11 <> <>
  12 2 -1.366136 2.472718 0.595427 900 2 -0.07380 -0.07380 6 A0A0A0  C12  -0.24255 0.0437 0.0427 0.0005 -0.0005 0 0 0.0432 0.0432 12 <> <>
  13 2 -2.889253 -0.144740 0.129628 900 2 -0.08430 -0.08430 6 A0A0A0  C13  -0.10304 0.0559 0.0036 0.0261 -0.0261 0 0 0.0297 0.0297 13 <> <>
  14 2 2.889156 0.143588 -0.130627 900 2 -0.08430 -0.08430 6 A0A0A0  C14  -0.15722 0.0424 0.0008 0.0208 -0.0208 0 0 0.0216 0.0216 14 <> <>
  15 2 -3.667089 -1.094134 0.806950 900 2 -0.09390 -0.09390 6 A0A0A0  C15  -0.31391 0.0327 -0.0001 0.0164 -0.0164 0 0 0.0163 0.0163 15 <> <>
  16 2 -5.044809 -0.907989 0.734691 900 2 0.25260 0.25260 6 A0A0A0  C16  0.3129 0.0253 0.0013 0.012 -0.012 0 0 0.0133 0.0133 16 <> <>
  17 2 -5.470644 0.205322 0.009264 900 2 -0.19930 -0.19930 6 A0A0A0  C17  -0.05659 0.0763 0.0008 0.0378 -0.0378 0 0 0.0386 0.0386 17 <> <>
  18 2 3.667227 1.092714 -0.807784 900 2 -0.09390 -0.09390 6 A0A0A0  C18  -0.20702 0.0292 0.0003 0.0144 -0.0144 0 0 0.0148 0.0148 18 <> <>
  19 2 5.045079 0.907518 -0.733583 900 2 0.25260 0.25260 6 A0A0A0  C19  0.25727 0.0181 0.0001 0.009 -0.009 0 0 0.0091 0.0091 19 <> <>
  20 2 5.470731 -0.204655 -0.006252 900 2 -0.19930 -0.19930 6 A0A0A0  C20  -0.04683 0.0606 0.0004 0.0301 -0.0301 0 0 0.0305 0.0305 20 <> <>
  21 3 -6.917765 0.592217 -0.190055 900 2 -0.06500 -0.06500 6 A0A0A0  C21  -0.35195 0.0021 -0.0002 0.0011 -0.0011 0 0 0.001 0.001 21 <> <>
  22 3 6.917829 -0.590934 0.194973 900 2 -0.06500 -0.06500 6 A0A0A0  C22  -0.36066 0.0016 0 0.0008 -0.0008 0 0 0.0008 0.0008 22 <> <>
  23 41 2.425937 -2.647358 -0.708752 900 21 0.12110 0.12110 1 FFFFFF  H23  0.11643 0.0001 0 0.0001 -0.0001 0 0 0.0001 0.0001 23 <> <>
  24 41 -2.425823 2.647246 0.706419 900 21 0.12110 0.12110 1 FFFFFF  H24  0.15382 0.0003 0 0.0002 -0.0002 0 0 0.0002 0.0002 24 <> <>
  25 41 -3.233997 -1.915292 1.357839 900 21 0.12650 0.12650 1 FFFFFF  H25  0.1812 0 -0 0 -0 0 0 0 0 25 <> <>
  26 41 3.234117 1.913036 -1.359911 900 21 0.12650 0.12650 1 FFFFFF  H26  0.16304 0 0 0 -0 0 0 0 0 26 <> <>
  27 41 -6.988760 1.495665 -0.795494 900 21 0.06000 0.06000 1 FFFFFF  H27  0.14664 0 0 -0 0 0 0 0 0 27 <> <>
  28 41 -7.395378 0.779146 0.771856 900 21 0.06000 0.06000 1 FFFFFF  H28  0.1199 0.004 0 0.002 -0.002 0 0 0.002 0.002 28 <> <>
  29 41 -7.457845 -0.208955 -0.695064 900 21 0.06000 0.06000 1 FFFFFF  H29  0.11614 0.003 0 0.0015 -0.0015 0 0 0.0015 0.0015 29 <> <>
  30 41 7.455665 0.208304 0.705255 900 21 0.06000 0.06000 1 FFFFFF  H30  0.12326 0.0023 0 0.0012 -0.0012 0 0 0.0012 0.0012 30 <> <>
  31 41 7.398314 -0.772625 -0.766424 900 21 0.06000 0.06000 1 FFFFFF  H31  0.12524 0.0033 0 0.0016 -0.0016 0 0 0.0016 0.0016 31 <> <>
  32 41 6.988040 -1.497050 0.796365 900 21 0.06000 0.06000 1 FFFFFF  H32  0.14657 0 0 -0 0 0 0 0 0 32 <> <>
  33 56 5.917398 1.749338 -1.335910 900 8 -0.22000 -0.22000 9 00FF7F  F33  -0.1878 0.003 0 0.0015 -0.0015 0 0 0.0015 0.0015 34 <> <>
  34 56 -5.916993 -1.749881 1.337081 900 8 -0.22000 -0.22000 9 00FF7F  F34  -0.19714 0.0043 0.0001 0.0021 -0.0021 0 0 0.0022 0.0022 35 <> <>
  35 112 -3.999207 1.154499 -0.668990 900 13 0.10340 0.10340 34 E1E11E  Se35  0.0722 0.0176 0.0042 0.0067 -0.0067 0 0 0.0109 0.0109 36 <> <>
  36 112 3.998840 -1.153722 0.671575 900 13 0.10340 0.10340 34 E1E11E  Se36  0.0831 0.0156 0.0007 0.0074 -0.0074 0 0 0.0082 0.0082 37 <> <>
  37 41 0.560252 -4.480698 -0.988911 900 21 0.26180 0.26180 1 FFFFFF  H37  0.20968 0 0 0 -0 0 0 0 0 38 <> <>
  38 2 -2.762309 5.230364 -0.171131 900 2 0.00000 0.00000 6 A0A0A0  C38  0.17137 0.0022 0.1768 -0.0873 0.0873 0 0 0.0895 0.0895 1 <> 0
  39 2 -3.735799 6.288760 -0.450892 900 2 0.00000 0.00000 6 A0A0A0  C39  0.08515 0.0008 0.0321 -0.0157 0.0157 0 0 0.0164 0.0164 2 <> 1
  40 2 -3.622361 7.629413 0.051967 900 2 0.00000 0.00000 6 A0A0A0  C40  -0.17826 0.0002 0.0225 -0.0112 0.0112 0 0 0.0114 0.0114 3 <> 2
  41 2 -2.520443 8.088990 0.900957 900 2 0.00000 0.00000 6 A0A0A0  C41  0.68515 0.0001 0.0776 -0.0387 0.0387 0 0 0.0389 0.0389 4 <> 3
  42 2 -1.545858 7.031156 1.178972 900 2 0.00000 0.00000 6 A0A0A0  C42  -0.3755 0.0015 0.02 -0.0093 0.0093 0 0 0.0108 0.0108 5 <> 4
  43 2 -1.659263 5.690526 0.676060 900 2 0.00000 0.00000 6 A0A0A0  C43  0.28209 0.0098 0.0512 -0.0207 0.0207 0 0 0.0305 0.0305 6 <> 5
  44 2 -0.620050 4.886008 1.076060 900 2 0.00000 0.00000 6 A0A0A0  C44  -0.13164 0.0014 0.1003 -0.0495 0.0495 0 0 0.0508 0.0508 7 <> 6
  45 49 0.518209 5.750825 2.075526 900 13 0.00000 0.00000 16 E1E11E  S45  0.06454 0.0045 0.0164 -0.0059 0.0059 0 0 0.0104 0.0104 8 <> 7
  46 2 -0.423320 7.213771 1.949563 900 2 0.00000 0.00000 6 A0A0A0  C46  -0.06901 0.0063 0.0224 -0.008 0.008 0 0 0.0144 0.0144 9 head  8
  47 2 -4.660185 8.434629 -0.350242 900 2 0.00000 0.00000 6 A0A0A0  C47  -0.1552 0.0002 0.0309 -0.0154 0.0154 0 0 0.0155 0.0155 10 <> 9
  48 49 -5.797146 7.570469 -1.351735 900 13 0.00000 0.00000 16 E1E11E  S48  0.09114 0.0004 0.009 -0.0043 0.0043 0 0 0.0047 0.0047 11 <> 10
  49 2 -4.857110 6.106775 -1.223415 900 2 0.00000 0.00000 6 A0A0A0  C49  -0.23835 0.0012 0.1012 -0.05 0.05 0 0 0.0512 0.0512 12 <> 11
  50 15 -2.423897 9.237833 1.332990 900 70 0.00000 0.00000 8 FF2F2F  O50  -0.54617 0.0009 0.076 -0.0375 0.0375 0 0 0.0384 0.0384 13 <> 12
  51 15 -2.860276 4.080767 -0.600822 900 70 0.00000 0.00000 8 FF2F2F  O51  -0.34844 0.0114 0.1426 -0.0656 0.0656 0 0 0.077 0.077 14 <> 13
  52 41 -0.103728 8.122013 2.444494 900 21 0.00000 0.00000 1 FFFFFF  H52  0.19127 0 0 -0 0 0 0 0 0 16 <> <>
  53 41 -4.814381 9.479548 -0.112958 900 21 0.00000 0.00000 1 FFFFFF  H53  0.19965 0 0 0 -0 0 0 0 0 17 <> <>
  54 41 -5.176446 5.198648 -1.718726 900 21 0.00000 0.00000 1 FFFFFF  H54  0.21985 0 0 0 -0 0 0 0 0 18 <> <>
  :::
 } 
 m_bond[61] { 
  # First column is bond index #
  i_m_from
  i_m_to
  i_m_order
  :::
  1 1 2 2
  2 1 5 1
  3 1 37 1
  4 2 3 1
  5 2 23 1
  6 3 4 2
  7 3 6 1
  8 4 9 1
  9 4 5 1
  10 6 7 2
  11 6 14 1
  12 7 8 1
  13 7 10 1
  14 8 12 1
  15 8 9 2
  16 9 13 1
  17 10 11 1
  18 11 12 2
  19 11 44 1
  20 12 24 1
  21 13 15 2
  22 13 35 1
  23 14 36 1
  24 14 18 2
  25 15 25 1
  26 15 16 1
  27 16 34 1
  28 16 17 2
  29 17 21 1
  30 17 35 1
  31 18 19 1
  32 18 26 1
  33 19 20 2
  34 19 33 1
  35 20 22 1
  36 20 36 1
  37 21 27 1
  38 21 28 1
  39 21 29 1
  40 22 30 1
  41 22 31 1
  42 22 32 1
  43 38 39 1
  44 38 43 1
  45 38 51 2
  46 39 40 1
  47 39 49 2
  48 40 41 1
  49 40 47 2
  50 41 42 1
  51 41 50 2
  52 42 43 1
  53 42 46 2
  54 43 44 2
  55 44 45 1
  56 45 46 1
  57 46 52 1
  58 47 48 1
  59 47 53 1
  60 48 49 1
  61 49 54 1
  :::
 } 
} 

f_m_ct { 
 s_m_title
 i_m_ct_stereo_status
 r_j_HOMO-LUMO_Gap_Hartree
 s_m_subgroup_title
 s_m_subgroupid
 b_m_subgroup_collapsed
 i_m_ct_format
 :::
 D58,A45 
  1
  0.05559
  ALL-structures-1320 
  ALL-structures-1320 
  0
  2
 m_atom[56] { 
  # First column is atom index #
  i_m_mmod_type
  r_m_x_coord
  r_m_y_coord
  r_m_z_coord
  i_m_residue_number
  i_m_color
  r_m_charge1
  r_m_charge2
  i_m_atomic_number
  s_m_color_rgb
  s_m_atom_name
  r_j_Atom_Charge_from_ESP
  r_j_Atom_Fukui_Index_f_NN_HOMO
  r_j_Atom_Fukui_Index_f_NN_LUMO
  r_j_Atom_Fukui_Index_f_NS_HOMO
  r_j_Atom_Fukui_Index_f_NS_LUMO
  r_j_Atom_Fukui_Index_f_SN_HOMO
  r_j_Atom_Fukui_Index_f_SN_LUMO
  r_j_Atom_Fukui_Index_f_SS_HOMO
  r_j_Atom_Fukui_Index_f_SS_LUMO
  i_m_minimize_atom_index
  s_matsci_polymer_role
  i_rdk_index
  :::
  1 2 0.405835 -3.438417 -0.750542 900 2 -0.32550 -0.32550 6 A0A0A0  C1  -0.19997 0.0279 0.0071 0.0104 -0.0104 0 0 0.0175 0.0175 1 tail  <>
  2 2 1.366163 -2.473013 -0.598160 900 2 -0.07380 -0.07380 6 A0A0A0  C2  -0.206 0.0411 0.0002 0.0205 -0.0205 0 0 0.0206 0.0206 2 <> <>
  3 2 0.791525 -1.177334 -0.284217 900 2 0.02365 0.02365 6 A0A0A0  C3  0.20535 0.0212 0.008 0.0066 -0.0066 0 0 0.0146 0.0146 3 <> <>
  4 2 -0.638787 -1.223629 -0.210805 900 2 -0.04005 -0.04005 6 A0A0A0  C4  -0.15357 0.0127 0.0017 0.0055 -0.0055 0 0 0.0072 0.0072 4 <> <>
  5 49 -1.213274 -2.860466 -0.545380 900 13 0.03280 0.03280 16 E1E11E  S5  0.01206 0.0803 0.0008 0.0397 -0.0397 0 0 0.0405 0.0405 5 <> <>
  6 2 1.417657 0.075093 -0.068782 900 2 0.00000 0.00000 6 A0A0A0  C6  0.07078 0.1074 0.0012 0.0531 -0.0531 0 0 0.0543 0.0543 6 <> <>
  7 2 0.638741 1.223213 0.208279 900 2 -0.04005 -0.04005 6 A0A0A0  C7  -0.14017 0.0119 0.0062 0.0028 -0.0028 0 0 0.009 0.009 7 <> <>
  8 2 -0.791675 1.176894 0.281852 900 2 0.02365 0.02365 6 A0A0A0  C8  0.00265 0.0139 0.0009 0.0065 -0.0065 0 0 0.0074 0.0074 8 <> <>
  9 2 -1.417708 -0.075676 0.066983 900 2 0.00000 0.00000 6 A0A0A0  C9  0.18343 0.1054 0.0099 0.0478 -0.0478 0 0 0.0576 0.0576 9 <> <>
  10 49 1.213206 2.860342 0.541341 900 13 0.03280 0.03280 16 E1E11E  S10  0.05558 0.1017 0.0073 0.0472 -0.0472 0 0 0.0545 0.0545 10 <> <>
  11 2 -0.405868 3.438450 0.746360 900 2 -0.32550 -0.32550 6 A0A0A0  C11  -0.07692 0.0198 0.0026 0.0086 -0.0086 0 0 0.0112 0.0112 11 <> <>
  12 2 -1.366136 2.472718 0.595427 900 2 -0.07380 -0.07380 6 A0A0A0  C12  -0.02487 0.0431 0.0353 0.0039 -0.0039 0 0 0.0392 0.0392 12 <> <>
  13 2 -2.889253 -0.144740 0.129628 900 2 -0.08430 -0.08430 6 A0A0A0  C13  -0.19622 0.0412 0.0011 0.0201 -0.0201 0 0 0.0211 0.0211 13 <> <>
  14 2 2.889156 0.143588 -0.130627 900 2 -0.08430 -0.08430 6 A0A0A0  C14  -0.16718 0.0512 0 0.0256 -0.0256 0 0 0.0256 0.0256 14 <> <>
  15 2 -3.667089 -1.094134 0.806950 900 2 -0.09390 -0.09390 6 A0A0A0  C15  -0.2122 0.0305 0.0012 0.0147 -0.0147 0 0 0.0158 0.0158 15 <> <>
  16 2 -5.044809 -0.907989 0.734691 900 2 0.25260 0.25260 6 A0A0A0  C16  0.25846 0.0182 0.0004 0.0089 -0.0089 0 0 0.0093 0.0093 16 <> <>
  17 2 -5.470644 0.205322 0.009264 900 2 -0.19930 -0.19930 6 A0A0A0  C17  -0.03763 0.0614 0.0014 0.03 -0.03 0 0 0.0314 0.0314 17 <> <>
  18 2 3.667227 1.092714 -0.807784 900 2 -0.09390 -0.09390 6 A0A0A0  C18  -0.21913 0.0358 0.0002 0.0178 -0.0178 0 0 0.018 0.018 18 <> <>
  19 2 5.045079 0.907518 -0.733583 900 2 0.25260 0.25260 6 A0A0A0  C19  0.28054 0.0209 -0 0.0105 -0.0105 0 0 0.0104 0.0104 19 <> <>
  20 2 5.470731 -0.204655 -0.006252 900 2 -0.19930 -0.19930 6 A0A0A0  C20  -0.05912 0.0738 0.0001 0.0368 -0.0368 0 0 0.037 0.037 20 <> <>
  21 3 -6.917765 0.592217 -0.190055 900 2 -0.06500 -0.06500 6 A0A0A0  C21  -0.32517 0.0017 0 0.0008 -0.0008 0 0 0.0009 0.0009 21 <> <>
  22 3 6.917829 -0.590934 0.194973 900 2 -0.06500 -0.06500 6 A0A0A0  C22  -0.35791 0.0019 0 0.0009 -0.0009 0 0 0.001 0.001 22 <> <>
  23 41 2.425937 -2.647358 -0.708752 900 21 0.12110 0.12110 1 FFFFFF  H23  0.11857 0.0001 0 0.0001 -0.0001 0 0 0.0001 0.0001 23 <> <>
  24 41 -2.425823 2.647246 0.706419 900 21 0.12110 0.12110 1 FFFFFF  H24  0.05235 0.0002 0.0001 0.0001 -0.0001 0 0 0.0001 0.0001 24 <> <>
  25 41 -3.233997 -1.915292 1.357839 900 21 0.12650 0.12650 1 FFFFFF  H25  0.16052 0 0 0 -0 0 0 0 0 25 <> <>
  26 41 3.234117 1.913036 -1.359911 900 21 0.12650 0.12650 1 FFFFFF  H26  0.16216 0 0 0 -0 0 0 0 0 26 <> <>
  27 41 -6.988760 1.495665 -0.795494 900 21 0.06000 0.06000 1 FFFFFF  H27  0.13176 0 0 -0 0 0 0 0 0 27 <> <>
  28 41 -7.395378 0.779146 0.771856 900 21 0.06000 0.06000 1 FFFFFF  H28  0.11333 0.0033 0.0001 0.0016 -0.0016 0 0 0.0017 0.0017 28 <> <>
  29 41 -7.457845 -0.208955 -0.695064 900 21 0.06000 0.06000 1 FFFFFF  H29  0.11081 0.0023 0 0.0011 -0.0011 0 0 0.0012 0.0012 29 <> <>
  30 41 7.455665 0.208304 0.705255 900 21 0.06000 0.06000 1 FFFFFF  H30  0.12224 0.0029 0 0.0014 -0.0014 0 0 0.0014 0.0014 30 <> <>
  31 41 7.398314 -0.772625 -0.766424 900 21 0.06000 0.06000 1 FFFFFF  H31  0.12039 0.0039 0 0.002 -0.002 0 0 0.002 0.002 31 <> <>
  32 41 6.988040 -1.497050 0.796365 900 21 0.06000 0.06000 1 FFFFFF  H32  0.14456 -0 -0 -0 0 0 0 -0 -0 32 <> <>
  33 56 5.917398 1.749338 -1.335910 900 8 -0.22000 -0.22000 9 00FF7F  F33  -0.19389 0.0034 0 0.0017 -0.0017 0 0 0.0017 0.0017 34 <> <>
  34 56 -5.916993 -1.749881 1.337081 900 8 -0.22000 -0.22000 9 00FF7F  F34  -0.18996 0.003 0.0001 0.0015 -0.0015 0 0 0.0015 0.0015 35 <> <>
  35 112 -3.999207 1.154499 -0.668990 900 13 0.10340 0.10340 34 E1E11E  Se35  0.08184 0.0175 0.0021 0.0077 -0.0077 0 0 0.0098 0.0098 36 <> <>
  36 112 3.998840 -1.153722 0.671575 900 13 0.10340 0.10340 34 E1E11E  Se36  0.08311 0.0174 0.0002 0.0086 -0.0086 0 0 0.0088 0.0088 37 <> <>
  37 41 0.560252 -4.480698 -0.988911 900 21 0.26180 0.26180 1 FFFFFF  H37  0.2049 0 -0 0 -0 0 0 0 0 38 <> <>
  38 2 -2.095356 6.800522 1.568908 900 2 0.00000 0.00000 6 A0A0A0  C38  0.44086 0.0001 0.004 -0.0019 0.0019 0 0 0.002 0.002 1 <> 0
  39 2 -0.999474 7.682368 1.711286 900 2 0.00000 0.00000 6 A0A0A0  C39  -0.29102 0.0075 0.117 -0.0547 0.0547 0 0 0.0623 0.0623 2 head  1
  40 2 0.273077 7.114167 1.525148 900 2 0.00000 0.00000 6 A0A0A0  C40  -0.17548 0.0003 0.0342 -0.0169 0.0169 0 0 0.0172 0.0172 3 <> 2
  41 2 0.453895 5.781631 1.222346 900 2 0.00000 0.00000 6 A0A0A0  C41  -0.11675 0.0074 0.0503 -0.0215 0.0215 0 0 0.0288 0.0288 4 <> 3
  42 2 -0.620050 4.886008 1.076060 900 2 0.00000 0.00000 6 A0A0A0  C42  0.00429 0.0004 0.1115 -0.0556 0.0556 0 0 0.056 0.056 5 <> 4
  43 2 -1.910070 5.434982 1.258738 900 2 0.00000 0.00000 6 A0A0A0  C43  0.21025 0.001 0.0195 -0.0092 0.0092 0 0 0.0103 0.0103 6 <> 5
  44 25 -3.017343 4.699684 1.149264 900 43 0.00000 0.00000 7 5757FF  N44  -0.30199 0.0004 0.1558 -0.0777 0.0777 0 0 0.0781 0.0781 7 <> 6
  45 49 -4.256552 5.803287 1.451886 900 13 0.00000 0.00000 16 E1E11E  S45  0.32696 0.0015 0.213 -0.1057 0.1057 0 0 0.1073 0.1073 8 <> 7
  46 25 -3.357319 7.205270 1.718333 900 43 0.00000 0.00000 7 5757FF  N46  -0.43417 0.0011 0.1577 -0.0783 0.0783 0 0 0.0794 0.0794 9 <> 8
  47 2 1.617567 7.734269 1.597884 900 2 0.00000 0.00000 6 A0A0A0  C47  0.68615 0.0001 0.0059 -0.0029 0.0029 0 0 0.003 0.003 10 <> 9
  48 25 2.489796 6.744624 1.337776 900 43 0.00000 0.00000 7 5757FF  N48  -0.22496 0.0001 0.0183 -0.0091 0.0091 0 0 0.0092 0.0092 11 <> 10
  49 2 1.913591 5.552880 1.101975 900 2 0.00000 0.00000 6 A0A0A0  C49  0.54564 -0.0004 0.011 -0.0057 0.0057 0 0 0.0053 0.0053 12 <> 11
  50 15 1.863963 8.909887 1.845686 900 70 0.00000 0.00000 8 FF2F2F  O50  -0.52681 0.0001 0.0035 -0.0017 0.0017 0 0 0.0018 0.0018 13 <> 12
  51 3 3.935577 6.946415 1.313334 900 2 0.00000 0.00000 6 A0A0A0  C51  -0.20529 -0 0.0004 -0.0002 0.0002 0 0 0.0002 0.0002 14 <> 13
  52 15 2.463987 4.488538 0.840360 900 70 0.00000 0.00000 8 FF2F2F  O52  -0.39605 0.0034 0.0065 -0.0015 0.0015 0 0 0.005 0.005 15 <> 14
  53 41 -1.128667 8.728626 1.948319 900 21 0.00000 0.00000 1 FFFFFF  H53  0.18765 0 0 0 -0 0 0 0 0 17 <> <>
  54 41 4.430214 6.003185 1.081491 900 21 0.00000 0.00000 1 FFFFFF  H54  0.12402 0 0 0 -0 0 0 0 0 18 <> <>
  55 41 4.186526 7.685012 0.552019 900 21 0.00000 0.00000 1 FFFFFF  H55  0.11672 0 0.0016 -0.0008 0.0008 0 0 0.0008 0.0008 19 <> <>
  56 41 4.269377 7.301702 2.288244 900 21 0.00000 0.00000 1 FFFFFF  H56  0.11449 -0 0.0016 -0.0008 0.0008 0 0 0.0008 0.0008 20 <> <>
  :::
 } 
 m_bond[63] { 
  # First column is bond index #
  i_m_from
  i_m_to
  i_m_order
  :::
  1 1 2 2
  2 1 5 1
  3 1 37 1
  4 2 3 1
  5 2 23 1
  6 3 4 2
  7 3 6 1
  8 4 9 1
  9 4 5 1
  10 6 7 2
  11 6 14 1
  12 7 8 1
  13 7 10 1
  14 8 12 1
  15 8 9 2
  16 9 13 1
  17 10 11 1
  18 11 12 2
  19 11 42 1
  20 12 24 1
  21 13 15 2
  22 13 35 1
  23 14 36 1
  24 14 18 2
  25 15 25 1
  26 15 16 1
  27 16 34 1
  28 16 17 2
  29 17 21 1
  30 17 35 1
  31 18 19 1
  32 18 26 1
  33 19 20 2
  34 19 33 1
  35 20 22 1
  36 20 36 1
  37 21 27 1
  38 21 28 1
  39 21 29 1
  40 22 30 1
  41 22 31 1
  42 22 32 1
  43 38 39 1
  44 38 43 1
  45 38 46 2
  46 39 40 2
  47 39 53 1
  48 40 41 1
  49 40 47 1
  50 41 42 2
  51 41 49 1
  52 42 43 1
  53 43 44 2
  54 44 45 1
  55 45 46 1
  56 47 48 1
  57 47 50 2
  58 48 49 1
  59 48 51 1
  60 49 52 2
  61 51 54 1
  62 51 55 1
  63 51 56 1
  :::
 } 
} 

f_m_ct { 
 s_m_title
 i_m_ct_stereo_status
 r_j_HOMO-LUMO_Gap_Hartree
 s_m_subgroup_title
 s_m_subgroupid
 b_m_subgroup_collapsed
 i_m_ct_format
 :::
 D58,A46 
  1
  0.08115
  ALL-structures-1320 
  ALL-structures-1320 
  0
  2
 m_atom[60] { 
  # First column is atom index #
  i_m_mmod_type
  r_m_x_coord
  r_m_y_coord
  r_m_z_coord
  i_m_residue_number
  i_m_color
  r_m_charge1
  r_m_charge2
  i_m_atomic_number
  s_m_color_rgb
  s_m_atom_name
  r_j_Atom_Charge_from_ESP
  r_j_Atom_Fukui_Index_f_NN_HOMO
  r_j_Atom_Fukui_Index_f_NN_LUMO
  r_j_Atom_Fukui_Index_f_NS_HOMO
  r_j_Atom_Fukui_Index_f_NS_LUMO
  r_j_Atom_Fukui_Index_f_SN_HOMO
  r_j_Atom_Fukui_Index_f_SN_LUMO
  r_j_Atom_Fukui_Index_f_SS_HOMO
  r_j_Atom_Fukui_Index_f_SS_LUMO
  i_m_minimize_atom_index
  s_matsci_polymer_role
  i_rdk_index
  :::
  1 2 0.405835 -3.438417 -0.750542 900 2 -0.32550 -0.32550 6 A0A0A0  C1  -0.20162 0.0303 0.0161 0.0071 -0.0071 0 0 0.0232 0.0232 1 tail  <>
  2 2 1.366163 -2.473013 -0.598160 900 2 -0.07380 -0.07380 6 A0A0A0  C2  -0.21219 0.042 0.0008 0.0206 -0.0206 0 0 0.0214 0.0214 2 <> <>
  3 2 0.791525 -1.177334 -0.284217 900 2 0.02365 0.02365 6 A0A0A0  C3  0.22981 0.023 0.0163 0.0033 -0.0033 0 0 0.0197 0.0197 3 <> <>
  4 2 -0.638787 -1.223629 -0.210805 900 2 -0.04005 -0.04005 6 A0A0A0  C4  -0.18145 0.0116 0.0035 0.004 -0.004 0 0 0.0075 0.0075 4 <> <>
  5 49 -1.213274 -2.860466 -0.545380 900 13 0.03280 0.03280 16 E1E11E  S5  0.01111 0.0815 0.0017 0.0399 -0.0399 0 0 0.0416 0.0416 5 <> <>
  6 2 1.417657 0.075093 -0.068782 900 2 0.00000 0.00000 6 A0A0A0  C6  0.03677 0.1065 0.0084 0.049 -0.049 0 0 0.0575 0.0575 6 <> <>
  7 2 0.638741 1.223213 0.208279 900 2 -0.04005 -0.04005 6 A0A0A0  C7  -0.06811 0.0101 0.0074 0.0013 -0.0013 0 0 0.0088 0.0088 7 <> <>
  8 2 -0.791675 1.176894 0.281852 900 2 0.02365 0.02365 6 A0A0A0  C8  -0.13623 0.014 -0.0002 0.0071 -0.0071 0 0 0.0069 0.0069 8 <> <>
  9 2 -1.417708 -0.075676 0.066983 900 2 0.00000 0.00000 6 A0A0A0  C9  0.25557 0.1095 0.022 0.0437 -0.0437 0 0 0.0657 0.0657 9 <> <>
  10 49 1.213206 2.860342 0.541341 900 13 0.03280 0.03280 16 E1E11E  S10  0.04322 0.1026 0.0208 0.0409 -0.0409 0 0 0.0617 0.0617 10 <> <>
  11 2 -0.405868 3.438450 0.746360 900 2 -0.32550 -0.32550 6 A0A0A0  C11  -0.13967 0.0214 0.0066 0.0074 -0.0074 0 0 0.014 0.014 11 <> <>
  12 2 -1.366136 2.472718 0.595427 900 2 -0.07380 -0.07380 6 A0A0A0  C12  0.1019 0.0494 0.0688 -0.0097 0.0097 0 0 0.0591 0.0591 12 <> <>
  13 2 -2.889253 -0.144740 0.129628 900 2 -0.08430 -0.08430 6 A0A0A0  C13  -0.19946 0.0378 0.0016 0.0181 -0.0181 0 0 0.0197 0.0197 13 <> <>
  14 2 2.889156 0.143588 -0.130627 900 2 -0.08430 -0.08430 6 A0A0A0  C14  -0.1657 0.0504 0 0.0252 -0.0252 0 0 0.0252 0.0252 14 <> <>
  15 2 -3.667089 -1.094134 0.806950 900 2 -0.09390 -0.09390 6 A0A0A0  C15  -0.23199 0.0303 0.0036 0.0134 -0.0134 0 0 0.017 0.017 15 <> <>
  16 2 -5.044809 -0.907989 0.734691 900 2 0.25260 0.25260 6 A0A0A0  C16  0.28119 0.0163 0.0003 0.008 -0.008 0 0 0.0083 0.0083 16 <> <>
  17 2 -5.470644 0.205322 0.009264 900 2 -0.19930 -0.19930 6 A0A0A0  C17  -0.03985 0.0578 0.0029 0.0275 -0.0275 0 0 0.0304 0.0304 17 <> <>
  18 2 3.667227 1.092714 -0.807784 900 2 -0.09390 -0.09390 6 A0A0A0  C18  -0.21791 0.035 0.0017 0.0166 -0.0166 0 0 0.0184 0.0184 18 <> <>
  19 2 5.045079 0.907518 -0.733583 900 2 0.25260 0.25260 6 A0A0A0  C19  0.28109 0.0203 -0.0001 0.0102 -0.0102 0 0 0.0101 0.0101 19 <> <>
  20 2 5.470731 -0.204655 -0.006252 900 2 -0.19930 -0.19930 6 A0A0A0  C20  -0.0606 0.0721 0.0013 0.0354 -0.0354 0 0 0.0367 0.0367 20 <> <>
  21 3 -6.917765 0.592217 -0.190055 900 2 -0.06500 -0.06500 6 A0A0A0  C21  -0.38396 0.0015 0.0002 0.0007 -0.0007 0 0 0.0009 0.0009 21 <> <>
  22 3 6.917829 -0.590934 0.194973 900 2 -0.06500 -0.06500 6 A0A0A0  C22  -0.35717 0.0018 0.0001 0.0009 -0.0009 0 0 0.001 0.001 22 <> <>
  23 41 2.425937 -2.647358 -0.708752 900 21 0.12110 0.12110 1 FFFFFF  H23  0.11924 0.0001 0 0.0001 -0.0001 0 0 0.0001 0.0001 23 <> <>
  24 41 -2.425823 2.647246 0.706419 900 21 0.12110 0.12110 1 FFFFFF  H24  0.03261 0.0002 0.0002 0 -0 0 0 0.0002 0.0002 24 <> <>
  25 41 -3.233997 -1.915292 1.357839 900 21 0.12650 0.12650 1 FFFFFF  H25  0.16327 0 0 0 -0 0 0 0 0 25 <> <>
  26 41 3.234117 1.913036 -1.359911 900 21 0.12650 0.12650 1 FFFFFF  H26  0.16203 0 0 0 -0 0 0 0 0 26 <> <>
  27 41 -6.988760 1.495665 -0.795494 900 21 0.06000 0.06000 1 FFFFFF  H27  0.1485 0 0 -0 0 0 0 0 0 27 <> <>
  28 41 -7.395378 0.779146 0.771856 900 21 0.06000 0.06000 1 FFFFFF  H28  0.12913 0.0031 0.0002 0.0015 -0.0015 0 0 0.0016 0.0016 28 <> <>
  29 41 -7.457845 -0.208955 -0.695064 900 21 0.06000 0.06000 1 FFFFFF  H29  0.12546 0.0021 0.0001 0.001 -0.001 0 0 0.0011 0.0011 29 <> <>
  30 41 7.455665 0.208304 0.705255 900 21 0.06000 0.06000 1 FFFFFF  H30  0.12242 0.0028 0 0.0014 -0.0014 0 0 0.0014 0.0014 30 <> <>
  31 41 7.398314 -0.772625 -0.766424 900 21 0.06000 0.06000 1 FFFFFF  H31  0.11962 0.0038 0.0001 0.0019 -0.0019 0 0 0.0019 0.0019 31 <> <>
  32 41 6.988040 -1.497050 0.796365 900 21 0.06000 0.06000 1 FFFFFF  H32  0.14403 -0 -0 0 -0 0 0 -0 -0 32 <> <>
  33 56 5.917398 1.749338 -1.335910 900 8 -0.22000 -0.22000 9 00FF7F  F33  -0.19392 0.0033 0 0.0017 -0.0017 0 0 0.0017 0.0017 34 <> <>
  34 56 -5.916993 -1.749881 1.337081 900 8 -0.22000 -0.22000 9 00FF7F  F34  -0.1949 0.0026 0.0001 0.0013 -0.0013 0 0 0.0013 0.0013 35 <> <>
  35 112 -3.999207 1.154499 -0.668990 900 13 0.10340 0.10340 34 E1E11E  Se35  0.07495 0.0178 0.0053 0.0063 -0.0063 0 0 0.0115 0.0115 36 <> <>
  36 112 3.998840 -1.153722 0.671575 900 13 0.10340 0.10340 34 E1E11E  Se36  0.08379 0.0171 0.0015 0.0078 -0.0078 0 0 0.0093 0.0093 37 <> <>
  37 41 0.560252 -4.480698 -0.988911 900 21 0.26180 0.26180 1 FFFFFF  H37  0.20409 0 0 0 -0 0 0 0 0 38 <> <>
  38 2 -2.094224 6.789678 1.566758 900 2 0.00000 0.00000 6 A0A0A0  C38  0.43094 0.0002 0.0019 -0.0009 0.0009 0 0 0.001 0.001 1 <> 0
  39 2 -1.020194 7.694110 1.714841 900 2 0.00000 0.00000 6 A0A0A0  C39  -0.21528 0.0067 0.1433 -0.0683 0.0683 0 0 0.075 0.075 2 head  1
  40 2 0.256874 7.129171 1.528950 900 2 0.00000 0.00000 6 A0A0A0  C40  -0.29705 0.0004 0.0184 -0.009 0.009 0 0 0.0094 0.0094 3 <> 2
  41 2 0.447175 5.793420 1.225269 900 2 0.00000 0.00000 6 A0A0A0  C41  -0.11057 0.0071 0.0733 -0.0331 0.0331 0 0 0.0402 0.0402 4 <> 3
  42 2 -0.620050 4.886008 1.076060 900 2 0.00000 0.00000 6 A0A0A0  C42  0.08632 0.0003 0.16 -0.0798 0.0798 0 0 0.0802 0.0802 5 <> 4
  43 2 -1.902786 5.446071 1.261107 900 2 0.00000 0.00000 6 A0A0A0  C43  0.13523 0.0016 0.0028 -0.0006 0.0006 0 0 0.0022 0.0022 6 <> 5
[truncated: 22,779,337 more chars]
