# Supplementary material for: Band Gap and Reorganization Energy Prediction of Conducting Polymers by the Integration of Machine Learning and Density Functional Theory
Source: J Chem Inf Model. 2025 May 28;65(11):5360–9. doi: 10.1021/acs.jcim.5c00345 (PMC12152970; doi:10.1021/acs.jcim.5c00345)
Supplement: Supplementary file 3 [file ci5c00345_si_003.zip › ML_SI/Band_M1_model_report.txt]

********************************************************************************					
					
Report	for	Numeric	Model	kpls_desc_33	
					
********************************************************************************					
					
Ranking	score	=	0.896534		
					
	Training	Set	Test	Set	
	S.D.	R^2	RMSE	Q^2	
	0.0071	0.8978	0.0071	0.8982	
					
Optimum	number	of	factors	=	22
					
ID	Set	Y(Obs)	Y(Pred)	Error
1	train	0.1380	0.1258	-0.0122
2	train	0.1323	0.1241	-0.0082
3	train	0.0921	0.0988	0.0067
4	train	0.1214	0.1279	0.0065
5	train	0.1102	0.1150	0.0049
6	train	0.0866	0.0942	0.0076
7	train	0.0786	0.0836	0.0050
8	train	0.0832	0.0854	0.0022
9	train	0.0833	0.0854	0.0021
10	train	0.0845	0.0915	0.0070
11	train	0.0935	0.0925	-0.0010
12	train	0.0707	0.0654	-0.0053
13	train	0.0812	0.0861	0.0049
14	train	0.0865	0.0978	0.0113
15	train	0.1249	0.1169	-0.0080
16	train	0.1117	0.1129	0.0012
17	train	0.1151	0.1109	-0.0042
18	train	0.1154	0.1144	-0.0010
19	train	0.1162	0.1186	0.0024
20	train	0.1056	0.1048	-0.0008
21	train	0.1022	0.0965	-0.0057
22	train	0.0924	0.0970	0.0046
23	test	0.0833	0.0844	0.0011
24	train	0.0884	0.0890	0.0007
25	train	0.0775	0.0788	0.0013
26	train	0.0600	0.0598	-0.0002
27	train	0.1178	0.1152	-0.0026
28	train	0.1063	0.0995	-0.0067
29	test	0.1086	0.1055	-0.0030
30	train	0.1156	0.1135	-0.0021
31	train	0.0838	0.0893	0.0055
32	train	0.1121	0.1125	0.0004
33	train	0.1061	0.1140	0.0079
34	train	0.0794	0.0800	0.0007
35	train	0.0955	0.1016	0.0061
36	train	0.0649	0.0653	0.0003
37	train	0.1230	0.1089	-0.0141
38	test	0.1165	0.1163	-0.0002
39	test	0.1123	0.1098	-0.0025
40	train	0.0611	0.0676	0.0065
41	train	0.0813	0.0821	0.0008
42	train	0.1018	0.0989	-0.0029
43	train	0.0513	0.0514	0.0000
44	train	0.0930	0.0942	0.0012
45	test	0.0747	0.0739	-0.0009
46	train	0.0979	0.0871	-0.0108
47	train	0.0935	0.0918	-0.0016
48	train	0.0918	0.0905	-0.0013
49	train	0.1112	0.1078	-0.0034
50	train	0.1102	0.1052	-0.0049
51	train	0.1063	0.1046	-0.0018
52	train	0.0516	0.0603	0.0087
53	train	0.1289	0.1149	-0.0140
54	train	0.1212	0.1133	-0.0079
55	train	0.0763	0.0752	-0.0011
56	train	0.1124	0.1167	0.0043
57	train	0.1031	0.0944	-0.0086
58	train	0.0806	0.0860	0.0055
59	train	0.0636	0.0748	0.0112
60	train	0.0742	0.0799	0.0057
61	train	0.0707	0.0741	0.0034
62	train	0.0820	0.0866	0.0046
63	train	0.0872	0.0844	-0.0028
64	train	0.0636	0.0620	-0.0016
65	train	0.0775	0.0780	0.0006
66	train	0.0770	0.0880	0.0111
67	train	0.1243	0.1122	-0.0121
68	train	0.1123	0.1043	-0.0079
69	train	0.1172	0.1128	-0.0044
70	train	0.1182	0.1108	-0.0074
71	train	0.1167	0.1160	-0.0007
72	train	0.1002	0.1033	0.0031
73	train	0.1046	0.1059	0.0013
74	train	0.0897	0.0870	-0.0027
75	train	0.0769	0.0782	0.0013
76	train	0.0803	0.0743	-0.0060
77	train	0.0691	0.0563	-0.0127
78	train	0.0466	0.0546	0.0080
79	train	0.1120	0.1126	0.0006
80	train	0.1004	0.0942	-0.0062
81	test	0.0989	0.1008	0.0019
82	train	0.1102	0.1050	-0.0052
83	train	0.0758	0.0799	0.0041
84	train	0.1046	0.1051	0.0004
85	train	0.1023	0.1064	0.0041
86	train	0.0749	0.0775	0.0025
87	test	0.0890	0.0946	0.0056
88	train	0.0526	0.0586	0.0060
89	train	0.1140	0.0992	-0.0148
90	train	0.1224	0.1193	-0.0032
91	train	0.1319	0.1168	-0.0151
92	train	0.0517	0.0626	0.0109
93	train	0.0769	0.0862	0.0093
94	train	0.1038	0.1024	-0.0015
95	train	0.0376	0.0445	0.0068
96	train	0.0858	0.0819	-0.0039
97	train	0.0577	0.0702	0.0125
98	train	0.0898	0.0908	0.0009
99	train	0.0872	0.0902	0.0030
100	train	0.0869	0.0891	0.0021
101	test	0.1030	0.0965	-0.0064
102	train	0.1004	0.0929	-0.0075
103	train	0.0960	0.0933	-0.0027
104	train	0.0420	0.0524	0.0104
105	train	0.1533	0.1378	-0.0155
106	train	0.1456	0.1366	-0.0089
107	train	0.1016	0.1012	-0.0005
108	train	0.1328	0.1399	0.0072
109	train	0.1213	0.1246	0.0033
110	train	0.0962	0.1021	0.0059
111	train	0.0870	0.0911	0.0041
112	train	0.0933	0.0938	0.0005
113	train	0.0926	0.0930	0.0005
114	train	0.0931	0.1002	0.0072
115	train	0.1014	0.1000	-0.0014
116	train	0.0792	0.0707	-0.0085
117	train	0.0908	0.0912	0.0004
118	test	0.0963	0.1048	0.0085
119	train	0.1308	0.1255	-0.0053
120	train	0.1224	0.1203	-0.0021
121	train	0.1257	0.1201	-0.0056
122	train	0.1262	0.1235	-0.0027
123	train	0.1260	0.1269	0.0009
124	train	0.1159	0.1136	-0.0023
125	test	0.1110	0.1055	-0.0055
126	test	0.1024	0.1034	0.0010
127	train	0.0932	0.0951	0.0019
128	train	0.0978	0.0962	-0.0015
129	train	0.0872	0.0847	-0.0026
130	train	0.0691	0.0660	-0.0031
131	train	0.1269	0.1272	0.0003
132	train	0.1180	0.1112	-0.0068
133	train	0.1179	0.1166	-0.0013
134	train	0.1249	0.1229	-0.0020
135	train	0.0925	0.0996	0.0071
136	train	0.1212	0.1233	0.0021
137	train	0.1128	0.1167	0.0040
138	train	0.0882	0.0871	-0.0011
139	train	0.1056	0.1092	0.0036
140	train	0.0729	0.0730	0.0001
141	train	0.1345	0.1221	-0.0123
142	train	0.1218	0.1253	0.0035
143	train	0.1220	0.1202	-0.0018
144	train	0.0687	0.0749	0.0061
145	train	0.0896	0.0911	0.0015
146	train	0.1034	0.1062	0.0028
147	train	0.0565	0.0576	0.0011
148	train	0.1017	0.1044	0.0027
149	train	0.0824	0.0814	-0.0011
150	train	0.1070	0.0961	-0.0109
151	train	0.1012	0.1022	0.0010
152	train	0.0992	0.1011	0.0019
153	test	0.1204	0.1185	-0.0019
154	train	0.1205	0.1155	-0.0050
155	train	0.1167	0.1174	0.0006
156	train	0.0634	0.0606	-0.0027
157	train	0.0828	0.0976	0.0148
158	test	0.0812	0.0968	0.0155
159	train	0.0583	0.0618	0.0034
160	train	0.0792	0.1003	0.0211
161	train	0.0841	0.0858	0.0016
162	train	0.0624	0.0639	0.0016
163	train	0.0492	0.0545	0.0052
164	train	0.0527	0.0570	0.0043
165	train	0.0507	0.0561	0.0054
166	train	0.0576	0.0652	0.0076
167	test	0.0649	0.0677	0.0028
168	train	0.0494	0.0420	-0.0074
169	train	0.0587	0.0601	0.0013
170	train	0.0601	0.0642	0.0041
171	train	0.0855	0.0853	-0.0001
172	train	0.0802	0.0825	0.0023
173	train	0.0819	0.0815	-0.0005
174	train	0.0822	0.0854	0.0032
175	train	0.0824	0.0940	0.0116
176	train	0.0738	0.0755	0.0017
177	test	0.0779	0.0730	-0.0048
178	train	0.0683	0.0669	-0.0014
179	train	0.0582	0.0599	0.0017
180	train	0.0602	0.0571	-0.0031
181	test	0.0506	0.0429	-0.0076
182	train	0.0359	0.0364	0.0005
183	train	0.0819	0.0892	0.0073
184	train	0.0527	0.0570	0.0043
185	train	0.0807	0.0755	-0.0052
186	train	0.0756	0.0725	-0.0031
187	train	0.0798	0.0869	0.0071
188	test	0.0647	0.0613	-0.0034
189	train	0.0796	0.0816	0.0020
190	test	0.0756	0.0874	0.0118
191	train	0.0609	0.0551	-0.0058
192	train	0.0617	0.0674	0.0057
193	train	0.0395	0.0430	0.0035
194	train	0.0796	0.0835	0.0039
195	train	0.0815	0.0921	0.0106
196	train	0.0829	0.0896	0.0066
197	train	0.0376	0.0450	0.0074
198	train	0.0558	0.0589	0.0031
199	train	0.0828	0.0803	-0.0024
200	train	0.0314	0.0299	-0.0015
201	train	0.0703	0.0642	-0.0061
202	train	0.0370	0.0482	0.0112
203	train	0.0598	0.0610	0.0012
204	train	0.0719	0.0634	-0.0085
205	test	0.0730	0.0651	-0.0079
206	train	0.0790	0.0736	-0.0053
207	train	0.0745	0.0723	-0.0021
208	train	0.0719	0.0755	0.0036
209	train	0.0299	0.0325	0.0026
210	train	0.1244	0.1206	-0.0037
211	train	0.1194	0.1162	-0.0032
212	train	0.0872	0.0932	0.0060
213	train	0.1109	0.1122	0.0013
214	train	0.1071	0.1141	0.0070
215	train	0.0834	0.0839	0.0005
216	train	0.0748	0.0740	-0.0008
217	train	0.0758	0.0817	0.0059
218	train	0.0764	0.0767	0.0003
219	train	0.0791	0.0851	0.0060
220	train	0.0858	0.0886	0.0028
221	train	0.0694	0.0632	-0.0062
222	test	0.0783	0.0839	0.0056
223	train	0.0830	0.0864	0.0034
224	train	0.1175	0.1192	0.0017
225	train	0.1053	0.1026	-0.0027
226	train	0.1079	0.1068	-0.0012
227	train	0.1085	0.1152	0.0067
228	train	0.1088	0.1237	0.0149
229	train	0.0994	0.1021	0.0026
230	train	0.0985	0.1027	0.0043
231	train	0.0893	0.0918	0.0025
232	test	0.0806	0.0840	0.0034
233	train	0.0845	0.0887	0.0042
234	train	0.0742	0.0785	0.0043
235	train	0.0544	0.0555	0.0011
236	train	0.1057	0.1001	-0.0056
237	test	0.1002	0.0918	-0.0084
238	train	0.1041	0.1026	-0.0015
239	train	0.1116	0.1098	-0.0019
240	train	0.0856	0.0920	0.0064
241	train	0.1092	0.1058	-0.0034
242	train	0.1025	0.1050	0.0025
243	train	0.0803	0.0940	0.0137
244	train	0.0870	0.1004	0.0134
245	train	0.0590	0.0526	-0.0064
246	train	0.1136	0.1061	-0.0075
247	train	0.1100	0.1087	-0.0013
248	test	0.1107	0.1114	0.0007
249	train	0.0554	0.0642	0.0089
250	train	0.0757	0.0772	0.0015
251	train	0.1024	0.0987	-0.0037
252	train	0.0466	0.0473	0.0007
253	train	0.0950	0.0911	-0.0039
254	train	0.0676	0.0720	0.0044
255	train	0.0910	0.0900	-0.0010
256	train	0.0900	0.0891	-0.0009
257	train	0.0891	0.0890	-0.0001
258	train	0.1048	0.1068	0.0020
259	train	0.1041	0.1042	0.0001
260	train	0.1009	0.1060	0.0051
261	test	0.0496	0.0580	0.0084
262	train	0.1167	0.1178	0.0011
263	train	0.1136	0.1193	0.0057
264	train	0.0903	0.0842	-0.0062
265	train	0.1061	0.1194	0.0134
266	train	0.1075	0.1037	-0.0038
267	train	0.0836	0.0879	0.0043
268	test	0.0754	0.0785	0.0032
269	train	0.0766	0.0810	0.0044
270	test	0.0764	0.0812	0.0048
271	train	0.0795	0.0858	0.0063
272	train	0.0852	0.0884	0.0031
273	train	0.0698	0.0596	-0.0102
274	train	0.0786	0.0759	-0.0027
275	train	0.0834	0.0886	0.0053
276	train	0.1072	0.1037	-0.0035
277	train	0.1029	0.1054	0.0025
278	train	0.1048	0.1020	-0.0028
279	train	0.1051	0.1064	0.0013
280	train	0.1054	0.1089	0.0035
281	train	0.0979	0.0991	0.0012
282	train	0.0964	0.0965	0.0001
283	train	0.0892	0.0863	-0.0029
284	train	0.0812	0.0793	-0.0019
285	train	0.0839	0.0833	-0.0007
286	train	0.0752	0.0657	-0.0095
287	train	0.0544	0.0532	-0.0013
288	train	0.1007	0.1172	0.0165
289	train	0.1004	0.0976	-0.0028
290	train	0.1026	0.1047	0.0021
291	train	0.1075	0.1078	0.0002
292	train	0.0869	0.0834	-0.0035
293	train	0.1067	0.1074	0.0007
294	train	0.1014	0.1008	-0.0006
295	train	0.0799	0.0762	-0.0037
296	test	0.0873	0.0933	0.0059
297	train	0.0588	0.0577	-0.0011
298	train	0.1088	0.1055	-0.0033
299	test	0.1060	0.1116	0.0056
300	train	0.1041	0.1052	0.0011
301	train	0.0551	0.0661	0.0110
302	test	0.0751	0.0753	0.0002
303	train	0.1016	0.0931	-0.0085
304	train	0.0462	0.0430	-0.0032
305	train	0.0948	0.0907	-0.0041
306	test	0.0673	0.0692	0.0019
307	train	0.0894	0.0844	-0.0049
308	train	0.0899	0.0882	-0.0017
309	train	0.0894	0.0891	-0.0003
310	train	0.1029	0.1021	-0.0008
311	train	0.1024	0.1011	-0.0013
312	train	0.1000	0.1054	0.0053
313	train	0.0515	0.0501	-0.0014
314	train	0.1348	0.1246	-0.0102
315	train	0.1273	0.1221	-0.0052
316	train	0.0936	0.0968	0.0031
317	test	0.1147	0.1246	0.0099
318	train	0.1065	0.1164	0.0099
319	train	0.0830	0.0882	0.0052
320	train	0.0766	0.0766	0.0000
321	train	0.0771	0.0834	0.0063
322	train	0.0776	0.0879	0.0103
323	test	0.0789	0.0945	0.0156
324	train	0.0864	0.1032	0.0168
325	train	0.0692	0.0735	0.0043
326	train	0.0775	0.0826	0.0051
327	train	0.0837	0.0913	0.0077
328	train	0.1289	0.1191	-0.0098
329	train	0.1057	0.1091	0.0034
330	train	0.1080	0.1056	-0.0025
331	train	0.1084	0.1149	0.0065
332	train	0.1089	0.1210	0.0121
333	test	0.1017	0.1070	0.0053
334	train	0.0974	0.1045	0.0071
335	train	0.0880	0.1018	0.0139
336	train	0.0805	0.0909	0.0103
337	train	0.0841	0.1019	0.0178
338	train	0.0746	0.0936	0.0189
339	train	0.0548	0.0662	0.0115
340	train	0.1074	0.1019	-0.0054
341	train	0.0986	0.0997	0.0011
342	train	0.1084	0.1103	0.0019
343	train	0.1158	0.1182	0.0023
344	train	0.0877	0.1004	0.0127
345	train	0.1121	0.1106	-0.0016
346	train	0.1050	0.1041	-0.0009
347	train	0.0797	0.0946	0.0149
348	train	0.0871	0.1038	0.0167
349	train	0.0601	0.0605	0.0004
350	train	0.1188	0.1162	-0.0026
351	train	0.1102	0.1129	0.0027
352	test	0.1126	0.1111	-0.0015
353	train	0.0556	0.0774	0.0218
354	train	0.0751	0.0786	0.0035
355	test	0.1010	0.0974	-0.0036
356	train	0.0471	0.0464	-0.0007
357	train	0.0958	0.1002	0.0045
358	train	0.0696	0.0773	0.0077
359	train	0.0917	0.0935	0.0018
360	train	0.0890	0.0976	0.0086
361	train	0.0878	0.0969	0.0091
362	train	0.1058	0.1130	0.0072
363	train	0.1075	0.1130	0.0055
364	train	0.1049	0.1184	0.0135
365	train	0.0502	0.0608	0.0106
366	train	0.1379	0.1410	0.0032
367	train	0.1332	0.1414	0.0082
368	train	0.1016	0.1020	0.0003
369	test	0.1235	0.1356	0.0121
370	train	0.1164	0.1231	0.0066
371	train	0.0926	0.0987	0.0061
372	train	0.0848	0.0890	0.0042
373	train	0.0877	0.0913	0.0036
374	train	0.0886	0.0923	0.0038
375	train	0.0924	0.0981	0.0057
376	test	0.1003	0.0977	-0.0026
377	train	0.0761	0.0708	-0.0054
378	train	0.0868	0.0856	-0.0012
379	train	0.0936	0.1013	0.0077
380	train	0.1126	0.1182	0.0056
381	train	0.1169	0.1178	0.0009
382	train	0.1192	0.1185	-0.0007
383	train	0.1195	0.1210	0.0015
384	train	0.1201	0.1274	0.0073
385	train	0.1124	0.1131	0.0006
386	train	0.1062	0.1087	0.0025
387	train	0.0985	0.1019	0.0034
388	train	0.0902	0.0939	0.0037
389	train	0.0942	0.0958	0.0016
390	train	0.0842	0.0818	-0.0024
391	train	0.0652	0.0612	-0.0040
392	test	0.1154	0.1243	0.0089
393	train	0.1130	0.1093	-0.0037
394	train	0.1153	0.1202	0.0049
395	test	0.1207	0.1232	0.0025
396	train	0.0917	0.1010	0.0092
397	train	0.1185	0.1229	0.0044
398	train	0.1095	0.1081	-0.0014
399	test	0.0843	0.0843	0.0000
400	train	0.1029	0.1091	0.0062
401	test	0.0702	0.0647	-0.0055
402	train	0.1261	0.1155	-0.0106
403	train	0.1182	0.1200	0.0018
404	train	0.1173	0.1134	-0.0039
405	train	0.0657	0.0731	0.0074
406	train	0.0861	0.0841	-0.0021
407	train	0.1018	0.1000	-0.0018
408	train	0.0544	0.0496	-0.0048
409	train	0.1001	0.1071	0.0070
410	test	0.0819	0.0780	-0.0039
411	train	0.1048	0.0953	-0.0095
412	train	0.0968	0.1017	0.0049
413	train	0.0947	0.1012	0.0065
414	test	0.1150	0.1182	0.0032
415	train	0.1161	0.1159	-0.0001
416	train	0.1136	0.1190	0.0054
417	train	0.0612	0.0609	-0.0002
418	train	0.1354	0.1396	0.0042
419	train	0.1292	0.1330	0.0038
420	train	0.0979	0.1102	0.0124
421	train	0.1172	0.1283	0.0111
422	train	0.1122	0.1218	0.0096
423	train	0.0884	0.0958	0.0075
424	train	0.0814	0.0854	0.0040
425	train	0.0811	0.0928	0.0117
426	train	0.0828	0.0936	0.0108
427	test	0.0829	0.0956	0.0127
428	test	0.0907	0.1031	0.0124
429	train	0.0744	0.0733	-0.0010
430	train	0.0828	0.0930	0.0102
431	test	0.0886	0.1009	0.0123
432	train	0.1235	0.1210	-0.0025
433	train	0.1101	0.1175	0.0074
434	train	0.1126	0.1124	-0.0002
435	train	0.1129	0.1223	0.0093
436	train	0.1134	0.1254	0.0120
437	train	0.1054	0.1114	0.0060
438	train	0.1016	0.1073	0.0057
439	train	0.0940	0.1097	0.0157
440	train	0.0863	0.1007	0.0144
441	test	0.0899	0.1036	0.0137
442	train	0.0804	0.0948	0.0144
443	train	0.0583	0.0703	0.0120
444	train	0.1087	0.1063	-0.0024
445	train	0.1052	0.1074	0.0022
446	train	0.1118	0.1132	0.0014
447	train	0.1189	0.1213	0.0024
448	train	0.0925	0.1038	0.0113
449	train	0.1166	0.1158	-0.0008
450	test	0.1077	0.1083	0.0006
451	train	0.0843	0.0948	0.0105
452	train	0.0926	0.1107	0.0181
453	train	0.0631	0.0632	0.0001
454	train	0.1213	0.1170	-0.0043
455	train	0.1139	0.1144	0.0005
456	test	0.1134	0.1116	-0.0017
457	train	0.0586	0.0748	0.0162
458	test	0.0791	0.0806	0.0015
459	train	0.1029	0.1006	-0.0023
460	train	0.0492	0.0542	0.0050
461	train	0.1008	0.1045	0.0036
462	train	0.0736	0.0798	0.0063
463	train	0.0965	0.0971	0.0006
464	train	0.0938	0.1007	0.0069
465	test	0.0923	0.0983	0.0059
466	train	0.1106	0.1180	0.0074
467	train	0.1118	0.1175	0.0057
468	train	0.1095	0.1224	0.0129
469	train	0.0573	0.0617	0.0044
470	train	0.1276	0.1192	-0.0084
471	train	0.1227	0.1192	-0.0035
472	train	0.0911	0.0897	-0.0015
473	test	0.1137	0.1288	0.0151
474	train	0.1137	0.1191	0.0053
475	train	0.0886	0.0880	-0.0006
476	test	0.0796	0.0791	-0.0005
477	train	0.0820	0.0783	-0.0037
478	train	0.0816	0.0781	-0.0035
479	test	0.0848	0.0863	0.0015
480	train	0.0900	0.0901	0.0001
481	train	0.0745	0.0758	0.0014
482	train	0.0835	0.0848	0.0013
483	train	0.0876	0.0879	0.0002
484	train	0.1172	0.1108	-0.0064
485	train	0.1094	0.1058	-0.0036
486	train	0.1119	0.0993	-0.0127
487	train	0.1123	0.1060	-0.0063
488	train	0.1128	0.1154	0.0026
489	train	0.1039	0.0934	-0.0105
490	train	0.1020	0.0949	-0.0071
491	test	0.0943	0.0914	-0.0029
492	train	0.0862	0.0845	-0.0017
493	train	0.0894	0.0911	0.0017
494	train	0.0799	0.0756	-0.0044
495	train	0.0571	0.0598	0.0027
496	train	0.1067	0.1113	0.0045
497	train	0.1059	0.0985	-0.0074
498	train	0.1094	0.0978	-0.0116
499	train	0.1158	0.1131	-0.0027
500	train	0.0919	0.0910	-0.0010
501	train	0.1145	0.1060	-0.0085
502	train	0.1065	0.1008	-0.0057
503	train	0.0859	0.0866	0.0006
504	train	0.0901	0.0914	0.0013
505	train	0.0622	0.0651	0.0029
506	train	0.1169	0.1202	0.0032
507	train	0.1137	0.1121	-0.0016
508	train	0.1117	0.1094	-0.0023
509	train	0.0581	0.0697	0.0116
510	train	0.0789	0.0779	-0.0010
511	train	0.1033	0.1014	-0.0020
512	train	0.0485	0.0525	0.0039
513	train	0.1012	0.0949	-0.0063
514	train	0.0715	0.0720	0.0005
515	train	0.0949	0.0803	-0.0146
516	train	0.0947	0.1019	0.0072
517	train	0.0940	0.1038	0.0098
518	train	0.1091	0.1065	-0.0026
519	train	0.1089	0.1060	-0.0029
520	train	0.1062	0.1100	0.0038
521	test	0.0583	0.0508	-0.0075
522	train	0.1230	0.1302	0.0073
523	test	0.1190	0.1275	0.0086
524	train	0.0783	0.0981	0.0198
525	train	0.1132	0.1192	0.0060
526	train	0.1080	0.1188	0.0107
527	train	0.0858	0.0901	0.0044
528	train	0.0680	0.0776	0.0097
529	train	0.0786	0.0832	0.0046
530	train	0.0758	0.0799	0.0041
531	train	0.0862	0.0915	0.0053
532	train	0.0911	0.0968	0.0057
533	test	0.0681	0.0698	0.0017
534	train	0.0822	0.0892	0.0070
535	train	0.0820	0.0916	0.0096
536	train	0.1165	0.1278	0.0113
537	train	0.1168	0.1099	-0.0069
538	train	0.1221	0.1134	-0.0087
539	train	0.1230	0.1189	-0.0041
540	train	0.1199	0.1279	0.0080
541	train	0.1046	0.1051	0.0005
542	train	0.1090	0.1047	-0.0043
543	train	0.0946	0.0957	0.0011
544	train	0.0819	0.0842	0.0024
545	train	0.0851	0.0909	0.0059
546	train	0.0742	0.0824	0.0082
547	train	0.0513	0.0551	0.0038
548	train	0.1167	0.1037	-0.0129
549	train	0.1049	0.0924	-0.0124
550	train	0.1006	0.1019	0.0013
551	train	0.1101	0.1133	0.0032
552	train	0.0800	0.0910	0.0109
553	train	0.1065	0.1057	-0.0007
554	train	0.1069	0.1061	-0.0007
555	test	0.0801	0.0942	0.0141
556	train	0.0949	0.1023	0.0074
557	train	0.0571	0.0610	0.0039
558	train	0.1135	0.1069	-0.0066
559	train	0.1269	0.1146	-0.0124
560	train	0.1239	0.1178	-0.0060
561	train	0.0565	0.0692	0.0127
562	train	0.0814	0.0833	0.0019
563	train	0.1041	0.1032	-0.0009
564	test	0.0425	0.0482	0.0056
565	train	0.0886	0.0865	-0.0020
566	train	0.0626	0.0723	0.0097
567	train	0.0946	0.0906	-0.0039
568	train	0.0938	0.0899	-0.0039
569	train	0.0941	0.0907	-0.0035
570	train	0.1073	0.1000	-0.0074
571	train	0.1022	0.0982	-0.0040
572	train	0.0978	0.1008	0.0030
573	train	0.0461	0.0513	0.0052
574	train	0.1364	0.1284	-0.0081
575	test	0.1301	0.1263	-0.0038
576	train	0.0989	0.0983	-0.0006
577	train	0.1183	0.1295	0.0112
578	test	0.1133	0.1175	0.0042
579	train	0.0897	0.0896	-0.0001
580	train	0.0824	0.0790	-0.0034
581	train	0.0817	0.0796	-0.0021
582	train	0.0838	0.0832	-0.0005
583	train	0.0837	0.0912	0.0075
584	train	0.0911	0.0957	0.0046
585	train	0.0755	0.0737	-0.0017
586	train	0.0841	0.0826	-0.0015
587	train	0.0900	0.0924	0.0024
588	train	0.1233	0.1137	-0.0096
589	test	0.1115	0.1097	-0.0018
590	train	0.1138	0.1038	-0.0100
591	train	0.1142	0.1098	-0.0043
592	train	0.1146	0.1168	0.0023
593	train	0.1065	0.1001	-0.0064
594	train	0.1027	0.1004	-0.0023
595	train	0.0949	0.1005	0.0055
596	train	0.0875	0.0907	0.0032
597	train	0.0906	0.0962	0.0056
598	test	0.0818	0.0894	0.0076
599	train	0.0588	0.0640	0.0052
600	test	0.1092	0.1076	-0.0016
601	train	0.1058	0.1024	-0.0035
602	train	0.1134	0.1106	-0.0028
603	test	0.1197	0.1185	-0.0012
604	train	0.0937	0.0970	0.0033
605	train	0.1179	0.1123	-0.0056
606	train	0.1082	0.1075	-0.0007
607	train	0.0850	0.0916	0.0066
608	train	0.0919	0.1013	0.0094
609	train	0.0637	0.0603	-0.0033
610	train	0.1221	0.1172	-0.0049
611	train	0.1144	0.1107	-0.0037
612	train	0.1135	0.1059	-0.0076
613	train	0.0590	0.0724	0.0133
614	train	0.0796	0.0758	-0.0038
615	train	0.1022	0.0947	-0.0076
616	train	0.0497	0.0456	-0.0041
617	train	0.1011	0.0992	-0.0018
618	train	0.0736	0.0746	0.0011
619	train	0.0965	0.0879	-0.0085
620	train	0.0947	0.0985	0.0037
621	train	0.0935	0.0979	0.0044
622	train	0.1114	0.1121	0.0007
623	train	0.1128	0.1121	-0.0007
624	train	0.1106	0.1176	0.0070
625	train	0.0594	0.0572	-0.0022
626	train	0.1382	0.1263	-0.0119
627	train	0.1325	0.1225	-0.0099
628	train	0.1044	0.1077	0.0033
629	train	0.1192	0.1280	0.0089
630	train	0.1170	0.1186	0.0016
631	train	0.0928	0.0974	0.0046
632	train	0.0860	0.0875	0.0015
633	train	0.0850	0.0886	0.0036
634	train	0.0860	0.0918	0.0058
635	train	0.0866	0.0988	0.0122
636	test	0.0944	0.1016	0.0072
637	train	0.0782	0.0841	0.0059
638	train	0.0870	0.0846	-0.0024
639	train	0.0930	0.1016	0.0086
640	train	0.1219	0.1232	0.0012
641	train	0.1135	0.1186	0.0052
642	train	0.1156	0.1118	-0.0038
643	train	0.1159	0.1180	0.0021
644	train	0.1163	0.1243	0.0079
645	train	0.1093	0.1081	-0.0012
646	train	0.1041	0.1100	0.0059
647	train	0.0984	0.1092	0.0108
648	train	0.0913	0.0967	0.0053
649	train	0.0946	0.1042	0.0096
650	train	0.0856	0.0948	0.0092
651	train	0.0615	0.0743	0.0128
652	train	0.1090	0.1086	-0.0004
653	train	0.1092	0.1074	-0.0018
654	train	0.1160	0.1171	0.0011
655	train	0.1218	0.1147	-0.0071
656	train	0.0974	0.1042	0.0068
657	train	0.1204	0.1217	0.0013
658	test	0.1090	0.1167	0.0077
659	train	0.0872	0.0991	0.0118
660	train	0.0971	0.1139	0.0168
661	train	0.0662	0.0699	0.0037
662	train	0.1236	0.1185	-0.0051
663	test	0.1148	0.1224	0.0076
664	train	0.1141	0.1185	0.0045
665	train	0.0612	0.0814	0.0202
666	train	0.0818	0.0852	0.0034
667	train	0.1031	0.0984	-0.0046
668	train	0.0511	0.0503	-0.0007
669	test	0.1051	0.1055	0.0004
670	train	0.0781	0.0873	0.0092
671	train	0.1008	0.0997	-0.0011
672	train	0.0965	0.1051	0.0086
673	train	0.0953	0.1030	0.0077
674	train	0.1131	0.1176	0.0045
675	train	0.1153	0.1174	0.0021
676	train	0.1136	0.1193	0.0057
677	train	0.0644	0.0819	0.0175
678	train	0.1439	0.1457	0.0018
679	train	0.1388	0.1454	0.0066
680	train	0.1065	0.1062	-0.0002
681	train	0.1271	0.1360	0.0089
682	train	0.1246	0.1248	0.0002
683	train	0.1067	0.1135	0.0068
684	train	0.0897	0.1025	0.0128
685	train	0.1000	0.1075	0.0076
686	train	0.0988	0.1048	0.0059
687	train	0.1052	0.1087	0.0034
688	train	0.1081	0.1050	-0.0032
689	train	0.0889	0.0831	-0.0058
690	train	0.1021	0.1034	0.0014
691	train	0.1051	0.1166	0.0115
692	train	0.1227	0.1283	0.0055
693	train	0.1367	0.1318	-0.0050
694	train	0.1411	0.1337	-0.0073
695	train	0.1419	0.1357	-0.0061
696	train	0.1429	0.1336	-0.0093
697	train	0.1261	0.1268	0.0007
698	test	0.1275	0.1247	-0.0028
699	train	0.1138	0.1079	-0.0059
700	train	0.1026	0.1015	-0.0011
701	train	0.1036	0.1081	0.0045
702	train	0.0962	0.0945	-0.0017
703	train	0.0693	0.0737	0.0044
704	train	0.1198	0.1336	0.0138
705	train	0.1232	0.1294	0.0062
706	test	0.1287	0.1300	0.0013
707	train	0.0994	0.1046	0.0053
708	train	0.1263	0.1287	0.0024
709	train	0.1235	0.1143	-0.0092
710	train	0.0978	0.0911	-0.0068
711	train	0.1156	0.1221	0.0065
712	train	0.0784	0.0799	0.0016
713	train	0.1302	0.1180	-0.0121
714	train	0.1342	0.1327	-0.0016
715	train	0.1267	0.1261	-0.0006
716	train	0.0748	0.0872	0.0123
717	train	0.1013	0.1044	0.0032
718	train	0.1037	0.1150	0.0114
719	train	0.0627	0.0663	0.0036
720	train	0.1076	0.1095	0.0019
721	test	0.0838	0.0928	0.0090
722	train	0.1141	0.1117	-0.0024
723	train	0.1027	0.1079	0.0052
724	train	0.1007	0.1051	0.0045
725	train	0.1207	0.1236	0.0029
726	train	0.1201	0.1222	0.0021
727	train	0.1178	0.1260	0.0082
728	train	0.0732	0.0740	0.0009
729	train	0.1043	0.1100	0.0056
730	train	0.1007	0.1091	0.0083
731	train	0.0706	0.0760	0.0054
732	train	0.0963	0.1127	0.0164
733	train	0.0992	0.1013	0.0022
734	test	0.0738	0.0762	0.0024
735	train	0.0600	0.0661	0.0061
736	train	0.0637	0.0700	0.0062
737	train	0.0621	0.0684	0.0063
738	train	0.0703	0.0773	0.0070
739	train	0.0756	0.0795	0.0039
740	test	0.0605	0.0546	-0.0060
741	train	0.0698	0.0705	0.0007
742	train	0.0718	0.0775	0.0057
743	train	0.1059	0.1028	-0.0031
744	train	0.0953	0.0958	0.0005
745	train	0.0981	0.0983	0.0002
746	train	0.0986	0.1007	0.0021
747	test	0.0990	0.1077	0.0087
748	train	0.0866	0.0908	0.0042
749	train	0.0912	0.0874	-0.0038
750	train	0.0798	0.0812	0.0014
751	train	0.0697	0.0731	0.0034
752	test	0.0711	0.0735	0.0024
753	train	0.0609	0.0654	0.0045
754	train	0.0434	0.0457	0.0023
755	train	0.0990	0.0990	0.0000
756	train	0.0927	0.0868	-0.0060
757	train	0.0900	0.0895	-0.0005
758	train	0.0963	0.1012	0.0049
759	train	0.0724	0.0752	0.0028
760	test	0.0952	0.0965	0.0013
761	train	0.0900	0.0960	0.0060
762	test	0.0721	0.0676	-0.0046
763	train	0.0724	0.0834	0.0109
764	train	0.0483	0.0519	0.0036
765	train	0.0974	0.0957	-0.0017
766	train	0.0984	0.1047	0.0063
767	train	0.1023	0.1021	-0.0002
768	train	0.0462	0.0567	0.0105
769	train	0.0662	0.0709	0.0046
770	train	0.0992	0.0908	-0.0084
771	train	0.0380	0.0429	0.0049
772	train	0.0819	0.0805	-0.0013
773	train	0.0467	0.0587	0.0120
774	train	0.0710	0.0744	0.0034
775	train	0.0837	0.0805	-0.0032
776	train	0.0849	0.0808	-0.0040
777	train	0.0945	0.0921	-0.0024
778	train	0.0894	0.0902	0.0008
779	test	0.0859	0.0930	0.0071
780	train	0.0410	0.0427	0.0017
781	train	0.1235	0.1213	-0.0022
782	train	0.1189	0.1181	-0.0007
783	train	0.0968	0.0859	-0.0109
784	train	0.1090	0.1228	0.0138
785	train	0.1113	0.1027	-0.0086
786	train	0.0827	0.0891	0.0064
787	test	0.0773	0.0800	0.0028
788	train	0.0791	0.0830	0.0039
789	train	0.0795	0.0841	0.0046
790	train	0.0808	0.0876	0.0069
791	train	0.0885	0.0854	-0.0031
792	train	0.0693	0.0676	-0.0018
793	train	0.0768	0.0709	-0.0059
794	train	0.0840	0.0931	0.0092
795	train	0.1143	0.1049	-0.0095
796	train	0.1031	0.1089	0.0058
797	train	0.1053	0.1042	-0.0011
798	train	0.1057	0.1083	0.0027
799	train	0.1060	0.1146	0.0086
800	train	0.1005	0.1015	0.0009
801	train	0.0954	0.1024	0.0070
802	train	0.0861	0.0958	0.0097
803	train	0.0801	0.0886	0.0084
804	train	0.0842	0.0863	0.0021
805	train	0.0743	0.0740	-0.0003
806	train	0.0560	0.0610	0.0050
807	train	0.1018	0.1096	0.0078
808	train	0.1028	0.1028	0.0000
809	test	0.1061	0.1047	-0.0014
810	train	0.1113	0.0993	-0.0119
811	train	0.0868	0.0950	0.0081
812	train	0.1102	0.1117	0.0015
813	train	0.1041	0.1033	-0.0008
814	train	0.0819	0.0825	0.0006
815	train	0.0898	0.1012	0.0114
816	train	0.0610	0.0612	0.0002
817	test	0.1124	0.1124	0.0000
818	train	0.1078	0.1150	0.0072
819	train	0.1081	0.1090	0.0009
820	test	0.0562	0.0687	0.0125
821	train	0.0764	0.0770	0.0006
822	test	0.1015	0.0892	-0.0123
823	test	0.0473	0.0433	-0.0040
824	train	0.0944	0.0971	0.0027
825	train	0.0707	0.0750	0.0043
826	train	0.0926	0.0892	-0.0033
827	train	0.0913	0.0963	0.0050
828	train	0.0899	0.0946	0.0047
829	train	0.1048	0.1074	0.0026
830	train	0.1062	0.1061	-0.0001
831	train	0.1044	0.1099	0.0054
832	train	0.0554	0.0585	0.0032
833	train	0.1287	0.1239	-0.0048
834	train	0.1248	0.1208	-0.0039
835	train	0.0869	0.0996	0.0126
836	train	0.1179	0.1148	-0.0032
837	train	0.1149	0.1151	0.0001
838	train	0.0945	0.0965	0.0020
839	train	0.0769	0.0852	0.0082
840	train	0.0875	0.0889	0.0014
841	train	0.0843	0.0828	-0.0015
842	train	0.0955	0.0951	-0.0004
843	train	0.0994	0.0981	-0.0013
844	train	0.0768	0.0754	-0.0014
845	train	0.0910	0.0916	0.0006
846	train	0.0904	0.0979	0.0075
847	test	0.1101	0.1351	0.0250
848	train	0.1257	0.1117	-0.0140
849	train	0.1311	0.1223	-0.0088
850	test	0.1319	0.1255	-0.0064
851	train	0.1268	0.1314	0.0045
852	train	0.1135	0.1109	-0.0027
853	train	0.1182	0.1193	0.0011
854	train	0.1036	0.1001	-0.0034
855	train	0.0903	0.0872	-0.0030
856	train	0.0942	0.0949	0.0006
857	train	0.0825	0.0824	-0.0002
858	train	0.0605	0.0650	0.0045
859	train	0.1145	0.1111	-0.0033
860	train	0.1123	0.0963	-0.0160
861	train	0.1082	0.1148	0.0066
862	train	0.1174	0.1056	-0.0118
863	test	0.0876	0.0922	0.0046
864	train	0.1140	0.1098	-0.0042
865	train	0.1150	0.1142	-0.0008
866	train	0.0862	0.0990	0.0127
867	train	0.1031	0.1095	0.0064
868	train	0.0659	0.0634	-0.0025
869	test	0.1196	0.1037	-0.0159
870	train	0.1335	0.1156	-0.0179
871	train	0.1154	0.1221	0.0067
872	train	0.0656	0.0745	0.0090
873	train	0.0905	0.0912	0.0007
874	train	0.1040	0.1029	-0.0010
875	train	0.0515	0.0549	0.0034
876	train	0.0963	0.0900	-0.0063
877	train	0.0712	0.0816	0.0104
878	train	0.1036	0.1031	-0.0005
879	train	0.0962	0.0943	-0.0018
880	train	0.0955	0.0948	-0.0007
881	train	0.1110	0.1111	0.0001
882	train	0.1088	0.1061	-0.0027
883	test	0.1045	0.1023	-0.0022
884	train	0.0551	0.0594	0.0043
885	train	0.1584	0.1332	-0.0253
886	train	0.1513	0.1340	-0.0173
887	train	0.1060	0.1110	0.0050
888	train	0.1365	0.1240	-0.0125
889	train	0.1257	0.1185	-0.0072
890	train	0.1021	0.1026	0.0005
891	train	0.0933	0.0924	-0.0009
892	train	0.0960	0.0966	0.0006
893	train	0.0962	0.0956	-0.0006
894	train	0.0984	0.1021	0.0037
895	train	0.1065	0.1025	-0.0039
896	train	0.0853	0.0745	-0.0108
897	train	0.0962	0.0898	-0.0064
898	train	0.1022	0.1052	0.0030
899	train	0.1276	0.1222	-0.0054
900	train	0.1274	0.1221	-0.0053
901	train	0.1305	0.1211	-0.0094
902	train	0.1310	0.1243	-0.0066
903	test	0.1315	0.1265	-0.0050
904	train	0.1200	0.1172	-0.0028
905	train	0.1153	0.1110	-0.0043
906	test	0.1084	0.1038	-0.0046
907	train	0.1003	0.0921	-0.0082
908	train	0.1042	0.1027	-0.0016
909	train	0.0935	0.0875	-0.0061
910	train	0.0726	0.0657	-0.0069
911	test	0.1270	0.1226	-0.0043
912	train	0.1209	0.1042	-0.0167
913	train	0.1230	0.1224	-0.0006
914	train	0.1309	0.1230	-0.0079
915	train	0.1004	0.0968	-0.0036
916	train	0.1276	0.1218	-0.0058
917	train	0.1143	0.1154	0.0010
918	train	0.0938	0.0884	-0.0053
919	train	0.1115	0.1143	0.0027
920	train	0.0757	0.0684	-0.0073
921	train	0.1396	0.1046	-0.0350
922	train	0.1241	0.1257	0.0016
923	train	0.1172	0.1199	0.0027
924	train	0.0713	0.0796	0.0083
925	train	0.0927	0.0873	-0.0054
926	train	0.1040	0.1053	0.0014
927	train	0.0588	0.0528	-0.0060
928	train	0.1085	0.1015	-0.0070
929	test	0.0871	0.0862	-0.0009
930	train	0.1114	0.1043	-0.0071
931	train	0.1053	0.0931	-0.0122
932	train	0.1033	0.0926	-0.0107
933	train	0.1257	0.1104	-0.0154
934	train	0.1265	0.1092	-0.0173
935	test	0.1240	0.1098	-0.0142
936	train	0.0712	0.0715	0.0003
937	train	0.1267	0.1156	-0.0111
938	train	0.1215	0.1195	-0.0021
939	train	0.0858	0.0884	0.0026
940	train	0.1148	0.1203	0.0055
941	train	0.1139	0.1217	0.0078
942	train	0.0890	0.0898	0.0008
943	train	0.0751	0.0792	0.0042
944	test	0.0795	0.0821	0.0026
945	train	0.0778	0.0825	0.0046
946	train	0.0847	0.0880	0.0033
947	train	0.0903	0.0918	0.0016
948	train	0.0749	0.0742	-0.0007
949	train	0.0846	0.0812	-0.0034
950	train	0.0870	0.0907	0.0036
951	test	0.1179	0.1193	0.0013
952	train	0.1119	0.1089	-0.0030
953	train	0.1153	0.1128	-0.0025
954	train	0.1158	0.1176	0.0018
955	train	0.1164	0.1249	0.0085
956	train	0.1021	0.1056	0.0035
957	train	0.1061	0.1093	0.0033
958	train	0.0952	0.0954	0.0002
959	train	0.0855	0.0826	-0.0029
960	train	0.0872	0.0890	0.0019
961	train	0.0749	0.0762	0.0013
962	train	0.0553	0.0601	0.0048
963	train	0.1130	0.1141	0.0011
964	train	0.1080	0.0959	-0.0122
965	train	0.1064	0.1024	-0.0040
966	train	0.1144	0.1101	-0.0043
967	train	0.0880	0.0933	0.0054
968	train	0.1124	0.1088	-0.0035
969	train	0.1061	0.1113	0.0052
970	train	0.0863	0.0914	0.0051
971	train	0.0885	0.0995	0.0110
972	train	0.0609	0.0609	0.0000
973	train	0.1164	0.1115	-0.0050
974	train	0.1139	0.1168	0.0029
975	train	0.1122	0.1169	0.0047
976	train	0.0583	0.0675	0.0093
977	test	0.0800	0.0814	0.0014
978	train	0.1040	0.1027	-0.0013
979	train	0.0482	0.0483	0.0001
980	train	0.0963	0.0970	0.0007
981	test	0.0624	0.0703	0.0079
982	test	0.0879	0.0877	-0.0003
983	train	0.0977	0.1031	0.0055
984	train	0.0975	0.1045	0.0070
985	train	0.1109	0.1129	0.0021
986	train	0.1062	0.1092	0.0030
987	train	0.1022	0.1068	0.0046
988	train	0.0551	0.0596	0.0045
989	test	0.1388	0.1261	-0.0127
990	train	0.1329	0.1239	-0.0090
991	train	0.0947	0.1033	0.0086
992	train	0.1222	0.1184	-0.0038
993	train	0.1164	0.1126	-0.0038
994	train	0.0978	0.0962	-0.0016
995	train	0.0804	0.0851	0.0047
996	train	0.0906	0.0937	0.0031
997	train	0.0888	0.0904	0.0016
998	test	0.0975	0.1004	0.0029
999	train	0.1014	0.1040	0.0027
1000	train	0.0801	0.0703	-0.0098
1001	train	0.0935	0.0957	0.0022
1002	train	0.0946	0.1007	0.0061
1003	train	0.1235	0.1238	0.0003
1004	test	0.1285	0.1164	-0.0121
1005	train	0.1332	0.1220	-0.0112
1006	test	0.1342	0.1276	-0.0066
1007	train	0.1293	0.1338	0.0045
1008	test	0.1170	0.1170	0.0000
1009	train	0.1202	0.1130	-0.0072
1010	train	0.1059	0.1068	0.0009
1011	train	0.0936	0.0971	0.0034
1012	train	0.0962	0.0989	0.0027
1013	test	0.0862	0.0871	0.0009
1014	train	0.0620	0.0708	0.0087
1015	train	0.1154	0.1061	-0.0093
1016	train	0.1143	0.1018	-0.0125
1017	train	0.1138	0.1069	-0.0069
1018	train	0.1222	0.1135	-0.0088
1019	train	0.0909	0.0951	0.0043
1020	train	0.1190	0.1104	-0.0086
1021	train	0.1207	0.1130	-0.0077
1022	train	0.0873	0.0913	0.0039
1023	train	0.1061	0.1095	0.0034
1024	train	0.0693	0.0662	-0.0031
1025	train	0.1251	0.1055	-0.0196
1026	train	0.1339	0.1195	-0.0144
1027	train	0.1279	0.1185	-0.0094
1028	train	0.0673	0.0779	0.0106
1029	train	0.0931	0.0907	-0.0024
1030	train	0.1040	0.1071	0.0031
1031	train	0.0542	0.0600	0.0058
1032	train	0.0998	0.0933	-0.0065
1033	train	0.0746	0.0811	0.0066
1034	train	0.1061	0.1011	-0.0050
1035	train	0.0970	0.0877	-0.0094
1036	test	0.0954	0.0854	-0.0100
1037	train	0.1140	0.1051	-0.0089
1038	test	0.1140	0.1029	-0.0111
1039	train	0.1108	0.1052	-0.0055
1040	train	0.0586	0.0642	0.0057
1041	train	0.1351	0.1339	-0.0013
1042	train	0.1291	0.1315	0.0024
1043	train	0.0945	0.1004	0.0059
1044	train	0.1181	0.1296	0.0115
1045	train	0.1151	0.1200	0.0049
1046	train	0.0892	0.0947	0.0055
1047	train	0.0805	0.0846	0.0041
1048	train	0.0825	0.0875	0.0050
1049	train	0.0823	0.0861	0.0037
1050	train	0.0853	0.0937	0.0083
1051	train	0.0920	0.0944	0.0024
1052	train	0.0748	0.0713	-0.0036
1053	train	0.0839	0.0886	0.0047
1054	train	0.0889	0.0971	0.0081
1055	train	0.1218	0.1184	-0.0034
1056	train	0.1116	0.1151	0.0034
1057	train	0.1144	0.1155	0.0010
1058	train	0.1149	0.1209	0.0060
1059	train	0.1154	0.1244	0.0089
1060	train	0.1061	0.1092	0.0031
1061	test	0.1036	0.1059	0.0023
1062	train	0.0953	0.0995	0.0042
1063	train	0.0871	0.0911	0.0040
1064	test	0.0901	0.0951	0.0050
1065	train	0.0803	0.0860	0.0057
1066	train	0.0580	0.0625	0.0045
1067	train	0.1108	0.1160	0.0052
1068	train	0.1078	0.1043	-0.0036
1069	train	0.1124	0.1111	-0.0012
1070	train	0.1195	0.1229	0.0035
1071	train	0.0924	0.0972	0.0048
1072	train	0.1170	0.1178	0.0007
1073	train	0.1087	0.1147	0.0060
1074	train	0.0867	0.0808	-0.0059
1075	train	0.0928	0.1056	0.0128
1076	train	0.0632	0.0650	0.0019
1077	train	0.1215	0.1144	-0.0071
1078	train	0.1159	0.1212	0.0053
1079	train	0.1150	0.1190	0.0040
1080	test	0.0590	0.0735	0.0145
1081	train	0.0805	0.0866	0.0062
1082	train	0.1038	0.1065	0.0027
1083	train	0.0491	0.0517	0.0026
1084	train	0.1015	0.0996	-0.0020
1085	train	0.0718	0.0800	0.0082
1086	train	0.0957	0.0967	0.0010
1087	train	0.0958	0.0968	0.0010
1088	train	0.0948	0.0971	0.0023
1089	train	0.1119	0.1090	-0.0029
1090	train	0.1118	0.1082	-0.0036
1091	train	0.1091	0.1123	0.0032
1092	train	0.0595	0.0545	-0.0050
1093	train	0.1252	0.1103	-0.0148
1094	train	0.1201	0.1095	-0.0106
1095	test	0.0840	0.0813	-0.0027
1096	train	0.1146	0.1189	0.0043
1097	train	0.1150	0.1166	0.0015
1098	train	0.0862	0.0827	-0.0035
1099	train	0.0750	0.0739	-0.0011
1100	train	0.0801	0.0781	-0.0020
1101	train	0.0783	0.0788	0.0005
1102	test	0.0846	0.0869	0.0023
1103	test	0.0904	0.0886	-0.0018
1104	test	0.0717	0.0740	0.0023
1105	train	0.0803	0.0789	-0.0014
1106	train	0.0857	0.0827	-0.0030
1107	train	0.1179	0.1111	-0.0068
1108	train	0.1088	0.1011	-0.0078
1109	train	0.1118	0.1011	-0.0108
1110	train	0.1124	0.1073	-0.0051
1111	train	0.1141	0.1146	0.0005
1112	train	0.1026	0.0975	-0.0051
1113	train	0.1014	0.0976	-0.0038
1114	train	0.0892	0.0873	-0.0019
1115	train	0.0804	0.0802	-0.0002
1116	train	0.0843	0.0830	-0.0013
1117	train	0.0747	0.0730	-0.0017
1118	train	0.0563	0.0577	0.0013
1119	train	0.1098	0.1057	-0.0041
1120	train	0.1078	0.0924	-0.0154
1121	train	0.1045	0.0952	-0.0094
1122	train	0.1140	0.1093	-0.0047
1123	train	0.0901	0.0891	-0.0010
1124	train	0.1111	0.1042	-0.0069
1125	train	0.1068	0.1062	-0.0006
1126	train	0.0866	0.0847	-0.0019
1127	train	0.0900	0.0906	0.0007
1128	train	0.0618	0.0642	0.0024
1129	train	0.1158	0.1108	-0.0050
1130	train	0.1150	0.1121	-0.0029
1131	train	0.1133	0.1128	-0.0005
1132	train	0.0576	0.0685	0.0109
1133	train	0.0799	0.0792	-0.0007
1134	train	0.1042	0.1015	-0.0027
1135	train	0.0483	0.0518	0.0035
1136	train	0.0974	0.0965	-0.0009
1137	train	0.0662	0.0705	0.0043
1138	train	0.0920	0.0833	-0.0086
1139	train	0.0959	0.0989	0.0030
1140	train	0.0952	0.1007	0.0055
1141	train	0.1099	0.1033	-0.0067
1142	train	0.1065	0.1014	-0.0051
1143	train	0.1027	0.1038	0.0010
1144	train	0.0537	0.0566	0.0029
1145	train	0.1469	0.1361	-0.0109
1146	train	0.1406	0.1382	-0.0024
1147	train	0.0967	0.1107	0.0140
1148	train	0.1332	0.1408	0.0076
1149	train	0.1261	0.1301	0.0040
1150	train	0.1034	0.1095	0.0061
1151	train	0.0858	0.0960	0.0102
1152	train	0.0963	0.0996	0.0033
1153	train	0.0938	0.0961	0.0023
1154	test	0.1035	0.1035	0.0000
1155	train	0.1079	0.1082	0.0003
1156	test	0.0856	0.0831	-0.0026
1157	train	0.0994	0.1047	0.0053
1158	train	0.1000	0.1129	0.0129
1159	train	0.1291	0.1378	0.0087
1160	train	0.1342	0.1306	-0.0036
1161	train	0.1386	0.1324	-0.0062
1162	train	0.1396	0.1382	-0.0014
1163	train	0.1375	0.1412	0.0037
1164	train	0.1223	0.1230	0.0007
1165	train	0.1258	0.1226	-0.0033
1166	train	0.1116	0.1093	-0.0023
1167	train	0.0994	0.0918	-0.0076
1168	train	0.1018	0.1036	0.0018
1169	train	0.0922	0.0915	-0.0007
1170	train	0.0680	0.0672	-0.0008
1171	train	0.1222	0.1241	0.0019
1172	train	0.1228	0.1052	-0.0176
1173	train	0.1180	0.1190	0.0010
1174	train	0.1283	0.1259	-0.0024
1175	train	0.0935	0.1019	0.0084
1176	train	0.1244	0.1226	-0.0018
1177	train	0.1237	0.1290	0.0052
1178	train	0.0971	0.0973	0.0002
1179	train	0.1121	0.1191	0.0070
1180	train	0.0749	0.0736	-0.0013
1181	train	0.1339	0.1175	-0.0164
1182	train	0.1340	0.1323	-0.0017
1183	train	0.1290	0.1314	0.0024
1184	train	0.0733	0.0814	0.0081
1185	train	0.0987	0.0997	0.0010
1186	train	0.1041	0.1167	0.0126
1187	test	0.0597	0.0592	-0.0005
1188	train	0.1017	0.1002	-0.0014
1189	train	0.0804	0.0877	0.0073
1190	test	0.1118	0.1082	-0.0037
1191	train	0.1052	0.1065	0.0012
1192	train	0.1028	0.1049	0.0021
1193	train	0.1253	0.1148	-0.0105
1194	test	0.1218	0.1117	-0.0102
1195	train	0.1176	0.1116	-0.0060
1196	train	0.0634	0.0641	0.0008
1197	train	0.1383	0.1326	-0.0057
1198	train	0.1332	0.1379	0.0046
1199	train	0.1047	0.1059	0.0012
1200	train	0.1211	0.1373	0.0161
1201	train	0.1193	0.1151	-0.0042
1202	train	0.0950	0.1054	0.0103
1203	train	0.0872	0.0950	0.0078
1204	train	0.0865	0.0999	0.0134
1205	train	0.0886	0.0998	0.0112
1206	train	0.0887	0.1063	0.0177
1207	train	0.0961	0.1079	0.0118
1208	train	0.0801	0.0823	0.0023
1209	train	0.0894	0.0930	0.0036
1210	train	0.0954	0.1083	0.0129
1211	test	0.1181	0.1210	0.0029
1212	train	0.1160	0.1242	0.0081
1213	train	0.1180	0.1181	0.0001
1214	train	0.1183	0.1237	0.0053
1215	train	0.1187	0.1249	0.0062
1216	train	0.1108	0.1155	0.0047
1217	test	0.1065	0.1132	0.0068
1218	train	0.1010	0.1096	0.0086
1219	train	0.0937	0.1004	0.0067
1220	train	0.0962	0.1083	0.0121
1221	train	0.0877	0.0943	0.0066
1222	train	0.0626	0.0746	0.0121
1223	train	0.1112	0.1270	0.0158
1224	train	0.1125	0.1150	0.0025
1225	train	0.1177	0.1239	0.0062
1226	train	0.1234	0.1251	0.0017
1227	train	0.0989	0.1060	0.0071
1228	train	0.1222	0.1232	0.0009
1229	train	0.1104	0.1093	-0.0011
1230	test	0.0895	0.0949	0.0055
1231	train	0.0990	0.1122	0.0132
1232	train	0.0672	0.0727	0.0055
1233	test	0.1251	0.1227	-0.0024
1234	train	0.1176	0.1250	0.0075
1235	test	0.1135	0.1160	0.0025
1236	train	0.0626	0.0884	0.0259
1237	train	0.0838	0.0889	0.0051
1238	train	0.1039	0.1039	-0.0001
1239	test	0.0522	0.0557	0.0035
1240	train	0.1070	0.1105	0.0035
1241	train	0.0778	0.0865	0.0087
1242	test	0.1012	0.1021	0.0009
1243	train	0.0991	0.1062	0.0071
1244	train	0.0978	0.1051	0.0073
1245	train	0.1156	0.1179	0.0023
1246	train	0.1170	0.1175	0.0006
1247	train	0.1149	0.1228	0.0079
1248	train	0.0668	0.0691	0.0023
1249	train	0.1305	0.1327	0.0022
1250	train	0.1240	0.1302	0.0062
1251	test	0.0866	0.0988	0.0122
1252	train	0.1159	0.1254	0.0096
1253	train	0.1132	0.1157	0.0025
1254	train	0.0881	0.0895	0.0014
1255	train	0.0749	0.0794	0.0045
1256	train	0.0780	0.0831	0.0051
1257	train	0.0770	0.0820	0.0050
1258	train	0.0812	0.0896	0.0085
1259	test	0.0890	0.0918	0.0028
1260	train	0.0743	0.0680	-0.0063
1261	train	0.0834	0.0824	-0.0011
1262	train	0.0871	0.0920	0.0049
1263	train	0.1242	0.1117	-0.0126
1264	train	0.1115	0.1102	-0.0013
1265	train	0.1145	0.1081	-0.0064
1266	train	0.1151	0.1135	-0.0015
1267	train	0.1157	0.1196	0.0040
1268	train	0.1022	0.1023	0.0001
1269	train	0.1053	0.0996	-0.0056
1270	train	0.0874	0.0972	0.0098
1271	train	0.0842	0.0883	0.0041
1272	train	0.0850	0.0926	0.0076
1273	test	0.0746	0.0792	0.0047
1274	train	0.0542	0.0578	0.0036
1275	train	0.1135	0.1086	-0.0050
1276	train	0.1071	0.0992	-0.0079
1277	train	0.1071	0.0992	-0.0079
1278	train	0.1078	0.1050	-0.0028
1279	train	0.1158	0.1145	-0.0013
1280	train	0.0886	0.0928	0.0042
1281	train	0.1134	0.1092	-0.0042
1282	test	0.1067	0.1113	0.0046
1283	train	0.0856	0.0792	-0.0064
1284	train	0.0868	0.0999	0.0131
1285	train	0.0602	0.0599	-0.0003
1286	train	0.0602	0.0599	-0.0003
1287	test	0.1182	0.1103	-0.0079
1288	train	0.1138	0.1123	-0.0015
1289	train	0.1141	0.1083	-0.0058
1290	test	0.0569	0.0695	0.0127
1291	train	0.0790	0.0780	-0.0010
1292	train	0.1037	0.0967	-0.0070
1293	train	0.0475	0.0458	-0.0017
1294	train	0.0966	0.0958	-0.0008
1295	train	0.0611	0.0714	0.0103
1296	train	0.0864	0.0877	0.0013
1297	train	0.0978	0.0960	-0.0018
1298	train	0.0972	0.0958	-0.0014
1299	train	0.1117	0.1084	-0.0033
1300	train	0.1117	0.1084	-0.0033
1301	train	0.1076	0.1080	0.0004
1302	train	0.1041	0.1130	0.0089
1303	train	0.0550	0.0534	-0.0016
1304	train	0.1426	0.1291	-0.0135
1305	train	0.1357	0.1264	-0.0093
1306	train	0.0976	0.0967	-0.0010
1307	train	0.1259	0.1222	-0.0037
1308	train	0.1234	0.1116	-0.0118
1309	train	0.0974	0.0886	-0.0087
1310	train	0.0854	0.0782	-0.0073
1311	train	0.0901	0.0809	-0.0092
1312	train	0.0892	0.0815	-0.0077
1313	train	0.0929	0.0876	-0.0054
1314	train	0.1004	0.0891	-0.0113
1315	train	0.0821	0.0651	-0.0170
1316	train	0.0917	0.0813	-0.0104
1317	test	0.0970	0.0913	-0.0057
1318	train	0.1273	0.1125	-0.0148
1319	train	0.1200	0.1094	-0.0106
1320	train	0.1226	0.1067	-0.0159
1321	train	0.1231	0.1098	-0.0132
1322	train	0.1235	0.1122	-0.0114
1323	train	0.1147	0.1016	-0.0131
1324	train	0.1098	0.0977	-0.0121
1325	train	0.1035	0.0935	-0.0101
1326	train	0.0950	0.0849	-0.0102
1327	train	0.0960	0.0906	-0.0054
1328	train	0.0887	0.0772	-0.0115
1329	train	0.0645	0.0566	-0.0079
1330	train	0.1161	0.1070	-0.0091
1331	train	0.1173	0.0954	-0.0220
1332	train	0.1204	0.1085	-0.0119
1333	test	0.1292	0.1162	-0.0130
1334	train	0.0998	0.0885	-0.0113
1335	train	0.1261	0.1105	-0.0156
1336	train	0.1123	0.1025	-0.0098
1337	test	0.0920	0.0760	-0.0160
1338	train	0.0974	0.1006	0.0032
1339	train	0.0695	0.0591	-0.0104
1340	train	0.1292	0.1049	-0.0242
1341	train	0.1205	0.1129	-0.0076
1342	train	0.1165	0.1102	-0.0064
1343	train	0.0646	0.0666	0.0021
1344	train	0.0867	0.0782	-0.0085
1345	train	0.1043	0.0970	-0.0073
1346	train	0.0536	0.0451	-0.0085
1347	train	0.1089	0.0929	-0.0160
1348	test	0.0732	0.0741	0.0009
1349	train	0.0986	0.0916	-0.0070
1350	train	0.1015	0.0910	-0.0106
1351	train	0.1001	0.0905	-0.0096
1352	train	0.1190	0.1052	-0.0138
1353	train	0.1182	0.1050	-0.0131
1354	train	0.1148	0.1103	-0.0045
1355	train	0.0643	0.0471	-0.0172
1356	train	0.1484	0.1453	-0.0031
1357	train	0.1423	0.1453	0.0030
1358	train	0.0991	0.1181	0.0190
1359	train	0.1343	0.1383	0.0041
1360	train	0.1272	0.1255	-0.0017
1361	train	0.1051	0.1130	0.0079
1362	train	0.0872	0.0985	0.0113
1363	train	0.0977	0.1067	0.0090
1364	test	0.0955	0.1034	0.0079
1365	test	0.1044	0.1135	0.0091
1366	train	0.1093	0.1134	0.0041
1367	train	0.0874	0.0865	-0.0009
1368	train	0.1008	0.1097	0.0089
1369	train	0.1020	0.1167	0.0146
1370	train	0.1292	0.1423	0.0131
1371	train	0.1357	0.1348	-0.0009
1372	train	0.1404	0.1356	-0.0048
1373	train	0.1413	0.1373	-0.0040
1374	train	0.1387	0.1434	0.0047
1375	train	0.1238	0.1283	0.0045
1376	train	0.1272	0.1227	-0.0045
1377	train	0.1134	0.1204	0.0070
1378	train	0.1013	0.1060	0.0047
1379	test	0.1031	0.1115	0.0084
1380	train	0.0940	0.1027	0.0087
1381	train	0.0690	0.0772	0.0082
1382	train	0.1218	0.1233	0.0015
1383	train	0.1242	0.1125	-0.0117
1384	train	0.1205	0.1238	0.0033
1385	train	0.1298	0.1329	0.0031
1386	train	0.0964	0.1098	0.0134
1387	train	0.1266	0.1249	-0.0017
1388	train	0.1237	0.1213	-0.0025
1389	train	0.0970	0.0992	0.0023
1390	train	0.1140	0.1254	0.0114
1391	train	0.0764	0.0800	0.0036
1392	train	0.1351	0.1237	-0.0114
1393	test	0.1340	0.1340	-0.0001
1394	train	0.1292	0.1313	0.0020
1395	train	0.0745	0.0886	0.0141
1396	train	0.1000	0.1030	0.0029
1397	train	0.1040	0.1190	0.0150
1398	train	0.0612	0.0656	0.0044
1399	train	0.1053	0.1048	-0.0005
1400	train	0.0818	0.0926	0.0108
1401	train	0.1131	0.1123	-0.0008
1402	test	0.1050	0.1070	0.0019
1403	train	0.1028	0.1055	0.0027
1404	train	0.1255	0.1183	-0.0071
1405	test	0.1237	0.1171	-0.0066
1406	train	0.1196	0.1212	0.0016
1407	train	0.0651	0.0688	0.0037
1408	train	0.1296	0.1251	-0.0044
1409	test	0.1232	0.1240	0.0008
1410	train	0.0867	0.0939	0.0072
1411	test	0.1158	0.1256	0.0098
1412	train	0.1141	0.1153	0.0012
1413	train	0.0890	0.0921	0.0031
1414	train	0.0753	0.0813	0.0060
1415	train	0.0788	0.0837	0.0049
1416	test	0.0778	0.0821	0.0043
1417	train	0.0835	0.0909	0.0074
1418	train	0.0896	0.0911	0.0016
1419	train	0.0749	0.0688	-0.0061
1420	train	0.0842	0.0844	0.0001
1421	train	0.0876	0.0940	0.0064
1422	train	0.1229	0.1175	-0.0054
1423	test	0.1118	0.1119	0.0001
1424	train	0.1150	0.1128	-0.0022
1425	train	0.1156	0.1142	-0.0014
1426	train	0.1161	0.1201	0.0040
1427	train	0.1024	0.1044	0.0020
1428	test	0.1058	0.1021	-0.0037
1429	train	0.0946	0.0957	0.0011
1430	test	0.0851	0.0866	0.0015
1431	train	0.0860	0.0916	0.0056
1432	train	0.0789	0.0792	0.0003
1433	train	0.0546	0.0576	0.0029
1434	train	0.1135	0.1106	-0.0029
1435	test	0.1078	0.0971	-0.0107
1436	train	0.1071	0.1096	0.0025
1437	train	0.1150	0.1168	0.0018
1438	train	0.0881	0.0913	0.0032
1439	train	0.1130	0.1118	-0.0012
1440	train	0.1064	0.1034	-0.0030
1441	train	0.0863	0.0794	-0.0069
1442	train	0.0875	0.1012	0.0137
1443	train	0.0607	0.0640	0.0033
1444	train	0.1178	0.1104	-0.0075
1445	train	0.1139	0.1165	0.0026
1446	train	0.1138	0.1137	-0.0001
1447	train	0.0573	0.0700	0.0128
1448	train	0.0794	0.0833	0.0039
1449	train	0.1039	0.1010	-0.0029
1450	train	0.0478	0.0497	0.0020
1451	train	0.0966	0.0961	-0.0006
1452	train	0.0615	0.0741	0.0127
1453	train	0.0868	0.0920	0.0052
1454	train	0.0986	0.0974	-0.0012
1455	test	0.0981	0.0972	-0.0009
1456	test	0.1121	0.1106	-0.0015
1457	train	0.1078	0.1090	0.0013
1458	train	0.1042	0.1126	0.0083
1459	test	0.0556	0.0605	0.0049
1460	train	0.1367	0.1215	-0.0152
1461	train	0.1334	0.1205	-0.0129
1462	train	0.1052	0.0974	-0.0078
1463	train	0.1217	0.1204	-0.0013
1464	train	0.1225	0.1116	-0.0109
1465	train	0.0976	0.0894	-0.0082
1466	train	0.0894	0.0800	-0.0094
1467	train	0.0911	0.0838	-0.0073
1468	train	0.0912	0.0846	-0.0066
1469	train	0.0914	0.0873	-0.0041
1470	train	0.0987	0.0870	-0.0117
1471	train	0.0822	0.0714	-0.0108
1472	train	0.0921	0.0836	-0.0085
1473	train	0.0975	0.0913	-0.0061
1474	train	0.0693	0.1157	0.0465
1475	train	0.1180	0.1096	-0.0084
1476	train	0.1198	0.1095	-0.0103
1477	train	0.1201	0.1146	-0.0055
1478	train	0.1203	0.1183	-0.0020
1479	train	0.1129	0.1064	-0.0065
1480	train	0.1084	0.1021	-0.0064
1481	train	0.1044	0.0937	-0.0107
1482	train	0.0963	0.0805	-0.0158
1483	train	0.0992	0.0920	-0.0071
1484	test	0.0903	0.0819	-0.0084
1485	train	0.0641	0.0593	-0.0048
1486	train	0.1102	0.1052	-0.0050
1487	train	0.1160	0.0947	-0.0213
1488	train	0.1197	0.1078	-0.0118
1489	train	0.1248	0.1195	-0.0054
1490	train	0.1011	0.0944	-0.0067
1491	test	0.1242	0.1149	-0.0093
1492	train	0.1109	0.1190	0.0081
1493	train	0.0915	0.0820	-0.0094
1494	train	0.1008	0.1045	0.0037
1495	train	0.0687	0.0630	-0.0056
1496	train	0.1258	0.1068	-0.0190
1497	train	0.1182	0.1181	-0.0001
1498	train	0.1084	0.1158	0.0074
1499	train	0.0640	0.0713	0.0073
1500	train	0.0857	0.0832	-0.0025
1501	train	0.1039	0.1041	0.0002
1502	train	0.0533	0.0494	-0.0039
1503	test	0.1095	0.0972	-0.0122
1504	train	0.0796	0.0806	0.0010
1505	train	0.1034	0.0952	-0.0081
1506	train	0.1010	0.0920	-0.0090
1507	train	0.0995	0.0926	-0.0069
1508	test	0.1172	0.1072	-0.0100
1509	train	0.1187	0.1066	-0.0121
1510	train	0.1169	0.1085	-0.0084
1511	train	0.0703	0.0679	-0.0024
1512	train	0.1411	0.1282	-0.0129
1513	train	0.1343	0.1262	-0.0080
1514	train	0.0967	0.1014	0.0046
1515	train	0.1261	0.1253	-0.0008
1516	train	0.1246	0.1165	-0.0081
1517	train	0.0989	0.0928	-0.0061
1518	train	0.0855	0.0834	-0.0021
1519	train	0.0897	0.0847	-0.0051
1520	train	0.0893	0.0865	-0.0028
1521	test	0.0939	0.0941	0.0002
1522	test	0.1006	0.0955	-0.0051
1523	train	0.0834	0.0724	-0.0110
1524	train	0.0934	0.0864	-0.0070
1525	train	0.0976	0.0967	-0.0010
1526	train	0.1261	0.1198	-0.0063
1527	train	0.1211	0.1134	-0.0077
1528	train	0.1238	0.1143	-0.0095
1529	train	0.1243	0.1168	-0.0075
1530	test	0.1247	0.1232	-0.0016
1531	train	0.1137	0.1080	-0.0057
1532	train	0.1106	0.1051	-0.0056
1533	train	0.1052	0.1005	-0.0047
1534	train	0.0960	0.0881	-0.0079
1535	train	0.0967	0.0962	-0.0005
1536	train	0.0893	0.0843	-0.0050
1537	train	0.0644	0.0639	-0.0005
1538	train	0.1162	0.1102	-0.0060
1539	train	0.1182	0.1000	-0.0182
1540	train	0.1183	0.1117	-0.0066
1541	train	0.1281	0.1193	-0.0087
1542	train	0.1020	0.0944	-0.0076
1543	train	0.1253	0.1149	-0.0103
1544	train	0.1123	0.1148	0.0025
1545	train	0.0925	0.0840	-0.0085
1546	test	0.0966	0.1056	0.0090
1547	train	0.0705	0.0640	-0.0065
1548	train	0.1286	0.1097	-0.0189
1549	train	0.1211	0.1183	-0.0027
1550	train	0.1165	0.1149	-0.0016
1551	train	0.0656	0.0734	0.0078
1552	train	0.0874	0.0837	-0.0037
1553	test	0.1042	0.1029	-0.0013
1554	test	0.0545	0.0512	-0.0033
1555	train	0.1089	0.0995	-0.0094
1556	train	0.0729	0.0778	0.0049
1557	train	0.0984	0.0951	-0.0032
1558	train	0.1025	0.0986	-0.0039
1559	train	0.1008	0.0975	-0.0033
1560	train	0.1198	0.1122	-0.0076
1561	train	0.1178	0.1106	-0.0072
1562	train	0.1142	0.1111	-0.0031
1563	train	0.0634	0.0614	-0.0020
1564	train	0.1354	0.1140	-0.0214
1565	train	0.1296	0.1142	-0.0155
1566	train	0.0908	0.0890	-0.0019
1567	train	0.1237	0.1257	0.0020
1568	train	0.1233	0.1236	0.0003
1569	train	0.0959	0.0914	-0.0045
1570	train	0.0824	0.0814	-0.0010
1571	train	0.0880	0.0849	-0.0031
1572	test	0.0858	0.0861	0.0003
1573	test	0.0945	0.0919	-0.0026
1574	train	0.0998	0.0979	-0.0019
1575	train	0.0824	0.0779	-0.0045
1576	train	0.0926	0.0826	-0.0100
1577	train	0.0921	0.0918	-0.0003
1578	train	0.1082	0.1206	0.0124
1579	train	0.1205	0.1102	-0.0104
1580	train	0.1240	0.1140	-0.0100
1581	train	0.1245	0.1199	-0.0046
1582	train	0.1251	0.1273	0.0021
1583	train	0.1099	0.1088	-0.0011
1584	train	0.1113	0.1087	-0.0026
1585	train	0.1038	0.0977	-0.0062
1586	train	0.0934	0.0850	-0.0084
1587	train	0.0966	0.0929	-0.0037
1588	train	0.0844	0.0798	-0.0046
1589	test	0.0637	0.0637	0.0000
1590	train	0.1164	0.1172	0.0008
1591	train	0.1170	0.1003	-0.0166
1592	train	0.1120	0.1048	-0.0073
1593	train	0.1217	0.1130	-0.0087
1594	train	0.0970	0.0950	-0.0020
1595	train	0.1189	0.1122	-0.0066
1596	train	0.1123	0.1166	0.0042
1597	train	0.0933	0.0950	0.0017
1598	train	0.0967	0.1011	0.0044
1599	train	0.0695	0.0655	-0.0040
1600	train	0.1246	0.1157	-0.0089
1601	train	0.1212	0.1206	-0.0006
1602	test	0.1162	0.1201	0.0040
1603	train	0.0664	0.0740	0.0076
1604	train	0.0881	0.0847	-0.0034
1605	train	0.1044	0.1060	0.0017
1606	test	0.0550	0.0520	-0.0030
1607	train	0.1047	0.1022	-0.0026
1608	train	0.0718	0.0745	0.0027
1609	train	0.0989	0.0905	-0.0084
1610	train	0.1029	0.1059	0.0030
1611	train	0.1012	0.1075	0.0062
1612	train	0.1189	0.1133	-0.0056
1613	train	0.1141	0.1096	-0.0045
1614	train	0.1099	0.1072	-0.0027
1615	train	0.0612	0.0645	0.0033
1616	train	0.1575	0.1550	-0.0026
1617	train	0.1504	0.1470	-0.0034
1618	train	0.1134	0.1311	0.0177
1619	train	0.1338	0.1387	0.0049
1620	train	0.1293	0.1270	-0.0023
1621	train	0.1174	0.1169	-0.0005
1622	train	0.1002	0.1036	0.0035
1623	test	0.1105	0.1124	0.0019
1624	train	0.1088	0.1056	-0.0032
1625	train	0.1166	0.1126	-0.0040
1626	train	0.1165	0.1088	-0.0076
1627	test	0.0998	0.0831	-0.0167
1628	train	0.1128	0.1165	0.0037
1629	train	0.1149	0.1225	0.0076
1630	train	0.1286	0.1419	0.0133
1631	train	0.1478	0.1394	-0.0084
1632	train	0.1523	0.1392	-0.0131
1633	train	0.1533	0.1411	-0.0122
1634	train	0.1433	0.1442	0.0009
1635	train	0.1369	0.1304	-0.0065
1636	train	0.1362	0.1227	-0.0135
1637	train	0.1249	0.1242	-0.0007
1638	train	0.1131	0.1118	-0.0014
1639	train	0.1151	0.1113	-0.0038
1640	train	0.1063	0.1024	-0.0039
1641	train	0.0804	0.0781	-0.0023
1642	train	0.1219	0.1248	0.0029
1643	train	0.1295	0.1165	-0.0130
1644	train	0.1298	0.1240	-0.0058
1645	train	0.1373	0.1323	-0.0050
1646	train	0.1060	0.1089	0.0029
1647	train	0.1343	0.1266	-0.0077
1648	train	0.1239	0.1222	-0.0017
1649	train	0.0971	0.0976	0.0005
1650	test	0.1256	0.1282	0.0026
1651	train	0.0891	0.0787	-0.0104
1652	train	0.1379	0.1206	-0.0173
1653	train	0.1340	0.1328	-0.0012
1654	train	0.1292	0.1289	-0.0003
1655	train	0.0861	0.0839	-0.0022
1656	train	0.1125	0.1022	-0.0103
1657	test	0.1041	0.1194	0.0153
1658	train	0.0736	0.0700	-0.0036
1659	train	0.1145	0.1057	-0.0088
1660	train	0.0940	0.0920	-0.0020
1661	train	0.1251	0.1129	-0.0122
1662	train	0.1051	0.1061	0.0011
1663	train	0.1028	0.1029	0.0001
1664	train	0.1249	0.1200	-0.0049
1665	train	0.1273	0.1183	-0.0089
1666	train	0.1253	0.1219	-0.0035
1667	train	0.0776	0.0686	-0.0090
1668	train	0.1545	0.1480	-0.0065
1669	train	0.1490	0.1437	-0.0053
1670	test	0.1089	0.1134	0.0045
1671	train	0.1368	0.1376	0.0008
1672	train	0.1353	0.1209	-0.0143
1673	train	0.1169	0.1082	-0.0087
1674	train	0.0989	0.0948	-0.0041
1675	train	0.1095	0.0969	-0.0127
1676	train	0.1073	0.0929	-0.0144
1677	train	0.1164	0.1031	-0.0133
1678	train	0.1204	0.1005	-0.0199
1679	train	0.0999	0.0831	-0.0168
1680	train	0.1127	0.1036	-0.0091
1681	test	0.1136	0.1117	-0.0019
1682	train	0.1226	0.1295	0.0069
1683	train	0.1472	0.1295	-0.0177
1684	train	0.1521	0.1277	-0.0244
1685	test	0.1531	0.1277	-0.0254
1686	train	0.1479	0.1330	-0.0149
1687	train	0.1356	0.1156	-0.0201
1688	train	0.1363	0.1144	-0.0218
1689	train	0.1252	0.1129	-0.0123
1690	test	0.1130	0.1000	-0.0129
1691	train	0.1150	0.1004	-0.0146
1692	train	0.1059	0.0899	-0.0161
1693	train	0.0811	0.0694	-0.0118
1694	train	0.1231	0.1226	-0.0006
1695	train	0.1366	0.1093	-0.0274
1696	train	0.1298	0.1175	-0.0123
1697	train	0.1385	0.1275	-0.0110
1698	train	0.1055	0.1021	-0.0034
1699	train	0.1368	0.1207	-0.0161
1700	train	0.1235	0.1113	-0.0123
1701	train	0.0999	0.0885	-0.0114
1702	train	0.1257	0.1171	-0.0085
1703	test	0.0882	0.0746	-0.0136
1704	train	0.1405	0.1203	-0.0202
1705	train	0.1338	0.1262	-0.0076
1706	train	0.1271	0.1204	-0.0066
1707	train	0.0865	0.0789	-0.0076
1708	train	0.1119	0.0941	-0.0179
1709	train	0.1045	0.1104	0.0059
1710	train	0.0731	0.0595	-0.0136
1711	train	0.1139	0.0998	-0.0141
1712	train	0.0935	0.0845	-0.0090
1713	train	0.1248	0.1019	-0.0230
1714	train	0.1086	0.1055	-0.0031
1715	train	0.1064	0.1042	-0.0022
1716	train	0.1288	0.1133	-0.0156
1717	train	0.1316	0.1122	-0.0194
1718	train	0.1292	0.1166	-0.0126
1719	train	0.0777	0.0616	-0.0160
1720	train	0.1494	0.1505	0.0010
1721	train	0.1440	0.1438	-0.0002
1722	train	0.1041	0.1194	0.0153
1723	train	0.1348	0.1392	0.0044
1724	train	0.1317	0.1206	-0.0111
1725	train	0.1114	0.1129	0.0015
1726	test	0.0935	0.0999	0.0064
1727	train	0.1044	0.1032	-0.0012
1728	train	0.1021	0.0986	-0.0035
1729	train	0.1110	0.1074	-0.0036
1730	train	0.1154	0.1025	-0.0128
1731	train	0.0945	0.0880	-0.0065
1732	train	0.1074	0.1013	-0.0061
1733	train	0.1083	0.1180	0.0098
1734	train	0.1221	0.1350	0.0129
1735	train	0.1417	0.1353	-0.0064
1736	train	0.1467	0.1317	-0.0150
1737	train	0.1477	0.1312	-0.0165
1738	train	0.1438	0.1354	-0.0083
1739	train	0.1304	0.1204	-0.0100
1740	train	0.1338	0.1184	-0.0155
1741	train	0.1199	0.1175	-0.0023
1742	train	0.1078	0.1054	-0.0024
1743	train	0.1096	0.1032	-0.0064
1744	train	0.1005	0.0941	-0.0064
1745	train	0.0761	0.0746	-0.0014
1746	test	0.1220	0.1231	0.0012
1747	train	0.1310	0.1134	-0.0176
1748	train	0.1250	0.1222	-0.0028
1749	train	0.1337	0.1218	-0.0120
1750	train	0.1014	0.1078	0.0064
1751	train	0.1315	0.1284	-0.0030
1752	train	0.1237	0.1190	-0.0047
1753	test	0.0993	0.0933	-0.0060
1754	train	0.1204	0.1254	0.0050
1755	train	0.0830	0.0808	-0.0022
1756	train	0.1386	0.1230	-0.0157
1757	train	0.1338	0.1337	0.0000
1758	train	0.1264	0.1286	0.0022
1759	train	0.0813	0.0829	0.0015
1760	train	0.1067	0.0996	-0.0071
1761	train	0.1043	0.1101	0.0058
1762	train	0.0679	0.0600	-0.0079
1763	train	0.1094	0.1048	-0.0046
1764	train	0.0883	0.0931	0.0047
1765	train	0.1194	0.1093	-0.0101
1766	train	0.1069	0.1105	0.0036
1767	train	0.1051	0.1077	0.0026
1768	test	0.1269	0.1175	-0.0094
1769	train	0.1281	0.1163	-0.0118
1770	train	0.1242	0.1202	-0.0040
1771	train	0.0723	0.0686	-0.0037
1772	train	0.1511	0.1425	-0.0086
1773	train	0.1439	0.1408	-0.0032
1774	train	0.1121	0.1163	0.0042
1775	train	0.1262	0.1394	0.0132
1776	train	0.1220	0.1202	-0.0018
1777	train	0.0979	0.1031	0.0053
1778	train	0.0916	0.0917	0.0001
1779	train	0.0914	0.0910	-0.0004
1780	test	0.0928	0.0945	0.0017
1781	train	0.0904	0.1068	0.0163
1782	train	0.0985	0.1041	0.0056
1783	train	0.0822	0.0814	-0.0008
1784	train	0.0914	0.0931	0.0017
1785	train	0.0992	0.1071	0.0080
1786	train	0.1307	0.1192	-0.0115
1787	train	0.1192	0.1232	0.0039
1788	test	0.1215	0.1199	-0.0016
1789	train	0.1218	0.1164	-0.0054
1790	test	0.1222	0.1256	0.0034
1791	train	0.1151	0.1142	-0.0009
1792	train	0.1082	0.1112	0.0030
1793	train	0.1031	0.1128	0.0097
1794	train	0.0968	0.0998	0.0030
1795	train	0.0998	0.1046	0.0048
1796	train	0.0911	0.0939	0.0028
1797	train	0.0642	0.0726	0.0084
1798	train	0.1136	0.1214	0.0078
1799	test	0.1150	0.1127	-0.0023
1800	train	0.1240	0.1222	-0.0018
1801	train	0.1299	0.1269	-0.0030
1802	train	0.1013	0.1007	-0.0007
1803	train	0.1282	0.1223	-0.0059
1804	train	0.1123	0.1148	0.0025
1805	test	0.0911	0.0934	0.0023
1806	train	0.1008	0.1151	0.0142
1807	train	0.0689	0.0709	0.0021
1808	train	0.1317	0.1187	-0.0130
1809	train	0.1202	0.1218	0.0017
1810	train	0.1176	0.1109	-0.0067
1811	train	0.0633	0.0856	0.0223
1812	train	0.0853	0.0908	0.0055
1813	train	0.1029	0.1037	0.0008
1814	train	0.0527	0.0543	0.0016
1815	train	0.1101	0.1040	-0.0061
1816	train	0.0819	0.0880	0.0061
1817	train	0.1052	0.0999	-0.0053
1818	train	0.1003	0.1004	0.0001
1819	train	0.0984	0.0987	0.0003
1820	train	0.1190	0.1188	-0.0001
1821	train	0.1222	0.1188	-0.0034
1822	train	0.1210	0.1208	-0.0002
1823	train	0.0728	0.0804	0.0076
1824	train	0.1328	0.1383	0.0055
1825	train	0.1291	0.1319	0.0028
1826	train	0.1093	0.1073	-0.0021
1827	train	0.1175	0.1271	0.0096
1828	train	0.1232	0.1187	-0.0045
1829	train	0.1001	0.0923	-0.0078
1830	test	0.0925	0.0822	-0.0103
1831	train	0.0880	0.0915	0.0035
1832	train	0.0882	0.0936	0.0054
1833	train	0.0904	0.0903	-0.0001
1834	train	0.0985	0.0928	-0.0057
1835	train	0.0846	0.0724	-0.0121
1836	train	0.0955	0.0900	-0.0055
1837	train	0.0987	0.0971	-0.0016
1838	train	0.1098	0.1208	0.0109
1839	train	0.1163	0.1138	-0.0025
1840	train	0.1181	0.1097	-0.0084
1841	train	0.1186	0.1184	-0.0002
1842	train	0.1189	0.1216	0.0028
1843	test	0.1102	0.1119	0.0017
1844	train	0.1071	0.1050	-0.0021
1845	train	0.1067	0.1053	-0.0014
1846	train	0.1003	0.0964	-0.0038
1847	train	0.1024	0.1008	-0.0016
1848	train	0.0953	0.0961	0.0008
1849	train	0.0664	0.0660	-0.0003
1850	train	0.1088	0.1029	-0.0058
1851	train	0.1188	0.1036	-0.0152
1852	train	0.1165	0.1145	-0.0020
1853	train	0.1207	0.1228	0.0021
1854	test	0.1048	0.1054	0.0005
1855	train	0.1210	0.1176	-0.0034
1856	train	0.0997	0.1102	0.0105
1857	train	0.0900	0.0938	0.0039
1858	train	0.1205	0.1115	-0.0089
1859	test	0.0698	0.0611	-0.0087
1860	train	0.1212	0.1161	-0.0050
1861	train	0.1124	0.1122	-0.0002
1862	train	0.1078	0.1092	0.0014
1863	train	0.0657	0.0721	0.0064
1864	train	0.0868	0.0790	-0.0079
1865	train	0.1022	0.0985	-0.0037
1866	train	0.0552	0.0521	-0.0030
1867	train	0.1116	0.1056	-0.0059
1868	train	0.0833	0.0810	-0.0023
1869	train	0.1050	0.0973	-0.0077
1870	train	0.1007	0.0993	-0.0013
1871	train	0.0997	0.0972	-0.0026
1872	train	0.1145	0.1201	0.0056
1873	train	0.1148	0.1198	0.0050
1874	train	0.1133	0.1246	0.0114
1875	train	0.0734	0.0587	-0.0147
1876	train	0.1778	0.1629	-0.0149
1877	train	0.1680	0.1646	-0.0034
1878	train	0.1321	0.1290	-0.0031
1879	train	0.1411	0.1469	0.0058
1880	train	0.1348	0.1259	-0.0089
1881	train	0.1111	0.1148	0.0036
1882	train	0.1058	0.1047	-0.0011
1883	train	0.1062	0.1053	-0.0009
1884	train	0.1079	0.1097	0.0018
1885	train	0.1040	0.1209	0.0169
1886	train	0.1133	0.1116	-0.0017
1887	train	0.0926	0.0863	-0.0063
1888	train	0.1041	0.1014	-0.0027
1889	train	0.1128	0.1193	0.0065
1890	test	0.1400	0.1383	-0.0017
1891	test	0.1334	0.1328	-0.0006
1892	train	0.1354	0.1363	0.0009
1893	train	0.1357	0.1262	-0.0095
1894	test	0.1361	0.1317	-0.0043
1895	train	0.1308	0.1293	-0.0015
1896	train	0.1176	0.1177	0.0001
1897	train	0.1186	0.1295	0.0109
1898	train	0.1131	0.1173	0.0042
1899	train	0.1154	0.1185	0.0031
1900	test	0.1075	0.1099	0.0025
1901	train	0.0763	0.0887	0.0124
1902	train	0.1249	0.1277	0.0028
1903	train	0.1320	0.1280	-0.0040
1904	train	0.1415	0.1427	0.0012
1905	train	0.1476	0.1384	-0.0092
1906	train	0.1177	0.1131	-0.0045
1907	test	0.1456	0.1377	-0.0079
1908	train	0.1161	0.1203	0.0042
1909	test	0.0979	0.0957	-0.0021
1910	train	0.1228	0.1333	0.0105
1911	train	0.0794	0.0755	-0.0038
1912	train	0.1453	0.1250	-0.0203
1913	train	0.1272	0.1278	0.0006
1914	train	0.1218	0.1228	0.0011
1915	train	0.0735	0.0908	0.0173
1916	train	0.0953	0.0974	0.0022
1917	train	0.1050	0.1054	0.0004
1918	train	0.0603	0.0574	-0.0029
1919	train	0.1263	0.1144	-0.0118
1920	train	0.0983	0.0955	-0.0028
1921	train	0.1218	0.1154	-0.0064
1922	train	0.1084	0.1043	-0.0040
1923	train	0.1058	0.1003	-0.0055
1924	train	0.1305	0.1257	-0.0048
1925	train	0.1349	0.1254	-0.0095
1926	train	0.1352	0.1312	-0.0041
1927	train	0.0950	0.0817	-0.0133
1928	train	0.1436	0.1299	-0.0137
1929	test	0.1377	0.1284	-0.0093
1930	train	0.1026	0.1059	0.0034
1931	train	0.1278	0.1270	-0.0008
1932	train	0.1276	0.1167	-0.0110
1933	train	0.1017	0.0951	-0.0065
1934	test	0.0891	0.0847	-0.0045
1935	train	0.0923	0.0872	-0.0052
1936	train	0.0917	0.0882	-0.0035
1937	train	0.0961	0.0944	-0.0016
1938	train	0.1028	0.0965	-0.0063
1939	train	0.0871	0.0778	-0.0092
1940	train	0.0964	0.0881	-0.0083
1941	train	0.1011	0.0975	-0.0036
1942	train	0.1197	0.1173	-0.0024
1943	train	0.1241	0.1157	-0.0083
1944	test	0.1266	0.1138	-0.0127
1945	train	0.1270	0.1180	-0.0090
1946	train	0.1275	0.1247	-0.0028
1947	train	0.1163	0.1082	-0.0081
1948	train	0.1140	0.1084	-0.0057
1949	train	0.1072	0.1022	-0.0051
1950	train	0.0987	0.0882	-0.0105
1951	train	0.0994	0.0980	-0.0015
1952	train	0.0925	0.0864	-0.0062
1953	train	0.0657	0.0636	-0.0020
1954	test	0.1176	0.1100	-0.0076
1955	train	0.1223	0.1011	-0.0212
1956	train	0.1218	0.1111	-0.0108
1957	train	0.1287	0.1199	-0.0088
1958	train	0.1018	0.0976	-0.0042
1959	train	0.1273	0.1149	-0.0124
1960	train	0.1127	0.1141	0.0015
1961	train	0.0965	0.0871	-0.0095
1962	train	0.1028	0.1073	0.0045
1963	train	0.0715	0.0664	-0.0051
1964	train	0.1314	0.1117	-0.0197
1965	train	0.1192	0.1180	-0.0012
1966	train	0.1134	0.1130	-0.0005
1967	train	0.0668	0.0768	0.0100
1968	train	0.0898	0.0842	-0.0056
1969	train	0.1051	0.1021	-0.0030
1970	train	0.0558	0.0511	-0.0046
1971	train	0.1096	0.1000	-0.0096
1972	train	0.0754	0.0796	0.0042
1973	train	0.1005	0.0949	-0.0056
1974	train	0.1065	0.0999	-0.0066
1975	train	0.1051	0.0998	-0.0053
1976	train	0.1234	0.1139	-0.0095
1977	train	0.1219	0.1135	-0.0084
1978	train	0.1189	0.1156	-0.0033
1979	train	0.0720	0.0737	0.0016
1980	train	0.1091	0.1180	0.0089
1981	train	0.1545	0.1577	0.0031
1982	train	0.1506	0.1567	0.0062
1983	train	0.1311	0.1212	-0.0099
1984	test	0.1306	0.1534	0.0228
1985	train	0.1381	0.1302	-0.0078
1986	train	0.1154	0.1143	-0.0012
1987	train	0.1085	0.1031	-0.0055
1988	train	0.1049	0.1037	-0.0012
1989	train	0.1056	0.1075	0.0019
1990	train	0.1052	0.1135	0.0083
1991	train	0.1143	0.1084	-0.0060
1992	test	0.0971	0.0906	-0.0065
1993	train	0.1101	0.1035	-0.0065
1994	train	0.1148	0.1176	0.0028
1995	train	0.1116	0.1281	0.0164
1996	train	0.1309	0.1335	0.0026
1997	train	0.1324	0.1294	-0.0030
1998	train	0.1326	0.1257	-0.0069
1999	train	0.1328	0.1331	0.0003
2000	train	0.1270	0.1255	-0.0015
2001	train	0.1167	0.1188	0.0021
2002	train	0.1235	0.1203	-0.0032
2003	train	0.1186	0.1089	-0.0096
2004	train	0.1195	0.1122	-0.0073
2005	train	0.1137	0.1047	-0.0090
2006	train	0.0802	0.0776	-0.0026
2007	train	0.1171	0.1310	0.0139
2008	test	0.1381	0.1221	-0.0161
2009	train	0.1346	0.1349	0.0003
2010	train	0.1381	0.1387	0.0006
2011	train	0.1204	0.1134	-0.0070
2012	train	0.1395	0.1346	-0.0049
2013	train	0.1024	0.1174	0.0150
2014	train	0.0976	0.0978	0.0002
2015	train	0.1408	0.1256	-0.0152
2016	train	0.0814	0.0825	0.0011
2017	train	0.1319	0.1307	-0.0012
2018	train	0.1154	0.1286	0.0133
2019	train	0.0768	0.0935	0.0167
2020	train	0.0975	0.1006	0.0031
2021	train	0.1031	0.1110	0.0079
2022	train	0.0635	0.0646	0.0011
2023	train	0.1268	0.1167	-0.0102
2024	train	0.0993	0.0982	-0.0011
2025	train	0.1213	0.1098	-0.0115
2026	train	0.1102	0.1118	0.0015
2027	train	0.1088	0.1102	0.0014
2028	train	0.1266	0.1321	0.0056
2029	train	0.1283	0.1319	0.0036
2030	train	0.1294	0.1371	0.0077
2031	train	0.0986	0.0744	-0.0242
2032	train	0.1361	0.1323	-0.0038
2033	test	0.1298	0.1265	-0.0033
2034	train	0.0933	0.1035	0.0102
2035	train	0.1209	0.1284	0.0076
2036	train	0.1188	0.1153	-0.0035
2037	train	0.0937	0.0962	0.0025
2038	train	0.0804	0.0853	0.0049
2039	train	0.0839	0.0844	0.0005
2040	train	0.0831	0.0830	-0.0001
2041	train	0.0865	0.0959	0.0095
2042	train	0.0940	0.0989	0.0049
2043	train	0.0796	0.0807	0.0011
2044	train	0.0889	0.0900	0.0011
2045	train	0.0930	0.0991	0.0061
2046	train	0.1240	0.1169	-0.0071
2047	train	0.1168	0.1165	-0.0003
2048	train	0.1196	0.1148	-0.0048
2049	train	0.1201	0.1170	-0.0032
2050	train	0.1207	0.1247	0.0040
2051	train	0.1076	0.1069	-0.0007
2052	train	0.1091	0.1117	0.0025
2053	train	0.0994	0.1034	0.0039
2054	train	0.0901	0.0887	-0.0014
2055	train	0.0910	0.0966	0.0056
2056	train	0.0801	0.0846	0.0046
2057	train	0.0585	0.0660	0.0075
2058	train	0.1158	0.1124	-0.0034
2059	train	0.1129	0.1021	-0.0108
2060	train	0.1136	0.1133	-0.0003
2061	test	0.1210	0.1220	0.0009
2062	train	0.0945	0.0985	0.0040
2063	train	0.1192	0.1164	-0.0029
2064	train	0.1106	0.1128	0.0021
2065	train	0.0899	0.0897	-0.0003
2066	train	0.0924	0.1090	0.0166
2067	train	0.0646	0.0674	0.0027
2068	train	0.1237	0.1124	-0.0113
2069	test	0.1169	0.1186	0.0017
2070	train	0.1145	0.1127	-0.0018
2071	train	0.0610	0.0780	0.0170
2072	train	0.0834	0.0852	0.0017
2073	train	0.1041	0.1025	-0.0016
2074	train	0.0508	0.0521	0.0013
2075	train	0.1022	0.0992	-0.0030
2076	train	0.0667	0.0816	0.0149
2077	test	0.0919	0.0966	0.0048
2078	train	0.1017	0.1005	-0.0012
2079	train	0.1011	0.0999	-0.0012
2080	train	0.1168	0.1138	-0.0030
2081	train	0.1135	0.1133	-0.0002
2082	train	0.1102	0.1156	0.0054
2083	train	0.0618	0.0745	0.0128
2084	train	0.1379	0.1283	-0.0096
2085	train	0.1316	0.1255	-0.0061
2086	train	0.0991	0.0908	-0.0083
2087	train	0.1207	0.1275	0.0068
2088	test	0.1192	0.1126	-0.0066
2089	test	0.0936	0.0959	0.0023
2090	test	0.0836	0.0810	-0.0026
2091	train	0.0916	0.0850	-0.0066
2092	train	0.0913	0.0845	-0.0067
2093	train	0.0896	0.0887	-0.0009
2094	train	0.1014	0.0864	-0.0150
2095	train	0.0786	0.0729	-0.0057
2096	train	0.0888	0.0903	0.0015
2097	train	0.0926	0.0998	0.0072
2098	test	0.1201	0.1233	0.0032
2099	train	0.1163	0.1169	0.0006
2100	train	0.1195	0.1183	-0.0012
2101	train	0.1199	0.1174	-0.0025
2102	test	0.1203	0.1242	0.0039
2103	train	0.1121	0.1090	-0.0032
2104	train	0.1076	0.1068	-0.0008
2105	test	0.1003	0.1006	0.0003
2106	train	0.0911	0.0879	-0.0032
2107	train	0.0944	0.0833	-0.0111
2108	train	0.0851	0.0761	-0.0091
2109	train	0.0668	0.0628	-0.0040
2110	train	0.1149	0.1148	-0.0001
2111	train	0.1139	0.0991	-0.0148
2112	train	0.1127	0.1053	-0.0073
2113	train	0.1200	0.1141	-0.0059
2114	train	0.0928	0.0958	0.0030
2115	train	0.1193	0.1117	-0.0075
2116	train	0.1086	0.1123	0.0038
2117	train	0.0869	0.0836	-0.0033
2118	train	0.1125	0.1053	-0.0072
2119	train	0.0698	0.0640	-0.0058
2120	train	0.1239	0.1115	-0.0124
2121	train	0.1152	0.1180	0.0028
2122	train	0.1122	0.1153	0.0031
2123	test	0.0661	0.0636	-0.0025
2124	test	0.0854	0.0851	-0.0003
2125	train	0.1047	0.1026	-0.0021
2126	train	0.0544	0.0502	-0.0041
2127	train	0.1016	0.0939	-0.0077
2128	train	0.0789	0.0732	-0.0057
2129	train	0.1026	0.0920	-0.0107
2130	train	0.0983	0.1055	0.0072
2131	train	0.0974	0.1036	0.0063
2132	train	0.1140	0.1089	-0.0050
2133	test	0.1143	0.1048	-0.0095
2134	train	0.1115	0.1049	-0.0066
2135	test	0.0636	0.0578	-0.0059
2136	train	0.1827	0.1768	-0.0059
2137	train	0.1709	0.1769	0.0060
2138	train	0.1268	0.1244	-0.0023
2139	test	0.1472	0.1524	0.0052
2140	train	0.1367	0.1352	-0.0015
2141	train	0.1120	0.1152	0.0032
2142	train	0.1051	0.1047	-0.0004
2143	train	0.1109	0.1081	-0.0027
2144	train	0.1122	0.1106	-0.0016
2145	train	0.1064	0.1174	0.0111
2146	train	0.1168	0.1100	-0.0068
2147	train	0.0929	0.0834	-0.0095
2148	train	0.1051	0.1044	-0.0006
2149	train	0.1141	0.1189	0.0048
2150	train	0.1395	0.1376	-0.0019
2151	train	0.1367	0.1338	-0.0029
2152	train	0.1390	0.1373	-0.0017
2153	train	0.1394	0.1322	-0.0071
2154	train	0.1399	0.1345	-0.0053
2155	train	0.1340	0.1310	-0.0030
2156	train	0.1202	0.1146	-0.0056
2157	train	0.1192	0.1187	-0.0005
2158	train	0.1120	0.1092	-0.0027
2159	train	0.1153	0.1120	-0.0033
2160	train	0.1072	0.1015	-0.0057
2161	test	0.0825	0.0763	-0.0062
2162	train	0.1326	0.1377	0.0051
2163	train	0.1350	0.1249	-0.0101
2164	train	0.1373	0.1389	0.0016
2165	test	0.1436	0.1406	-0.0030
2166	train	0.1041	0.1105	0.0064
2167	train	0.1407	0.1396	-0.0010
2168	train	0.1158	0.1190	0.0032
2169	train	0.0983	0.0889	-0.0094
2170	train	0.1254	0.1300	0.0046
2171	train	0.0843	0.0781	-0.0062
2172	train	0.1496	0.1247	-0.0250
2173	train	0.1248	0.1292	0.0044
2174	train	0.1217	0.1198	-0.0019
2175	train	0.0787	0.0866	0.0079
2176	train	0.0991	0.0982	-0.0009
2177	test	0.1042	0.1098	0.0056
2178	train	0.0641	0.0636	-0.0005
2179	train	0.1123	0.1160	0.0038
2180	train	0.0992	0.0902	-0.0090
2181	train	0.1223	0.1054	-0.0169
2182	train	0.1100	0.1071	-0.0029
2183	test	0.1070	0.1040	-0.0030
2184	train	0.1330	0.1292	-0.0038
2185	test	0.1365	0.1279	-0.0086
2186	train	0.1358	0.1322	-0.0036
2187	test	0.0883	0.0760	-0.0123
2188	test	0.1777	0.1619	-0.0158
2189	train	0.1671	0.1596	-0.0075
2190	train	0.1207	0.1241	0.0033
2191	train	0.1445	0.1496	0.0051
2192	train	0.1321	0.1318	-0.0003
2193	train	0.1077	0.1133	0.0055
2194	train	0.1017	0.1020	0.0002
2195	train	0.1055	0.1038	-0.0017
2196	train	0.1061	0.1034	-0.0028
2197	train	0.1037	0.1117	0.0080
2198	train	0.1131	0.1057	-0.0074
2199	train	0.0894	0.0830	-0.0064
2200	train	0.1011	0.1040	0.0030
2201	train	0.1098	0.1186	0.0088
2202	train	0.1417	0.1312	-0.0105
2203	train	0.1329	0.1332	0.0003
2204	test	0.1354	0.1327	-0.0026
2205	train	0.1358	0.1281	-0.0077
2206	train	0.1367	0.1335	-0.0033
2207	train	0.1295	0.1241	-0.0054
2208	train	0.1176	0.1136	-0.0040
2209	train	0.1141	0.1183	0.0042
2210	train	0.1066	0.1072	0.0007
2211	train	0.1105	0.1074	-0.0031
2212	train	0.1021	0.0990	-0.0031
2213	train	0.0776	0.0737	-0.0039
2214	train	0.1318	0.1293	-0.0026
2215	train	0.1307	0.1181	-0.0126
2216	train	0.1333	0.1343	0.0010
2217	train	0.1395	0.1395	0.0000
2218	train	0.0988	0.1093	0.0105
2219	train	0.1368	0.1352	-0.0016
2220	train	0.1157	0.1146	-0.0011
2221	train	0.0966	0.0903	-0.0063
2222	test	0.1177	0.1269	0.0091
2223	train	0.0810	0.0790	-0.0020
2224	train	0.1479	0.1235	-0.0244
2225	test	0.1260	0.1286	0.0025
2226	train	0.1223	0.1179	-0.0044
2227	train	0.0752	0.0861	0.0108
2228	train	0.0967	0.0994	0.0027
2229	train	0.1037	0.1100	0.0063
2230	test	0.0618	0.0626	0.0008
2231	train	0.1073	0.1137	0.0064
2232	train	0.0921	0.0938	0.0017
2233	train	0.1171	0.1076	-0.0095
2234	train	0.1085	0.1059	-0.0026
2235	test	0.1056	0.1022	-0.0034
2236	train	0.1311	0.1248	-0.0063
2237	train	0.1342	0.1236	-0.0105
2238	test	0.1327	0.1283	-0.0044
2239	train	0.0801	0.0758	-0.0043
2240	train	0.1123	0.1046	-0.0077
2241	train	0.1084	0.1055	-0.0028
2242	train	0.0730	0.0726	-0.0004
2243	train	0.1034	0.1115	0.0082
2244	train	0.1044	0.1067	0.0023
2245	train	0.0783	0.0816	0.0033
2246	train	0.0647	0.0673	0.0026
2247	train	0.0689	0.0718	0.0029
2248	train	0.0671	0.0710	0.0039
2249	train	0.0755	0.0750	-0.0005
2250	train	0.0798	0.0754	-0.0044
2251	train	0.0644	0.0613	-0.0032
2252	train	0.0744	0.0636	-0.0108
2253	train	0.0755	0.0800	0.0045
2254	train	0.1098	0.1130	0.0032
2255	train	0.1012	0.0981	-0.0031
2256	train	0.1048	0.0998	-0.0050
2257	train	0.1051	0.1035	-0.0017
2258	train	0.1057	0.1088	0.0031
2259	train	0.0916	0.0931	0.0016
2260	train	0.0970	0.0951	-0.0019
2261	train	0.0797	0.0820	0.0024
2262	train	0.0752	0.0739	-0.0013
2263	train	0.0771	0.0730	-0.0041
2264	train	0.0651	0.0615	-0.0036
2265	train	0.0469	0.0468	0.0000
2266	train	0.1060	0.1009	-0.0051
2267	train	0.0977	0.0861	-0.0116
2268	train	0.0942	0.0917	-0.0025
2269	test	0.1022	0.0909	-0.0113
2270	train	0.0774	0.0823	0.0049
2271	train	0.1004	0.1017	0.0012
2272	train	0.0955	0.0982	0.0027
2273	train	0.0765	0.0747	-0.0019
2274	train	0.0785	0.0899	0.0114
2275	train	0.0522	0.0521	-0.0001
2276	train	0.1045	0.1027	-0.0018
2277	train	0.1053	0.1094	0.0041
2278	train	0.1079	0.1110	0.0031
2279	train	0.0493	0.0537	0.0045
2280	train	0.0713	0.0716	0.0003
2281	train	0.1030	0.0893	-0.0138
2282	train	0.0415	0.0355	-0.0059
2283	train	0.0853	0.0854	0.0001
2284	train	0.0524	0.0610	0.0086
2285	train	0.0781	0.0773	-0.0008
2286	train	0.0880	0.0940	0.0060
2287	train	0.0893	0.0942	0.0049
2288	train	0.1002	0.1000	-0.0001
2289	train	0.0948	0.0961	0.0013
2290	train	0.0911	0.0966	0.0055
2291	train	0.0440	0.0402	-0.0038
2292	train	0.1304	0.1312	0.0008
2293	train	0.1241	0.1299	0.0058
2294	train	0.0865	0.0932	0.0067
2295	train	0.1164	0.1328	0.0164
2296	train	0.1135	0.1224	0.0088
2297	train	0.0891	0.0971	0.0080
2298	train	0.0759	0.0846	0.0088
2299	train	0.0791	0.0855	0.0063
2300	train	0.0781	0.0845	0.0064
2301	train	0.0841	0.0845	0.0004
2302	train	0.0904	0.0884	-0.0019
2303	train	0.0750	0.0676	-0.0073
2304	train	0.0847	0.0878	0.0031
2305	train	0.0877	0.0985	0.0108
2306	train	0.1230	0.1178	-0.0052
2307	train	0.1125	0.1165	0.0039
2308	test	0.1159	0.1171	0.0012
2309	train	0.1165	0.1217	0.0052
2310	train	0.1171	0.1236	0.0066
2311	train	0.1028	0.1058	0.0030
2312	train	0.1062	0.1067	0.0004
2313	train	0.0952	0.0947	-0.0005
2314	train	0.0856	0.0844	-0.0011
2315	train	0.0871	0.0853	-0.0018
2316	train	0.0752	0.0712	-0.0040
2317	train	0.0555	0.0538	-0.0018
2318	train	0.1140	0.1252	0.0112
2319	train	0.1077	0.1006	-0.0071
2320	train	0.1075	0.1053	-0.0022
2321	train	0.1159	0.1131	-0.0028
2322	train	0.0886	0.0909	0.0023
2323	train	0.1137	0.1127	-0.0009
2324	train	0.1069	0.1124	0.0055
2325	train	0.0863	0.0825	-0.0038
2326	train	0.0885	0.1007	0.0122
2327	train	0.0610	0.0635	0.0025
2328	train	0.1183	0.1146	-0.0037
2329	train	0.1144	0.1165	0.0021
2330	test	0.1140	0.1158	0.0018
2331	train	0.0581	0.0631	0.0050
2332	train	0.0800	0.0825	0.0025
2333	test	0.1038	0.1006	-0.0032
2334	train	0.0482	0.0494	0.0012
2335	train	0.0968	0.0944	-0.0025
2336	train	0.0626	0.0688	0.0062
2337	train	0.0882	0.0889	0.0007
2338	test	0.0977	0.1029	0.0052
2339	train	0.0972	0.1032	0.0060
2340	train	0.1118	0.1106	-0.0012
2341	train	0.1074	0.1062	-0.0012
2342	train	0.1037	0.1060	0.0024
2343	train	0.0547	0.0507	-0.0040
2344	train	0.1288	0.1298	0.0010
2345	test	0.1231	0.1241	0.0010
2346	train	0.0925	0.0964	0.0039
2347	train	0.1132	0.1226	0.0094
2348	train	0.1093	0.1070	-0.0023
2349	train	0.0849	0.0866	0.0017
2350	train	0.0771	0.0766	-0.0005
2351	train	0.0782	0.0842	0.0060
2352	train	0.0783	0.0847	0.0065
2353	train	0.0799	0.0874	0.0075
2354	train	0.0870	0.0892	0.0022
2355	train	0.0714	0.0643	-0.0071
2356	train	0.0797	0.0831	0.0034
2357	train	0.0848	0.0915	0.0067
2358	train	0.1209	0.1114	-0.0095
2359	train	0.1068	0.1078	0.0011
2360	train	0.1089	0.1034	-0.0055
2361	train	0.1093	0.1083	-0.0010
2362	test	0.1098	0.1111	0.0013
2363	train	0.1012	0.1032	0.0020
2364	test	0.0995	0.0963	-0.0032
2365	train	0.0904	0.0951	0.0046
2366	train	0.0825	0.0869	0.0044
2367	train	0.0858	0.0911	0.0053
2368	train	0.0763	0.0823	0.0060
2369	train	0.0555	0.0583	0.0028
2370	test	0.1069	0.1024	-0.0045
2371	train	0.1018	0.0978	-0.0039
2372	train	0.1064	0.1076	0.0012
2373	train	0.1139	0.1155	0.0016
2374	train	0.0874	0.0935	0.0061
2375	train	0.1118	0.1107	-0.0011
2376	train	0.1047	0.1029	-0.0017
2377	train	0.0819	0.0802	-0.0017
2378	train	0.0880	0.1003	0.0123
2379	train	0.0602	0.0563	-0.0039
2380	train	0.1165	0.1079	-0.0086
2381	train	0.1112	0.1092	-0.0020
2382	train	0.1129	0.1037	-0.0092
2383	train	0.0562	0.0676	0.0114
2384	train	0.0766	0.0741	-0.0025
2385	test	0.1027	0.0938	-0.0089
2386	train	0.0476	0.0458	-0.0018
2387	train	0.0971	0.0971	0.0000
2388	train	0.0687	0.0738	0.0051
2389	train	0.0916	0.0900	-0.0016
2390	train	0.0923	0.0927	0.0004
2391	test	0.0911	0.0904	-0.0008
2392	train	0.1071	0.1090	0.0019
2393	train	0.1075	0.1089	0.0014
2394	train	0.1049	0.1142	0.0093
2395	test	0.0531	0.0528	-0.0004
2396	train	0.1109	0.1164	0.0055
2397	train	0.1080	0.1148	0.0068
2398	train	0.0802	0.0909	0.0107
2399	train	0.1016	0.1169	0.0153
2400	train	0.1010	0.1151	0.0141
2401	train	0.0757	0.0841	0.0085
2402	train	0.0683	0.0748	0.0065
2403	train	0.0699	0.0754	0.0055
2404	test	0.0695	0.0806	0.0112
2405	train	0.0725	0.0874	0.0148
2406	train	0.0790	0.0936	0.0147
2407	test	0.0631	0.0740	0.0110
2408	train	0.0713	0.0794	0.0081
2409	train	0.0752	0.0864	0.0112
2410	train	0.1077	0.1148	0.0071
2411	test	0.0966	0.1045	0.0080
2412	train	0.0988	0.1044	0.0056
2413	train	0.0992	0.1096	0.0104
2414	train	0.0996	0.1177	0.0182
2415	train	0.0910	0.1007	0.0098
2416	train	0.0915	0.1017	0.0101
2417	train	0.0816	0.0941	0.0124
2418	train	0.0735	0.0814	0.0078
2419	train	0.0779	0.0915	0.0136
2420	train	0.0664	0.0805	0.0141
2421	train	0.0487	0.0626	0.0139
2422	train	0.0978	0.1013	0.0035
2423	train	0.0935	0.0917	-0.0017
2424	train	0.0946	0.1053	0.0107
2425	test	0.1010	0.1146	0.0136
2426	train	0.0770	0.0921	0.0151
2427	train	0.0992	0.1085	0.0094
2428	test	0.0960	0.1106	0.0146
2429	train	0.0746	0.0856	0.0111
2430	train	0.0795	0.1002	0.0207
2431	train	0.0537	0.0611	0.0075
2432	train	0.1036	0.1065	0.0029
2433	train	0.1017	0.1133	0.0116
2434	train	0.1039	0.1127	0.0089
2435	train	0.0516	0.0717	0.0201
2436	train	0.0697	0.0785	0.0088
2437	train	0.1002	0.1000	-0.0002
2438	train	0.0425	0.0488	0.0062
2439	train	0.0868	0.0970	0.0102
2440	train	0.0613	0.0758	0.0145
2441	train	0.0838	0.0917	0.0079
2442	train	0.0851	0.0957	0.0106
2443	train	0.0843	0.0961	0.0118
2444	test	0.0974	0.1056	0.0083
2445	train	0.0967	0.1046	0.0079
2446	train	0.0941	0.1055	0.0114
2447	train	0.0416	0.0636	0.0220
2448	train	0.1169	0.1116	-0.0052
2449	train	0.1128	0.1101	-0.0027
2450	train	0.0870	0.0864	-0.0006
2451	train	0.1046	0.1070	0.0024
2452	train	0.1053	0.1054	0.0001
2453	train	0.0776	0.0809	0.0032
2454	train	0.0721	0.0706	-0.0015
2455	train	0.0738	0.0774	0.0036
2456	train	0.0734	0.0712	-0.0022
2457	test	0.0765	0.0789	0.0023
2458	train	0.0833	0.0791	-0.0041
2459	train	0.0646	0.0594	-0.0052
2460	train	0.0719	0.0708	-0.0011
2461	train	0.0780	0.0831	0.0051
2462	train	0.1123	0.1148	0.0025
2463	train	0.0988	0.0997	0.0009
2464	train	0.1012	0.1018	0.0006
2465	train	0.1016	0.1092	0.0076
2466	train	0.1020	0.1159	0.0139
2467	train	0.0953	0.0948	-0.0005
2468	train	0.0921	0.0955	0.0033
2469	train	0.0816	0.0870	0.0054
2470	train	0.0744	0.0791	0.0047
2471	train	0.0794	0.0815	0.0021
2472	test	0.0683	0.0715	0.0032
2473	train	0.0522	0.0504	-0.0018
2474	train	0.0992	0.0971	-0.0020
2475	train	0.0965	0.0880	-0.0086
2476	train	0.0995	0.0961	-0.0035
2477	train	0.1055	0.0942	-0.0113
2478	test	0.0803	0.0847	0.0044
2479	train	0.1042	0.1028	-0.0015
2480	train	0.0993	0.0999	0.0006
2481	train	0.0772	0.0830	0.0059
2482	train	0.0848	0.0967	0.0119
2483	train	0.0570	0.0516	-0.0054
2484	train	0.1074	0.1008	-0.0065
2485	train	0.1043	0.1074	0.0032
2486	test	0.1062	0.1111	0.0049
2487	train	0.0529	0.0587	0.0057
2488	train	0.0727	0.0739	0.0011
2489	train	0.1004	0.0898	-0.0106
2490	train	0.0447	0.0391	-0.0056
2491	train	0.0878	0.0838	-0.0040
2492	test	0.0663	0.0683	0.0020
2493	train	0.0885	0.0846	-0.0040
2494	train	0.0867	0.0851	-0.0016
2495	train	0.0858	0.0853	-0.0005
2496	train	0.0999	0.0984	-0.0015
2497	train	0.1003	0.0956	-0.0047
2498	train	0.0975	0.0970	-0.0006
2499	train	0.0468	0.0497	0.0030
2500	train	0.1285	0.1192	-0.0093
2501	train	0.1235	0.1192	-0.0042
2502	train	0.0914	0.0897	-0.0018
2503	train	0.1150	0.1288	0.0138
2504	train	0.1141	0.1191	0.0050
2505	train	0.0890	0.0880	-0.0010
2506	train	0.0793	0.0791	-0.0001
2507	train	0.0805	0.0783	-0.0022
2508	train	0.0813	0.0781	-0.0032
2509	train	0.0844	0.0863	0.0019
2510	train	0.0908	0.0901	-0.0007
2511	train	0.0750	0.0758	0.0008
2512	train	0.0842	0.0848	0.0006
2513	train	0.0880	0.0879	-0.0001
2514	train	0.1176	0.1108	-0.0068
2515	train	0.1106	0.1058	-0.0048
2516	train	0.1134	0.0993	-0.0141
2517	train	0.1139	0.1060	-0.0079
2518	train	0.1143	0.1154	0.0010
2519	train	0.1044	0.0934	-0.0110
2520	train	0.1035	0.0993	-0.0042
2521	train	0.0951	0.0960	0.0009
2522	train	0.0863	0.0839	-0.0023
2523	train	0.0897	0.0861	-0.0035
2524	train	0.0800	0.0756	-0.0044
2525	train	0.0575	0.0598	0.0023
2526	train	0.1093	0.1113	0.0020
2527	train	0.1065	0.0985	-0.0080
2528	train	0.1085	0.0978	-0.0107
2529	train	0.1163	0.1127	-0.0036
2530	train	0.0925	0.0910	-0.0015
2531	test	0.1143	0.1060	-0.0083
2532	train	0.1064	0.1085	0.0021
2533	train	0.0851	0.0912	0.0060
2534	train	0.0911	0.0950	0.0039
2535	train	0.0625	0.0691	0.0066
2536	train	0.1179	0.1182	0.0004
2537	train	0.1149	0.1121	-0.0028
2538	train	0.1133	0.1131	-0.0003
2539	train	0.0590	0.0697	0.0108
2540	train	0.0801	0.0816	0.0015
2541	train	0.1014	0.1054	0.0039
2542	train	0.0492	0.0568	0.0075
2543	train	0.1002	0.0949	-0.0053
2544	train	0.0710	0.0761	0.0051
2545	train	0.0948	0.0840	-0.0107
2546	train	0.0953	0.1019	0.0066
2547	train	0.0948	0.1038	0.0090
2548	train	0.1100	0.1065	-0.0035
2549	train	0.1087	0.1060	-0.0028
2550	train	0.1056	0.1075	0.0019
2551	train	0.0578	0.0669	0.0092
2552	train	0.1040	0.1090	0.0049
2553	train	0.1088	0.1201	0.0112
2554	test	0.1052	0.1184	0.0132
2555	train	0.0754	0.0863	0.0109
2556	train	0.1005	0.1183	0.0178
2557	train	0.1034	0.1063	0.0029
2558	train	0.0781	0.0875	0.0095
2559	train	0.0640	0.0770	0.0130
2560	train	0.0680	0.0792	0.0112
2561	train	0.0664	0.0764	0.0101
2562	train	0.0719	0.0882	0.0163
2563	train	0.0795	0.0883	0.0088
2564	train	0.0646	0.0712	0.0066
2565	train	0.0739	0.0830	0.0090
2566	train	0.0763	0.0890	0.0127
2567	train	0.1071	0.1089	0.0018
2568	train	0.0995	0.1069	0.0074
2569	train	0.1023	0.1072	0.0049
2570	test	0.1028	0.1081	0.0053
2571	train	0.1032	0.1168	0.0135
2572	train	0.0908	0.0986	0.0077
2573	train	0.0949	0.1002	0.0053
2574	train	0.0842	0.0921	0.0079
2575	train	0.0743	0.0829	0.0086
2576	train	0.0750	0.0825	0.0075
2577	train	0.0649	0.0696	0.0047
2578	train	0.0464	0.0560	0.0096
2579	train	0.1027	0.1075	0.0048
2580	train	0.0970	0.0963	-0.0008
2581	train	0.0945	0.1004	0.0059
2582	train	0.1011	0.1138	0.0127
2583	train	0.0789	0.0877	0.0088
2584	train	0.1001	0.1072	0.0071
2585	train	0.0946	0.1014	0.0068
2586	train	0.0774	0.0792	0.0018
2587	train	0.0766	0.0960	0.0194
2588	train	0.0517	0.0623	0.0107
2589	test	0.1020	0.1037	0.0017
2590	train	0.1022	0.1132	0.0110
2591	test	0.0488	0.0683	0.0195
2592	train	0.0700	0.0802	0.0102
2593	train	0.1001	0.0993	-0.0008
2594	train	0.0410	0.0476	0.0067
2595	test	0.0867	0.0897	0.0030
2596	train	0.0505	0.0717	0.0212
2597	train	0.0750	0.0859	0.0110
2598	train	0.0879	0.0921	0.0042
2599	train	0.0890	0.0926	0.0036
2600	train	0.0990	0.1005	0.0015
2601	train	0.0939	0.0998	0.0059
2602	train	0.0906	0.1041	0.0135
2603	test	0.0456	0.0545	0.0089
2604	train	0.1035	0.1020	-0.0015
2605	train	0.0654	0.0675	0.0021
2606	train	0.0936	0.1042	0.0106
2607	train	0.0943	0.1000	0.0057
2608	train	0.0685	0.0731	0.0046
2609	train	0.0548	0.0609	0.0061
2610	train	0.0650	0.0666	0.0017
2611	train	0.0629	0.0671	0.0042
2612	train	0.0670	0.0693	0.0023
2613	train	0.0755	0.0698	-0.0056
2614	train	0.0543	0.0503	-0.0040
2615	train	0.0650	0.0709	0.0060
2616	train	0.0645	0.0744	0.0098
2617	test	0.1116	0.1032	-0.0084
2618	train	0.0923	0.0923	0.0000
2619	test	0.0962	0.0928	-0.0034
2620	train	0.0968	0.0984	0.0016
2621	train	0.0975	0.1020	0.0045
2622	train	0.0848	0.0867	0.0019
2623	train	0.0881	0.0874	-0.0008
2624	train	0.0762	0.0723	-0.0039
2625	train	0.0650	0.0634	-0.0016
2626	train	0.0740	0.0664	-0.0076
2627	train	0.0568	0.0585	0.0017
2628	train	0.0439	0.0369	-0.0071
2629	train	0.0999	0.1000	0.0000
2630	train	0.0873	0.0765	-0.0108
2631	train	0.0822	0.0849	0.0027
2632	train	0.0906	0.0917	0.0012
2633	train	0.0669	0.0746	0.0077
2634	train	0.0892	0.0908	0.0016
2635	train	0.0826	0.0902	0.0077
2636	train	0.0674	0.0746	0.0072
2637	train	0.0766	0.0791	0.0025
2638	train	0.0464	0.0445	-0.0019
2639	train	0.0947	0.0925	-0.0022
2640	train	0.0979	0.0973	-0.0006
2641	train	0.1060	0.0979	-0.0081
2642	train	0.0462	0.0455	-0.0008
2643	train	0.0642	0.0622	-0.0020
2644	train	0.1015	0.0842	-0.0174
2645	train	0.0365	0.0329	-0.0036
2646	train	0.0752	0.0782	0.0030
2647	train	0.0465	0.0501	0.0036
2648	train	0.0715	0.0686	-0.0029
2649	train	0.0771	0.0844	0.0074
2650	train	0.0783	0.0849	0.0066
2651	train	0.0890	0.0942	0.0052
2652	train	0.0860	0.0893	0.0033
2653	train	0.0826	0.0887	0.0062
2654	test	0.0340	0.0430	0.0090
2655	train	0.1294	0.1276	-0.0019
2656	train	0.1235	0.1248	0.0014
2657	train	0.0877	0.0885	0.0008
2658	test	0.1160	0.1289	0.0129
2659	train	0.1142	0.1156	0.0014
2660	train	0.0900	0.0938	0.0039
2661	train	0.0770	0.0801	0.0032
2662	train	0.0804	0.0827	0.0023
2663	train	0.0792	0.0824	0.0031
2664	train	0.0838	0.0879	0.0041
2665	train	0.0906	0.0879	-0.0026
2666	train	0.0754	0.0734	-0.0020
2667	train	0.0854	0.0864	0.0011
2668	train	0.0886	0.0964	0.0078
2669	train	0.1209	0.1196	-0.0013
2670	train	0.1126	0.1139	0.0013
2671	train	0.1158	0.1157	-0.0001
2672	test	0.1163	0.1161	-0.0002
2673	train	0.1169	0.1196	0.0027
2674	train	0.1024	0.1065	0.0041
2675	test	0.1061	0.1068	0.0007
2676	train	0.0892	0.0982	0.0089
2677	test	0.0816	0.0860	0.0044
2678	train	0.0880	0.0834	-0.0046
2679	train	0.0755	0.0725	-0.0030
2680	train	0.0566	0.0610	0.0044
2681	train	0.1128	0.1161	0.0033
2682	test	0.1079	0.0990	-0.0089
2683	train	0.1085	0.1040	-0.0045
2684	train	0.1159	0.1129	-0.0030
2685	train	0.0891	0.0941	0.0049
2686	train	0.1143	0.1104	-0.0038
2687	train	0.1070	0.1099	0.0029
2688	train	0.0871	0.0820	-0.0051
2689	train	0.0887	0.1017	0.0130
2690	train	0.0618	0.0634	0.0016
2691	train	0.1180	0.1144	-0.0036
2692	train	0.1141	0.1169	0.0028
2693	train	0.1131	0.1147	0.0016
2694	train	0.0588	0.0643	0.0056
2695	train	0.0802	0.0836	0.0034
2696	train	0.1034	0.1010	-0.0024
2697	train	0.0488	0.0484	-0.0004
2698	train	0.0975	0.0939	-0.0036
2699	train	0.0637	0.0713	0.0076
2700	train	0.0888	0.0896	0.0008
2701	train	0.0979	0.1056	0.0076
2702	train	0.0974	0.1051	0.0077
2703	train	0.1118	0.1091	-0.0027
2704	train	0.1078	0.1053	-0.0025
2705	train	0.1042	0.1059	0.0017
2706	train	0.0559	0.0518	-0.0041
2707	train	0.1318	0.1261	-0.0058
2708	train	0.1269	0.1216	-0.0053
2709	train	0.0952	0.0983	0.0031
2710	train	0.1196	0.1243	0.0047
2711	test	0.1223	0.1191	-0.0032
2712	train	0.0964	0.0978	0.0015
2713	train	0.0833	0.0894	0.0060
2714	train	0.0872	0.0953	0.0081
2715	train	0.0859	0.0923	0.0063
2716	train	0.0906	0.0909	0.0003
2717	train	0.0968	0.0882	-0.0085
2718	train	0.0826	0.0750	-0.0077
2719	train	0.0919	0.0949	0.0030
2720	train	0.0948	0.1017	0.0069
2721	train	0.1136	0.1174	0.0038
2722	train	0.1175	0.1161	-0.0014
2723	train	0.1204	0.1216	0.0013
2724	train	0.1208	0.1228	0.0019
2725	train	0.1213	0.1259	0.0046
2726	train	0.1088	0.1142	0.0054
2727	train	0.1104	0.1121	0.0017
2728	train	0.0951	0.1023	0.0072
2729	train	0.0932	0.0922	-0.0011
2730	train	0.0943	0.0898	-0.0046
2731	train	0.0817	0.0814	-0.0003
2732	train	0.0615	0.0701	0.0087
2733	train	0.1133	0.1193	0.0060
2734	train	0.1151	0.1042	-0.0109
2735	train	0.1137	0.1077	-0.0060
2736	train	0.1201	0.1127	-0.0074
2737	train	0.0972	0.0926	-0.0045
2738	train	0.1193	0.1133	-0.0059
2739	train	0.1101	0.1158	0.0056
2740	train	0.0927	0.0869	-0.0058
2741	train	0.0962	0.1049	0.0088
2742	train	0.0667	0.0633	-0.0034
2743	train	0.1220	0.1105	-0.0115
2744	train	0.1161	0.1157	-0.0005
2745	train	0.1103	0.1121	0.0018
2746	train	0.0633	0.0683	0.0051
2747	train	0.0855	0.0855	0.0000
2748	train	0.1046	0.1037	-0.0009
2749	train	0.0528	0.0575	0.0046
2750	train	0.1043	0.0971	-0.0072
2751	train	0.0703	0.0759	0.0056
2752	train	0.0950	0.0936	-0.0014
2753	train	0.1035	0.1052	0.0017
2754	train	0.1027	0.1038	0.0010
2755	train	0.1169	0.1174	0.0005
2756	train	0.1136	0.1144	0.0007
2757	train	0.1101	0.1121	0.0020
2758	train	0.0663	0.0603	-0.0059
2759	train	0.1236	0.1113	-0.0123
2760	train	0.1188	0.1139	-0.0049
2761	train	0.0836	0.0852	0.0016
2762	train	0.1149	0.1179	0.0030
2763	train	0.1167	0.1200	0.0033
2764	train	0.0906	0.0895	-0.0011
2765	train	0.0759	0.0801	0.0042
2766	train	0.0818	0.0811	-0.0007
2767	train	0.0792	0.0813	0.0021
2768	train	0.0880	0.0827	-0.0052
2769	test	0.0932	0.0888	-0.0044
2770	test	0.0768	0.0698	-0.0070
2771	train	0.0872	0.0799	-0.0073
2772	train	0.0856	0.0884	0.0028
2773	train	0.1174	0.1134	-0.0040
2774	test	0.1138	0.1065	-0.0074
2775	train	0.1176	0.1061	-0.0114
2776	train	0.1182	0.1131	-0.0051
2777	test	0.1188	0.1192	0.0004
2778	train	0.1039	0.0984	-0.0055
2779	test	0.1088	0.1025	-0.0062
2780	train	0.0980	0.0876	-0.0103
2781	train	0.0874	0.0762	-0.0111
2782	train	0.0897	0.0848	-0.0049
2783	test	0.0757	0.0699	-0.0058
2784	test	0.0581	0.0535	-0.0046
2785	train	0.1143	0.1183	0.0041
2786	train	0.1106	0.0927	-0.0179
2787	train	0.1044	0.0963	-0.0081
2788	train	0.1138	0.1027	-0.0111
2789	train	0.0905	0.0843	-0.0062
2790	train	0.1110	0.1026	-0.0084
2791	train	0.1050	0.1042	-0.0008
2792	train	0.0890	0.0872	-0.0018
2793	test	0.0913	0.0897	-0.0016
2794	train	0.0630	0.0625	-0.0005
2795	train	0.1158	0.1082	-0.0076
2796	test	0.1155	0.1118	-0.0037
2797	train	0.1120	0.1125	0.0004
2798	test	0.0611	0.0641	0.0030
2799	train	0.0828	0.0771	-0.0057
2800	train	0.1048	0.0988	-0.0060
2801	train	0.0503	0.0499	-0.0003
2802	test	0.0986	0.0916	-0.0070
2803	train	0.0649	0.0635	-0.0014
2804	train	0.0908	0.0796	-0.0112
2805	test	0.0992	0.0998	0.0006
2806	train	0.0999	0.1024	0.0024
2807	train	0.1113	0.1073	-0.0040
2808	train	0.1040	0.1031	-0.0009
2809	train	0.0989	0.0998	0.0009
2810	train	0.0569	0.0523	-0.0046
2811	train	0.1071	0.1176	0.0105
2812	train	0.1050	0.1162	0.0112
2813	train	0.0840	0.0844	0.0004
2814	train	0.1022	0.1174	0.0151
2815	train	0.1092	0.1193	0.0100
2816	train	0.0860	0.0835	-0.0025
2817	train	0.0724	0.0765	0.0041
2818	train	0.0775	0.0830	0.0055
2819	train	0.0755	0.0816	0.0060
2820	train	0.0824	0.0773	-0.0051
2821	train	0.0865	0.0809	-0.0056
2822	train	0.0737	0.0602	-0.0136
2823	train	0.0829	0.0798	-0.0031
2824	test	0.0822	0.0840	0.0018
2825	train	0.0946	0.1094	0.0149
2826	train	0.1034	0.0999	-0.0035
2827	train	0.1056	0.1009	-0.0047
2828	train	0.1058	0.1074	0.0016
2829	train	0.1061	0.1130	0.0068
2830	train	0.0965	0.0982	0.0017
2831	train	0.1008	0.0947	-0.0060
2832	train	0.0867	0.0828	-0.0040
2833	train	0.0787	0.0792	0.0005
2834	train	0.0820	0.0785	-0.0035
2835	train	0.0724	0.0690	-0.0033
2836	train	0.0543	0.0506	-0.0037
2837	train	0.1012	0.1147	0.0135
2838	train	0.1059	0.0932	-0.0127
2839	train	0.0984	0.0985	0.0001
2840	train	0.1023	0.1058	0.0036
2841	test	0.0868	0.0843	-0.0024
2842	train	0.1020	0.1055	0.0035
2843	train	0.0995	0.0998	0.0003
2844	test	0.0870	0.0842	-0.0027
2845	train	0.0871	0.0890	0.0019
2846	train	0.0585	0.0545	-0.0040
2847	train	0.1032	0.1061	0.0029
2848	train	0.1040	0.1029	-0.0011
2849	train	0.0965	0.1027	0.0062
2850	train	0.0565	0.0558	-0.0007
2851	train	0.0783	0.0700	-0.0083
2852	train	0.0919	0.0939	0.0020
2853	train	0.0465	0.0498	0.0032
2854	train	0.0931	0.0928	-0.0003
2855	train	0.0608	0.0615	0.0007
2856	train	0.0848	0.0775	-0.0073
2857	train	0.0958	0.0954	-0.0004
2858	train	0.0970	0.0965	-0.0005
2859	train	0.1032	0.1099	0.0067
2860	train	0.0982	0.1054	0.0072
2861	train	0.0958	0.1050	0.0092
2862	train	0.0568	0.0467	-0.0101
2863	test	0.1128	0.1082	-0.0046
2864	train	0.1094	0.1052	-0.0042
2865	train	0.0767	0.0816	0.0048
2866	train	0.1051	0.1079	0.0028
2867	train	0.1090	0.1089	-0.0001
2868	train	0.0818	0.0816	-0.0002
2869	train	0.0676	0.0736	0.0060
2870	train	0.0725	0.0807	0.0082
2871	train	0.0707	0.0783	0.0076
2872	train	0.0792	0.0764	-0.0028
2873	train	0.0835	0.0756	-0.0079
2874	train	0.0686	0.0625	-0.0061
2875	train	0.0781	0.0709	-0.0071
2876	train	0.0790	0.0838	0.0048
2877	train	0.1053	0.1118	0.0065
2878	train	0.1036	0.1006	-0.0030
2879	train	0.1071	0.1027	-0.0043
2880	train	0.1074	0.1064	-0.0011
2881	train	0.1079	0.1112	0.0033
2882	test	0.0950	0.0985	0.0036
2883	train	0.1000	0.0955	-0.0045
2884	train	0.0832	0.0860	0.0028
2885	test	0.0785	0.0764	-0.0021
2886	train	0.0804	0.0772	-0.0032
2887	train	0.0689	0.0681	-0.0008
2888	train	0.0497	0.0530	0.0033
2889	train	0.1068	0.1045	-0.0023
2890	train	0.1018	0.0891	-0.0127
2891	train	0.0972	0.0949	-0.0023
2892	train	0.1038	0.0943	-0.0096
2893	train	0.0805	0.0821	0.0016
2894	train	0.1021	0.1056	0.0035
2895	test	0.0984	0.1064	0.0081
2896	train	0.0803	0.0775	-0.0028
2897	train	0.0825	0.0951	0.0126
2898	train	0.0546	0.0526	-0.0020
2899	train	0.1063	0.0980	-0.0083
2900	test	0.1073	0.1084	0.0012
2901	train	0.1058	0.1088	0.0030
2902	train	0.0533	0.0561	0.0028
2903	train	0.0746	0.0715	-0.0031
2904	train	0.1010	0.0911	-0.0099
2905	train	0.0431	0.0426	-0.0005
2906	train	0.0882	0.0882	0.0000
2907	train	0.0556	0.0654	0.0098
2908	train	0.0811	0.0807	-0.0005
2909	train	0.0923	0.0914	-0.0010
2910	train	0.0936	0.0917	-0.0019
2911	train	0.1032	0.1031	-0.0001
2912	train	0.0989	0.0992	0.0004
2913	test	0.0946	0.0966	0.0019
2914	train	0.0493	0.0481	-0.0013
2915	train	0.1272	0.1210	-0.0062
2916	train	0.1232	0.1187	-0.0044
2917	train	0.0919	0.0944	0.0026
2918	train	0.1179	0.1209	0.0030
2919	train	0.1204	0.1244	0.0040
2920	train	0.0942	0.0913	-0.0029
2921	train	0.0804	0.0856	0.0052
2922	train	0.0848	0.0911	0.0064
2923	train	0.0835	0.0925	0.0090
2924	test	0.0895	0.0872	-0.0023
2925	train	0.0953	0.0881	-0.0072
2926	train	0.0803	0.0685	-0.0118
2927	train	0.0900	0.0897	-0.0003
2928	train	0.0925	0.0937	0.0012
2929	test	0.1054	0.1127	0.0073
2930	train	0.1160	0.1079	-0.0081
2931	train	0.1190	0.1102	-0.0088
2932	train	0.1194	0.1147	-0.0047
2933	train	0.1199	0.1206	0.0007
2934	train	0.1069	0.1091	0.0022
2935	train	0.0782	0.0999	0.0217
2936	train	0.1003	0.0973	-0.0030
2937	train	0.0909	0.0915	0.0006
2938	train	0.0923	0.0885	-0.0039
2939	train	0.0813	0.0820	0.0008
2940	train	0.0596	0.0681	0.0086
2941	train	0.1133	0.1185	0.0051
2942	train	0.1144	0.1037	-0.0108
2943	train	0.1114	0.1059	-0.0055
2944	train	0.1177	0.1128	-0.0049
2945	train	0.0943	0.0920	-0.0023
2946	train	0.1163	0.1119	-0.0045
2947	train	0.1096	0.1129	0.0033
2948	train	0.0924	0.0852	-0.0073
2949	train	0.0944	0.0988	0.0044
2950	train	0.0654	0.0610	-0.0044
2951	train	0.1198	0.1092	-0.0106
2952	train	0.1150	0.1090	-0.0061
2953	train	0.1087	0.1055	-0.0033
2954	train	0.0623	0.0659	0.0037
2955	train	0.0845	0.0775	-0.0070
2956	train	0.1035	0.1006	-0.0029
2957	train	0.0517	0.0592	0.0074
2958	test	0.1017	0.1002	-0.0015
2959	train	0.0625	0.0716	0.0091
2960	test	0.0926	0.0850	-0.0076
2961	train	0.1015	0.0988	-0.0027
2962	test	0.1021	0.0986	-0.0034
2963	train	0.1152	0.1153	0.0001
2964	train	0.1102	0.1122	0.0020
2965	train	0.1083	0.1087	0.0004
2966	train	0.0625	0.0584	-0.0042
2967	train	0.1303	0.1229	-0.0074
2968	train	0.1242	0.1212	-0.0030
2969	test	0.0877	0.0890	0.0013
2970	test	0.1167	0.1262	0.0096
2971	train	0.1150	0.1161	0.0011
2972	train	0.0902	0.0902	0.0000
2973	train	0.0767	0.0773	0.0006
2974	test	0.0805	0.0798	-0.0007
2975	train	0.0791	0.0793	0.0002
2976	train	0.0850	0.0861	0.0011
2977	train	0.0908	0.0894	-0.0014
2978	train	0.0762	0.0695	-0.0067
2979	train	0.0858	0.0825	-0.0033
2980	train	0.0885	0.0923	0.0038
2981	train	0.1224	0.1186	-0.0038
2982	train	0.1131	0.1106	-0.0025
2983	train	0.1163	0.1123	-0.0040
2984	train	0.1171	0.1171	0.0000
2985	train	0.1177	0.1203	0.0027
2986	train	0.1033	0.1039	0.0006
2987	train	0.1070	0.1068	-0.0002
2988	train	0.0961	0.0924	-0.0038
2989	train	0.0867	0.0816	-0.0051
2990	train	0.0880	0.0875	-0.0005
2991	train	0.0761	0.0752	-0.0010
2992	train	0.0557	0.0546	-0.0011
2993	train	0.1141	0.1110	-0.0031
2994	train	0.1090	0.0949	-0.0141
2995	train	0.1080	0.1068	-0.0012
2996	train	0.1164	0.1147	-0.0016
2997	train	0.0896	0.0934	0.0038
2998	train	0.1143	0.1110	-0.0033
2999	train	0.1077	0.1065	-0.0011
3000	train	0.0872	0.0810	-0.0062
3001	train	0.0888	0.1001	0.0112
3002	train	0.0617	0.0600	-0.0016
3003	train	0.1187	0.1126	-0.0060
3004	train	0.1150	0.1174	0.0024
3005	train	0.1138	0.1157	0.0019
3006	train	0.0586	0.0663	0.0077
3007	train	0.0806	0.0827	0.0021
3008	test	0.1039	0.1014	-0.0024
3009	train	0.0489	0.0453	-0.0036
3010	train	0.0977	0.0944	-0.0034
3011	train	0.0630	0.0725	0.0095
3012	train	0.0884	0.0913	0.0029
3013	train	0.0991	0.1011	0.0020
3014	train	0.0985	0.1009	0.0024
3015	train	0.1128	0.1105	-0.0023
3016	train	0.1086	0.1077	-0.0009
3017	train	0.1051	0.1098	0.0047
3018	train	0.0568	0.0493	-0.0074
3019	train	0.1150	0.1174	0.0024
3020	train	0.1138	0.1157	0.0019
3020	train	0.1138	0.1157	0.0019
3021	train	0.0516	0.0653	0.0077
3022	train	0.1190	0.1102	-0.0088
3023	train	0.1194	0.1147	-0.0047
3024	train	0.1215	0.1144	-0.0071
3025	train	0.1159	0.1212	0.0053
3026	train	0.1150	0.1190	0.0040
3027	train	0.0590	0.0735	0.0145
3028	train	0.0805	0.0866	0.0062
3029	train	0.1038	0.1065	0.0027
3030	train	0.0491	0.0517	0.0026
3031	train	0.0865	0.0978	0.0113
3032	train	0.1090	0.1047	-0.0043
3033	train	0.0946	0.0957	0.0011
3034	train	0.0958	0.0968	0.0010
3035	train	0.0948	0.0971	0.0023
3036	train	0.1119	0.1090	-0.0029
3037	train	0.1168	0.1099	-0.0069
3038	train	0.1221	0.1134	-0.0087
3039	train	0.1230	0.1189	-0.0041
3040	train	0.0812	0.0861	0.0049
3041	train	0.0851	0.0909	0.0059
3042	train	0.0742	0.0824	0.0082
3043	train	0.0742	0.0824	0.0082
3044	train	0.0819	0.0842	0.0024
3045	train	0.1069	0.1061	-0.0007
3046	train	0.0801	0.0942	0.0141
3047	train	0.0822	0.0892	0.0070
3048	train	0.0820	0.0916	0.0096
3049	train	0.1165	0.1278	0.0113
3050	train	0.0801	0.0942	0.0141
3051	train	0.0949	0.1023	0.0074
3052	train	0.0935	0.0925	-0.0010
3053	train	0.0707	0.0654	-0.0053
3054	train	0.0812	0.0861	0.0049
3055	train	0.0865	0.0978	0.0113
3056	train	0.1230	0.1189	-0.0041
3057	train	0.1199	0.1279	0.0080
3058	train	0.1046	0.1051	0.0005
3059	train	0.1090	0.1047	-0.0043
3060	train	0.0946	0.0957	0.0011
3061	train	0.0819	0.0842	0.0024
3062	train	0.1230	0.1189	-0.0041
3063	train	0.1199	0.1279	0.0080
3064	train	0.1046	0.1051	0.0005
3065	train	0.1090	0.1047	-0.0043
3066	train	0.0565	0.0692	0.0127
3067	train	0.0814	0.0833	0.0019
3068	train	0.1199	0.1279	0.0080
3069	train	0.1239	0.1178	-0.0060
3070	train	0.0565	0.0692	0.0127
3071	train	0.0814	0.0833	0.0019
3072	train	0.1041	0.1032	-0.0009
3073	train	0.0571	0.0610	0.0039
3074	train	0.1135	0.1069	-0.0066
3075	train	0.1101	0.1133	0.0032
3076	train	0.0800	0.0910	0.0109
3077	train	0.1065	0.1057	-0.0007
3078	train	0.1090	0.1047	-0.0043
3079	train	0.0946	0.0957	0.0011
3080	train	0.0819	0.0842	0.0024
3081	train	0.0943	0.0914	-0.0029
3082	train	0.0862	0.0845	-0.0017
3083	train	0.0894	0.0911	0.0017
3084	train	0.0799	0.0756	-0.0044
3085	train	0.0571	0.0598	0.0027
3086	train	0.1067	0.1113	0.0045
3087	train	0.1199	0.1279	0.0080
3088	train	0.1046	0.1051	0.0005
3089	train	0.1090	0.1047	-0.0043
3090	train	0.0946	0.0957	0.0011
3091	train	0.0819	0.0842	0.0024
3092	train	0.0851	0.0909	0.0059
3093	train	0.1046	0.1051	0.0005
3094	train	0.0626	0.0723	0.0097
3095	train	0.0946	0.0906	-0.0039
3096	train	0.0938	0.0899	-0.0039
3097	train	0.0941	0.0907	-0.0035
3098	train	0.1073	0.1000	-0.0074
3099	train	0.1022	0.0982	-0.0040
3100	train	0.0978	0.1008	0.0030
3101	train	0.1094	0.1058	-0.0036
3102	train	0.1119	0.0993	-0.0127
3103	train	0.1123	0.1060	-0.0063
3104	train	0.1128	0.1154	0.0026
3105	train	0.1039	0.0934	-0.0105
3106	train	0.1020	0.0949	-0.0071
3107	train	0.0943	0.0914	-0.0029
3108	train	0.0862	0.0845	-0.0017
3109	train	0.0894	0.0911	0.0017
3110	train	0.0799	0.0756	-0.0044
3111	train	0.0571	0.0598	0.0027
3112	train	0.1067	0.1113	0.0045
3113	train	0.0602	0.0571	-0.0031
3114	train	0.0506	0.0429	-0.0076
3115	train	0.0359	0.0364	0.0005
3116	train	0.0819	0.0892	0.0073
3117	train	0.0527	0.0570	0.0043
3118	train	0.0978	0.1008	0.0030
3119	train	0.0862	0.0845	-0.0017
3120	train	0.0894	0.0911	0.0017	
	
