# Supplementary material for: Band Gap and Reorganization Energy Prediction of Conducting Polymers by the Integration of Machine Learning and Density Functional Theory
Source: J Chem Inf Model. 2025 May 28;65(11):5360–9. doi: 10.1021/acs.jcim.5c00345 (PMC12152970; doi:10.1021/acs.jcim.5c00345)
Supplement: Supplementary file 3 [file ci5c00345_si_003.zip › ML_SI/Band_M2_model_report.txt]

********************************************************************************					
					
Report	for	Numeric	Model	kpls_desc_11	
					
********************************************************************************					
					
Ranking	score	=	0.115217		
					
	Training	Set	Test	Set	
	S.D.	R^2	RMSE	Q^2	
	0.0186	0.0733	0.0181	0.1184	
					
Optimum	number	of	factors	=	1

ID	Set	Y(Obs)	Y(Pred)	Error
1	train	0.128	0.1122	-0.0158
2	test	0.1224	0.1122	-0.0102
3	train	0.1043	0.1116	0.0072
4	train	0.1139	0.1147	0.0008
5	train	0.1101	0.1119	0.0018
6	train	0.092	0.1132	0.0212
7	test	0.0896	0.1132	0.0236
8	test	0.0915	0.1125	0.0211
9	train	0.0923	0.112	0.0197
10	train	0.0926	0.1161	0.0235
11	train	0.1017	0.1185	0.0167
12	train	0.0804	0.105	0.0246
13	train	0.0869	0.1132	0.0263
14	train	0.0951	0.1132	0.018
15	test	0.1207	0.1133	-0.0074
16	train	0.1119	0.1132	0.0013
17	train	0.1126	0.1139	0.0013
18	test	0.1131	0.1157	0.0026
19	train	0.1137	0.1173	0.0037
20	test	0.1172	0.1127	-0.0045
21	train	0.1055	0.1055	0
22	train	0.0999	0.1126	0.0127
23	train	0.0929	0.1126	0.0197
24	test	0.098	0.1132	0.0152
25	train	0.0972	0.1132	0.0159
26	train	0.0753	0.1056	0.0303
27	test	0.1089	0.1133	0.0044
28	train	0.0879	0.1127	0.0248
29	test	0.106	0.111	0.0049
30	train	0.1101	0.1115	0.0014
31	train	0.0921	0.1038	0.0117
32	test	0.1112	0.1115	0.0002
33	train	0.0974	0.1122	0.0148
34	train	0.081	0.1118	0.0307
35	train	0.104	0.1127	0.0087
36	train	0.061	0.1067	0.0457
37	train	0.1155	0.108	-0.0075
38	train	0.1237	0.1064	-0.0173
39	train	0.1197	0.106	-0.0137
40	train	0.0708	0.1057	0.0349
41	test	0.0751	0.1064	0.0313
42	train	0.1049	0.1064	0.0014
43	train	0.0563	0.1067	0.0504
44	train	0.0991	0.1045	0.0054
45	train	0.0813	0.1057	0.0244
46	train	0.1037	0.1054	0.0017
47	test	0.1001	0.1064	0.0063
48	train	0.0981	0.1064	0.0082
49	test	0.0995	0.1065	0.0069
50	train	0.1035	0.1065	0.003
51	test	0.1024	0.1065	0.0041
52	train	0.0556	0.1053	0.0497
53	train	0.1321	0.1126	-0.0194
54	train	0.1244	0.1126	-0.0118
55	train	0.0922	0.1121	0.0198
56	test	0.1159	0.1146	-0.0013
57	train	0.1052	0.1123	0.0071
58	train	0.0903	0.1133	0.023
59	train	0.0756	0.1133	0.0377
60	train	0.0858	0.1128	0.027
61	train	0.0844	0.1123	0.0279
62	train	0.0913	0.1158	0.0246
63	train	0.0993	0.1179	0.0186
64	train	0.0746	0.1061	0.0315
65	train	0.0849	0.1133	0.0284
66	train	0.0948	0.1133	0.0186
67	train	0.1239	0.1123	-0.0116
68	train	0.1222	0.1133	-0.0089
69	train	0.1214	0.1128	-0.0086
70	train	0.1269	0.1155	-0.0114
71	train	0.1199	0.1169	-0.003
72	test	0.1187	0.1119	-0.0068
73	train	0.1154	0.1056	-0.0098
74	train	0.1031	0.1129	0.0098
75	train	0.0922	0.1129	0.0207
76	train	0.097	0.1119	0.0149
77	train	0.0974	0.1119	0.0145
78	train	0.0679	0.1067	0.0388
79	train	0.1245	0.1134	-0.0111
80	train	0.0903	0.113	0.0227
81	train	0.1049	0.1114	0.0065
82	train	0.1126	0.1119	-0.0007
83	train	0.0877	0.1052	0.0175
84	train	0.1116	0.1119	0.0003
85	train	0.0994	0.1125	0.0131
86	train	0.0794	0.112	0.0327
87	train	0.0987	0.1119	0.0131
88	test	0.0583	0.1078	0.0495
89	train	0.1158	0.1089	-0.007
90	train	0.1222	0.1075	-0.0147
91	test	0.1214	0.1071	-0.0143
92	train	0.0687	0.1065	0.0378
93	train	0.0713	0.1075	0.0361
94	train	0.1044	0.1075	0.003
95	train	0.045	0.1078	0.0628
96	train	0.0957	0.1058	0.0101
97	train	0.077	0.1068	0.0298
98	test	0.0992	0.1066	0.0074
99	train	0.0981	0.1074	0.0093
100	train	0.0967	0.1074	0.0107
101	train	0.0979	0.1075	0.0095
102	train	0.0991	0.1075	0.0084
103	train	0.0977	0.1075	0.0098
104	train	0.0501	0.1063	0.0562
105	train	0.1301	0.1111	-0.019
106	test	0.125	0.1111	-0.0139
107	test	0.1056	0.1105	0.0049
108	test	0.1177	0.1135	-0.0042
109	train	0.1113	0.111	-0.0003
110	train	0.0936	0.1121	0.0186
111	train	0.0904	0.1121	0.0217
112	train	0.0922	0.1116	0.0194
113	test	0.093	0.1111	0.018
114	train	0.0947	0.1149	0.0202
115	train	0.1043	0.1173	0.013
116	train	0.0811	0.1046	0.0235
117	train	0.0886	0.1121	0.0235
118	train	0.0966	0.1121	0.0155
119	test	0.1306	0.1123	-0.0183
120	train	0.1131	0.1121	-0.001
121	train	0.1144	0.1128	-0.0016
122	test	0.1147	0.1145	-0.0001
123	train	0.115	0.1161	0.0011
124	train	0.1192	0.1118	-0.0075
125	train	0.1074	0.1051	-0.0023
126	train	0.1009	0.1117	0.0108
127	train	0.0938	0.1117	0.0178
128	train	0.0998	0.1122	0.0124
129	train	0.0988	0.1122	0.0135
130	train	0.0779	0.1052	0.0273
131	train	0.1095	0.1122	0.0027
132	train	0.0967	0.1134	0.0167
133	train	0.1069	0.1102	0.0033
134	train	0.112	0.1106	-0.0014
135	train	0.0936	0.1035	0.0099
136	train	0.1128	0.1106	-0.0022
137	train	0.0987	0.1113	0.0126
138	test	0.0824	0.1111	0.0288
139	test	0.1049	0.1118	0.0069
140	train	0.0627	0.1062	0.0435
141	train	0.1176	0.1074	-0.0102
142	test	0.1256	0.1059	-0.0197
143	train	0.1221	0.1056	-0.0165
144	train	0.0755	0.1052	0.0297
145	train	0.076	0.1059	0.0299
146	train	0.1056	0.1059	0.0003
147	train	0.0566	0.1062	0.0496
148	test	0.1001	0.1041	0.004
149	train	0.0802	0.1053	0.025
150	train	0.1051	0.105	-0.0001
151	train	0.0993	0.1059	0.0066
152	train	0.0973	0.1059	0.0085
153	train	0.0976	0.106	0.0084
154	train	0.1035	0.106	0.0025
155	test	0.1031	0.106	0.0029
156	train	0.0597	0.1049	0.0452
157	train	0.0897	0.1017	0.012
158	train	0.0869	0.1017	0.0148
159	train	0.0732	0.1015	0.0283
160	train	0.0846	0.1049	0.0203
161	train	0.0902	0.1031	0.0128
162	train	0.0739	0.1038	0.0299
163	train	0.0629	0.1038	0.0409
164	train	0.0683	0.1036	0.0352
165	train	0.0676	0.1033	0.0358
166	train	0.0707	0.1072	0.0366
167	train	0.0806	0.1101	0.0295
168	train	0.0637	0.0982	0.0345
169	test	0.0706	0.1038	0.0332
170	test	0.0738	0.1038	0.03
171	test	0.0917	0.1033	0.0116
172	train	0.0881	0.1038	0.0158
173	test	0.0892	0.1036	0.0144
174	train	0.0895	0.1066	0.0171
175	train	0.0896	0.1083	0.0188
176	train	0.0847	0.1031	0.0184
177	train	0.0866	0.0981	0.0114
178	train	0.0818	0.1036	0.0218
179	test	0.0736	0.1036	0.0301
180	train	0.0741	0.1046	0.0306
181	train	0.0754	0.1032	0.0277
182	test	0.0547	0.0984	0.0437
183	train	0.0881	0.1036	0.0155
184	train	0.0704	0.1034	0.033
185	train	0.0798	0.1027	0.0229
186	train	0.0825	0.1029	0.0203
187	train	0.0735	0.097	0.0234
188	train	0.0832	0.1029	0.0196
189	train	0.0749	0.1038	0.0288
190	train	0.0678	0.1053	0.0375
191	train	0.0814	0.1031	0.0217
192	train	0.0426	0.099	0.0564
193	test	0.0853	0.1001	0.0148
194	train	0.0883	0.0989	0.0105
195	test	0.0895	0.0988	0.0092
196	train	0.0515	0.0987	0.0471
197	test	0.0558	0.0989	0.043
198	test	0.0871	0.0989	0.0117
199	train	0.0398	0.099	0.0591
200	train	0.0783	0.0974	0.0191
201	train	0.057	0.0987	0.0416
202	train	0.0736	0.0986	0.025
203	train	0.0809	0.0993	0.0183
204	train	0.0825	0.0993	0.0168
205	train	0.0788	0.0996	0.0208
206	train	0.0764	0.0996	0.0232
207	train	0.0746	0.0996	0.025
208	test	0.0393	0.0997	0.0605
209	train	0.1209	0.1016	-0.0193
210	train	0.1148	0.1016	-0.0132
211	train	0.0971	0.1014	0.0043
212	train	0.1085	0.1048	-0.0037
213	train	0.1061	0.103	-0.0031
214	train	0.0902	0.1038	0.0135
215	train	0.0844	0.1038	0.0193
216	train	0.0873	0.1035	0.0162
217	test	0.0882	0.1033	0.015
218	train	0.0869	0.1072	0.0203
219	train	0.0971	0.1101	0.013
220	train	0.0795	0.0981	0.0186
221	train	0.0855	0.1038	0.0183
222	train	0.0917	0.1038	0.0121
223	train	0.1132	0.1044	-0.0088
224	train	0.1081	0.1038	-0.0043
225	train	0.1094	0.1047	-0.0047
226	train	0.1096	0.1065	-0.0031
227	test	0.1098	0.1083	-0.0015
228	train	0.1076	0.1042	-0.0034
229	train	0.104	0.0989	-0.0051
230	train	0.0986	0.1036	0.005
231	train	0.0907	0.1036	0.0129
232	train	0.0943	0.1046	0.0102
233	train	0.095	0.1031	0.0081
234	train	0.0717	0.0983	0.0266
235	train	0.1048	0.1035	-0.0012
236	train	0.0849	0.1033	0.0184
237	test	0.1003	0.1026	0.0023
238	train	0.1044	0.1028	-0.0016
239	train	0.0915	0.0969	0.0055
240	train	0.1053	0.1028	-0.0024
241	train	0.0916	0.1037	0.0121
242	train	0.0806	0.1053	0.0246
243	train	0.1034	0.1042	0.0007
244	test	0.0569	0.0989	0.042
245	test	0.1102	0.1	-0.0102
246	train	0.1099	0.0988	-0.0111
247	train	0.1111	0.0987	-0.0124
248	train	0.0663	0.0986	0.0323
249	train	0.0697	0.0988	0.0291
250	test	0.1091	0.0988	-0.0103
251	test	0.0524	0.0989	0.0465
252	train	0.0976	0.0973	-0.0002
253	train	0.0815	0.0986	0.0171
254	train	0.0986	0.0986	-0.0001
255	train	0.0969	0.0992	0.0023
256	test	0.0961	0.0992	0.0031
257	train	0.0954	0.0995	0.0041
258	train	0.0982	0.0995	0.0014
259	test	0.0968	0.0995	0.0027
260	train	0.0542	0.0991	0.0449
261	train	0.1117	0.1125	0.0008
262	test	0.1079	0.1125	0.0046
263	train	0.0982	0.1117	0.0134
264	train	0.1019	0.1153	0.0134
265	test	0.1019	0.1153	0.0134
266	train	0.1058	0.1121	0.0063
267	test	0.0834	0.1135	0.0301
268	train	0.0859	0.1128	0.0268
269	train	0.0867	0.1121	0.0254
270	train	0.0851	0.1169	0.0318
271	train	0.0943	0.1195	0.0251
272	train	0.0788	0.1041	0.0253
273	test	0.0845	0.1135	0.0291
274	train	0.0901	0.1135	0.0234
275	train	0.1027	0.1121	0.0094
276	test	0.1024	0.1135	0.0111
277	train	0.1032	0.1128	0.0096
278	test	0.1032	0.1164	0.0132
279	train	0.1033	0.1183	0.015
280	train	0.102	0.1115	0.0095
281	train	0.099	0.1036	0.0046
282	train	0.0962	0.1129	0.0167
283	train	0.0898	0.1129	0.0231
284	train	0.092	0.1115	0.0195
285	train	0.0938	0.1115	0.0177
286	test	0.0703	0.1048	0.0345
287	train	0.0975	0.1137	0.0161
288	train	0.0824	0.113	0.0306
289	train	0.0955	0.1109	0.0155
290	test	0.0986	0.1115	0.0129
291	train	0.09	0.1028	0.0128
292	train	0.0994	0.1115	0.0121
293	test	0.0874	0.1123	0.0249
294	train	0.0792	0.1118	0.0326
295	test	0.1008	0.1115	0.0107
296	train	0.0557	0.106	0.0503
297	train	0.1037	0.1075	0.0037
298	train	0.1033	0.1056	0.0023
299	train	0.1041	0.1053	0.0012
300	train	0.0647	0.1045	0.0398
301	train	0.0677	0.1056	0.0379
302	train	0.1028	0.1056	0.0028
303	train	0.0511	0.106	0.0549
304	train	0.0949	0.1035	0.0086
305	train	0.0801	0.105	0.0249
306	train	0.0947	0.1047	0.01
307	train	0.0941	0.1056	0.0116
308	train	0.0941	0.1056	0.0115
309	test	0.0926	0.1059	0.0133
310	train	0.095	0.1059	0.0109
311	test	0.0942	0.1059	0.0117
312	train	0.0547	0.1046	0.0498
313	train	0.1351	0.1038	-0.0313
314	train	0.1257	0.1038	-0.0219
315	test	0.1065	0.1034	-0.0031
316	train	0.1162	0.1083	-0.0079
317	test	0.1095	0.1053	-0.0042
318	test	0.0935	0.1066	0.013
319	train	0.0896	0.1066	0.017
320	train	0.092	0.1061	0.014
321	test	0.0929	0.1056	0.0127
322	test	0.0898	0.1111	0.0212
323	train	0.1009	0.1146	0.0136
324	train	0.0829	0.0982	0.0153
325	train	0.0886	0.1066	0.018
326	train	0.0967	0.1066	0.0098
327	train	0.0216	0.1056	0.084
328	train	0.1136	0.1066	-0.007
329	test	0.1148	0.1078	-0.007
330	train	0.1151	0.1103	-0.0048
331	train	0.1153	0.1126	-0.0026
332	test	0.1143	0.1068	-0.0076
333	train	0.1078	0.0993	-0.0085
334	train	0.102	0.1062	0.0042
335	train	0.0953	0.1062	0.0109
336	train	0.0981	0.1074	0.0093
337	train	0.0993	0.1053	0.006
338	test	0.0746	0.0986	0.024
339	test	0.1105	0.1064	-0.0042
340	train	0.0877	0.106	0.0183
341	train	0.1074	0.1046	-0.0028
342	train	0.1124	0.105	-0.0074
343	test	0.0961	0.0966	0.0005
344	train	0.1137	0.105	-0.0088
345	train	0.0949	0.1061	0.0113
346	train	0.0829	0.1074	0.0245
347	train	0.1094	0.1068	-0.0026
348	test	0.0594	0.0994	0.04
349	train	0.1187	0.101	-0.0177
350	train	0.1152	0.0992	-0.016
351	test	0.1162	0.0991	-0.0172
352	train	0.0687	0.0989	0.0302
353	train	0.0721	0.0992	0.0272
354	train	0.1142	0.0992	-0.015
355	test	0.0543	0.0994	0.0451
356	train	0.1026	0.0971	-0.0055
357	train	0.0867	0.0989	0.0122
358	train	0.1041	0.0988	-0.0053
359	train	0.1008	0.0997	-0.0011
360	train	0.0991	0.0997	0.0006
361	train	0.0991	0.1002	0.0011
362	train	0.1036	0.1002	-0.0035
363	test	0.104	0.1002	-0.0038
364	train	0.0612	0.0994	0.0382
365	train	0.1279	0.1148	-0.0131
366	train	0.1222	0.1148	-0.0073
367	train	0.1121	0.1139	0.0018
368	test	0.1138	0.1174	0.0036
369	test	0.1141	0.114	-0.0002
370	train	0.0954	0.1155	0.02
371	train	0.0931	0.1155	0.0224
372	train	0.0969	0.1147	0.0178
373	test	0.0984	0.1139	0.0156
374	train	0.0977	0.1186	0.0209
375	train	0.1075	0.1209	0.0135
376	train	0.0835	0.1056	0.0221
377	train	0.091	0.1155	0.0245
378	train	0.0989	0.1155	0.0166
379	train	0.1203	0.1139	-0.0064
380	train	0.1125	0.1155	0.0029
381	train	0.1129	0.1147	0.0017
382	train	0.1133	0.1182	0.0049
383	train	0.1146	0.12	0.0054
384	train	0.1214	0.1132	-0.0082
385	test	0.1068	0.105	-0.0018
386	train	0.1036	0.1147	0.0112
387	train	0.0973	0.1147	0.0175
388	test	0.101	0.1133	0.0123
389	train	0.1021	0.1133	0.0113
390	test	0.0804	0.1064	0.026
391	train	0.1049	0.1157	0.0108
392	train	0.0996	0.1149	0.0154
393	test	0.1094	0.1127	0.0032
394	train	0.1126	0.1133	0.0007
395	train	0.0959	0.1043	0.0084
396	train	0.1136	0.1133	-0.0002
397	test	0.0975	0.1141	0.0166
398	test	0.0832	0.1131	0.0298
399	test	0.1093	0.1132	0.0039
400	test	0.0643	0.1078	0.0434
401	train	0.1157	0.1092	-0.0065
402	train	0.124	0.1073	-0.0167
403	test	0.1194	0.1069	-0.0125
404	train	0.075	0.1061	0.031
405	test	0.0783	0.1073	0.029
406	train	0.1072	0.1073	0.0002
407	train	0.0591	0.1078	0.0486
408	train	0.1022	0.1051	0.003
409	train	0.0878	0.1065	0.0187
410	train	0.1096	0.1062	-0.0034
411	train	0.1003	0.1072	0.0069
412	train	0.0982	0.1072	0.009
413	train	0.0983	0.1074	0.0091
414	test	0.1043	0.1074	0.0031
415	train	0.104	0.1074	0.0034
416	test	0.0621	0.1059	0.0438
417	test	0.1301	0.1033	-0.0268
418	train	0.1228	0.1033	-0.0195
419	train	0.1066	0.103	-0.0036
420	train	0.114	0.1077	-0.0063
421	train	0.1105	0.1049	-0.0056
422	train	0.0945	0.1061	0.0116
423	train	0.0904	0.1061	0.0157
424	train	0.0921	0.1056	0.0135
425	train	0.0939	0.1052	0.0112
426	train	0.0897	0.1104	0.0207
427	train	0.1012	0.1139	0.0128
428	train	0.0843	0.0981	0.0139
429	train	0.0895	0.1061	0.0165
430	train	0.0973	0.1061	0.0087
431	train	0.1182	0.1068	-0.0115
432	train	0.1124	0.1061	-0.0063
433	test	0.1136	0.1072	-0.0064
434	train	0.1138	0.1097	-0.0041
435	test	0.1139	0.112	-0.0019
436	train	0.1128	0.1063	-0.0065
437	train	0.1071	0.0992	-0.0079
438	train	0.1024	0.1057	0.0033
439	test	0.0959	0.1057	0.0098
440	train	0.0992	0.1069	0.0077
441	train	0.1005	0.1049	0.0044
442	train	0.0749	0.0985	0.0235
443	train	0.1078	0.1058	-0.002
444	train	0.0876	0.1055	0.0179
445	train	0.1057	0.1042	-0.0014
446	train	0.11	0.1046	-0.0055
447	train	0.0972	0.0966	-0.0006
448	train	0.1113	0.1046	-0.0067
449	train	0.0935	0.1057	0.0122
450	train	0.0836	0.1071	0.0235
451	train	0.1094	0.1063	-0.003
452	train	0.0595	0.0992	0.0398
453	train	0.1165	0.1008	-0.0157
454	train	0.1151	0.0991	-0.016
455	train	0.1149	0.0989	-0.0159
456	train	0.0691	0.0988	0.0297
457	test	0.0723	0.0991	0.0268
458	train	0.1133	0.0991	-0.0142
459	train	0.0543	0.0992	0.0449
460	train	0.1031	0.0971	-0.006
461	train	0.0875	0.0988	0.0113
462	train	0.104	0.0987	-0.0053
463	train	0.1008	0.0995	-0.0013
464	test	0.0994	0.0995	0.0002
465	test	0.0996	0.1	0.0004
466	train	0.1036	0.1	-0.0036
467	train	0.1038	0.1	-0.0038
468	test	0.0629	0.0993	0.0365
469	train	0.1248	0.1027	-0.0221
470	train	0.1193	0.1027	-0.0166
471	train	0.1017	0.1025	0.0007
472	test	0.1133	0.1063	-0.007
473	test	0.115	0.1041	-0.0109
474	train	0.0964	0.105	0.0086
475	train	0.0893	0.105	0.0157
476	train	0.094	0.1047	0.0107
477	train	0.0942	0.1043	0.0101
478	train	0.0939	0.1087	0.0148
479	train	0.1037	0.1118	0.0081
480	train	0.0861	0.0985	0.0124
481	test	0.0921	0.105	0.0129
482	train	0.0977	0.105	0.0073
483	train	0.1122	0.1056	-0.0065
484	train	0.1138	0.105	-0.0088
485	train	0.1152	0.106	-0.0092
486	train	0.1156	0.1081	-0.0075
487	train	0.1157	0.11	-0.0057
488	train	0.1135	0.1053	-0.0082
489	train	0.11	0.0993	-0.0107
490	train	0.1052	0.1048	-0.0005
491	train	0.0981	0.1048	0.0067
492	train	0.1002	0.1058	0.0056
493	train	0.102	0.1058	0.0038
494	train	0.077	0.0987	0.0218
495	train	0.1091	0.1048	-0.0043
496	test	0.0906	0.1045	0.014
497	test	0.1055	0.1035	-0.002
498	train	0.1098	0.1038	-0.006
499	train	0.0974	0.0971	-0.0004
500	test	0.1107	0.1038	-0.0069
501	train	0.0946	0.1048	0.0102
502	train	0.0869	0.1062	0.0193
503	train	0.1099	0.1053	-0.0046
504	test	0.061	0.0994	0.0384
505	train	0.1149	0.1007	-0.0142
506	train	0.1157	0.0993	-0.0164
507	train	0.1169	0.0991	-0.0177
508	train	0.0715	0.099	0.0275
509	train	0.0745	0.0993	0.0248
510	train	0.1153	0.0993	-0.0161
511	train	0.0559	0.0994	0.0435
512	test	0.104	0.0975	-0.0064
513	train	0.086	0.099	0.013
514	train	0.1037	0.0989	-0.0049
515	train	0.1033	0.0997	-0.0036
516	train	0.1028	0.0997	-0.0031
517	test	0.1015	0.1	-0.0015
518	train	0.103	0.1	-0.003
519	test	0.1029	0.1	-0.0028
520	train	0.0647	0.0995	0.0348
521	train	0.1233	0.1017	-0.0216
522	test	0.1185	0.1017	-0.0168
523	train	0.0874	0.1015	0.0141
524	train	0.114	0.1049	-0.0092
525	train	0.108	0.1031	-0.0049
526	train	0.0941	0.1038	0.0097
527	train	0.0791	0.1038	0.0247
528	train	0.0893	0.1036	0.0142
529	train	0.088	0.1033	0.0153
530	train	0.095	0.1072	0.0122
531	train	0.1023	0.1101	0.0078
532	train	0.0777	0.0982	0.0205
533	train	0.0892	0.1038	0.0146
534	train	0.0945	0.1038	0.0094
535	train	0.117	0.1033	-0.0137
536	train	0.1264	0.1038	-0.0226
537	test	0.13	0.1047	-0.0252
538	train	0.1217	0.1066	-0.0151
539	test	0.1212	0.1083	-0.0129
540	train	0.1163	0.1042	-0.0121
541	train	0.1188	0.099	-0.0198
542	train	0.1044	0.1036	-0.0007
543	train	0.0932	0.1036	0.0105
544	train	0.0964	0.1046	0.0083
545	train	0.0984	0.1032	0.0048
546	train	0.072	0.0984	0.0264
547	test	0.1189	0.1036	-0.0153
548	train	0.0936	0.1034	0.0098
549	train	0.1015	0.1027	0.0012
550	train	0.1066	0.1029	-0.0038
551	test	0.0883	0.097	0.0086
552	train	0.1066	0.1029	-0.0038
553	train	0.0986	0.1038	0.0052
554	test	0.0814	0.1053	0.0239
555	train	0.0984	0.1042	0.0058
556	train	0.0526	0.099	0.0464
557	train	0.114	0.1001	-0.0138
558	train	0.1214	0.0989	-0.0226
559	test	0.122	0.0988	-0.0232
560	train	0.0695	0.0987	0.0292
561	test	0.0749	0.0989	0.0239
562	train	0.1093	0.0989	-0.0105
563	train	0.049	0.099	0.0499
564	test	0.0967	0.0974	0.0007
565	train	0.0718	0.0987	0.0268
566	train	0.1034	0.0986	-0.0048
567	train	0.1021	0.0993	-0.0028
568	train	0.102	0.0993	-0.0027
569	train	0.1003	0.0996	-0.0007
570	test	0.0982	0.0996	0.0014
571	train	0.0959	0.0996	0.0037
572	train	0.0527	0.0991	0.0464
573	train	0.1392	0.1044	-0.0348
574	train	0.1317	0.1044	-0.0274
575	test	0.1131	0.1039	-0.0092
576	test	0.1211	0.109	-0.0121
577	train	0.119	0.1058	-0.0132
578	train	0.1019	0.1071	0.0052
579	train	0.097	0.1071	0.0102
580	test	0.0989	0.1066	0.0076
581	train	0.1011	0.1061	0.005
582	train	0.0964	0.1117	0.0153
583	train	0.1081	0.1153	0.0072
584	test	0.0913	0.0983	0.0071
585	train	0.097	0.1071	0.0102
586	train	0.1045	0.1071	0.0026
587	test	0.1208	0.1078	-0.0131
588	train	0.1202	0.1071	-0.0131
589	train	0.1214	0.1084	-0.013
590	test	0.1218	0.111	-0.0108
591	test	0.1219	0.1134	-0.0085
592	test	0.1202	0.1072	-0.013
593	train	0.1145	0.0994	-0.015
594	test	0.1106	0.1067	-0.0039
595	train	0.1044	0.1067	0.0023
596	train	0.1064	0.1079	0.0015
597	train	0.1087	0.1079	-0.0008
598	train	0.0806	0.0988	0.0181
599	test	0.1135	0.107	-0.0065
600	train	0.0934	0.1065	0.0131
601	train	0.1126	0.105	-0.0077
602	train	0.1194	0.1054	-0.014
603	train	0.1047	0.0966	-0.008
604	train	0.1192	0.1054	-0.0138
605	train	0.0976	0.1066	0.009
606	test	0.0886	0.1078	0.0192
607	train	0.1167	0.1072	-0.0095
608	test	0.0632	0.0996	0.0364
609	test	0.1236	0.1013	-0.0223
610	train	0.1227	0.0994	-0.0233
611	train	0.1222	0.0992	-0.023
612	train	0.0739	0.0991	0.0252
613	train	0.077	0.0994	0.0224
614	train	0.1207	0.0994	-0.0213
615	train	0.0582	0.0996	0.0414
616	train	0.1106	0.0972	-0.0134
617	train	0.0933	0.0991	0.0058
618	train	0.1106	0.0989	-0.0117
619	train	0.1076	0.0999	-0.0077
620	train	0.1061	0.0999	-0.0062
621	train	0.106	0.1003	-0.0056
622	test	0.1101	0.1003	-0.0097
623	train	0.1102	0.1003	-0.0098
624	train	0.0754	0.0996	0.0242
625	train	0.1381	0.1044	-0.0338
626	train	0.1307	0.1044	-0.0264
627	train	0.1128	0.1039	-0.0089
628	train	0.1204	0.109	-0.0114
629	train	0.1184	0.1058	-0.0126
630	test	0.1017	0.1071	0.0054
631	train	0.0966	0.1071	0.0105
632	train	0.0988	0.1066	0.0078
633	train	0.1003	0.1061	0.0057
634	train	0.0961	0.1117	0.0156
635	train	0.1084	0.1153	0.0069
636	train	0.0908	0.0983	0.0075
637	train	0.0967	0.1071	0.0104
638	train	0.1041	0.1071	0.0031
639	train	0.1199	0.1078	-0.0121
640	train	0.1197	0.1071	-0.0125
641	train	0.1208	0.1084	-0.0124
642	train	0.121	0.111	-0.01
643	train	0.1211	0.1134	-0.0078
644	train	0.1195	0.1072	-0.0122
645	train	0.1139	0.0994	-0.0145
646	train	0.1102	0.1067	-0.0035
647	train	0.1036	0.1067	0.0031
648	test	0.106	0.1079	0.0019
649	train	0.1075	0.1079	0.0005
650	train	0.0803	0.0988	0.0184
651	test	0.1129	0.107	-0.0059
652	train	0.0933	0.1065	0.0132
653	train	0.112	0.105	-0.007
654	train	0.1181	0.1054	-0.0127
655	train	0.1038	0.0966	-0.0071
656	train	0.1183	0.1054	-0.0129
657	train	0.0962	0.1066	0.0104
658	train	0.0884	0.1078	0.0194
659	train	0.1161	0.1072	-0.0089
660	train	0.0634	0.0996	0.0362
661	test	0.1231	0.1013	-0.0217
662	train	0.1201	0.0994	-0.0207
663	train	0.1216	0.0992	-0.0224
664	train	0.0737	0.0991	0.0253
665	train	0.0767	0.0994	0.0227
666	train	0.1201	0.0994	-0.0207
667	train	0.058	0.0996	0.0417
668	train	0.11	0.0972	-0.0128
669	train	0.093	0.0991	0.0061
670	train	0.1101	0.0989	-0.0111
671	train	0.1071	0.0999	-0.0072
672	train	0.1056	0.0999	-0.0057
673	train	0.1056	0.1003	-0.0052
674	train	0.1098	0.1003	-0.0094
675	train	0.1098	0.1003	-0.0095
676	train	0.0748	0.0996	0.0247
677	train	0.1426	0.1087	-0.0339
678	train	0.1396	0.1183	-0.0213
679	train	0.1334	0.1183	-0.0151
680	test	0.1087	0.1171	0.0085
681	test	0.1247	0.1206	-0.0041
682	train	0.123	0.1166	-0.0065
683	train	0.112	0.1184	0.0063
684	train	0.1007	0.1184	0.0177
685	train	0.1085	0.1174	0.0089
686	train	0.109	0.1164	0.0075
687	train	0.1115	0.1213	0.0098
688	train	0.1178	0.1234	0.0056
689	train	0.0964	0.1071	0.0107
690	train	0.1071	0.1184	0.0113
691	train	0.1141	0.1184	0.0043
692	train	0.1243	0.1164	-0.0079
693	train	0.138	0.1184	-0.0197
694	test	0.1411	0.1174	-0.0237
695	train	0.141	0.121	-0.02
696	train	0.1412	0.1228	-0.0184
697	test	0.1418	0.1156	-0.0262
698	train	0.1307	0.1064	-0.0243
699	train	0.1217	0.1175	-0.0042
700	train	0.1118	0.1175	0.0057
701	train	0.1181	0.1157	-0.0024
702	train	0.1177	0.1157	-0.002
703	train	0.0884	0.1081	0.0197
704	train	0.1196	0.1188	-0.0009
705	train	0.1126	0.1178	0.0051
706	train	0.1172	0.115	-0.0023
707	test	0.1223	0.1158	-0.0065
708	test	0.1037	0.1059	0.0022
709	train	0.1219	0.1158	-0.0061
710	train	0.1067	0.1165	0.0098
711	train	0.0946	0.1147	0.0202
712	train	0.118	0.1156	-0.0024
713	train	0.0714	0.1097	0.0383
714	train	0.1263	0.1113	-0.0151
715	train	0.1395	0.1092	-0.0303
716	train	0.0844	0.1077	0.0232
717	train	0.093	0.1092	0.0161
718	train	0.1112	0.1092	-0.0021
719	train	0.0673	0.1097	0.0424
720	train	0.1126	0.1068	-0.0059
721	train	0.0918	0.1082	0.0164
722	test	0.1214	0.1078	-0.0136
723	train	0.1107	0.1089	-0.0018
724	train	0.1084	0.1089	0.0005
725	train	0.1095	0.109	-0.0005
726	train	0.1116	0.109	-0.0025
727	test	0.1115	0.109	-0.0024
728	train	0.0755	0.1081	0.0326
729	train	0.1057	0.103	-0.0028
730	train	0.1092	0.1076	-0.0016
731	train	0.1039	0.1076	0.0037
732	train	0.0845	0.1072	0.0227
733	train	0.1002	0.1104	0.0103
734	train	0.1029	0.1081	0.0052
735	train	0.0852	0.1091	0.0239
736	train	0.0741	0.1091	0.0351
737	train	0.0791	0.1087	0.0296
738	train	0.0788	0.1082	0.0295
739	train	0.0824	0.1123	0.0299
740	test	0.0917	0.1149	0.0231
741	train	0.0743	0.1021	0.0278
742	train	0.0811	0.1091	0.028
743	train	0.0852	0.1091	0.0239
744	train	0.1082	0.1082	0
745	train	0.1028	0.1091	0.0063
746	train	0.1046	0.1087	0.0041
747	train	0.105	0.1117	0.0067
748	test	0.1051	0.1134	0.0083
749	test	0.099	0.1079	0.0089
750	train	0.1004	0.1018	0.0014
751	train	0.0934	0.1087	0.0153
752	train	0.0849	0.1087	0.0239
753	train	0.0856	0.1079	0.0223
754	train	0.0868	0.1079	0.0211
755	train	0.0638	0.1025	0.0387
756	train	0.1031	0.1091	0.006
757	train	0.0812	0.1087	0.0274
758	test	0.0932	0.1074	0.0142
759	train	0.0968	0.1078	0.011
760	train	0.0835	0.1009	0.0175
761	test	0.0972	0.1078	0.0106
762	train	0.0876	0.1086	0.0209
763	train	0.0783	0.109	0.0307
764	train	0.0949	0.1079	0.013
765	train	0.0505	0.1034	0.0529
766	train	0.1012	0.1046	0.0034
767	train	0.1039	0.1032	-0.0007
768	train	0.0601	0.1024	0.0422
769	train	0.0647	0.1032	0.0384
770	test	0.1024	0.1032	0.0008
771	train	0.0467	0.1034	0.0568
772	train	0.0886	0.1015	0.0129
773	train	0.0696	0.1028	0.0332
774	train	0.086	0.1026	0.0166
775	train	0.0941	0.1033	0.0093
776	train	0.0944	0.1033	0.0089
777	train	0.092	0.1036	0.0116
778	train	0.0895	0.1036	0.0141
779	train	0.0877	0.1036	0.0159
780	train	0.0513	0.1027	0.0514
781	train	0.1257	0.1088	-0.0169
782	train	0.1197	0.1088	-0.0109
783	train	0.1061	0.1081	0.0021
784	test	0.1118	0.1126	0.0007
785	train	0.115	0.1092	-0.0057
786	train	0.092	0.1107	0.0187
787	train	0.0888	0.1107	0.0218
788	train	0.093	0.11	0.017
789	train	0.0943	0.1094	0.0151
790	train	0.0907	0.1147	0.024
791	train	0.1009	0.1177	0.0168
792	train	0.082	0.1013	0.0192
793	test	0.0865	0.1107	0.0241
794	train	0.0946	0.1107	0.016
795	train	0.1206	0.1094	-0.0113
796	train	0.11	0.1107	0.0006
797	train	0.1112	0.11	-0.0012
798	train	0.1114	0.1141	0.0027
799	train	0.1115	0.1162	0.0047
800	test	0.1121	0.1088	-0.0033
801	test	0.1052	0.1009	-0.0043
802	train	0.0991	0.1101	0.0109
803	train	0.0932	0.1101	0.0169
804	train	0.0974	0.1089	0.0114
805	train	0.0974	0.1089	0.0115
806	train	0.0739	0.1018	0.0279
807	train	0.1059	0.1107	0.0048
808	train	0.0892	0.1101	0.0209
809	train	0.1033	0.1082	0.0049
810	train	0.1083	0.1087	0.0004
811	train	0.0941	0.0997	0.0056
812	train	0.1097	0.1087	-0.0009
813	train	0.0903	0.1097	0.0194
814	train	0.0842	0.1099	0.0258
815	train	0.107	0.1088	0.0018
816	train	0.0591	0.1029	0.0438
817	test	0.1139	0.1045	-0.0095
818	train	0.1141	0.1026	-0.0115
819	train	0.1142	0.1023	-0.0119
820	train	0.0683	0.1016	0.0333
821	test	0.0713	0.1026	0.0313
822	train	0.1131	0.1026	-0.0105
823	train	0.0536	0.1029	0.0493
824	train	0.0987	0.1004	0.0017
825	test	0.086	0.1021	0.0161
826	test	0.1021	0.1019	-0.0002
827	train	0.1005	0.1028	0.0024
828	train	0.0996	0.1028	0.0032
829	train	0.0988	0.1032	0.0043
830	train	0.103	0.1032	0.0002
831	train	0.1024	0.1032	0.0008
832	train	0.0669	0.1029	0.0361
833	train	0.127	0.0982	-0.0289
834	train	0.1276	0.1001	-0.0276
835	train	0.1231	0.1001	-0.023
836	train	0.0948	0.1	0.0052
837	train	0.1176	0.1025	-0.015
838	train	0.1149	0.1013	-0.0136
839	train	0.1031	0.1018	-0.0013
840	train	0.0877	0.1018	0.0141
841	test	0.0976	0.1017	0.0041
842	test	0.0964	0.1015	0.0051
843	train	0.1045	0.1045	0
844	train	0.1112	0.1069	-0.0043
845	train	0.0865	0.0977	0.0112
846	test	0.0979	0.1018	0.0039
847	train	0.1026	0.1018	-0.0008
848	train	0.1091	0.1024	-0.0067
849	train	0.135	0.1018	-0.0331
850	train	0.1381	0.1025	-0.0356
851	train	0.1374	0.104	-0.0334
852	train	0.1256	0.1054	-0.0203
853	train	0.1312	0.1022	-0.0289
854	test	0.1281	0.0984	-0.0297
855	test	0.1137	0.1017	-0.0119
856	train	0.1014	0.1017	0.0003
857	train	0.1053	0.1026	-0.0027
858	train	0.1066	0.1015	-0.0052
859	train	0.0811	0.0979	0.0167
860	train	0.1162	0.1016	-0.0146
861	test	0.0983	0.1015	0.0032
862	train	0.1073	0.1011	-0.0062
863	train	0.1144	0.1012	-0.0132
864	test	0.095	0.0968	0.0018
865	train	0.1131	0.1012	-0.0119
866	train	0.1011	0.1019	0.0008
867	train	0.0874	0.1035	0.016
868	test	0.1064	0.1022	-0.0042
869	train	0.0614	0.0983	0.0368
870	train	0.1183	0.0991	-0.0192
871	test	0.1252	0.0982	-0.027
872	train	0.0774	0.0981	0.0207
873	train	0.0841	0.0982	0.0141
874	test	0.1092	0.0982	-0.0109
875	train	0.0581	0.0983	0.0401
876	test	0.1026	0.0971	-0.0055
877	test	0.0802	0.0981	0.0179
878	train	0.1121	0.0981	-0.014
879	train	0.1043	0.0986	-0.0058
880	train	0.1036	0.0986	-0.005
881	train	0.1029	0.0988	-0.0041
882	train	0.1035	0.0988	-0.0046
883	train	0.1016	0.0988	-0.0028
884	train	0.0607	0.0985	0.0378
885	train	0.1406	0.1088	-0.0318
886	train	0.1332	0.1088	-0.0243
887	train	0.1098	0.1081	-0.0017
888	train	0.1246	0.1126	-0.012
889	train	0.1211	0.1092	-0.0118
890	train	0.1064	0.1107	0.0042
891	train	0.0961	0.1107	0.0145
892	train	0.106	0.11	0.004
893	train	0.1065	0.1094	0.0028
894	train	0.1059	0.1147	0.0088
895	train	0.1152	0.1177	0.0026
896	train	0.0922	0.1013	0.0091
897	train	0.1014	0.1107	0.0093
898	train	0.1082	0.1107	0.0024
899	train	0.1246	0.1094	-0.0152
900	train	0.1295	0.1107	-0.0189
901	train	0.1316	0.11	-0.0216
902	test	0.1316	0.1141	-0.0175
903	test	0.1326	0.1162	-0.0163
904	test	0.132	0.1088	-0.0232
905	train	0.122	0.1009	-0.0211
906	train	0.1169	0.1101	-0.0068
907	train	0.1082	0.1101	0.0019
908	test	0.1079	0.1089	0.001
909	train	0.1135	0.1089	-0.0046
910	train	0.0877	0.1018	0.0141
911	train	0.1308	0.1107	-0.0202
912	test	0.1053	0.1101	0.0047
913	test	0.119	0.1082	-0.0108
914	train	0.1267	0.1087	-0.0179
915	train	0.1043	0.0997	-0.0046
916	train	0.1246	0.1087	-0.0159
917	train	0.1044	0.1097	0.0053
918	train	0.091	0.1099	0.0189
919	train	0.1169	0.1088	-0.0081
920	test	0.0678	0.1029	0.0351
921	train	0.1238	0.1045	-0.0193
922	train	0.1376	0.1026	-0.0351
923	train	0.1389	0.1023	-0.0366
924	test	0.0823	0.1016	0.0193
925	train	0.0835	0.1026	0.0191
926	train	0.1083	0.1026	-0.0057
927	train	0.063	0.1029	0.0399
928	train	0.1135	0.1004	-0.0131
929	train	0.0927	0.1021	0.0094
930	train	0.1174	0.1019	-0.0156
931	train	0.1127	0.1028	-0.0099
932	test	0.1095	0.1028	-0.0067
933	train	0.1097	0.1032	-0.0065
934	train	0.1116	0.1032	-0.0085
935	test	0.1084	0.1032	-0.0053
936	train	0.075	0.1021	0.0271
937	train	0.1229	0.1012	-0.0217
938	test	0.1174	0.1012	-0.0162
939	test	0.0954	0.101	0.0057
940	train	0.1127	0.1042	-0.0085
941	test	0.1125	0.1025	-0.01
942	train	0.096	0.1033	0.0073
943	train	0.0848	0.1033	0.0185
944	train	0.0902	0.103	0.0129
945	train	0.0898	0.1028	0.013
946	train	0.0935	0.1066	0.013
947	train	0.1026	0.1094	0.0068
948	train	0.0838	0.098	0.0142
949	train	0.092	0.1033	0.0113
950	test	0.0957	0.1033	0.0076
951	train	0.114	0.1028	-0.0112
952	train	0.1149	0.1033	-0.0117
953	train	0.117	0.103	-0.0139
954	train	0.1174	0.1059	-0.0114
955	train	0.1182	0.1076	-0.0106
956	train	0.1109	0.1026	-0.0083
957	train	0.1126	0.0979	-0.0147
958	train	0.1046	0.1031	-0.0015
959	train	0.0958	0.1031	0.0073
960	train	0.0974	0.1027	0.0053
961	train	0.0969	0.1027	0.0058
962	test	0.0748	0.0982	0.0234
963	train	0.1121	0.103	-0.0091
964	train	0.0917	0.1029	0.0112
965	test	0.1047	0.1023	-0.0024
966	train	0.1078	0.1024	-0.0054
967	train	0.0943	0.0969	0.0027
968	train	0.1092	0.1024	-0.0067
969	train	0.0958	0.1033	0.0074
970	train	0.0867	0.1048	0.0182
971	train	0.1038	0.1026	-0.0011
972	train	0.0587	0.0987	0.04
973	test	0.114	0.0998	-0.0143
974	train	0.1182	0.0986	-0.0196
975	train	0.1185	0.0986	-0.0199
976	train	0.0749	0.0982	0.0232
977	train	0.0738	0.0986	0.0249
978	train	0.1145	0.0986	-0.0158
979	train	0.0544	0.0987	0.0443
980	train	0.0999	0.0973	-0.0026
981	train	0.08	0.0985	0.0185
982	train	0.1012	0.0984	-0.0028
983	train	0.1037	0.099	-0.0047
984	train	0.1035	0.099	-0.0045
985	train	0.1015	0.0993	-0.0021
986	train	0.1004	0.0993	-0.0011
987	train	0.0982	0.0993	0.0011
988	train	0.0612	0.0995	0.0382
989	train	0.1337	0.102	-0.0318
990	train	0.1278	0.102	-0.0258
991	test	0.1017	0.1018	0.0001
992	train	0.1203	0.1054	-0.0149
993	train	0.1158	0.1034	-0.0124
994	train	0.1055	0.1043	-0.0013
995	train	0.091	0.1043	0.0133
996	train	0.101	0.104	0.0029
997	train	0.1002	0.1037	0.0035
998	train	0.1067	0.1079	0.0011
999	train	0.1111	0.1109	-0.0003
1000	test	0.0896	0.0982	0.0087
1001	train	0.1003	0.1043	0.004
1002	test	0.1026	0.1043	0.0016
1003	train	0.1185	0.1049	-0.0136
1004	test	0.1374	0.1043	-0.0331
1005	train	0.141	0.1052	-0.0358
1006	train	0.1419	0.1072	-0.0347
1007	train	0.1269	0.109	-0.0178
1008	train	0.1343	0.1046	-0.0296
1009	train	0.1312	0.0991	-0.0321
1010	train	0.1155	0.104	-0.0114
1011	train	0.1044	0.104	-0.0004
1012	train	0.106	0.1051	-0.0009
1013	train	0.1098	0.1035	-0.0063
1014	test	0.0824	0.0984	0.016
1015	train	0.116	0.104	-0.012
1016	train	0.0987	0.1038	0.0051
1017	train	0.1107	0.103	-0.0076
1018	train	0.117	0.1032	-0.0138
1019	train	0.0981	0.097	-0.0011
1020	train	0.1165	0.1032	-0.0132
1021	train	0.1	0.1042	0.0042
1022	train	0.0889	0.1057	0.0167
1023	train	0.1095	0.1046	-0.0048
1024	train	0.064	0.099	0.035
1025	train	0.1217	0.1002	-0.0215
1026	train	0.1277	0.0989	-0.0287
1027	train	0.1272	0.0988	-0.0284
1028	train	0.0788	0.0987	0.0199
1029	train	0.0862	0.0989	0.0127
1030	test	0.1084	0.0989	-0.0094
1031	test	0.0603	0.099	0.0387
1032	train	0.1064	0.0974	-0.009
1033	train	0.0836	0.0988	0.0152
1034	train	0.1146	0.0987	-0.0159
1035	train	0.1055	0.0993	-0.0062
1036	train	0.1037	0.0993	-0.0044
1037	train	0.1046	0.0997	-0.0049
1038	test	0.107	0.0997	-0.0073
1039	train	0.1062	0.0997	-0.0065
1040	train	0.0657	0.0992	0.0336
1041	train	0.1206	0.0975	-0.0231
1042	train	0.1345	0.1003	-0.0341
1043	train	0.1271	0.1003	-0.0267
1044	train	0.1056	0.1002	-0.0054
1045	test	0.1186	0.1042	-0.0144
1046	train	0.1163	0.1022	-0.0141
1047	train	0.0985	0.103	0.0046
1048	train	0.0923	0.103	0.0107
1049	train	0.0956	0.1028	0.0072
1050	train	0.0965	0.1025	0.0061
1051	train	0.0952	0.107	0.0118
1052	train	0.1067	0.1103	0.0036
1053	test	0.0877	0.0969	0.0092
1054	test	0.0939	0.103	0.0091
1055	train	0.1003	0.103	0.0027
1056	train	0.1195	0.1025	-0.017
1057	train	0.1178	0.103	-0.0148
1058	train	0.1194	0.1028	-0.0167
1059	train	0.1197	0.1062	-0.0135
1060	train	0.1199	0.1082	-0.0116
1061	train	0.1171	0.1023	-0.0148
1062	train	0.1131	0.0968	-0.0162
1063	train	0.1076	0.1029	-0.0047
1064	train	0.0999	0.1029	0.0029
1065	test	0.1027	0.1024	-0.0003
1066	train	0.1042	0.1024	-0.0019
1067	train	0.0784	0.097	0.0186
1068	train	0.1133	0.1027	-0.0106
1069	test	0.0922	0.1026	0.0103
1070	train	0.109	0.1018	-0.0072
1071	train	0.1143	0.102	-0.0123
1072	test	0.0995	0.0955	-0.004
1073	train	0.1155	0.102	-0.0134
1074	train	0.0967	0.1031	0.0063
1075	train	0.0875	0.1049	0.0175
1076	train	0.1129	0.1023	-0.0106
1077	train	0.0617	0.0976	0.0359
1078	train	0.1209	0.0989	-0.022
1079	train	0.1192	0.0975	-0.0217
1080	train	0.0723	0.097	0.0247
1081	test	0.0754	0.0975	0.0221
1082	train	0.1189	0.0975	-0.0214
1083	train	0.0564	0.0976	0.0412
1084	train	0.106	0.0959	-0.0101
1085	train	0.0881	0.0974	0.0094
1086	test	0.1066	0.0974	-0.0092
1087	test	0.1055	0.0981	-0.0075
1088	train	0.1043	0.0981	-0.0062
1089	train	0.1041	0.0984	-0.0056
1090	train	0.1076	0.0984	-0.0092
1091	test	0.1067	0.0984	-0.0083
1092	train	0.0683	0.0987	0.0305
1093	train	0.1288	0.097	-0.0318
1094	test	0.1226	0.097	-0.0256
1095	train	0.1016	0.097	-0.0047
1096	train	0.1154	0.1004	-0.015
1097	test	0.1156	0.099	-0.0167
1098	train	0.0958	0.0996	0.0038
1099	train	0.0898	0.0996	0.0098
1100	train	0.0941	0.0995	0.0054
1101	test	0.0945	0.0994	0.0049
1102	train	0.0934	0.1032	0.0097
1103	train	0.1033	0.1062	0.003
1104	train	0.0848	0.095	0.0103
1105	train	0.0911	0.0996	0.0085
1106	train	0.0977	0.0996	0.0019
1107	train	0.115	0.0994	-0.0156
1108	train	0.1146	0.0996	-0.015
1109	train	0.1162	0.0995	-0.0168
1110	train	0.1166	0.1024	-0.0142
1111	test	0.1175	0.1042	-0.0133
1112	test	0.1152	0.0993	-0.0159
1113	train	0.1098	0.095	-0.0148
1114	test	0.1041	0.0996	-0.0045
1115	train	0.0968	0.0996	0.0028
1116	train	0.1006	0.0993	-0.0012
1117	train	0.1018	0.0993	-0.0024
1118	test	0.0771	0.095	0.0179
1119	train	0.111	0.0993	-0.0118
1120	train	0.0914	0.0992	0.0079
1121	train	0.1055	0.0989	-0.0066
1122	train	0.1124	0.099	-0.0135
1123	train	0.0971	0.0938	-0.0033
1124	test	0.1116	0.099	-0.0126
1125	train	0.0961	0.0999	0.0038
1126	train	0.0867	0.1022	0.0155
1127	train	0.1112	0.0993	-0.0119
1128	train	0.0607	0.0953	0.0346
1129	train	0.1173	0.0964	-0.021
1130	train	0.117	0.0953	-0.0217
1131	train	0.1185	0.0954	-0.0232
1132	train	0.0712	0.095	0.0238
1133	test	0.0748	0.0953	0.0206
1134	train	0.1168	0.0953	-0.0214
1135	test	0.0557	0.0953	0.0396
1136	train	0.104	0.0941	-0.0099
1137	train	0.0861	0.0954	0.0093
1138	train	0.1048	0.0954	-0.0094
1139	train	0.1043	0.0959	-0.0084
1140	train	0.1034	0.0959	-0.0075
1141	train	0.1025	0.0963	-0.0062
1142	train	0.1054	0.0963	-0.0091
1143	train	0.1041	0.0963	-0.0078
1144	train	0.0652	0.0967	0.0315
1145	train	0.1479	0.1036	-0.0444
1146	train	0.1403	0.1036	-0.0367
1147	train	0.1067	0.1033	-0.0034
1148	train	0.1348	0.1067	-0.0281
1149	train	0.1261	0.1047	-0.0214
1150	train	0.1117	0.1056	-0.0061
1151	test	0.0971	0.1056	0.0085
1152	train	0.1074	0.1052	-0.0021
1153	train	0.1066	0.1049	-0.0016
1154	train	0.1119	0.1089	-0.003
1155	train	0.1193	0.1118	-0.0075
1156	train	0.0959	0.0994	0.0036
1157	train	0.1065	0.1056	-0.0009
1158	test	0.1124	0.1056	-0.0069
1159	train	0.1284	0.1049	-0.0234
1160	train	0.1435	0.1056	-0.038
1161	train	0.147	0.1052	-0.0418
1162	train	0.1427	0.1083	-0.0344
1163	train	0.1408	0.1101	-0.0307
1164	train	0.1405	0.1047	-0.0358
1165	train	0.1327	0.0992	-0.0334
1166	train	0.1221	0.1053	-0.0168
1167	train	0.1107	0.1053	-0.0054
1168	train	0.1136	0.1047	-0.0088
1169	train	0.119	0.1047	-0.0143
1170	train	0.0888	0.0997	0.0109
1171	train	0.1264	0.1054	-0.021
1172	train	0.11	0.1051	-0.0048
1173	train	0.1202	0.1042	-0.0159
1174	train	0.1287	0.1045	-0.0242
1175	train	0.1017	0.0983	-0.0034
1176	train	0.1272	0.1045	-0.0227
1177	train	0.1075	0.1054	-0.0022
1178	test	0.0968	0.1065	0.0098
1179	test	0.1156	0.1047	-0.0109
1180	train	0.0759	0.1004	0.0245
1181	train	0.1348	0.1016	-0.0332
1182	test	0.1406	0.1003	-0.0403
1183	train	0.1409	0.1001	-0.0408
1184	train	0.0887	0.0996	0.0109
1185	train	0.0922	0.1003	0.008
1186	train	0.1102	0.1003	-0.0099
1187	train	0.0699	0.1004	0.0305
1188	train	0.1109	0.0987	-0.0122
1189	train	0.0899	0.1	0.0101
1190	train	0.1208	0.0999	-0.0209
1191	train	0.1155	0.1006	-0.015
1192	train	0.1127	0.1006	-0.0122
1193	test	0.1154	0.1009	-0.0145
1194	train	0.1189	0.1009	-0.018
1195	test	0.1167	0.1009	-0.0158
1196	train	0.0717	0.1003	0.0286
1197	train	0.1187	0.1029	-0.0158
1198	train	0.1332	0.1106	-0.0226
1199	test	0.1272	0.1106	-0.0166
1200	train	0.1112	0.1097	-0.0014
1201	test	0.1176	0.1144	-0.0032
1202	test	0.1174	0.1106	-0.0068
1203	train	0.1006	0.1122	0.0116
1204	train	0.0959	0.1122	0.0164
1205	test	0.0972	0.1114	0.0142
1206	train	0.0996	0.1107	0.0111
1207	train	0.0948	0.1164	0.0216
1208	train	0.106	0.1195	0.0135
1209	train	0.09	0.1017	0.0117
1210	train	0.0958	0.1122	0.0164
1211	train	0.1032	0.1122	0.0091
1212	train	0.1142	0.1125	-0.0018
1213	train	0.1173	0.1122	-0.0051
1214	train	0.1181	0.1133	-0.0048
1215	train	0.1183	0.1158	-0.0025
1216	train	0.1183	0.1181	-0.0003
1217	train	0.1169	0.1117	-0.0052
1218	train	0.1118	0.1026	-0.0092
1219	train	0.109	0.1115	0.0025
1220	train	0.103	0.1115	0.0086
1221	train	0.1051	0.1124	0.0073
1222	train	0.1073	0.1124	0.0051
1223	train	0.0797	0.1024	0.0227
1224	test	0.11	0.1123	0.0024
1225	train	0.0923	0.1116	0.0193
1226	train	0.1098	0.1093	-0.0005
1227	train	0.1143	0.11	-0.0044
1228	train	0.1023	0.1	-0.0023
1229	train	0.1154	0.11	-0.0054
1230	train	0.0951	0.111	0.0159
1231	test	0.0881	0.1108	0.0228
1232	train	0.1143	0.1117	-0.0026
1233	train	0.063	0.1036	0.0406
1234	train	0.12	0.1054	-0.0146
1235	train	0.1197	0.1032	-0.0165
1236	test	0.0731	0.1026	0.0295
1237	train	0.076	0.1032	0.0272
1238	train	0.1181	0.1032	-0.0149
1239	train	0.0575	0.1036	0.0461
1240	train	0.1088	0.1008	-0.008
1241	train	0.0919	0.1026	0.0107
1242	train	0.1085	0.1023	-0.0061
1243	test	0.1059	0.1035	-0.0024
1244	train	0.1045	0.1035	-0.001
1245	train	0.1045	0.1038	-0.0007
1246	train	0.1084	0.1038	-0.0046
1247	train	0.1085	0.1038	-0.0047
1248	train	0.073	0.1026	0.0296
1249	train	0.12	0.0988	-0.0212
1250	train	0.1311	0.1029	-0.0282
1251	train	0.1236	0.1029	-0.0207
1252	test	0.0992	0.1026	0.0034
1253	train	0.1173	0.1071	-0.0102
1254	train	0.1142	0.1045	-0.0097
1255	test	0.0975	0.1056	0.008
1256	train	0.0879	0.1056	0.0177
1257	test	0.0925	0.1052	0.0127
1258	train	0.0923	0.1048	0.0125
1259	train	0.0912	0.1098	0.0186
1260	train	0.1042	0.1133	0.0091
1261	train	0.0864	0.098	0.0116
1262	train	0.0931	0.1056	0.0124
1263	train	0.0991	0.1056	0.0065
1264	train	0.1219	0.1048	-0.0171
1265	train	0.1176	0.1056	-0.012
1266	train	0.1192	0.1052	-0.0141
1267	train	0.1198	0.1091	-0.0107
1268	train	0.12	0.1113	-0.0087
1269	test	0.1143	0.1044	-0.0099
1270	train	0.1133	0.0979	-0.0155
1271	train	0.1024	0.1053	0.0028
1272	train	0.0981	0.1053	0.0072
1273	test	0.0987	0.1065	0.0077
1274	train	0.0998	0.1045	0.0048
1275	train	0.0749	0.0983	0.0235
1276	train	0.1148	0.1054	-0.0094
1277	train	0.0922	0.105	0.0128
1278	train	0.1079	0.1039	-0.004
1279	train	0.1131	0.1042	-0.0089
1280	train	0.0976	0.0965	-0.001
1281	train	0.1137	0.1042	-0.0095
1282	test	0.0981	0.1053	0.0072
1283	train	0.0871	0.1068	0.0197
1284	train	0.1079	0.1044	-0.0035
1285	train	0.0602	0.0991	0.0388
1286	train	0.1189	0.1006	-0.0183
1287	train	0.118	0.0989	-0.0191
1288	train	0.0706	0.0987	0.0281
1289	train	0.0738	0.0989	0.0251
1290	train	0.1171	0.0989	-0.0181
1291	train	0.0553	0.0991	0.0438
1292	train	0.1037	0.097	-0.0066
1293	train	0.0812	0.0987	0.0175
1294	train	0.1005	0.0986	-0.0019
1295	test	0.1063	0.0994	-0.0069
1296	train	0.1051	0.0994	-0.0057
1297	test	0.1043	0.0998	-0.0045
1298	train	0.1048	0.0998	-0.005
1299	train	0.1037	0.0998	-0.0038
1300	train	0.0635	0.1	0.0365
1301	test	0.1392	0.1044	-0.0348
1302	train	0.1318	0.1044	-0.0274
1303	train	0.113	0.1039	-0.0091
1304	train	0.1211	0.109	-0.0121
1305	train	0.1189	0.1058	-0.0131
1306	test	0.102	0.1071	0.0051
1307	train	0.097	0.1071	0.0102
1308	train	0.0995	0.1066	0.007
1309	train	0.1011	0.1061	0.0049
1310	train	0.0964	0.1117	0.0153
1311	train	0.1084	0.1153	0.0069
1312	train	0.0913	0.0983	0.0071
1313	train	0.097	0.1071	0.0101
1314	train	0.1045	0.1071	0.0026
1315	train	0.121	0.1078	-0.0132
1316	train	0.1202	0.1071	-0.0131
1317	train	0.1214	0.1084	-0.013
1318	train	0.1217	0.111	-0.0107
1319	train	0.1218	0.1134	-0.0085
1320	train	0.1202	0.1072	-0.013
1321	train	0.1145	0.0994	-0.0151
1322	train	0.1106	0.1067	-0.0039
1323	train	0.1044	0.1067	0.0023
1324	train	0.1065	0.1079	0.0014
1325	train	0.1064	0.1079	0.0015
1326	train	0.0809	0.0988	0.0178
1327	train	0.1134	0.107	-0.0065
1328	test	0.0935	0.1065	0.013
1329	train	0.1127	0.105	-0.0078
1330	train	0.1191	0.1054	-0.0137
1331	train	0.1046	0.0966	-0.008
1332	train	0.1189	0.1054	-0.0135
1333	test	0.0965	0.1066	0.0101
1334	train	0.0887	0.1078	0.0191
1335	test	0.1168	0.1072	-0.0096
1336	train	0.0635	0.0996	0.0361
1337	test	0.1236	0.1013	-0.0223
1338	train	0.1228	0.0994	-0.0234
1339	test	0.1221	0.0992	-0.0229
1340	train	0.0741	0.0991	0.0249
1341	test	0.0766	0.0994	0.0229
1342	train	0.1207	0.0994	-0.0213
1343	train	0.058	0.0996	0.0416
1344	train	0.1106	0.0972	-0.0134
1345	test	0.0934	0.0991	0.0057
1346	train	0.1106	0.0989	-0.0117
1347	test	0.1076	0.0999	-0.0077
1348	train	0.106	0.0999	-0.0061
1349	test	0.106	0.1003	-0.0057
1350	train	0.11	0.1003	-0.0097
1351	train	0.1108	0.1003	-0.0105
1352	train	0.0749	0.0996	0.0247
1353	test	0.1262	0.0988	-0.0274
1354	train	0.1443	0.1029	-0.0414
1355	test	0.1353	0.1029	-0.0324
1356	train	0.1129	0.1026	-0.0103
1357	train	0.1252	0.1071	-0.0181
1358	train	0.1216	0.1045	-0.0171
1359	train	0.1048	0.1056	0.0008
1360	train	0.0984	0.1056	0.0071
1361	train	0.1016	0.1052	0.0036
1362	train	0.1026	0.1048	0.0022
1363	train	0.0996	0.1098	0.0102
1364	train	0.1128	0.1133	0.0004
1365	train	0.0933	0.098	0.0047
1366	test	0.0998	0.1056	0.0058
1367	train	0.1071	0.1056	-0.0015
1368	train	0.1245	0.1048	-0.0197
1369	train	0.1243	0.1056	-0.0188
1370	train	0.1257	0.1052	-0.0206
1371	train	0.1261	0.1091	-0.017
1372	train	0.1262	0.1113	-0.0149
1373	train	0.1236	0.1044	-0.0192
1374	test	0.1182	0.0979	-0.0204
1375	train	0.1139	0.1053	-0.0086
1376	train	0.1066	0.1053	-0.0014
1377	train	0.1087	0.1065	-0.0022
1378	test	0.1111	0.1045	-0.0066
1379	train	0.0829	0.0983	0.0155
1380	train	0.1178	0.1054	-0.0124
1381	train	0.0966	0.105	0.0084
1382	train	0.1167	0.1039	-0.0129
1383	train	0.1221	0.1042	-0.0179
1384	train	0.1062	0.0965	-0.0097
1385	train	0.1232	0.1042	-0.019
1386	train	0.0989	0.1053	0.0064
1387	test	0.091	0.1068	0.0157
1388	test	0.1192	0.1044	-0.0148
1389	train	0.0651	0.0991	0.0339
1390	test	0.1278	0.1006	-0.0272
1391	train	0.1241	0.0989	-0.0252
1392	train	0.0761	0.0987	0.0226
1393	test	0.0788	0.0989	0.0201
1394	train	0.1241	0.0989	-0.0252
1395	train	0.0593	0.0991	0.0398
1396	test	0.1128	0.097	-0.0158
1397	test	0.0938	0.0987	0.0049
1398	train	0.1125	0.0986	-0.0139
1399	train	0.1101	0.0994	-0.0108
1400	train	0.1084	0.0994	-0.009
1401	train	0.1088	0.0998	-0.009
1402	train	0.1125	0.0998	-0.0127
1403	train	0.1126	0.0998	-0.0128
1404	train	0.076	0.1	0.024
1405	train	0.1484	0.1029	-0.0456
1406	train	0.1411	0.1029	-0.0383
1407	train	0.1078	0.1026	-0.0052
1408	train	0.1355	0.1071	-0.0285
1409	train	0.1271	0.1045	-0.0227
1410	train	0.1134	0.1056	-0.0078
1411	train	0.0996	0.1056	0.0059
1412	test	0.1086	0.1051	-0.0035
1413	train	0.1076	0.1047	-0.0028
1414	train	0.113	0.1098	-0.0032
1415	train	0.1204	0.1132	-0.0072
1416	train	0.0974	0.098	0.0006
1417	train	0.108	0.1056	-0.0024
1418	train	0.1125	0.1056	-0.0069
1419	train	0.128	0.1047	-0.0232
1420	train	0.1451	0.1056	-0.0396
1421	test	0.1485	0.1067	-0.0418
1422	train	0.1494	0.1091	-0.0404
1423	train	0.1408	0.1113	-0.0295
1424	test	0.1359	0.1059	-0.03
1425	test	0.1373	0.099	-0.0383
1426	train	0.123	0.1052	-0.0178
1427	train	0.1127	0.1052	-0.0074
1428	train	0.1145	0.1064	-0.0081
1429	test	0.1181	0.1045	-0.0136
1430	test	0.0901	0.0984	0.0082
1431	train	0.126	0.1053	-0.0207
1432	train	0.1085	0.105	-0.0035
1433	train	0.1211	0.1038	-0.0173
1434	test	0.1275	0.1042	-0.0234
1435	train	0.1073	0.0965	-0.0108
1436	test	0.1276	0.1042	-0.0235
1437	train	0.1053	0.1053	-0.0001
1438	test	0.0974	0.1067	0.0094
1439	train	0.1177	0.1059	-0.0119
1440	train	0.0717	0.0991	0.0274
1441	train	0.1354	0.1006	-0.0348
1442	train	0.1398	0.0989	-0.0408
1443	train	0.1404	0.0988	-0.0416
1444	test	0.0864	0.0987	0.0123
1445	train	0.0936	0.0989	0.0053
1446	test	0.1101	0.0989	-0.0112
1447	train	0.0678	0.0991	0.0312
1448	train	0.1168	0.097	-0.0198
1449	test	0.0915	0.0987	0.0072
1450	train	0.1217	0.0986	-0.0232
1451	train	0.1161	0.0994	-0.0167
1452	train	0.1131	0.0994	-0.0137
1453	test	0.1157	0.0998	-0.0159
1454	train	0.1194	0.0998	-0.0196
1455	train	0.1177	0.0998	-0.0179
1456	train	0.073	0.0992	0.0262
1457	train	0.1199	0.1033	-0.0166
1458	train	0.1302	0.1089	-0.0213
1459	train	0.1224	0.1089	-0.0135
1460	train	0.0985	0.1083	0.0098
1461	train	0.1168	0.112	-0.0048
1462	test	0.1149	0.1092	-0.0057
1463	train	0.0978	0.1104	0.0126
1464	test	0.0875	0.1104	0.0229
1465	train	0.092	0.1098	0.0178
1466	train	0.0924	0.1093	0.0169
1467	train	0.0935	0.1139	0.0203
1468	train	0.1054	0.1166	0.0112
1469	test	0.0866	0.1022	0.0156
1470	train	0.0934	0.1104	0.017
1471	train	0.099	0.1104	0.0114
1472	test	0.1191	0.1093	-0.0097
1473	train	0.1174	0.1104	-0.007
1474	test	0.1193	0.1098	-0.0094
1475	test	0.1197	0.1133	-0.0063
1476	test	0.1199	0.1152	-0.0047
1477	train	0.1199	0.1152	-0.0047
1478	train	0.114	0.1088	-0.0051
1479	test	0.1135	0.1019	-0.0116
1480	train	0.1063	0.1099	0.0036
1481	test	0.0981	0.1099	0.0118
1482	test	0.0989	0.1089	0.01
1483	train	0.1027	0.1089	0.0062
1484	train	0.0749	0.1028	0.0279
1485	train	0.1148	0.1104	-0.0044
1486	train	0.0924	0.1099	0.0175
1487	test	0.1062	0.1083	0.0021
1488	test	0.1119	0.1088	-0.0031
1489	train	0.0956	0.101	0.0054
1490	test	0.1124	0.1088	-0.0036
1491	train	0.0979	0.1097	0.0117
1492	train	0.0872	0.1099	0.0227
1493	train	0.1075	0.1088	0.0013
1494	train	0.0601	0.1038	0.0437
1495	test	0.1183	0.1052	-0.0131
1496	train	0.1181	0.1035	-0.0146
1497	train	0.0704	0.1026	0.0322
1498	train	0.0746	0.1035	0.029
1499	train	0.1163	0.1035	-0.0128
1500	train	0.0552	0.1038	0.0486
1501	train	0.1018	0.1016	-0.0002
1502	train	0.0823	0.103	0.0207
1503	train	0.1047	0.1028	-0.0019
1504	train	0.1067	0.1036	-0.003
1505	train	0.1057	0.1036	-0.002
1506	train	0.1046	0.1039	-0.0007
1507	train	0.105	0.1039	-0.0011
1508	train	0.103	0.1039	0.0009
1509	train	0.0636	0.1036	0.04
1510	train	0.1233	0.0975	-0.0258
1511	train	0.1373	0.1003	-0.037
1512	train	0.1321	0.1003	-0.0317
1513	train	0.1154	0.1002	-0.0152
1514	train	0.1225	0.1042	-0.0183
1515	train	0.123	0.1022	-0.0208
1516	train	0.1063	0.103	-0.0033
1517	train	0.1005	0.103	0.0025
1518	train	0.1037	0.1028	-0.0009
1519	train	0.1048	0.1025	-0.0023
1520	train	0.1002	0.107	0.0068
1521	train	0.1116	0.1103	-0.0013
1522	train	0.095	0.0969	0.0019
1523	train	0.1013	0.103	0.0018
1524	train	0.1082	0.103	-0.0052
1525	train	0.1067	0.1025	-0.0042
1526	train	0.1224	0.103	-0.0193
1527	train	0.1232	0.1028	-0.0204
1528	train	0.1231	0.1062	-0.0169
1529	test	0.1232	0.1082	-0.0149
1530	train	0.1221	0.1023	-0.0198
1531	train	0.1169	0.0968	-0.0201
1532	train	0.1155	0.1029	-0.0126
1533	train	0.1086	0.1029	-0.0058
1534	train	0.1109	0.104	-0.0068
1535	train	0.113	0.1024	-0.0107
1536	train	0.0844	0.097	0.0126
1537	train	0.113	0.1027	-0.0102
1538	train	0.0969	0.1026	0.0056
1539	train	0.1153	0.1018	-0.0134
1540	train	0.1197	0.102	-0.0177
1541	test	0.1078	0.0955	-0.0122
1542	train	0.1213	0.102	-0.0193
1543	train	0.0981	0.1031	0.005
1544	train	0.0914	0.1049	0.0135
1545	test	0.1201	0.1023	-0.0178
1546	train	0.066	0.0976	0.0316
1547	train	0.1249	0.0989	-0.026
1548	train	0.122	0.0975	-0.0245
1549	train	0.0773	0.0974	0.0201
1550	train	0.0802	0.0975	0.0173
1551	train	0.1226	0.0975	-0.0251
1552	train	0.0605	0.0976	0.0371
1553	test	0.1145	0.0959	-0.0186
1554	train	0.0962	0.0974	0.0012
1555	train	0.1136	0.0974	-0.0163
1556	train	0.1102	0.0981	-0.0121
1557	train	0.1087	0.0981	-0.0106
1558	train	0.1091	0.0984	-0.0107
1559	train	0.1132	0.0984	-0.0147
1560	train	0.1132	0.0984	-0.0148
1561	test	0.0792	0.0981	0.0189
1562	train	0.1275	0.1033	-0.0242
1563	train	0.1443	0.1089	-0.0354
1564	train	0.1358	0.1089	-0.027
1565	train	0.1118	0.1083	-0.0035
1566	train	0.126	0.112	-0.0141
1567	train	0.1233	0.1092	-0.0141
1568	train	0.1069	0.1104	0.0035
1569	train	0.1	0.1104	0.0104
1570	test	0.1031	0.1098	0.0068
1571	train	0.1049	0.1093	0.0044
1572	test	0.1012	0.1139	0.0127
1573	train	0.1136	0.1166	0.003
1574	train	0.0951	0.1022	0.0072
1575	train	0.1019	0.1104	0.0085
1576	train	0.1088	0.1104	0.0016
1577	train	0.1244	0.1093	-0.015
1578	train	0.1259	0.1104	-0.0155
1579	test	0.1271	0.1098	-0.0172
1580	train	0.1273	0.1133	-0.014
1581	train	0.1275	0.1152	-0.0123
1582	train	0.125	0.1088	-0.0162
1583	train	0.1193	0.1019	-0.0174
1584	train	0.1159	0.1099	-0.0059
1585	train	0.1087	0.1099	0.0013
1586	test	0.114	0.1089	-0.0051
1587	train	0.1148	0.1089	-0.0059
1588	test	0.0847	0.1028	0.0181
1589	train	0.1181	0.1104	-0.0077
1590	train	0.0976	0.1099	0.0123
1591	train	0.1176	0.1083	-0.0092
1592	train	0.1237	0.1088	-0.0149
1593	train	0.1082	0.101	-0.0073
1594	train	0.1245	0.1088	-0.0157
1595	train	0.0989	0.1097	0.0108
1596	train	0.0911	0.1099	0.0187
1597	train	0.1209	0.1088	-0.0121
1598	train	0.0662	0.1038	0.0376
1599	train	0.1286	0.1052	-0.0235
1600	train	0.1279	0.1035	-0.0244
1601	train	0.0825	0.1026	0.0201
1602	train	0.0805	0.1035	0.0231
1603	train	0.1256	0.1035	-0.0221
1604	train	0.0607	0.1038	0.0431
1605	train	0.1143	0.1016	-0.0127
1606	test	0.0969	0.103	0.0061
1607	train	0.1145	0.1028	-0.0117
1608	train	0.1111	0.1036	-0.0075
1609	train	0.1094	0.1036	-0.0058
1610	train	0.1101	0.1039	-0.0062
1611	train	0.1138	0.1039	-0.0099
1612	test	0.113	0.1039	-0.009
1613	train	0.0756	0.1036	0.0281
1614	train	0.1389	0.1012	-0.0378
1615	test	0.1326	0.1012	-0.0314
1616	train	0.1051	0.101	-0.0041
1617	train	0.1257	0.1042	-0.0215
1618	test	0.1238	0.1025	-0.0212
1619	train	0.1073	0.1033	-0.004
1620	train	0.0981	0.1033	0.0051
1621	train	0.1042	0.103	-0.0012
1622	train	0.104	0.1028	-0.0012
1623	train	0.1024	0.1066	0.0042
1624	test	0.1144	0.1094	-0.0051
1625	test	0.0956	0.098	0.0024
1626	train	0.1025	0.1033	0.0008
1627	train	0.1074	0.1033	-0.0041
1628	train	0.1217	0.1028	-0.0188
1629	test	0.1259	0.1033	-0.0226
1630	train	0.1274	0.103	-0.0243
1631	test	0.1276	0.1059	-0.0217
1632	train	0.1278	0.1076	-0.0202
1633	train	0.1246	0.1026	-0.022
1634	train	0.1197	0.0979	-0.0218
1635	train	0.1166	0.1031	-0.0135
1636	train	0.1092	0.1031	-0.006
1637	test	0.1116	0.1027	-0.0089
1638	train	0.1116	0.1027	-0.0089
1639	train	0.0852	0.0982	0.0131
1640	test	0.1178	0.103	-0.0148
1641	test	0.0982	0.1029	0.0047
1642	test	0.1154	0.1023	-0.0131
1643	train	0.1208	0.1024	-0.0184
1644	train	0.1059	0.0969	-0.009
1645	train	0.1221	0.1024	-0.0197
1646	train	0.099	0.1033	0.0042
1647	train	0.0924	0.1048	0.0124
1648	train	0.1208	0.1026	-0.0181
1649	train	0.0665	0.0987	0.0322
1650	train	0.1279	0.0998	-0.0281
1651	train	0.1283	0.0986	-0.0297
1652	train	0.1278	0.0986	-0.0293
1653	train	0.0847	0.0982	0.0135
1654	test	0.0802	0.0986	0.0184
1655	train	0.1258	0.0986	-0.0271
1656	train	0.0612	0.0987	0.0375
1657	train	0.1133	0.0973	-0.0161
1658	test	0.0949	0.0985	0.0036
1659	train	0.1186	0.0984	-0.0201
1660	train	0.1114	0.099	-0.0124
1661	test	0.1098	0.099	-0.0108
1662	train	0.1107	0.0993	-0.0114
1663	train	0.114	0.0993	-0.0147
1664	train	0.1126	0.0993	-0.0133
1665	test	0.072	0.0995	0.0275
1666	train	0.1556	0.1025	-0.0531
1667	train	0.1475	0.1025	-0.045
1668	train	0.1198	0.1022	-0.0176
1669	train	0.1349	0.1066	-0.0284
1670	train	0.1293	0.1041	-0.0252
1671	train	0.1178	0.1051	-0.0127
1672	train	0.1077	0.1051	-0.0026
1673	train	0.1161	0.1047	-0.0114
1674	train	0.1167	0.1044	-0.0123
1675	train	0.1155	0.1093	-0.0062
1676	test	0.1272	0.1126	-0.0146
1677	test	0.1036	0.0979	-0.0057
1678	train	0.1129	0.1051	-0.0078
1679	train	0.1193	0.1051	-0.0141
1680	train	0.1385	0.1059	-0.0326
1681	test	0.1407	0.1051	-0.0356
1682	test	0.142	0.1063	-0.0357
1683	train	0.1425	0.1086	-0.0339
1684	train	0.1428	0.1107	-0.0321
1685	train	0.1419	0.1055	-0.0364
1686	test	0.1313	0.0989	-0.0323
1687	train	0.1307	0.1048	-0.0258
1688	train	0.1213	0.1048	-0.0164
1689	train	0.1265	0.106	-0.0204
1690	test	0.1267	0.1042	-0.0225
1691	train	0.1012	0.0982	-0.003
1692	train	0.1346	0.1049	-0.0297
1693	train	0.1093	0.1046	-0.0047
1694	train	0.1258	0.1035	-0.0223
1695	train	0.1322	0.1038	-0.0284
1696	train	0.1151	0.0965	-0.0187
1697	train	0.1321	0.1038	-0.0283
1698	train	0.1054	0.1049	-0.0005
1699	train	0.0981	0.1064	0.0083
1700	train	0.1282	0.1055	-0.0227
1701	train	0.076	0.0989	0.0229
1702	train	0.1371	0.1004	-0.0368
1703	train	0.1392	0.0988	-0.0404
1704	train	0.1393	0.0987	-0.0406
1705	train	0.0943	0.0986	0.0043
1706	test	0.0903	0.0988	0.0084
1707	train	0.1096	0.0988	-0.0108
1708	train	0.0703	0.0989	0.0286
1709	train	0.1237	0.0969	-0.0267
1710	train	0.1053	0.0986	-0.0067
1711	train	0.1298	0.0985	-0.0313
1712	train	0.1195	0.0992	-0.0203
1713	train	0.1163	0.0992	-0.0171
1714	train	0.1177	0.0997	-0.018
1715	train	0.1197	0.0997	-0.02
1716	train	0.1203	0.0997	-0.0206
1717	train	0.0884	0.0991	0.0106
1718	test	0.1428	0.0989	-0.0439
1719	train	0.1561	0.1033	-0.0527
1720	train	0.1496	0.1033	-0.0463
1721	test	0.1176	0.103	-0.0146
1722	train	0.1383	0.1077	-0.0306
1723	train	0.1345	0.1049	-0.0296
1724	train	0.1263	0.1061	-0.0202
1725	train	0.1114	0.1061	-0.0054
1726	train	0.1217	0.1056	-0.0162
1727	train	0.1206	0.1051	-0.0155
1728	train	0.1265	0.1104	-0.0161
1729	train	0.1325	0.1138	-0.0187
1730	train	0.1111	0.0981	-0.013
1731	train	0.1212	0.1061	-0.0151
1732	train	0.1274	0.1061	-0.0213
1733	test	0.1232	0.1067	-0.0165
1734	test	0.1578	0.1061	-0.0518
1735	train	0.1615	0.1072	-0.0542
1736	train	0.1624	0.1097	-0.0527
1737	train	0.1467	0.1119	-0.0348
1738	train	0.1541	0.1063	-0.0479
1739	test	0.1506	0.0992	-0.0514
1740	train	0.1368	0.1057	-0.0311
1741	test	0.1257	0.1057	-0.02
1742	train	0.1281	0.1069	-0.0212
1743	train	0.1303	0.1069	-0.0234
1744	train	0.1032	0.0985	-0.0047
1745	train	0.1269	0.1058	-0.021
1746	train	0.1142	0.1055	-0.0088
1747	test	0.1312	0.1042	-0.027
1748	train	0.1391	0.1045	-0.0346
1749	train	0.1186	0.0965	-0.0221
1750	train	0.1367	0.1045	-0.0322
1751	test	0.121	0.1057	-0.0153
1752	train	0.1	0.1071	0.007
1753	test	0.1307	0.1063	-0.0245
1754	train	0.0849	0.0993	0.0144
1755	train	0.1404	0.1008	-0.0396
1756	train	0.1412	0.0991	-0.0421
1757	train	0.0995	0.0988	-0.0007
1758	train	0.1064	0.0991	-0.0073
1759	train	0.1097	0.0991	-0.0106
1760	test	0.0812	0.0993	0.0181
1761	train	0.1256	0.0971	-0.0286
1762	train	0.1044	0.0988	-0.0056
1763	test	0.1349	0.0987	-0.0362
1764	test	0.119	0.0996	-0.0194
1765	test	0.1164	0.0996	-0.0169
1766	test	0.1187	0.1	-0.0187
1767	test	0.1241	0.1	-0.0241
1768	train	0.1251	0.1	-0.0251
1769	test	0.0877	0.0993	0.0116
1770	train	0.1417	0.0989	-0.0428
1771	train	0.1501	0.1033	-0.0468
1772	train	0.1438	0.1033	-0.0404
1773	train	0.1119	0.103	-0.0089
1774	test	0.1379	0.1077	-0.0303
1775	train	0.1335	0.1049	-0.0286
1776	train	0.1204	0.1061	-0.0144
1777	train	0.1053	0.1061	0.0007
1778	train	0.1163	0.1056	-0.0107
1779	train	0.1153	0.1051	-0.0101
1780	test	0.1206	0.1104	-0.0103
1781	train	0.1273	0.1138	-0.0134
1782	train	0.1053	0.0981	-0.0072
1783	train	0.1156	0.1061	-0.0096
1784	train	0.1214	0.1061	-0.0153
1785	train	0.1234	0.1067	-0.0167
1786	train	0.1518	0.1061	-0.0458
1787	train	0.1555	0.1072	-0.0483
1788	train	0.1566	0.1097	-0.0469
1789	train	0.1451	0.1119	-0.0332
1790	train	0.1488	0.1063	-0.0425
1791	train	0.1449	0.0992	-0.0458
1792	train	0.1311	0.1057	-0.0254
1793	train	0.1198	0.1057	-0.0141
1794	train	0.1226	0.1069	-0.0157
1795	train	0.1248	0.1069	-0.0179
1796	train	0.0972	0.0985	0.0014
1797	train	0.1264	0.1058	-0.0206
1798	train	0.1134	0.1055	-0.0079
1799	train	0.1251	0.1042	-0.021
1800	train	0.135	0.1045	-0.0305
1801	test	0.1127	0.0965	-0.0161
1802	train	0.1315	0.1045	-0.027
1803	test	0.1209	0.1057	-0.0153
1804	test	0.1006	0.1071	0.0065
1805	train	0.125	0.1063	-0.0187
1806	train	0.079	0.0993	0.0203
1807	train	0.1394	0.1008	-0.0386
1808	test	0.1411	0.0991	-0.042
1809	train	0.0939	0.0988	0.0049
1810	test	0.1009	0.0991	-0.0018
1811	train	0.1102	0.0991	-0.0111
1812	test	0.0757	0.0993	0.0236
1813	train	0.1214	0.0971	-0.0244
1814	test	0.0987	0.0988	0.0001
1815	train	0.1291	0.0987	-0.0304
1816	train	0.1188	0.0996	-0.0193
1817	train	0.1164	0.0996	-0.0168
1818	train	0.1185	0.1	-0.0185
1819	train	0.1235	0.1	-0.0235
1820	train	0.1228	0.1	-0.0228
1821	train	0.0813	0.0993	0.018
1822	train	0.1533	0.1159	-0.0374
1823	train	0.1441	0.1159	-0.0282
1824	train	0.1234	0.1145	-0.0088
1825	train	0.1298	0.1192	-0.0106
1826	train	0.1253	0.1144	-0.0108
1827	train	0.109	0.1165	0.0075
1828	train	0.1049	0.1165	0.0116
1829	train	0.1068	0.1153	0.0085
1830	test	0.1088	0.1143	0.0055
1831	train	0.1023	0.1204	0.0181
1832	train	0.1156	0.1232	0.0076
1833	train	0.0973	0.1039	0.0066
1834	train	0.1035	0.1165	0.013
1835	train	0.1122	0.1165	0.0043
1836	train	0.1284	0.1163	-0.0122
1837	train	0.1282	0.1165	-0.0117
1838	train	0.1292	0.1174	-0.0118
1839	test	0.1295	0.1199	-0.0095
1840	train	0.1296	0.1222	-0.0074
1841	train	0.1285	0.1153	-0.0132
1842	train	0.1206	0.1047	-0.0159
1843	train	0.1182	0.1155	-0.0028
1844	train	0.1122	0.1155	0.0033
1845	train	0.1144	0.116	0.0016
1846	train	0.1166	0.116	-0.0006
1847	train	0.0866	0.1048	0.0182
1848	test	0.1197	0.1169	-0.0029
1849	train	0.0991	0.1158	0.0167
1850	train	0.1211	0.1127	-0.0084
1851	train	0.1269	0.1135	-0.0133
1852	train	0.1119	0.1022	-0.0098
1853	test	0.1279	0.1135	-0.0144
1854	train	0.1005	0.1145	0.014
1855	train	0.0925	0.1132	0.0207
1856	train	0.1257	0.1153	-0.0104
1857	train	0.0678	0.1064	0.0386
1858	train	0.1328	0.1083	-0.0245
1859	train	0.1309	0.1058	-0.025
1860	train	0.1297	0.1054	-0.0244
1861	train	0.0789	0.1049	0.026
1862	train	0.0809	0.1058	0.0249
1863	train	0.1281	0.1058	-0.0222
1864	train	0.0613	0.1064	0.0451
1865	train	0.1183	0.1031	-0.0153
1866	test	0.1004	0.1049	0.0045
1867	train	0.1189	0.1045	-0.0144
1868	test	0.1129	0.1059	-0.0071
1869	test	0.1107	0.1059	-0.0049
1870	train	0.1119	0.1061	-0.0058
1871	train	0.1173	0.1061	-0.0112
1872	train	0.1181	0.1061	-0.012
1873	train	0.087	0.1045	0.0175
1874	train	0.1151	0.0989	-0.0161
1875	train	0.1301	0.1033	-0.0268
1876	train	0.1249	0.1033	-0.0216
1877	train	0.1138	0.103	-0.0108
1878	train	0.1157	0.1077	-0.008
1879	train	0.1211	0.1049	-0.0162
1880	train	0.1025	0.1061	0.0035
1881	train	0.1038	0.1061	0.0023
1882	train	0.0975	0.1061	0.0086
1883	train	0.0974	0.1056	0.0082
1884	train	0.0982	0.1052	0.007
1885	train	0.095	0.1104	0.0155
1886	test	0.1086	0.1139	0.0053
1887	train	0.0925	0.0981	0.0056
1888	train	0.0979	0.1061	0.0081
1889	train	0.1039	0.1061	0.0022
1890	train	0.1099	0.1068	-0.0031
1891	train	0.1164	0.1061	-0.0103
1892	train	0.1176	0.1072	-0.0103
1893	train	0.118	0.1097	-0.0083
1894	train	0.1181	0.112	-0.0061
1895	train	0.1154	0.1063	-0.0091
1896	train	0.1116	0.0992	-0.0125
1897	train	0.1115	0.1057	-0.0058
1898	train	0.1067	0.1057	-0.001
1899	train	0.1071	0.1069	-0.0002
1900	test	0.1103	0.1049	-0.0054
1901	train	0.0817	0.0985	0.0168
1902	train	0.1091	0.1058	-0.0032
1903	test	0.0951	0.1055	0.0104
1904	train	0.1152	0.1042	-0.011
1905	train	0.1175	0.1046	-0.0129
1906	test	0.1074	0.0966	-0.0108
1907	train	0.1172	0.1046	-0.0127
1908	train	0.0917	0.1057	0.014
1909	test	0.0888	0.1071	0.0183
1910	train	0.1197	0.1063	-0.0134
1911	test	0.0639	0.0992	0.0354
1912	train	0.1174	0.1008	-0.0166
1913	train	0.1176	0.1008	-0.0168
1914	train	0.116	0.0991	-0.0169
1915	test	0.0843	0.0988	0.0145
1916	train	0.0777	0.0991	0.0214
1917	test	0.1009	0.0991	-0.0018
1918	test	0.058	0.0992	0.0413
1919	train	0.113	0.0971	-0.0159
1920	train	0.1153	0.0971	-0.0182
1921	train	0.0906	0.0988	0.0082
1922	test	0.0898	0.0988	0.009
1923	test	0.1067	0.0987	-0.008
1924	train	0.1065	0.0995	-0.007
1925	train	0.1056	0.0995	-0.0061
1926	train	0.1056	0.1	-0.0056
1927	train	0.1086	0.1	-0.0086
1928	train	0.1089	0.1	-0.0089
1929	train	0.08	0.0993	0.0193
1930	train	0.1729	0.1106	-0.0623
1931	train	0.1615	0.1106	-0.0509
1932	train	0.1336	0.1093	-0.0243
1933	train	0.1407	0.1159	-0.0248
1934	train	0.1334	0.1106	-0.0228
1935	train	0.1184	0.1128	-0.0055
1936	train	0.116	0.1128	-0.0032
1937	test	0.1173	0.1117	-0.0056
1938	train	0.1203	0.1107	-0.0096
1939	test	0.11	0.1181	0.008
1940	train	0.1256	0.1216	-0.004
1941	train	0.1052	0.0996	-0.0056
1942	train	0.1117	0.1128	0.0011
1943	train	0.1226	0.1128	-0.0097
1944	train	0.1363	0.113	-0.0232
1945	train	0.1383	0.1128	-0.0254
1946	test	0.139	0.1142	-0.0248
1947	train	0.1391	0.1174	-0.0217
1948	test	0.1393	0.1202	-0.019
1949	train	0.14	0.112	-0.028
1950	train	0.128	0.1009	-0.0271
1951	test	0.1281	0.1118	-0.0163
1952	train	0.1232	0.1118	-0.0113
1953	train	0.1255	0.1129	-0.0126
1954	train	0.128	0.1129	-0.0151
1955	train	0.0954	0.1002	0.0048
1956	train	0.1275	0.113	-0.0145
1957	test	0.1066	0.1119	0.0053
1958	test	0.1334	0.109	-0.0244
1959	test	0.1397	0.1098	-0.0299
1960	train	0.1218	0.0975	-0.0244
1961	train	0.1417	0.1098	-0.032
1962	test	0.1047	0.1112	0.0064
1963	train	0.096	0.1109	0.0149
1964	test	0.1378	0.112	-0.0258
1965	train	0.0734	0.1015	0.0281
1966	train	0.1434	0.1038	-0.0396
1967	train	0.1347	0.1012	-0.0335
1968	train	0.1387	0.1009	-0.0378
1969	train	0.0859	0.1006	0.0146
1970	test	0.087	0.1012	0.0142
1971	train	0.1378	0.1012	-0.0366
1972	test	0.0667	0.1015	0.0348
1973	train	0.1313	0.0982	-0.0331
1974	train	0.1126	0.1006	-0.012
1975	train	0.131	0.1004	-0.0306
1976	train	0.119	0.1017	-0.0173
1977	train	0.116	0.1017	-0.0143
1978	test	0.1188	0.1021	-0.0167
1979	train	0.1253	0.1021	-0.0232
1980	train	0.1278	0.1021	-0.0256
1981	train	0.1085	0.101	-0.0076
1982	test	0.1438	0.1033	-0.0405
1983	train	0.1365	0.1033	-0.0332
1984	train	0.1136	0.103	-0.0107
1985	train	0.1276	0.1077	-0.0199
1986	train	0.1272	0.1049	-0.0223
1987	test	0.1096	0.106	-0.0036
1988	train	0.1011	0.106	0.0049
1989	train	0.1049	0.1056	0.0007
1990	train	0.1058	0.1052	-0.0006
1991	train	0.1043	0.1104	0.0061
1992	train	0.1179	0.1139	-0.004
1993	train	0.0986	0.0981	-0.0005
1994	train	0.1047	0.106	0.0013
1995	train	0.1116	0.106	-0.0056
1996	test	0.1192	0.1052	-0.014
1997	test	0.1285	0.106	-0.0224
1998	train	0.1297	0.1056	-0.0241
1999	train	0.1299	0.1097	-0.0203
2000	train	0.1301	0.1119	-0.0181
2001	train	0.1261	0.1048	-0.0214
2002	train	0.1221	0.0979	-0.0242
2003	train	0.119	0.1057	-0.0133
2004	train	0.1115	0.1057	-0.0058
2005	train	0.1122	0.1069	-0.0053
2006	train	0.1155	0.1049	-0.0106
2007	train	0.0864	0.0985	0.0121
2008	train	0.1191	0.1058	-0.0132
2009	train	0.1011	0.1055	0.0043
2010	train	0.1197	0.1042	-0.0155
2011	test	0.1244	0.1045	-0.0199
2012	train	0.1104	0.0966	-0.0138
2013	train	0.1254	0.1045	-0.0208
2014	train	0.0998	0.1057	0.0059
2015	test	0.0947	0.1071	0.0124
2016	train	0.1223	0.1048	-0.0176
2017	train	0.0682	0.0992	0.0311
2018	train	0.1304	0.1008	-0.0296
2019	train	0.1253	0.0991	-0.0263
2020	test	0.1285	0.0989	-0.0296
2021	test	0.0796	0.0988	0.0192
2022	train	0.0822	0.0991	0.0169
2023	train	0.1276	0.0991	-0.0285
2024	train	0.0621	0.0992	0.0371
2025	train	0.1163	0.0971	-0.0193
2026	train	0.0944	0.0988	0.0044
2027	train	0.1134	0.0987	-0.0147
2028	train	0.1144	0.0995	-0.0149
2029	train	0.1126	0.0995	-0.0131
2030	train	0.1132	0.1	-0.0132
2031	train	0.1164	0.1	-0.0165
2032	test	0.1163	0.1	-0.0163
2033	test	0.081	0.0993	0.0184
2034	test	0.1551	0.1159	-0.0392
2035	test	0.1479	0.1159	-0.032
2036	test	0.1335	0.1145	-0.019
2037	train	0.1314	0.1192	-0.0122
2038	train	0.1376	0.1144	-0.0232
2039	train	0.1207	0.1165	-0.0042
2040	test	0.1157	0.1165	0.0008
2041	train	0.1158	0.1153	-0.0005
2042	train	0.1176	0.1143	-0.0033
2043	train	0.1102	0.1204	0.0102
2044	train	0.1281	0.1232	-0.0049
2045	train	0.1082	0.1039	-0.0043
2046	test	0.1152	0.1165	0.0013
2047	train	0.1215	0.1165	-0.005
2048	train	0.1153	0.1163	0.001
2049	train	0.1333	0.1165	-0.0168
2050	train	0.1342	0.1174	-0.0168
2051	test	0.1342	0.1199	-0.0142
2052	train	0.1341	0.1222	-0.0118
2053	train	0.1341	0.1153	-0.0189
2054	train	0.1246	0.1047	-0.0199
2055	train	0.1301	0.1155	-0.0146
2056	test	0.1265	0.1155	-0.011
2057	test	0.1261	0.116	-0.0101
2058	test	0.1298	0.116	-0.0139
2059	train	0.0981	0.1048	0.0067
2060	train	0.1202	0.1169	-0.0033
2061	train	0.1087	0.1158	0.007
2062	test	0.1357	0.1127	-0.023
2063	train	0.1412	0.1135	-0.0277
2064	train	0.1306	0.1022	-0.0285
2065	train	0.1423	0.1135	-0.0287
2066	train	0.0964	0.1145	0.0181
2067	train	0.0963	0.1132	0.0169
2068	train	0.1413	0.1153	-0.026
2069	train	0.0752	0.1064	0.0312
2070	train	0.1325	0.1083	-0.0242
2071	train	0.1272	0.1058	-0.0213
2072	train	0.1238	0.1054	-0.0185
2073	train	0.0885	0.1049	0.0164
2074	train	0.0893	0.1058	0.0166
2075	train	0.1031	0.1058	0.0027
2076	train	0.0688	0.1064	0.0375
2077	train	0.1378	0.1031	-0.0348
2078	train	0.1093	0.1049	-0.0044
2079	train	0.1263	0.1045	-0.0218
2080	test	0.1179	0.1059	-0.0121
2081	train	0.117	0.1059	-0.0112
2082	train	0.1174	0.1061	-0.0113
2083	train	0.1213	0.1061	-0.0153
2084	train	0.1237	0.1061	-0.0176
2085	train	0.1102	0.1045	-0.0057
2086	train	0.1361	0.1038	-0.0323
2087	train	0.1287	0.1038	-0.0249
2088	test	0.105	0.1034	-0.0016
2089	train	0.1216	0.1083	-0.0133
2090	train	0.1193	0.1054	-0.014
2091	train	0.1027	0.1066	0.0038
2092	train	0.0931	0.1066	0.0134
2093	test	0.0977	0.106	0.0083
2094	train	0.0978	0.1056	0.0077
2095	train	0.0959	0.111	0.0151
2096	train	0.1086	0.1145	0.0059
2097	train	0.0915	0.0982	0.0067
2098	train	0.0981	0.1066	0.0085
2099	test	0.1042	0.1066	0.0023
2100	train	0.1214	0.1072	-0.0142
2101	train	0.122	0.1066	-0.0155
2102	train	0.1236	0.1078	-0.0158
2103	train	0.1241	0.1103	-0.0138
2104	test	0.1242	0.1126	-0.0116
2105	train	0.1186	0.1067	-0.0118
2106	train	0.1171	0.0993	-0.0178
2107	test	0.1115	0.1062	-0.0053
2108	test	0.1036	0.1062	0.0026
2109	test	0.1042	0.1074	0.0032
2110	train	0.1047	0.1074	0.0026
2111	train	0.0794	0.0986	0.0193
2112	train	0.1169	0.1064	-0.0105
2113	train	0.0956	0.106	0.0104
2114	train	0.1124	0.1045	-0.0079
2115	train	0.1175	0.1049	-0.0126
2116	train	0.103	0.0966	-0.0064
2117	train	0.1186	0.1049	-0.0137
2118	train	0.0984	0.1061	0.0077
2119	test	0.0907	0.1074	0.0167
2120	train	0.113	0.1067	-0.0062
2121	train	0.0635	0.0994	0.036
2122	train	0.1235	0.1011	-0.0224
2123	train	0.1218	0.0992	-0.0225
2124	train	0.124	0.0991	-0.0249
2125	train	0.0743	0.0989	0.0246
2126	train	0.0771	0.0992	0.0221
2127	test	0.1214	0.0992	-0.0222
2128	test	0.058	0.0994	0.0414
2129	train	0.1087	0.0971	-0.0116
2130	train	0.0865	0.0989	0.0125
2131	train	0.1056	0.0988	-0.0068
2132	train	0.1099	0.0997	-0.0102
2133	train	0.1087	0.0997	-0.009
2134	test	0.1082	0.1002	-0.008
2135	train	0.1096	0.1002	-0.0094
2136	train	0.1087	0.1002	-0.0086
2137	train	0.0706	0.0994	0.0288
2138	test	0.1386	0.1004	-0.0382
2139	train	0.1305	0.1004	-0.0301
2140	test	0.1066	0.1003	-0.0063
2141	train	0.1218	0.1035	-0.0184
2142	train	0.119	0.1019	-0.0172
2143	train	0.101	0.1026	0.0016
2144	test	0.0943	0.1026	0.0082
2145	test	0.1002	0.1024	0.0021
2146	test	0.1011	0.1022	0.001
2147	train	0.0957	0.1059	0.0102
2148	train	0.1107	0.1087	-0.002
2149	train	0.0894	0.0975	0.0081
2150	train	0.0962	0.1026	0.0063
2151	train	0.1025	0.1026	0.0001
2152	train	0.1194	0.1032	-0.0161
2153	test	0.1208	0.1026	-0.0182
2154	train	0.1214	0.1035	-0.018
2155	train	0.1217	0.1052	-0.0164
2156	train	0.1217	0.1069	-0.0148
2157	train	0.1206	0.103	-0.0176
2158	test	0.1154	0.0982	-0.0172
2159	train	0.1104	0.1024	-0.0079
2160	train	0.1022	0.1024	0.0003
2161	test	0.1058	0.1034	-0.0024
2162	train	0.1068	0.1034	-0.0034
2163	test	0.083	0.0976	0.0146
2164	train	0.117	0.1023	-0.0147
2165	train	0.0962	0.1022	0.006
2166	test	0.1098	0.1016	-0.0082
2167	train	0.1169	0.1017	-0.0152
2168	train	0.0989	0.0963	-0.0026
2169	train	0.1167	0.1017	-0.0149
2170	train	0.0973	0.1026	0.0053
2171	train	0.0875	0.1043	0.0168
2172	test	0.1169	0.103	-0.0139
2173	train	0.0644	0.0981	0.0337
2174	train	0.1241	0.0991	-0.025
2175	train	0.1211	0.098	-0.0231
2176	train	0.1216	0.098	-0.0236
2177	train	0.0761	0.0979	0.0218
2178	train	0.0779	0.098	0.0202
2179	train	0.1043	0.098	-0.0063
2180	test	0.0593	0.0981	0.0388
2181	test	0.1045	0.0967	-0.0078
2182	train	0.089	0.0979	0.0088
2183	test	0.108	0.0978	-0.0102
2184	train	0.107	0.0984	-0.0086
2185	train	0.1059	0.0984	-0.0074
2186	train	0.1036	0.0987	-0.0049
2187	train	0.1098	0.0987	-0.011
2188	train	0.1092	0.0987	-0.0104
2189	test	0.0645	0.0984	0.0339
2190	train	0.1721	0.1164	-0.0557
2191	train	0.1649	0.1164	-0.0485
2192	train	0.1329	0.1151	-0.0178
2193	train	0.1463	0.1194	-0.0269
2194	train	0.1361	0.1148	-0.0212
2195	test	0.1182	0.1168	-0.0014
2196	test	0.1166	0.1168	0.0003
2197	train	0.1273	0.1157	-0.0115
2198	test	0.1293	0.1148	-0.0145
2199	train	0.1221	0.1204	-0.0016
2200	train	0.1356	0.1229	-0.0127
2201	train	0.1036	0.1046	0.0011
2202	test	0.1122	0.1168	0.0047
2203	train	0.1224	0.1168	-0.0056
2204	train	0.1487	0.1148	-0.034
2205	train	0.1394	0.1168	-0.0226
2206	train	0.1403	0.1157	-0.0245
2207	test	0.1403	0.1201	-0.0202
2208	train	0.1405	0.1222	-0.0183
2209	train	0.154	0.1139	-0.0401
2210	train	0.1283	0.104	-0.0243
2211	train	0.1281	0.1158	-0.0123
2212	test	0.1224	0.1158	-0.0066
2213	train	0.1308	0.114	-0.0168
2214	train	0.1292	0.114	-0.0152
2215	train	0.1072	0.1055	-0.0017
2216	train	0.1291	0.1172	-0.0119
2217	train	0.1197	0.1161	-0.0036
2218	test	0.1342	0.1132	-0.021
2219	train	0.1405	0.114	-0.0265
2220	test	0.117	0.1031	-0.0139
2221	train	0.1419	0.114	-0.0278
2222	train	0.109	0.1149	0.0059
2223	train	0.0974	0.1135	0.0161
2224	train	0.1415	0.1139	-0.0277
2225	train	0.0805	0.1071	0.0266
2226	test	0.1462	0.1089	-0.0373
2227	train	0.1398	0.1066	-0.0332
2228	train	0.1506	0.1061	-0.0445
2229	train	0.0995	0.1051	0.0056
2230	train	0.0947	0.1066	0.0119
2231	train	0.1091	0.1066	-0.0025
2232	test	0.0741	0.1071	0.033
2233	train	0.1251	0.104	-0.0211
2234	train	0.1169	0.1057	-0.0112
2235	train	0.1411	0.1054	-0.0357
2236	train	0.1192	0.1065	-0.0126
2237	train	0.1157	0.1065	-0.0091
2238	train	0.1175	0.1068	-0.0107
2239	test	0.1245	0.1068	-0.0177
2240	test	0.1264	0.1068	-0.0196
2241	train	0.1014	0.1052	0.0038
2242	test	0.1668	0.1119	-0.0549
2243	train	0.1568	0.1119	-0.0449
2244	test	0.1318	0.1109	-0.0209
2245	train	0.1388	0.1158	-0.0231
2246	train	0.1321	0.1116	-0.0205
2247	train	0.1127	0.1134	0.0007
2248	train	0.111	0.1134	0.0024
2249	train	0.1187	0.1125	-0.0062
2250	train	0.1207	0.1116	-0.0091
2251	train	0.1157	0.1175	0.0019
2252	train	0.1277	0.1206	-0.0071
2253	train	0.0996	0.1022	0.0026
2254	train	0.1069	0.1134	0.0065
2255	train	0.1176	0.1134	-0.0042
2256	train	0.1398	0.1135	-0.0263
2257	train	0.1342	0.1134	-0.0208
2258	train	0.1353	0.1144	-0.0208
2259	train	0.1353	0.117	-0.0183
2260	train	0.1376	0.1193	-0.0183
2261	train	0.1461	0.1127	-0.0334
2262	train	0.1244	0.103	-0.0214
2263	train	0.1219	0.1126	-0.0093
2264	train	0.116	0.1126	-0.0034
2265	train	0.1234	0.1134	-0.01
2266	test	0.1218	0.1134	-0.0084
2267	test	0.0991	0.1028	0.0038
2268	train	0.1271	0.1136	-0.0136
2269	train	0.1042	0.1127	0.0086
2270	train	0.1313	0.1102	-0.0211
2271	train	0.1374	0.1109	-0.0265
2272	train	0.1139	0.1005	-0.0134
2273	train	0.1384	0.1109	-0.0275
2274	test	0.1072	0.112	0.0047
2275	train	0.0945	0.1115	0.017
2276	train	0.1316	0.1127	-0.019
2277	train	0.0766	0.1041	0.0276
2278	train	0.1407	0.106	-0.0347
2279	test	0.1448	0.1037	-0.041
2280	train	0.1464	0.1034	-0.043
2281	train	0.0905	0.103	0.0126
2282	train	0.0911	0.1037	0.0127
2283	test	0.1087	0.1037	-0.005
2284	train	0.0702	0.1041	0.0339
2285	test	0.1217	0.1012	-0.0205
2286	train	0.1083	0.1031	-0.0053
2287	train	0.1321	0.1028	-0.0294
2288	train	0.1165	0.104	-0.0125
2289	test	0.1126	0.104	-0.0087
2290	test	0.116	0.1042	-0.0117
2291	test	0.1233	0.1042	-0.0191
2292	train	0.1247	0.1042	-0.0205
2293	train	0.0895	0.103	0.0134
2294	train	0.1233	0.1012	-0.0222
2295	train	0.1175	0.1012	-0.0163
2296	test	0.095	0.101	0.006
2297	train	0.113	0.1042	-0.0088
2298	train	0.1133	0.1025	-0.0107
2299	train	0.0959	0.1033	0.0074
2300	train	0.0855	0.1033	0.0178
2301	train	0.0909	0.103	0.0121
2302	train	0.0908	0.1028	0.012
2303	train	0.095	0.1066	0.0116
2304	test	0.1004	0.1094	0.009
2305	test	0.0846	0.098	0.0134
2306	train	0.0904	0.1033	0.0128
2307	test	0.0962	0.1033	0.0071
2308	train	0.1252	0.1028	-0.0224
2309	train	0.1151	0.1033	-0.0118
2310	train	0.1183	0.103	-0.0152
2311	train	0.1168	0.1059	-0.0109
2312	train	0.1175	0.1076	-0.0099
2313	train	0.1118	0.1026	-0.0091
2314	test	0.1109	0.0979	-0.013
2315	test	0.1043	0.1031	-0.0012
2316	train	0.0979	0.1031	0.0052
2317	train	0.0979	0.1027	0.0049
2318	train	0.1017	0.1027	0.001
2319	test	0.0785	0.0982	0.0197
2320	train	0.112	0.103	-0.009
2321	test	0.0902	0.1029	0.0127
2322	train	0.105	0.1023	-0.0027
2323	train	0.1098	0.1024	-0.0073
2324	train	0.0935	0.0969	0.0034
2325	train	0.1096	0.1024	-0.0072
2326	test	0.0944	0.1033	0.0088
2327	train	0.0882	0.1048	0.0166
2328	train	0.1042	0.1026	-0.0015
2329	train	0.0586	0.0987	0.0401
2330	train	0.1141	0.0998	-0.0143
2331	train	0.1141	0.0986	-0.0154
2332	test	0.1163	0.0986	-0.0178
2333	train	0.07	0.0982	0.0282
2334	test	0.074	0.0986	0.0246
2335	train	0.1163	0.0986	-0.0176
2336	train	0.0546	0.0987	0.0441
2337	test	0.0997	0.0973	-0.0024
2338	train	0.0801	0.0985	0.0183
2339	train	0.1063	0.0984	-0.0079
2340	train	0.104	0.099	-0.005
2341	train	0.1034	0.099	-0.0044
2342	train	0.1024	0.0993	-0.003
2343	train	0.1006	0.0993	-0.0013
2344	train	0.0989	0.0993	0.0004
2345	test	0.0605	0.0995	0.0389
2346	train	0.1199	0.0978	-0.0221
2347	train	0.1299	0.1001	-0.0298
2348	train	0.1224	0.1001	-0.0224
2349	train	0.0971	0.0999	0.0028
2350	train	0.1166	0.103	-0.0135
2351	train	0.1137	0.1015	-0.0122
2352	train	0.0967	0.1022	0.0055
2353	train	0.0872	0.1022	0.015
2354	train	0.0917	0.102	0.0103
2355	train	0.0919	0.1018	0.0099
2356	train	0.0934	0.1054	0.012
2357	train	0.103	0.1081	0.0051
2358	train	0.0857	0.0973	0.0116
2359	train	0.0929	0.1022	0.0093
2360	train	0.0983	0.1022	0.0039
2361	train	0.1203	0.1018	-0.0185
2362	train	0.1172	0.1022	-0.015
2363	train	0.1194	0.102	-0.0174
2364	test	0.1195	0.1047	-0.0148
2365	test	0.1198	0.1063	-0.0134
2366	train	0.1136	0.1017	-0.012
2367	train	0.1129	0.0973	-0.0156
2368	train	0.1059	0.1021	-0.0038
2369	train	0.0972	0.1021	0.0048
2370	train	0.099	0.1017	0.0027
2371	train	0.0991	0.1017	0.0026
2372	test	0.0751	0.0975	0.0224
2373	train	0.1147	0.1019	-0.0127
2374	train	0.0919	0.1018	0.01
2375	train	0.1069	0.1013	-0.0056
2376	train	0.1123	0.1014	-0.0108
2377	train	0.0935	0.0963	0.0028
2378	train	0.1124	0.1014	-0.011
2379	train	0.0972	0.1023	0.005
2380	test	0.0868	0.104	0.0172
2381	train	0.1057	0.1017	-0.004
2382	train	0.06	0.098	0.0379
2383	train	0.1179	0.0989	-0.019
2384	train	0.1183	0.0979	-0.0204
2385	train	0.0748	0.0975	0.0226
2386	train	0.0746	0.0979	0.0233
2387	train	0.1158	0.0979	-0.018
2388	train	0.0554	0.098	0.0425
2389	train	0.1003	0.0966	-0.0037
2390	train	0.0803	0.0978	0.0175
2391	train	0.1004	0.0977	-0.0026
2392	train	0.1053	0.0983	-0.007
2393	train	0.1041	0.0983	-0.0059
2394	train	0.1029	0.0986	-0.0044
2395	train	0.1029	0.0986	-0.0043
2396	train	0.1011	0.0986	-0.0025
2397	train	0.0607	0.0988	0.0381
2398	train	0.1131	0.0989	-0.0142
2399	train	0.1254	0.1033	-0.0221
2400	test	0.1193	0.1033	-0.016
2401	train	0.1027	0.103	0.0003
2402	test	0.1113	0.1077	-0.0036
2403	train	0.1095	0.1049	-0.0046
2404	train	0.0928	0.106	0.0133
2405	test	0.0878	0.106	0.0182
2406	test	0.09	0.1056	0.0156
2407	train	0.0913	0.1052	0.0138
2408	train	0.0882	0.1104	0.0222
2409	train	0.0992	0.1139	0.0147
2410	train	0.0824	0.0981	0.0157
2411	train	0.088	0.106	0.0181
2412	train	0.0946	0.106	0.0114
2413	train	0.1213	0.1052	-0.0162
2414	train	0.1104	0.106	-0.0043
2415	train	0.1115	0.1056	-0.0059
2416	train	0.1115	0.1097	-0.0019
2417	test	0.1119	0.1119	0
2418	train	0.11	0.1048	-0.0053
2419	train	0.1059	0.0979	-0.008
2420	train	0.1009	0.1057	0.0048
2421	test	0.094	0.1057	0.0116
2422	train	0.097	0.1069	0.0099
2423	train	0.0983	0.1049	0.0065
2424	train	0.0732	0.0985	0.0253
2425	train	0.1059	0.1058	0
2426	test	0.0862	0.1055	0.0192
2427	train	0.1027	0.1042	0.0015
2428	test	0.1074	0.1045	-0.0028
2429	train	0.0954	0.0966	0.0012
2430	train	0.1083	0.1045	-0.0038
2431	train	0.0926	0.1057	0.013
2432	train	0.0827	0.1071	0.0244
2433	train	0.1071	0.1048	-0.0023
2434	train	0.0581	0.0992	0.0411
2435	train	0.1135	0.1008	-0.0128
2436	test	0.1133	0.0991	-0.0142
2437	test	0.0676	0.0988	0.0312
2438	train	0.0711	0.0991	0.028
2439	train	0.1113	0.0991	-0.0122
2440	train	0.0532	0.0992	0.0461
2441	train	0.1006	0.0971	-0.0035
2442	test	0.0848	0.0988	0.014
2443	test	0.1013	0.0987	-0.0026
2444	train	0.1	0.0995	-0.0005
2445	train	0.0987	0.0995	0.0009
2446	test	0.0985	0.1	0.0015
2447	train	0.1018	0.1	-0.0018
2448	train	0.1012	0.1	-0.0012
2449	test	0.0611	0.0993	0.0383
2450	train	0.1096	0.0979	-0.0117
2451	train	0.1179	0.1011	-0.0168
2452	test	0.1126	0.1011	-0.0115
2453	train	0.0931	0.1009	0.0078
2454	train	0.1068	0.105	-0.0018
2455	test	0.1057	0.1028	-0.0028
2456	train	0.0874	0.1038	0.0164
2457	train	0.0809	0.1038	0.0229
2458	train	0.0846	0.1035	0.0189
2459	train	0.0851	0.1032	0.0181
2460	test	0.0859	0.1078	0.0219
2461	train	0.0937	0.1111	0.0174
2462	train	0.0775	0.0973	0.0198
2463	train	0.0832	0.1038	0.0205
2464	train	0.0888	0.1038	0.015
2465	train	0.1121	0.1032	-0.0089
2466	train	0.1058	0.1038	-0.0021
2467	train	0.1075	0.1035	-0.004
2468	train	0.1079	0.107	-0.0009
2469	train	0.1079	0.1091	0.0012
2470	test	0.1053	0.1029	-0.0024
2471	train	0.1024	0.0972	-0.0052
2472	train	0.0961	0.1036	0.0075
2473	train	0.0886	0.1036	0.0149
2474	train	0.0917	0.1047	0.0131
2475	test	0.0921	0.103	0.011
2476	test	0.0691	0.0975	0.0284
2477	train	0.1045	0.1035	-0.001
2478	train	0.0842	0.1033	0.0191
2479	test	0.0963	0.1024	0.0062
2480	test	0.103	0.1027	-0.0003
2481	train	0.0883	0.0959	0.0076
2482	train	0.1031	0.1027	-0.0004
2483	train	0.0918	0.1037	0.0119
2484	train	0.0802	0.1055	0.0253
2485	train	0.1019	0.1029	0.001
2486	train	0.0554	0.0981	0.0427
2487	test	0.1083	0.0994	-0.0089
2488	train	0.1084	0.098	-0.0104
2489	train	0.0653	0.0978	0.0325
2490	train	0.0686	0.098	0.0294
2491	train	0.1075	0.098	-0.0096
2492	train	0.0511	0.0981	0.0469
2493	train	0.0939	0.0963	0.0024
2494	train	0.0779	0.0978	0.0199
2495	test	0.0959	0.0978	0.0019
2496	train	0.0965	0.0985	0.002
2497	test	0.0958	0.0985	0.0027
2498	test	0.0948	0.0989	0.0041
2499	train	0.0967	0.0989	0.0022
2500	train	0.096	0.0989	0.0029
2501	test	0.0532	0.0991	0.0459
2502	train	0.1088	0.0987	-0.0101
2503	train	0.1175	0.1016	-0.0159
2504	train	0.1119	0.1016	-0.0103
2505	train	0.0962	0.1014	0.0052
2506	train	0.1056	0.1048	-0.0009
2507	test	0.107	0.103	-0.0041
2508	train	0.0863	0.1038	0.0175
2509	train	0.0825	0.1038	0.0212
2510	train	0.086	0.1035	0.0175
2511	train	0.0866	0.1033	0.0167
2512	train	0.0855	0.1072	0.0216
2513	train	0.0946	0.1101	0.0155
2514	test	0.0762	0.0981	0.0219
2515	train	0.081	0.1038	0.0228
2516	train	0.0885	0.1038	0.0153
2517	test	0.1116	0.1044	-0.0072
2518	train	0.1044	0.1038	-0.0006
2519	test	0.1057	0.1047	-0.001
2520	train	0.106	0.1065	0.0005
2521	test	0.1061	0.1083	0.0021
2522	train	0.1057	0.1042	-0.0016
2523	train	0.1004	0.0989	-0.0015
2524	train	0.0929	0.1036	0.0107
2525	train	0.0866	0.1036	0.017
2526	train	0.0914	0.1046	0.0132
2527	train	0.0903	0.1031	0.0128
2528	test	0.069	0.0983	0.0293
2529	test	0.1021	0.1035	0.0015
2530	test	0.0839	0.1033	0.0194
2531	train	0.0972	0.1026	0.0054
2532	train	0.1022	0.1028	0.0006
2533	train	0.088	0.0969	0.0089
2534	train	0.1027	0.1028	0.0001
2535	train	0.0888	0.1037	0.0149
2536	test	0.0794	0.1053	0.0259
2537	train	0.1005	0.1042	0.0037
2538	train	0.0551	0.0989	0.0438
2539	train	0.1074	0.1	-0.0074
2540	train	0.108	0.0988	-0.0092
2541	train	0.064	0.0986	0.0346
2542	train	0.0677	0.0988	0.0311
2543	train	0.1024	0.0988	-0.0036
2544	train	0.0507	0.0989	0.0482
2545	train	0.093	0.0973	0.0043
2546	train	0.0798	0.0986	0.0188
2547	train	0.0964	0.0986	0.0021
2548	train	0.0949	0.0992	0.0043
2549	train	0.0946	0.0992	0.0046
2550	train	0.0944	0.0995	0.0052
2551	train	0.0958	0.0995	0.0037
2552	train	0.0947	0.0995	0.0049
2553	train	0.0545	0.0991	0.0446
2554	train	0.1248	0.1027	-0.0221
2555	train	0.1193	0.1027	-0.0166
2556	train	0.1017	0.1025	0.0007
2557	train	0.1133	0.1063	-0.007
2558	train	0.115	0.1041	-0.0109
2559	train	0.0964	0.105	0.0086
2560	train	0.0893	0.105	0.0157
2561	train	0.0936	0.1047	0.011
2562	train	0.0942	0.1043	0.0101
2563	test	0.0934	0.1087	0.0153
2564	train	0.104	0.1118	0.0078
2565	train	0.0861	0.0985	0.0124
2566	train	0.0922	0.105	0.0128
2567	train	0.0977	0.105	0.0073
2568	train	0.1121	0.1056	-0.0065
2569	train	0.1138	0.105	-0.0088
2570	test	0.1152	0.106	-0.0092
2571	train	0.1156	0.1081	-0.0076
2572	train	0.1157	0.11	-0.0058
2573	train	0.1135	0.1053	-0.0082
2574	train	0.11	0.0993	-0.0107
2575	train	0.1053	0.1048	-0.0005
2576	train	0.0981	0.1048	0.0066
2577	train	0.1002	0.1058	0.0056
2578	train	0.102	0.1058	0.0038
2579	train	0.077	0.0987	0.0218
2580	test	0.1091	0.1048	-0.0043
2581	train	0.0906	0.1045	0.014
2582	train	0.1055	0.1035	-0.0019
2583	train	0.1099	0.1038	-0.0061
2584	train	0.0972	0.0971	-0.0001
2585	test	0.111	0.1038	-0.0072
2586	train	0.0944	0.1048	0.0104
2587	train	0.0869	0.1062	0.0193
2588	train	0.1097	0.1053	-0.0044
2589	train	0.061	0.0994	0.0385
2590	train	0.1149	0.1007	-0.0142
2591	train	0.1163	0.0993	-0.0171
2592	train	0.1169	0.0991	-0.0178
2593	train	0.0714	0.099	0.0275
2594	train	0.0751	0.0993	0.0242
2595	test	0.1161	0.0993	-0.0168
2596	train	0.0563	0.0994	0.0431
2597	test	0.1041	0.0975	-0.0066
2598	train	0.0861	0.099	0.0129
2599	test	0.1037	0.0989	-0.0049
2600	test	0.1033	0.0997	-0.0036
2601	train	0.1029	0.0997	-0.0032
2602	test	0.1014	0.1	-0.0014
2603	train	0.1029	0.1	-0.0029
2604	test	0.1023	0.1	-0.0023
2605	train	0.0646	0.0995	0.0349
2606	test	0.1092	0.0993	-0.0099
2607	train	0.1134	0.1033	-0.0101
2608	test	0.108	0.1033	-0.0047
2609	test	0.0893	0.103	0.0137
2610	train	0.1042	0.1071	0.0028
2611	train	0.1067	0.1047	-0.002
2612	train	0.0891	0.1057	0.0166
2613	test	0.0777	0.1057	0.0279
2614	train	0.0832	0.1053	0.022
2615	train	0.083	0.1049	0.0219
2616	test	0.0841	0.1096	0.0255
2617	train	0.0956	0.1128	0.0172
2618	train	0.0785	0.0986	0.0201
2619	train	0.0852	0.1057	0.0205
2620	train	0.0898	0.1057	0.0159
2621	train	0.1088	0.1063	-0.0025
2622	train	0.1068	0.1057	-0.0011
2623	train	0.1085	0.1067	-0.0017
2624	train	0.1089	0.1089	0
2625	train	0.1091	0.1109	0.0019
2626	test	0.1029	0.1059	0.003
2627	train	0.1041	0.0995	-0.0046
2628	train	0.0978	0.1054	0.0076
2629	train	0.0893	0.1054	0.0161
2630	train	0.0895	0.1065	0.017
2631	train	0.0907	0.1065	0.0158
2632	train	0.0673	0.0989	0.0316
2633	train	0.106	0.1055	-0.0005
2634	train	0.0849	0.1052	0.0203
2635	test	0.0973	0.104	0.0068
2636	train	0.101	0.1043	0.0034
2637	test	0.0887	0.0971	0.0084
2638	train	0.102	0.1043	0.0023
2639	train	0.0909	0.1054	0.0145
2640	test	0.0811	0.1067	0.0256
2641	test	0.0978	0.1059	0.0082
2642	train	0.0538	0.0996	0.0458
2643	train	0.1054	0.101	-0.0044
2644	test	0.1075	0.0994	-0.008
2645	train	0.0642	0.0992	0.0349
2646	test	0.0679	0.0994	0.0315
2647	train	0.1065	0.0994	-0.0071
2648	train	0.0499	0.0996	0.0497
2649	test	0.0943	0.0976	0.0033
2650	test	0.0714	0.0991	0.0277
2651	train	0.0898	0.099	0.0092
2652	train	0.0977	0.0999	0.0022
2653	test	0.098	0.0999	0.0019
2654	train	0.0959	0.1002	0.0043
2655	train	0.0938	0.1002	0.0064
2656	test	0.0919	0.1002	0.0083
2657	test	0.0553	0.0996	0.0444
2658	train	0.1243	0.1008	-0.0235
2659	train	0.1184	0.1008	-0.0175
2660	train	0.099	0.1007	0.0016
2661	train	0.1146	0.1037	-0.0109
2662	test	0.117	0.1022	-0.0148
2663	train	0.1002	0.1028	0.0027
2664	train	0.0882	0.1028	0.0147
2665	train	0.0935	0.1026	0.0091
2666	train	0.0935	0.1025	0.009
2667	train	0.0965	0.106	0.0095
2668	train	0.1066	0.1087	0.0021
2669	train	0.0898	0.0979	0.008
2670	train	0.095	0.1028	0.0078
2671	train	0.0987	0.1028	0.0042
2672	train	0.1091	0.1025	-0.0067
2673	train	0.1172	0.1028	-0.0144
2674	test	0.1199	0.1026	-0.0172
2675	test	0.1203	0.1054	-0.0149
2676	test	0.1202	0.107	-0.0132
2677	train	0.1126	0.1023	-0.0103
2678	test	0.1155	0.0978	-0.0177
2679	test	0.1075	0.1027	-0.0048
2680	train	0.0994	0.1027	0.0033
2681	train	0.101	0.1036	0.0026
2682	train	0.1023	0.1024	0
2683	train	0.0777	0.0981	0.0204
2684	test	0.1122	0.1026	-0.0096
2685	train	0.0937	0.1025	0.0088
2686	train	0.1055	0.1019	-0.0035
2687	train	0.1096	0.1021	-0.0075
2688	train	0.0962	0.0969	0.0007
2689	train	0.111	0.1021	-0.0089
2690	train	0.0968	0.1029	0.0061
2691	train	0.0907	0.1045	0.0138
2692	train	0.109	0.1023	-0.0066
2693	train	0.061	0.0986	0.0376
2694	train	0.116	0.0995	-0.0164
2695	train	0.1158	0.0985	-0.0173
2696	train	0.1187	0.0984	-0.0203
2697	train	0.0743	0.0983	0.024
2698	train	0.0762	0.0985	0.0223
2699	train	0.1159	0.0985	-0.0174
2700	train	0.0574	0.0986	0.0411
2701	train	0.1022	0.0972	-0.005
2702	train	0.0847	0.0984	0.0136
2703	train	0.1063	0.0983	-0.008
2704	train	0.108	0.0988	-0.0091
2705	train	0.1073	0.0988	-0.0085
2706	train	0.1044	0.0992	-0.0053
2707	test	0.1039	0.0992	-0.0047
2708	train	0.1014	0.0992	-0.0022
2709	train	0.0649	0.0993	0.0344
2710	test	0.109	0.1054	-0.0037
2711	train	0.1053	0.1054	0.0001
2712	train	0.0842	0.1051	0.0209
2713	train	0.102	0.1079	0.0059
2714	train	0.1065	0.1061	-0.0004
2715	train	0.0878	0.1069	0.0191
2716	train	0.0768	0.1069	0.03
2717	train	0.0814	0.1066	0.0252
2718	train	0.0801	0.1063	0.0262
2719	train	0.0878	0.1097	0.0219
2720	train	0.0942	0.1121	0.0179
2721	test	0.076	0.1012	0.0252
2722	train	0.0847	0.1069	0.0222
2723	train	0.0822	0.1069	0.0246
2724	train	0.1103	0.1063	-0.0041
2725	train	0.1056	0.1069	0.0012
2726	train	0.1075	0.1066	-0.0009
2727	train	0.1068	0.1092	0.0024
2728	train	0.1066	0.1107	0.0041
2729	train	0.0994	0.106	0.0066
2730	train	0.1031	0.101	-0.002
2731	train	0.0972	0.1066	0.0094
2732	train	0.089	0.1066	0.0176
2733	train	0.0938	0.1061	0.0122
2734	train	0.0902	0.1061	0.0159
2735	train	0.0722	0.1016	0.0293
2736	train	0.106	0.1068	0.0008
2737	train	0.0843	0.1065	0.0222
2738	test	0.0906	0.1056	0.015
2739	train	0.0961	0.1059	0.0098
2740	train	0.0833	0.1003	0.017
2741	train	0.0951	0.1059	0.0108
2742	train	0.0862	0.1066	0.0204
2743	train	0.0804	0.1074	0.027
2744	train	0.0938	0.106	0.0122
2745	train	0.0535	0.1023	0.0487
2746	train	0.1028	0.1032	0.0005
2747	train	0.1077	0.1021	-0.0056
2748	train	0.1077	0.1019	-0.0057
2749	train	0.0689	0.1015	0.0325
2750	test	0.0684	0.1021	0.0337
2751	train	0.0996	0.1021	0.0025
2752	test	0.0504	0.1023	0.0519
2753	train	0.0879	0.1007	0.0128
2754	train	0.072	0.1018	0.0298
2755	test	0.0922	0.1017	0.0094
2756	train	0.0958	0.1023	0.0064
2757	train	0.096	0.1023	0.0063
2758	train	0.0932	0.1025	0.0093
2759	train	0.0901	0.1025	0.0124
2760	train	0.0895	0.1025	0.0131
2761	test	0.0487	0.1024	0.0537
2762	train	0.1319	0.1004	-0.0315
2763	train	0.1244	0.1004	-0.024
2764	train	0.1004	0.1003	-0.0001
2765	test	0.1184	0.1035	-0.0149
2766	train	0.1164	0.1019	-0.0145
2767	train	0.1001	0.1026	0.0025
2768	train	0.0898	0.1026	0.0128
2769	train	0.0944	0.1024	0.008
2770	train	0.0945	0.1022	0.0076
2771	train	0.0944	0.1059	0.0115
2772	train	0.1048	0.1087	0.004
2773	train	0.0883	0.0975	0.0092
2774	train	0.0957	0.1026	0.0069
2775	train	0.1009	0.1026	0.0017
2776	train	0.1197	0.1032	-0.0165
2777	train	0.1195	0.1026	-0.0169
2778	train	0.1215	0.1035	-0.018
2779	train	0.1218	0.1052	-0.0166
2780	train	0.122	0.1069	-0.0151
2781	train	0.1163	0.103	-0.0133
2782	train	0.1152	0.0982	-0.017
2783	test	0.1044	0.1024	-0.002
2784	test	0.097	0.1024	0.0054
2785	train	0.1014	0.1034	0.002
2786	train	0.1017	0.1034	0.0018
2787	test	0.0773	0.0976	0.0203
2788	train	0.1156	0.1023	-0.0132
2789	train	0.0939	0.1022	0.0083
2790	train	0.1092	0.1016	-0.0077
2791	train	0.1126	0.1017	-0.0108
2792	test	0.0974	0.0963	-0.0011
2793	train	0.1159	0.1017	-0.0141
2794	train	0.0983	0.1026	0.0043
2795	train	0.0896	0.1043	0.0147
2796	test	0.1084	0.103	-0.0054
2797	train	0.0618	0.0981	0.0363
2798	train	0.1199	0.0991	-0.0207
2799	train	0.1193	0.098	-0.0213
2800	train	0.1218	0.098	-0.0239
2801	train	0.0727	0.0979	0.0252
2802	train	0.0762	0.098	0.0219
2803	train	0.1191	0.098	-0.021
2804	train	0.0569	0.0981	0.0412
2805	train	0.1027	0.0967	-0.006
2806	test	0.0855	0.0979	0.0124
2807	test	0.1029	0.0978	-0.0051
2808	train	0.1074	0.0984	-0.009
2809	train	0.1066	0.0984	-0.0082
2810	train	0.1054	0.0987	-0.0067
2811	train	0.1059	0.0987	-0.0072
2812	train	0.1036	0.0987	-0.0048
2813	test	0.0649	0.0984	0.0335
2814	train	0.1338	0.0998	-0.0341
2815	train	0.1273	0.0998	-0.0275
2816	train	0.1062	0.0997	-0.0065
2817	train	0.1212	0.1026	-0.0186
2818	train	0.1232	0.1012	-0.022
2819	train	0.1053	0.1018	-0.0035
2820	train	0.0949	0.1018	0.0069
2821	train	0.1002	0.1017	0.0014
2822	train	0.1004	0.1015	0.0011
2823	test	0.1003	0.1049	0.0046
2824	test	0.1104	0.1076	-0.0028
2825	test	0.0946	0.0973	0.0027
2826	train	0.1008	0.1018	0.001
2827	test	0.1059	0.1018	-0.0041
2828	train	0.1134	0.1025	-0.0109
2829	test	0.1229	0.1018	-0.0211
2830	test	0.1246	0.1026	-0.0219
2831	train	0.1249	0.1043	-0.0206
2832	train	0.1249	0.1058	-0.0191
2833	train	0.1197	0.1023	-0.0174
2834	train	0.1185	0.098	-0.0205
2835	train	0.1095	0.1017	-0.0077
2836	train	0.1061	0.1017	-0.0043
2837	train	0.1071	0.1027	-0.0044
2838	test	0.1073	0.1014	-0.0059
2839	train	0.0819	0.0974	0.0155
2840	train	0.1157	0.1016	-0.0141
2841	train	0.0977	0.1015	0.0038
2842	test	0.1126	0.1011	-0.0116
2843	test	0.1172	0.1012	-0.016
2844	test	0.1044	0.0963	-0.0082
2845	train	0.1187	0.1012	-0.0176
2846	train	0.0984	0.102	0.0036
2847	test	0.0937	0.1036	0.01
2848	train	0.1149	0.1023	-0.0126
2849	train	0.0652	0.0978	0.0326
2850	train	0.1231	0.0988	-0.0243
2851	test	0.122	0.0978	-0.0243
2852	train	0.1243	0.0977	-0.0265
2853	train	0.0767	0.0977	0.0209
2854	train	0.0796	0.0978	0.0182
2855	train	0.1208	0.0978	-0.023
2856	train	0.0597	0.0978	0.0382
2857	train	0.109	0.0966	-0.0124
2858	train	0.0907	0.0977	0.007
2859	train	0.1075	0.0977	-0.0098
2860	train	0.1117	0.0981	-0.0135
2861	train	0.1108	0.0981	-0.0127
2862	train	0.1101	0.0985	-0.0117
2863	train	0.1115	0.0985	-0.0131
2864	test	0.1098	0.0985	-0.0114
2865	train	0.0746	0.0982	0.0236
2866	test	0.1249	0.1054	-0.0195
2867	train	0.1153	0.1054	-0.0099
2868	train	0.098	0.1051	0.007
2869	train	0.115	0.1079	-0.0072
2870	train	0.1166	0.1061	-0.0105
2871	train	0.0993	0.1069	0.0076
2872	test	0.0851	0.1069	0.0218
2873	train	0.0937	0.1066	0.0129
2874	train	0.0924	0.1063	0.0138
2875	train	0.0988	0.1097	0.0109
2876	train	0.1065	0.1121	0.0057
2877	train	0.0878	0.1012	0.0134
2878	train	0.0956	0.1069	0.0112
2879	train	0.0916	0.1069	0.0153
2880	train	0.1214	0.1063	-0.0151
2881	test	0.1168	0.1069	-0.01
2882	train	0.1187	0.1066	-0.0121
2883	train	0.1179	0.1092	-0.0088
2884	train	0.12	0.1107	-0.0093
2885	train	0.1154	0.106	-0.0094
2886	train	0.113	0.101	-0.012
2887	train	0.1101	0.1066	-0.0035
2888	train	0.1007	0.1066	0.0059
2889	train	0.098	0.1061	0.0081
2890	train	0.0999	0.1061	0.0062
2891	train	0.0809	0.1016	0.0207
2892	train	0.1163	0.1068	-0.0095
2893	train	0.093	0.1065	0.0135
2894	train	0.1047	0.1056	0.0009
2895	train	0.1106	0.1059	-0.0047
2896	test	0.0909	0.1003	0.0094
2897	train	0.1111	0.1059	-0.0053
2898	train	0.0961	0.1066	0.0105
2899	test	0.0879	0.1074	0.0194
2900	train	0.1086	0.106	-0.0026
2901	train	0.0586	0.1023	0.0437
2902	train	0.116	0.1032	-0.0127
2903	train	0.1176	0.1021	-0.0155
2904	train	0.1187	0.1019	-0.0168
2905	train	0.0797	0.1015	0.0218
2906	train	0.0764	0.1021	0.0257
2907	train	0.1184	0.1021	-0.0163
2908	train	0.0575	0.1023	0.0448
2909	train	0.0944	0.1007	0.0063
2910	train	0.0843	0.1018	0.0175
2911	test	0.1053	0.1017	-0.0036
2912	test	0.1045	0.1023	-0.0023
2913	train	0.1067	0.1023	-0.0044
2914	test	0.1034	0.1025	-0.0009
2915	train	0.0982	0.1025	0.0044
2916	test	0.096	0.1025	0.0065
2917	train	0.0604	0.1024	0.0419
2918	test	0.1255	0.1048	-0.0206
2919	train	0.1207	0.1048	-0.0158
2920	train	0.1014	0.1046	0.0032
2921	test	0.1158	0.1072	-0.0086
2922	train	0.1205	0.1056	-0.0149
2923	test	0.1036	0.1063	0.0027
2924	train	0.0902	0.1063	0.0161
2925	train	0.0987	0.106	0.0073
2926	test	0.0986	0.1058	0.0072
2927	train	0.098	0.109	0.011
2928	test	0.1089	0.1114	0.0025
2929	train	0.093	0.101	0.0081
2930	train	0.0986	0.1063	0.0076
2931	test	0.1005	0.1063	0.0058
2932	train	0.1076	0.1058	-0.0018
2933	test	0.1181	0.1063	-0.0118
2934	train	0.1187	0.106	-0.0127
2935	train	0.1196	0.1085	-0.011
2936	test	0.12	0.11	-0.01
2937	train	0.1158	0.1055	-0.0103
2938	train	0.1139	0.1008	-0.0131
2939	train	0.1076	0.1061	-0.0015
2940	train	0.1005	0.1061	0.0055
2941	train	0.1028	0.1056	0.0028
2942	test	0.1049	0.1056	0.0007
2943	test	0.08	0.1013	0.0213
2944	train	0.1123	0.1062	-0.0061
2945	test	0.0955	0.1059	0.0105
2946	test	0.1076	0.1052	-0.0024
2947	test	0.113	0.1054	-0.0076
2948	train	0.1001	0.1001	0
2949	train	0.1105	0.1054	-0.0051
2950	train	0.0979	0.1061	0.0082
2951	train	0.0926	0.1069	0.0143
2952	train	0.113	0.1055	-0.0075
2953	train	0.0639	0.1019	0.0381
2954	train	0.1191	0.1029	-0.0162
2955	test	0.1197	0.1018	-0.0179
2956	train	0.1195	0.1017	-0.0178
2957	train	0.0749	0.1012	0.0263
2958	train	0.0783	0.1018	0.0235
2959	train	0.1174	0.1018	-0.0156
2960	train	0.0581	0.1019	0.0438
2961	train	0.1057	0.1005	-0.0052
2962	train	0.0897	0.1015	0.0118
2963	train	0.1038	0.1014	-0.0024
2964	train	0.1103	0.102	-0.0083
2965	train	0.1091	0.102	-0.0072
2966	train	0.1081	0.1022	-0.0059
2967	train	0.107	0.1022	-0.0047
2968	train	0.1054	0.1022	-0.0032
2969	train	0.07	0.1021	0.0322
2970	train	0.1294	0.1005	-0.0289
2971	test	0.1243	0.1005	-0.0237
2972	train	0.104	0.1004	-0.0036
2973	train	0.1187	0.1033	-0.0154
2974	train	0.1216	0.1018	-0.0198
2975	test	0.1035	0.1025	-0.001
2976	train	0.0934	0.1025	0.0091
2977	train	0.0986	0.1023	0.0037
2978	train	0.0988	0.1022	0.0034
2979	test	0.0999	0.1055	0.0056
2980	train	0.1091	0.1082	-0.001
2981	test	0.093	0.0978	0.0048
2982	train	0.0997	0.1025	0.0028
2983	train	0.1035	0.1025	-0.0011
2984	train	0.1087	0.1022	-0.0065
2985	train	0.1208	0.1025	-0.0183
2986	train	0.1222	0.1023	-0.0199
2987	train	0.1224	0.1049	-0.0175
2988	train	0.1226	0.1064	-0.0161
2989	train	0.1172	0.102	-0.0151
2990	test	0.1166	0.0977	-0.0189
2991	train	0.1127	0.1024	-0.0103
2992	test	0.1047	0.1024	-0.0024
2993	test	0.1055	0.1033	-0.0022
2994	train	0.1061	0.102	-0.004
2995	test	0.0809	0.098	0.0171
2996	test	0.1133	0.1023	-0.0111
2997	test	0.0967	0.1021	0.0054
2998	train	0.109	0.1017	-0.0074
2999	test	0.1147	0.1018	-0.0129
3000	train	0.1022	0.0969	-0.0053
3001	train	0.1147	0.1018	-0.0129
3002	train	0.0978	0.1026	0.0048
3003	test	0.0923	0.1041	0.0118
3004	train	0.1147	0.102	-0.0127
3005	train	0.0646	0.0984	0.0338
3006	train	0.1201	0.0993	-0.0207
3007	train	0.1192	0.0984	-0.0209
3008	test	0.1212	0.0983	-0.0229
3009	train	0.0759	0.0982	0.0223
3010	train	0.0791	0.0984	0.0192
3011	train	0.1201	0.0984	-0.0218
3012	train	0.0591	0.0984	0.0393
3013	train	0.107	0.0972	-0.0098
3014	train	0.0882	0.0983	0.0101
3015	train	0.1063	0.0982	-0.0081
3016	train	0.1094	0.0987	-0.0107
3017	train	0.1094	0.0987	-0.0107
3018	train	0.1074	0.099	-0.0084
3019	train	0.1082	0.099	-0.0091
3020	train	0.1071	0.099	-0.008
3021	train	0.0714	0.0992	0.0278
3022	test	0.116	0.1003	-0.0158
3023	train	0.1315	0.1039	-0.0276
3024	train	0.124	0.1039	-0.0201
3025	train	0.0996	0.1036	0.004
3026	train	0.118	0.1071	-0.0109
3027	train	0.1163	0.105	-0.0112
3028	train	0.0994	0.1059	0.0065
3029	test	0.089	0.1059	0.0169
3030	test	0.0941	0.1056	0.0115
3031	train	0.0943	0.1053	0.011
3032	train	0.0956	0.1094	0.0138
3033	test	0.1071	0.1123	0.0052
3034	train	0.0882	0.0996	0.0113
3035	test	0.0944	0.1059	0.0116
3036	train	0.0944	0.1059	0.0116
3037	train	0.1001	0.1059	0.0058
3038	test	0.1216	0.1053	-0.0164
3039	train	0.1189	0.1059	-0.013
3040	train	0.121	0.1056	-0.0154
3041	train	0.1215	0.1088	-0.0127
3042	test	0.1215	0.1106	-0.011
3043	train	0.1153	0.105	-0.0103
3044	test	0.115	0.0993	-0.0156
3045	train	0.108	0.1057	-0.0023
3046	train	0.0998	0.1057	0.0058
3047	train	0.1009	0.105	0.0041
3048	test	0.1017	0.105	0.0034
3049	train	0.0764	0.0999	0.0235
3050	train	0.1157	0.1058	-0.0099
3051	test	0.0934	0.1055	0.0121
3052	train	0.1079	0.1045	-0.0034
3053	test	0.1134	0.1048	-0.0086
3054	train	0.1134	0.1048	-0.0086
3055	train	0.0974	0.0984	0.001
3056	train	0.1149	0.1048	-0.0101
3057	train	0.0985	0.1057	0.0072
3058	train	0.0903	0.1068	0.0165
3059	train	0.1091	0.105	-0.0041
3060	train	0.0608	0.1006	0.0398
3061	train	0.1195	0.1018	-0.0178
3062	train	0.1209	0.1004	-0.0205
3063	train	0.1206	0.1003	-0.0203
3064	test	0.1206	0.1003	-0.0203
3065	train	0.0739	0.0998	0.0259
3066	train	0.0766	0.0998	0.0232
3067	test	0.0766	0.0998	0.0232
3068	train	0.0753	0.1004	0.0251
3069	test	0.1178	0.1004	-0.0174
3070	train	0.1178	0.1004	-0.0174
3071	train	0.0558	0.1006	0.0448
3072	train	0.0558	0.1006	0.0448
3073	train	0.1044	0.0988	-0.0056
3074	train	0.0846	0.1001	0.0156
3075	train	0.1077	0.1	-0.0076
3076	train	0.1077	0.1007	-0.007
3077	test	0.1069	0.1007	-0.0062
3078	train	0.1063	0.101	-0.0053
3079	train	0.1059	0.101	-0.0048
3080	train	0.1046	0.101	-0.0036
3081	test	0.0656	0.1004	0.0348
3082	train	0.0946	0.0957	0.0011
3083	train	0.1063	0.101	-0.0053
3084	train	0.0944	0.1059	0.0116
3085	train	0.107	0.1022	-0.0047
3086	train	0.1393	0.1202	-0.019
3087	train	0.14	0.112	-0.028
3088	train	0.0835	0.1056	0.0221
3089	train	0.091	0.1155	0.0245
3090	train	0.0946	0.0957	0.0011
3091	train	0.0819	0.0842	0.0024
3092	train	0.0851	0.0909	0.0059
3093	train	0.1046	0.1051	0.0005
3094	train	0.0626	0.0723	0.0097
3095	train	0.0946	0.0906	-0.0039
3096	train	0.0938	0.0899	-0.0039
3097	train	0.0941	0.0907	-0.0035
3098	train	0.1073	0.1	-0.0074
3099	train	0.1022	0.0982	-0.004
3100	train	0.0978	0.1008	0.003
3101	train	0.1094	0.1058	-0.0036
3102	train	0.1119	0.0993	-0.0127
3103	train	0.1123	0.106	-0.0063
3104	train	0.1128	0.1154	0.0026
3105	train	0.1039	0.0934	-0.0105
3106	train	0.102	0.0949	-0.0071
3107	train	0.0943	0.0914	-0.0029
3108	train	0.0862	0.0845	-0.0017
3109	train	0.0894	0.0911	0.0017
3110	train	0.0799	0.0756	-0.0044
3111	train	0.0571	0.0598	0.0027
3112	train	0.1067	0.1113	0.0045
3113	train	0.0602	0.0571	-0.0031
3114	train	0.0506	0.0429	-0.0076
3115	train	0.0359	0.0364	0.0005
3116	train	0.0819	0.0892	0.0073
3117	train	0.0527	0.057	0.0043
3118	train	0.0978	0.1008	0.003
3119	train	0.0862	0.0845	-0.0017
3120	train	0.0894	0.0911	0.0017
