# Supplementary material for: Band Gap and Reorganization Energy Prediction of Conducting Polymers by the Integration of Machine Learning and Density Functional Theory
Source: J Chem Inf Model. 2025 May 28;65(11):5360–9. doi: 10.1021/acs.jcim.5c00345 (PMC12152970; doi:10.1021/acs.jcim.5c00345)
Supplement: Supplementary file 3 [file ci5c00345_si_003.zip › ML_SI/Band_M3_model_report.txt]

********************************************************************************									
									
Report	for	Numeric	Model	mlr_53					
									
********************************************************************************									
									
Ranking	score	=	0.492891						
									
	Training	Set	Test	Set					
	S.D.	R^2	RMSE	Q^2					
	0.0142	0.465	0.0133	0.5224					
									
Number	of	independent	variables	in	each	MLR	model	=	15
									
Ensemble	MLR	Model	Summary:						
									
	Coefficient Std.Err.	T	Variable					
	1.84E-01	5.62E-03	32.8058	Intercept					
	3.05E-02	2.88E-03	10.5779	r_matsci_Backbone_Atoms_Fraction					
	-2.04E-01	2.36E-02	8.63320	r_matsci_Polymer_Fingerprint_13969412650						
	-3.42E-02	3.42E-03	10.0041	r_matsci_Polymer_Fingerprint_5513692192						
	-1.28E-01	2.12E-02	6.04500	r_matsci_Polymer_Fingerprint_5513695776						
	7.17E-02	6.54E-03	10.9556	r_matsci_Polymer_Fingerprint_5513695785					
	-3.43E-01	2.81E-02	12.1760	r_matsci_Polymer_Fingerprint_5647650858						
	-1.30E-01	1.20E-02	10.7982	r_matsci_Polymer_Fingerprint_5647909920						
	9.66E-02	7.59E-03	12.7306	r_matsci_Polymer_Fingerprint_5647913001					
	-2.32E-01	1.07E-02	21.6082	r_matsci_Polymer_Fingerprint_5647913002						
	-7.26E-02	9.89E-03	7.34330	r_matsci_Polymer_Fingerprint_5647913504						
	3.02E-02	3.75E-03	8.04760	r_matsci_Polymer_Fingerprint_5647913513					
	-2.03E-02	5.09E-03	3.98800	r_matsci_Polymer_Fingerprint_5647941664						
	-9.24E-01	3.96E-02	23.3548	r_matsci_Polymer_Fingerprint_5654204970						
	8.00E-01	1.08E-01	7.42350	r_matsci_Polymer_Fingerprint_5656302122					
	4.36E-01	3.35E-02	12.9974	r_matsci_Polymer_Fingerprint_8869138986					
	2.38E-01	1.87E-02	12.7461	r_matsci_Polymer_Fingerprint_9808663081					
	-2.47E-01	8.33E-03	29.6122	r_matsci_Polymer_Fingerprint_9808663082						
	-1.11E+00	1.26E-01	8.81100	r_matsci_Polymer_Fingerprint_9942880810						
	-8.02E-02	5.82E-03	13.7733	r_matsci_Ring_Atoms_Fraction						
	-2.74E-02	4.42E-03	6.21120	r_matsci_Rotatable_Bonds_Fraction						
									
ID	Set	Y(Obs)	Y(Pred)	Error					
1	train	0.1280	0.1133	-0.0147					
2	test	0.1224	0.1133	-0.0091					
3	train	0.1043	0.1067	0.0024					
4	train	0.1139	0.1160	0.0020					
5	train	0.1101	0.1199	0.0097					
6	train	0.0920	0.1151	0.0231					
7	train	0.0896	0.1048	0.0152					
8	train	0.0915	0.1030	0.0115					
9	test	0.0923	0.1070	0.0147					
10	train	0.0926	0.1060	0.0134					
11	train	0.1017	0.1121	0.0104					
12	train	0.0804	0.0957	0.0153					
13	train	0.0869	0.1151	0.0282					
14	train	0.0951	0.1151	0.0200					
15	train	0.1207	0.1290	0.0083					
16	train	0.1119	0.1151	0.0032					
17	test	0.1126	0.1208	0.0082					
18	train	0.1131	0.1220	0.0089					
19	test	0.1137	0.1231	0.0094					
20	train	0.1172	0.1125	-0.0047					
21	train	0.1055	0.1027	-0.0028					
22	train	0.0999	0.1146	0.0147					
23	train	0.0929	0.1044	0.0115					
24	train	0.0980	0.1137	0.0157					
25	train	0.0972	0.1233	0.0261					
26	train	0.0753	0.0900	0.0147					
27	train	0.1089	0.1220	0.0131					
28	train	0.0879	0.1061	0.0182					
29	train	0.1060	0.1133	0.0073					
30	train	0.1101	0.1153	0.0052					
31	train	0.0921	0.1142	0.0221					
32	train	0.1112	0.1153	0.0041					
33	train	0.0974	0.1093	0.0119					
34	train	0.0810	0.1109	0.0299					
35	train	0.1040	0.1213	0.0173					
36	train	0.0610	0.0894	0.0284					
37	test	0.1155	0.1151	-0.0004					
38	test	0.1237	0.1076	-0.0161					
39	train	0.1197	0.1098	-0.0100					
40	train	0.0708	0.0956	0.0247					
41	train	0.0751	0.0921	0.0170					
42	train	0.1049	0.1076	0.0026					
43	train	0.0563	0.0894	0.0331					
44	test	0.0991	0.1108	0.0117					
45	train	0.0813	0.1036	0.0223					
46	train	0.1037	0.1057	0.0020					
47	test	0.1001	0.1056	0.0056					
48	train	0.0981	0.1056	0.0075					
49	train	0.0995	0.1071	0.0076					
50	test	0.1035	0.1085	0.0051					
51	train	0.1024	0.1099	0.0075					
52	train	0.0556	0.0552	-0.0004					
53	train	0.1321	0.1057	-0.0264					
54	train	0.1244	0.1057	-0.0187					
55	train	0.0922	0.1137	0.0215					
56	test	0.1159	0.1100	-0.0059					
57	train	0.1052	0.1118	0.0066					
58	train	0.0903	0.1060	0.0156					
59	train	0.0756	0.1043	0.0286					
60	train	0.0858	0.0965	0.0107					
61	train	0.0844	0.1000	0.0155					
62	train	0.0913	0.0993	0.0080					
63	train	0.0993	0.1047	0.0053					
64	test	0.0746	0.0918	0.0172					
65	train	0.0849	0.1060	0.0210					
66	train	0.0948	0.1060	0.0112					
67	train	0.1239	0.1107	-0.0132					
68	train	0.1222	0.1060	-0.0163					
69	test	0.1214	0.1082	-0.0132					
70	train	0.1269	0.1122	-0.0146					
71	train	0.1199	0.1131	-0.0068					
72	test	0.1187	0.1022	-0.0165					
73	train	0.1154	0.0959	-0.0195					
74	test	0.1031	0.1055	0.0024					
75	test	0.0922	0.0995	0.0073					
76	train	0.0970	0.1085	0.0115					
77	train	0.0974	0.1101	0.0126					
78	train	0.0679	0.0886	0.0207					
79	train	0.1245	0.1072	-0.0173					
80	test	0.0903	0.0968	0.0065					
81	test	0.1049	0.0995	-0.0054					
82	test	0.1126	0.1013	-0.0113					
83	test	0.0877	0.1027	0.0150					
84	train	0.1116	0.1013	-0.0104					
85	train	0.0994	0.0953	-0.0042					
86	train	0.0794	0.1003	0.0210					
87	train	0.0987	0.1041	0.0054					
88	train	0.0583	0.0883	0.0300					
89	train	0.1158	0.1099	-0.0060					
90	train	0.1222	0.1016	-0.0205					
91	train	0.1214	0.1037	-0.0177					
92	train	0.0687	0.0931	0.0244					
93	test	0.0713	0.0907	0.0193					
94	train	0.1044	0.1016	-0.0028					
95	train	0.0450	0.0883	0.0433					
96	train	0.0957	0.0990	0.0033					
97	train	0.0770	0.0979	0.0208					
98	train	0.0992	0.0999	0.0007					
99	test	0.0981	0.0950	-0.0031					
100	train	0.0967	0.0950	-0.0017					
101	test	0.0979	0.0946	-0.0033					
102	train	0.0991	0.1024	0.0032					
103	train	0.0977	0.1043	0.0066					
104	train	0.0501	0.0820	0.0319					
105	train	0.1301	0.1122	-0.0179					
106	train	0.1250	0.1122	-0.0128					
107	train	0.1056	0.1058	0.0002					
108	train	0.1177	0.1148	-0.0029					
109	test	0.1113	0.1157	0.0044					
110	train	0.0936	0.1142	0.0206					
111	train	0.0904	0.1041	0.0137					
112	train	0.0922	0.1023	0.0101					
113	train	0.0930	0.1061	0.0131					
114	test	0.0947	0.1052	0.0105					
115	train	0.1043	0.1111	0.0068					
116	train	0.0811	0.0953	0.0142					
117	train	0.0886	0.1142	0.0256					
118	test	0.0966	0.1142	0.0175					
119	train	0.1306	0.1275	-0.0031					
120	train	0.1131	0.1142	0.0011					
121	test	0.1144	0.1195	0.0051					
122	train	0.1147	0.1207	0.0060					
123	train	0.1150	0.1217	0.0067					
124	train	0.1192	0.1113	-0.0079					
125	train	0.1074	0.1020	-0.0054					
126	train	0.1009	0.1137	0.0129					
127	train	0.0938	0.1038	0.0100					
128	test	0.0998	0.1126	0.0127					
129	train	0.0988	0.1220	0.0232					
130	test	0.0779	0.0896	0.0118					
131	test	0.1095	0.1208	0.0113					
132	train	0.0967	0.1161	0.0194					
133	train	0.1069	0.1122	0.0053					
134	test	0.1120	0.1142	0.0022					
135	train	0.0936	0.1134	0.0198					
136	train	0.1128	0.1142	0.0014					
137	train	0.0987	0.1081	0.0094					
138	train	0.0824	0.1100	0.0276					
139	train	0.1049	0.1199	0.0150					
140	test	0.0627	0.0890	0.0263					
141	train	0.1176	0.1140	-0.0035					
142	train	0.1256	0.1067	-0.0188					
143	train	0.1221	0.1089	-0.0132					
144	train	0.0755	0.0950	0.0194					
145	test	0.0760	0.0916	0.0157					
146	train	0.1056	0.1067	0.0011					
147	train	0.0566	0.0890	0.0324					
148	train	0.1001	0.1100	0.0098					
149	train	0.0802	0.1028	0.0225					
150	train	0.1051	0.1048	-0.0003					
151	train	0.0993	0.1049	0.0057					
152	train	0.0973	0.1049	0.0076					
153	train	0.0976	0.1062	0.0086					
154	train	0.1035	0.1075	0.0040					
155	train	0.1031	0.1089	0.0058					
156	train	0.0597	0.0551	-0.0046					
157	train	0.0897	0.0950	0.0053					
158	train	0.0869	0.0950	0.0081					
159	train	0.0732	0.1013	0.0281					
160	train	0.0846	0.0998	0.0152					
161	train	0.0902	0.1012	0.0109					
162	train	0.0739	0.0908	0.0169					
163	train	0.0629	0.0867	0.0237					
164	train	0.0683	0.0811	0.0128					
165	train	0.0676	0.0855	0.0179					
166	test	0.0707	0.0840	0.0133					
167	test	0.0806	0.0905	0.0099					
168	train	0.0637	0.0791	0.0154					
169	train	0.0706	0.0908	0.0202					
170	test	0.0738	0.0908	0.0170					
171	train	0.0917	0.1008	0.0091					
172	train	0.0881	0.0908	0.0027					
173	train	0.0892	0.0933	0.0041					
174	test	0.0895	0.0976	0.0081					
175	train	0.0896	0.0985	0.0089					
176	train	0.0847	0.0879	0.0032					
177	train	0.0866	0.0834	-0.0032					
178	train	0.0818	0.0903	0.0085					
179	train	0.0736	0.0862	0.0127					
180	train	0.0741	0.0952	0.0211					
181	train	0.0754	0.0955	0.0201					
182	test	0.0547	0.0720	0.0173					
183	train	0.0881	0.0958	0.0077					
184	train	0.0704	0.0822	0.0117					
185	train	0.0798	0.0920	0.0122					
186	train	0.0825	0.0928	0.0102					
187	train	0.0735	0.0937	0.0202					
188	train	0.0832	0.0928	0.0095					
189	train	0.0749	0.0804	0.0055					
190	train	0.0678	0.0944	0.0266					
191	train	0.0814	0.0960	0.0147					
192	test	0.0426	0.0716	0.0291					
193	train	0.0853	0.1009	0.0155					
194	train	0.0883	0.0877	-0.0007					
195	train	0.0895	0.0899	0.0004					
196	train	0.0515	0.0777	0.0262					
197	train	0.0558	0.0742	0.0184					
198	train	0.0871	0.0877	0.0005					
199	train	0.0398	0.0716	0.0318					
200	train	0.0783	0.0907	0.0124					
201	train	0.0570	0.0858	0.0287					
202	train	0.0736	0.0878	0.0142					
203	train	0.0809	0.0872	0.0062					
204	train	0.0825	0.0872	0.0047					
205	test	0.0788	0.0878	0.0090					
206	train	0.0764	0.0928	0.0165					
207	train	0.0746	0.0979	0.0233					
208	train	0.0393	0.0696	0.0304					
209	train	0.1209	0.1084	-0.0125					
210	train	0.1148	0.1084	-0.0064					
211	train	0.0971	0.1139	0.0168					
212	test	0.1085	0.1114	0.0028					
213	train	0.1061	0.1098	0.0037					
214	train	0.0902	0.1025	0.0122					
215	test	0.0844	0.0987	0.0142					
216	train	0.0873	0.0933	0.0060					
217	test	0.0882	0.0970	0.0088					
218	test	0.0869	0.0957	0.0088					
219	train	0.0971	0.1012	0.0041					
220	train	0.0795	0.0891	0.0096					
221	train	0.0855	0.1025	0.0170					
222	train	0.0917	0.1025	0.0108					
223	train	0.1132	0.1142	0.0010					
224	train	0.1081	0.1025	-0.0056					
225	train	0.1094	0.1075	-0.0019					
226	train	0.1096	0.1086	-0.0010					
227	train	0.1098	0.1094	-0.0004					
228	train	0.1076	0.1018	-0.0057					
229	train	0.1040	0.0953	-0.0087					
230	train	0.0986	0.1018	0.0032					
231	train	0.0907	0.0980	0.0074					
232	train	0.0943	0.1062	0.0119					
233	train	0.0950	0.1062	0.0112					
234	test	0.0717	0.0834	0.0117					
235	train	0.1048	0.1073	0.0025					
236	train	0.0849	0.0945	0.0095					
237	train	0.1003	0.1028	0.0024					
238	train	0.1044	0.1038	-0.0006					
239	train	0.0915	0.1032	0.0118					
240	train	0.1053	0.1038	-0.0015					
241	train	0.0916	0.0922	0.0005					
242	train	0.0806	0.1030	0.0224					
243	train	0.1034	0.1093	0.0059					
244	train	0.0569	0.0834	0.0265					
245	train	0.1102	0.1111	0.0009					
246	train	0.1099	0.0982	-0.0117					
247	test	0.1111	0.1002	-0.0109					
248	train	0.0663	0.0886	0.0223					
249	test	0.0697	0.0857	0.0160					
250	train	0.1091	0.0982	-0.0109					
251	train	0.0524	0.0834	0.0310					
252	train	0.0976	0.1006	0.0031					
253	test	0.0815	0.0960	0.0145					
254	train	0.0986	0.0978	-0.0008					
255	test	0.0969	0.0971	0.0002					
256	train	0.0961	0.0971	0.0010					
257	train	0.0954	0.0981	0.0026					
258	train	0.0982	0.1028	0.0046					
259	train	0.0968	0.1075	0.0107					
260	train	0.0542	0.0783	0.0241					
261	train	0.1117	0.1272	0.0155					
262	train	0.1079	0.1272	0.0194					
263	train	0.0982	0.1373	0.0391					
264	train	0.1019	0.1291	0.0272					
265	train	0.1019	0.1291	0.0272					
266	train	0.1058	0.1263	0.0205					
267	train	0.0834	0.1076	0.0242					
268	train	0.0859	0.0977	0.0117					
269	train	0.0867	0.1031	0.0164					
270	train	0.0851	0.1009	0.0158					
271	train	0.0943	0.1084	0.0141					
272	train	0.0788	0.0913	0.0125					
273	train	0.0845	0.1142	0.0297					
274	train	0.0901	0.1142	0.0241					
275	test	0.1027	0.1274	0.0247					
276	train	0.1024	0.1142	0.0118					
277	train	0.1032	0.1169	0.0137					
278	test	0.1032	0.1220	0.0188					
279	train	0.1033	0.1228	0.0195					
280	train	0.1020	0.1059	0.0039					
281	test	0.0990	0.0964	-0.0026					
282	train	0.0962	0.1132	0.0170					
283	train	0.0898	0.1067	0.0169					
284	train	0.0920	0.1127	0.0207					
285	train	0.0938	0.1186	0.0248					
286	test	0.0703	0.0821	0.0118					
287	test	0.0975	0.1227	0.0251					
288	train	0.0824	0.1008	0.0184					
289	train	0.0955	0.1110	0.0155					
290	test	0.0986	0.1134	0.0148					
291	test	0.0900	0.1129	0.0229					
292	train	0.0994	0.1134	0.0141					
293	train	0.0874	0.0934	0.0060					
294	test	0.0792	0.1091	0.0299					
295	train	0.1008	0.1179	0.0172					
296	train	0.0557	0.0819	0.0262					
297	train	0.1037	0.1258	0.0221					
298	train	0.1033	0.1049	0.0016					
299	train	0.1041	0.1074	0.0033					
300	train	0.0647	0.0882	0.0236					
301	train	0.0677	0.0851	0.0174					
302	train	0.1028	0.1049	0.0020					
303	train	0.0511	0.0819	0.0308					
304	train	0.0949	0.1088	0.0139					
305	train	0.0801	0.1002	0.0201					
306	train	0.0947	0.1026	0.0079					
307	train	0.0941	0.1028	0.0087					
308	test	0.0941	0.1028	0.0087					
309	train	0.0926	0.1028	0.0102					
310	train	0.0950	0.1101	0.0151					
311	train	0.0942	0.1173	0.0231					
312	train	0.0547	0.0740	0.0192					
313	test	0.1351	0.1155	-0.0195					
314	train	0.1257	0.1155	-0.0101					
315	train	0.1065	0.1247	0.0182					
316	train	0.1162	0.1189	0.0026					
317	train	0.1095	0.1167	0.0072					
318	train	0.0935	0.1051	0.0115					
319	train	0.0896	0.0992	0.0097					
320	test	0.0920	0.0910	-0.0010					
321	train	0.0929	0.0965	0.0036					
322	train	0.0898	0.0947	0.0049					
323	test	0.1009	0.1027	0.0018					
324	train	0.0829	0.0857	0.0028					
325	train	0.0886	0.1051	0.0165					
326	train	0.0967	0.1051	0.0084					
327	train	0.0216	0.1184	0.0969					
328	train	0.1136	0.1051	-0.0085					
329	train	0.1148	0.1124	-0.0024					
330	train	0.1151	0.1140	-0.0011					
331	train	0.1153	0.1151	-0.0001					
332	train	0.1143	0.1034	-0.0109					
333	test	0.1078	0.0943	-0.0135					
334	train	0.1020	0.1043	0.0023					
335	train	0.0953	0.0985	0.0033					
336	train	0.0981	0.1103	0.0122					
337	train	0.0993	0.1106	0.0113					
338	train	0.0746	0.0772	0.0027					
339	train	0.1105	0.1123	0.0018					
340	train	0.0877	0.0928	0.0051					
341	train	0.1074	0.1046	-0.0028					
342	train	0.1124	0.1063	-0.0061					
343	train	0.0961	0.1055	0.0094					
344	train	0.1137	0.1063	-0.0074					
345	train	0.0949	0.0892	-0.0057					
346	test	0.0829	0.1047	0.0218					
347	train	0.1094	0.1144	0.0050					
348	train	0.0594	0.0768	0.0174					
349	train	0.1187	0.1173	-0.0014					
350	train	0.1152	0.0983	-0.0169					
351	train	0.1162	0.1011	-0.0151					
352	train	0.0687	0.0847	0.0160					
353	train	0.0721	0.0803	0.0082					
354	train	0.1142	0.0983	-0.0159					
355	test	0.0543	0.0768	0.0225					
356	train	0.1026	0.1017	-0.0009					
357	test	0.0867	0.0950	0.0083					
358	test	0.1041	0.0976	-0.0065					
359	train	0.1008	0.0966	-0.0042					
360	train	0.0991	0.0966	-0.0025					
361	train	0.0991	0.0980	-0.0010					
362	train	0.1036	0.1047	0.0010					
363	train	0.1040	0.1113	0.0073					
364	train	0.0612	0.0715	0.0102					
365	train	0.1279	0.1200	-0.0079					
366	test	0.1222	0.1200	-0.0022					
367	train	0.1121	0.1200	0.0079					
368	train	0.1138	0.1229	0.0091					
369	train	0.1141	0.1198	0.0057					
370	test	0.0954	0.1153	0.0198					
371	train	0.0931	0.1020	0.0089					
372	train	0.0969	0.0997	0.0028					
373	train	0.0984	0.1048	0.0065					
374	test	0.0977	0.1029	0.0052					
375	test	0.1075	0.1101	0.0026					
376	train	0.0835	0.0925	0.0090					
377	train	0.0910	0.1153	0.0242					
378	train	0.0989	0.1153	0.0164					
379	train	0.1203	0.1281	0.0078					
380	train	0.1125	0.1153	0.0027					
381	train	0.1129	0.1179	0.0050					
382	train	0.1133	0.1230	0.0097					
383	train	0.1146	0.1239	0.0093					
384	train	0.1214	0.1075	-0.0139					
385	train	0.1068	0.0976	-0.0093					
386	train	0.1036	0.1143	0.0107					
387	train	0.0973	0.1082	0.0109					
388	test	0.1010	0.1075	0.0065					
389	train	0.1021	0.1197	0.0176					
390	train	0.0804	0.0843	0.0038					
391	train	0.1049	0.1239	0.0190					
392	train	0.0996	0.1031	0.0036					
393	train	0.1094	0.1126	0.0032					
394	train	0.1126	0.1151	0.0024					
395	train	0.0959	0.1140	0.0181					
396	train	0.1136	0.1151	0.0015					
397	train	0.0975	0.1016	0.0041					
398	train	0.0832	0.1099	0.0267					
399	train	0.1093	0.1189	0.0095					
400	train	0.0643	0.0840	0.0197					
401	train	0.1157	0.1207	0.0050					
402	train	0.1240	0.1061	-0.0178					
403	train	0.1194	0.1086	-0.0108					
404	train	0.0750	0.0901	0.0151					
405	train	0.0783	0.0872	0.0089					
406	train	0.1072	0.1061	-0.0010					
407	train	0.0591	0.0840	0.0249					
408	train	0.1022	0.1101	0.0079					
409	train	0.0878	0.1015	0.0137					
410	train	0.1096	0.1039	-0.0057					
411	train	0.1003	0.1041	0.0038					
412	train	0.0982	0.1041	0.0059					
413	test	0.0983	0.1046	0.0063					
414	test	0.1043	0.1063	0.0020					
415	train	0.1040	0.1133	0.0092					
416	train	0.0621	0.0558	-0.0064					
417	train	0.1301	0.1190	-0.0112					
418	train	0.1228	0.1190	-0.0038					
419	train	0.1066	0.1273	0.0208					
420	train	0.1140	0.1216	0.0076					
421	test	0.1105	0.1227	0.0122					
422	train	0.0945	0.1084	0.0140					
423	train	0.0904	0.1029	0.0125					
424	train	0.0921	0.0950	0.0028					
425	train	0.0939	0.1001	0.0061					
426	train	0.0897	0.0983	0.0086					
427	train	0.1012	0.1056	0.0044					
428	train	0.0843	0.0890	0.0048					
429	test	0.0895	0.1084	0.0189					
430	train	0.0973	0.1084	0.0111					
431	train	0.1182	0.1246	0.0064					
432	train	0.1124	0.1084	-0.0040					
433	train	0.1136	0.1153	0.0017					
434	train	0.1138	0.1167	0.0029					
435	train	0.1139	0.1177	0.0038					
436	train	0.1128	0.1066	-0.0062					
437	test	0.1071	0.0971	-0.0100					
438	train	0.1024	0.1075	0.0051					
439	train	0.0959	0.1021	0.0061					
440	train	0.0992	0.1131	0.0139					
441	train	0.1005	0.1133	0.0128					
442	test	0.0749	0.0813	0.0063					
443	train	0.1078	0.1153	0.0075					
444	train	0.0876	0.0968	0.0093					
445	test	0.1057	0.1076	0.0019					
446	train	0.1100	0.1093	-0.0007					
447	train	0.0972	0.1081	0.0109					
448	test	0.1113	0.1093	-0.0020					
449	train	0.0935	0.0929	-0.0006					
450	train	0.0836	0.1069	0.0233					
451	train	0.1094	0.1170	0.0076					
452	test	0.0595	0.0810	0.0216					
453	test	0.1165	0.1197	0.0032					
454	test	0.1151	0.1014	-0.0136					
455	test	0.1149	0.1040	-0.0108					
456	train	0.0691	0.0882	0.0192					
457	test	0.0723	0.0842	0.0119					
458	train	0.1133	0.1014	-0.0119					
459	train	0.0543	0.0810	0.0268					
460	train	0.1031	0.1046	0.0014					
461	train	0.0875	0.0980	0.0105					
462	train	0.1040	0.1005	-0.0036					
463	train	0.1008	0.0996	-0.0013					
464	train	0.0994	0.0996	0.0002					
465	train	0.0996	0.1010	0.0014					
466	test	0.1036	0.1073	0.0037					
467	train	0.1038	0.1137	0.0098					
468	test	0.0629	0.0749	0.0121					
469	train	0.1248	0.1117	-0.0131					
470	test	0.1193	0.1117	-0.0076					
471	test	0.1017	0.1185	0.0168					
472	train	0.1133	0.1147	0.0014					
473	train	0.1150	0.1160	0.0009					
474	train	0.0964	0.1042	0.0078					
475	test	0.0893	0.0997	0.0104					
476	train	0.0940	0.0933	-0.0007					
477	test	0.0942	0.0976	0.0034					
478	test	0.0939	0.0962	0.0023					
479	train	0.1037	0.1026	-0.0011					
480	train	0.0861	0.0885	0.0024					
481	train	0.0921	0.1042	0.0121					
482	test	0.0977	0.1042	0.0065					
483	test	0.1122	0.1179	0.0057					
484	train	0.1138	0.1042	-0.0096					
485	test	0.1152	0.1100	-0.0052					
486	train	0.1156	0.1113	-0.0043					
487	train	0.1157	0.1123	-0.0034					
488	train	0.1135	0.1031	-0.0104					
489	train	0.1100	0.0955	-0.0145					
490	train	0.1052	0.1036	-0.0016					
491	train	0.0981	0.0991	0.0011					
492	train	0.1002	0.1085	0.0084					
493	train	0.1020	0.1127	0.0107					
494	train	0.0770	0.0819	0.0050					
495	train	0.1091	0.1097	0.0006					
496	train	0.0906	0.0948	0.0042					
497	train	0.1055	0.1039	-0.0016					
498	train	0.1098	0.1052	-0.0046					
499	train	0.0974	0.1047	0.0073					
500	test	0.1107	0.1052	-0.0054					
501	train	0.0946	0.0916	-0.0030					
502	train	0.0869	0.1042	0.0173					
503	test	0.1099	0.1118	0.0018					
504	test	0.0610	0.0817	0.0207					
505	train	0.1149	0.1140	-0.0009					
506	train	0.1157	0.0989	-0.0168					
507	train	0.1169	0.1012	-0.0157					
508	train	0.0715	0.0878	0.0164					
509	train	0.0745	0.0844	0.0099					
510	train	0.1153	0.0989	-0.0165					
511	train	0.0559	0.0817	0.0258					
512	train	0.1040	0.1016	-0.0024					
513	train	0.0860	0.0961	0.0101					
514	test	0.1037	0.0982	-0.0055					
515	train	0.1033	0.0974	-0.0059					
516	test	0.1028	0.0974	-0.0054					
517	train	0.1015	0.0987	-0.0028					
518	train	0.1030	0.1041	0.0011					
519	train	0.1029	0.1095	0.0067					
520	train	0.0647	0.0762	0.0115					
521	train	0.1233	0.1120	-0.0113					
522	train	0.1185	0.1120	-0.0065					
523	train	0.0874	0.1236	0.0362					
524	test	0.1140	0.1147	0.0007					
525	train	0.1080	0.1172	0.0093					
526	train	0.0941	0.1026	0.0085					
527	train	0.0791	0.1003	0.0212					
528	train	0.0893	0.0924	0.0030					
529	train	0.0880	0.0958	0.0079					
530	train	0.0950	0.0949	-0.0001					
531	train	0.1023	0.1003	-0.0021					
532	train	0.0777	0.0886	0.0109					
533	train	0.0892	0.1026	0.0134					
534	train	0.0945	0.1026	0.0081					
535	train	0.1170	0.1120	-0.0050					
536	train	0.1264	0.1026	-0.0238					
537	train	0.1300	0.1077	-0.0223					
538	train	0.1217	0.1089	-0.0129					
539	train	0.1212	0.1097	-0.0116					
540	train	0.1163	0.1007	-0.0156					
541	train	0.1188	0.0949	-0.0239					
542	test	0.1044	0.1020	-0.0024					
543	test	0.0932	0.0997	0.0065					
544	train	0.0964	0.1079	0.0116					
545	train	0.0984	0.1065	0.0081					
546	train	0.0720	0.0818	0.0097					
547	train	0.1189	0.1061	-0.0128					
548	train	0.0936	0.0927	-0.0010					
549	train	0.1015	0.1012	-0.0003					
550	train	0.1066	0.1022	-0.0044					
551	train	0.0883	0.1022	0.0138					
552	train	0.1066	0.1022	-0.0044					
553	test	0.0986	0.0898	-0.0087					
554	train	0.0814	0.1035	0.0221					
555	train	0.0984	0.1094	0.0110					
556	train	0.0526	0.0816	0.0290					
557	test	0.1140	0.1141	0.0001					
558	train	0.1214	0.0972	-0.0242					
559	train	0.1220	0.0993	-0.0227					
560	train	0.0695	0.0871	0.0176					
561	train	0.0749	0.0840	0.0091					
562	train	0.1093	0.0972	-0.0121					
563	train	0.0490	0.0816	0.0326					
564	train	0.0967	0.0993	0.0027					
565	train	0.0718	0.0947	0.0229					
566	train	0.1034	0.0967	-0.0067					
567	train	0.1021	0.0963	-0.0058					
568	test	0.1020	0.0963	-0.0057					
569	train	0.1003	0.0972	-0.0031					
570	train	0.0982	0.1035	0.0054					
571	train	0.0959	0.1099	0.0140					
572	test	0.0527	0.0741	0.0214					
573	train	0.1392	0.1235	-0.0157					
574	train	0.1317	0.1235	-0.0083					
575	test	0.1131	0.1333	0.0202					
576	train	0.1211	0.1255	0.0044					
577	test	0.1190	0.1270	0.0079					
578	test	0.1019	0.1106	0.0086					
579	train	0.0970	0.1043	0.0074					
580	train	0.0989	0.0953	-0.0036					
581	train	0.1011	0.1009	-0.0001					
582	train	0.0964	0.0992	0.0028					
583	train	0.1081	0.1072	-0.0009					
584	train	0.0913	0.0887	-0.0026					
585	train	0.0970	0.1106	0.0136					
586	train	0.1045	0.1106	0.0061					
587	train	0.1208	0.1285	0.0077					
588	train	0.1202	0.1106	-0.0097					
589	train	0.1214	0.1182	-0.0033					
590	train	0.1218	0.1197	-0.0021					
591	train	0.1219	0.1208	-0.0011					
592	test	0.1202	0.1080	-0.0122					
593	train	0.1145	0.0975	-0.0169					
594	train	0.1106	0.1097	-0.0009					
595	train	0.1044	0.1036	-0.0008					
596	test	0.1064	0.1156	0.0092					
597	test	0.1087	0.1213	0.0126					
598	train	0.0806	0.0803	-0.0004					
599	train	0.1135	0.1182	0.0048					
600	test	0.0934	0.0975	0.0042					
601	train	0.1126	0.1090	-0.0037					
602	test	0.1194	0.1110	-0.0084					
603	train	0.1047	0.1097	0.0050					
604	train	0.1192	0.1110	-0.0082					
605	train	0.0976	0.0927	-0.0050					
606	test	0.0886	0.1080	0.0194					
607	train	0.1167	0.1195	0.0028					
608	train	0.0632	0.0797	0.0165					
609	train	0.1236	0.1228	-0.0008					
610	test	0.1227	0.1023	-0.0205					
611	train	0.1222	0.1051	-0.0171					
612	train	0.0739	0.0878	0.0139					
613	train	0.0770	0.0833	0.0063					
614	test	0.1207	0.1023	-0.0184					
615	test	0.0582	0.0797	0.0215					
616	test	0.1106	0.1057	-0.0050					
617	train	0.0933	0.0984	0.0051					
618	train	0.1106	0.1010	-0.0096					
619	test	0.1076	0.1001	-0.0075					
620	train	0.1061	0.1001	-0.0059					
621	test	0.1060	0.1017	-0.0043					
622	train	0.1101	0.1087	-0.0014					
623	train	0.1102	0.1156	0.0054					
624	test	0.0754	0.0734	-0.0020					
625	test	0.1381	0.1235	-0.0147					
626	train	0.1307	0.1235	-0.0073					
627	train	0.1128	0.1333	0.0205					
628	train	0.1204	0.1255	0.0051					
629	train	0.1184	0.1270	0.0086					
630	train	0.1017	0.1106	0.0088					
631	train	0.0966	0.1043	0.0077					
632	train	0.0988	0.0953	-0.0035					
633	test	0.1003	0.1009	0.0006					
634	train	0.0961	0.0992	0.0031					
635	train	0.1084	0.1072	-0.0013					
636	train	0.0908	0.0887	-0.0021					
637	train	0.0967	0.1106	0.0138					
638	test	0.1041	0.1106	0.0065					
639	train	0.1199	0.1285	0.0086					
640	test	0.1197	0.1106	-0.0091					
641	train	0.1208	0.1182	-0.0027					
642	train	0.1210	0.1197	-0.0014					
643	train	0.1211	0.1208	-0.0003					
644	train	0.1195	0.1080	-0.0115					
645	train	0.1139	0.0975	-0.0164					
646	train	0.1102	0.1097	-0.0005					
647	train	0.1036	0.1036	0.0000					
648	train	0.1060	0.1156	0.0096					
649	train	0.1075	0.1213	0.0138					
650	train	0.0803	0.0803	-0.0001					
651	train	0.1129	0.1182	0.0053					
652	train	0.0933	0.0975	0.0042					
653	train	0.1120	0.1090	-0.0030					
654	train	0.1181	0.1110	-0.0071					
655	train	0.1038	0.1097	0.0059					
656	train	0.1183	0.1110	-0.0073					
657	train	0.0962	0.0927	-0.0035					
658	test	0.0884	0.1080	0.0196					
659	train	0.1161	0.1195	0.0034					
660	train	0.0634	0.0797	0.0164					
661	test	0.1231	0.1228	-0.0003					
662	train	0.1201	0.1023	-0.0179					
663	train	0.1216	0.1051	-0.0165					
664	train	0.0737	0.0878	0.0141					
665	test	0.0767	0.0833	0.0066					
666	test	0.1201	0.1023	-0.0179					
667	train	0.0580	0.0797	0.0218					
668	train	0.1100	0.1057	-0.0043					
669	train	0.0930	0.0984	0.0054					
670	test	0.1101	0.1010	-0.0091					
671	train	0.1071	0.1001	-0.0070					
672	test	0.1056	0.1001	-0.0055					
673	train	0.1056	0.1017	-0.0038					
674	train	0.1098	0.1087	-0.0011					
675	train	0.1098	0.1156	0.0058					
676	train	0.0748	0.0734	-0.0014					
677	train	0.1426	0.1164	-0.0261					
678	train	0.1396	0.1161	-0.0235					
679	train	0.1334	0.1161	-0.0173					
680	train	0.1087	0.1160	0.0073					
681	train	0.1247	0.1213	-0.0034					
682	train	0.1230	0.1220	-0.0010					
683	test	0.1120	0.1226	0.0106					
684	train	0.1007	0.1116	0.0109					
685	test	0.1085	0.1085	0.0001					
686	train	0.1090	0.1129	0.0040					
687	train	0.1115	0.1115	0.0000					
688	test	0.1178	0.1177	-0.0001					
689	test	0.0964	0.0993	0.0028					
690	train	0.1071	0.1226	0.0155					
691	train	0.1141	0.1226	0.0085					
692	train	0.1243	0.1282	0.0039					
693	train	0.1380	0.1226	-0.0154					
694	train	0.1411	0.1253	-0.0159					
695	train	0.1410	0.1305	-0.0105					
696	train	0.1412	0.1312	-0.0100					
697	test	0.1418	0.1156	-0.0261					
698	test	0.1307	0.1043	-0.0264					
699	train	0.1217	0.1213	-0.0004					
700	train	0.1118	0.1126	0.0008					
701	test	0.1181	0.1167	-0.0014					
702	train	0.1177	0.1266	0.0089					
703	train	0.0884	0.0957	0.0074					
704	test	0.1196	0.1259	0.0063					
705	train	0.1126	0.1099	-0.0028					
706	train	0.1172	0.1124	-0.0048					
707	test	0.1223	0.1153	-0.0070					
708	train	0.1037	0.1147	0.0110					
709	test	0.1219	0.1153	-0.0066					
710	train	0.1067	0.1135	0.0068					
711	train	0.0946	0.1091	0.0146					
712	train	0.1180	0.1180	0.0001					
713	train	0.0714	0.0960	0.0246					
714	test	0.1263	0.1192	-0.0071					
715	train	0.1395	0.1140	-0.0255					
716	test	0.0844	0.1017	0.0173					
717	train	0.0930	0.0991	0.0061					
718	train	0.1112	0.1140	0.0028					
719	test	0.0673	0.0960	0.0287					
720	test	0.1126	0.1102	-0.0024					
721	train	0.0918	0.1082	0.0165					
722	test	0.1214	0.1106	-0.0108					
723	train	0.1107	0.1044	-0.0063					
724	train	0.1084	0.1044	-0.0040					
725	train	0.1095	0.1040	-0.0055					
726	train	0.1116	0.1082	-0.0034					
727	train	0.1115	0.1108	-0.0007					
728	train	0.0755	0.0733	-0.0021					
729	train	0.1057	0.1015	-0.0042					
730	train	0.1092	0.1120	0.0028					
731	train	0.1039	0.1120	0.0081					
732	train	0.0845	0.1187	0.0341					
733	train	0.1002	0.1151	0.0149					
734	train	0.1029	0.1162	0.0133					
735	train	0.0852	0.1048	0.0196					
736	train	0.0741	0.1003	0.0262					
737	train	0.0791	0.0937	0.0147					
738	train	0.0788	0.0979	0.0192					
739	train	0.0824	0.0964	0.0140					
740	train	0.0917	0.1025	0.0108					
741	test	0.0743	0.0892	0.0149					
742	train	0.0811	0.1048	0.0237					
743	test	0.0852	0.1048	0.0196					
744	test	0.1082	0.1149	0.0067					
745	train	0.1028	0.1048	0.0020					
746	train	0.1046	0.1071	0.0025					
747	train	0.1050	0.1114	0.0064					
748	test	0.1051	0.1122	0.0071					
749	test	0.0990	0.1002	0.0012					
750	train	0.1004	0.0934	-0.0069					
751	train	0.0934	0.1041	0.0107					
752	train	0.0849	0.0997	0.0148					
753	train	0.0856	0.1047	0.0190					
754	train	0.0868	0.1089	0.0221					
755	train	0.0638	0.0825	0.0187					
756	train	0.1031	0.1105	0.0074					
757	train	0.0812	0.0954	0.0142					
758	train	0.0932	0.1042	0.0110					
759	train	0.0968	0.1056	0.0087					
760	train	0.0835	0.1053	0.0218					
761	test	0.0972	0.1056	0.0083					
762	train	0.0876	0.0916	0.0040					
763	train	0.0783	0.1042	0.0259					
764	train	0.0949	0.1089	0.0141					
765	train	0.0505	0.0823	0.0318					
766	train	0.1012	0.1143	0.0132					
767	test	0.1039	0.0994	-0.0045					
768	train	0.0601	0.0873	0.0271					
769	test	0.0647	0.0849	0.0201					
770	test	0.1024	0.0994	-0.0030					
771	train	0.0467	0.0823	0.0357					
772	train	0.0886	0.1023	0.0136					
773	train	0.0696	0.0964	0.0269					
774	train	0.0860	0.0985	0.0125					
775	train	0.0941	0.0980	0.0040					
776	train	0.0944	0.0980	0.0036					
777	train	0.0920	0.0987	0.0067					
778	train	0.0895	0.1042	0.0146					
779	train	0.0877	0.1096	0.0218					
780	train	0.0513	0.0764	0.0250					
781	train	0.1257	0.1139	-0.0119					
782	train	0.1197	0.1139	-0.0058					
783	train	0.1061	0.1141	0.0080					
784	train	0.1118	0.1180	0.0062					
785	train	0.1150	0.1191	0.0041					
786	train	0.0920	0.1100	0.0180					
787	test	0.0888	0.1034	0.0145					
788	train	0.0930	0.0935	0.0005					
789	train	0.0943	0.0995	0.0053					
790	train	0.0907	0.0974	0.0067					
791	train	0.1009	0.1057	0.0048					
792	train	0.0820	0.0876	0.0056					
793	train	0.0865	0.1100	0.0235					
794	train	0.0946	0.1100	0.0154					
795	train	0.1206	0.1241	0.0035					
796	train	0.1100	0.1100	0.0000					
797	train	0.1112	0.1131	0.0020					
798	train	0.1114	0.1188	0.0074					
799	train	0.1115	0.1198	0.0084					
800	train	0.1121	0.1026	-0.0094					
801	train	0.1052	0.0932	-0.0120					
802	train	0.0991	0.1091	0.0100					
803	train	0.0932	0.0952	0.0020					
804	test	0.0974	0.1092	0.0118					
805	train	0.0974	0.1153	0.0179					
806	train	0.0739	0.0784	0.0045					
807	train	0.1059	0.1191	0.0132					
808	train	0.0892	0.0970	0.0078					
809	train	0.1033	0.1083	0.0050					
810	test	0.1083	0.1106	0.0022					
811	train	0.0941	0.1099	0.0158					
812	train	0.1097	0.1106	0.0009					
813	train	0.0903	0.0968	0.0064					
814	train	0.0842	0.1067	0.0225					
815	train	0.1070	0.1147	0.0076					
816	train	0.0591	0.0778	0.0187					
817	train	0.1139	0.1165	0.0025					
818	train	0.1141	0.1014	-0.0127					
819	train	0.1142	0.1042	-0.0100					
820	train	0.0683	0.0849	0.0166					
821	train	0.0713	0.0814	0.0101					
822	train	0.1131	0.1014	-0.0117					
823	train	0.0536	0.0778	0.0242					
824	train	0.0987	0.1057	0.0070					
825	train	0.0860	0.0971	0.0111					
826	train	0.1021	0.0997	-0.0024					
827	train	0.1005	0.0997	-0.0008					
828	train	0.0996	0.0997	0.0000					
829	train	0.0988	0.1004	0.0015					
830	test	0.1030	0.1077	0.0047					
831	train	0.1024	0.1094	0.0070					
832	train	0.0669	0.0529	-0.0140					
833	train	0.1270	0.1012	-0.0259					
834	test	0.1276	0.1102	-0.0175					
835	train	0.1231	0.1102	-0.0129					
836	test	0.0948	0.1179	0.0231					
837	train	0.1176	0.1123	-0.0053					
838	train	0.1149	0.1139	-0.0010					
839	train	0.1031	0.1036	0.0005					
840	train	0.0877	0.1020	0.0143					
841	test	0.0976	0.0963	-0.0013					
842	train	0.0964	0.0988	0.0024					
843	test	0.1045	0.0980	-0.0065					
844	train	0.1112	0.1018	-0.0094					
845	train	0.0865	0.0930	0.0064					
846	train	0.0979	0.1036	0.0057					
847	train	0.1026	0.1036	0.0010					
848	train	0.1091	0.1124	0.0033					
849	train	0.1350	0.1036	-0.0313					
850	train	0.1381	0.1073	-0.0308					
851	train	0.1374	0.1082	-0.0292					
852	test	0.1256	0.1087	-0.0169					
853	train	0.1312	0.1024	-0.0288					
854	train	0.1281	0.0977	-0.0304					
855	train	0.1137	0.1031	-0.0106					
856	test	0.1014	0.1014	0.0000					
857	train	0.1053	0.1075	0.0022					
858	train	0.1066	0.1064	-0.0003					
859	test	0.0811	0.0881	0.0070					
860	test	0.1162	0.1062	-0.0100					
861	test	0.0983	0.0966	-0.0017					
862	train	0.1073	0.1027	-0.0046					
863	train	0.1144	0.1035	-0.0109					
864	test	0.0950	0.1032	0.0082					
865	test	0.1131	0.1035	-0.0096					
866	train	0.1011	0.0945	-0.0066					
867	train	0.0874	0.1042	0.0168					
868	train	0.1064	0.1087	0.0023					
869	test	0.0614	0.0883	0.0268					
870	train	0.1183	0.1120	-0.0064					
871	test	0.1252	0.0997	-0.0256					
872	train	0.0774	0.0921	0.0147					
873	train	0.0841	0.0899	0.0059					
874	train	0.1092	0.0997	-0.0095					
875	train	0.0581	0.0883	0.0301					
876	train	0.1026	0.1012	-0.0015					
877	train	0.0802	0.0978	0.0175					
878	train	0.1121	0.0992	-0.0129					
879	train	0.1043	0.0988	-0.0055					
880	train	0.1036	0.0988	-0.0047					
881	train	0.1029	0.0996	-0.0034					
882	train	0.1035	0.1043	0.0008					
883	train	0.1016	0.1091	0.0074					
884	train	0.0607	0.0816	0.0209					
885	train	0.1406	0.1139	-0.0268					
886	train	0.1332	0.1139	-0.0193					
887	train	0.1098	0.1141	0.0043					
888	test	0.1246	0.1180	-0.0065					
889	train	0.1211	0.1191	-0.0020					
890	test	0.1064	0.1100	0.0036					
891	test	0.0961	0.0959	-0.0003					
892	train	0.1060	0.0937	-0.0123					
893	test	0.1065	0.0995	-0.0070					
894	test	0.1059	0.0975	-0.0084					
895	train	0.1152	0.1057	-0.0094					
896	train	0.0922	0.0876	-0.0046					
897	train	0.1014	0.1100	0.0086					
898	train	0.1082	0.1100	0.0018					
899	train	0.1246	0.1241	-0.0005					
900	train	0.1295	0.1100	-0.0195					
901	train	0.1316	0.1131	-0.0184					
902	train	0.1316	0.1188	-0.0128					
903	train	0.1326	0.1198	-0.0127					
904	train	0.1320	0.1026	-0.0293					
905	train	0.1220	0.0932	-0.0288					
906	train	0.1169	0.1091	-0.0078					
907	train	0.1082	0.1026	-0.0056					
908	train	0.1079	0.1024	-0.0055					
909	train	0.1135	0.1153	0.0018					
910	train	0.0877	0.0784	-0.0094					
911	train	0.1308	0.1191	-0.0117					
912	test	0.1053	0.0970	-0.0083					
913	train	0.1190	0.1083	-0.0107					
914	train	0.1267	0.1106	-0.0161					
915	train	0.1043	0.1099	0.0056					
916	test	0.1246	0.1106	-0.0141					
917	test	0.1044	0.0968	-0.0077					
918	test	0.0910	0.1067	0.0157					
919	train	0.1169	0.1147	-0.0022					
920	train	0.0678	0.0778	0.0100					
921	train	0.1238	0.1165	-0.0073					
922	test	0.1376	0.1014	-0.0362					
923	train	0.1389	0.1042	-0.0347					
924	train	0.0823	0.0849	0.0026					
925	test	0.0835	0.0814	-0.0021					
926	train	0.1083	0.1014	-0.0069					
927	train	0.0630	0.0778	0.0148					
928	test	0.1135	0.1057	-0.0078					
929	train	0.0927	0.0971	0.0044					
930	train	0.1174	0.0997	-0.0177					
931	train	0.1127	0.0997	-0.0131					
932	train	0.1095	0.0997	-0.0099					
933	train	0.1097	0.1004	-0.0093					
934	test	0.1116	0.1021	-0.0095					
935	train	0.1084	0.1094	0.0010					
936	train	0.0750	0.0510	-0.0241					
937	train	0.1229	0.1107	-0.0122					
938	train	0.1174	0.1107	-0.0067					
939	train	0.0954	0.1168	0.0215					
940	train	0.1127	0.1133	0.0006					
941	train	0.1125	0.1148	0.0023					
942	train	0.0960	0.1041	0.0081					
943	train	0.0848	0.1001	0.0153					
944	train	0.0902	0.0942	0.0040					
945	train	0.0898	0.0978	0.0080					
946	test	0.0935	0.0969	0.0033					
947	train	0.1026	0.1025	-0.0001					
948	train	0.0838	0.0896	0.0058					
949	train	0.0920	0.1041	0.0121					
950	train	0.0957	0.1041	0.0084					
951	train	0.1140	0.1135	-0.0005					
952	test	0.1149	0.1041	-0.0108					
953	train	0.1170	0.1063	-0.0106					
954	test	0.1174	0.1102	-0.0071					
955	test	0.1182	0.1112	-0.0069					
956	test	0.1109	0.0999	-0.0110					
957	train	0.1126	0.0936	-0.0190					
958	train	0.1046	0.1038	-0.0008					
959	train	0.0958	0.0998	0.0040					
960	train	0.0974	0.1043	0.0069					
961	train	0.0969	0.1081	0.0112					
962	train	0.0748	0.0839	0.0091					
963	train	0.1121	0.1089	-0.0032					
964	test	0.0917	0.0958	0.0040					
965	train	0.1047	0.1031	-0.0015					
966	train	0.1078	0.1045	-0.0033					
967	train	0.0943	0.1046	0.0103					
968	train	0.1092	0.1045	-0.0047					
969	train	0.0958	0.0916	-0.0042					
970	train	0.0867	0.1036	0.0170					
971	train	0.1038	0.1077	0.0040					
972	train	0.0587	0.0834	0.0247					
973	test	0.1140	0.1128	-0.0012					
974	train	0.1182	0.0989	-0.0193					
975	train	0.1185	0.1010	-0.0175					
976	train	0.0749	0.0881	0.0131					
977	train	0.0738	0.0857	0.0120					
978	test	0.1145	0.0989	-0.0155					
979	train	0.0544	0.0834	0.0289					
980	train	0.0999	0.1016	0.0016					
981	train	0.0800	0.0961	0.0161					
982	train	0.1012	0.0980	-0.0032					
983	test	0.1037	0.0976	-0.0060					
984	train	0.1035	0.0976	-0.0059					
985	train	0.1015	0.0986	-0.0029					
986	train	0.1004	0.1035	0.0031					
987	train	0.0982	0.1085	0.0103					
988	train	0.0612	0.0788	0.0176					
989	train	0.1337	0.1215	-0.0123					
990	train	0.1278	0.1215	-0.0063					
991	train	0.1017	0.1334	0.0317					
992	train	0.1203	0.1232	0.0029					
993	test	0.1158	0.1254	0.0096					
994	train	0.1055	0.1102	0.0047					
995	train	0.0910	0.1077	0.0168					
996	train	0.1010	0.0993	-0.0017					
997	test	0.1002	0.1027	0.0025					
998	train	0.1067	0.1017	-0.0051					
999	train	0.1111	0.1068	-0.0044					
1000	train	0.0896	0.0941	0.0046					
1001	test	0.1003	0.1102	0.0099					
1002	train	0.1026	0.1102	0.0076					
1003	test	0.1185	0.1226	0.0041					
1004	train	0.1374	0.1102	-0.0272					
1005	train	0.1410	0.1154	-0.0257					
1006	train	0.1419	0.1164	-0.0255					
1007	train	0.1269	0.1172	-0.0097					
1008	train	0.1343	0.1077	-0.0266					
1009	test	0.1312	0.1005	-0.0307					
1010	train	0.1155	0.1094	-0.0061					
1011	train	0.1044	0.1070	0.0025					
1012	test	0.1060	0.1153	0.0092					
1013	train	0.1098	0.1138	0.0039					
1014	test	0.0824	0.0875	0.0050					
1015	train	0.1160	0.1140	-0.0020					
1016	test	0.0987	0.0998	0.0011					
1017	train	0.1107	0.1080	-0.0027					
1018	train	0.1170	0.1093	-0.0077					
1019	train	0.0981	0.1084	0.0103					
1020	train	0.1165	0.1093	-0.0071					
1021	train	0.1000	0.0963	-0.0037					
1022	train	0.0889	0.1090	0.0200					
1023	train	0.1095	0.1167	0.0072					
1024	train	0.0640	0.0876	0.0236					
1025	train	0.1217	0.1215	-0.0002					
1026	train	0.1277	0.1037	-0.0240					
1027	train	0.1272	0.1056	-0.0216					
1028	train	0.0788	0.0929	0.0141					
1029	train	0.0862	0.0900	0.0037					
1030	train	0.1084	0.1037	-0.0047					
1031	train	0.0603	0.0876	0.0273					
1032	train	0.1064	0.1056	-0.0008					
1033	train	0.0836	0.1007	0.0171					
1034	train	0.1146	0.1026	-0.0120					
1035	train	0.1055	0.1022	-0.0033					
1036	train	0.1037	0.1022	-0.0015					
1037	train	0.1046	0.1032	-0.0014					
1038	test	0.1070	0.1098	0.0028					
1039	train	0.1062	0.1164	0.0102					
1040	train	0.0657	0.0788	0.0131					
1041	train	0.1206	0.0940	-0.0266					
1042	train	0.1345	0.1020	-0.0324					
1043	train	0.1271	0.1020	-0.0250					
1044	train	0.1056	0.1094	0.0038					
1045	train	0.1186	0.1065	-0.0122					
1046	test	0.1163	0.1081	-0.0082					
1047	test	0.0985	0.0959	-0.0025					
1048	train	0.0923	0.0912	-0.0011					
1049	test	0.0956	0.0847	-0.0109					
1050	test	0.0965	0.0895	-0.0070					
1051	test	0.0952	0.0880	-0.0072					
1052	train	0.1067	0.0951	-0.0116					
1053	train	0.0877	0.0816	-0.0062					
1054	train	0.0939	0.0959	0.0020					
1055	train	0.1003	0.0959	-0.0044					
1056	train	0.1195	0.1072	-0.0124					
1057	train	0.1178	0.0959	-0.0219					
1058	train	0.1194	0.0987	-0.0208					
1059	train	0.1197	0.1035	-0.0163					
1060	train	0.1199	0.1046	-0.0153					
1061	train	0.1171	0.0921	-0.0250					
1062	train	0.1131	0.0864	-0.0267					
1063	train	0.1076	0.0954	-0.0121					
1064	train	0.0999	0.0908	-0.0092					
1065	train	0.1027	0.0966	-0.0061					
1066	train	0.1042	0.1011	-0.0032					
1067	train	0.0784	0.0740	-0.0044					
1068	train	0.1133	0.1016	-0.0117					
1069	train	0.0922	0.0861	-0.0062					
1070	train	0.1090	0.0964	-0.0126					
1071	train	0.1143	0.0975	-0.0168					
1072	test	0.0995	0.0981	-0.0014					
1073	train	0.1155	0.0975	-0.0179					
1074	test	0.0967	0.0834	-0.0133					
1075	test	0.0875	0.0983	0.0109					
1076	test	0.1129	0.1013	-0.0117					
1077	train	0.0617	0.0735	0.0118					
1078	train	0.1209	0.1069	-0.0140					
1079	train	0.1192	0.0915	-0.0277					
1080	train	0.0723	0.0794	0.0071					
1081	test	0.0754	0.0764	0.0010					
1082	train	0.1189	0.0915	-0.0273					
1083	train	0.0564	0.0735	0.0171					
1084	train	0.1060	0.0948	-0.0112					
1085	train	0.0881	0.0891	0.0010					
1086	train	0.1066	0.0914	-0.0152					
1087	test	0.1055	0.0906	-0.0149					
1088	train	0.1043	0.0906	-0.0136					
1089	train	0.1041	0.0916	-0.0125					
1090	test	0.1076	0.0972	-0.0104					
1091	train	0.1067	0.1028	-0.0039					
1092	train	0.0683	0.0710	0.0027					
1093	train	0.1288	0.1101	-0.0187					
1094	train	0.1226	0.1101	-0.0125					
1095	test	0.1016	0.1156	0.0140					
1096	test	0.1154	0.1126	-0.0028					
1097	train	0.1156	0.1139	-0.0017					
1098	train	0.0958	0.1041	0.0083					
1099	train	0.0898	0.1005	0.0107					
1100	test	0.0941	0.0952	0.0012					
1101	train	0.0945	0.0987	0.0042					
1102	train	0.0934	0.0978	0.0043					
1103	train	0.1033	0.1031	-0.0001					
1104	train	0.0848	0.0907	0.0060					
1105	train	0.0911	0.1041	0.0131					
1106	train	0.0977	0.1041	0.0064					
1107	train	0.1150	0.1129	-0.0021					
1108	train	0.1146	0.1041	-0.0105					
1109	train	0.1162	0.1063	-0.0100					
1110	train	0.1166	0.1101	-0.0065					
1111	train	0.1175	0.1111	-0.0064					
1112	train	0.1152	0.1007	-0.0144					
1113	train	0.1098	0.0946	-0.0152					
1114	train	0.1041	0.1037	-0.0003					
1115	train	0.0968	0.1001	0.0033					
1116	train	0.1006	0.1045	0.0039					
1117	test	0.1018	0.1080	0.0062					
1118	train	0.0771	0.0856	0.0085					
1119	train	0.1110	0.1085	-0.0026					
1120	train	0.0914	0.0964	0.0051					
1121	train	0.1055	0.1038	-0.0017					
1122	test	0.1124	0.1049	-0.0076					
1123	train	0.0971	0.1046	0.0075					
1124	train	0.1116	0.1049	-0.0067					
1125	train	0.0961	0.0935	-0.0026					
1126	train	0.0867	0.1068	0.0200					
1127	train	0.1112	0.1079	-0.0033					
1128	test	0.0607	0.0852	0.0245					
1129	train	0.1173	0.1123	-0.0050					
1130	test	0.1170	0.0996	-0.0174					
1131	train	0.1185	0.1016	-0.0169					
1132	train	0.0712	0.0896	0.0184					
1133	train	0.0748	0.0875	0.0127					
1134	train	0.1168	0.0996	-0.0172					
1135	test	0.0557	0.0852	0.0295					
1136	train	0.1040	0.1019	-0.0022					
1137	train	0.0861	0.0972	0.0110					
1138	train	0.1048	0.0990	-0.0058					
1139	train	0.1043	0.0983	-0.0060					
1140	train	0.1034	0.0983	-0.0051					
1141	test	0.1025	0.0996	-0.0029					
1142	train	0.1054	0.1042	-0.0012					
1143	train	0.1041	0.1087	0.0046					
1144	train	0.0652	0.0813	0.0160					
1145	train	0.1479	0.1352	-0.0128					
1146	train	0.1403	0.1352	-0.0051					
1147	train	0.1067	0.1486	0.0418					
1148	train	0.1348	0.1349	0.0001					
1149	train	0.1261	0.1377	0.0116					
1150	train	0.1117	0.1207	0.0090					
1151	train	0.0971	0.1180	0.0209					
1152	train	0.1074	0.1082	0.0009					
1153	train	0.1066	0.1112	0.0047					
1154	train	0.1119	0.1107	-0.0013					
1155	train	0.1193	0.1154	-0.0038					
1156	train	0.0959	0.1009	0.0050					
1157	train	0.1065	0.1207	0.0142					
1158	train	0.1124	0.1207	0.0082					
1159	train	0.1284	0.1303	0.0020					
1160	train	0.1435	0.1207	-0.0229					
1161	train	0.1470	0.1227	-0.0244					
1162	train	0.1427	0.1266	-0.0161					
1163	train	0.1408	0.1274	-0.0134					
1164	train	0.1405	0.1133	-0.0272					
1165	train	0.1327	0.1048	-0.0278					
1166	train	0.1221	0.1200	-0.0021					
1167	train	0.1107	0.1174	0.0067					
1168	train	0.1136	0.1214	0.0079					
1169	train	0.1190	0.1239	0.0049					
1170	train	0.0888	0.0946	0.0059					
1171	train	0.1264	0.1247	-0.0017					
1172	test	0.1100	0.1095	-0.0005					
1173	train	0.1202	0.1158	-0.0044					
1174	train	0.1287	0.1178	-0.0109					
1175	train	0.1017	0.1167	0.0150					
1176	train	0.1272	0.1178	-0.0093					
1177	train	0.1075	0.1028	-0.0047					
1178	train	0.0968	0.1154	0.0186					
1179	train	0.1156	0.1229	0.0073					
1180	train	0.0759	0.0944	0.0185					
1181	train	0.1348	0.1316	-0.0031					
1182	train	0.1406	0.1115	-0.0290					
1183	train	0.1409	0.1135	-0.0274					
1184	test	0.0887	0.0989	0.0102					
1185	test	0.0922	0.0967	0.0045					
1186	train	0.1102	0.1115	0.0014					
1187	train	0.0699	0.0944	0.0245					
1188	train	0.1109	0.1135	0.0025					
1189	train	0.0899	0.1074	0.0175					
1190	train	0.1208	0.1092	-0.0116					
1191	train	0.1155	0.1094	-0.0061					
1192	train	0.1127	0.1094	-0.0033					
1193	train	0.1154	0.1104	-0.0050					
1194	train	0.1189	0.1175	-0.0014					
1195	train	0.1167	0.1245	0.0079					
1196	train	0.0717	0.0829	0.0112					
1197	train	0.1187	0.1091	-0.0096					
1198	train	0.1332	0.1357	0.0025					
1199	train	0.1272	0.1357	0.0085					
1200	train	0.1112	0.1478	0.0366					
1201	train	0.1176	0.1353	0.0177					
1202	test	0.1174	0.1369	0.0195					
1203	train	0.1006	0.1176	0.0170					
1204	test	0.0959	0.1102	0.0143					
1205	train	0.0972	0.0989	0.0017					
1206	train	0.0996	0.1048	0.0053					
1207	train	0.0948	0.1030	0.0082					
1208	train	0.1060	0.1114	0.0054					
1209	train	0.0900	0.0907	0.0007					
1210	train	0.0958	0.1176	0.0217					
1211	train	0.1032	0.1176	0.0144					
1212	test	0.1142	0.1371	0.0228					
1213	train	0.1173	0.1176	0.0003					
1214	train	0.1181	0.1254	0.0072					
1215	train	0.1183	0.1268	0.0085					
1216	train	0.1183	0.1280	0.0096					
1217	train	0.1169	0.1123	-0.0047					
1218	train	0.1118	0.0999	-0.0119					
1219	train	0.1090	0.1167	0.0076					
1220	train	0.1030	0.1094	0.0064					
1221	test	0.1051	0.1217	0.0166					
1222	train	0.1073	0.1283	0.0210					
1223	test	0.0797	0.0812	0.0016					
1224	train	0.1100	0.1269	0.0169					
1225	train	0.0923	0.1023	0.0100					
1226	train	0.1098	0.1132	0.0034					
1227	train	0.1143	0.1161	0.0018					
1228	train	0.1023	0.1146	0.0123					
1229	test	0.1154	0.1161	0.0007					
1230	train	0.0951	0.0940	-0.0011					
1231	train	0.0881	0.1108	0.0227					
1232	train	0.1143	0.1255	0.0112					
1233	train	0.0630	0.0805	0.0175					
1234	train	0.1200	0.1302	0.0102					
1235	test	0.1197	0.1061	-0.0136					
1236	train	0.0731	0.0893	0.0162					
1237	train	0.0760	0.0843	0.0083					
1238	train	0.1181	0.1061	-0.0120					
1239	test	0.0575	0.0805	0.0230					
1240	train	0.1088	0.1100	0.0012					
1241	test	0.0919	0.1008	0.0090					
1242	train	0.1085	0.1036	-0.0048					
1243	train	0.1059	0.1034	-0.0025					
1244	train	0.1045	0.1034	-0.0011					
1245	train	0.1045	0.1045	0.0000					
1246	test	0.1084	0.1124	0.0040					
1247	train	0.1085	0.1203	0.0118					
1248	train	0.0730	0.0654	-0.0076					
1249	train	0.1200	0.1006	-0.0194					
1250	train	0.1311	0.1137	-0.0174					
1251	train	0.1236	0.1137	-0.0099					
1252	train	0.0992	0.1222	0.0230					
1253	test	0.1173	0.1172	-0.0001					
1254	train	0.1142	0.1185	0.0042					
1255	train	0.0975	0.1044	0.0068					
1256	train	0.0879	0.0988	0.0109					
1257	test	0.0925	0.0910	-0.0015					
1258	train	0.0923	0.0962	0.0039					
1259	train	0.0912	0.0944	0.0032					
1260	train	0.1042	0.1019	-0.0023					
1261	test	0.0864	0.0861	-0.0003					
1262	test	0.0931	0.1044	0.0112					
1263	train	0.0991	0.1044	0.0052					
1264	train	0.1219	0.1168	-0.0050					
1265	train	0.1176	0.1044	-0.0132					
1266	train	0.1192	0.1073	-0.0120					
1267	train	0.1198	0.1126	-0.0073					
1268	train	0.1200	0.1136	-0.0064					
1269	train	0.1143	0.0991	-0.0152					
1270	test	0.1133	0.0913	-0.0220					
1271	train	0.1024	0.1036	0.0012					
1272	train	0.0981	0.0981	0.0001					
1273	train	0.0987	0.1091	0.0103					
1274	train	0.0998	0.1095	0.0097					
1275	test	0.0749	0.0779	0.0031					
1276	train	0.1148	0.1113	-0.0035					
1277	train	0.0922	0.0929	0.0006					
1278	train	0.1079	0.1039	-0.0040					
1279	train	0.1131	0.1055	-0.0077					
1280	train	0.0976	0.1050	0.0075					
1281	train	0.1137	0.1055	-0.0082					
1282	train	0.0981	0.0891	-0.0091					
1283	train	0.0871	0.1040	0.0169					
1284	train	0.1079	0.1095	0.0016					
1285	train	0.0602	0.0776	0.0174					
1286	train	0.1189	0.1160	-0.0029					
1287	train	0.1180	0.0980	-0.0200					
1288	train	0.0706	0.0849	0.0143					
1289	train	0.0738	0.0808	0.0070					
1290	train	0.1171	0.0980	-0.0190					
1291	test	0.0553	0.0776	0.0224					
1292	train	0.1037	0.1014	-0.0023					
1293	train	0.0812	0.0948	0.0136					
1294	train	0.1005	0.0972	-0.0033					
1295	train	0.1063	0.0965	-0.0098					
1296	train	0.1051	0.0965	-0.0086					
1297	test	0.1043	0.0975	-0.0068					
1298	train	0.1048	0.1039	-0.0009					
1299	train	0.1037	0.1102	0.0066					
1300	test	0.0635	0.0739	0.0104					
1301	train	0.1392	0.1235	-0.0157					
1302	train	0.1318	0.1235	-0.0083					
1303	train	0.1130	0.1333	0.0203					
1304	train	0.1211	0.1255	0.0044					
1305	train	0.1189	0.1231	0.0042					
1306	test	0.1020	0.1106	0.0086					
1307	test	0.0970	0.1043	0.0074					
1308	train	0.0995	0.0953	-0.0042					
1309	train	0.1011	0.1009	-0.0002					
1310	train	0.0964	0.0992	0.0028					
1311	test	0.1084	0.1072	-0.0013					
1312	test	0.0913	0.0887	-0.0025					
1313	test	0.0970	0.1106	0.0136					
1314	train	0.1045	0.1106	0.0061					
1315	test	0.1210	0.1285	0.0075					
1316	train	0.1202	0.1106	-0.0096					
1317	train	0.1214	0.1182	-0.0032					
1318	test	0.1217	0.1197	-0.0021					
1319	train	0.1218	0.1208	-0.0010					
1320	train	0.1202	0.1080	-0.0122					
1321	train	0.1145	0.0975	-0.0170					
1322	train	0.1106	0.1097	-0.0009					
1323	train	0.1044	0.1036	-0.0008					
1324	train	0.1065	0.1156	0.0091					
1325	train	0.1064	0.1213	0.0149					
1326	train	0.0809	0.0803	-0.0007					
1327	train	0.1134	0.1182	0.0048					
1328	train	0.0935	0.0975	0.0040					
1329	train	0.1127	0.1090	-0.0038					
1330	train	0.1191	0.1110	-0.0081					
1331	test	0.1046	0.1097	0.0051					
1332	test	0.1189	0.1110	-0.0079					
1333	train	0.0965	0.0927	-0.0038					
1334	train	0.0887	0.1080	0.0193					
1335	test	0.1168	0.1195	0.0027					
1336	train	0.0635	0.0797	0.0162					
1337	train	0.1236	0.1228	-0.0008					
1338	train	0.1228	0.1023	-0.0205					
1339	train	0.1221	0.1051	-0.0170					
1340	train	0.0741	0.0878	0.0137					
1341	train	0.0766	0.0833	0.0067					
1342	train	0.1207	0.1023	-0.0184					
1343	train	0.0580	0.0797	0.0217					
1344	train	0.1106	0.1057	-0.0050					
1345	train	0.0934	0.0984	0.0050					
1346	train	0.1106	0.1010	-0.0096					
1347	train	0.1076	0.1001	-0.0075					
1348	train	0.1060	0.1001	-0.0059					
1349	train	0.1060	0.1017	-0.0043					
1350	test	0.1100	0.1087	-0.0014					
1351	train	0.1108	0.1156	0.0048					
1352	train	0.0749	0.0734	-0.0015					
1353	train	0.1262	0.1006	-0.0256					
1354	train	0.1443	0.1137	-0.0306					
1355	train	0.1353	0.1137	-0.0216					
1356	train	0.1129	0.1222	0.0093					
1357	train	0.1252	0.1172	-0.0080					
1358	train	0.1216	0.1185	-0.0032					
1359	test	0.1048	0.1044	-0.0004					
1360	train	0.0984	0.0988	0.0004					
1361	train	0.1016	0.0910	-0.0106					
1362	test	0.1026	0.0962	-0.0064					
1363	test	0.0996	0.0944	-0.0052					
1364	train	0.1128	0.1019	-0.0109					
1365	train	0.0933	0.0861	-0.0072					
1366	train	0.0998	0.1044	0.0045					
1367	train	0.1071	0.1044	-0.0028					
1368	test	0.1245	0.1168	-0.0076					
1369	test	0.1243	0.1044	-0.0200					
1370	test	0.1257	0.1073	-0.0184					
1371	train	0.1261	0.1126	-0.0135					
1372	train	0.1262	0.1136	-0.0126					
1373	train	0.1236	0.0991	-0.0245					
1374	train	0.1182	0.0913	-0.0269					
1375	train	0.1139	0.1036	-0.0103					
1376	test	0.1066	0.0981	-0.0085					
1377	train	0.1087	0.1091	0.0004					
1378	train	0.1111	0.1095	-0.0017					
1379	train	0.0829	0.0779	-0.0049					
1380	train	0.1178	0.1113	-0.0065					
1381	train	0.0966	0.0929	-0.0038					
1382	test	0.1167	0.1039	-0.0129					
1383	test	0.1221	0.1055	-0.0166					
1384	test	0.1062	0.1050	-0.0012					
1385	train	0.1232	0.1055	-0.0177					
1386	train	0.0989	0.0891	-0.0099					
1387	train	0.0910	0.1040	0.0130					
1388	test	0.1192	0.1095	-0.0097					
1389	test	0.0651	0.0776	0.0125					
1390	train	0.1278	0.1160	-0.0118					
1391	test	0.1241	0.0980	-0.0261					
1392	train	0.0761	0.0849	0.0088					
1393	train	0.0788	0.0808	0.0020					
1394	train	0.1241	0.0980	-0.0261					
1395	train	0.0593	0.0776	0.0183					
1396	train	0.1128	0.1014	-0.0114					
1397	test	0.0938	0.0948	0.0010					
1398	train	0.1125	0.0972	-0.0153					
1399	train	0.1101	0.0965	-0.0136					
1400	train	0.1084	0.0965	-0.0119					
1401	train	0.1088	0.0975	-0.0113					
1402	train	0.1125	0.1039	-0.0086					
1403	test	0.1126	0.1102	-0.0024					
1404	train	0.0760	0.0739	-0.0021					
1405	train	0.1484	0.1280	-0.0204					
1406	test	0.1411	0.1280	-0.0131					
1407	train	0.1078	0.1451	0.0374					
1408	train	0.1355	0.1291	-0.0064					
1409	train	0.1271	0.1324	0.0053					
1410	train	0.1134	0.1116	-0.0018					
1411	train	0.0996	0.1084	0.0087					
1412	train	0.1086	0.0969	-0.0117					
1413	train	0.1076	0.1014	-0.0062					
1414	train	0.1130	0.1002	-0.0128					
1415	train	0.1204	0.1069	-0.0135					
1416	train	0.0974	0.0911	-0.0064					
1417	train	0.1080	0.1116	0.0036					
1418	train	0.1125	0.1116	-0.0009					
1419	test	0.1280	0.1240	-0.0040					
1420	train	0.1451	0.1116	-0.0335					
1421	train	0.1485	0.1182	-0.0303					
1422	train	0.1494	0.1195	-0.0299					
1423	test	0.1408	0.1205	-0.0203					
1424	test	0.1359	0.1077	-0.0282					
1425	train	0.1373	0.0989	-0.0383					
1426	train	0.1230	0.1108	-0.0122					
1427	train	0.1127	0.1076	-0.0051					
1428	train	0.1145	0.1179	0.0035					
1429	test	0.1181	0.1163	-0.0018					
1430	train	0.0901	0.0823	-0.0078					
1431	train	0.1260	0.1167	-0.0093					
1432	train	0.1085	0.0977	-0.0107					
1433	train	0.1211	0.1080	-0.0132					
1434	train	0.1275	0.1099	-0.0177					
1435	test	0.1073	0.1090	0.0017					
1436	train	0.1276	0.1099	-0.0178					
1437	train	0.1053	0.0927	-0.0127					
1438	train	0.0974	0.1092	0.0119					
1439	train	0.1177	0.1193	0.0016					
1440	train	0.0717	0.0819	0.0103					
1441	train	0.1354	0.1261	-0.0093					
1442	train	0.1398	0.1027	-0.0370					
1443	train	0.1404	0.1053	-0.0351					
1444	train	0.0864	0.0891	0.0027					
1445	train	0.0936	0.0851	-0.0086					
1446	train	0.1101	0.1027	-0.0074					
1447	train	0.0678	0.0819	0.0141					
1448	train	0.1168	0.1053	-0.0114					
1449	train	0.0915	0.0989	0.0074					
1450	train	0.1217	0.1013	-0.0204					
1451	test	0.1161	0.1010	-0.0150					
1452	train	0.1131	0.1010	-0.0121					
1453	train	0.1157	0.1021	-0.0136					
1454	train	0.1194	0.1104	-0.0090					
1455	train	0.1177	0.1188	0.0010					
1456	train	0.0730	0.0722	-0.0008					
1457	test	0.1199	0.1086	-0.0113					
1458	test	0.1302	0.1247	-0.0055					
1459	train	0.1224	0.1247	0.0023					
1460	train	0.0985	0.1325	0.0340					
1461	train	0.1168	0.1264	0.0096					
1462	train	0.1149	0.1273	0.0124					
1463	test	0.0978	0.1140	0.0162					
1464	train	0.0875	0.1088	0.0213					
1465	train	0.0920	0.1009	0.0089					
1466	train	0.0924	0.1054	0.0130					
1467	test	0.0935	0.1037	0.0102					
1468	train	0.1054	0.1100	0.0047					
1469	train	0.0866	0.0942	0.0076					
1470	train	0.0934	0.1140	0.0206					
1471	train	0.0990	0.1140	0.0150					
1472	train	0.1191	0.1252	0.0062					
1473	train	0.1174	0.1140	-0.0033					
1474	train	0.1193	0.1165	-0.0028					
1475	train	0.1197	0.1211	0.0015					
1476	train	0.1199	0.1220	0.0021					
1477	train	0.1199	0.1220	0.0021					
1478	train	0.1140	0.1078	-0.0062					
1479	test	0.1135	0.0988	-0.0147					
1480	train	0.1063	0.1131	0.0068					
1481	train	0.0981	0.1080	0.0099					
1482	test	0.0989	0.1132	0.0143					
1483	train	0.1027	0.1180	0.0153					
1484	train	0.0749	0.0872	0.0122					
1485	train	0.1148	0.1207	0.0060					
1486	train	0.0924	0.1032	0.0108					
1487	train	0.1062	0.1120	0.0058					
1488	test	0.1119	0.1139	0.0021					
1489	train	0.0956	0.1127	0.0171					
1490	train	0.1124	0.1139	0.0015					
1491	train	0.0979	0.0978	-0.0001					
1492	train	0.0872	0.1102	0.0231					
1493	train	0.1075	0.1177	0.0102					
1494	train	0.0601	0.0871	0.0271					
1495	train	0.1183	0.1240	0.0057					
1496	train	0.1181	0.1064	-0.0117					
1497	train	0.0704	0.0924	0.0220					
1498	train	0.0746	0.0899	0.0154					
1499	train	0.1163	0.1064	-0.0100					
1500	train	0.0552	0.0871	0.0319					
1501	train	0.1018	0.1093	0.0075					
1502	train	0.0823	0.1025	0.0202					
1503	train	0.1047	0.1047	-0.0001					
1504	train	0.1067	0.1043	-0.0024					
1505	train	0.1057	0.1043	-0.0014					
1506	train	0.1046	0.1052	0.0006					
1507	train	0.1050	0.1113	0.0063					
1508	train	0.1030	0.1174	0.0144					
1509	train	0.0636	0.0812	0.0176					
1510	train	0.1233	0.1013	-0.0220					
1511	train	0.1373	0.1126	-0.0248					
1512	train	0.1321	0.1126	-0.0195					
1513	train	0.1154	0.1198	0.0044					
1514	test	0.1225	0.1156	-0.0069					
1515	train	0.1230	0.1169	-0.0060					
1516	train	0.1063	0.1047	-0.0016					
1517	train	0.1005	0.1000	-0.0005					
1518	train	0.1037	0.0932	-0.0105					
1519	train	0.1048	0.0975	-0.0073					
1520	train	0.1002	0.0962	-0.0040					
1521	test	0.1116	0.1027	-0.0088					
1522	train	0.0950	0.0883	-0.0067					
1523	train	0.1013	0.1047	0.0034					
1524	train	0.1082	0.1047	-0.0035					
1525	test	0.1067	0.1155	0.0088					
1526	train	0.1224	0.1047	-0.0177					
1527	train	0.1232	0.1072	-0.0159					
1528	train	0.1231	0.1119	-0.0113					
1529	train	0.1232	0.1129	-0.0103					
1530	train	0.1221	0.1001	-0.0221					
1531	train	0.1169	0.0929	-0.0240					
1532	train	0.1155	0.1041	-0.0114					
1533	train	0.1086	0.0994	-0.0092					
1534	test	0.1109	0.1089	-0.0020					
1535	train	0.1130	0.1092	-0.0038					
1536	train	0.0844	0.0815	-0.0030					
1537	train	0.1130	0.1105	-0.0025					
1538	train	0.0969	0.0949	-0.0021					
1539	train	0.1153	0.1040	-0.0112					
1540	train	0.1197	0.1055	-0.0143					
1541	test	0.1078	0.1051	-0.0026					
1542	train	0.1213	0.1055	-0.0158					
1543	train	0.0981	0.0910	-0.0071					
1544	train	0.0914	0.1043	0.0128					
1545	train	0.1201	0.1091	-0.0110					
1546	test	0.0660	0.0811	0.0151					
1547	train	0.1249	0.1148	-0.0101					
1548	train	0.1220	0.0990	-0.0231					
1549	test	0.0773	0.0874	0.0101					
1550	test	0.0802	0.0838	0.0037					
1551	train	0.1226	0.0990	-0.0236					
1552	train	0.0605	0.0811	0.0206					
1553	test	0.1145	0.1019	-0.0126					
1554	train	0.0962	0.0959	-0.0002					
1555	train	0.1136	0.0981	-0.0155					
1556	test	0.1102	0.0975	-0.0127					
1557	test	0.1087	0.0975	-0.0112					
1558	test	0.1091	0.0986	-0.0105					
1559	train	0.1132	0.1042	-0.0089					
1560	train	0.1132	0.1098	-0.0034					
1561	train	0.0792	0.0753	-0.0039					
1562	train	0.1275	0.1086	-0.0188					
1563	train	0.1443	0.1247	-0.0196					
1564	train	0.1358	0.1247	-0.0111					
1565	train	0.1118	0.1325	0.0207					
1566	train	0.1260	0.1264	0.0004					
1567	train	0.1233	0.1273	0.0040					
1568	train	0.1069	0.1140	0.0071					
1569	train	0.1000	0.1088	0.0088					
1570	train	0.1031	0.1009	-0.0022					
1571	test	0.1049	0.1054	0.0005					
1572	test	0.1012	0.1037	0.0025					
1573	test	0.1136	0.1100	-0.0036					
1574	train	0.0951	0.0942	-0.0008					
1575	train	0.1019	0.1140	0.0121					
1576	train	0.1088	0.1140	0.0052					
1577	train	0.1244	0.1252	0.0009					
1578	train	0.1259	0.1140	-0.0119					
1579	train	0.1271	0.1165	-0.0106					
1580	train	0.1273	0.1211	-0.0062					
1581	train	0.1275	0.1220	-0.0055					
1582	train	0.1250	0.1078	-0.0172					
1583	train	0.1193	0.0988	-0.0205					
1584	train	0.1159	0.1131	-0.0027					
1585	train	0.1087	0.1080	-0.0007					
1586	train	0.1140	0.1132	-0.0008					
1587	train	0.1148	0.1180	0.0032					
1588	train	0.0847	0.0872	0.0024					
1589	train	0.1181	0.1207	0.0026					
1590	train	0.0976	0.1032	0.0056					
1591	train	0.1176	0.1120	-0.0055					
1592	train	0.1237	0.1139	-0.0098					
1593	train	0.1082	0.1127	0.0044					
1594	train	0.1245	0.1139	-0.0106					
1595	train	0.0989	0.0978	-0.0011					
1596	test	0.0911	0.1102	0.0191					
1597	train	0.1209	0.1177	-0.0033					
1598	train	0.0662	0.0871	0.0210					
1599	train	0.1286	0.1240	-0.0046					
1600	train	0.1279	0.1064	-0.0215					
1601	train	0.0825	0.0924	0.0099					
1602	train	0.0805	0.0899	0.0095					
1603	train	0.1256	0.1064	-0.0193					
1604	train	0.0607	0.0871	0.0264					
1605	train	0.1143	0.1093	-0.0050					
1606	train	0.0969	0.1025	0.0056					
1607	train	0.1145	0.1047	-0.0098					
1608	train	0.1111	0.1043	-0.0069					
1609	test	0.1094	0.1043	-0.0051					
1610	train	0.1101	0.1052	-0.0049					
1611	test	0.1138	0.1113	-0.0025					
1612	train	0.1130	0.1174	0.0044					
1613	train	0.0756	0.0812	0.0056					
1614	train	0.1389	0.1107	-0.0283					
1615	test	0.1326	0.1107	-0.0219					
1616	train	0.1051	0.1168	0.0117					
1617	train	0.1257	0.1133	-0.0124					
1618	train	0.1238	0.1148	-0.0090					
1619	test	0.1073	0.1041	-0.0032					
1620	train	0.0981	0.1001	0.0019					
1621	train	0.1042	0.0942	-0.0101					
1622	test	0.1040	0.0978	-0.0062					
1623	train	0.1024	0.0969	-0.0055					
1624	train	0.1144	0.1025	-0.0119					
1625	train	0.0956	0.0896	-0.0060					
1626	train	0.1025	0.1041	0.0017					
1627	train	0.1074	0.1041	-0.0033					
1628	train	0.1217	0.1135	-0.0082					
1629	train	0.1259	0.1041	-0.0217					
1630	train	0.1274	0.1063	-0.0211					
1631	train	0.1276	0.1102	-0.0174					
1632	train	0.1278	0.1112	-0.0166					
1633	train	0.1246	0.0999	-0.0247					
1634	train	0.1197	0.0936	-0.0261					
1635	test	0.1166	0.1038	-0.0128					
1636	train	0.1092	0.0998	-0.0094					
1637	train	0.1116	0.1043	-0.0073					
1638	train	0.1116	0.1081	-0.0035					
1639	train	0.0852	0.0839	-0.0013					
1640	train	0.1178	0.1089	-0.0089					
1641	train	0.0982	0.0958	-0.0024					
1642	train	0.1154	0.1031	-0.0123					
1643	test	0.1208	0.1045	-0.0164					
1644	test	0.1059	0.1046	-0.0014					
1645	train	0.1221	0.1045	-0.0176					
1646	train	0.0990	0.0916	-0.0074					
1647	train	0.0924	0.1036	0.0112					
1648	train	0.1208	0.1077	-0.0130					
1649	train	0.0665	0.0834	0.0168					
1650	train	0.1279	0.1128	-0.0151					
1651	train	0.1283	0.0989	-0.0294					
1652	test	0.1278	0.1010	-0.0269					
1653	train	0.0847	0.0881	0.0034					
1654	train	0.0802	0.0857	0.0055					
1655	train	0.1258	0.0989	-0.0268					
1656	train	0.0612	0.0834	0.0222					
1657	train	0.1133	0.1016	-0.0118					
1658	train	0.0949	0.0961	0.0012					
1659	train	0.1186	0.0980	-0.0206					
1660	train	0.1114	0.0976	-0.0138					
1661	train	0.1098	0.0976	-0.0122					
1662	train	0.1107	0.0986	-0.0121					
1663	train	0.1140	0.1035	-0.0105					
1664	train	0.1126	0.1085	-0.0042					
1665	test	0.0720	0.0788	0.0068					
1666	train	0.1556	0.1303	-0.0253					
1667	train	0.1475	0.1303	-0.0172					
1668	train	0.1198	0.1461	0.0263					
1669	train	0.1349	0.1311	-0.0039					
1670	test	0.1293	0.1340	0.0047					
1671	train	0.1178	0.1144	-0.0034					
1672	train	0.1077	0.1113	0.0036					
1673	train	0.1161	0.1004	-0.0158					
1674	train	0.1167	0.1045	-0.0122					
1675	train	0.1155	0.1033	-0.0122					
1676	test	0.1272	0.1094	-0.0178					
1677	train	0.1036	0.0940	-0.0097					
1678	test	0.1129	0.1144	0.0015					
1679	train	0.1193	0.1144	-0.0049					
1680	train	0.1385	0.1295	-0.0090					
1681	train	0.1407	0.1144	-0.0263					
1682	train	0.1420	0.1206	-0.0214					
1683	test	0.1425	0.1218	-0.0207					
1684	train	0.1428	0.1226	-0.0201					
1685	train	0.1419	0.1104	-0.0315					
1686	train	0.1313	0.1015	-0.0298					
1687	train	0.1307	0.1135	-0.0172					
1688	train	0.1213	0.1104	-0.0108					
1689	train	0.1265	0.1202	-0.0063					
1690	train	0.1267	0.1185	-0.0081					
1691	train	0.1012	0.0859	-0.0153					
1692	train	0.1346	0.1192	-0.0153					
1693	train	0.1093	0.1012	-0.0080					
1694	test	0.1258	0.1106	-0.0152					
1695	train	0.1322	0.1125	-0.0197					
1696	train	0.1151	0.1113	-0.0038					
1697	test	0.1321	0.1125	-0.0196					
1698	train	0.1054	0.0961	-0.0093					
1699	train	0.0981	0.1112	0.0131					
1700	test	0.1282	0.1215	-0.0067					
1701	train	0.0760	0.0858	0.0097					
1702	test	0.1371	0.1279	-0.0093					
1703	train	0.1392	0.1055	-0.0337					
1704	train	0.1393	0.1079	-0.0314					
1705	train	0.0943	0.0923	-0.0019					
1706	test	0.0903	0.0887	-0.0017					
1707	train	0.1096	0.1055	-0.0041					
1708	train	0.0703	0.0858	0.0154					
1709	train	0.1237	0.1078	-0.0158					
1710	train	0.1053	0.1017	-0.0036					
1711	train	0.1298	0.1039	-0.0259					
1712	train	0.1195	0.1036	-0.0159					
1713	test	0.1163	0.1036	-0.0127					
1714	test	0.1177	0.1047	-0.0130					
1715	train	0.1197	0.1127	-0.0070					
1716	train	0.1203	0.1207	0.0004					
1717	train	0.0884	0.0756	-0.0129					
1718	train	0.1428	0.1095	-0.0333					
1719	train	0.1561	0.1368	-0.0193					
1720	test	0.1496	0.1368	-0.0128					
1721	train	0.1176	0.1552	0.0375					
1722	train	0.1383	0.1364	-0.0019					
1723	train	0.1345	0.1397	0.0053					
1724	train	0.1263	0.1175	-0.0088					
1725	train	0.1114	0.1140	0.0026					
1726	train	0.1217	0.1017	-0.0201					
1727	test	0.1206	0.1060	-0.0146					
1728	test	0.1265	0.1050	-0.0215					
1729	train	0.1325	0.1115	-0.0210					
1730	train	0.1111	0.0943	-0.0168					
1731	train	0.1212	0.1175	-0.0037					
1732	test	0.1274	0.1175	-0.0099					
1733	train	0.1232	0.1340	0.0108					
1734	test	0.1578	0.1175	-0.0403					
1735	train	0.1615	0.1242	-0.0372					
1736	train	0.1624	0.1255	-0.0369					
1737	train	0.1467	0.1265	-0.0202					
1738	test	0.1541	0.1125	-0.0417					
1739	train	0.1506	0.1024	-0.0482					
1740	train	0.1368	0.1166	-0.0202					
1741	train	0.1257	0.1132	-0.0125					
1742	train	0.1281	0.1236	-0.0045					
1743	train	0.1303	0.1268	-0.0035					
1744	train	0.1032	0.0856	-0.0176					
1745	train	0.1269	0.1229	-0.0040					
1746	test	0.1142	0.1028	-0.0115					
1747	train	0.1312	0.1124	-0.0187					
1748	train	0.1391	0.1147	-0.0243					
1749	test	0.1186	0.1134	-0.0053					
1750	train	0.1367	0.1147	-0.0220					
1751	train	0.1210	0.0964	-0.0246					
1752	train	0.1000	0.1127	0.0127					
1753	train	0.1307	0.1247	-0.0061					
1754	test	0.0849	0.0852	0.0003					
1755	test	0.1404	0.1320	-0.0085					
1756	train	0.1412	0.1069	-0.0343					
1757	train	0.0995	0.0925	-0.0070					
1758	train	0.1064	0.0884	-0.0180					
1759	test	0.1097	0.1069	-0.0028					
1760	train	0.0812	0.0852	0.0040					
1761	train	0.1256	0.1095	-0.0162					
1762	train	0.1044	0.1025	-0.0019					
1763	test	0.1349	0.1049	-0.0300					
1764	train	0.1190	0.1047	-0.0142					
1765	test	0.1164	0.1047	-0.0117					
1766	train	0.1187	0.1060	-0.0128					
1767	train	0.1241	0.1147	-0.0094					
1768	test	0.1251	0.1234	-0.0017					
1769	test	0.0877	0.0742	-0.0134					
1770	train	0.1417	0.1095	-0.0322					
1771	train	0.1501	0.1368	-0.0133					
1772	test	0.1438	0.1368	-0.0070					
1773	train	0.1119	0.1552	0.0433					
1774	test	0.1379	0.1364	-0.0016					
1775	train	0.1335	0.1397	0.0063					
1776	train	0.1204	0.1175	-0.0029					
1777	train	0.1053	0.1140	0.0087					
1778	train	0.1163	0.1017	-0.0146					
1779	test	0.1153	0.1060	-0.0093					
1780	train	0.1206	0.1050	-0.0156					
1781	train	0.1273	0.1115	-0.0158					
1782	train	0.1053	0.0943	-0.0110					
1783	train	0.1156	0.1175	0.0019					
1784	train	0.1214	0.1175	-0.0039					
1785	train	0.1234	0.1340	0.0106					
1786	train	0.1518	0.1175	-0.0343					
1787	train	0.1555	0.1242	-0.0313					
1788	train	0.1566	0.1255	-0.0311					
1789	train	0.1451	0.1265	-0.0186					
1790	train	0.1488	0.1125	-0.0363					
1791	test	0.1449	0.1024	-0.0426					
1792	train	0.1311	0.1166	-0.0145					
1793	test	0.1198	0.1132	-0.0066					
1794	train	0.1226	0.1236	0.0011					
1795	train	0.1248	0.1268	0.0020					
1796	train	0.0972	0.0856	-0.0116					
1797	train	0.1264	0.1229	-0.0036					
1798	test	0.1134	0.1028	-0.0106					
1799	train	0.1251	0.1124	-0.0127					
1800	train	0.1350	0.1147	-0.0203					
1801	test	0.1127	0.1134	0.0007					
1802	train	0.1315	0.1147	-0.0168					
1803	test	0.1209	0.0964	-0.0246					
1804	train	0.1006	0.1127	0.0122					
1805	train	0.1250	0.1247	-0.0003					
1806	train	0.0790	0.0852	0.0062					
1807	train	0.1394	0.1320	-0.0075					
1808	train	0.1411	0.1069	-0.0342					
1809	train	0.0939	0.0925	-0.0014					
1810	train	0.1009	0.0884	-0.0125					
1811	train	0.1102	0.1069	-0.0033					
1812	train	0.0757	0.0852	0.0095					
1813	test	0.1214	0.1095	-0.0120					
1814	train	0.0987	0.1025	0.0038					
1815	train	0.1291	0.1049	-0.0242					
1816	test	0.1188	0.1047	-0.0141					
1817	train	0.1164	0.1047	-0.0116					
1818	test	0.1185	0.1060	-0.0125					
1819	train	0.1235	0.1147	-0.0088					
1820	train	0.1228	0.1234	0.0006					
1821	test	0.0813	0.0742	-0.0070					
1822	train	0.1533	0.1204	-0.0329					
1823	train	0.1441	0.1204	-0.0237					
1824	train	0.1234	0.1335	0.0101					
1825	train	0.1298	0.1235	-0.0063					
1826	train	0.1253	0.1256	0.0003					
1827	test	0.1090	0.1055	-0.0035					
1828	train	0.1049	0.0978	-0.0071					
1829	train	0.1068	0.0870	-0.0198					
1830	test	0.1088	0.0942	-0.0146					
1831	train	0.1023	0.0920	-0.0103					
1832	train	0.1156	0.1021	-0.0135					
1833	test	0.0973	0.0819	-0.0154					
1834	test	0.1035	0.1055	0.0020					
1835	train	0.1122	0.1055	-0.0067					
1836	test	0.1284	0.1273	-0.0012					
1837	train	0.1282	0.1055	-0.0227					
1838	train	0.1292	0.1146	-0.0146					
1839	train	0.1295	0.1165	-0.0130					
1840	train	0.1296	0.1179	-0.0117					
1841	train	0.1285	0.1027	-0.0258					
1842	train	0.1206	0.0921	-0.0285					
1843	train	0.1182	0.1047	-0.0135					
1844	train	0.1122	0.0971	-0.0151					
1845	train	0.1144	0.1116	-0.0027					
1846	train	0.1166	0.1185	0.0019					
1847	test	0.0866	0.0708	-0.0158					
1848	train	0.1197	0.1149	-0.0048					
1849	train	0.0991	0.0895	-0.0096					
1850	train	0.1211	0.1042	-0.0169					
1851	test	0.1269	0.1064	-0.0205					
1852	train	0.1119	0.1059	-0.0060					
1853	train	0.1279	0.1064	-0.0215					
1854	test	0.1005	0.0847	-0.0158					
1855	train	0.0925	0.1044	0.0119					
1856	train	0.1257	0.1165	-0.0092					
1857	test	0.0678	0.0698	0.0020					
1858	test	0.1328	0.1207	-0.0121					
1859	test	0.1309	0.0967	-0.0342					
1860	train	0.1297	0.1001	-0.0296					
1861	train	0.0789	0.0800	0.0011					
1862	test	0.0809	0.0743	-0.0067					
1863	train	0.1281	0.0967	-0.0314					
1864	train	0.0613	0.0698	0.0085					
1865	train	0.1183	0.1011	-0.0173					
1866	train	0.1004	0.0926	-0.0078					
1867	train	0.1189	0.0958	-0.0231					
1868	train	0.1129	0.0948	-0.0181					
1869	train	0.1107	0.0948	-0.0159					
1870	train	0.1119	0.0962	-0.0156					
1871	train	0.1173	0.1043	-0.0129					
1872	train	0.1181	0.1124	-0.0056					
1873	train	0.0870	0.0652	-0.0217					
1874	train	0.1151	0.0972	-0.0178					
1875	test	0.1301	0.1196	-0.0106					
1876	train	0.1249	0.1196	-0.0053					
1877	train	0.1138	0.1197	0.0059					
1878	train	0.1157	0.1221	0.0064					
1879	train	0.1211	0.1279	0.0068					
1880	train	0.1025	0.1124	0.0099					
1881	train	0.1038	0.1124	0.0086					
1882	train	0.0975	0.1012	0.0037					
1883	train	0.0974	0.0929	-0.0045					
1884	train	0.0982	0.0924	-0.0058					
1885	train	0.0950	0.0963	0.0013					
1886	train	0.1086	0.0984	-0.0101					
1887	train	0.0925	0.0920	-0.0005					
1888	train	0.0979	0.1124	0.0145					
1889	train	0.1039	0.1124	0.0086					
1890	train	0.1099	0.1285	0.0186					
1891	train	0.1164	0.1124	-0.0039					
1892	test	0.1176	0.1192	0.0016					
1893	train	0.1180	0.1205	0.0025					
1894	train	0.1181	0.1215	0.0034					
1895	train	0.1154	0.0991	-0.0164					
1896	train	0.1116	0.1000	-0.0116					
1897	test	0.1115	0.1115	0.0000					
1898	train	0.1067	0.1004	-0.0062					
1899	train	0.1071	0.1116	0.0044					
1900	test	0.1103	0.1170	0.0067					
1901	train	0.0817	0.0743	-0.0074					
1902	test	0.1091	0.1147	0.0056					
1903	test	0.0951	0.0962	0.0011					
1904	train	0.1152	0.1071	-0.0082					
1905	train	0.1175	0.1087	-0.0088					
1906	test	0.1074	0.1076	0.0002					
1907	train	0.1172	0.1087	-0.0085					
1908	train	0.0917	0.0924	0.0007					
1909	train	0.0888	0.1176	0.0288					
1910	train	0.1197	0.1205	0.0008					
1911	test	0.0639	0.0739	0.0100					
1912	test	0.1174	0.1201	0.0028					
1913	train	0.1176	0.1201	0.0025					
1914	train	0.1160	0.0945	-0.0215					
1915	train	0.0843	0.0816	-0.0028					
1916	train	0.0777	0.0773	-0.0004					
1917	test	0.1009	0.0945	-0.0064					
1918	train	0.0580	0.0739	0.0159					
1919	train	0.1130	0.1041	-0.0090					
1920	train	0.1153	0.1041	-0.0113					
1921	test	0.0906	0.0917	0.0011					
1922	train	0.0898	0.0917	0.0019					
1923	test	0.1067	0.0942	-0.0125					
1924	test	0.1065	0.1085	0.0020					
1925	train	0.1056	0.1085	0.0029					
1926	train	0.1056	0.1101	0.0045					
1927	train	0.1086	0.1120	0.0034					
1928	train	0.1089	0.1140	0.0051					
1929	train	0.0800	0.0754	-0.0047					
1930	test	0.1729	0.1419	-0.0310					
1931	train	0.1615	0.1419	-0.0196					
1932	train	0.1336	0.1596	0.0259					
1933	test	0.1407	0.1394	-0.0012					
1934	train	0.1334	0.1353	0.0019					
1935	train	0.1184	0.1156	-0.0028					
1936	train	0.1160	0.1058	-0.0102					
1937	train	0.1173	0.0915	-0.0258					
1938	train	0.1203	0.0998	-0.0205					
1939	train	0.1100	0.0973	-0.0128					
1940	train	0.1256	0.1085	-0.0172					
1941	train	0.1052	0.0840	-0.0212					
1942	train	0.1117	0.1156	0.0039					
1943	train	0.1226	0.1156	-0.0070					
1944	train	0.1363	0.1412	0.0049					
1945	train	0.1383	0.1156	-0.0227					
1946	train	0.1390	0.1261	-0.0129					
1947	test	0.1391	0.1279	-0.0113					
1948	train	0.1393	0.1293	-0.0100					
1949	test	0.1400	0.1096	-0.0304					
1950	train	0.1280	0.0956	-0.0324					
1951	train	0.1281	0.1144	-0.0137					
1952	test	0.1232	0.1049	-0.0183					
1953	train	0.1255	0.1213	-0.0042					
1954	train	0.1280	0.1298	0.0018					
1955	train	0.0954	0.0712	-0.0243					
1956	train	0.1275	0.1278	0.0003					
1957	train	0.1066	0.0953	-0.0113					
1958	test	0.1334	0.1110	-0.0223					
1959	test	0.1397	0.1144	-0.0253					
1960	train	0.1218	0.1126	-0.0092					
1961	train	0.1417	0.1144	-0.0274					
1962	test	0.1047	0.0874	-0.0174					
1963	train	0.0960	0.1089	0.0129					
1964	train	0.1378	0.1263	-0.0114					
1965	test	0.0734	0.0698	-0.0036					
1966	test	0.1434	0.1320	-0.0114					
1967	test	0.1347	0.1020	-0.0327					
1968	test	0.1387	0.1059	-0.0328					
1969	train	0.0859	0.0818	-0.0041					
1970	train	0.0870	0.0751	-0.0119					
1971	train	0.1378	0.1020	-0.0358					
1972	train	0.0667	0.0698	0.0031					
1973	test	0.1313	0.1070	-0.0244					
1974	train	0.1126	0.0964	-0.0162					
1975	train	0.1310	0.0999	-0.0310					
1976	train	0.1190	0.0992	-0.0198					
1977	test	0.1160	0.0992	-0.0168					
1978	train	0.1188	0.1007	-0.0182					
1979	train	0.1253	0.1102	-0.0151					
1980	test	0.1278	0.1198	-0.0080					
1981	train	0.1085	0.0561	-0.0524					
1982	train	0.1438	0.1105	-0.0333					
1983	train	0.1365	0.1105	-0.0260					
1984	train	0.1136	0.1198	0.0062					
1985	train	0.1276	0.1147	-0.0129					
1986	train	0.1272	0.1163	-0.0109					
1987	train	0.1096	0.1013	-0.0083					
1988	train	0.1011	0.0955	-0.0057					
1989	train	0.1049	0.0873	-0.0176					
1990	train	0.1058	0.0930	-0.0128					
1991	train	0.1043	0.0911	-0.0132					
1992	train	0.1179	0.0993	-0.0186					
1993	train	0.0986	0.0831	-0.0156					
1994	train	0.1047	0.1013	-0.0034					
1995	train	0.1116	0.1013	-0.0103					
1996	train	0.1192	0.1147	-0.0045					
1997	train	0.1285	0.1013	-0.0272					
1998	test	0.1297	0.1045	-0.0251					
1999	test	0.1299	0.1101	-0.0198					
2000	train	0.1301	0.1113	-0.0188					
2001	train	0.1261	0.0960	-0.0301					
2002	train	0.1221	0.0886	-0.0335					
2003	train	0.1190	0.1006	-0.0184					
2004	train	0.1115	0.0948	-0.0167					
2005	train	0.1122	0.1065	-0.0057					
2006	train	0.1155	0.1070	-0.0085					
2007	train	0.0864	0.0742	-0.0122					
2008	test	0.1191	0.1085	-0.0106					
2009	train	0.1011	0.0891	-0.0120					
2010	train	0.1197	0.1011	-0.0186					
2011	train	0.1244	0.1027	-0.0217					
2012	train	0.1104	0.1027	-0.0077					
2013	test	0.1254	0.1027	-0.0227					
2014	train	0.0998	0.0855	-0.0142					
2015	train	0.0947	0.1020	0.0073					
2016	train	0.1223	0.1070	-0.0153					
2017	train	0.0682	0.0736	0.0054					
2018	train	0.1304	0.1139	-0.0166					
2019	train	0.1253	0.0951	-0.0302					
2020	train	0.1285	0.0979	-0.0306					
2021	train	0.0796	0.0816	0.0019					
2022	train	0.0822	0.0771	-0.0051					
2023	test	0.1276	0.0951	-0.0325					
2024	train	0.0621	0.0736	0.0115					
2025	train	0.1163	0.0988	-0.0175					
2026	train	0.0944	0.0919	-0.0025					
2027	train	0.1134	0.0946	-0.0189					
2028	train	0.1144	0.0938	-0.0206					
2029	train	0.1126	0.0938	-0.0188					
2030	train	0.1132	0.0948	-0.0184					
2031	train	0.1164	0.1015	-0.0150					
2032	train	0.1163	0.1081	-0.0082					
2033	test	0.0810	0.0688	-0.0121					
2034	train	0.1551	0.1306	-0.0244					
2035	test	0.1479	0.1306	-0.0173					
2036	train	0.1335	0.1309	-0.0026					
2037	train	0.1314	0.1314	0.0001					
2038	train	0.1376	0.1398	0.0022					
2039	train	0.1207	0.1179	-0.0028					
2040	train	0.1157	0.1023	-0.0134					
2041	train	0.1158	0.0905	-0.0253					
2042	train	0.1176	0.0898	-0.0278					
2043	train	0.1102	0.0954	-0.0149					
2044	test	0.1281	0.0981	-0.0300					
2045	train	0.1082	0.0902	-0.0180					
2046	test	0.1152	0.1179	0.0027					
2047	train	0.1215	0.1179	-0.0036					
2048	train	0.1153	0.1388	0.0235					
2049	train	0.1333	0.1179	-0.0154					
2050	train	0.1342	0.1265	-0.0076					
2051	test	0.1342	0.1280	-0.0062					
2052	test	0.1341	0.1292	-0.0048					
2053	train	0.1341	0.0984	-0.0357					
2054	train	0.1246	0.1000	-0.0245					
2055	train	0.1301	0.1168	-0.0132					
2056	train	0.1265	0.1015	-0.0250					
2057	test	0.1261	0.1156	-0.0104					
2058	train	0.1298	0.1296	-0.0002					
2059	train	0.0981	0.0670	-0.0311					
2060	train	0.1202	0.1209	0.0007					
2061	train	0.1087	0.0954	-0.0133					
2062	train	0.1357	0.1089	-0.0268					
2063	train	0.1412	0.1114	-0.0298					
2064	train	0.1306	0.1101	-0.0205					
2065	train	0.1423	0.1114	-0.0309					
2066	train	0.0964	0.0894	-0.0070					
2067	test	0.0963	0.1213	0.0250					
2068	test	0.1413	0.1269	-0.0144					
2069	train	0.0752	0.0658	-0.0094					
2070	train	0.1325	0.1270	-0.0055					
2071	test	0.1272	0.0929	-0.0343					
2072	train	0.1238	0.0964	-0.0274					
2073	train	0.0885	0.0764	-0.0121					
2074	train	0.0893	0.0704	-0.0189					
2075	test	0.1031	0.0929	-0.0102					
2076	test	0.0688	0.0658	-0.0030					
2077	train	0.1378	0.1054	-0.0324					
2078	test	0.1093	0.0892	-0.0202					
2079	train	0.1263	0.0924	-0.0339					
2080	train	0.1179	0.1109	-0.0071					
2081	test	0.1170	0.1109	-0.0062					
2082	train	0.1174	0.1127	-0.0047					
2083	train	0.1213	0.1152	-0.0062					
2084	train	0.1237	0.1177	-0.0060					
2085	train	0.1102	0.0696	-0.0406					
2086	train	0.1361	0.1094	-0.0267					
2087	test	0.1287	0.1094	-0.0193					
2088	train	0.1050	0.1195	0.0145					
2089	train	0.1216	0.1139	-0.0076					
2090	train	0.1193	0.1158	-0.0035					
2091	train	0.1027	0.0998	-0.0029					
2092	train	0.0931	0.0936	0.0004					
2093	train	0.0977	0.0849	-0.0127					
2094	train	0.0978	0.0910	-0.0068					
2095	test	0.0959	0.0891	-0.0068					
2096	train	0.1086	0.0979	-0.0107					
2097	train	0.0915	0.0811	-0.0105					
2098	test	0.0981	0.0998	0.0017					
2099	test	0.1042	0.0998	-0.0044					
2100	train	0.1214	0.1180	-0.0034					
2101	train	0.1220	0.0998	-0.0222					
2102	test	0.1236	0.1074	-0.0162					
2103	train	0.1241	0.1092	-0.0149					
2104	train	0.1242	0.1105	-0.0137					
2105	train	0.1186	0.0981	-0.0204					
2106	train	0.1171	0.0900	-0.0271					
2107	train	0.1115	0.0992	-0.0123					
2108	train	0.1036	0.0930	-0.0106					
2109	train	0.1042	0.1054	0.0012					
2110	train	0.1047	0.1111	0.0063					
2111	train	0.0794	0.0716	-0.0078					
2112	test	0.1169	0.1073	-0.0096					
2113	test	0.0956	0.0869	-0.0087					
2114	train	0.1124	0.0997	-0.0128					
2115	train	0.1175	0.1013	-0.0162					
2116	train	0.1030	0.1016	-0.0014					
2117	train	0.1186	0.1013	-0.0174					
2118	train	0.0984	0.0832	-0.0152					
2119	train	0.0907	0.1010	0.0103					
2120	test	0.1130	0.1098	-0.0032					
2121	train	0.0635	0.0708	0.0073					
2122	test	0.1235	0.1132	-0.0103					
2123	test	0.1218	0.0935	-0.0283					
2124	test	0.1240	0.0965	-0.0275					
2125	train	0.0743	0.0794	0.0051					
2126	test	0.0771	0.0745	-0.0026					
2127	train	0.1214	0.0935	-0.0280					
2128	test	0.0580	0.0708	0.0127					
2129	train	0.1087	0.0974	-0.0113					
2130	train	0.0865	0.0902	0.0038					
2131	train	0.1056	0.0930	-0.0126					
2132	train	0.1099	0.0922	-0.0177					
2133	train	0.1087	0.0922	-0.0165					
2134	train	0.1082	0.0933	-0.0149					
2135	test	0.1096	0.1002	-0.0093					
2136	train	0.1087	0.1072	-0.0016					
2137	train	0.0706	0.0664	-0.0042					
2138	train	0.1386	0.1172	-0.0214					
2139	train	0.1305	0.1172	-0.0133					
2140	train	0.1066	0.1235	0.0169					
2141	train	0.1218	0.1188	-0.0030					
2142	train	0.1190	0.1205	0.0014					
2143	train	0.1010	0.1094	0.0084					
2144	train	0.0943	0.1053	0.0109					
2145	train	0.1002	0.0990	-0.0012					
2146	train	0.1011	0.1024	0.0013					
2147	test	0.0957	0.1017	0.0060					
2148	train	0.1107	0.1072	-0.0036					
2149	train	0.0894	0.0934	0.0040					
2150	train	0.0962	0.1094	0.0132					
2151	train	0.1025	0.1094	0.0069					
2152	train	0.1194	0.1213	0.0020					
2153	train	0.1208	0.1094	-0.0114					
2154	train	0.1214	0.1142	-0.0072					
2155	train	0.1217	0.1154	-0.0063					
2156	train	0.1217	0.1164	-0.0053					
2157	train	0.1206	0.1071	-0.0135					
2158	train	0.1154	0.0995	-0.0159					
2159	test	0.1104	0.1091	-0.0013					
2160	train	0.1022	0.1050	0.0029					
2161	train	0.1058	0.1127	0.0069					
2162	train	0.1068	0.1166	0.0098					
2163	train	0.0830	0.0880	0.0050					
2164	train	0.1170	0.1143	-0.0027					
2165	train	0.0962	0.1009	0.0047					
2166	test	0.1098	0.1074	-0.0024					
2167	train	0.1169	0.1090	-0.0079					
2168	train	0.0989	0.1088	0.0099					
2169	train	0.1167	0.1090	-0.0076					
2170	train	0.0973	0.0957	-0.0016					
2171	train	0.0875	0.1072	0.0197					
2172	train	0.1169	0.1150	-0.0019					
2173	test	0.0644	0.0874	0.0230					
2174	train	0.1241	0.1177	-0.0064					
2175	test	0.1211	0.1032	-0.0179					
2176	test	0.1216	0.1052	-0.0164					
2177	test	0.0761	0.0928	0.0167					
2178	train	0.0779	0.0898	0.0119					
2179	train	0.1043	0.1032	-0.0011					
2180	train	0.0593	0.0874	0.0281					
2181	train	0.1045	0.1057	0.0012					
2182	train	0.0890	0.0999	0.0108					
2183	train	0.1080	0.1018	-0.0063					
2184	train	0.1070	0.1015	-0.0055					
2185	train	0.1059	0.1015	-0.0043					
2186	train	0.1036	0.1026	-0.0010					
2187	test	0.1098	0.1077	-0.0021					
2188	test	0.1092	0.1127	0.0035					
2189	train	0.0645	0.0805	0.0160					
2190	train	0.1721	0.1257	-0.0464					
2191	train	0.1649	0.1257	-0.0392					
2192	train	0.1329	0.1127	-0.0202					
2193	train	0.1463	0.1281	-0.0182					
2194	test	0.1361	0.1278	-0.0083					
2195	train	0.1182	0.1263	0.0081					
2196	train	0.1166	0.1099	-0.0066					
2197	train	0.1273	0.1067	-0.0205					
2198	train	0.1293	0.1128	-0.0165					
2199	train	0.1221	0.1102	-0.0118					
2200	train	0.1356	0.1182	-0.0175					
2201	test	0.1036	0.0963	-0.0073					
2202	train	0.1122	0.1263	0.0141					
2203	train	0.1224	0.1263	0.0039					
2204	train	0.1487	0.1412	-0.0075					
2205	test	0.1394	0.1263	-0.0131					
2206	train	0.1403	0.1292	-0.0110					
2207	train	0.1403	0.1351	-0.0052					
2208	train	0.1405	0.1359	-0.0046					
2209	train	0.1540	0.1158	-0.0382					
2210	train	0.1283	0.1020	-0.0263					
2211	train	0.1281	0.1249	-0.0032					
2212	train	0.1224	0.1088	-0.0136					
2213	train	0.1308	0.1158	-0.0150					
2214	train	0.1292	0.1305	0.0013					
2215	train	0.1072	0.0873	-0.0199					
2216	train	0.1291	0.1381	0.0090					
2217	train	0.1197	0.1121	-0.0076					
2218	train	0.1342	0.1220	-0.0121					
2219	train	0.1405	0.1255	-0.0150					
2220	train	0.1170	0.1223	0.0053					
2221	train	0.1419	0.1255	-0.0164					
2222	train	0.1090	0.1160	0.0070					
2223	test	0.0974	0.1156	0.0182					
2224	train	0.1415	0.1291	-0.0125					
2225	train	0.0805	0.0872	0.0067					
2226	test	0.1462	0.1244	-0.0218					
2227	train	0.1398	0.1133	-0.0265					
2228	test	0.1506	0.1161	-0.0345					
2229	train	0.0995	0.0941	-0.0054					
2230	train	0.0947	0.0909	-0.0038					
2231	train	0.1091	0.1133	0.0042					
2232	train	0.0741	0.0872	0.0131					
2233	train	0.1251	0.1178	-0.0072					
2234	train	0.1169	0.1074	-0.0096					
2235	train	0.1411	0.1100	-0.0311					
2236	test	0.1192	0.1104	-0.0088					
2237	train	0.1157	0.1104	-0.0053					
2238	train	0.1175	0.1114	-0.0061					
2239	train	0.1245	0.1133	-0.0112					
2240	test	0.1264	0.1153	-0.0111					
2241	train	0.1014	0.0421	-0.0592					
2242	train	0.1668	0.1099	-0.0570					
2243	train	0.1568	0.1099	-0.0470					
2244	test	0.1318	0.0990	-0.0328					
2245	train	0.1388	0.1148	-0.0240					
2246	train	0.1321	0.1159	-0.0161					
2247	test	0.1127	0.1135	0.0008					
2248	train	0.1110	0.0980	-0.0129					
2249	train	0.1187	0.0958	-0.0229					
2250	train	0.1207	0.1021	-0.0186					
2251	train	0.1157	0.1004	-0.0153					
2252	train	0.1277	0.1094	-0.0183					
2253	train	0.0996	0.0880	-0.0116					
2254	train	0.1069	0.1135	0.0066					
2255	test	0.1176	0.1135	-0.0041					
2256	train	0.1398	0.1338	-0.0060					
2257	train	0.1342	0.1135	-0.0207					
2258	train	0.1353	0.1220	-0.0133					
2259	train	0.1353	0.1236	-0.0117					
2260	train	0.1376	0.1250	-0.0125					
2261	train	0.1461	0.1100	-0.0361					
2262	train	0.1244	0.0977	-0.0267					
2263	train	0.1219	0.1128	-0.0091					
2264	train	0.1160	0.0976	-0.0184					
2265	train	0.1234	0.1114	-0.0120					
2266	train	0.1218	0.1254	0.0036					
2267	train	0.0991	0.0789	-0.0201					
2268	train	0.1271	0.1238	-0.0033					
2269	test	0.1042	0.1000	-0.0042					
2270	train	0.1313	0.1116	-0.0197					
2271	train	0.1374	0.1143	-0.0231					
2272	train	0.1139	0.1127	-0.0012					
2273	train	0.1384	0.1143	-0.0242					
2274	train	0.1072	0.1060	-0.0013					
2275	train	0.0945	0.1088	0.0143					
2276	test	0.1316	0.1226	-0.0090					
2277	test	0.0766	0.0779	0.0013					
2278	train	0.1407	0.1137	-0.0270					
2279	train	0.1448	0.1035	-0.0413					
2280	train	0.1464	0.1066	-0.0398					
2281	train	0.0905	0.0872	-0.0032					
2282	train	0.0911	0.0820	-0.0091					
2283	train	0.1087	0.1035	-0.0053					
2284	train	0.0702	0.0779	0.0076					
2285	test	0.1217	0.1081	-0.0136					
2286	train	0.1083	0.0987	-0.0096					
2287	train	0.1321	0.1017	-0.0305					
2288	train	0.1165	0.1013	-0.0152					
2289	train	0.1126	0.1013	-0.0113					
2290	train	0.1160	0.1032	-0.0128					
2291	train	0.1233	0.1050	-0.0183					
2292	train	0.1247	0.1069	-0.0178					
2293	train	0.0895	0.0371	-0.0524					
2294	test	0.1233	0.1107	-0.0126					
2295	train	0.1175	0.1107	-0.0068					
2296	train	0.0950	0.1168	0.0218					
2297	train	0.1130	0.1133	0.0002					
2298	test	0.1133	0.1148	0.0015					
2299	train	0.0959	0.1041	0.0082					
2300	train	0.0855	0.1001	0.0146					
2301	train	0.0909	0.0942	0.0032					
2302	test	0.0908	0.0978	0.0069					
2303	train	0.0950	0.0969	0.0019					
2304	train	0.1004	0.1025	0.0021					
2305	train	0.0846	0.0896	0.0050					
2306	train	0.0904	0.1041	0.0137					
2307	train	0.0962	0.1041	0.0079					
2308	train	0.1252	0.1135	-0.0118					
2309	train	0.1151	0.1041	-0.0109					
2310	train	0.1183	0.1063	-0.0120					
2311	train	0.1168	0.1102	-0.0066					
2312	train	0.1175	0.1112	-0.0062					
2313	test	0.1118	0.0999	-0.0118					
2314	train	0.1109	0.0936	-0.0173					
2315	train	0.1043	0.1038	-0.0006					
2316	train	0.0979	0.0998	0.0019					
2317	test	0.0979	0.1043	0.0065					
2318	test	0.1017	0.1081	0.0065					
2319	test	0.0785	0.0839	0.0054					
2320	train	0.1120	0.1089	-0.0031					
2321	train	0.0902	0.0958	0.0055					
2322	train	0.1050	0.1031	-0.0019					
2323	train	0.1098	0.1045	-0.0053					
2324	train	0.0935	0.1046	0.0110					
2325	train	0.1096	0.1045	-0.0051					
2326	test	0.0944	0.0916	-0.0028					
2327	test	0.0882	0.1036	0.0154					
2328	train	0.1042	0.1077	0.0036					
2329	train	0.0586	0.0834	0.0248					
2330	train	0.1141	0.1128	-0.0013					
2331	train	0.1141	0.0989	-0.0151					
2332	train	0.1163	0.1010	-0.0154					
2333	train	0.0700	0.0881	0.0181					
2334	train	0.0740	0.0857	0.0117					
2335	train	0.1163	0.0989	-0.0173					
2336	train	0.0546	0.0834	0.0287					
2337	test	0.0997	0.1016	0.0018					
2338	train	0.0801	0.0961	0.0159					
2339	train	0.1063	0.0980	-0.0083					
2340	test	0.1040	0.0976	-0.0063					
2341	train	0.1034	0.0976	-0.0058					
2342	test	0.1024	0.0986	-0.0038					
2343	test	0.1006	0.1035	0.0029					
2344	train	0.0989	0.1085	0.0095					
2345	train	0.0605	0.0788	0.0183					
2346	train	0.1199	0.0971	-0.0228					
2347	train	0.1299	0.1053	-0.0245					
2348	train	0.1224	0.1053	-0.0171					
2349	test	0.0971	0.1115	0.0144					
2350	train	0.1166	0.1084	-0.0081					
2351	train	0.1137	0.1100	-0.0037					
2352	test	0.0967	0.0997	0.0030					
2353	test	0.0872	0.0958	0.0086					
2354	train	0.0917	0.0900	-0.0017					
2355	train	0.0919	0.0936	0.0018					
2356	train	0.0934	0.0927	-0.0007					
2357	test	0.1030	0.0985	-0.0046					
2358	train	0.0857	0.0863	0.0006					
2359	train	0.0929	0.0997	0.0068					
2360	train	0.0983	0.0997	0.0014					
2361	test	0.1203	0.1089	-0.0113					
2362	train	0.1172	0.0997	-0.0175					
2363	train	0.1194	0.1019	-0.0175					
2364	train	0.1195	0.1057	-0.0138					
2365	train	0.1198	0.1067	-0.0131					
2366	train	0.1136	0.0958	-0.0178					
2367	train	0.1129	0.0902	-0.0227					
2368	train	0.1059	0.0994	-0.0064					
2369	train	0.0972	0.0955	-0.0017					
2370	train	0.0990	0.1001	0.0010					
2371	test	0.0991	0.1038	0.0047					
2372	test	0.0751	0.0804	0.0053					
2373	test	0.1147	0.1044	-0.0103					
2374	train	0.0919	0.0915	-0.0003					
2375	train	0.1069	0.0989	-0.0079					
2376	train	0.1123	0.1002	-0.0121					
2377	train	0.0935	0.1008	0.0073					
2378	test	0.1124	0.1002	-0.0122					
2379	train	0.0972	0.0876	-0.0096					
2380	train	0.0868	0.1002	0.0134					
2381	train	0.1057	0.1035	-0.0022					
2382	train	0.0600	0.0798	0.0197					
2383	train	0.1179	0.1084	-0.0095					
2384	test	0.1183	0.0951	-0.0232					
2385	train	0.0748	0.0845	0.0097					
2386	train	0.0746	0.0821	0.0075					
2387	train	0.1158	0.0951	-0.0208					
2388	train	0.0554	0.0798	0.0243					
2389	train	0.1003	0.0978	-0.0025					
2390	test	0.0803	0.0924	0.0121					
2391	train	0.1004	0.0943	-0.0061					
2392	train	0.1053	0.0940	-0.0113					
2393	train	0.1041	0.0940	-0.0101					
2394	train	0.1029	0.0948	-0.0082					
2395	train	0.1029	0.0996	-0.0033					
2396	test	0.1011	0.1045	0.0034					
2397	train	0.0607	0.0757	0.0150					
2398	train	0.1131	0.1085	-0.0047					
2399	train	0.1254	0.1272	0.0018					
2400	train	0.1193	0.1272	0.0079					
2401	train	0.1027	0.1362	0.0335					
2402	train	0.1113	0.1285	0.0172					
2403	train	0.1095	0.1297	0.0202					
2404	test	0.0928	0.1145	0.0217					
2405	train	0.0878	0.1086	0.0208					
2406	train	0.0900	0.0999	0.0099					
2407	train	0.0913	0.1049	0.0136					
2408	train	0.0882	0.1032	0.0150					
2409	train	0.0992	0.1103	0.0111					
2410	train	0.0824	0.0927	0.0102					
2411	test	0.0880	0.1145	0.0265					
2412	test	0.0946	0.1145	0.0199					
2413	train	0.1213	0.1271	0.0058					
2414	train	0.1104	0.1145	0.0041					
2415	train	0.1115	0.1173	0.0058					
2416	test	0.1115	0.1226	0.0110					
2417	train	0.1119	0.1235	0.0116					
2418	train	0.1100	0.1076	-0.0024					
2419	train	0.1059	0.0978	-0.0081					
2420	train	0.1009	0.1136	0.0126					
2421	train	0.0940	0.1078	0.0138					
2422	train	0.0970	0.1186	0.0216					
2423	train	0.0983	0.1191	0.0208					
2424	test	0.0732	0.0849	0.0118					
2425	train	0.1059	0.1219	0.0160					
2426	test	0.0862	0.1023	0.0161					
2427	train	0.1027	0.1122	0.0095					
2428	train	0.1074	0.1143	0.0069					
2429	train	0.0954	0.1128	0.0175					
2430	train	0.1083	0.1143	0.0060					
2431	train	0.0926	0.0966	0.0039					
2432	test	0.0827	0.1103	0.0277					
2433	test	0.1071	0.1185	0.0115					
2434	train	0.0581	0.0847	0.0266					
2435	train	0.1135	0.1255	0.0119					
2436	train	0.1133	0.1059	-0.0074					
2437	test	0.0676	0.0918	0.0242					
2438	train	0.0711	0.0878	0.0168					
2439	train	0.1113	0.1059	-0.0054					
2440	train	0.0532	0.0847	0.0315					
2441	train	0.1006	0.1091	0.0085					
2442	train	0.0848	0.1017	0.0169					
2443	train	0.1013	0.1042	0.0029					
2444	test	0.1000	0.1036	0.0036					
2445	train	0.0987	0.1036	0.0049					
2446	train	0.0985	0.1049	0.0063					
2447	train	0.1018	0.1115	0.0097					
2448	train	0.1012	0.1181	0.0169					
2449	train	0.0611	0.0771	0.0161					
2450	test	0.1096	0.1050	-0.0046					
2451	test	0.1179	0.1179	0.0000					
2452	train	0.1126	0.1179	0.0053					
2453	train	0.0931	0.1250	0.0319					
2454	test	0.1068	0.1202	0.0134					
2455	train	0.1057	0.1214	0.0157					
2456	train	0.0874	0.1090	0.0216					
2457	train	0.0809	0.1043	0.0234					
2458	train	0.0846	0.0974	0.0128					
2459	test	0.0851	0.1017	0.0166					
2460	train	0.0859	0.1003	0.0144					
2461	train	0.0937	0.1066	0.0129					
2462	train	0.0775	0.0916	0.0142					
2463	train	0.0832	0.1090	0.0258					
2464	train	0.0888	0.1090	0.0202					
2465	train	0.1121	0.1198	0.0077					
2466	train	0.1058	0.1090	0.0032					
2467	test	0.1075	0.1115	0.0040					
2468	test	0.1079	0.1162	0.0083					
2469	train	0.1079	0.1171	0.0092					
2470	train	0.1053	0.1041	-0.0012					
2471	train	0.1024	0.0961	-0.0062					
2472	test	0.0961	0.1083	0.0122					
2473	train	0.0886	0.1037	0.0150					
2474	train	0.0917	0.1131	0.0215					
2475	test	0.0921	0.1133	0.0213					
2476	test	0.0691	0.0851	0.0160					
2477	train	0.1045	0.1149	0.0104					
2478	test	0.0842	0.0991	0.0149					
2479	train	0.0963	0.1080	0.0117					
2480	train	0.1030	0.1096	0.0066					
2481	train	0.0883	0.1086	0.0203					
2482	train	0.1031	0.1096	0.0065					
2483	train	0.0918	0.0951	0.0033					
2484	train	0.0802	0.1074	0.0273					
2485	train	0.1019	0.1131	0.0112					
2486	train	0.0554	0.0849	0.0295					
2487	train	0.1083	0.1188	0.0105					
2488	train	0.1084	0.1027	-0.0057					
2489	train	0.0653	0.0911	0.0258					
2490	train	0.0686	0.0876	0.0190					
2491	train	0.1075	0.1027	-0.0048					
2492	train	0.0511	0.0849	0.0338					
2493	train	0.0939	0.1054	0.0115					
2494	train	0.0779	0.0995	0.0216					
2495	train	0.0959	0.1017	0.0058					
2496	train	0.0965	0.1009	0.0044					
2497	train	0.0958	0.1009	0.0051					
2498	train	0.0948	0.1023	0.0075					
2499	train	0.0967	0.1079	0.0112					
2500	train	0.0960	0.1135	0.0175					
2501	train	0.0532	0.0801	0.0269					
2502	train	0.1088	0.1002	-0.0086					
2503	test	0.1175	0.1084	-0.0091					
2504	train	0.1119	0.1084	-0.0035					
2505	train	0.0962	0.1139	0.0177					
2506	train	0.1056	0.1114	0.0057					
2507	train	0.1070	0.1122	0.0051					
2508	train	0.0863	0.1025	0.0162					
2509	train	0.0825	0.0987	0.0161					
2510	test	0.0860	0.0933	0.0074					
2511	train	0.0866	0.0970	0.0105					
2512	test	0.0855	0.0957	0.0101					
2513	train	0.0946	0.1012	0.0066					
2514	test	0.0762	0.0891	0.0129					
2515	train	0.0810	0.1025	0.0215					
2516	train	0.0885	0.1025	0.0140					
2517	train	0.1116	0.1142	0.0026					
2518	train	0.1044	0.1025	-0.0019					
2519	train	0.1057	0.1075	0.0018					
2520	train	0.1060	0.1086	0.0026					
2521	train	0.1061	0.1094	0.0032					
2522	test	0.1057	0.1018	-0.0039					
2523	train	0.1004	0.0953	-0.0052					
2524	train	0.0929	0.1018	0.0089					
2525	train	0.0866	0.0980	0.0115					
2526	test	0.0914	0.1062	0.0149					
2527	train	0.0903	0.1062	0.0159					
2528	train	0.0690	0.0834	0.0144					
2529	train	0.1021	0.1073	0.0052					
2530	test	0.0839	0.0945	0.0106					
2531	train	0.0972	0.1028	0.0055					
2532	train	0.1022	0.1038	0.0016					
2533	train	0.0880	0.1032	0.0152					
2534	train	0.1027	0.1038	0.0011					
2535	train	0.0888	0.0922	0.0033					
2536	test	0.0794	0.1030	0.0237					
2537	test	0.1005	0.1093	0.0088					
2538	train	0.0551	0.0834	0.0283					
2539	train	0.1074	0.1111	0.0037					
2540	train	0.1080	0.0982	-0.0098					
2541	train	0.0640	0.0886	0.0246					
2542	train	0.0677	0.0857	0.0180					
2543	train	0.1024	0.0982	-0.0041					
2544	train	0.0507	0.0834	0.0327					
2545	test	0.0930	0.1006	0.0076					
2546	train	0.0798	0.0960	0.0162					
2547	train	0.0964	0.0978	0.0014					
2548	test	0.0949	0.0971	0.0021					
2549	train	0.0946	0.0971	0.0025					
2550	test	0.0944	0.0981	0.0037					
2551	train	0.0958	0.1028	0.0070					
2552	train	0.0947	0.1075	0.0128					
2553	train	0.0545	0.0783	0.0238					
2554	test	0.1248	0.1117	-0.0130					
2555	train	0.1193	0.1117	-0.0076					
2556	train	0.1017	0.1185	0.0168					
2557	train	0.1133	0.1147	0.0014					
2558	test	0.1150	0.1160	0.0009					
2559	train	0.0964	0.1042	0.0078					
2560	test	0.0893	0.0997	0.0104					
2561	test	0.0936	0.0933	-0.0003					
2562	train	0.0942	0.0976	0.0034					
2563	test	0.0934	0.0962	0.0028					
2564	train	0.1040	0.1026	-0.0014					
2565	test	0.0861	0.0885	0.0024					
2566	train	0.0922	0.1042	0.0120					
2567	train	0.0977	0.1042	0.0065					
2568	train	0.1121	0.1179	0.0057					
2569	train	0.1138	0.1042	-0.0096					
2570	train	0.1152	0.1100	-0.0052					
2571	train	0.1156	0.1113	-0.0043					
2572	test	0.1157	0.1123	-0.0034					
2573	train	0.1135	0.1031	-0.0104					
2574	train	0.1100	0.0955	-0.0145					
2575	train	0.1053	0.1036	-0.0017					
2576	test	0.0981	0.0991	0.0010					
2577	test	0.1002	0.1085	0.0084					
2578	train	0.1020	0.1127	0.0107					
2579	train	0.0770	0.0819	0.0050					
2580	train	0.1091	0.1097	0.0006					
2581	train	0.0906	0.0948	0.0042					
2582	train	0.1055	0.1039	-0.0015					
2583	train	0.1099	0.1052	-0.0047					
2584	train	0.0972	0.1047	0.0076					
2585	train	0.1110	0.1052	-0.0057					
2586	train	0.0944	0.0916	-0.0028					
2587	test	0.0869	0.1042	0.0173					
2588	train	0.1097	0.1118	0.0021					
2589	train	0.0610	0.0817	0.0207					
2590	train	0.1149	0.1140	-0.0009					
2591	train	0.1163	0.0989	-0.0174					
2592	test	0.1169	0.1012	-0.0158					
2593	train	0.0714	0.0878	0.0164					
2594	train	0.0751	0.0844	0.0093					
2595	train	0.1161	0.0989	-0.0172					
2596	test	0.0563	0.0817	0.0253					
2597	train	0.1041	0.1016	-0.0025					
2598	train	0.0861	0.0961	0.0100					
2599	test	0.1037	0.0982	-0.0055					
2600	test	0.1033	0.0974	-0.0059					
2601	train	0.1029	0.0974	-0.0054					
2602	train	0.1014	0.0987	-0.0027					
2603	train	0.1029	0.1041	0.0012					
2604	train	0.1023	0.1095	0.0072					
2605	train	0.0646	0.0762	0.0116					
2606	train	0.1092	0.0945	-0.0147					
2607	train	0.1134	0.1039	-0.0095					
2608	train	0.1080	0.1039	-0.0041					
2609	train	0.0893	0.1121	0.0229					
2610	train	0.1042	0.1085	0.0043					
2611	train	0.1067	0.1103	0.0036					
2612	train	0.0891	0.0969	0.0078					
2613	train	0.0777	0.0916	0.0139					
2614	test	0.0832	0.0844	0.0012					
2615	train	0.0830	0.0896	0.0067					
2616	train	0.0841	0.0880	0.0039					
2617	train	0.0956	0.0957	0.0000					
2618	train	0.0785	0.0812	0.0027					
2619	train	0.0852	0.0969	0.0116					
2620	train	0.0898	0.0969	0.0071					
2621	train	0.1088	0.1125	0.0037					
2622	train	0.1068	0.0969	-0.0099					
2623	train	0.1085	0.1034	-0.0051					
2624	test	0.1089	0.1050	-0.0039					
2625	train	0.1091	0.1061	-0.0029					
2626	train	0.1029	0.0958	-0.0072					
2627	train	0.1041	0.0890	-0.0151					
2628	train	0.0978	0.0964	-0.0014					
2629	train	0.0893	0.0912	0.0019					
2630	train	0.0895	0.1019	0.0124					
2631	train	0.0907	0.1067	0.0160					
2632	train	0.0673	0.0729	0.0056					
2633	train	0.1060	0.1032	-0.0028					
2634	train	0.0849	0.0860	0.0011					
2635	train	0.0973	0.0972	-0.0001					
2636	train	0.1010	0.0984	-0.0025					
2637	train	0.0887	0.0990	0.0104					
2638	train	0.1020	0.0984	-0.0036					
2639	train	0.0909	0.0829	-0.0079					
2640	train	0.0811	0.0989	0.0178					
2641	train	0.0978	0.1058	0.0080					
2642	train	0.0538	0.0723	0.0185					
2643	train	0.1054	0.1086	0.0032					
2644	train	0.1075	0.0919	-0.0156					
2645	train	0.0642	0.0797	0.0154					
2646	test	0.0679	0.0755	0.0075					
2647	train	0.1065	0.0919	-0.0146					
2648	train	0.0499	0.0723	0.0224					
2649	train	0.0943	0.0954	0.0011					
2650	train	0.0714	0.0892	0.0177					
2651	test	0.0898	0.0916	0.0018					
2652	train	0.0977	0.0909	-0.0068					
2653	train	0.0980	0.0909	-0.0071					
2654	train	0.0959	0.0918	-0.0041					
2655	test	0.0938	0.0979	0.0041					
2656	train	0.0919	0.1040	0.0121					
2657	train	0.0553	0.0680	0.0128					
2658	train	0.1243	0.1077	-0.0166					
2659	test	0.1184	0.1077	-0.0107					
2660	train	0.0990	0.1134	0.0144					
2661	train	0.1146	0.1105	-0.0041					
2662	train	0.1170	0.1119	-0.0051					
2663	train	0.1002	0.1020	0.0019					
2664	train	0.0882	0.0982	0.0101					
2665	train	0.0935	0.0927	-0.0008					
2666	train	0.0935	0.0962	0.0027					
2667	train	0.0965	0.0952	-0.0013					
2668	train	0.1066	0.1006	-0.0060					
2669	train	0.0898	0.0887	-0.0011					
2670	train	0.0950	0.1020	0.0070					
2671	train	0.0987	0.1020	0.0034					
2672	train	0.1091	0.1109	0.0017					
2673	train	0.1172	0.1020	-0.0152					
2674	train	0.1199	0.1041	-0.0158					
2675	test	0.1203	0.1078	-0.0125					
2676	train	0.1202	0.1087	-0.0115					
2677	train	0.1126	0.0983	-0.0143					
2678	train	0.1155	0.0925	-0.0230					
2679	test	0.1075	0.1017	-0.0059					
2680	train	0.0994	0.0979	-0.0015					
2681	train	0.1010	0.1055	0.0045					
2682	test	0.1023	0.1059	0.0035					
2683	train	0.0777	0.0831	0.0054					
2684	train	0.1122	0.1066	-0.0056					
2685	train	0.0937	0.0941	0.0004					
2686	train	0.1055	0.1014	-0.0041					
2687	train	0.1096	0.1026	-0.0070					
2688	test	0.0962	0.1028	0.0066					
2689	train	0.1110	0.1026	-0.0084					
2690	train	0.0968	0.0905	-0.0062					
2691	train	0.0907	0.1022	0.0115					
2692	train	0.1090	0.1057	-0.0033					
2693	train	0.0610	0.0827	0.0217					
2694	train	0.1160	0.1104	-0.0056					
2695	train	0.1158	0.0975	-0.0183					
2696	train	0.1187	0.0994	-0.0193					
2697	test	0.0743	0.0879	0.0136					
2698	train	0.0762	0.0849	0.0087					
2699	train	0.1159	0.0975	-0.0184					
2700	train	0.0574	0.0827	0.0253					
2701	test	0.1022	0.1000	-0.0022					
2702	test	0.0847	0.0949	0.0101					
2703	train	0.1063	0.0967	-0.0096					
2704	train	0.1080	0.0963	-0.0116					
2705	train	0.1073	0.0963	-0.0110					
2706	test	0.1044	0.0971	-0.0073					
2707	train	0.1039	0.1018	-0.0020					
2708	test	0.1014	0.1065	0.0052					
2709	train	0.0649	0.0785	0.0136					
2710	train	0.1090	0.1134	0.0044					
2711	test	0.1053	0.1134	0.0082					
2712	train	0.0842	0.1192	0.0350					
2713	train	0.1020	0.1156	0.0136					
2714	train	0.1065	0.1169	0.0105					
2715	train	0.0878	0.1068	0.0191					
2716	train	0.0768	0.1029	0.0261					
2717	train	0.0814	0.0971	0.0157					
2718	test	0.0801	0.1005	0.0204					
2719	train	0.0878	0.0996	0.0117					
2720	train	0.0942	0.1048	0.0106					
2721	train	0.0760	0.0923	0.0163					
2722	test	0.0847	0.1068	0.0222					
2723	test	0.0822	0.1068	0.0246					
2724	train	0.1103	0.1156	0.0053					
2725	test	0.1056	0.1068	0.0012					
2726	train	0.1075	0.1088	0.0014					
2727	train	0.1068	0.1125	0.0057					
2728	test	0.1066	0.1134	0.0068					
2729	test	0.0994	0.1025	0.0031					
2730	train	0.1031	0.0960	-0.0070					
2731	test	0.0972	0.1065	0.0093					
2732	test	0.0890	0.1026	0.0136					
2733	train	0.0938	0.1068	0.0129					
2734	train	0.0902	0.1105	0.0203					
2735	train	0.0722	0.0869	0.0147					
2736	train	0.1060	0.1115	0.0056					
2737	train	0.0843	0.0988	0.0145					
2738	test	0.0906	0.1055	0.0149					
2739	train	0.0961	0.1069	0.0108					
2740	train	0.0833	0.1068	0.0236					
2741	train	0.0951	0.1069	0.0118					
2742	train	0.0862	0.0944	0.0082					
2743	train	0.0804	0.1055	0.0251					
2744	train	0.0938	0.1100	0.0162					
2745	test	0.0535	0.0865	0.0330					
2746	train	0.1028	0.1149	0.0121					
2747	train	0.1077	0.1015	-0.0063					
2748	train	0.1077	0.1033	-0.0043					
2749	train	0.0689	0.0909	0.0219					
2750	train	0.0684	0.0887	0.0203					
2751	test	0.0996	0.1015	0.0019					
2752	test	0.0504	0.0865	0.0361					
2753	test	0.0879	0.1040	0.0161					
2754	train	0.0720	0.0985	0.0265					
2755	train	0.0922	0.1003	0.0081					
2756	test	0.0958	0.1001	0.0042					
2757	train	0.0960	0.1001	0.0041					
2758	train	0.0932	0.1009	0.0077					
2759	train	0.0901	0.1057	0.0155					
2760	train	0.0895	0.1105	0.0210					
2761	test	0.0487	0.0814	0.0327					
2762	train	0.1319	0.1172	-0.0148					
2763	train	0.1244	0.1172	-0.0073					
2764	test	0.1004	0.1235	0.0231					
2765	train	0.1184	0.1188	0.0004					
2766	train	0.1164	0.1205	0.0041					
2767	train	0.1001	0.1094	0.0093					
2768	test	0.0898	0.1053	0.0155					
2769	train	0.0944	0.0990	0.0047					
2770	test	0.0945	0.1024	0.0079					
2771	train	0.0944	0.1017	0.0074					
2772	train	0.1048	0.1072	0.0024					
2773	train	0.0883	0.0934	0.0051					
2774	train	0.0957	0.1094	0.0137					
2775	train	0.1009	0.1094	0.0085					
2776	test	0.1197	0.1213	0.0016					
2777	test	0.1195	0.1094	-0.0101					
2778	train	0.1215	0.1142	-0.0073					
2779	train	0.1218	0.1154	-0.0065					
2780	train	0.1220	0.1164	-0.0056					
2781	train	0.1163	0.1071	-0.0092					
2782	train	0.1152	0.0995	-0.0157					
2783	train	0.1044	0.1091	0.0047					
2784	train	0.0970	0.1050	0.0080					
2785	train	0.1014	0.1127	0.0114					
2786	train	0.1017	0.1166	0.0150					
2787	train	0.0773	0.0880	0.0107					
2788	test	0.1156	0.1143	-0.0013					
2789	train	0.0939	0.1009	0.0070					
2790	test	0.1092	0.1074	-0.0018					
2791	train	0.1126	0.1090	-0.0035					
2792	train	0.0974	0.1088	0.0114					
2793	train	0.1159	0.1090	-0.0068					
2794	train	0.0983	0.0957	-0.0026					
2795	test	0.0896	0.1072	0.0175					
2796	train	0.1084	0.1150	0.0065					
2797	train	0.0618	0.0874	0.0256					
2798	test	0.1199	0.1177	-0.0022					
2799	train	0.1193	0.1032	-0.0161					
2800	test	0.1218	0.1052	-0.0166					
2801	train	0.0727	0.0928	0.0202					
2802	train	0.0762	0.0898	0.0136					
2803	train	0.1191	0.1032	-0.0158					
2804	train	0.0569	0.0874	0.0305					
2805	train	0.1027	0.1057	0.0030					
2806	train	0.0855	0.0999	0.0144					
2807	test	0.1029	0.1018	-0.0011					
2808	train	0.1074	0.1015	-0.0059					
2809	train	0.1066	0.1015	-0.0051					
2810	train	0.1054	0.1026	-0.0028					
2811	train	0.1059	0.1077	0.0018					
2812	train	0.1036	0.1127	0.0091					
2813	train	0.0649	0.0805	0.0156					
2814	train	0.1338	0.1105	-0.0233					
2815	train	0.1273	0.1105	-0.0168					
2816	train	0.1062	0.1162	0.0101					
2817	test	0.1212	0.1130	-0.0082					
2818	train	0.1232	0.1143	-0.0089					
2819	test	0.1053	0.1045	-0.0008					
2820	train	0.0949	0.1007	0.0058					
2821	train	0.1002	0.0950	-0.0052					
2822	train	0.1004	0.0984	-0.0020					
2823	train	0.1003	0.0974	-0.0028					
2824	train	0.1104	0.1026	-0.0077					
2825	train	0.0946	0.0907	-0.0039					
2826	train	0.1008	0.1045	0.0037					
2827	train	0.1059	0.1045	-0.0014					
2828	train	0.1134	0.1155	0.0021					
2829	test	0.1229	0.1045	-0.0184					
2830	train	0.1246	0.1089	-0.0157					
2831	train	0.1249	0.1100	-0.0149					
2832	test	0.1249	0.1109	-0.0141					
2833	train	0.1197	0.1026	-0.0171					
2834	train	0.1185	0.0963	-0.0222					
2835	train	0.1095	0.1042	-0.0053					
2836	train	0.1061	0.1004	-0.0057					
2837	train	0.1071	0.1076	0.0005					
2838	train	0.1073	0.1081	0.0008					
2839	train	0.0819	0.0852	0.0033					
2840	test	0.1157	0.1091	-0.0065					
2841	train	0.0977	0.0967	-0.0010					
2842	train	0.1126	0.1033	-0.0094					
2843	test	0.1172	0.1046	-0.0126					
2844	train	0.1044	0.1049	0.0004					
2845	train	0.1187	0.1046	-0.0141					
2846	test	0.0984	0.0923	-0.0061					
2847	train	0.0937	0.1036	0.0099					
2848	train	0.1149	0.1100	-0.0049					
2849	train	0.0652	0.0848	0.0196					
2850	train	0.1231	0.1125	-0.0106					
2851	test	0.1220	0.0995	-0.0225					
2852	train	0.1243	0.1013	-0.0229					
2853	train	0.0767	0.0898	0.0130					
2854	train	0.0796	0.0869	0.0074					
2855	test	0.1208	0.0995	-0.0213					
2856	test	0.0597	0.0848	0.0252					
2857	train	0.1090	0.1021	-0.0070					
2858	train	0.0907	0.0966	0.0059					
2859	train	0.1075	0.0984	-0.0091					
2860	test	0.1117	0.0983	-0.0134					
2861	train	0.1108	0.0983	-0.0125					
2862	train	0.1101	0.0988	-0.0113					
2863	train	0.1115	0.1036	-0.0080					
2864	train	0.1098	0.1083	-0.0016					
2865	train	0.0746	0.0786	0.0041					
2866	train	0.1249	0.1134	-0.0114					
2867	train	0.1153	0.1134	-0.0018					
2868	train	0.0980	0.1192	0.0212					
2869	train	0.1150	0.1156	0.0006					
2870	train	0.1166	0.1169	0.0004					
2871	test	0.0993	0.1068	0.0076					
2872	train	0.0851	0.1029	0.0179					
2873	train	0.0937	0.0971	0.0035					
2874	test	0.0924	0.1005	0.0081					
2875	train	0.0988	0.0996	0.0008					
2876	train	0.1065	0.1048	-0.0016					
2877	test	0.0878	0.0923	0.0045					
2878	train	0.0956	0.1068	0.0112					
2879	test	0.0916	0.1068	0.0153					
2880	train	0.1214	0.1156	-0.0058					
2881	train	0.1168	0.1068	-0.0100					
2882	train	0.1187	0.1088	-0.0098					
2883	train	0.1179	0.1125	-0.0055					
2884	train	0.1200	0.1134	-0.0066					
2885	train	0.1154	0.1025	-0.0129					
2886	train	0.1130	0.0960	-0.0170					
2887	test	0.1101	0.1065	-0.0037					
2888	test	0.1007	0.1026	0.0019					
2889	train	0.0980	0.1068	0.0088					
2890	train	0.0999	0.1105	0.0106					
2891	train	0.0809	0.0869	0.0060					
2892	train	0.1163	0.1115	-0.0047					
2893	train	0.0930	0.0988	0.0058					
2894	train	0.1047	0.1055	0.0008					
2895	train	0.1106	0.1069	-0.0037					
2896	train	0.0909	0.1068	0.0159					
2897	test	0.1111	0.1069	-0.0043					
2898	train	0.0961	0.0944	-0.0017					
2899	train	0.0879	0.1055	0.0175					
2900	test	0.1086	0.1100	0.0014					
2901	train	0.0586	0.0865	0.0280					
2902	train	0.1160	0.1149	-0.0011					
2903	train	0.1176	0.1015	-0.0161					
2904	test	0.1187	0.1033	-0.0154					
2905	train	0.0797	0.0909	0.0112					
2906	train	0.0764	0.0887	0.0123					
2907	train	0.1184	0.1015	-0.0169					
2908	train	0.0575	0.0865	0.0290					
2909	test	0.0944	0.1040	0.0095					
2910	train	0.0843	0.0985	0.0142					
2911	train	0.1053	0.1003	-0.0050					
2912	train	0.1045	0.1001	-0.0044					
2913	train	0.1067	0.1001	-0.0066					
2914	train	0.1034	0.1009	-0.0025					
2915	test	0.0982	0.1057	0.0075					
2916	test	0.0960	0.1105	0.0144					
2917	test	0.0604	0.0814	0.0210					
2918	train	0.1255	0.1131	-0.0123					
2919	train	0.1207	0.1131	-0.0076					
2920	train	0.1014	0.1185	0.0171					
2921	train	0.1158	0.1153	-0.0005					
2922	train	0.1205	0.1164	-0.0040					
2923	train	0.1036	0.1070	0.0034					
2924	test	0.0902	0.1033	0.0131					
2925	train	0.0987	0.0979	-0.0009					
2926	train	0.0986	0.1011	0.0025					
2927	train	0.0980	0.1001	0.0021					
2928	train	0.1089	0.1050	-0.0039					
2929	test	0.0930	0.0932	0.0003					
2930	train	0.0986	0.1070	0.0084					
2931	train	0.1005	0.1070	0.0065					
2932	train	0.1076	0.1153	0.0077					
2933	train	0.1181	0.1070	-0.0111					
2934	train	0.1187	0.1089	-0.0098					
2935	train	0.1196	0.1123	-0.0072					
2936	train	0.1200	0.1131	-0.0069					
2937	train	0.1158	0.1029	-0.0129					
2938	test	0.1139	0.0967	-0.0172					
2939	train	0.1076	0.1066	-0.0010					
2940	train	0.1005	0.1029	0.0024					
2941	test	0.1028	0.1069	0.0041					
2942	train	0.1049	0.1104	0.0055					
2943	train	0.0800	0.0881	0.0080					
2944	test	0.1123	0.1115	-0.0008					
2945	train	0.0955	0.0994	0.0040					
2946	train	0.1076	0.1058	-0.0018					
2947	train	0.1130	0.1071	-0.0059					
2948	train	0.1001	0.1070	0.0070					
2949	train	0.1105	0.1071	-0.0033					
2950	train	0.0979	0.0953	-0.0026					
2951	train	0.0926	0.1057	0.0131					
2952	test	0.1130	0.1100	-0.0030					
2953	train	0.0639	0.0878	0.0239					
2954	train	0.1191	0.1147	-0.0044					
2955	train	0.1197	0.1020	-0.0177					
2956	train	0.1195	0.1037	-0.0158					
2957	train	0.0749	0.0918	0.0169					
2958	test	0.0783	0.0898	0.0116					
2959	train	0.1174	0.1020	-0.0154					
2960	train	0.0581	0.0878	0.0297					
2961	train	0.1057	0.1043	-0.0014					
2962	train	0.0897	0.0992	0.0094					
2963	train	0.1038	0.1008	-0.0029					
2964	train	0.1103	0.1007	-0.0096					
2965	train	0.1091	0.1007	-0.0085					
2966	test	0.1081	0.1013	-0.0067					
2967	train	0.1070	0.1059	-0.0011					
2968	test	0.1054	0.1105	0.0050					
2969	train	0.0700	0.0827	0.0128					
2970	train	0.1294	0.1223	-0.0072					
2971	train	0.1243	0.1223	-0.0020					
2972	train	0.1040	0.1273	0.0233					
2973	train	0.1187	0.1235	0.0048					
2974	train	0.1216	0.1244	0.0028					
2975	train	0.1035	0.1152	0.0117					
2976	train	0.0934	0.1116	0.0182					
2977	train	0.0986	0.1062	0.0076					
2978	test	0.0988	0.1091	0.0103					
2979	train	0.0999	0.1081	0.0082					
2980	train	0.1091	0.1125	0.0033					
2981	train	0.0930	0.1003	0.0073					
2982	train	0.0997	0.1152	0.0155					
2983	train	0.1035	0.1152	0.0117					
2984	train	0.1087	0.1230	0.0143					
2985	train	0.1208	0.1152	-0.0056					
2986	train	0.1222	0.1169	-0.0053					
2987	train	0.1224	0.1202	-0.0023					
2988	train	0.1226	0.1209	-0.0017					
2989	train	0.1172	0.1108	-0.0064					
2990	train	0.1166	0.1035	-0.0131					
2991	train	0.1127	0.1147	0.0020					
2992	train	0.1047	0.1112	0.0064					
2993	test	0.1055	0.1177	0.0123					
2994	test	0.1061	0.1181	0.0120					
2995	train	0.0809	0.0959	0.0150					
2996	train	0.1133	0.1196	0.0063					
2997	train	0.0967	0.1079	0.0111					
2998	test	0.1090	0.1134	0.0044					
2999	train	0.1147	0.1149	0.0002					
3000	train	0.1022	0.1140	0.0118					
3001	train	0.1147	0.1149	0.0002					
3002	train	0.0978	0.1033	0.0054					
3003	train	0.0923	0.1120	0.0197					
3004	test	0.1147	0.1176	0.0029					
3005	train	0.0646	0.0958	0.0312					
3006	test	0.1201	0.1221	0.0020					
3007	test	0.1192	0.1094	-0.0098					
3008	train	0.1212	0.1110	-0.0102					
3009	train	0.0759	0.1001	0.0241					
3010	train	0.0791	0.0977	0.0186					
3011	train	0.1201	0.1094	-0.0107					
3012	test	0.0591	0.0958	0.0367					
3013	train	0.1070	0.1115	0.0045					
3014	train	0.0882	0.1063	0.0181					
3015	train	0.1063	0.1079	0.0016					
3016	train	0.1094	0.1077	-0.0017					
3017	train	0.1094	0.1077	-0.0018					
3018	train	0.1074	0.1086	0.0012					
3019	train	0.1082	0.1130	0.0048					
3020	train	0.1071	0.1174	0.0104					
3021	train	0.0714	0.0897	0.0183					
3022	train	0.1160	0.1066	-0.0095					
3023	train	0.1315	0.1202	-0.0113					
3024	test	0.1240	0.1202	-0.0038					
3025	train	0.0996	0.1272	0.0276					
3026	test	0.1180	0.1220	0.0040					
3027	test	0.1163	0.1234	0.0071					
3028	train	0.0994	0.1113	0.0118					
3029	train	0.0890	0.1067	0.0176					
3030	train	0.0941	0.0997	0.0056					
3031	test	0.0943	0.1036	0.0093					
3032	train	0.0956	0.1025	0.0069					
3033	train	0.1071	0.1084	0.0013					
3034	train	0.0882	0.0936	0.0054					
3035	train	0.0944	0.1113	0.0169					
3036	train	0.0944	0.1113	0.0169					
3037	train	0.1001	0.1113	0.0111					
3038	train	0.1216	0.1215	-0.0002					
3039	train	0.1189	0.1113	-0.0076					
3040	train	0.1210	0.1136	-0.0074					
3041	test	0.1215	0.1178	-0.0037					
3042	train	0.1215	0.1188	-0.0028					
3043	test	0.1153	0.1059	-0.0095					
3044	train	0.1150	0.0979	-0.0171					
3045	test	0.1080	0.1107	0.0028					
3046	train	0.0998	0.1062	0.0064					
3047	train	0.1009	0.1109	0.0100					
3048	train	0.1017	0.1153	0.0136					
3049	train	0.0764	0.0875	0.0111					
3050	test	0.1157	0.1169	0.0013					
3051	train	0.0934	0.1017	0.0083					
3052	train	0.1079	0.1093	0.0014					
3053	test	0.1134	0.1110	-0.0024					
3054	train	0.1134	0.1110	-0.0024					
3055	train	0.0974	0.1104	0.0130					
3056	train	0.1149	0.1110	-0.0039					
3057	train	0.0985	0.0964	-0.0021					
3058	train	0.0903	0.1085	0.0182					
3059	train	0.1091	0.1146	0.0055					
3060	train	0.0608	0.0871	0.0263					
3061	train	0.1195	0.1203	0.0008					
3062	train	0.1209	0.1045	-0.0165					
3063	train	0.1206	0.1066	-0.0140					
3064	test	0.1206	0.1066	-0.0140					
3065	test	0.0739	0.0921	0.0182					
3066	train	0.0766	0.0921	0.0155					
3067	train	0.0766	0.0921	0.0155					
3068	train	0.0753	0.0897	0.0144					
3069	train	0.1178	0.1045	-0.0133					
3070	train	0.1178	0.1045	-0.0133					
3071	train	0.0558	0.0871	0.0313					
3072	train	0.0558	0.0871	0.0313					
3073	train	0.1044	0.1072	0.0028					
3074	train	0.0846	0.1009	0.0163					
3075	train	0.1077	0.1029	-0.0047					
3076	train	0.1077	0.1026	-0.0051					
3077	test	0.1069	0.1026	-0.0043					
3078	test	0.1063	0.1037	-0.0026					
3079	test	0.1059	0.1092	0.0033					
3080	test	0.1046	0.1147	0.0101					
3081	train	0.0656	0.0799	0.0143					
3082	train	0.0862	0.0845	-0.0017					
3083	train	0.0894	0.0911	0.0017					
3084	train	0.0799	0.0756	-0.0044					
3085	train	0.0571	0.0598	0.0027					
3086	train	0.1067	0.1113	0.0045					
3087	train	0.1199	0.1279	0.0080					
3088	train	0.1046	0.1051	0.0005					
3089	train	0.1090	0.1047	-0.0043					
3090	train	0.0946	0.0957	0.0011					
3091	train	0.0819	0.0842	0.0024					
3092	train	0.0851	0.0909	0.0059					
3093	train	0.1046	0.1051	0.0005					
3094	train	0.0626	0.0723	0.0097					
3095	train	0.0946	0.0906	-0.0039					
3096	train	0.0938	0.0899	-0.0039					
3097	train	0.0941	0.0907	-0.0035					
3098	train	0.1073	0.1000	-0.0074					
3099	train	0.1022	0.0982	-0.0040					
3100	train	0.0978	0.1008	0.0030					
3101	train	0.1094	0.1058	-0.0036					
3102	train	0.1119	0.0993	-0.0127					
3103	train	0.1123	0.1060	-0.0063					
3104	train	0.1128	0.1154	0.0026					
3105	train	0.1039	0.0934	-0.0105					
3106	train	0.1020	0.0949	-0.0071					
3107	train	0.0943	0.0914	-0.0029					
3108	train	0.0862	0.0845	-0.0017					
3109	train	0.0894	0.0911	0.0017					
3110	train	0.0799	0.0756	-0.0044					
3111	train	0.0571	0.0598	0.0027					
3112	train	0.1067	0.1113	0.0045					
3113	train	0.0602	0.0571	-0.0031					
3114	train	0.0506	0.0429	-0.0076					
3115	train	0.0359	0.0364	0.0005					
3116	train	0.0819	0.0892	0.0073					
3117	train	0.0527	0.0570	0.0043					
3118	train	0.0978	0.1008	0.0030					
3119	train	0.0862	0.0845	-0.0017					
3120	train	0.0894	0.0911	0.0017					
