# Supplementary material for: Band Gap and Reorganization Energy Prediction of Conducting Polymers by the Integration of Machine Learning and Density Functional Theory
Source: J Chem Inf Model. 2025 May 28;65(11):5360–9. doi: 10.1021/acs.jcim.5c00345 (PMC12152970; doi:10.1021/acs.jcim.5c00345)
Supplement: Supplementary file 3 [file ci5c00345_si_003.zip › ML_SI/Band_M4_model_report.txt]

********************************************************************************

Report for Numeric Model mlr_72

********************************************************************************

Ranking score = 0.561881

     Training Set              Test Set
    S.D.       R^2         RMSE        Q^2
   0.0131    0.5422       0.0124     0.5890

Number of independent variables in each MLR model = 12

Ensemble MLR Model Summary:

Coefficient    Std. Err.      T      Variable
 1.3610e-01   1.4441e-03   94.2456   Intercept
-1.6629e-02   6.9306e-04   23.9936   i_ligfilter_Acceptor_groups
-8.2884e-03   5.0809e-04   16.3129   i_ligfilter_Aliphatic_carbons
-1.0114e-02   5.1863e-04   19.5014   i_ligfilter_Aromatic_basic_nitrogens
 5.8922e-03   3.2519e-04   18.1193   i_ligfilter_Aromatic_carbons
 1.6899e-03   3.0847e-04    5.4783   i_ligfilter_Carbonyls
 8.2385e-03   4.6753e-04   17.6213   i_ligfilter_F
 5.5119e-03   2.3894e-04   23.0681   i_ligfilter_H
 1.0524e-02   6.1340e-04   17.1568   i_ligfilter_Heteroaromatic_atoms
 3.7270e-04   7.7251e-05    4.8245   i_ligfilter_N
 2.0786e-02   7.9714e-04   26.0757   i_ligfilter_Neutral_carbonyls
 4.9797e-03   5.1840e-04    9.6059   i_ligfilter_Num_aliphatic_rings
 7.0483e-04   1.7042e-04    4.1358   i_ligfilter_Num_aromatic_rings
-2.3335e-03   2.4089e-04    9.6870   i_ligfilter_Num_heavy_atoms
-6.8469e-03   5.8944e-04   11.6159   i_ligfilter_Num_heteroaromatic_rings
 1.3240e-03   1.3092e-04   10.1130   i_ligfilter_Num_rings
 4.0502e-04   9.3078e-05    4.3514   i_ligfilter_Tertiary_amines_or_amides

 ID	Set	Y(Obs)	Y(Pred)	Error
1	train	0.1280	0.1117	-0.0163
2	train	0.1224	0.1117	-0.0107
3	test	0.1043	0.1004	-0.0039
4	test	0.1139	0.1056	-0.0083
5	train	0.1101	0.1072	-0.0029
6	train	0.0920	0.1059	0.0139
7	train	0.0896	0.0967	0.0071
8	train	0.0915	0.1062	0.0148
9	test	0.0923	0.1066	0.0143
10	train	0.0926	0.1043	0.0118
11	test	0.1017	0.1028	0.0011
12	test	0.0804	0.0892	0.0088
13	train	0.0869	0.0953	0.0085
14	train	0.0951	0.1059	0.0107
15	train	0.1207	0.1210	0.0003
16	train	0.1119	0.1117	-0.0001
17	test	0.1126	0.1121	-0.0005
18	test	0.1131	0.1125	-0.0006
19	train	0.1137	0.1129	-0.0007
20	train	0.1172	0.1129	-0.0043
21	train	0.1055	0.1018	-0.0037
22	train	0.0999	0.0992	-0.0007
23	test	0.0929	0.0901	-0.0029
24	train	0.0980	0.0909	-0.0071
25	test	0.0972	0.1000	0.0028
26	train	0.0753	0.0819	0.0066
27	train	0.1089	0.1103	0.0014
28	train	0.0879	0.0990	0.0111
29	train	0.1060	0.0987	-0.0073
30	train	0.1101	0.0981	-0.0120
31	train	0.0921	0.0931	0.0011
32	train	0.1112	0.1018	-0.0094
33	test	0.0974	0.0855	-0.0118
34	train	0.0810	0.0872	0.0061
35	train	0.1040	0.1020	-0.0020
36	train	0.0610	0.0616	0.0006
37	train	0.1155	0.0998	-0.0157
38	train	0.1237	0.1130	-0.0107
39	train	0.1197	0.1031	-0.0167
40	train	0.0708	0.0893	0.0184
41	train	0.0751	0.0679	-0.0072
42	train	0.1049	0.1130	0.0081
43	train	0.0563	0.0616	0.0054
44	test	0.0991	0.0929	-0.0062
45	test	0.0813	0.0913	0.0100
46	train	0.1037	0.0976	-0.0062
47	train	0.1001	0.0937	-0.0064
48	train	0.0981	0.0937	-0.0045
49	train	0.0995	0.1047	0.0051
50	test	0.1035	0.1024	-0.0011
51	train	0.1024	0.1000	-0.0024
52	train	0.0556	0.0808	0.0252
53	train	0.1321	0.1168	-0.0152
54	train	0.1244	0.1168	-0.0076
55	train	0.0922	0.1055	0.0133
56	test	0.1159	0.1108	-0.0052
57	train	0.1052	0.1123	0.0071
58	train	0.0903	0.1110	0.0206
59	train	0.0756	0.1018	0.0262
60	train	0.0858	0.1114	0.0255
61	train	0.0844	0.1118	0.0273
62	train	0.0913	0.1094	0.0182
63	train	0.0993	0.1079	0.0086
64	train	0.0746	0.0944	0.0198
65	train	0.0849	0.1004	0.0155
66	train	0.0948	0.1110	0.0162
67	train	0.1239	0.1261	0.0022
68	train	0.1222	0.1168	-0.0054
69	train	0.1214	0.1173	-0.0041
70	train	0.1269	0.1177	-0.0092
71	train	0.1199	0.1181	-0.0019
72	test	0.1187	0.1180	-0.0006
73	test	0.1154	0.1069	-0.0085
74	train	0.1031	0.1043	0.0013
75	test	0.0922	0.0952	0.0030
76	train	0.0970	0.0960	-0.0010
77	train	0.0974	0.1051	0.0077
78	test	0.0679	0.0870	0.0190
79	train	0.1245	0.1154	-0.0091
80	train	0.0903	0.1041	0.0138
81	test	0.1049	0.1038	-0.0011
82	train	0.1126	0.1032	-0.0094
83	test	0.0877	0.0983	0.0106
84	train	0.1116	0.1069	-0.0047
85	train	0.0994	0.0906	-0.0088
86	train	0.0794	0.0923	0.0129
87	train	0.0987	0.1071	0.0084
88	test	0.0583	0.0667	0.0084
89	train	0.1158	0.1049	-0.0110
90	test	0.1222	0.1181	-0.0041
91	train	0.1214	0.1082	-0.0132
92	test	0.0687	0.0944	0.0257
93	train	0.0713	0.0730	0.0017
94	train	0.1044	0.1181	0.0137
95	train	0.0450	0.0667	0.0217
96	train	0.0957	0.0980	0.0023
97	test	0.0770	0.0964	0.0194
98	train	0.0992	0.1027	0.0035
99	train	0.0981	0.0988	0.0007
100	test	0.0967	0.0988	0.0021
101	test	0.0979	0.1098	0.0118
102	train	0.0991	0.1075	0.0083
103	test	0.0977	0.1051	0.0075
104	train	0.0501	0.0859	0.0358
105	train	0.1301	0.1125	-0.0176
106	test	0.1250	0.1125	-0.0125
107	train	0.1056	0.1012	-0.0044
108	train	0.1177	0.1064	-0.0113
109	train	0.1113	0.1080	-0.0033
110	train	0.0936	0.1067	0.0131
111	train	0.0904	0.0975	0.0071
112	test	0.0922	0.1071	0.0149
113	train	0.0930	0.1075	0.0144
114	train	0.0947	0.1051	0.0104
115	train	0.1043	0.1036	-0.0007
116	train	0.0811	0.0900	0.0090
117	train	0.0886	0.0961	0.0076
118	train	0.0966	0.1067	0.0100
119	train	0.1306	0.1218	-0.0088
120	test	0.1131	0.1125	-0.0005
121	train	0.1144	0.1129	-0.0015
122	train	0.1147	0.1134	-0.0013
123	test	0.1150	0.1138	-0.0013
124	train	0.1192	0.1137	-0.0055
125	test	0.1074	0.1026	-0.0047
126	train	0.1009	0.1000	-0.0008
127	train	0.0938	0.0909	-0.0030
128	test	0.0998	0.0917	-0.0082
129	train	0.0988	0.1008	0.0021
130	train	0.0779	0.0827	0.0048
131	train	0.1095	0.1111	0.0016
132	train	0.0967	0.0998	0.0031
133	test	0.1069	0.0995	-0.0074
134	train	0.1120	0.0989	-0.0130
135	test	0.0936	0.0940	0.0003
136	train	0.1128	0.1026	-0.0102
137	test	0.0987	0.0863	-0.0124
138	train	0.0824	0.0880	0.0056
139	train	0.1049	0.1028	-0.0021
140	train	0.0627	0.0624	-0.0003
141	train	0.1176	0.1006	-0.0170
142	train	0.1256	0.1138	-0.0118
143	train	0.1221	0.1039	-0.0182
144	test	0.0755	0.0901	0.0146
145	train	0.0760	0.0687	-0.0072
146	train	0.1056	0.1138	0.0082
147	test	0.0566	0.0624	0.0058
148	train	0.1001	0.0937	-0.0064
149	train	0.0802	0.0921	0.0119
150	train	0.1051	0.0984	-0.0068
151	train	0.0993	0.0945	-0.0048
152	train	0.0973	0.0945	-0.0028
153	train	0.0976	0.1055	0.0079
154	train	0.1035	0.1032	-0.0004
155	test	0.1031	0.1008	-0.0022
156	train	0.0597	0.0816	0.0218
157	train	0.0897	0.1105	0.0208
158	test	0.0869	0.1105	0.0236
159	train	0.0732	0.0992	0.0261
160	test	0.0846	0.1044	0.0199
161	train	0.0902	0.1060	0.0158
162	train	0.0739	0.1047	0.0308
163	train	0.0629	0.0955	0.0326
164	train	0.0683	0.1051	0.0367
165	train	0.0676	0.1055	0.0379
166	test	0.0707	0.1031	0.0325
167	train	0.0806	0.1016	0.0210
168	test	0.0637	0.0881	0.0243
169	train	0.0706	0.0941	0.0235
170	test	0.0738	0.1047	0.0308
171	train	0.0917	0.1198	0.0281
172	train	0.0881	0.1105	0.0225
173	train	0.0892	0.1109	0.0218
174	train	0.0895	0.1114	0.0219
175	train	0.0896	0.1118	0.0222
176	train	0.0847	0.1117	0.0270
177	train	0.0866	0.1006	0.0140
178	train	0.0818	0.0980	0.0162
179	train	0.0736	0.0889	0.0153
180	train	0.0741	0.0897	0.0156
181	train	0.0754	0.0988	0.0234
182	test	0.0547	0.0807	0.0259
183	train	0.0881	0.1091	0.0210
184	test	0.0704	0.0978	0.0274
185	train	0.0798	0.0975	0.0177
186	train	0.0825	0.0969	0.0144
187	train	0.0735	0.0920	0.0184
188	train	0.0832	0.1006	0.0174
189	train	0.0749	0.0843	0.0094
190	train	0.0678	0.0859	0.0182
191	train	0.0814	0.1008	0.0195
192	train	0.0426	0.0604	0.0179
193	train	0.0853	0.0986	0.0132
194	train	0.0883	0.1118	0.0235
195	train	0.0895	0.1019	0.0124
196	train	0.0515	0.0881	0.0366
197	test	0.0558	0.0667	0.0109
198	train	0.0871	0.1118	0.0247
199	train	0.0398	0.0604	0.0206
200	train	0.0783	0.0917	0.0134
201	train	0.0570	0.0901	0.0330
202	train	0.0736	0.0964	0.0228
203	train	0.0809	0.0925	0.0115
204	train	0.0825	0.0925	0.0100
205	train	0.0788	0.1035	0.0247
206	train	0.0764	0.1012	0.0248
207	train	0.0746	0.0988	0.0243
208	test	0.0393	0.0796	0.0403
209	train	0.1209	0.1176	-0.0034
210	test	0.1148	0.1176	0.0028
211	train	0.0971	0.1063	0.0092
212	test	0.1085	0.1115	0.0029
213	train	0.1061	0.1130	0.0069
214	train	0.0902	0.1117	0.0214
215	train	0.0844	0.1025	0.0181
216	train	0.0873	0.1121	0.0248
217	train	0.0882	0.1125	0.0242
218	train	0.0869	0.1102	0.0233
219	train	0.0971	0.1086	0.0116
220	train	0.0795	0.0951	0.0156
221	train	0.0855	0.1012	0.0157
222	test	0.0917	0.1117	0.0200
223	train	0.1132	0.1268	0.0137
224	train	0.1081	0.1176	0.0095
225	train	0.1094	0.1180	0.0086
226	train	0.1096	0.1184	0.0088
227	test	0.1098	0.1188	0.0090
228	test	0.1076	0.1188	0.0112
229	train	0.1040	0.1076	0.0036
230	train	0.0986	0.1051	0.0065
231	train	0.0907	0.0959	0.0052
232	train	0.0943	0.0967	0.0024
233	train	0.0950	0.1058	0.0108
234	train	0.0717	0.0877	0.0160
235	train	0.1048	0.1161	0.0114
236	train	0.0849	0.1048	0.0199
237	test	0.1003	0.1045	0.0042
238	train	0.1044	0.1040	-0.0004
239	train	0.0915	0.0990	0.0075
240	test	0.1053	0.1076	0.0024
241	test	0.0916	0.0914	-0.0003
242	test	0.0806	0.0930	0.0124
243	train	0.1034	0.1079	0.0044
244	train	0.0569	0.0675	0.0106
245	train	0.1102	0.1056	-0.0046
246	test	0.1099	0.1188	0.0089
247	train	0.1111	0.1089	-0.0022
248	train	0.0663	0.0951	0.0288
249	train	0.0697	0.0737	0.0040
250	train	0.1091	0.1188	0.0097
251	train	0.0524	0.0675	0.0150
252	train	0.0976	0.0988	0.0012
253	train	0.0815	0.0971	0.0156
254	train	0.0986	0.1034	0.0048
255	train	0.0969	0.0995	0.0026
256	train	0.0961	0.0995	0.0034
257	train	0.0954	0.1105	0.0151
258	train	0.0982	0.1082	0.0100
259	train	0.0968	0.1059	0.0091
260	train	0.0542	0.0866	0.0324
261	train	0.1117	0.1195	0.0078
262	train	0.1079	0.1195	0.0116
263	test	0.0982	0.1082	0.0100
264	train	0.1019	0.1134	0.0115
265	test	0.1019	0.1134	0.0115
266	test	0.1058	0.1149	0.0091
267	train	0.0834	0.1044	0.0210
268	train	0.0859	0.1140	0.0281
269	train	0.0867	0.1144	0.0277
270	train	0.0851	0.1121	0.0270
271	test	0.0943	0.1105	0.0162
272	test	0.0788	0.0970	0.0182
273	train	0.0845	0.1031	0.0186
274	test	0.0901	0.1136	0.0235
275	train	0.1027	0.1288	0.0261
276	train	0.1024	0.1195	0.0171
277	test	0.1032	0.1199	0.0167
278	train	0.1032	0.1203	0.0171
279	train	0.1033	0.1207	0.0174
280	train	0.1020	0.1207	0.0187
281	train	0.0990	0.1096	0.0106
282	train	0.0962	0.1070	0.0108
283	train	0.0898	0.0978	0.0080
284	train	0.0920	0.0986	0.0066
285	train	0.0938	0.1078	0.0139
286	train	0.0703	0.0896	0.0193
287	test	0.0975	0.1181	0.0205
288	train	0.0824	0.1068	0.0243
289	train	0.0955	0.1064	0.0110
290	train	0.0986	0.1059	0.0072
291	train	0.0900	0.1009	0.0109
292	test	0.0994	0.1096	0.0102
293	test	0.0874	0.0933	0.0059
294	train	0.0792	0.0949	0.0157
295	train	0.1008	0.1098	0.0090
296	train	0.0557	0.0694	0.0136
297	train	0.1037	0.1075	0.0038
298	train	0.1033	0.1207	0.0175
299	train	0.1041	0.1108	0.0068
300	train	0.0647	0.0970	0.0324
301	test	0.0677	0.0757	0.0079
302	train	0.1028	0.1207	0.0179
303	train	0.0511	0.0694	0.0183
304	train	0.0949	0.1007	0.0058
305	train	0.0801	0.0990	0.0190
306	train	0.0947	0.1053	0.0106
307	test	0.0941	0.1014	0.0073
308	train	0.0941	0.1014	0.0073
309	train	0.0926	0.1124	0.0198
310	train	0.0950	0.1101	0.0151
311	train	0.0942	0.1078	0.0136
312	train	0.0547	0.0885	0.0338
313	train	0.1351	0.1275	-0.0075
314	train	0.1257	0.1275	0.0019
315	train	0.1065	0.1162	0.0098
316	train	0.1162	0.1214	0.0052
317	train	0.1095	0.1230	0.0135
318	train	0.0935	0.1217	0.0281
319	train	0.0896	0.1125	0.0229
320	train	0.0920	0.1221	0.0300
321	train	0.0929	0.1225	0.0295
322	train	0.0898	0.1201	0.0303
323	train	0.1009	0.1186	0.0177
324	train	0.0829	0.1050	0.0221
325	train	0.0886	0.1111	0.0226
326	train	0.0967	0.1217	0.0249
327	train	0.0216	0.1368	0.1152
328	train	0.1136	0.1275	0.0140
329	train	0.1148	0.1280	0.0131
330	train	0.1151	0.1283	0.0132
331	train	0.1153	0.1288	0.0135
332	train	0.1143	0.1287	0.0144
333	train	0.1078	0.1176	0.0098
334	train	0.1020	0.1150	0.0131
335	train	0.0953	0.1058	0.0106
336	train	0.0981	0.1067	0.0086
337	test	0.0993	0.1158	0.0165
338	train	0.0746	0.0977	0.0231
339	train	0.1105	0.1261	0.0156
340	train	0.0877	0.1148	0.0271
341	train	0.1074	0.1145	0.0071
342	test	0.1124	0.1139	0.0016
343	train	0.0961	0.1090	0.0128
344	test	0.1137	0.1176	0.0039
345	test	0.0949	0.1013	0.0065
346	train	0.0829	0.1029	0.0200
347	train	0.1094	0.1178	0.0084
348	train	0.0594	0.0774	0.0181
349	test	0.1187	0.1156	-0.0032
350	train	0.1152	0.1288	0.0136
351	test	0.1162	0.1189	0.0026
352	train	0.0687	0.1051	0.0364
353	train	0.0721	0.0837	0.0117
354	train	0.1142	0.1288	0.0146
355	train	0.0543	0.0774	0.0231
356	test	0.1026	0.1087	0.0061
357	train	0.0867	0.1071	0.0204
358	test	0.1041	0.1134	0.0093
359	train	0.1008	0.1095	0.0087
360	train	0.0991	0.1095	0.0104
361	train	0.0991	0.1205	0.0214
362	train	0.1036	0.1182	0.0145
363	train	0.1040	0.1158	0.0118
364	train	0.0612	0.0966	0.0353
365	train	0.1279	0.1250	-0.0029
366	train	0.1222	0.1250	0.0029
367	train	0.1121	0.1137	0.0016
368	train	0.1138	0.1189	0.0052
369	train	0.1141	0.1205	0.0064
370	train	0.0954	0.1192	0.0237
371	train	0.0931	0.1100	0.0169
372	train	0.0969	0.1196	0.0227
373	train	0.0984	0.1200	0.0216
374	train	0.0977	0.1176	0.0199
375	train	0.1075	0.1161	0.0086
376	train	0.0835	0.1025	0.0190
377	train	0.0910	0.1086	0.0176
378	train	0.0989	0.1192	0.0203
379	train	0.1203	0.1343	0.0140
380	train	0.1125	0.1250	0.0125
381	test	0.1129	0.1255	0.0125
382	train	0.1133	0.1258	0.0125
383	train	0.1146	0.1263	0.0117
384	train	0.1214	0.1262	0.0048
385	train	0.1068	0.1151	0.0083
386	train	0.1036	0.1125	0.0090
387	train	0.0973	0.1034	0.0061
388	train	0.1010	0.1042	0.0031
389	train	0.1021	0.1133	0.0113
390	train	0.0804	0.0952	0.0147
391	train	0.1049	0.1236	0.0187
392	train	0.0996	0.1123	0.0128
393	train	0.1094	0.1120	0.0025
394	train	0.1126	0.1114	-0.0012
395	train	0.0959	0.1065	0.0106
396	train	0.1136	0.1151	0.0015
397	test	0.0975	0.0988	0.0014
398	test	0.0832	0.1004	0.0172
399	test	0.1093	0.1153	0.0060
400	train	0.0643	0.0749	0.0106
401	train	0.1157	0.1131	-0.0026
402	train	0.1240	0.1263	0.0023
403	train	0.1194	0.1164	-0.0031
404	test	0.0750	0.1026	0.0276
405	train	0.0783	0.0812	0.0029
406	train	0.1072	0.1263	0.0192
407	train	0.0591	0.0749	0.0158
408	train	0.1022	0.1062	0.0040
409	test	0.0878	0.1046	0.0168
410	train	0.1096	0.1109	0.0012
411	train	0.1003	0.1070	0.0066
412	train	0.0982	0.1070	0.0088
413	train	0.0983	0.1180	0.0197
414	train	0.1043	0.1157	0.0114
415	train	0.1040	0.1133	0.0093
416	test	0.0621	0.0941	0.0320
417	train	0.1301	0.1254	-0.0048
418	train	0.1228	0.1254	0.0026
419	train	0.1066	0.1141	0.0075
420	train	0.1140	0.1193	0.0053
421	train	0.1105	0.1208	0.0104
422	train	0.0945	0.1195	0.0251
423	train	0.0904	0.1103	0.0199
424	train	0.0921	0.1199	0.0278
425	train	0.0939	0.1203	0.0264
426	test	0.0897	0.1180	0.0283
427	train	0.1012	0.1164	0.0153
428	train	0.0843	0.1029	0.0186
429	train	0.0895	0.1090	0.0195
430	train	0.0973	0.1195	0.0222
431	test	0.1182	0.1347	0.0165
432	train	0.1124	0.1254	0.0130
433	train	0.1136	0.1258	0.0122
434	train	0.1138	0.1262	0.0124
435	train	0.1139	0.1266	0.0127
436	train	0.1128	0.1266	0.0138
437	train	0.1071	0.1155	0.0084
438	train	0.1024	0.1129	0.0105
439	train	0.0959	0.1037	0.0078
440	train	0.0992	0.1045	0.0053
441	train	0.1005	0.1137	0.0132
442	train	0.0749	0.0955	0.0206
443	test	0.1078	0.1240	0.0161
444	train	0.0876	0.1127	0.0251
445	test	0.1057	0.1123	0.0066
446	train	0.1100	0.1118	0.0017
447	train	0.0972	0.1068	0.0096
448	test	0.1113	0.1155	0.0042
449	train	0.0935	0.0992	0.0057
450	train	0.0836	0.1008	0.0172
451	train	0.1094	0.1157	0.0063
452	train	0.0595	0.0753	0.0158
453	train	0.1165	0.1134	-0.0031
454	train	0.1151	0.1267	0.0116
455	train	0.1149	0.1167	0.0019
456	train	0.0691	0.1029	0.0339
457	train	0.0723	0.0816	0.0093
458	train	0.1133	0.1267	0.0134
459	train	0.0543	0.0753	0.0210
460	test	0.1031	0.1066	0.0034
461	train	0.0875	0.1049	0.0174
462	train	0.1040	0.1112	0.0072
463	train	0.1008	0.1073	0.0065
464	train	0.0994	0.1073	0.0080
465	train	0.0996	0.1183	0.0187
466	train	0.1036	0.1160	0.0124
467	test	0.1038	0.1137	0.0098
468	train	0.0629	0.0944	0.0316
469	train	0.1248	0.1093	-0.0155
470	train	0.1193	0.1093	-0.0101
471	train	0.1017	0.0980	-0.0037
472	test	0.1133	0.1032	-0.0101
473	train	0.1150	0.1048	-0.0103
474	train	0.0964	0.1034	0.0070
475	test	0.0893	0.0942	0.0050
476	train	0.0940	0.1038	0.0098
477	test	0.0942	0.1042	0.0100
478	train	0.0939	0.1019	0.0080
479	test	0.1037	0.1004	-0.0033
480	train	0.0861	0.0868	0.0007
481	train	0.0921	0.0929	0.0008
482	test	0.0977	0.1034	0.0057
483	train	0.1122	0.1186	0.0064
484	train	0.1138	0.1093	-0.0045
485	train	0.1152	0.1097	-0.0055
486	train	0.1156	0.1101	-0.0055
487	test	0.1157	0.1105	-0.0052
488	train	0.1135	0.1105	-0.0030
489	train	0.1100	0.0994	-0.0107
490	train	0.1052	0.0968	-0.0084
491	train	0.0981	0.0876	-0.0105
492	train	0.1002	0.0884	-0.0117
493	train	0.1020	0.0976	-0.0044
494	train	0.0770	0.0794	0.0025
495	train	0.1091	0.1079	-0.0012
496	test	0.0906	0.0966	0.0060
497	train	0.1055	0.0962	-0.0093
498	train	0.1098	0.0957	-0.0141
499	train	0.0974	0.0907	-0.0067
500	test	0.1107	0.0994	-0.0113
501	test	0.0946	0.0831	-0.0115
502	train	0.0869	0.0847	-0.0022
503	train	0.1099	0.0996	-0.0103
504	train	0.0610	0.0592	-0.0018
505	train	0.1149	0.0973	-0.0176
506	train	0.1157	0.1106	-0.0051
507	train	0.1169	0.1006	-0.0162
508	train	0.0715	0.0868	0.0154
509	train	0.0745	0.0655	-0.0090
510	train	0.1153	0.1106	-0.0048
511	train	0.0559	0.0592	0.0033
512	train	0.1040	0.0905	-0.0135
513	train	0.0860	0.0888	0.0028
514	train	0.1037	0.0951	-0.0086
515	train	0.1033	0.0912	-0.0121
516	train	0.1028	0.0912	-0.0116
517	train	0.1015	0.1022	0.0008
518	train	0.1030	0.0999	-0.0031
519	train	0.1029	0.0976	-0.0053
520	train	0.0647	0.0783	0.0136
521	test	0.1233	0.1223	-0.0010
522	test	0.1185	0.1223	0.0038
523	train	0.0874	0.1110	0.0236
524	train	0.1140	0.1162	0.0022
525	test	0.1080	0.1178	0.0098
526	train	0.0941	0.1164	0.0223
527	train	0.0791	0.1072	0.0282
528	train	0.0893	0.1168	0.0275
529	train	0.0880	0.1172	0.0292
530	train	0.0950	0.1149	0.0199
531	train	0.1023	0.1134	0.0110
532	train	0.0777	0.0998	0.0221
533	train	0.0892	0.1059	0.0167
534	train	0.0945	0.1164	0.0220
535	train	0.1170	0.1316	0.0146
536	train	0.1264	0.1223	-0.0041
537	train	0.1300	0.1227	-0.0073
538	train	0.1217	0.1231	0.0014
539	train	0.1212	0.1235	0.0023
540	train	0.1163	0.1235	0.0072
541	train	0.1188	0.1124	-0.0064
542	train	0.1044	0.1098	0.0054
543	train	0.0932	0.1006	0.0075
544	train	0.0964	0.1014	0.0051
545	train	0.0984	0.1106	0.0122
546	train	0.0720	0.0924	0.0204
547	train	0.1189	0.1209	0.0020
548	train	0.0936	0.1096	0.0160
549	train	0.1015	0.1092	0.0077
550	test	0.1066	0.1087	0.0021
551	train	0.0883	0.1037	0.0154
552	train	0.1066	0.1124	0.0058
553	train	0.0986	0.0961	-0.0025
554	train	0.0814	0.0977	0.0163
555	test	0.0984	0.1126	0.0142
556	train	0.0526	0.0722	0.0196
557	train	0.1140	0.1104	-0.0036
558	train	0.1214	0.1236	0.0022
559	train	0.1220	0.1136	-0.0083
560	test	0.0695	0.0999	0.0304
561	train	0.0749	0.0785	0.0036
562	train	0.1093	0.1236	0.0143
563	test	0.0490	0.0722	0.0232
564	train	0.0967	0.1035	0.0069
565	train	0.0718	0.1018	0.0300
566	train	0.1034	0.1081	0.0047
567	train	0.1021	0.1043	0.0022
568	test	0.1020	0.1043	0.0022
569	train	0.1003	0.1153	0.0150
570	test	0.0982	0.1129	0.0148
571	train	0.0959	0.1106	0.0147
572	train	0.0527	0.0914	0.0386
573	train	0.1392	0.1212	-0.0179
574	test	0.1317	0.1212	-0.0105
575	train	0.1131	0.1100	-0.0031
576	train	0.1211	0.1152	-0.0059
577	train	0.1190	0.1167	-0.0023
578	train	0.1019	0.1154	0.0134
579	train	0.0970	0.1062	0.0092
580	train	0.0989	0.1158	0.0168
581	train	0.1011	0.1162	0.0151
582	train	0.0964	0.1138	0.0174
583	train	0.1081	0.1123	0.0042
584	test	0.0913	0.0988	0.0075
585	train	0.0970	0.1048	0.0079
586	test	0.1045	0.1154	0.0109
587	train	0.1208	0.1305	0.0097
588	test	0.1202	0.1213	0.0010
589	train	0.1214	0.1217	0.0003
590	train	0.1218	0.1221	0.0003
591	train	0.1219	0.1225	0.0005
592	train	0.1202	0.1225	0.0022
593	train	0.1145	0.1113	-0.0031
594	train	0.1106	0.1087	-0.0019
595	train	0.1044	0.0996	-0.0048
596	train	0.1064	0.1004	-0.0060
597	train	0.1087	0.1095	0.0008
598	train	0.0806	0.0914	0.0107
599	train	0.1135	0.1198	0.0063
600	test	0.0934	0.1085	0.0151
601	train	0.1126	0.1082	-0.0045
602	train	0.1194	0.1076	-0.0118
603	train	0.1047	0.1027	-0.0020
604	train	0.1192	0.1113	-0.0078
605	train	0.0976	0.0950	-0.0026
606	test	0.0886	0.0967	0.0081
607	train	0.1167	0.1115	-0.0052
608	train	0.0632	0.0711	0.0079
609	test	0.1236	0.1093	-0.0143
610	train	0.1227	0.1225	-0.0002
611	test	0.1222	0.1126	-0.0097
612	train	0.0739	0.0988	0.0249
613	train	0.0770	0.0774	0.0004
614	test	0.1207	0.1225	0.0018
615	train	0.0582	0.0711	0.0130
616	train	0.1106	0.1024	-0.0082
617	train	0.0933	0.1008	0.0075
618	train	0.1106	0.1071	-0.0036
619	train	0.1076	0.1032	-0.0044
620	train	0.1061	0.1032	-0.0029
621	train	0.1060	0.1142	0.0082
622	test	0.1101	0.1119	0.0018
623	test	0.1102	0.1095	-0.0006
624	train	0.0754	0.0903	0.0149
625	test	0.1381	0.1176	-0.0206
626	train	0.1307	0.1176	-0.0132
627	train	0.1128	0.1063	-0.0066
628	train	0.1204	0.1115	-0.0089
629	train	0.1184	0.1130	-0.0054
630	test	0.1017	0.1117	0.0100
631	train	0.0966	0.1025	0.0059
632	train	0.0988	0.1121	0.0133
633	train	0.1003	0.1125	0.0121
634	train	0.0961	0.1102	0.0141
635	train	0.1084	0.1086	0.0002
636	test	0.0908	0.0951	0.0043
637	train	0.0967	0.1012	0.0044
638	train	0.1041	0.1117	0.0076
639	train	0.1199	0.1268	0.0069
640	train	0.1197	0.1176	-0.0021
641	test	0.1208	0.1180	-0.0028
642	train	0.1210	0.1184	-0.0026
643	train	0.1211	0.1188	-0.0023
644	train	0.1195	0.1188	-0.0007
645	train	0.1139	0.1076	-0.0062
646	test	0.1102	0.1051	-0.0052
647	train	0.1036	0.0959	-0.0077
648	train	0.1060	0.0967	-0.0093
649	train	0.1075	0.1059	-0.0016
650	train	0.0803	0.0877	0.0074
651	train	0.1129	0.1161	0.0032
652	train	0.0933	0.1048	0.0115
653	train	0.1120	0.1045	-0.0075
654	train	0.1181	0.1040	-0.0141
655	test	0.1038	0.0990	-0.0048
656	train	0.1183	0.1076	-0.0107
657	train	0.0962	0.0914	-0.0048
658	test	0.0884	0.0930	0.0046
659	test	0.1161	0.1079	-0.0083
660	train	0.0634	0.0675	0.0041
661	train	0.1231	0.1056	-0.0174
662	test	0.1201	0.1188	-0.0013
663	train	0.1216	0.1089	-0.0127
664	train	0.0737	0.0951	0.0214
665	train	0.0767	0.0737	-0.0030
666	train	0.1201	0.1188	-0.0013
667	train	0.0580	0.0675	0.0095
668	train	0.1100	0.0988	-0.0112
669	train	0.0930	0.0971	0.0042
670	train	0.1101	0.1034	-0.0067
671	train	0.1071	0.0995	-0.0076
672	train	0.1056	0.0995	-0.0061
673	test	0.1056	0.1105	0.0050
674	train	0.1098	0.1082	-0.0016
675	train	0.1098	0.1059	-0.0039
676	train	0.0748	0.0866	0.0118
677	train	0.1426	0.1109	-0.0317
678	train	0.1396	0.1196	-0.0200
679	test	0.1334	0.1196	-0.0139
680	train	0.1087	0.1083	-0.0004
681	test	0.1247	0.1135	-0.0113
682	train	0.1230	0.1150	-0.0080
683	train	0.1120	0.1137	0.0016
684	test	0.1007	0.1045	0.0038
685	train	0.1085	0.1141	0.0056
686	train	0.1090	0.1145	0.0055
687	train	0.1115	0.1122	0.0006
688	test	0.1178	0.1106	-0.0072
689	train	0.0964	0.0971	0.0006
690	train	0.1071	0.1032	-0.0039
691	train	0.1141	0.1137	-0.0004
692	train	0.1243	0.1288	0.0046
693	train	0.1380	0.1196	-0.0185
694	train	0.1411	0.1200	-0.0211
695	test	0.1410	0.1204	-0.0206
696	train	0.1412	0.1208	-0.0204
697	test	0.1418	0.1208	-0.0210
698	train	0.1307	0.1096	-0.0210
699	train	0.1217	0.1071	-0.0146
700	train	0.1118	0.0979	-0.0139
701	train	0.1181	0.0987	-0.0194
702	train	0.1177	0.1079	-0.0098
703	train	0.0884	0.0897	0.0013
704	train	0.1196	0.1181	-0.0015
705	train	0.1126	0.1068	-0.0058
706	train	0.1172	0.1065	-0.0108
707	train	0.1223	0.1060	-0.0164
708	train	0.1037	0.1010	-0.0027
709	train	0.1219	0.1096	-0.0123
710	test	0.1067	0.0934	-0.0133
711	train	0.0946	0.0950	0.0004
712	train	0.1180	0.1099	-0.0081
713	test	0.0714	0.0694	-0.0020
714	train	0.1263	0.1076	-0.0187
715	train	0.1395	0.1208	-0.0187
716	train	0.0844	0.0971	0.0127
717	train	0.0930	0.0757	-0.0173
718	test	0.1112	0.1208	0.0096
719	train	0.0673	0.0694	0.0021
720	train	0.1126	0.1008	-0.0119
721	train	0.0918	0.0991	0.0074
722	train	0.1214	0.1054	-0.0160
723	test	0.1107	0.1015	-0.0092
724	test	0.1084	0.1015	-0.0069
725	train	0.1095	0.1125	0.0030
726	train	0.1116	0.1102	-0.0014
727	train	0.1115	0.1079	-0.0036
728	train	0.0755	0.0886	0.0131
729	train	0.1057	0.1031	-0.0027
730	train	0.1092	0.1117	0.0025
731	test	0.1039	0.1117	0.0078
732	test	0.0845	0.1004	0.0159
733	train	0.1002	0.1056	0.0055
734	train	0.1029	0.1072	0.0043
735	test	0.0852	0.1059	0.0207
736	test	0.0741	0.0967	0.0226
737	test	0.0791	0.1063	0.0272
738	train	0.0788	0.1066	0.0279
739	test	0.0824	0.1043	0.0220
740	train	0.0917	0.1028	0.0111
741	train	0.0743	0.0892	0.0150
742	train	0.0811	0.0953	0.0142
743	train	0.0852	0.1059	0.0207
744	train	0.1082	0.1210	0.0128
745	train	0.1028	0.1118	0.0089
746	train	0.1046	0.1121	0.0076
747	train	0.1050	0.1125	0.0075
748	train	0.1051	0.1130	0.0079
749	train	0.0990	0.1129	0.0139
750	train	0.1004	0.1018	0.0015
751	train	0.0934	0.0992	0.0058
752	train	0.0849	0.0901	0.0052
753	train	0.0856	0.0909	0.0052
754	test	0.0868	0.1000	0.0132
755	train	0.0638	0.0819	0.0181
756	train	0.1031	0.1103	0.0073
757	train	0.0812	0.0990	0.0178
758	train	0.0932	0.0987	0.0054
759	train	0.0968	0.0981	0.0013
760	test	0.0835	0.0932	0.0097
761	train	0.0972	0.1018	0.0046
762	train	0.0876	0.0855	-0.0021
763	test	0.0783	0.0872	0.0089
764	train	0.0949	0.1020	0.0072
765	train	0.0505	0.0616	0.0111
766	train	0.1012	0.0998	-0.0014
767	train	0.1039	0.1130	0.0091
768	test	0.0601	0.0893	0.0291
769	train	0.0647	0.0679	0.0032
770	train	0.1024	0.1130	0.0106
771	train	0.0467	0.0616	0.0150
772	train	0.0886	0.0929	0.0043
773	train	0.0696	0.0913	0.0217
774	test	0.0860	0.0976	0.0116
775	train	0.0941	0.0937	-0.0004
776	train	0.0944	0.0937	-0.0007
777	test	0.0920	0.1047	0.0127
778	train	0.0895	0.1024	0.0128
779	train	0.0877	0.1000	0.0123
780	train	0.0513	0.0808	0.0294
781	train	0.1257	0.1223	-0.0034
782	train	0.1197	0.1223	0.0026
783	train	0.1061	0.1110	0.0050
784	train	0.1118	0.1163	0.0044
785	train	0.1150	0.1178	0.0029
786	train	0.0920	0.1165	0.0245
787	train	0.0888	0.1073	0.0185
788	test	0.0930	0.1169	0.0239
789	train	0.0943	0.1173	0.0230
790	train	0.0907	0.1149	0.0243
791	train	0.1009	0.1134	0.0125
792	test	0.0820	0.0999	0.0178
793	test	0.0865	0.1060	0.0194
794	train	0.0946	0.1165	0.0219
795	train	0.1206	0.1316	0.0110
796	train	0.1100	0.1224	0.0123
797	train	0.1112	0.1228	0.0116
798	train	0.1114	0.1232	0.0118
799	train	0.1115	0.1236	0.0121
800	test	0.1121	0.1235	0.0115
801	train	0.1052	0.1124	0.0072
802	train	0.0991	0.1099	0.0107
803	test	0.0932	0.1007	0.0075
804	train	0.0974	0.1015	0.0040
805	train	0.0974	0.1106	0.0132
806	train	0.0739	0.0925	0.0186
807	train	0.1059	0.1209	0.0150
808	train	0.0892	0.1096	0.0205
809	test	0.1033	0.1093	0.0060
810	train	0.1083	0.1087	0.0004
811	train	0.0941	0.1038	0.0096
812	train	0.1097	0.1124	0.0028
813	train	0.0903	0.0961	0.0058
814	train	0.0842	0.0978	0.0136
815	train	0.1070	0.1127	0.0056
816	test	0.0591	0.0722	0.0131
817	train	0.1139	0.1104	-0.0036
818	train	0.1141	0.1236	0.0095
819	train	0.1142	0.1137	-0.0005
820	train	0.0683	0.0999	0.0316
821	train	0.0713	0.0785	0.0073
822	train	0.1131	0.1236	0.0105
823	train	0.0536	0.0722	0.0187
824	train	0.0987	0.1036	0.0049
825	train	0.0860	0.1019	0.0159
826	test	0.1021	0.1082	0.0061
827	test	0.1005	0.1043	0.0038
828	train	0.0996	0.1043	0.0047
829	test	0.0988	0.1153	0.0165
830	train	0.1030	0.1130	0.0100
831	test	0.1024	0.1106	0.0082
832	train	0.0669	0.0914	0.0245
833	train	0.1270	0.1015	-0.0255
834	train	0.1276	0.1102	-0.0175
835	test	0.1231	0.1102	-0.0129
836	train	0.0948	0.0989	0.0041
837	train	0.1176	0.1041	-0.0135
838	train	0.1149	0.1057	-0.0092
839	train	0.1031	0.1043	0.0012
840	train	0.0877	0.0951	0.0074
841	train	0.0976	0.1047	0.0071
842	test	0.0964	0.1051	0.0087
843	train	0.1045	0.1028	-0.0017
844	train	0.1112	0.1013	-0.0100
845	train	0.0865	0.0877	0.0012
846	train	0.0979	0.0938	-0.0041
847	test	0.1026	0.1043	0.0017
848	test	0.1091	0.1195	0.0103
849	train	0.1350	0.1102	-0.0248
850	train	0.1381	0.1106	-0.0275
851	train	0.1374	0.1110	-0.0264
852	train	0.1256	0.1114	-0.0142
853	train	0.1312	0.1114	-0.0198
854	train	0.1281	0.1003	-0.0278
855	train	0.1137	0.0977	-0.0160
856	train	0.1014	0.0885	-0.0129
857	train	0.1053	0.0893	-0.0160
858	train	0.1066	0.0985	-0.0082
859	test	0.0811	0.0803	-0.0008
860	train	0.1162	0.1088	-0.0074
861	train	0.0983	0.0975	-0.0009
862	test	0.1073	0.0971	-0.0102
863	train	0.1144	0.0966	-0.0178
864	test	0.0950	0.0916	-0.0034
865	train	0.1131	0.1003	-0.0128
866	train	0.1011	0.0840	-0.0171
867	train	0.0874	0.0856	-0.0018
868	test	0.1064	0.1005	-0.0059
869	train	0.0614	0.0601	-0.0013
870	train	0.1183	0.0982	-0.0201
871	train	0.1252	0.1115	-0.0138
872	test	0.0774	0.0877	0.0104
873	train	0.0841	0.0664	-0.0177
874	train	0.1092	0.1115	0.0023
875	train	0.0581	0.0601	0.0020
876	train	0.1026	0.0914	-0.0112
877	train	0.0802	0.0897	0.0095
878	train	0.1121	0.0960	-0.0161
879	train	0.1043	0.0921	-0.0122
880	train	0.1036	0.0921	-0.0114
881	train	0.1029	0.1032	0.0002
882	train	0.1035	0.1008	-0.0026
883	test	0.1016	0.0985	-0.0032
884	train	0.0607	0.0792	0.0185
885	train	0.1406	0.1297	-0.0109
886	train	0.1332	0.1297	-0.0035
887	train	0.1098	0.1184	0.0086
888	train	0.1246	0.1236	-0.0010
889	train	0.1211	0.1252	0.0041
890	train	0.1064	0.1238	0.0174
891	test	0.0961	0.1147	0.0185
892	train	0.1060	0.1242	0.0182
893	train	0.1065	0.1246	0.0181
894	train	0.1059	0.1223	0.0164
895	test	0.1152	0.1208	0.0056
896	train	0.0922	0.1072	0.0150
897	train	0.1014	0.1133	0.0119
898	train	0.1082	0.1238	0.0156
899	test	0.1246	0.1390	0.0144
900	train	0.1295	0.1297	0.0002
901	test	0.1316	0.1301	-0.0014
902	train	0.1316	0.1305	-0.0010
903	test	0.1326	0.1309	-0.0016
904	train	0.1320	0.1309	-0.0011
905	train	0.1220	0.1198	-0.0022
906	test	0.1169	0.1172	0.0003
907	train	0.1082	0.1080	-0.0002
908	train	0.1079	0.1088	0.0009
909	test	0.1135	0.1180	0.0045
910	train	0.0877	0.0998	0.0121
911	test	0.1308	0.1283	-0.0025
912	train	0.1053	0.1170	0.0117
913	train	0.1190	0.1166	-0.0024
914	train	0.1267	0.1161	-0.0106
915	train	0.1043	0.1111	0.0068
916	train	0.1246	0.1198	-0.0048
917	train	0.1044	0.1035	-0.0009
918	train	0.0910	0.1051	0.0141
919	train	0.1169	0.1200	0.0031
920	train	0.0678	0.0796	0.0118
921	train	0.1238	0.1177	-0.0060
922	test	0.1376	0.1310	-0.0067
923	train	0.1389	0.1210	-0.0179
924	train	0.0823	0.1072	0.0250
925	train	0.0835	0.0859	0.0024
926	test	0.1083	0.1310	0.0227
927	train	0.0630	0.0796	0.0166
928	test	0.1135	0.1109	-0.0026
929	train	0.0927	0.1092	0.0166
930	train	0.1174	0.1155	-0.0019
931	train	0.1127	0.1116	-0.0011
932	train	0.1095	0.1116	0.0021
933	train	0.1097	0.1227	0.0130
934	train	0.1116	0.1203	0.0087
935	train	0.1084	0.1180	0.0096
936	train	0.0750	0.0988	0.0237
937	train	0.1229	0.1132	-0.0097
938	train	0.1174	0.1132	-0.0042
939	test	0.0954	0.1019	0.0066
940	test	0.1127	0.1071	-0.0056
941	train	0.1125	0.1087	-0.0038
942	train	0.0960	0.1074	0.0113
943	train	0.0848	0.0982	0.0134
944	train	0.0902	0.1077	0.0176
945	train	0.0898	0.1081	0.0183
946	train	0.0935	0.1058	0.0123
947	train	0.1026	0.1043	0.0017
948	test	0.0838	0.0907	0.0069
949	train	0.0920	0.0968	0.0048
950	test	0.0957	0.1074	0.0117
951	train	0.1140	0.1225	0.0085
952	train	0.1149	0.1132	-0.0017
953	train	0.1170	0.1136	-0.0033
954	train	0.1174	0.1140	-0.0033
955	train	0.1182	0.1144	-0.0037
956	train	0.1109	0.1144	0.0035
957	train	0.1126	0.1033	-0.0093
958	train	0.1046	0.1007	-0.0038
959	train	0.0958	0.0916	-0.0042
960	train	0.0974	0.0924	-0.0051
961	train	0.0969	0.1015	0.0046
962	test	0.0748	0.0833	0.0086
963	test	0.1121	0.1118	-0.0003
964	train	0.0917	0.1005	0.0088
965	train	0.1047	0.1002	-0.0045
966	train	0.1078	0.0996	-0.0082
967	train	0.0943	0.0946	0.0004
968	train	0.1092	0.1033	-0.0059
969	train	0.0958	0.0870	-0.0088
970	test	0.0867	0.0886	0.0020
971	train	0.1038	0.1035	-0.0003
972	train	0.0587	0.0631	0.0044
973	test	0.1140	0.1013	-0.0127
974	train	0.1182	0.1145	-0.0037
975	train	0.1185	0.1046	-0.0139
976	test	0.0749	0.0908	0.0159
977	test	0.0738	0.0694	-0.0044
978	train	0.1145	0.1145	0.0000
979	train	0.0544	0.0631	0.0087
980	train	0.0999	0.0944	-0.0055
981	train	0.0800	0.0928	0.0128
982	train	0.1012	0.0991	-0.0021
983	train	0.1037	0.0952	-0.0085
984	train	0.1035	0.0952	-0.0083
985	train	0.1015	0.1062	0.0047
986	train	0.1004	0.1038	0.0035
987	test	0.0982	0.1015	0.0033
988	train	0.0612	0.0823	0.0210
989	train	0.1337	0.1121	-0.0217
990	train	0.1278	0.1121	-0.0157
991	train	0.1017	0.1008	-0.0009
992	test	0.1203	0.1060	-0.0143
993	train	0.1158	0.1076	-0.0082
994	test	0.1055	0.1062	0.0007
995	test	0.0910	0.0970	0.0061
996	train	0.1010	0.1066	0.0056
997	train	0.1002	0.1070	0.0068
998	test	0.1067	0.1047	-0.0020
999	train	0.1111	0.1032	-0.0080
1000	train	0.0896	0.0896	0.0000
1001	test	0.1003	0.0957	-0.0046
1002	train	0.1026	0.1062	0.0036
1003	train	0.1185	0.1214	0.0029
1004	test	0.1374	0.1121	-0.0253
1005	train	0.1410	0.1125	-0.0285
1006	test	0.1419	0.1129	-0.0290
1007	test	0.1269	0.1133	-0.0136
1008	test	0.1343	0.1133	-0.0210
1009	train	0.1312	0.1022	-0.0290
1010	train	0.1155	0.0996	-0.0159
1011	train	0.1044	0.0904	-0.0140
1012	train	0.1060	0.0912	-0.0148
1013	train	0.1098	0.1004	-0.0094
1014	train	0.0824	0.0822	-0.0002
1015	train	0.1160	0.1107	-0.0054
1016	train	0.0987	0.0994	0.0007
1017	train	0.1107	0.0990	-0.0116
1018	train	0.1170	0.0985	-0.0185
1019	test	0.0981	0.0935	-0.0046
1020	train	0.1165	0.1022	-0.0143
1021	train	0.1000	0.0859	-0.0141
1022	train	0.0889	0.0875	-0.0014
1023	train	0.1095	0.1024	-0.0071
1024	train	0.0640	0.0620	-0.0020
1025	test	0.1217	0.1001	-0.0216
1026	train	0.1277	0.1134	-0.0143
1027	train	0.1272	0.1034	-0.0238
1028	test	0.0788	0.0896	0.0108
1029	test	0.0862	0.0683	-0.0180
1030	train	0.1084	0.1134	0.0050
1031	train	0.0603	0.0620	0.0016
1032	train	0.1064	0.0933	-0.0131
1033	train	0.0836	0.0916	0.0080
1034	test	0.1146	0.0979	-0.0167
1035	train	0.1055	0.0940	-0.0115
1036	train	0.1037	0.0940	-0.0097
1037	train	0.1046	0.1051	0.0005
1038	train	0.1070	0.1027	-0.0043
1039	train	0.1062	0.1004	-0.0058
1040	train	0.0657	0.0811	0.0155
1041	train	0.1206	0.1077	-0.0128
1042	train	0.1345	0.1164	-0.0181
1043	test	0.1271	0.1164	-0.0107
1044	train	0.1056	0.1051	-0.0005
1045	test	0.1186	0.1103	-0.0083
1046	train	0.1163	0.1119	-0.0044
1047	train	0.0985	0.1105	0.0121
1048	train	0.0923	0.1013	0.0090
1049	test	0.0956	0.1109	0.0154
1050	train	0.0965	0.1113	0.0149
1051	train	0.0952	0.1090	0.0138
1052	train	0.1067	0.1075	0.0008
1053	train	0.0877	0.0939	0.0062
1054	train	0.0939	0.1000	0.0061
1055	train	0.1003	0.1105	0.0102
1056	train	0.1195	0.1257	0.0062
1057	train	0.1178	0.1164	-0.0014
1058	train	0.1194	0.1168	-0.0026
1059	test	0.1197	0.1172	-0.0025
1060	train	0.1199	0.1176	-0.0023
1061	test	0.1171	0.1176	0.0005
1062	train	0.1131	0.1065	-0.0066
1063	train	0.1076	0.1039	-0.0037
1064	train	0.0999	0.0947	-0.0052
1065	train	0.1027	0.0955	-0.0072
1066	train	0.1042	0.1047	0.0004
1067	train	0.0784	0.0865	0.0081
1068	train	0.1133	0.1150	0.0017
1069	train	0.0922	0.1037	0.0115
1070	train	0.1090	0.1033	-0.0057
1071	train	0.1143	0.1028	-0.0115
1072	train	0.0995	0.0978	-0.0017
1073	train	0.1155	0.1065	-0.0090
1074	test	0.0967	0.0902	-0.0065
1075	train	0.0875	0.0918	0.0044
1076	train	0.1129	0.1067	-0.0062
1077	train	0.0617	0.0663	0.0046
1078	train	0.1209	0.1044	-0.0164
1079	train	0.1192	0.1177	-0.0015
1080	train	0.0723	0.0940	0.0216
1081	train	0.0754	0.0726	-0.0028
1082	test	0.1189	0.1177	-0.0012
1083	train	0.0564	0.0663	0.0099
1084	train	0.1060	0.0976	-0.0084
1085	train	0.0881	0.0959	0.0079
1086	test	0.1066	0.1022	-0.0044
1087	train	0.1055	0.0984	-0.0072
1088	train	0.1043	0.0984	-0.0059
1089	train	0.1041	0.1094	0.0053
1090	train	0.1076	0.1070	-0.0006
1091	train	0.1067	0.1047	-0.0020
1092	train	0.0683	0.0855	0.0172
1093	train	0.1288	0.1042	-0.0246
1094	train	0.1226	0.1042	-0.0184
1095	train	0.1016	0.0929	-0.0087
1096	train	0.1154	0.0981	-0.0173
1097	train	0.1156	0.0997	-0.0159
1098	train	0.0958	0.0984	0.0025
1099	train	0.0898	0.0892	-0.0006
1100	train	0.0941	0.0988	0.0047
1101	train	0.0945	0.0991	0.0046
1102	train	0.0934	0.0968	0.0034
1103	train	0.1033	0.0953	-0.0080
1104	train	0.0848	0.0817	-0.0030
1105	test	0.0911	0.0878	-0.0032
1106	train	0.0977	0.0984	0.0007
1107	test	0.1150	0.1135	-0.0015
1108	train	0.1146	0.1042	-0.0104
1109	train	0.1162	0.1046	-0.0116
1110	train	0.1166	0.1051	-0.0115
1111	test	0.1175	0.1055	-0.0121
1112	test	0.1152	0.1054	-0.0097
1113	train	0.1098	0.0943	-0.0155
1114	train	0.1041	0.0917	-0.0123
1115	train	0.0968	0.0825	-0.0142
1116	test	0.1006	0.0834	-0.0172
1117	train	0.1018	0.0925	-0.0093
1118	train	0.0771	0.0743	-0.0028
1119	train	0.1110	0.1028	-0.0082
1120	train	0.0914	0.0915	0.0001
1121	train	0.1055	0.0912	-0.0143
1122	train	0.1124	0.0906	-0.0218
1123	test	0.0971	0.0857	-0.0114
1124	test	0.1116	0.0943	-0.0173
1125	train	0.0961	0.0780	-0.0180
1126	train	0.0867	0.0796	-0.0071
1127	train	0.1112	0.0945	-0.0167
1128	train	0.0607	0.0541	-0.0066
1129	test	0.1173	0.0923	-0.0251
1130	train	0.1170	0.1055	-0.0115
1131	train	0.1185	0.0956	-0.0229
1132	train	0.0712	0.0818	0.0106
1133	train	0.0748	0.0604	-0.0144
1134	train	0.1168	0.1055	-0.0113
1135	train	0.0557	0.0541	-0.0016
1136	test	0.1040	0.0854	-0.0186
1137	train	0.0861	0.0838	-0.0023
1138	train	0.1048	0.0901	-0.0147
1139	train	0.1043	0.0862	-0.0181
1140	train	0.1034	0.0862	-0.0172
1141	train	0.1025	0.0972	-0.0053
1142	train	0.1054	0.0949	-0.0106
1143	train	0.1041	0.0925	-0.0116
1144	train	0.0652	0.0733	0.0081
1145	train	0.1479	0.1213	-0.0266
1146	train	0.1403	0.1213	-0.0189
1147	train	0.1067	0.1100	0.0033
1148	train	0.1348	0.1153	-0.0196
1149	train	0.1261	0.1168	-0.0093
1150	train	0.1117	0.1155	0.0038
1151	test	0.0971	0.1063	0.0092
1152	train	0.1074	0.1159	0.0085
1153	train	0.1066	0.1163	0.0097
1154	train	0.1119	0.1139	0.0020
1155	train	0.1193	0.1124	-0.0069
1156	train	0.0959	0.0988	0.0030
1157	train	0.1065	0.1049	-0.0016
1158	train	0.1124	0.1155	0.0030
1159	train	0.1284	0.1306	0.0023
1160	train	0.1435	0.1213	-0.0222
1161	train	0.1470	0.1217	-0.0253
1162	train	0.1427	0.1221	-0.0205
1163	test	0.1408	0.1226	-0.0183
1164	train	0.1405	0.1225	-0.0179
1165	train	0.1327	0.1114	-0.0212
1166	train	0.1221	0.1088	-0.0133
1167	train	0.1107	0.0997	-0.0111
1168	train	0.1136	0.1005	-0.0131
1169	test	0.1190	0.1096	-0.0094
1170	test	0.0888	0.0915	0.0027
1171	train	0.1264	0.1199	-0.0065
1172	train	0.1100	0.1086	-0.0013
1173	train	0.1202	0.1083	-0.0119
1174	train	0.1287	0.1077	-0.0210
1175	train	0.1017	0.1028	0.0011
1176	train	0.1272	0.1114	-0.0158
1177	train	0.1075	0.0951	-0.0124
1178	train	0.0968	0.0968	0.0000
1179	train	0.1156	0.1116	-0.0039
1180	train	0.0759	0.0712	-0.0047
1181	test	0.1348	0.1094	-0.0254
1182	test	0.1406	0.1226	-0.0179
1183	train	0.1409	0.1127	-0.0282
1184	train	0.0887	0.0989	0.0102
1185	train	0.0922	0.0775	-0.0147
1186	train	0.1102	0.1226	0.0124
1187	train	0.0699	0.0712	0.0013
1188	train	0.1109	0.1025	-0.0084
1189	train	0.0899	0.1009	0.0110
1190	train	0.1208	0.1072	-0.0136
1191	train	0.1155	0.1033	-0.0122
1192	train	0.1127	0.1033	-0.0094
1193	train	0.1154	0.1143	-0.0011
1194	train	0.1189	0.1120	-0.0069
1195	train	0.1167	0.1096	-0.0070
1196	test	0.0717	0.0904	0.0187
1197	train	0.1187	0.1202	0.0015
1198	train	0.1332	0.1289	-0.0043
1199	test	0.1272	0.1289	0.0017
1200	train	0.1112	0.1176	0.0064
1201	train	0.1176	0.1228	0.0052
1202	test	0.1174	0.1244	0.0069
1203	train	0.1006	0.1230	0.0224
1204	test	0.0959	0.1139	0.0180
1205	train	0.0972	0.1234	0.0262
1206	test	0.0996	0.1238	0.0242
1207	test	0.0948	0.1215	0.0267
1208	train	0.1060	0.1200	0.0140
1209	test	0.0900	0.1064	0.0164
1210	test	0.0958	0.1125	0.0167
1211	train	0.1032	0.1230	0.0199
1212	train	0.1142	0.1382	0.0239
1213	train	0.1173	0.1289	0.0116
1214	train	0.1181	0.1293	0.0112
1215	train	0.1183	0.1297	0.0114
1216	test	0.1183	0.1301	0.0118
1217	train	0.1169	0.1301	0.0132
1218	train	0.1118	0.1190	0.0072
1219	train	0.1090	0.1164	0.0074
1220	train	0.1030	0.1072	0.0042
1221	train	0.1051	0.1080	0.0029
1222	train	0.1073	0.1172	0.0099
1223	train	0.0797	0.0990	0.0194
1224	test	0.1100	0.1275	0.0175
1225	train	0.0923	0.1162	0.0239
1226	train	0.1098	0.1158	0.0060
1227	train	0.1143	0.1153	0.0010
1228	train	0.1023	0.1103	0.0080
1229	train	0.1154	0.1190	0.0036
1230	train	0.0951	0.1027	0.0076
1231	train	0.0881	0.1043	0.0162
1232	train	0.1143	0.1192	0.0049
1233	test	0.0630	0.0788	0.0158
1234	train	0.1200	0.1169	-0.0030
1235	train	0.1197	0.1302	0.0104
1236	train	0.0731	0.1065	0.0334
1237	train	0.0760	0.0851	0.0091
1238	test	0.1181	0.1302	0.0121
1239	train	0.0575	0.0788	0.0213
1240	train	0.1088	0.1101	0.0013
1241	train	0.0919	0.1085	0.0166
1242	train	0.1085	0.1147	0.0063
1243	train	0.1059	0.1109	0.0050
1244	train	0.1045	0.1109	0.0064
1245	train	0.1045	0.1219	0.0174
1246	train	0.1084	0.1195	0.0111
1247	train	0.1085	0.1172	0.0087
1248	train	0.0730	0.0979	0.0250
1249	train	0.1200	0.1136	-0.0064
1250	train	0.1311	0.1223	-0.0088
1251	train	0.1236	0.1223	-0.0013
1252	train	0.0992	0.1110	0.0118
1253	train	0.1173	0.1162	-0.0011
1254	test	0.1142	0.1177	0.0035
1255	train	0.0975	0.1164	0.0189
1256	train	0.0879	0.1072	0.0193
1257	train	0.0925	0.1168	0.0243
1258	train	0.0923	0.1172	0.0249
1259	train	0.0912	0.1149	0.0237
1260	train	0.1042	0.1133	0.0091
1261	test	0.0864	0.0998	0.0134
1262	train	0.0931	0.1059	0.0127
1263	test	0.0991	0.1164	0.0173
1264	train	0.1219	0.1316	0.0097
1265	train	0.1176	0.1223	0.0047
1266	train	0.1192	0.1227	0.0034
1267	train	0.1198	0.1231	0.0032
1268	train	0.1200	0.1235	0.0035
1269	train	0.1143	0.1235	0.0092
1270	train	0.1133	0.1124	-0.0010
1271	train	0.1024	0.1098	0.0074
1272	train	0.0981	0.1006	0.0025
1273	test	0.0987	0.1014	0.0027
1274	train	0.0998	0.1106	0.0108
1275	train	0.0749	0.0924	0.0175
1276	train	0.1148	0.1208	0.0061
1277	train	0.0922	0.1095	0.0173
1278	train	0.1079	0.1092	0.0013
1279	train	0.1131	0.1087	-0.0044
1280	train	0.0976	0.1037	0.0061
1281	train	0.1137	0.1124	-0.0013
1282	train	0.0981	0.0961	-0.0021
1283	train	0.0871	0.0977	0.0106
1284	test	0.1079	0.1126	0.0047
1285	train	0.0602	0.0722	0.0119
1286	train	0.1189	0.1103	-0.0086
1287	test	0.1180	0.1235	0.0055
1288	train	0.0706	0.0998	0.0293
1289	train	0.0738	0.0785	0.0047
1290	train	0.1171	0.1235	0.0065
1291	test	0.0553	0.0722	0.0169
1292	train	0.1037	0.1035	-0.0002
1293	train	0.0812	0.1018	0.0207
1294	train	0.1005	0.1081	0.0076
1295	train	0.1063	0.1042	-0.0021
1296	train	0.1051	0.1042	-0.0009
1297	train	0.1043	0.1152	0.0109
1298	test	0.1048	0.1129	0.0081
1299	train	0.1037	0.1106	0.0069
1300	test	0.0635	0.0913	0.0278
1301	train	0.1392	0.1212	-0.0179
1302	train	0.1318	0.1212	-0.0105
1303	train	0.1130	0.1100	-0.0030
1304	train	0.1211	0.1152	-0.0059
1305	train	0.1189	0.1167	-0.0022
1306	test	0.1020	0.1154	0.0134
1307	train	0.0970	0.1062	0.0092
1308	train	0.0995	0.1158	0.0162
1309	train	0.1011	0.1162	0.0150
1310	train	0.0964	0.1138	0.0174
1311	test	0.1084	0.1123	0.0039
1312	train	0.0913	0.0988	0.0075
1313	train	0.0970	0.1048	0.0078
1314	train	0.1045	0.1154	0.0109
1315	test	0.1210	0.1305	0.0095
1316	test	0.1202	0.1213	0.0011
1317	test	0.1214	0.1217	0.0003
1318	test	0.1217	0.1221	0.0003
1319	train	0.1218	0.1225	0.0006
1320	train	0.1202	0.1225	0.0022
1321	train	0.1145	0.1113	-0.0032
1322	train	0.1106	0.1087	-0.0019
1323	test	0.1044	0.0996	-0.0048
1324	train	0.1065	0.1004	-0.0061
1325	train	0.1064	0.1095	0.0031
1326	train	0.0809	0.0914	0.0104
1327	train	0.1134	0.1198	0.0064
1328	test	0.0935	0.1085	0.0150
1329	train	0.1127	0.1082	-0.0045
1330	train	0.1191	0.1076	-0.0114
1331	test	0.1046	0.1027	-0.0019
1332	train	0.1189	0.1113	-0.0076
1333	train	0.0965	0.0950	-0.0014
1334	train	0.0887	0.0967	0.0079
1335	test	0.1168	0.1115	-0.0053
1336	train	0.0635	0.0711	0.0076
1337	train	0.1236	0.1093	-0.0143
1338	train	0.1228	0.1225	-0.0003
1339	train	0.1221	0.1126	-0.0096
1340	train	0.0741	0.0988	0.0247
1341	train	0.0766	0.0774	0.0009
1342	train	0.1207	0.1225	0.0018
1343	train	0.0580	0.0711	0.0131
1344	train	0.1106	0.1024	-0.0082
1345	train	0.0934	0.1008	0.0074
1346	train	0.1106	0.1071	-0.0035
1347	train	0.1076	0.1032	-0.0044
1348	test	0.1060	0.1032	-0.0028
1349	train	0.1060	0.1142	0.0082
1350	train	0.1100	0.1119	0.0018
1351	train	0.1108	0.1095	-0.0013
1352	train	0.0749	0.0903	0.0154
1353	test	0.1262	0.1136	-0.0126
1354	train	0.1443	0.1223	-0.0220
1355	train	0.1353	0.1223	-0.0130
1356	train	0.1129	0.1110	-0.0019
1357	train	0.1252	0.1162	-0.0090
1358	train	0.1216	0.1177	-0.0039
1359	train	0.1048	0.1164	0.0116
1360	test	0.0984	0.1072	0.0088
1361	train	0.1016	0.1168	0.0152
1362	train	0.1026	0.1172	0.0146
1363	train	0.0996	0.1149	0.0152
1364	test	0.1128	0.1133	0.0005
1365	test	0.0933	0.0998	0.0064
1366	train	0.0998	0.1059	0.0060
1367	test	0.1071	0.1164	0.0093
1368	train	0.1245	0.1316	0.0071
1369	test	0.1243	0.1223	-0.0020
1370	test	0.1257	0.1227	-0.0030
1371	train	0.1261	0.1231	-0.0030
1372	train	0.1262	0.1235	-0.0027
1373	train	0.1236	0.1235	-0.0001
1374	train	0.1182	0.1124	-0.0059
1375	train	0.1139	0.1098	-0.0041
1376	train	0.1066	0.1006	-0.0060
1377	train	0.1087	0.1014	-0.0073
1378	train	0.1111	0.1106	-0.0006
1379	train	0.0829	0.0924	0.0095
1380	train	0.1178	0.1208	0.0031
1381	train	0.0966	0.1095	0.0129
1382	train	0.1167	0.1092	-0.0075
1383	train	0.1221	0.1087	-0.0134
1384	train	0.1062	0.1037	-0.0025
1385	train	0.1232	0.1124	-0.0108
1386	train	0.0989	0.0961	-0.0029
1387	train	0.0910	0.0977	0.0067
1388	train	0.1192	0.1126	-0.0067
1389	train	0.0651	0.0722	0.0070
1390	train	0.1278	0.1103	-0.0175
1391	test	0.1241	0.1235	-0.0006
1392	train	0.0761	0.0998	0.0237
1393	train	0.0788	0.0785	-0.0003
1394	train	0.1241	0.1235	-0.0006
1395	train	0.0593	0.0722	0.0129
1396	train	0.1128	0.1035	-0.0093
1397	train	0.0938	0.1018	0.0081
1398	test	0.1125	0.1081	-0.0044
1399	train	0.1101	0.1042	-0.0059
1400	train	0.1084	0.1042	-0.0042
1401	test	0.1088	0.1152	0.0064
1402	train	0.1125	0.1129	0.0004
1403	train	0.1126	0.1106	-0.0021
1404	test	0.0760	0.0913	0.0153
1405	test	0.1484	0.1280	-0.0205
1406	train	0.1411	0.1280	-0.0132
1407	train	0.1078	0.1167	0.0089
1408	train	0.1355	0.1219	-0.0137
1409	train	0.1271	0.1235	-0.0037
1410	test	0.1134	0.1221	0.0087
1411	train	0.0996	0.1129	0.0133
1412	train	0.1086	0.1225	0.0139
1413	train	0.1076	0.1229	0.0153
1414	test	0.1130	0.1206	0.0075
1415	test	0.1204	0.1190	-0.0014
1416	train	0.0974	0.1055	0.0081
1417	train	0.1080	0.1116	0.0036
1418	train	0.1125	0.1221	0.0096
1419	train	0.1280	0.1373	0.0093
1420	test	0.1451	0.1280	-0.0171
1421	train	0.1485	0.1284	-0.0202
1422	train	0.1494	0.1288	-0.0207
1423	train	0.1408	0.1292	-0.0116
1424	train	0.1359	0.1292	-0.0067
1425	train	0.1373	0.1181	-0.0192
1426	train	0.1230	0.1155	-0.0075
1427	train	0.1127	0.1063	-0.0064
1428	train	0.1145	0.1071	-0.0074
1429	train	0.1181	0.1163	-0.0018
1430	train	0.0901	0.0981	0.0080
1431	test	0.1260	0.1265	0.0005
1432	train	0.1085	0.1153	0.0068
1433	train	0.1211	0.1149	-0.0062
1434	test	0.1275	0.1144	-0.0132
1435	train	0.1073	0.1094	0.0021
1436	train	0.1276	0.1181	-0.0096
1437	train	0.1053	0.1018	-0.0036
1438	train	0.0974	0.1034	0.0060
1439	train	0.1177	0.1183	0.0005
1440	train	0.0717	0.0779	0.0062
1441	train	0.1354	0.1160	-0.0194
1442	train	0.1398	0.1293	-0.0105
1443	train	0.1404	0.1193	-0.0211
1444	train	0.0864	0.1055	0.0192
1445	train	0.0936	0.0842	-0.0095
1446	train	0.1101	0.1293	0.0191
1447	train	0.0678	0.0779	0.0100
1448	train	0.1168	0.1092	-0.0076
1449	train	0.0915	0.1075	0.0160
1450	train	0.1217	0.1138	-0.0079
1451	train	0.1161	0.1099	-0.0061
1452	train	0.1131	0.1099	-0.0031
1453	train	0.1157	0.1209	0.0052
1454	test	0.1194	0.1186	-0.0008
1455	test	0.1177	0.1163	-0.0015
1456	train	0.0730	0.0970	0.0240
1457	train	0.1199	0.1089	-0.0109
1458	train	0.1302	0.1176	-0.0126
1459	test	0.1224	0.1176	-0.0048
1460	train	0.0985	0.1063	0.0078
1461	train	0.1168	0.1115	-0.0053
1462	test	0.1149	0.1131	-0.0018
1463	train	0.0978	0.1117	0.0139
1464	test	0.0875	0.1026	0.0150
1465	train	0.0920	0.1121	0.0201
1466	train	0.0924	0.1125	0.0201
1467	train	0.0935	0.1102	0.0167
1468	train	0.1054	0.1087	0.0033
1469	train	0.0866	0.0951	0.0085
1470	train	0.0934	0.1012	0.0078
1471	train	0.0990	0.1117	0.0127
1472	test	0.1191	0.1269	0.0078
1473	train	0.1174	0.1176	0.0003
1474	train	0.1193	0.1180	-0.0013
1475	train	0.1197	0.1184	-0.0013
1476	train	0.1199	0.1188	-0.0011
1477	train	0.1199	0.1188	-0.0011
1478	test	0.1140	0.1188	0.0048
1479	train	0.1135	0.1077	-0.0058
1480	train	0.1063	0.1051	-0.0012
1481	train	0.0981	0.0959	-0.0022
1482	train	0.0989	0.0967	-0.0021
1483	train	0.1027	0.1059	0.0032
1484	train	0.0749	0.0877	0.0128
1485	train	0.1148	0.1162	0.0014
1486	train	0.0924	0.1049	0.0125
1487	train	0.1062	0.1045	-0.0017
1488	train	0.1119	0.1040	-0.0079
1489	train	0.0956	0.0990	0.0034
1490	test	0.1124	0.1077	-0.0047
1491	train	0.0979	0.0914	-0.0065
1492	test	0.0872	0.0930	0.0059
1493	train	0.1075	0.1079	0.0004
1494	train	0.0601	0.0675	0.0074
1495	train	0.1183	0.1056	-0.0127
1496	train	0.1181	0.1189	0.0008
1497	train	0.0704	0.0952	0.0248
1498	train	0.0746	0.0738	-0.0008
1499	train	0.1163	0.1189	0.0026
1500	train	0.0552	0.0675	0.0123
1501	train	0.1018	0.0988	-0.0030
1502	train	0.0823	0.0972	0.0148
1503	train	0.1047	0.1034	-0.0013
1504	train	0.1067	0.0996	-0.0071
1505	train	0.1057	0.0996	-0.0061
1506	train	0.1046	0.1106	0.0059
1507	train	0.1050	0.1082	0.0032
1508	test	0.1030	0.1059	0.0029
1509	train	0.0636	0.0867	0.0231
1510	train	0.1233	0.0962	-0.0270
1511	train	0.1373	0.1049	-0.0324
1512	test	0.1321	0.1049	-0.0272
1513	train	0.1154	0.0936	-0.0218
1514	train	0.1225	0.0988	-0.0237
1515	train	0.1230	0.1004	-0.0226
1516	train	0.1063	0.0990	-0.0073
1517	test	0.1005	0.0898	-0.0107
1518	test	0.1037	0.0994	-0.0042
1519	train	0.1048	0.0998	-0.0050
1520	train	0.1002	0.0975	-0.0027
1521	train	0.1116	0.0960	-0.0156
1522	train	0.0950	0.0824	-0.0126
1523	train	0.1013	0.0885	-0.0128
1524	test	0.1082	0.0990	-0.0092
1525	train	0.1067	0.1142	0.0075
1526	train	0.1224	0.1049	-0.0175
1527	train	0.1232	0.1053	-0.0179
1528	test	0.1231	0.1057	-0.0174
1529	train	0.1232	0.1061	-0.0171
1530	train	0.1221	0.1061	-0.0160
1531	train	0.1169	0.0950	-0.0219
1532	test	0.1155	0.0924	-0.0231
1533	train	0.1086	0.0832	-0.0254
1534	test	0.1109	0.0840	-0.0269
1535	train	0.1130	0.0932	-0.0199
1536	train	0.0844	0.0750	-0.0094
1537	train	0.1130	0.1035	-0.0095
1538	train	0.0969	0.0922	-0.0048
1539	train	0.1153	0.0918	-0.0234
1540	train	0.1197	0.0913	-0.0285
1541	train	0.1078	0.0863	-0.0215
1542	train	0.1213	0.0950	-0.0263
1543	train	0.0981	0.0787	-0.0194
1544	test	0.0914	0.0803	-0.0111
1545	train	0.1201	0.0952	-0.0249
1546	train	0.0660	0.0548	-0.0112
1547	train	0.1249	0.0929	-0.0320
1548	train	0.1220	0.1062	-0.0159
1549	train	0.0773	0.0824	0.0051
1550	train	0.0802	0.0611	-0.0191
1551	train	0.1226	0.1062	-0.0164
1552	train	0.0605	0.0548	-0.0057
1553	train	0.1145	0.0861	-0.0284
1554	train	0.0962	0.0844	-0.0117
1555	train	0.1136	0.0907	-0.0229
1556	train	0.1102	0.0868	-0.0233
1557	train	0.1087	0.0868	-0.0219
1558	train	0.1091	0.0979	-0.0113
1559	train	0.1132	0.0955	-0.0176
1560	test	0.1132	0.0932	-0.0201
1561	train	0.0792	0.0739	-0.0052
1562	train	0.1275	0.1089	-0.0185
1563	train	0.1443	0.1176	-0.0267
1564	train	0.1358	0.1176	-0.0182
1565	train	0.1118	0.1063	-0.0055
1566	train	0.1260	0.1115	-0.0145
1567	test	0.1233	0.1131	-0.0103
1568	test	0.1069	0.1117	0.0048
1569	train	0.1000	0.1026	0.0026
1570	train	0.1031	0.1121	0.0090
1571	train	0.1049	0.1125	0.0076
1572	test	0.1012	0.1102	0.0090
1573	train	0.1136	0.1087	-0.0049
1574	test	0.0951	0.0951	0.0000
1575	train	0.1019	0.1012	-0.0007
1576	test	0.1088	0.1117	0.0029
1577	test	0.1244	0.1269	0.0025
1578	train	0.1259	0.1176	-0.0083
1579	train	0.1271	0.1180	-0.0090
1580	train	0.1273	0.1184	-0.0089
1581	train	0.1275	0.1188	-0.0087
1582	train	0.1250	0.1188	-0.0062
1583	test	0.1193	0.1077	-0.0116
1584	test	0.1159	0.1051	-0.0108
1585	train	0.1087	0.0959	-0.0127
1586	train	0.1140	0.0967	-0.0173
1587	train	0.1148	0.1059	-0.0089
1588	test	0.0847	0.0877	0.0030
1589	train	0.1181	0.1162	-0.0019
1590	train	0.0976	0.1049	0.0073
1591	train	0.1176	0.1045	-0.0130
1592	train	0.1237	0.1040	-0.0197
1593	train	0.1082	0.0990	-0.0092
1594	train	0.1245	0.1077	-0.0169
1595	train	0.0989	0.0914	-0.0075
1596	train	0.0911	0.0930	0.0019
1597	test	0.1209	0.1079	-0.0130
1598	test	0.0662	0.0675	0.0014
1599	train	0.1286	0.1056	-0.0230
1600	train	0.1279	0.1189	-0.0090
1601	test	0.0825	0.0952	0.0127
1602	train	0.0805	0.0738	-0.0067
1603	train	0.1256	0.1189	-0.0068
1604	train	0.0607	0.0675	0.0068
1605	test	0.1143	0.0988	-0.0155
1606	test	0.0969	0.0972	0.0002
1607	test	0.1145	0.1034	-0.0110
1608	test	0.1111	0.0996	-0.0116
1609	train	0.1094	0.0996	-0.0099
1610	test	0.1101	0.1106	0.0004
1611	test	0.1138	0.1082	-0.0056
1612	train	0.1130	0.1059	-0.0071
1613	train	0.0756	0.0867	0.0111
1614	train	0.1389	0.1132	-0.0257
1615	train	0.1326	0.1132	-0.0193
1616	test	0.1051	0.1019	-0.0032
1617	train	0.1257	0.1071	-0.0185
1618	test	0.1238	0.1087	-0.0151
1619	train	0.1073	0.1074	0.0000
1620	train	0.0981	0.0982	0.0000
1621	train	0.1042	0.1077	0.0035
1622	test	0.1040	0.1081	0.0041
1623	train	0.1024	0.1058	0.0034
1624	test	0.1144	0.1043	-0.0102
1625	train	0.0956	0.0907	-0.0049
1626	train	0.1025	0.0968	-0.0056
1627	train	0.1074	0.1074	0.0000
1628	train	0.1217	0.1225	0.0008
1629	train	0.1259	0.1132	-0.0126
1630	train	0.1274	0.1136	-0.0137
1631	train	0.1276	0.1140	-0.0136
1632	test	0.1278	0.1144	-0.0133
1633	train	0.1246	0.1144	-0.0102
1634	test	0.1197	0.1033	-0.0164
1635	train	0.1166	0.1007	-0.0159
1636	train	0.1092	0.0916	-0.0176
1637	train	0.1116	0.0924	-0.0193
1638	train	0.1116	0.1015	-0.0101
1639	train	0.0852	0.0833	-0.0018
1640	test	0.1178	0.1118	-0.0060
1641	train	0.0982	0.1005	0.0023
1642	train	0.1154	0.1002	-0.0152
1643	train	0.1208	0.0996	-0.0212
1644	test	0.1059	0.0946	-0.0113
1645	train	0.1221	0.1033	-0.0188
1646	train	0.0990	0.0870	-0.0120
1647	test	0.0924	0.0886	-0.0038
1648	train	0.1208	0.1035	-0.0172
1649	train	0.0665	0.0631	-0.0034
1650	test	0.1279	0.1013	-0.0266
1651	train	0.1283	0.1145	-0.0138
1652	train	0.1278	0.1046	-0.0233
1653	train	0.0847	0.0908	0.0061
1654	train	0.0802	0.0694	-0.0108
1655	train	0.1258	0.1145	-0.0113
1656	train	0.0612	0.0631	0.0019
1657	train	0.1133	0.0944	-0.0189
1658	train	0.0949	0.0928	-0.0021
1659	train	0.1186	0.0991	-0.0195
1660	test	0.1114	0.0952	-0.0162
1661	train	0.1098	0.0952	-0.0146
1662	train	0.1107	0.1062	-0.0045
1663	train	0.1140	0.1038	-0.0102
1664	train	0.1126	0.1015	-0.0111
1665	train	0.0720	0.0823	0.0103
1666	train	0.1556	0.1258	-0.0297
1667	train	0.1475	0.1258	-0.0217
1668	train	0.1198	0.1145	-0.0053
1669	train	0.1349	0.1197	-0.0152
1670	test	0.1293	0.1213	-0.0080
1671	train	0.1178	0.1200	0.0021
1672	test	0.1077	0.1108	0.0031
1673	train	0.1161	0.1203	0.0042
1674	test	0.1167	0.1207	0.0041
1675	train	0.1155	0.1184	0.0029
1676	test	0.1272	0.1169	-0.0103
1677	train	0.1036	0.1033	-0.0003
1678	train	0.1129	0.1094	-0.0035
1679	train	0.1193	0.1200	0.0007
1680	train	0.1385	0.1351	-0.0034
1681	train	0.1407	0.1258	-0.0149
1682	train	0.1420	0.1262	-0.0157
1683	test	0.1425	0.1266	-0.0158
1684	train	0.1428	0.1270	-0.0157
1685	train	0.1419	0.1270	-0.0149
1686	train	0.1313	0.1159	-0.0153
1687	test	0.1307	0.1133	-0.0173
1688	train	0.1213	0.1042	-0.0171
1689	test	0.1265	0.1050	-0.0215
1690	train	0.1267	0.1141	-0.0126
1691	train	0.1012	0.0959	-0.0052
1692	train	0.1346	0.1244	-0.0102
1693	train	0.1093	0.1131	0.0039
1694	train	0.1258	0.1128	-0.0131
1695	train	0.1322	0.1122	-0.0200
1696	train	0.1151	0.1072	-0.0079
1697	train	0.1321	0.1159	-0.0162
1698	train	0.1054	0.0996	-0.0058
1699	train	0.0981	0.1012	0.0031
1700	train	0.1282	0.1161	-0.0120
1701	train	0.0760	0.0757	-0.0003
1702	train	0.1371	0.1139	-0.0233
1703	train	0.1392	0.1271	-0.0121
1704	test	0.1393	0.1172	-0.0221
1705	train	0.0943	0.1034	0.0091
1706	train	0.0903	0.0820	-0.0083
1707	train	0.1096	0.1271	0.0175
1708	train	0.0703	0.0757	0.0054
1709	train	0.1237	0.1070	-0.0167
1710	train	0.1053	0.1054	0.0001
1711	train	0.1298	0.1117	-0.0182
1712	train	0.1195	0.1078	-0.0117
1713	train	0.1163	0.1078	-0.0086
1714	train	0.1177	0.1188	0.0010
1715	test	0.1197	0.1164	-0.0033
1716	train	0.1203	0.1141	-0.0062
1717	train	0.0884	0.0949	0.0064
1718	train	0.1428	0.1130	-0.0298
1719	train	0.1561	0.1217	-0.0344
1720	train	0.1496	0.1217	-0.0280
1721	train	0.1176	0.1104	-0.0072
1722	test	0.1383	0.1156	-0.0227
1723	train	0.1345	0.1172	-0.0173
1724	train	0.1263	0.1158	-0.0105
1725	train	0.1114	0.1066	-0.0048
1726	train	0.1217	0.1162	-0.0055
1727	train	0.1206	0.1166	-0.0040
1728	train	0.1265	0.1143	-0.0122
1729	train	0.1325	0.1128	-0.0198
1730	train	0.1111	0.0992	-0.0119
1731	test	0.1212	0.1053	-0.0159
1732	train	0.1274	0.1158	-0.0116
1733	train	0.1232	0.1310	0.0077
1734	test	0.1578	0.1217	-0.0361
1735	train	0.1615	0.1221	-0.0394
1736	train	0.1624	0.1225	-0.0399
1737	test	0.1467	0.1229	-0.0237
1738	test	0.1541	0.1229	-0.0312
1739	train	0.1506	0.1118	-0.0388
1740	test	0.1368	0.1092	-0.0276
1741	test	0.1257	0.1000	-0.0257
1742	train	0.1281	0.1008	-0.0273
1743	test	0.1303	0.1100	-0.0204
1744	train	0.1032	0.0918	-0.0114
1745	train	0.1269	0.1203	-0.0066
1746	test	0.1142	0.1090	-0.0053
1747	train	0.1312	0.1086	-0.0225
1748	train	0.1391	0.1081	-0.0310
1749	train	0.1186	0.1031	-0.0155
1750	train	0.1367	0.1118	-0.0250
1751	train	0.1210	0.0955	-0.0255
1752	test	0.1000	0.0971	-0.0029
1753	train	0.1307	0.1120	-0.0187
1754	train	0.0849	0.0716	-0.0133
1755	test	0.1404	0.1097	-0.0307
1756	test	0.1412	0.1230	-0.0183
1757	test	0.0995	0.0992	-0.0003
1758	train	0.1064	0.0779	-0.0286
1759	test	0.1097	0.1230	0.0132
1760	train	0.0812	0.0716	-0.0096
1761	train	0.1256	0.1029	-0.0228
1762	test	0.1044	0.1012	-0.0032
1763	train	0.1349	0.1075	-0.0273
1764	train	0.1190	0.1036	-0.0153
1765	train	0.1164	0.1036	-0.0128
1766	train	0.1187	0.1147	-0.0041
1767	test	0.1241	0.1123	-0.0118
1768	train	0.1251	0.1100	-0.0151
1769	train	0.0877	0.0907	0.0031
1770	train	0.1417	0.1094	-0.0324
1771	train	0.1501	0.1180	-0.0321
1772	train	0.1438	0.1180	-0.0258
1773	train	0.1119	0.1067	-0.0052
1774	train	0.1379	0.1119	-0.0260
1775	test	0.1335	0.1135	-0.0200
1776	train	0.1204	0.1121	-0.0083
1777	train	0.1053	0.1030	-0.0024
1778	train	0.1163	0.1125	-0.0038
1779	test	0.1153	0.1129	-0.0023
1780	train	0.1206	0.1106	-0.0100
1781	train	0.1273	0.1091	-0.0182
1782	train	0.1053	0.0955	-0.0098
1783	train	0.1156	0.1016	-0.0140
1784	train	0.1214	0.1121	-0.0092
1785	train	0.1234	0.1273	0.0039
1786	test	0.1518	0.1180	-0.0338
1787	train	0.1555	0.1184	-0.0371
1788	train	0.1566	0.1188	-0.0378
1789	train	0.1451	0.1192	-0.0258
1790	train	0.1488	0.1192	-0.0296
1791	train	0.1449	0.1081	-0.0369
1792	test	0.1311	0.1055	-0.0256
1793	test	0.1198	0.0963	-0.0235
1794	test	0.1226	0.0971	-0.0254
1795	train	0.1248	0.1063	-0.0185
1796	train	0.0972	0.0881	-0.0090
1797	train	0.1264	0.1166	-0.0099
1798	test	0.1134	0.1053	-0.0081
1799	test	0.1251	0.1049	-0.0202
1800	test	0.1350	0.1044	-0.0306
1801	train	0.1127	0.0994	-0.0133
1802	train	0.1315	0.1081	-0.0234
1803	train	0.1209	0.0918	-0.0291
1804	train	0.1006	0.0934	-0.0071
1805	train	0.1250	0.1083	-0.0167
1806	train	0.0790	0.0679	-0.0111
1807	train	0.1394	0.1061	-0.0334
1808	train	0.1411	0.1193	-0.0218
1809	train	0.0939	0.0956	0.0017
1810	train	0.1009	0.0742	-0.0267
1811	train	0.1102	0.1193	0.0091
1812	train	0.0757	0.0679	-0.0078
1813	train	0.1214	0.0992	-0.0222
1814	train	0.0987	0.0976	-0.0012
1815	train	0.1291	0.1038	-0.0252
1816	train	0.1188	0.1000	-0.0189
1817	test	0.1164	0.1000	-0.0164
1818	train	0.1185	0.1110	-0.0075
1819	train	0.1235	0.1086	-0.0149
1820	train	0.1228	0.1063	-0.0165
1821	train	0.0813	0.0871	0.0058
1822	train	0.1533	0.1273	-0.0260
1823	test	0.1441	0.1273	-0.0168
1824	train	0.1234	0.1160	-0.0073
1825	test	0.1298	0.1212	-0.0085
1826	train	0.1253	0.1228	-0.0025
1827	train	0.1090	0.1215	0.0125
1828	train	0.1049	0.1123	0.0074
1829	train	0.1068	0.1218	0.0150
1830	train	0.1088	0.1222	0.0134
1831	train	0.1023	0.1199	0.0176
1832	test	0.1156	0.1184	0.0028
1833	test	0.0973	0.1048	0.0075
1834	train	0.1035	0.1109	0.0075
1835	train	0.1122	0.1215	0.0092
1836	test	0.1284	0.1366	0.0082
1837	train	0.1282	0.1273	-0.0009
1838	train	0.1292	0.1278	-0.0014
1839	train	0.1295	0.1281	-0.0013
1840	train	0.1296	0.1285	-0.0011
1841	train	0.1285	0.1285	0.0000
1842	test	0.1206	0.1174	-0.0032
1843	train	0.1182	0.1148	-0.0034
1844	train	0.1122	0.1057	-0.0065
1845	train	0.1144	0.1065	-0.0079
1846	test	0.1166	0.1156	-0.0010
1847	train	0.0866	0.0975	0.0108
1848	train	0.1197	0.1259	0.0062
1849	train	0.0991	0.1146	0.0155
1850	test	0.1211	0.1143	-0.0068
1851	train	0.1269	0.1137	-0.0132
1852	train	0.1119	0.1087	-0.0032
1853	train	0.1279	0.1174	-0.0105
1854	train	0.1005	0.1011	0.0006
1855	train	0.0925	0.1027	0.0103
1856	train	0.1257	0.1176	-0.0081
1857	train	0.0678	0.0772	0.0095
1858	train	0.1328	0.1154	-0.0174
1859	train	0.1309	0.1286	-0.0023
1860	train	0.1297	0.1187	-0.0110
1861	train	0.0789	0.1049	0.0260
1862	train	0.0809	0.0835	0.0026
1863	test	0.1281	0.1286	0.0005
1864	train	0.0613	0.0772	0.0159
1865	train	0.1183	0.1085	-0.0098
1866	train	0.1004	0.1069	0.0064
1867	train	0.1189	0.1132	-0.0057
1868	train	0.1129	0.1093	-0.0036
1869	train	0.1107	0.1093	-0.0014
1870	test	0.1119	0.1203	0.0084
1871	train	0.1173	0.1180	0.0007
1872	train	0.1181	0.1156	-0.0024
1873	train	0.0870	0.0964	0.0094
1874	train	0.1151	0.1120	-0.0030
1875	train	0.1301	0.1207	-0.0094
1876	train	0.1249	0.1207	-0.0042
1877	train	0.1138	0.1094	-0.0044
1878	train	0.1157	0.1146	-0.0011
1879	train	0.1211	0.1162	-0.0049
1880	train	0.1025	0.1148	0.0123
1881	train	0.1038	0.1148	0.0110
1882	train	0.0975	0.1057	0.0082
1883	test	0.0974	0.1152	0.0178
1884	train	0.0982	0.1156	0.0174
1885	train	0.0950	0.1133	0.0184
1886	train	0.1086	0.1118	0.0032
1887	test	0.0925	0.0982	0.0057
1888	train	0.0979	0.1043	0.0064
1889	train	0.1039	0.1148	0.0110
1890	train	0.1099	0.1300	0.0201
1891	train	0.1164	0.1207	0.0044
1892	train	0.1176	0.1211	0.0035
1893	train	0.1180	0.1215	0.0036
1894	train	0.1181	0.1219	0.0039
1895	train	0.1154	0.1219	0.0065
1896	train	0.1116	0.1108	-0.0008
1897	test	0.1115	0.1082	-0.0033
1898	train	0.1067	0.0990	-0.0076
1899	train	0.1071	0.0998	-0.0073
1900	train	0.1103	0.1090	-0.0013
1901	test	0.0817	0.0908	0.0092
1902	test	0.1091	0.1193	0.0102
1903	train	0.0951	0.1080	0.0129
1904	train	0.1152	0.1076	-0.0076
1905	train	0.1175	0.1071	-0.0104
1906	train	0.1074	0.1021	-0.0053
1907	train	0.1172	0.1108	-0.0064
1908	train	0.0917	0.0945	0.0028
1909	train	0.0888	0.0961	0.0073
1910	train	0.1197	0.1110	-0.0087
1911	train	0.0639	0.0706	0.0068
1912	test	0.1174	0.1088	-0.0086
1913	test	0.1176	0.1088	-0.0088
1914	train	0.1160	0.1220	0.0060
1915	train	0.0843	0.0983	0.0139
1916	train	0.0777	0.0769	-0.0008
1917	test	0.1009	0.1220	0.0211
1918	train	0.0580	0.0706	0.0127
1919	train	0.1130	0.1019	-0.0111
1920	train	0.1153	0.1019	-0.0134
1921	train	0.0906	0.1003	0.0097
1922	train	0.0898	0.1003	0.0105
1923	train	0.1067	0.1066	-0.0001
1924	train	0.1065	0.1027	-0.0038
1925	train	0.1056	0.1027	-0.0030
1926	test	0.1056	0.1137	0.0081
1927	train	0.1086	0.1113	0.0027
1928	train	0.1089	0.1090	0.0001
1929	train	0.0800	0.0898	0.0098
1930	train	0.1729	0.1334	-0.0395
1931	train	0.1615	0.1334	-0.0281
1932	train	0.1336	0.1221	-0.0115
1933	train	0.1407	0.1273	-0.0134
1934	train	0.1334	0.1289	-0.0045
1935	test	0.1184	0.1275	0.0092
1936	train	0.1160	0.1184	0.0024
1937	train	0.1173	0.1279	0.0106
1938	train	0.1203	0.1283	0.0080
1939	train	0.1100	0.1260	0.0160
1940	test	0.1256	0.1245	-0.0011
1941	train	0.1052	0.1109	0.0057
1942	train	0.1117	0.1170	0.0053
1943	train	0.1226	0.1275	0.0050
1944	train	0.1363	0.1427	0.0064
1945	train	0.1383	0.1334	-0.0048
1946	test	0.1390	0.1338	-0.0051
1947	train	0.1391	0.1342	-0.0049
1948	train	0.1393	0.1346	-0.0046
1949	test	0.1400	0.1346	-0.0054
1950	test	0.1280	0.1235	-0.0045
1951	test	0.1281	0.1209	-0.0072
1952	train	0.1232	0.1117	-0.0114
1953	train	0.1255	0.1125	-0.0130
1954	train	0.1280	0.1217	-0.0063
1955	train	0.0954	0.1035	0.0081
1956	test	0.1275	0.1320	0.0045
1957	train	0.1066	0.1207	0.0141
1958	train	0.1334	0.1203	-0.0130
1959	train	0.1397	0.1198	-0.0198
1960	train	0.1218	0.1148	-0.0070
1961	train	0.1417	0.1235	-0.0182
1962	train	0.1047	0.1072	0.0025
1963	train	0.0960	0.1088	0.0128
1964	train	0.1378	0.1237	-0.0141
1965	train	0.0734	0.0833	0.0099
1966	train	0.1434	0.1215	-0.0219
1967	train	0.1347	0.1347	0.0000
1968	train	0.1387	0.1248	-0.0139
1969	train	0.0859	0.1110	0.0250
1970	train	0.0870	0.0896	0.0026
1971	train	0.1378	0.1347	-0.0031
1972	train	0.0667	0.0833	0.0166
1973	test	0.1313	0.1146	-0.0167
1974	train	0.1126	0.1130	0.0004
1975	train	0.1310	0.1193	-0.0117
1976	train	0.1190	0.1154	-0.0036
1977	train	0.1160	0.1154	-0.0006
1978	train	0.1188	0.1264	0.0075
1979	train	0.1253	0.1240	-0.0013
1980	train	0.1278	0.1217	-0.0061
1981	train	0.1085	0.1025	-0.0061
1982	train	0.1438	0.1127	-0.0312
1983	train	0.1365	0.1127	-0.0238
1984	test	0.1136	0.1014	-0.0122
1985	train	0.1276	0.1066	-0.0210
1986	train	0.1272	0.1082	-0.0190
1987	train	0.1096	0.1068	-0.0028
1988	train	0.1011	0.0976	-0.0035
1989	train	0.1049	0.1072	0.0023
1990	train	0.1058	0.1076	0.0018
1991	test	0.1043	0.1053	0.0010
1992	train	0.1179	0.1038	-0.0141
1993	train	0.0986	0.0902	-0.0084
1994	train	0.1047	0.0963	-0.0084
1995	train	0.1116	0.1068	-0.0048
1996	test	0.1192	0.1220	0.0028
1997	train	0.1285	0.1127	-0.0158
1998	train	0.1297	0.1131	-0.0166
1999	test	0.1299	0.1135	-0.0164
2000	train	0.1301	0.1139	-0.0162
2001	train	0.1261	0.1139	-0.0122
2002	train	0.1221	0.1028	-0.0193
2003	train	0.1190	0.1002	-0.0188
2004	train	0.1115	0.0910	-0.0205
2005	train	0.1122	0.0918	-0.0204
2006	train	0.1155	0.1010	-0.0145
2007	train	0.0864	0.0828	-0.0036
2008	train	0.1191	0.1113	-0.0078
2009	test	0.1011	0.1000	-0.0011
2010	train	0.1197	0.0996	-0.0201
2011	train	0.1244	0.0991	-0.0253
2012	train	0.1104	0.0941	-0.0163
2013	train	0.1254	0.1028	-0.0226
2014	train	0.0998	0.0865	-0.0133
2015	train	0.0947	0.0881	-0.0066
2016	train	0.1223	0.1030	-0.0194
2017	train	0.0682	0.0626	-0.0056
2018	train	0.1304	0.1007	-0.0297
2019	test	0.1253	0.1140	-0.0114
2020	train	0.1285	0.1040	-0.0245
2021	train	0.0796	0.0902	0.0106
2022	train	0.0822	0.0689	-0.0133
2023	train	0.1276	0.1140	-0.0136
2024	train	0.0621	0.0626	0.0004
2025	train	0.1163	0.0939	-0.0224
2026	test	0.0944	0.0922	-0.0022
2027	train	0.1134	0.0985	-0.0149
2028	train	0.1144	0.0946	-0.0198
2029	train	0.1126	0.0946	-0.0180
2030	train	0.1132	0.1056	-0.0076
2031	train	0.1164	0.1033	-0.0131
2032	train	0.1163	0.1010	-0.0153
2033	test	0.0810	0.0817	0.0008
2034	train	0.1551	0.1227	-0.0324
2035	train	0.1479	0.1227	-0.0252
2036	train	0.1335	0.1114	-0.0222
2037	train	0.1314	0.1166	-0.0148
2038	train	0.1376	0.1181	-0.0195
2039	test	0.1207	0.1168	-0.0039
2040	train	0.1157	0.1076	-0.0081
2041	train	0.1158	0.1172	0.0013
2042	train	0.1176	0.1176	-0.0001
2043	train	0.1102	0.1153	0.0051
2044	train	0.1281	0.1137	-0.0143
2045	train	0.1082	0.1002	-0.0080
2046	train	0.1152	0.1063	-0.0089
2047	test	0.1215	0.1168	-0.0047
2048	test	0.1153	0.1320	0.0167
2049	train	0.1333	0.1227	-0.0106
2050	train	0.1342	0.1231	-0.0111
2051	train	0.1342	0.1235	-0.0107
2052	train	0.1341	0.1239	-0.0102
2053	test	0.1341	0.1239	-0.0102
2054	train	0.1246	0.1128	-0.0118
2055	train	0.1301	0.1102	-0.0199
2056	train	0.1265	0.1010	-0.0255
2057	train	0.1261	0.1018	-0.0243
2058	train	0.1298	0.1110	-0.0189
2059	train	0.0981	0.0928	-0.0053
2060	train	0.1202	0.1212	0.0011
2061	train	0.1087	0.1100	0.0012
2062	train	0.1357	0.1096	-0.0261
2063	train	0.1412	0.1091	-0.0322
2064	train	0.1306	0.1041	-0.0266
2065	train	0.1423	0.1128	-0.0295
2066	train	0.0964	0.0965	0.0000
2067	test	0.0963	0.0981	0.0018
2068	train	0.1413	0.1130	-0.0283
2069	train	0.0752	0.0726	-0.0026
2070	train	0.1325	0.1107	-0.0218
2071	train	0.1272	0.1239	-0.0032
2072	train	0.1238	0.1140	-0.0098
2073	train	0.0885	0.1002	0.0118
2074	train	0.0893	0.0789	-0.0104
2075	train	0.1031	0.1239	0.0208
2076	train	0.0688	0.0726	0.0037
2077	train	0.1378	0.1039	-0.0339
2078	train	0.1093	0.1022	-0.0071
2079	train	0.1263	0.1085	-0.0178
2080	train	0.1179	0.1046	-0.0133
2081	train	0.1170	0.1046	-0.0124
2082	train	0.1174	0.1156	-0.0017
2083	train	0.1213	0.1133	-0.0081
2084	train	0.1237	0.1110	-0.0127
2085	train	0.1102	0.0917	-0.0185
2086	train	0.1361	0.1215	-0.0146
2087	test	0.1287	0.1215	-0.0072
2088	train	0.1050	0.1102	0.0052
2089	train	0.1216	0.1154	-0.0062
2090	train	0.1193	0.1169	-0.0024
2091	train	0.1027	0.1156	0.0129
2092	train	0.0931	0.1064	0.0133
2093	train	0.0977	0.1160	0.0183
2094	train	0.0978	0.1164	0.0185
2095	train	0.0959	0.1141	0.0182
2096	test	0.1086	0.1125	0.0039
2097	train	0.0915	0.0990	0.0074
2098	train	0.0981	0.1051	0.0070
2099	train	0.1042	0.1156	0.0114
2100	train	0.1214	0.1308	0.0094
2101	train	0.1220	0.1215	-0.0006
2102	train	0.1236	0.1219	-0.0017
2103	train	0.1241	0.1223	-0.0018
2104	train	0.1242	0.1227	-0.0015
2105	train	0.1186	0.1227	0.0041
2106	train	0.1171	0.1115	-0.0055
2107	train	0.1115	0.1090	-0.0025
2108	test	0.1036	0.0998	-0.0038
2109	train	0.1042	0.1006	-0.0036
2110	train	0.1047	0.1098	0.0050
2111	train	0.0794	0.0916	0.0122
2112	train	0.1169	0.1200	0.0031
2113	train	0.0956	0.1087	0.0131
2114	train	0.1124	0.1084	-0.0040
2115	train	0.1175	0.1079	-0.0096
2116	test	0.1030	0.1029	-0.0001
2117	train	0.1186	0.1115	-0.0071
2118	train	0.0984	0.0953	-0.0032
2119	train	0.0907	0.0969	0.0062
2120	train	0.1130	0.1118	-0.0012
2121	train	0.0635	0.0714	0.0079
2122	test	0.1235	0.1095	-0.0140
2123	train	0.1218	0.1227	0.0010
2124	train	0.1240	0.1128	-0.0112
2125	train	0.0743	0.0990	0.0247
2126	train	0.0771	0.0776	0.0005
2127	train	0.1214	0.1227	0.0013
2128	test	0.0580	0.0714	0.0133
2129	train	0.1087	0.1027	-0.0061
2130	train	0.0865	0.1010	0.0146
2131	train	0.1056	0.1073	0.0017
2132	train	0.1099	0.1034	-0.0065
2133	test	0.1087	0.1034	-0.0053
2134	train	0.1082	0.1144	0.0063
2135	test	0.1096	0.1121	0.0025
2136	train	0.1087	0.1098	0.0010
2137	train	0.0706	0.0905	0.0199
2138	train	0.1386	0.1129	-0.0257
2139	train	0.1305	0.1129	-0.0176
2140	train	0.1066	0.1016	-0.0050
2141	test	0.1218	0.1068	-0.0151
2142	test	0.1190	0.1083	-0.0107
2143	test	0.1010	0.1070	0.0060
2144	train	0.0943	0.0978	0.0035
2145	train	0.1002	0.1074	0.0072
2146	train	0.1011	0.1078	0.0067
2147	train	0.0957	0.1055	0.0098
2148	train	0.1107	0.1039	-0.0068
2149	train	0.0894	0.0904	0.0010
2150	train	0.0962	0.0965	0.0002
2151	train	0.1025	0.1070	0.0045
2152	train	0.1194	0.1221	0.0028
2153	train	0.1208	0.1129	-0.0079
2154	train	0.1214	0.1133	-0.0082
2155	train	0.1217	0.1137	-0.0080
2156	train	0.1217	0.1141	-0.0077
2157	train	0.1206	0.1141	-0.0065
2158	train	0.1154	0.1029	-0.0125
2159	train	0.1104	0.1004	-0.0100
2160	train	0.1022	0.0912	-0.0110
2161	train	0.1058	0.0920	-0.0138
2162	train	0.1068	0.1012	-0.0057
2163	train	0.0830	0.0830	0.0000
2164	train	0.1170	0.1114	-0.0056
2165	train	0.0962	0.1001	0.0039
2166	train	0.1098	0.0998	-0.0100
2167	train	0.1169	0.0993	-0.0176
2168	test	0.0989	0.0943	-0.0047
2169	train	0.1167	0.1029	-0.0137
2170	train	0.0973	0.0867	-0.0106
2171	train	0.0875	0.0883	0.0008
2172	train	0.1169	0.1032	-0.0138
2173	train	0.0644	0.0628	-0.0016
2174	train	0.1241	0.1009	-0.0232
2175	train	0.1211	0.1141	-0.0070
2176	train	0.1216	0.1042	-0.0174
2177	train	0.0761	0.0904	0.0143
2178	train	0.0779	0.0690	-0.0088
2179	train	0.1043	0.1141	0.0098
2180	train	0.0593	0.0628	0.0034
2181	train	0.1045	0.0941	-0.0104
2182	train	0.0890	0.0924	0.0034
2183	train	0.1080	0.0987	-0.0093
2184	train	0.1070	0.0948	-0.0122
2185	train	0.1059	0.0948	-0.0110
2186	train	0.1036	0.1058	0.0022
2187	test	0.1098	0.1035	-0.0063
2188	test	0.1092	0.1012	-0.0080
2189	test	0.0645	0.0819	0.0174
2190	train	0.1721	0.1295	-0.0425
2191	test	0.1649	0.1295	-0.0353
2192	test	0.1329	0.1183	-0.0146
2193	train	0.1463	0.1235	-0.0229
2194	test	0.1361	0.1250	-0.0110
2195	train	0.1182	0.1237	0.0055
2196	train	0.1166	0.1145	-0.0020
2197	train	0.1273	0.1241	-0.0032
2198	train	0.1293	0.1245	-0.0048
2199	train	0.1221	0.1222	0.0001
2200	test	0.1356	0.1206	-0.0150
2201	test	0.1036	0.1071	0.0035
2202	train	0.1122	0.1132	0.0010
2203	train	0.1224	0.1237	0.0013
2204	train	0.1487	0.1388	-0.0099
2205	test	0.1394	0.1296	-0.0098
2206	train	0.1403	0.1300	-0.0103
2207	train	0.1403	0.1304	-0.0099
2208	train	0.1405	0.1308	-0.0097
2209	train	0.1540	0.1308	-0.0232
2210	train	0.1283	0.1196	-0.0086
2211	train	0.1281	0.1171	-0.0110
2212	train	0.1224	0.1079	-0.0145
2213	train	0.1308	0.1087	-0.0221
2214	train	0.1292	0.1178	-0.0113
2215	test	0.1072	0.0997	-0.0075
2216	test	0.1291	0.1281	-0.0010
2217	train	0.1197	0.1168	-0.0029
2218	train	0.1342	0.1165	-0.0177
2219	train	0.1405	0.1160	-0.0245
2220	test	0.1170	0.1110	-0.0060
2221	train	0.1419	0.1196	-0.0222
2222	test	0.1090	0.1034	-0.0056
2223	train	0.0974	0.1050	0.0076
2224	train	0.1415	0.1199	-0.0217
2225	train	0.0805	0.0795	-0.0011
2226	train	0.1462	0.1176	-0.0286
2227	train	0.1398	0.1308	-0.0090
2228	train	0.1506	0.1209	-0.0297
2229	train	0.0995	0.1071	0.0076
2230	test	0.0947	0.0857	-0.0089
2231	train	0.1091	0.1308	0.0218
2232	train	0.0741	0.0795	0.0054
2233	train	0.1251	0.1108	-0.0143
2234	test	0.1169	0.1091	-0.0078
2235	train	0.1411	0.1154	-0.0257
2236	train	0.1192	0.1115	-0.0077
2237	train	0.1157	0.1115	-0.0042
2238	train	0.1175	0.1225	0.0050
2239	test	0.1245	0.1202	-0.0043
2240	test	0.1264	0.1178	-0.0086
2241	train	0.1014	0.0986	-0.0028
2242	train	0.1668	0.1248	-0.0420
2243	train	0.1568	0.1248	-0.0320
2244	train	0.1318	0.1135	-0.0183
2245	train	0.1388	0.1187	-0.0201
2246	train	0.1321	0.1203	-0.0118
2247	test	0.1127	0.1190	0.0062
2248	train	0.1110	0.1098	-0.0012
2249	train	0.1187	0.1194	0.0007
2250	train	0.1207	0.1197	-0.0010
2251	test	0.1157	0.1174	0.0018
2252	train	0.1277	0.1159	-0.0118
2253	train	0.0996	0.1023	0.0028
2254	train	0.1069	0.1084	0.0015
2255	train	0.1176	0.1190	0.0014
2256	train	0.1398	0.1341	-0.0057
2257	train	0.1342	0.1249	-0.0093
2258	train	0.1353	0.1253	-0.0100
2259	train	0.1353	0.1257	-0.0096
2260	train	0.1376	0.1261	-0.0115
2261	train	0.1461	0.1260	-0.0201
2262	train	0.1244	0.1149	-0.0095
2263	test	0.1219	0.1123	-0.0095
2264	train	0.1160	0.1032	-0.0128
2265	train	0.1234	0.1040	-0.0195
2266	train	0.1218	0.1131	-0.0087
2267	train	0.0991	0.0950	-0.0041
2268	train	0.1271	0.1234	-0.0037
2269	test	0.1042	0.1121	0.0080
2270	train	0.1313	0.1118	-0.0195
2271	train	0.1374	0.1112	-0.0262
2272	train	0.1139	0.1063	-0.0076
2273	train	0.1384	0.1149	-0.0235
2274	train	0.1072	0.0986	-0.0086
2275	test	0.0945	0.1003	0.0057
2276	train	0.1316	0.1151	-0.0165
2277	train	0.0766	0.0747	-0.0018
2278	train	0.1407	0.1129	-0.0278
2279	test	0.1448	0.1261	-0.0186
2280	train	0.1464	0.1162	-0.0302
2281	train	0.0905	0.1024	0.0119
2282	train	0.0911	0.0810	-0.0101
2283	train	0.1087	0.1261	0.0174
2284	test	0.0702	0.0747	0.0045
2285	train	0.1217	0.1060	-0.0157
2286	train	0.1083	0.1044	-0.0039
2287	train	0.1321	0.1107	-0.0215
2288	test	0.1165	0.1068	-0.0097
2289	test	0.1126	0.1068	-0.0058
2290	train	0.1160	0.1178	0.0018
2291	train	0.1233	0.1155	-0.0079
2292	train	0.1247	0.1131	-0.0116
2293	test	0.0895	0.0939	0.0044
2294	train	0.1233	0.1059	-0.0175
2295	train	0.1175	0.1059	-0.0116
2296	train	0.0950	0.0946	-0.0004
2297	train	0.1130	0.0998	-0.0133
2298	train	0.1133	0.1013	-0.0119
2299	train	0.0959	0.1000	0.0041
2300	test	0.0855	0.0908	0.0053
2301	train	0.0909	0.1004	0.0095
2302	train	0.0908	0.1008	0.0099
2303	train	0.0950	0.0985	0.0035
2304	train	0.1004	0.0969	-0.0035
2305	train	0.0846	0.0834	-0.0013
2306	train	0.0904	0.0895	-0.0010
2307	train	0.0962	0.1000	0.0038
2308	train	0.1252	0.1152	-0.0101
2309	train	0.1151	0.1059	-0.0092
2310	train	0.1183	0.1063	-0.0120
2311	test	0.1168	0.1067	-0.0101
2312	train	0.1175	0.1071	-0.0104
2313	test	0.1118	0.1071	-0.0047
2314	train	0.1109	0.0959	-0.0149
2315	train	0.1043	0.0934	-0.0110
2316	train	0.0979	0.0842	-0.0137
2317	train	0.0979	0.0850	-0.0129
2318	train	0.1017	0.0942	-0.0075
2319	train	0.0785	0.0760	-0.0025
2320	train	0.1120	0.1044	-0.0076
2321	test	0.0902	0.0931	0.0029
2322	test	0.1050	0.0928	-0.0122
2323	train	0.1098	0.0923	-0.0175
2324	train	0.0935	0.0873	-0.0062
2325	test	0.1096	0.0959	-0.0136
2326	train	0.0944	0.0797	-0.0148
2327	train	0.0882	0.0813	-0.0069
2328	train	0.1042	0.0962	-0.0080
2329	train	0.0586	0.0558	-0.0029
2330	train	0.1141	0.0939	-0.0202
2331	train	0.1141	0.1071	-0.0069
2332	train	0.1163	0.0972	-0.0191
2333	train	0.0700	0.0834	0.0134
2334	train	0.0740	0.0621	-0.0119
2335	train	0.1163	0.1071	-0.0091
2336	train	0.0546	0.0558	0.0011
2337	train	0.0997	0.0871	-0.0126
2338	test	0.0801	0.0854	0.0053
2339	train	0.1063	0.0917	-0.0146
2340	train	0.1040	0.0878	-0.0161
2341	train	0.1034	0.0878	-0.0156
2342	test	0.1024	0.0988	-0.0035
2343	train	0.1006	0.0965	-0.0041
2344	train	0.0989	0.0942	-0.0048
2345	test	0.0605	0.0749	0.0144
2346	test	0.1199	0.1050	-0.0149
2347	train	0.1299	0.1137	-0.0162
2348	train	0.1224	0.1137	-0.0088
2349	train	0.0971	0.1024	0.0053
2350	train	0.1166	0.1076	-0.0090
2351	train	0.1137	0.1091	-0.0046
2352	train	0.0967	0.1078	0.0111
2353	train	0.0872	0.0986	0.0114
2354	train	0.0917	0.1082	0.0165
2355	train	0.0919	0.1086	0.0167
2356	train	0.0934	0.1063	0.0129
2357	train	0.1030	0.1047	0.0017
2358	train	0.0857	0.0912	0.0054
2359	train	0.0929	0.0973	0.0044
2360	train	0.0983	0.1078	0.0095
2361	train	0.1203	0.1229	0.0027
2362	train	0.1172	0.1137	-0.0035
2363	train	0.1194	0.1141	-0.0053
2364	test	0.1195	0.1145	-0.0050
2365	train	0.1198	0.1149	-0.0049
2366	test	0.1136	0.1149	0.0013
2367	train	0.1129	0.1037	-0.0092
2368	train	0.1059	0.1012	-0.0047
2369	train	0.0972	0.0920	-0.0052
2370	test	0.0990	0.0928	-0.0062
2371	train	0.0991	0.1019	0.0028
2372	train	0.0751	0.0838	0.0087
2373	test	0.1147	0.1122	-0.0024
2374	test	0.0919	0.1009	0.0091
2375	train	0.1069	0.1006	-0.0063
2376	train	0.1123	0.1001	-0.0122
2377	train	0.0935	0.0951	0.0016
2378	train	0.1124	0.1037	-0.0086
2379	train	0.0972	0.0875	-0.0097
2380	train	0.0868	0.0891	0.0023
2381	train	0.1057	0.1040	-0.0017
2382	train	0.0600	0.0636	0.0035
2383	train	0.1179	0.1017	-0.0162
2384	test	0.1183	0.1149	-0.0033
2385	train	0.0748	0.0912	0.0164
2386	test	0.0746	0.0698	-0.0047
2387	train	0.1158	0.1149	-0.0009
2388	train	0.0554	0.0636	0.0081
2389	train	0.1003	0.0949	-0.0055
2390	train	0.0803	0.0932	0.0129
2391	test	0.1004	0.0995	-0.0009
2392	test	0.1053	0.0956	-0.0097
2393	train	0.1041	0.0956	-0.0085
2394	train	0.1029	0.1066	0.0037
2395	test	0.1029	0.1043	0.0014
2396	test	0.1011	0.1020	0.0008
2397	train	0.0607	0.0827	0.0220
2398	train	0.1131	0.1140	0.0009
2399	train	0.1254	0.1226	-0.0027
2400	train	0.1193	0.1226	0.0033
2401	train	0.1027	0.1114	0.0087
2402	train	0.1113	0.1166	0.0053
2403	train	0.1095	0.1181	0.0087
2404	train	0.0928	0.1168	0.0240
2405	train	0.0878	0.1076	0.0198
2406	train	0.0900	0.1172	0.0272
2407	train	0.0913	0.1176	0.0262
2408	train	0.0882	0.1153	0.0270
2409	test	0.0992	0.1137	0.0145
2410	train	0.0824	0.1002	0.0177
2411	test	0.0880	0.1062	0.0183
2412	train	0.0946	0.1168	0.0222
2413	test	0.1213	0.1319	0.0106
2414	train	0.1104	0.1227	0.0123
2415	train	0.1115	0.1231	0.0116
2416	train	0.1115	0.1235	0.0119
2417	test	0.1119	0.1239	0.0119
2418	train	0.1100	0.1239	0.0138
2419	train	0.1059	0.1127	0.0068
2420	train	0.1009	0.1101	0.0092
2421	test	0.0940	0.1010	0.0069
2422	test	0.0970	0.1018	0.0048
2423	train	0.0983	0.1109	0.0126
2424	test	0.0732	0.0928	0.0196
2425	train	0.1059	0.1212	0.0153
2426	train	0.0862	0.1099	0.0237
2427	train	0.1027	0.1096	0.0069
2428	train	0.1074	0.1090	0.0017
2429	train	0.0954	0.1041	0.0087
2430	train	0.1083	0.1127	0.0044
2431	test	0.0926	0.0964	0.0038
2432	test	0.0827	0.0981	0.0154
2433	test	0.1071	0.1129	0.0059
2434	train	0.0581	0.0725	0.0144
2435	train	0.1135	0.1107	-0.0029
2436	train	0.1133	0.1239	0.0107
2437	test	0.0676	0.1002	0.0326
2438	train	0.0711	0.0788	0.0077
2439	train	0.1113	0.1239	0.0126
2440	test	0.0532	0.0725	0.0194
2441	train	0.1006	0.1038	0.0033
2442	test	0.0848	0.1022	0.0174
2443	train	0.1013	0.1085	0.0072
2444	train	0.1000	0.1046	0.0046
2445	test	0.0987	0.1046	0.0059
2446	train	0.0985	0.1156	0.0171
2447	train	0.1018	0.1133	0.0115
2448	train	0.1012	0.1109	0.0097
2449	test	0.0611	0.0917	0.0307
2450	train	0.1096	0.1075	-0.0021
2451	train	0.1179	0.1162	-0.0017
2452	train	0.1126	0.1162	0.0036
2453	test	0.0931	0.1049	0.0118
2454	train	0.1068	0.1101	0.0033
2455	train	0.1057	0.1116	0.0060
2456	train	0.0874	0.1103	0.0229
2457	train	0.0809	0.1011	0.0202
2458	train	0.0846	0.1107	0.0261
2459	test	0.0851	0.1111	0.0260
2460	test	0.0859	0.1088	0.0229
2461	test	0.0937	0.1072	0.0135
2462	train	0.0775	0.0937	0.0162
2463	train	0.0832	0.0998	0.0166
2464	train	0.0888	0.1103	0.0215
2465	train	0.1121	0.1255	0.0134
2466	train	0.1058	0.1162	0.0103
2467	test	0.1075	0.1166	0.0091
2468	train	0.1079	0.1170	0.0091
2469	train	0.1079	0.1174	0.0095
2470	test	0.1053	0.1174	0.0120
2471	train	0.1024	0.1063	0.0039
2472	train	0.0961	0.1037	0.0076
2473	test	0.0886	0.0945	0.0059
2474	train	0.0917	0.0953	0.0037
2475	train	0.0921	0.1045	0.0124
2476	train	0.0691	0.0863	0.0172
2477	test	0.1045	0.1148	0.0103
2478	train	0.0842	0.1035	0.0192
2479	train	0.0963	0.1031	0.0068
2480	train	0.1030	0.1026	-0.0004
2481	train	0.0883	0.0976	0.0093
2482	train	0.1031	0.1063	0.0032
2483	train	0.0918	0.0900	-0.0018
2484	train	0.0802	0.0916	0.0114
2485	train	0.1019	0.1065	0.0045
2486	train	0.0554	0.0661	0.0107
2487	test	0.1083	0.1042	-0.0041
2488	train	0.1084	0.1175	0.0091
2489	train	0.0653	0.0937	0.0285
2490	train	0.0686	0.0724	0.0038
2491	train	0.1075	0.1175	0.0099
2492	test	0.0511	0.0661	0.0150
2493	train	0.0939	0.0974	0.0035
2494	train	0.0779	0.0957	0.0178
2495	test	0.0959	0.1020	0.0061
2496	test	0.0965	0.0981	0.0016
2497	train	0.0958	0.0981	0.0023
2498	train	0.0948	0.1091	0.0144
2499	train	0.0967	0.1068	0.0101
2500	train	0.0960	0.1045	0.0085
2501	train	0.0532	0.0852	0.0320
2502	train	0.1088	0.1016	-0.0073
2503	train	0.1175	0.1102	-0.0073
2504	train	0.1119	0.1102	-0.0017
2505	test	0.0962	0.0989	0.0027
2506	train	0.1056	0.1041	-0.0015
2507	train	0.1070	0.1057	-0.0014
2508	train	0.0863	0.1043	0.0181
2509	train	0.0825	0.0952	0.0126
2510	train	0.0860	0.1047	0.0188
2511	train	0.0866	0.1051	0.0186
2512	train	0.0855	0.1028	0.0173
2513	train	0.0946	0.1013	0.0067
2514	test	0.0762	0.0877	0.0115
2515	train	0.0810	0.0938	0.0128
2516	train	0.0885	0.1043	0.0159
2517	test	0.1116	0.1195	0.0079
2518	test	0.1044	0.1102	0.0059
2519	test	0.1057	0.1106	0.0049
2520	train	0.1060	0.1110	0.0050
2521	train	0.1061	0.1114	0.0053
2522	train	0.1057	0.1114	0.0057
2523	train	0.1004	0.1003	-0.0001
2524	train	0.0929	0.0977	0.0048
2525	train	0.0866	0.0885	0.0020
2526	train	0.0914	0.0893	-0.0020
2527	test	0.0903	0.0985	0.0082
2528	test	0.0690	0.0803	0.0113
2529	train	0.1021	0.1088	0.0067
2530	train	0.0839	0.0975	0.0136
2531	train	0.0972	0.0971	-0.0001
2532	test	0.1022	0.0966	-0.0056
2533	train	0.0880	0.0916	0.0037
2534	test	0.1027	0.1003	-0.0024
2535	train	0.0888	0.0840	-0.0048
2536	test	0.0794	0.0856	0.0063
2537	train	0.1005	0.1005	0.0000
2538	train	0.0551	0.0601	0.0050
2539	train	0.1074	0.0983	-0.0091
2540	test	0.1080	0.1115	0.0035
2541	train	0.0640	0.0878	0.0237
2542	train	0.0677	0.0664	-0.0013
2543	test	0.1024	0.1115	0.0091
2544	train	0.0507	0.0601	0.0094
2545	train	0.0930	0.0914	-0.0016
2546	train	0.0798	0.0898	0.0100
2547	test	0.0964	0.0960	-0.0004
2548	train	0.0949	0.0922	-0.0028
2549	train	0.0946	0.0922	-0.0024
2550	train	0.0944	0.1032	0.0088
2551	train	0.0958	0.1008	0.0050
2552	train	0.0947	0.0985	0.0038
2553	train	0.0545	0.0793	0.0248
2554	train	0.1248	0.1093	-0.0155
2555	train	0.1193	0.1093	-0.0100
2556	train	0.1017	0.0980	-0.0037
2557	train	0.1133	0.1032	-0.0101
2558	train	0.1150	0.1048	-0.0103
2559	train	0.0964	0.1034	0.0070
2560	train	0.0893	0.0942	0.0050
2561	train	0.0936	0.1038	0.0102
2562	train	0.0942	0.1042	0.0100
2563	train	0.0934	0.1019	0.0085
2564	train	0.1040	0.1004	-0.0036
2565	train	0.0861	0.0868	0.0008
2566	train	0.0922	0.0929	0.0007
2567	train	0.0977	0.1034	0.0057
2568	train	0.1121	0.1186	0.0064
2569	train	0.1138	0.1093	-0.0045
2570	train	0.1152	0.1097	-0.0055
2571	train	0.1156	0.1101	-0.0055
2572	train	0.1157	0.1105	-0.0052
2573	train	0.1135	0.1105	-0.0030
2574	test	0.1100	0.0994	-0.0107
2575	train	0.1053	0.0968	-0.0085
2576	test	0.0981	0.0876	-0.0105
2577	train	0.1002	0.0884	-0.0117
2578	train	0.1020	0.0976	-0.0044
2579	train	0.0770	0.0794	0.0024
2580	test	0.1091	0.1079	-0.0013
2581	test	0.0906	0.0966	0.0060
2582	train	0.1055	0.0962	-0.0092
2583	train	0.1099	0.0957	-0.0142
2584	train	0.0972	0.0907	-0.0065
2585	train	0.1110	0.0994	-0.0116
2586	train	0.0944	0.0831	-0.0113
2587	train	0.0869	0.0847	-0.0022
2588	train	0.1097	0.0996	-0.0101
2589	train	0.0610	0.0592	-0.0018
2590	train	0.1149	0.0973	-0.0176
2591	test	0.1163	0.1106	-0.0057
2592	train	0.1169	0.1006	-0.0163
2593	train	0.0714	0.0868	0.0154
2594	train	0.0751	0.0655	-0.0096
2595	train	0.1161	0.1106	-0.0055
2596	train	0.0563	0.0592	0.0028
2597	train	0.1041	0.0905	-0.0136
2598	train	0.0861	0.0888	0.0028
2599	train	0.1037	0.0951	-0.0086
2600	train	0.1033	0.0912	-0.0121
2601	train	0.1029	0.0912	-0.0116
2602	test	0.1014	0.1022	0.0008
2603	train	0.1029	0.0999	-0.0030
2604	train	0.1023	0.0976	-0.0047
2605	train	0.0646	0.0783	0.0138
2606	train	0.1092	0.1069	-0.0023
2607	train	0.1134	0.1156	0.0022
2608	train	0.1080	0.1156	0.0076
2609	train	0.0893	0.1043	0.0150
2610	test	0.1042	0.1095	0.0053
2611	train	0.1067	0.1111	0.0044
2612	test	0.0891	0.1097	0.0207
2613	train	0.0777	0.1006	0.0228
2614	train	0.0832	0.1101	0.0269
2615	train	0.0830	0.1105	0.0275
2616	train	0.0841	0.1082	0.0241
2617	train	0.0956	0.1067	0.0110
2618	train	0.0785	0.0931	0.0146
2619	train	0.0852	0.0992	0.0140
2620	test	0.0898	0.1097	0.0199
2621	train	0.1088	0.1249	0.0161
2622	train	0.1068	0.1156	0.0088
2623	train	0.1085	0.1160	0.0075
2624	test	0.1089	0.1164	0.0075
2625	train	0.1091	0.1168	0.0078
2626	train	0.1029	0.1168	0.0139
2627	train	0.1041	0.1057	0.0016
2628	test	0.0978	0.1031	0.0053
2629	train	0.0893	0.0939	0.0046
2630	train	0.0895	0.0947	0.0052
2631	train	0.0907	0.1039	0.0132
2632	train	0.0673	0.0857	0.0184
2633	test	0.1060	0.1142	0.0082
2634	train	0.0849	0.1029	0.0180
2635	train	0.0973	0.1025	0.0053
2636	train	0.1010	0.1020	0.0010
2637	train	0.0887	0.0970	0.0084
2638	train	0.1020	0.1057	0.0037
2639	train	0.0909	0.0894	-0.0015
2640	train	0.0811	0.0910	0.0099
2641	train	0.0978	0.1059	0.0081
2642	test	0.0538	0.0655	0.0117
2643	train	0.1054	0.1036	-0.0018
2644	train	0.1075	0.1169	0.0094
2645	test	0.0642	0.0931	0.0289
2646	train	0.0679	0.0718	0.0038
2647	test	0.1065	0.1169	0.0103
2648	test	0.0499	0.0655	0.0156
2649	train	0.0943	0.0968	0.0025
2650	train	0.0714	0.0951	0.0237
2651	train	0.0898	0.1014	0.0116
2652	train	0.0977	0.0975	-0.0002
2653	train	0.0980	0.0975	-0.0005
2654	train	0.0959	0.1086	0.0127
2655	train	0.0938	0.1062	0.0124
2656	test	0.0919	0.1039	0.0120
2657	train	0.0553	0.0847	0.0294
2658	train	0.1243	0.1140	-0.0103
2659	train	0.1184	0.1140	-0.0044
2660	train	0.0990	0.1027	0.0037
2661	train	0.1146	0.1079	-0.0067
2662	train	0.1170	0.1095	-0.0075
2663	test	0.1002	0.1081	0.0080
2664	test	0.0882	0.0990	0.0108
2665	train	0.0935	0.1085	0.0150
2666	train	0.0935	0.1089	0.0155
2667	train	0.0965	0.1066	0.0101
2668	train	0.1066	0.1051	-0.0015
2669	train	0.0898	0.0915	0.0017
2670	test	0.0950	0.0976	0.0026
2671	train	0.0987	0.1081	0.0095
2672	train	0.1091	0.1233	0.0142
2673	train	0.1172	0.1140	-0.0032
2674	train	0.1199	0.1144	-0.0055
2675	train	0.1203	0.1148	-0.0055
2676	train	0.1202	0.1152	-0.0050
2677	train	0.1126	0.1152	0.0026
2678	train	0.1155	0.1041	-0.0114
2679	train	0.1075	0.1015	-0.0060
2680	train	0.0994	0.0923	-0.0070
2681	train	0.1010	0.0931	-0.0079
2682	train	0.1023	0.1023	0.0000
2683	test	0.0777	0.0841	0.0064
2684	test	0.1122	0.1126	0.0003
2685	train	0.0937	0.1013	0.0076
2686	train	0.1055	0.1009	-0.0045
2687	train	0.1096	0.1004	-0.0092
2688	train	0.0962	0.0954	-0.0008
2689	test	0.1110	0.1041	-0.0069
2690	test	0.0968	0.0878	-0.0090
2691	train	0.0907	0.0894	-0.0012
2692	train	0.1090	0.1043	-0.0046
2693	train	0.0610	0.0639	0.0029
2694	train	0.1160	0.1021	-0.0139
2695	train	0.1158	0.1153	-0.0005
2696	train	0.1187	0.1053	-0.0134
2697	test	0.0743	0.0916	0.0172
2698	train	0.0762	0.0702	-0.0060
2699	train	0.1159	0.1153	-0.0006
2700	train	0.0574	0.0639	0.0065
2701	train	0.1022	0.0952	-0.0070
2702	train	0.0847	0.0936	0.0088
2703	train	0.1063	0.0998	-0.0065
2704	train	0.1080	0.0960	-0.0120
2705	train	0.1073	0.0960	-0.0114
2706	train	0.1044	0.1070	0.0025
2707	train	0.1039	0.1046	0.0008
2708	train	0.1014	0.1023	0.0009
2709	train	0.0649	0.0831	0.0182
2710	train	0.1090	0.1085	-0.0005
2711	test	0.1053	0.1085	0.0033
2712	test	0.0842	0.0973	0.0131
2713	train	0.1020	0.1025	0.0005
2714	test	0.1065	0.1040	-0.0024
2715	train	0.0878	0.1027	0.0149
2716	train	0.0768	0.0935	0.0167
2717	train	0.0814	0.1031	0.0217
2718	train	0.0801	0.1035	0.0234
2719	train	0.0878	0.1012	0.0133
2720	test	0.0942	0.0996	0.0054
2721	train	0.0760	0.0861	0.0100
2722	train	0.0847	0.0922	0.0075
2723	train	0.0822	0.1027	0.0205
2724	train	0.1103	0.1178	0.0075
2725	train	0.1056	0.1086	0.0029
2726	test	0.1075	0.1090	0.0015
2727	test	0.1068	0.1094	0.0026
2728	train	0.1066	0.1098	0.0032
2729	train	0.0994	0.1098	0.0103
2730	train	0.1031	0.0986	-0.0044
2731	train	0.0972	0.0961	-0.0011
2732	test	0.0890	0.0869	-0.0022
2733	test	0.0938	0.0877	-0.0062
2734	train	0.0902	0.0969	0.0067
2735	test	0.0722	0.0787	0.0064
2736	test	0.1060	0.1071	0.0012
2737	train	0.0843	0.0958	0.0115
2738	train	0.0906	0.0955	0.0049
2739	train	0.0961	0.0950	-0.0011
2740	train	0.0833	0.0900	0.0067
2741	train	0.0951	0.0986	0.0035
2742	train	0.0862	0.0824	-0.0038
2743	test	0.0804	0.0840	0.0036
2744	train	0.0938	0.0989	0.0050
2745	train	0.0535	0.0585	0.0049
2746	train	0.1028	0.0966	-0.0062
2747	train	0.1077	0.1098	0.0021
2748	train	0.1077	0.0999	-0.0078
2749	train	0.0689	0.0861	0.0172
2750	train	0.0684	0.0647	-0.0037
2751	train	0.0996	0.1098	0.0103
2752	train	0.0504	0.0585	0.0081
2753	train	0.0879	0.0898	0.0019
2754	train	0.0720	0.0881	0.0161
2755	train	0.0922	0.0944	0.0021
2756	train	0.0958	0.0905	-0.0053
2757	test	0.0960	0.0905	-0.0055
2758	train	0.0932	0.1015	0.0083
2759	train	0.0901	0.0992	0.0091
2760	test	0.0895	0.0969	0.0074
2761	train	0.0487	0.0776	0.0289
2762	train	0.1319	0.1129	-0.0191
2763	train	0.1244	0.1129	-0.0116
2764	train	0.1004	0.1016	0.0012
2765	train	0.1184	0.1068	-0.0116
2766	train	0.1164	0.1083	-0.0080
2767	test	0.1001	0.1070	0.0069
2768	train	0.0898	0.0978	0.0080
2769	test	0.0944	0.1074	0.0130
2770	train	0.0945	0.1078	0.0132
2771	train	0.0944	0.1055	0.0111
2772	test	0.1048	0.1039	-0.0008
2773	train	0.0883	0.0904	0.0021
2774	train	0.0957	0.0965	0.0008
2775	test	0.1009	0.1070	0.0061
2776	train	0.1197	0.1221	0.0024
2777	test	0.1195	0.1129	-0.0066
2778	train	0.1215	0.1133	-0.0082
2779	train	0.1218	0.1137	-0.0082
2780	test	0.1220	0.1141	-0.0079
2781	train	0.1163	0.1141	-0.0023
2782	train	0.1152	0.1029	-0.0123
2783	train	0.1044	0.1004	-0.0040
2784	train	0.0970	0.0912	-0.0058
2785	train	0.1014	0.0920	-0.0094
2786	train	0.1017	0.1012	-0.0005
2787	train	0.0773	0.0830	0.0057
2788	train	0.1156	0.1114	-0.0041
2789	train	0.0939	0.1001	0.0063
2790	train	0.1092	0.0998	-0.0095
2791	train	0.1126	0.0993	-0.0133
2792	train	0.0974	0.0943	-0.0031
2793	train	0.1159	0.1029	-0.0129
2794	train	0.0983	0.0867	-0.0117
2795	test	0.0896	0.0883	-0.0014
2796	train	0.1084	0.1032	-0.0053
2797	train	0.0618	0.0628	0.0009
2798	train	0.1199	0.1009	-0.0190
2799	test	0.1193	0.1141	-0.0052
2800	train	0.1218	0.1042	-0.0176
2801	test	0.0727	0.0904	0.0177
2802	train	0.0762	0.0690	-0.0071
2803	train	0.1191	0.1141	-0.0049
2804	train	0.0569	0.0628	0.0058
2805	train	0.1027	0.0941	-0.0086
2806	train	0.0855	0.0924	0.0069
2807	train	0.1029	0.0987	-0.0042
2808	train	0.1074	0.0948	-0.0126
2809	train	0.1066	0.0948	-0.0118
2810	train	0.1054	0.1058	0.0004
2811	train	0.1059	0.1035	-0.0024
2812	train	0.1036	0.1012	-0.0024
2813	test	0.0649	0.0819	0.0170
2814	train	0.1338	0.1144	-0.0194
2815	train	0.1273	0.1144	-0.0128
2816	train	0.1062	0.1031	-0.0030
2817	train	0.1212	0.1083	-0.0128
2818	train	0.1232	0.1099	-0.0133
2819	train	0.1053	0.1086	0.0033
2820	train	0.0949	0.0994	0.0044
2821	train	0.1002	0.1090	0.0087
2822	train	0.1004	0.1094	0.0090
2823	train	0.1003	0.1070	0.0068
2824	train	0.1104	0.1055	-0.0049
2825	train	0.0946	0.0919	-0.0026
2826	train	0.1008	0.0980	-0.0028
2827	train	0.1059	0.1086	0.0026
2828	train	0.1134	0.1237	0.0103
2829	test	0.1229	0.1144	-0.0085
2830	train	0.1246	0.1148	-0.0097
2831	train	0.1249	0.1153	-0.0096
2832	train	0.1249	0.1157	-0.0093
2833	test	0.1197	0.1156	-0.0041
2834	train	0.1185	0.1045	-0.0140
2835	test	0.1095	0.1019	-0.0075
2836	train	0.1061	0.0928	-0.0133
2837	train	0.1071	0.0936	-0.0135
2838	train	0.1073	0.1027	-0.0046
2839	train	0.0819	0.0846	0.0026
2840	train	0.1157	0.1130	-0.0026
2841	train	0.0977	0.1017	0.0040
2842	test	0.1126	0.1014	-0.0113
2843	test	0.1172	0.1008	-0.0164
2844	train	0.1044	0.0959	-0.0086
2845	train	0.1187	0.1045	-0.0142
2846	train	0.0984	0.0882	-0.0101
2847	train	0.0937	0.0898	-0.0038
2848	train	0.1149	0.1047	-0.0101
2849	test	0.0652	0.0643	-0.0009
2850	train	0.1231	0.1025	-0.0206
2851	test	0.1220	0.1157	-0.0063
2852	train	0.1243	0.1058	-0.0185
2853	test	0.0767	0.0920	0.0152
2854	test	0.0796	0.0706	-0.0090
2855	train	0.1208	0.1157	-0.0051
2856	test	0.0597	0.0643	0.0047
2857	train	0.1090	0.0956	-0.0134
2858	train	0.0907	0.0940	0.0033
2859	train	0.1075	0.1003	-0.0072
2860	test	0.1117	0.0964	-0.0153
2861	train	0.1108	0.0964	-0.0144
2862	train	0.1101	0.1074	-0.0028
2863	train	0.1115	0.1051	-0.0065
2864	train	0.1098	0.1027	-0.0071
2865	train	0.0746	0.0835	0.0089
2866	test	0.1249	0.1085	-0.0163
2867	train	0.1153	0.1085	-0.0067
2868	train	0.0980	0.0973	-0.0008
2869	train	0.1150	0.1025	-0.0126
2870	train	0.1166	0.1040	-0.0126
2871	train	0.0993	0.1027	0.0034
2872	train	0.0851	0.0935	0.0084
2873	test	0.0937	0.1031	0.0094
2874	train	0.0924	0.1035	0.0110
2875	train	0.0988	0.1012	0.0024
2876	train	0.1065	0.0996	-0.0068
2877	test	0.0878	0.0861	-0.0018
2878	train	0.0956	0.0922	-0.0035
2879	train	0.0916	0.1027	0.0111
2880	test	0.1214	0.1178	-0.0035
2881	train	0.1168	0.1086	-0.0083
2882	train	0.1187	0.1090	-0.0097
2883	train	0.1179	0.1094	-0.0086
2884	train	0.1200	0.1098	-0.0102
2885	test	0.1154	0.1098	-0.0056
2886	test	0.1130	0.0986	-0.0144
2887	train	0.1101	0.0961	-0.0141
2888	train	0.1007	0.0869	-0.0138
2889	test	0.0980	0.0877	-0.0103
2890	test	0.0999	0.0969	-0.0030
2891	train	0.0809	0.0787	-0.0022
2892	test	0.1163	0.1071	-0.0091
2893	train	0.0930	0.0958	0.0028
2894	test	0.1047	0.0955	-0.0092
2895	test	0.1106	0.0950	-0.0156
2896	train	0.0909	0.0900	-0.0009
2897	train	0.1111	0.0986	-0.0125
2898	test	0.0961	0.0824	-0.0137
2899	train	0.0879	0.0840	-0.0040
2900	train	0.1086	0.0989	-0.0098
2901	train	0.0586	0.0585	-0.0001
2902	train	0.1160	0.0966	-0.0194
2903	test	0.1176	0.1098	-0.0078
2904	train	0.1187	0.0999	-0.0188
2905	train	0.0797	0.0861	0.0064
2906	test	0.0764	0.0647	-0.0117
2907	train	0.1184	0.1098	-0.0086
2908	test	0.0575	0.0585	0.0009
2909	train	0.0944	0.0898	-0.0047
2910	test	0.0843	0.0881	0.0038
2911	train	0.1053	0.0944	-0.0109
2912	train	0.1045	0.0905	-0.0140
2913	train	0.1067	0.0905	-0.0162
2914	test	0.1034	0.1015	-0.0019
2915	train	0.0982	0.0992	0.0010
2916	train	0.0960	0.0969	0.0008
2917	train	0.0604	0.0776	0.0172
2918	train	0.1255	0.1093	-0.0161
2919	train	0.1207	0.1093	-0.0113
2920	test	0.1014	0.0980	-0.0033
2921	train	0.1158	0.1032	-0.0125
2922	train	0.1205	0.1048	-0.0157
2923	train	0.1036	0.1035	-0.0001
2924	train	0.0902	0.0943	0.0041
2925	train	0.0987	0.1039	0.0051
2926	train	0.0986	0.1043	0.0057
2927	train	0.0980	0.1019	0.0039
2928	train	0.1089	0.1004	-0.0085
2929	train	0.0930	0.0868	-0.0061
2930	train	0.0986	0.0930	-0.0057
2931	train	0.1005	0.1035	0.0030
2932	train	0.1076	0.1186	0.0110
2933	train	0.1181	0.1094	-0.0087
2934	train	0.1187	0.1098	-0.0090
2935	train	0.1196	0.1102	-0.0094
2936	test	0.1200	0.1106	-0.0094
2937	test	0.1158	0.1105	-0.0052
2938	train	0.1139	0.0994	-0.0145
2939	train	0.1076	0.0969	-0.0107
2940	train	0.1005	0.0877	-0.0129
2941	test	0.1028	0.0885	-0.0143
2942	train	0.1049	0.0976	-0.0073
2943	test	0.0800	0.0795	-0.0006
2944	train	0.1123	0.1079	-0.0044
2945	train	0.0955	0.0966	0.0011
2946	test	0.1076	0.0963	-0.0113
2947	train	0.1130	0.0958	-0.0173
2948	train	0.1001	0.0908	-0.0093
2949	test	0.1105	0.0994	-0.0110
2950	test	0.0979	0.0831	-0.0147
2951	train	0.0926	0.0848	-0.0078
2952	train	0.1130	0.0996	-0.0134
2953	train	0.0639	0.0592	-0.0047
2954	train	0.1191	0.0974	-0.0217
2955	train	0.1197	0.1106	-0.0091
2956	train	0.1195	0.1007	-0.0188
2957	train	0.0749	0.0869	0.0120
2958	train	0.0783	0.0655	-0.0128
2959	train	0.1174	0.1106	-0.0068
2960	train	0.0581	0.0592	0.0011
2961	train	0.1057	0.0905	-0.0152
2962	train	0.0897	0.0889	-0.0008
2963	train	0.1038	0.0952	-0.0086
2964	test	0.1103	0.0913	-0.0190
2965	train	0.1091	0.0913	-0.0178
2966	train	0.1081	0.1023	-0.0058
2967	train	0.1070	0.1000	-0.0070
2968	test	0.1054	0.0976	-0.0078
2969	train	0.0700	0.0784	0.0084
2970	train	0.1294	0.1148	-0.0146
2971	train	0.1243	0.1148	-0.0095
2972	train	0.1040	0.1035	-0.0005
2973	test	0.1187	0.1087	-0.0100
2974	test	0.1216	0.1103	-0.0113
2975	train	0.1035	0.1089	0.0054
2976	train	0.0934	0.0997	0.0063
2977	train	0.0986	0.1093	0.0107
2978	train	0.0988	0.1097	0.0110
2979	train	0.0999	0.1074	0.0075
2980	train	0.1091	0.1059	-0.0033
2981	train	0.0930	0.0923	-0.0007
2982	train	0.0997	0.0984	-0.0013
2983	train	0.1035	0.1089	0.0054
2984	test	0.1087	0.1241	0.0154
2985	train	0.1208	0.1148	-0.0060
2986	train	0.1222	0.1152	-0.0070
2987	train	0.1224	0.1156	-0.0068
2988	test	0.1226	0.1160	-0.0066
2989	train	0.1172	0.1160	-0.0011
2990	train	0.1166	0.1049	-0.0117
2991	train	0.1127	0.1023	-0.0104
2992	train	0.1047	0.0931	-0.0116
2993	train	0.1055	0.0939	-0.0115
2994	test	0.1061	0.1031	-0.0030
2995	train	0.0809	0.0849	0.0040
2996	train	0.1133	0.1134	0.0000
2997	train	0.0967	0.1021	0.0054
2998	train	0.1090	0.1017	-0.0073
2999	train	0.1147	0.1012	-0.0135
3000	train	0.1022	0.0962	-0.0059
3001	train	0.1147	0.1049	-0.0098
3002	train	0.0978	0.0886	-0.0092
3003	train	0.0923	0.0902	-0.0021
3004	train	0.1147	0.1051	-0.0096
3005	train	0.0646	0.0647	0.0001
3006	train	0.1201	0.1028	-0.0172
3007	train	0.1192	0.1161	-0.0032
3008	train	0.1212	0.1061	-0.0151
3009	test	0.0759	0.0924	0.0164
3010	train	0.0791	0.0710	-0.0082
3011	train	0.1201	0.1161	-0.0041
3012	train	0.0591	0.0647	0.0056
3013	train	0.1070	0.0960	-0.0110
3014	test	0.0882	0.0943	0.0061
3015	test	0.1063	0.1006	-0.0057
3016	test	0.1094	0.0968	-0.0126
3017	train	0.1094	0.0968	-0.0127
3018	test	0.1074	0.1078	0.0003
3019	train	0.1082	0.1054	-0.0028
3020	train	0.1071	0.1031	-0.0040
3021	train	0.0714	0.0838	0.0125
3022	test	0.1160	0.1066	-0.0095
3023	train	0.1315	0.1152	-0.0163
3024	train	0.1240	0.1152	-0.0088
3025	test	0.0996	0.1039	0.0043
3026	test	0.1180	0.1091	-0.0089
3027	train	0.1163	0.1107	-0.0056
3028	train	0.0994	0.1094	0.0099
3029	train	0.0890	0.1002	0.0111
3030	train	0.0941	0.1098	0.0157
3031	train	0.0943	0.1101	0.0159
3032	test	0.0956	0.1078	0.0123
3033	train	0.1071	0.1063	-0.0008
3034	train	0.0882	0.0927	0.0045
3035	train	0.0944	0.0988	0.0045
3036	train	0.0944	0.0988	0.0045
3037	train	0.1001	0.1094	0.0092
3038	test	0.1216	0.1245	0.0029
3039	train	0.1189	0.1153	-0.0036
3040	train	0.1210	0.1157	-0.0053
3041	train	0.1215	0.1161	-0.0054
3042	train	0.1215	0.1164	-0.0051
3043	train	0.1153	0.1164	0.0011
3044	train	0.1150	0.1053	-0.0097
3045	train	0.1080	0.1027	-0.0053
3046	train	0.0998	0.0935	-0.0063
3047	train	0.1009	0.0944	-0.0066
3048	train	0.1017	0.1035	0.0019
3049	train	0.0764	0.0854	0.0090
3050	test	0.1157	0.1138	-0.0018
3051	test	0.0934	0.1025	0.0091
3052	train	0.1079	0.1022	-0.0057
3053	train	0.1134	0.1016	-0.0118
3054	train	0.1134	0.1016	-0.0118
3055	train	0.0974	0.0966	-0.0007
3056	train	0.1149	0.1053	-0.0096
3057	test	0.0985	0.0890	-0.0095
3058	train	0.0903	0.0906	0.0004
3059	train	0.1091	0.1055	-0.0036
3060	test	0.0608	0.0651	0.0043
3061	train	0.1195	0.1033	-0.0162
3062	train	0.1209	0.1165	-0.0044
3063	train	0.1206	0.1066	-0.0140
3064	train	0.1206	0.1066	-0.0140
3065	train	0.0739	0.0928	0.0189
3066	train	0.0766	0.0928	0.0162
3067	train	0.0766	0.0928	0.0162
3068	test	0.0753	0.0714	-0.0039
3069	train	0.1178	0.1165	-0.0013
3070	train	0.1178	0.1165	-0.0013
3071	test	0.0558	0.0651	0.0093
3072	train	0.0558	0.0651	0.0093
3073	train	0.1044	0.0964	-0.0080
3074	train	0.0846	0.0948	0.0102
3075	train	0.1077	0.1011	-0.0066
3076	train	0.1077	0.0972	-0.0105
3077	train	0.1069	0.0972	-0.0097
3078	test	0.1063	0.1082	0.0019
3079	test	0.1059	0.1059	0.0000
3080	train	0.1046	0.1035	-0.0011
3081	train	0.0656	0.0843	0.0186
3082	train	0.0862	0.0845	-0.0017
3083	train	0.0894	0.0911	0.0017
3084	train	0.0799	0.0756	-0.0044
3085	train	0.0571	0.0598	0.0027
3086	train	0.1067	0.1113	0.0045
3087	train	0.1199	0.1279	0.0080
3088	train	0.1046	0.1051	0.0005
3089	train	0.1090	0.1047	-0.0043
3090	train	0.0946	0.0957	0.0011
3091	train	0.0819	0.0842	0.0024
3092	train	0.0851	0.0909	0.0059
3093	train	0.1046	0.1051	0.0005
3094	train	0.0626	0.0723	0.0097
3095	train	0.0946	0.0906	-0.0039
3096	train	0.0938	0.0899	-0.0039
3097	train	0.0941	0.0907	-0.0035
3098	train	0.1073	0.1000	-0.0074
3099	train	0.1022	0.0982	-0.0040
3100	train	0.0978	0.1008	0.0030
3101	train	0.1094	0.1058	-0.0036
3102	train	0.1119	0.0993	-0.0127
3103	train	0.1123	0.1060	-0.0063
3104	train	0.1128	0.1154	0.0026
3105	train	0.1039	0.0934	-0.0105
3106	train	0.1020	0.0949	-0.0071
3107	train	0.0943	0.0914	-0.0029
3108	train	0.0862	0.0845	-0.0017
3109	train	0.0894	0.0911	0.0017
3110	train	0.0799	0.0756	-0.0044
3111	train	0.0571	0.0598	0.0027
3112	train	0.1067	0.1113	0.0045
3113	train	0.0602	0.0571	-0.0031
3114	train	0.0506	0.0429	-0.0076
3115	train	0.0359	0.0364	0.0005
3116	train	0.0819	0.0892	0.0073
3117	train	0.0527	0.0570	0.0043
3118	train	0.0978	0.1008	0.0030
3119	train	0.0862	0.0845	-0.0017
3120	train	0.0894	0.0911	0.0017
