# Supplementary material for: Band Gap and Reorganization Energy Prediction of Conducting Polymers by the Integration of Machine Learning and Density Functional Theory
Source: J Chem Inf Model. 2025 May 28;65(11):5360–9. doi: 10.1021/acs.jcim.5c00345 (PMC12152970; doi:10.1021/acs.jcim.5c00345)
Supplement: Supplementary file 3 [file ci5c00345_si_003.zip › ML_SI/Band_M5_model_report.txt]

********************************************************************************

Report for Numeric Model mlr_31

********************************************************************************

Ranking score = 0.685965

     Training Set              Test Set
    S.D.       R^2         RMSE        Q^2
   0.0109    0.6855       0.0108     0.6858

Number of independent variables in each MLR model = 23

Ensemble MLR Model Summary:

Coefficient    Std. Err.      T      Variable
 1.8914e-01   3.4368e-03   55.0338   Intercept
 2.5876e-02   1.1760e-03   22.0034   i_canvas_HBA
 1.5381e-02   6.1197e-04   25.1336   i_canvas_HBD
-2.1906e-02   1.0370e-03   21.1244   i_canvas_HeavyAtomCount
 1.3946e-02   5.6348e-04   24.7498   i_canvas_RB
 3.2929e-02   1.3975e-03   23.5628   i_canvas_RingCount
-5.5006e-03   3.9500e-04   13.9256   i_canvas_aaCH_Cnt
-1.0724e-02   7.0566e-04   15.1971   i_canvas_aaN_Cnt
 4.4414e-02   2.3625e-03   18.7996   i_canvas_aasN_Cnt
-7.0100e-03   1.7970e-03    3.9009   i_canvas_dO_Cnt
 5.0500e-03   2.0739e-04   24.3503   i_canvas_sCH3_Cnt
 6.5656e-02   2.2524e-03   29.1494   i_canvas_sF_Cnt
 3.8914e-03   1.7176e-04   22.6560   i_canvas_ssCH2_Cnt
-5.9001e-03   4.3809e-04   13.4678   i_canvas_ssO_Cnt
 1.3201e-03   1.8121e-04    7.2849   i_canvas_sssN_Cnt
-1.0446e-02   4.3069e-04   24.2541   r_canvas_AlogP
-4.0610e-03   3.4220e-04   11.8673   r_canvas_Estate
 1.0925e-03   1.0841e-04   10.0775   r_canvas_MR
-6.8093e-05   8.4433e-06    8.0647   r_canvas_MW
-3.6144e-04   2.2631e-05   15.9710   r_canvas_PSA
 8.0306e-03   2.9482e-04   27.2390   r_canvas_Polar
 2.0755e-03   1.4441e-04   14.3723   r_canvas_aaCH_Sum
-1.9591e-03   2.3233e-04    8.4324   r_canvas_aaS_Avg
 1.6276e-02   1.3901e-03   11.7085   r_canvas_aaSe_Avg
 8.0944e-04   6.6662e-05   12.1424   r_canvas_aaaC_Sum
 2.0124e-03   1.3473e-04   14.9365   r_canvas_aasC_Sum
-9.4961e-03   7.9935e-04   11.8798   r_canvas_aasN_Sum
 4.7054e-03   1.7154e-04   27.4303   r_canvas_dO_Avg
 2.4459e-03   3.0753e-04    7.9534   r_canvas_dssC_Avg
-4.3946e-03   6.4309e-04    6.8336   r_canvas_sCH3_Avg
-2.2676e-04   2.1892e-05   10.3581   r_canvas_ssO_Avg
 1.1180e-03   1.4784e-04    7.5622   r_canvas_sssN_Avg
-1.8079e-03   1.9077e-04    9.4769   r_canvas_ssssC_Avg

ID	Set	Y(Obs)	Y(Pred)	Error
1	train	0.1280	0.1189	-0.0091
2	test	0.1224	0.1191	-0.0033
3	train	0.1043	0.1030	-0.0014
4	train	0.1139	0.1162	0.0022
5	train	0.1101	0.1134	0.0033
6	train	0.0920	0.1045	0.0125
7	train	0.0896	0.1008	0.0112
8	train	0.0915	0.1051	0.0136
9	train	0.0923	0.1066	0.0143
10	train	0.0926	0.1076	0.0151
11	train	0.1017	0.1109	0.0092
12	test	0.0804	0.0868	0.0064
13	train	0.0869	0.0953	0.0084
14	test	0.0951	0.1037	0.0086
15	train	0.1207	0.1211	0.0004
16	train	0.1119	0.1114	-0.0004
17	train	0.1126	0.1155	0.0028
18	test	0.1131	0.1178	0.0047
19	test	0.1137	0.1195	0.0058
20	train	0.1172	0.1217	0.0045
21	train	0.1055	0.1081	0.0026
22	test	0.0999	0.1041	0.0042
23	train	0.0929	0.1051	0.0122
24	train	0.0980	0.0948	-0.0032
25	train	0.0972	0.1043	0.0071
26	train	0.0753	0.0909	0.0157
27	test	0.1089	0.1155	0.0067
28	train	0.0879	0.1063	0.0184
29	train	0.1060	0.1033	-0.0027
30	train	0.1101	0.1022	-0.0079
31	test	0.0921	0.0999	0.0078
32	test	0.1112	0.1085	-0.0027
33	train	0.0974	0.1009	0.0035
34	train	0.0810	0.0841	0.0030
35	test	0.1040	0.1079	0.0039
36	train	0.0610	0.0684	0.0074
37	train	0.1155	0.0991	-0.0164
38	train	0.1237	0.1257	0.0020
39	train	0.1197	0.1206	0.0008
40	train	0.0708	0.0865	0.0157
41	train	0.0751	0.0802	0.0051
42	train	0.1049	0.1124	0.0075
43	train	0.0563	0.0600	0.0037
44	train	0.0991	0.1054	0.0063
45	train	0.0813	0.0952	0.0139
46	test	0.1037	0.1091	0.0053
47	test	0.1001	0.0930	-0.0071
48	test	0.0981	0.0934	-0.0047
49	train	0.0995	0.1086	0.0091
50	train	0.1035	0.1065	0.0030
51	train	0.1024	0.1053	0.0029
52	test	0.0556	0.0744	0.0188
53	train	0.1321	0.1157	-0.0164
54	train	0.1244	0.1114	-0.0130
55	test	0.0922	0.1000	0.0077
56	train	0.1159	0.1087	-0.0073
57	train	0.1052	0.1077	0.0025
58	train	0.0903	0.0982	0.0078
59	train	0.0756	0.0930	0.0174
60	train	0.0858	0.0971	0.0113
61	train	0.0844	0.0979	0.0134
62	test	0.0913	0.1018	0.0106
63	train	0.0993	0.1054	0.0060
64	train	0.0746	0.0803	0.0057
65	train	0.0849	0.0955	0.0106
66	train	0.0948	0.1011	0.0063
67	train	0.1239	0.1220	-0.0019
68	train	0.1222	0.1093	-0.0130
69	train	0.1214	0.1111	-0.0103
70	train	0.1269	0.1145	-0.0124
71	test	0.1199	0.1169	-0.0030
72	test	0.1187	0.1137	-0.0050
73	train	0.1154	0.1028	-0.0126
74	test	0.1031	0.1032	0.0001
75	train	0.0922	0.1050	0.0128
76	train	0.0970	0.0927	-0.0043
77	train	0.0974	0.1010	0.0036
78	train	0.0679	0.0893	0.0214
79	train	0.1245	0.1099	-0.0146
80	train	0.0903	0.1001	0.0098
81	train	0.1049	0.1003	-0.0047
82	train	0.1126	0.1052	-0.0074
83	train	0.0877	0.0993	0.0116
84	train	0.1116	0.1017	-0.0100
85	train	0.0994	0.0927	-0.0067
86	train	0.0794	0.0831	0.0038
87	train	0.0987	0.1060	0.0072
88	train	0.0583	0.0613	0.0030
89	train	0.1158	0.0932	-0.0227
90	test	0.1222	0.1206	-0.0016
91	test	0.1214	0.1128	-0.0087
92	train	0.0687	0.0799	0.0112
93	train	0.0713	0.0748	0.0034
94	test	0.1044	0.1078	0.0033
95	train	0.0450	0.0529	0.0079
96	train	0.0957	0.1041	0.0084
97	train	0.0770	0.0876	0.0105
98	train	0.0992	0.1034	0.0042
99	train	0.0981	0.0874	-0.0107
100	train	0.0967	0.0883	-0.0084
101	train	0.0979	0.1032	0.0052
102	train	0.0991	0.0994	0.0003
103	test	0.0977	0.0980	0.0003
104	test	0.0501	0.0709	0.0208
105	train	0.1301	0.1122	-0.0179
106	train	0.1250	0.1115	-0.0135
107	test	0.1056	0.0969	-0.0087
108	train	0.1177	0.1086	-0.0092
109	train	0.1113	0.1062	-0.0051
110	train	0.0936	0.0947	0.0012
111	test	0.0904	0.0911	0.0007
112	train	0.0922	0.0962	0.0040
113	train	0.0930	0.0993	0.0063
114	train	0.0947	0.0975	0.0028
115	train	0.1043	0.1003	-0.0040
116	train	0.0811	0.0773	-0.0038
117	train	0.0886	0.0865	-0.0021
118	test	0.0966	0.0942	-0.0024
119	train	0.1306	0.1108	-0.0198
120	test	0.1131	0.1016	-0.0115
121	test	0.1144	0.1039	-0.0105
122	train	0.1147	0.1061	-0.0085
123	train	0.1150	0.1078	-0.0072
124	train	0.1192	0.1113	-0.0080
125	train	0.1074	0.0957	-0.0116
126	train	0.1009	0.0946	-0.0063
127	train	0.0938	0.0979	0.0041
128	train	0.0998	0.0847	-0.0151
129	train	0.0988	0.0958	-0.0030
130	train	0.0779	0.0817	0.0038
131	train	0.1095	0.1071	-0.0024
132	train	0.0967	0.0989	0.0022
133	train	0.1069	0.0980	-0.0089
134	train	0.1120	0.0997	-0.0123
135	train	0.0936	0.0967	0.0031
136	train	0.1128	0.1039	-0.0089
137	train	0.0987	0.0907	-0.0080
138	train	0.0824	0.0770	-0.0053
139	train	0.1049	0.1020	-0.0029
140	train	0.0627	0.0589	-0.0038
141	train	0.1176	0.0918	-0.0258
142	test	0.1256	0.1140	-0.0116
143	train	0.1221	0.1087	-0.0134
144	train	0.0755	0.0761	0.0006
145	train	0.0760	0.0686	-0.0073
146	train	0.1056	0.1005	-0.0051
147	train	0.0566	0.0505	-0.0061
148	train	0.1001	0.1021	0.0020
149	train	0.0802	0.0890	0.0087
150	test	0.1051	0.1010	-0.0042
151	test	0.0993	0.0851	-0.0142
152	train	0.0973	0.0854	-0.0119
153	train	0.0976	0.1017	0.0042
154	train	0.1035	0.0993	-0.0042
155	train	0.1031	0.0984	-0.0046
156	train	0.0597	0.0704	0.0107
157	train	0.0897	0.1093	0.0196
158	test	0.0869	0.1093	0.0224
159	train	0.0732	0.0938	0.0207
160	train	0.0846	0.1066	0.0220
161	train	0.0902	0.1046	0.0144
162	train	0.0739	0.0942	0.0203
163	train	0.0629	0.0898	0.0269
164	train	0.0683	0.0945	0.0261
165	train	0.0676	0.0960	0.0285
166	test	0.0707	0.0961	0.0255
167	train	0.0806	0.0996	0.0190
168	test	0.0637	0.0767	0.0130
169	test	0.0706	0.0870	0.0164
170	train	0.0738	0.0933	0.0194
171	train	0.0917	0.1127	0.0210
172	train	0.0881	0.1010	0.0129
173	train	0.0892	0.1032	0.0141
174	train	0.0895	0.1064	0.0169
175	train	0.0896	0.1085	0.0190
176	train	0.0847	0.1088	0.0241
177	train	0.0866	0.0953	0.0086
178	train	0.0818	0.0945	0.0127
179	train	0.0736	0.0969	0.0233
180	train	0.0741	0.0850	0.0109
181	test	0.0754	0.0942	0.0188
182	train	0.0547	0.0812	0.0265
183	test	0.0881	0.1068	0.0187
184	train	0.0704	0.0974	0.0270
185	train	0.0798	0.0974	0.0176
186	train	0.0825	0.1001	0.0176
187	test	0.0735	0.0956	0.0221
188	train	0.0832	0.1022	0.0190
189	train	0.0749	0.0891	0.0141
190	train	0.0678	0.0777	0.0099
191	train	0.0814	0.1009	0.0195
192	train	0.0426	0.0578	0.0152
193	train	0.0853	0.0905	0.0052
194	train	0.0883	0.1116	0.0232
195	train	0.0895	0.1089	0.0193
196	test	0.0515	0.0765	0.0249
197	test	0.0558	0.0676	0.0118
198	train	0.0871	0.1000	0.0128
199	train	0.0398	0.0494	0.0096
200	test	0.0783	0.1007	0.0224
201	train	0.0570	0.0872	0.0302
202	train	0.0736	0.0995	0.0259
203	test	0.0809	0.0845	0.0035
204	train	0.0825	0.0851	0.0026
205	test	0.0788	0.1003	0.0215
206	train	0.0764	0.0973	0.0209
207	train	0.0746	0.0959	0.0214
208	test	0.0393	0.0653	0.0260
209	train	0.1209	0.1122	-0.0087
210	train	0.1148	0.1123	-0.0025
211	train	0.0971	0.0967	-0.0004
212	train	0.1085	0.1097	0.0011
213	train	0.1061	0.1087	0.0026
214	train	0.0902	0.0977	0.0075
215	test	0.0844	0.0931	0.0087
216	train	0.0873	0.0983	0.0109
217	train	0.0882	0.0999	0.0117
218	train	0.0869	0.0997	0.0128
219	train	0.0971	0.1032	0.0061
220	train	0.0795	0.0805	0.0010
221	train	0.0855	0.0913	0.0058
222	test	0.0917	0.0967	0.0051
223	train	0.1132	0.1188	0.0056
224	test	0.1081	0.1044	-0.0036
225	test	0.1094	0.1058	-0.0036
226	train	0.1096	0.1090	-0.0006
227	train	0.1098	0.1112	0.0015
228	test	0.1076	0.1117	0.0042
229	test	0.1040	0.0975	-0.0066
230	train	0.0986	0.0982	-0.0004
231	train	0.0907	0.1004	0.0097
232	train	0.0943	0.0886	-0.0057
233	train	0.0950	0.0982	0.0032
234	train	0.0717	0.0849	0.0133
235	train	0.1048	0.1102	0.0055
236	test	0.0849	0.1008	0.0158
237	train	0.1003	0.1035	0.0031
238	train	0.1044	0.1064	0.0020
239	test	0.0915	0.1014	0.0100
240	train	0.1053	0.1073	0.0020
241	train	0.0916	0.0936	0.0020
242	test	0.0806	0.0832	0.0025
243	train	0.1034	0.1064	0.0029
244	train	0.0569	0.0613	0.0044
245	train	0.1102	0.0940	-0.0162
246	test	0.1099	0.1140	0.0041
247	train	0.1111	0.1115	0.0003
248	test	0.0663	0.0802	0.0139
249	train	0.0697	0.0702	0.0005
250	train	0.1091	0.1024	-0.0067
251	test	0.0524	0.0529	0.0005
252	train	0.0976	0.1064	0.0088
253	train	0.0815	0.0926	0.0111
254	train	0.0986	0.1040	0.0054
255	train	0.0969	0.0882	-0.0087
256	train	0.0961	0.0888	-0.0073
257	train	0.0954	0.1044	0.0090
258	train	0.0982	0.1014	0.0032
259	train	0.0968	0.0998	0.0030
260	train	0.0542	0.0684	0.0142
261	test	0.1117	0.1131	0.0014
262	train	0.1079	0.1129	0.0051
263	train	0.0982	0.0977	-0.0005
264	train	0.1019	0.1095	0.0076
265	train	0.1019	0.1095	0.0076
266	train	0.1058	0.1083	0.0025
267	test	0.0834	0.0932	0.0098
268	train	0.0859	0.0985	0.0125
269	train	0.0867	0.1008	0.0141
270	train	0.0851	0.0988	0.0137
271	train	0.0943	0.1019	0.0076
272	train	0.0788	0.0800	0.0013
273	train	0.0845	0.0905	0.0060
274	train	0.0901	0.0965	0.0064
275	test	0.1027	0.1143	0.0116
276	train	0.1024	0.1040	0.0016
277	test	0.1032	0.1059	0.0028
278	train	0.1032	0.1088	0.0056
279	train	0.1033	0.1108	0.0075
280	train	0.1020	0.1132	0.0112
281	test	0.0990	0.0979	-0.0011
282	train	0.0962	0.0972	0.0010
283	train	0.0898	0.0999	0.0101
284	train	0.0920	0.0876	-0.0045
285	train	0.0938	0.0981	0.0043
286	test	0.0703	0.0842	0.0139
287	train	0.0975	0.1097	0.0122
288	test	0.0824	0.1005	0.0181
289	train	0.0955	0.0991	0.0037
290	train	0.0986	0.1032	0.0045
291	train	0.0900	0.0978	0.0079
292	train	0.0994	0.1044	0.0050
293	train	0.0874	0.0906	0.0032
294	train	0.0792	0.0790	-0.0002
295	test	0.1008	0.1028	0.0020
296	train	0.0557	0.0613	0.0056
297	train	0.1037	0.0938	-0.0100
298	train	0.1033	0.1146	0.0113
299	train	0.1041	0.1113	0.0072
300	train	0.0647	0.0792	0.0145
301	train	0.0677	0.0707	0.0030
302	train	0.1028	0.1028	0.0000
303	train	0.0511	0.0530	0.0018
304	train	0.0949	0.1031	0.0082
305	train	0.0801	0.0898	0.0097
306	train	0.0947	0.1017	0.0070
307	train	0.0941	0.0877	-0.0064
308	test	0.0941	0.0882	-0.0059
309	train	0.0926	0.1025	0.0099
310	test	0.0950	0.0999	0.0049
311	train	0.0942	0.0987	0.0046
312	test	0.0547	0.0684	0.0137
313	train	0.1351	0.1304	-0.0047
314	test	0.1257	0.1294	0.0037
315	train	0.1065	0.1153	0.0088
316	test	0.1162	0.1266	0.0103
317	train	0.1095	0.1234	0.0139
318	test	0.0935	0.1120	0.0184
319	train	0.0896	0.1091	0.0196
320	test	0.0920	0.1154	0.0234
321	test	0.0929	0.1196	0.0267
322	train	0.0898	0.1128	0.0230
323	test	0.1009	0.1153	0.0143
324	test	0.0829	0.0950	0.0121
325	test	0.0886	0.1044	0.0158
326	train	0.0967	0.1117	0.0149
327	train	0.0216	0.1260	0.1044
328	train	0.1136	0.1186	0.0051
329	train	0.1148	0.1208	0.0060
330	train	0.1151	0.1230	0.0079
331	train	0.1153	0.1245	0.0092
332	train	0.1143	0.1319	0.0176
333	train	0.1078	0.1132	0.0053
334	train	0.1020	0.1112	0.0092
335	train	0.0953	0.1149	0.0197
336	train	0.0981	0.1016	0.0035
337	train	0.0993	0.1145	0.0152
338	train	0.0746	0.0989	0.0244
339	train	0.1105	0.1239	0.0133
340	train	0.0877	0.1156	0.0279
341	test	0.1074	0.1128	0.0054
342	train	0.1124	0.1164	0.0040
343	train	0.0961	0.1117	0.0156
344	train	0.1137	0.1191	0.0054
345	train	0.0949	0.1052	0.0103
346	train	0.0829	0.0909	0.0079
347	train	0.1094	0.1164	0.0071
348	test	0.0594	0.0770	0.0177
349	train	0.1187	0.1092	-0.0096
350	train	0.1152	0.1302	0.0150
351	train	0.1162	0.1256	0.0094
352	train	0.0687	0.0936	0.0249
353	test	0.0721	0.0866	0.0145
354	train	0.1142	0.1179	0.0037
355	train	0.0543	0.0687	0.0144
356	train	0.1026	0.1175	0.0149
357	train	0.0867	0.1049	0.0182
358	train	0.1041	0.1169	0.0128
359	train	0.1008	0.1026	0.0017
360	train	0.0991	0.1027	0.0036
361	train	0.0991	0.1173	0.0182
362	train	0.1036	0.1158	0.0122
363	train	0.1040	0.1152	0.0112
364	train	0.0612	0.0875	0.0262
365	test	0.1279	0.1273	-0.0007
366	train	0.1222	0.1271	0.0049
367	train	0.1121	0.1119	-0.0003
368	test	0.1138	0.1241	0.0103
369	test	0.1141	0.1216	0.0075
370	train	0.0954	0.1107	0.0153
371	train	0.0931	0.1069	0.0138
372	test	0.0969	0.1117	0.0148
373	test	0.0984	0.1138	0.0155
374	train	0.0977	0.1137	0.0160
375	train	0.1075	0.1165	0.0091
376	test	0.0835	0.0931	0.0096
377	train	0.0910	0.1028	0.0118
378	train	0.0989	0.1100	0.0112
379	train	0.1203	0.1272	0.0069
380	test	0.1125	0.1176	0.0050
381	train	0.1129	0.1199	0.0069
382	train	0.1133	0.1228	0.0095
383	test	0.1146	0.1247	0.0102
384	train	0.1214	0.1267	0.0053
385	train	0.1068	0.1118	0.0050
386	test	0.1036	0.1106	0.0070
387	train	0.0973	0.1134	0.0161
388	train	0.1010	0.1004	-0.0006
389	train	0.1021	0.1112	0.0092
390	train	0.0804	0.0974	0.0170
391	train	0.1049	0.1233	0.0184
392	train	0.0996	0.1142	0.0147
393	train	0.1094	0.1117	0.0022
394	train	0.1126	0.1133	0.0007
395	test	0.0959	0.1101	0.0142
396	train	0.1136	0.1169	0.0034
397	train	0.0975	0.1040	0.0065
398	train	0.0832	0.0907	0.0075
399	test	0.1093	0.1150	0.0057
400	train	0.0643	0.0747	0.0103
401	train	0.1157	0.1073	-0.0084
402	train	0.1240	0.1300	0.0061
403	train	0.1194	0.1248	0.0054
404	train	0.0750	0.0919	0.0169
405	train	0.0783	0.0846	0.0063
406	train	0.1072	0.1167	0.0095
407	train	0.0591	0.0663	0.0072
408	test	0.1022	0.1155	0.0133
409	test	0.0878	0.1019	0.0141
410	train	0.1096	0.1145	0.0049
411	train	0.1003	0.1010	0.0007
412	train	0.0982	0.1014	0.0032
413	train	0.0983	0.1157	0.0174
414	train	0.1043	0.1132	0.0089
415	train	0.1040	0.1121	0.0081
416	test	0.0621	0.0837	0.0215
417	train	0.1301	0.1224	-0.0077
418	train	0.1228	0.1221	-0.0006
419	train	0.1066	0.1071	0.0006
420	test	0.1140	0.1194	0.0054
421	train	0.1105	0.1175	0.0070
422	test	0.0945	0.1063	0.0119
423	train	0.0904	0.1025	0.0121
424	train	0.0921	0.1080	0.0159
425	test	0.0939	0.1106	0.0167
426	train	0.0897	0.1081	0.0184
427	test	0.1012	0.1134	0.0122
428	train	0.0843	0.0892	0.0050
429	train	0.0895	0.0994	0.0099
430	test	0.0973	0.1056	0.0083
431	test	0.1182	0.1258	0.0076
432	train	0.1124	0.1131	0.0007
433	train	0.1136	0.1153	0.0017
434	train	0.1138	0.1181	0.0044
435	train	0.1139	0.1200	0.0061
436	train	0.1128	0.1233	0.0105
437	train	0.1071	0.1076	0.0005
438	test	0.1024	0.1062	0.0038
439	train	0.0959	0.1091	0.0131
440	train	0.0992	0.0970	-0.0022
441	test	0.1005	0.1076	0.0071
442	train	0.0749	0.0934	0.0185
443	test	0.1078	0.1186	0.0108
444	train	0.0876	0.1096	0.0221
445	test	0.1057	0.1098	0.0041
446	train	0.1100	0.1124	0.0023
447	test	0.0972	0.1070	0.0098
448	train	0.1113	0.1139	0.0027
449	train	0.0935	0.1004	0.0069
450	train	0.0836	0.0883	0.0047
451	train	0.1094	0.1122	0.0029
452	train	0.0595	0.0706	0.0111
453	test	0.1165	0.1029	-0.0136
454	train	0.1151	0.1242	0.0091
455	test	0.1149	0.1208	0.0059
456	test	0.0691	0.0888	0.0197
457	train	0.0723	0.0803	0.0080
458	train	0.1133	0.1123	-0.0011
459	train	0.0543	0.0622	0.0079
460	train	0.1031	0.1124	0.0093
461	train	0.0875	0.0994	0.0119
462	train	0.1040	0.1116	0.0076
463	test	0.1008	0.0969	-0.0040
464	train	0.0994	0.0973	-0.0021
465	train	0.0996	0.1120	0.0124
466	train	0.1036	0.1095	0.0059
467	train	0.1038	0.1084	0.0046
468	train	0.0629	0.0785	0.0156
469	train	0.1248	0.1126	-0.0122
470	test	0.1193	0.1119	-0.0075
471	train	0.1017	0.0973	-0.0044
472	train	0.1133	0.1088	-0.0044
473	train	0.1150	0.1061	-0.0089
474	train	0.0964	0.0946	-0.0018
475	train	0.0893	0.0912	0.0019
476	train	0.0940	0.0964	0.0024
477	train	0.0942	0.0998	0.0056
478	train	0.0939	0.0959	0.0020
479	train	0.1037	0.0990	-0.0047
480	train	0.0861	0.0772	-0.0088
481	train	0.0921	0.0868	-0.0053
482	train	0.0977	0.0943	-0.0034
483	train	0.1122	0.1110	-0.0012
484	train	0.1138	0.1017	-0.0122
485	train	0.1152	0.1048	-0.0105
486	train	0.1156	0.1071	-0.0085
487	train	0.1157	0.1087	-0.0070
488	train	0.1135	0.1127	-0.0008
489	test	0.1100	0.0973	-0.0127
490	train	0.1052	0.0944	-0.0108
491	train	0.0981	0.0980	-0.0001
492	test	0.1002	0.0870	-0.0132
493	train	0.1020	0.0959	-0.0061
494	train	0.0770	0.0818	0.0048
495	train	0.1091	0.1073	-0.0018
496	train	0.0906	0.0985	0.0079
497	train	0.1055	0.0957	-0.0098
498	train	0.1098	0.0981	-0.0117
499	test	0.0974	0.0939	-0.0035
500	train	0.1107	0.1015	-0.0092
501	test	0.0946	0.0883	-0.0063
502	train	0.0869	0.0748	-0.0122
503	train	0.1099	0.0993	-0.0107
504	test	0.0610	0.0591	-0.0019
505	train	0.1149	0.0918	-0.0231
506	train	0.1157	0.1137	-0.0020
507	test	0.1169	0.1100	-0.0069
508	train	0.0715	0.0765	0.0050
509	test	0.0745	0.0698	-0.0047
510	test	0.1153	0.1018	-0.0136
511	train	0.0559	0.0507	-0.0052
512	train	0.1040	0.0994	-0.0046
513	train	0.0860	0.0865	0.0005
514	train	0.1037	0.0994	-0.0043
515	train	0.1033	0.0852	-0.0182
516	train	0.1028	0.0854	-0.0174
517	train	0.1015	0.1003	-0.0011
518	train	0.1030	0.0981	-0.0049
519	train	0.1029	0.0973	-0.0055
520	train	0.0647	0.0691	0.0044
521	train	0.1233	0.1211	-0.0022
522	train	0.1185	0.1160	-0.0025
523	test	0.0874	0.1058	0.0184
524	train	0.1140	0.1134	-0.0006
525	test	0.1080	0.1117	0.0037
526	train	0.0941	0.1013	0.0072
527	train	0.0791	0.0974	0.0183
528	test	0.0893	0.1033	0.0140
529	train	0.0880	0.1064	0.0184
530	test	0.0950	0.1023	0.0073
531	train	0.1023	0.1050	0.0027
532	train	0.0777	0.0840	0.0063
533	train	0.0892	0.0985	0.0093
534	train	0.0945	0.1047	0.0102
535	train	0.1170	0.1216	0.0047
536	train	0.1264	0.1120	-0.0144
537	train	0.1300	0.1132	-0.0168
538	train	0.1217	0.1160	-0.0057
539	train	0.1212	0.1178	-0.0034
540	train	0.1163	0.1214	0.0050
541	train	0.1188	0.1049	-0.0139
542	test	0.1044	0.1054	0.0010
543	test	0.0932	0.1081	0.0150
544	train	0.0964	0.0953	-0.0011
545	train	0.0984	0.1069	0.0085
546	train	0.0720	0.0925	0.0204
547	train	0.1189	0.1122	-0.0067
548	train	0.0936	0.1033	0.0097
549	train	0.1015	0.1042	0.0027
550	train	0.1066	0.1135	0.0068
551	train	0.0883	0.1038	0.0154
552	train	0.1066	0.1101	0.0035
553	train	0.0986	0.1008	0.0022
554	train	0.0814	0.0888	0.0074
555	test	0.0984	0.1135	0.0151
556	train	0.0526	0.0656	0.0130
557	train	0.1140	0.0969	-0.0170
558	train	0.1214	0.1219	0.0005
559	train	0.1220	0.1183	-0.0037
560	train	0.0695	0.0829	0.0134
561	train	0.0749	0.0782	0.0033
562	train	0.1093	0.1100	0.0006
563	train	0.0490	0.0572	0.0081
564	train	0.0967	0.1092	0.0126
565	train	0.0718	0.0968	0.0250
566	train	0.1034	0.1116	0.0082
567	train	0.1021	0.0908	-0.0113
568	train	0.1020	0.0913	-0.0107
569	test	0.1003	0.1071	0.0068
570	train	0.0982	0.1047	0.0066
571	train	0.0959	0.1038	0.0079
572	train	0.0527	0.0785	0.0257
573	train	0.1392	0.1266	-0.0126
574	test	0.1317	0.1257	-0.0060
575	train	0.1131	0.1114	-0.0017
576	train	0.1211	0.1226	0.0015
577	train	0.1190	0.1196	0.0005
578	test	0.1019	0.1081	0.0061
579	test	0.0970	0.1050	0.0080
580	train	0.0989	0.1104	0.0115
581	test	0.1011	0.1143	0.0132
582	train	0.0964	0.1092	0.0128
583	train	0.1081	0.1121	0.0040
584	train	0.0913	0.0907	-0.0005
585	train	0.0970	0.1003	0.0033
586	train	0.1045	0.1078	0.0033
587	train	0.1208	0.1235	0.0026
588	train	0.1202	0.1149	-0.0053
589	train	0.1214	0.1182	-0.0032
590	train	0.1218	0.1203	-0.0014
591	test	0.1219	0.1219	0.0000
592	train	0.1202	0.1273	0.0070
593	train	0.1145	0.1110	-0.0035
594	train	0.1106	0.1075	-0.0031
595	test	0.1044	0.1113	0.0069
596	train	0.1064	0.0982	-0.0082
597	train	0.1087	0.1102	0.0015
598	train	0.0806	0.0950	0.0144
599	train	0.1135	0.1205	0.0070
600	train	0.0934	0.1119	0.0185
601	train	0.1126	0.1078	-0.0048
602	train	0.1194	0.1107	-0.0088
603	train	0.1047	0.1060	0.0013
604	train	0.1192	0.1138	-0.0053
605	test	0.0976	0.1036	0.0059
606	train	0.0886	0.0872	-0.0013
607	train	0.1167	0.1112	-0.0055
608	train	0.0632	0.0729	0.0097
609	test	0.1236	0.1052	-0.0184
610	train	0.1227	0.1275	0.0047
611	train	0.1222	0.1234	0.0011
612	test	0.0739	0.0899	0.0160
613	test	0.0770	0.0836	0.0066
614	train	0.1207	0.1154	-0.0053
615	train	0.0582	0.0645	0.0063
616	train	0.1106	0.1117	0.0011
617	train	0.0933	0.0990	0.0057
618	test	0.1106	0.1120	0.0014
619	test	0.1076	0.0985	-0.0091
620	train	0.1061	0.0988	-0.0073
621	train	0.1060	0.1129	0.0070
622	train	0.1101	0.1110	0.0009
623	test	0.1102	0.1104	0.0002
624	train	0.0754	0.0828	0.0074
625	train	0.1381	0.1252	-0.0130
626	train	0.1307	0.1260	-0.0048
627	train	0.1128	0.1090	-0.0038
628	train	0.1204	0.1229	0.0025
629	train	0.1184	0.1203	0.0019
630	train	0.1017	0.1115	0.0098
631	train	0.0966	0.1073	0.0107
632	train	0.0988	0.1105	0.0117
633	train	0.1003	0.1108	0.0105
634	train	0.0961	0.1130	0.0169
635	train	0.1084	0.1163	0.0079
636	train	0.0908	0.0931	0.0023
637	train	0.0967	0.0951	-0.0017
638	train	0.1041	0.1104	0.0063
639	train	0.1199	0.1295	0.0095
640	train	0.1197	0.1184	-0.0013
641	test	0.1208	0.1230	0.0022
642	train	0.1210	0.1256	0.0045
643	train	0.1211	0.1274	0.0063
644	test	0.1195	0.1265	0.0070
645	train	0.1139	0.1154	0.0015
646	train	0.1102	0.1111	0.0009
647	train	0.1036	0.1117	0.0081
648	train	0.1060	0.1019	-0.0041
649	train	0.1075	0.1095	0.0021
650	train	0.0803	0.0970	0.0167
651	train	0.1129	0.1231	0.0102
652	train	0.0933	0.1132	0.0199
653	train	0.1120	0.1070	-0.0050
654	train	0.1181	0.0989	-0.0192
655	train	0.1038	0.1027	-0.0010
656	train	0.1183	0.1118	-0.0065
657	train	0.0962	0.1038	0.0077
658	train	0.0884	0.0891	0.0007
659	train	0.1161	0.1113	-0.0048
660	train	0.0634	0.0748	0.0114
661	train	0.1231	0.1058	-0.0173
662	test	0.1201	0.1311	0.0110
663	train	0.1216	0.1281	0.0065
664	train	0.0737	0.0932	0.0195
665	train	0.0767	0.0872	0.0104
666	train	0.1201	0.1198	-0.0004
667	test	0.0580	0.0664	0.0085
668	test	0.1100	0.1083	-0.0017
669	train	0.0930	0.0977	0.0047
670	train	0.1101	0.1120	0.0019
671	train	0.1071	0.0996	-0.0075
672	train	0.1056	0.1003	-0.0053
673	train	0.1056	0.1130	0.0074
674	train	0.1098	0.1102	0.0005
675	test	0.1098	0.1089	-0.0009
676	train	0.0748	0.0737	-0.0012
677	train	0.1426	0.1223	-0.0203
678	train	0.1396	0.1225	-0.0171
679	train	0.1334	0.1164	-0.0170
680	train	0.1087	0.1044	-0.0042
681	train	0.1247	0.1137	-0.0111
682	test	0.1230	0.1115	-0.0116
683	train	0.1120	0.1034	-0.0086
684	train	0.1007	0.0994	-0.0013
685	train	0.1085	0.1042	-0.0043
686	train	0.1090	0.1059	-0.0030
687	train	0.1115	0.1067	-0.0048
688	train	0.1178	0.1099	-0.0079
689	train	0.0964	0.0858	-0.0106
690	test	0.1071	0.0993	-0.0077
691	train	0.1141	0.1063	-0.0078
692	test	0.1243	0.1246	0.0003
693	train	0.1380	0.1141	-0.0239
694	train	0.1411	0.1169	-0.0242
695	train	0.1410	0.1199	-0.0211
696	test	0.1412	0.1220	-0.0192
697	train	0.1418	0.1225	-0.0192
698	test	0.1307	0.1093	-0.0214
699	train	0.1217	0.1071	-0.0146
700	train	0.1118	0.1078	-0.0040
701	test	0.1181	0.0972	-0.0209
702	train	0.1177	0.1072	-0.0104
703	test	0.0884	0.0939	0.0055
704	train	0.1196	0.1132	-0.0064
705	train	0.1126	0.1040	-0.0086
706	train	0.1172	0.1012	-0.0161
707	train	0.1223	0.1067	-0.0156
708	test	0.1037	0.0993	-0.0044
709	train	0.1219	0.1063	-0.0156
710	train	0.1067	0.1023	-0.0044
711	train	0.0946	0.0876	-0.0069
712	train	0.1180	0.1106	-0.0073
713	train	0.0714	0.0674	-0.0040
714	train	0.1263	0.0969	-0.0295
715	train	0.1395	0.1271	-0.0123
716	train	0.0844	0.0852	0.0008
717	train	0.0930	0.0815	-0.0115
718	test	0.1112	0.1139	0.0027
719	train	0.0673	0.0590	-0.0083
720	train	0.1126	0.1047	-0.0080
721	train	0.0918	0.0941	0.0024
722	train	0.1214	0.1106	-0.0107
723	train	0.1107	0.0911	-0.0197
724	train	0.1084	0.0917	-0.0168
725	test	0.1095	0.1057	-0.0039
726	train	0.1116	0.1031	-0.0085
727	train	0.1115	0.1020	-0.0095
728	train	0.0755	0.0740	-0.0015
729	test	0.1057	0.1176	0.0119
730	train	0.1092	0.1155	0.0063
731	train	0.1039	0.1159	0.0119
732	train	0.0845	0.0995	0.0150
733	train	0.1002	0.1131	0.0130
734	train	0.1029	0.1110	0.0081
735	test	0.0852	0.1021	0.0169
736	train	0.0741	0.0980	0.0240
737	train	0.0791	0.1024	0.0233
738	train	0.0788	0.1037	0.0249
739	test	0.0824	0.1056	0.0232
740	train	0.0917	0.1090	0.0173
741	train	0.0743	0.0846	0.0103
742	train	0.0811	0.0935	0.0124
743	train	0.0852	0.1011	0.0159
744	train	0.1082	0.1196	0.0114
745	train	0.1028	0.1089	0.0061
746	train	0.1046	0.1121	0.0075
747	test	0.1050	0.1152	0.0102
748	train	0.1051	0.1173	0.0122
749	train	0.0990	0.1177	0.0187
750	train	0.1004	0.1047	0.0044
751	train	0.0934	0.1019	0.0084
752	train	0.0849	0.1026	0.0177
753	train	0.0856	0.0923	0.0066
754	test	0.0868	0.1017	0.0148
755	train	0.0638	0.0887	0.0249
756	train	0.1031	0.1131	0.0100
757	test	0.0812	0.1037	0.0224
758	train	0.0932	0.1008	0.0075
759	train	0.0968	0.1007	0.0039
760	train	0.0835	0.0982	0.0147
761	train	0.0972	0.1054	0.0082
762	train	0.0876	0.0975	0.0099
763	train	0.0783	0.0823	0.0041
764	train	0.0949	0.1052	0.0103
765	train	0.0505	0.0659	0.0154
766	train	0.1012	0.0965	-0.0047
767	train	0.1039	0.1224	0.0185
768	train	0.0601	0.0841	0.0239
769	test	0.0647	0.0767	0.0120
770	train	0.1024	0.1092	0.0067
771	test	0.0467	0.0575	0.0108
772	train	0.0886	0.1035	0.0149
773	train	0.0696	0.0923	0.0228
774	test	0.0860	0.1058	0.0198
775	train	0.0941	0.0906	-0.0035
776	train	0.0944	0.0911	-0.0033
777	train	0.0920	0.1054	0.0134
778	train	0.0895	0.1028	0.0133
779	train	0.0877	0.1015	0.0137
780	train	0.0513	0.0546	0.0033
781	train	0.1257	0.1221	-0.0036
782	test	0.1197	0.1185	-0.0012
783	train	0.1061	0.1061	0.0001
784	test	0.1118	0.1153	0.0035
785	train	0.1150	0.1141	-0.0009
786	train	0.0920	0.1044	0.0124
787	train	0.0888	0.0990	0.0101
788	train	0.0930	0.1019	0.0089
789	test	0.0943	0.1017	0.0074
790	train	0.0907	0.1057	0.0150
791	train	0.1009	0.1087	0.0078
792	test	0.0820	0.0852	0.0032
793	train	0.0865	0.0930	0.0065
794	train	0.0946	0.1070	0.0123
795	train	0.1206	0.1285	0.0079
796	train	0.1100	0.1153	0.0052
797	train	0.1112	0.1177	0.0066
798	train	0.1114	0.1211	0.0097
799	train	0.1115	0.1234	0.0120
800	train	0.1121	0.1179	0.0059
801	train	0.1052	0.1085	0.0033
802	train	0.0991	0.1088	0.0097
803	train	0.0932	0.1105	0.0173
804	train	0.0974	0.0985	0.0010
805	train	0.0974	0.1057	0.0083
806	test	0.0739	0.0937	0.0198
807	train	0.1059	0.1168	0.0109
808	train	0.0892	0.1064	0.0172
809	train	0.1033	0.1033	0.0001
810	train	0.1083	0.1009	-0.0074
811	train	0.0941	0.0988	0.0047
812	test	0.1097	0.1079	-0.0018
813	train	0.0903	0.0990	0.0087
814	train	0.0842	0.0898	0.0057
815	train	0.1070	0.1116	0.0046
816	train	0.0591	0.0668	0.0077
817	train	0.1139	0.0990	-0.0149
818	train	0.1141	0.1247	0.0106
819	train	0.1142	0.1227	0.0084
820	test	0.0683	0.0851	0.0169
821	test	0.0713	0.0808	0.0095
822	train	0.1131	0.1138	0.0007
823	train	0.0536	0.0584	0.0049
824	train	0.0987	0.1061	0.0074
825	train	0.0860	0.0923	0.0063
826	train	0.1021	0.1086	0.0065
827	test	0.1005	0.0930	-0.0075
828	test	0.0996	0.0940	-0.0056
829	train	0.0988	0.1067	0.0078
830	train	0.1030	0.1027	-0.0003
831	train	0.1024	0.1012	-0.0012
832	test	0.0669	0.0709	0.0041
833	train	0.1270	0.1209	-0.0062
834	test	0.1276	0.1157	-0.0119
835	train	0.1231	0.1116	-0.0114
836	train	0.0948	0.0995	0.0047
837	test	0.1176	0.1092	-0.0083
838	train	0.1149	0.1092	-0.0056
839	train	0.1031	0.1014	-0.0016
840	train	0.0877	0.0960	0.0083
841	train	0.0976	0.1003	0.0027
842	test	0.0964	0.1005	0.0041
843	train	0.1045	0.1041	-0.0004
844	train	0.1112	0.1084	-0.0028
845	test	0.0865	0.0840	-0.0025
846	train	0.0979	0.0995	0.0016
847	test	0.1026	0.1044	0.0018
848	train	0.1091	0.1299	0.0208
849	train	0.1350	0.1127	-0.0223
850	test	0.1381	0.1144	-0.0237
851	train	0.1374	0.1182	-0.0192
852	train	0.1256	0.1209	-0.0048
853	train	0.1312	0.1166	-0.0146
854	test	0.1281	0.1063	-0.0218
855	train	0.1137	0.1069	-0.0067
856	train	0.1014	0.1064	0.0050
857	train	0.1053	0.0975	-0.0078
858	train	0.1066	0.1046	-0.0020
859	train	0.0811	0.0932	0.0121
860	train	0.1162	0.1113	-0.0049
861	test	0.0983	0.1013	0.0030
862	train	0.1073	0.1050	-0.0023
863	train	0.1144	0.1120	-0.0024
864	train	0.0950	0.1027	0.0077
865	train	0.1131	0.1080	-0.0051
866	train	0.1011	0.1043	0.0032
867	train	0.0874	0.0943	0.0069
868	train	0.1064	0.1149	0.0085
869	test	0.0614	0.0644	0.0030
870	train	0.1183	0.0943	-0.0240
871	train	0.1252	0.1222	-0.0031
872	train	0.0774	0.0846	0.0073
873	train	0.0841	0.0780	-0.0061
874	train	0.1092	0.1110	0.0019
875	train	0.0581	0.0561	-0.0021
876	train	0.1026	0.1071	0.0045
877	test	0.0802	0.0961	0.0158
878	test	0.1121	0.1120	-0.0001
879	train	0.1043	0.0891	-0.0153
880	train	0.1036	0.0899	-0.0136
881	train	0.1029	0.1059	0.0030
882	test	0.1035	0.1019	-0.0016
883	train	0.1016	0.1000	-0.0016
884	train	0.0607	0.0605	-0.0002
885	train	0.1406	0.1229	-0.0177
886	train	0.1332	0.1232	-0.0100
887	test	0.1098	0.1069	-0.0029
888	train	0.1246	0.1205	-0.0041
889	train	0.1211	0.1186	-0.0025
890	test	0.1064	0.1096	0.0032
891	train	0.0961	0.1055	0.0094
892	train	0.1060	0.1103	0.0043
893	train	0.1065	0.1120	0.0055
894	train	0.1059	0.1114	0.0055
895	train	0.1152	0.1150	-0.0002
896	train	0.0922	0.0923	0.0001
897	train	0.1014	0.1023	0.0009
898	train	0.1082	0.1086	0.0004
899	test	0.1246	0.1272	0.0026
900	train	0.1295	0.1163	-0.0132
901	test	0.1316	0.1193	-0.0123
902	train	0.1316	0.1223	-0.0093
903	test	0.1326	0.1243	-0.0083
904	train	0.1320	0.1256	-0.0063
905	train	0.1220	0.1119	-0.0101
906	train	0.1169	0.1093	-0.0076
907	test	0.1082	0.1101	0.0019
908	train	0.1079	0.1001	-0.0078
909	test	0.1135	0.1097	-0.0037
910	test	0.0877	0.0963	0.0085
911	train	0.1308	0.1205	-0.0104
912	train	0.1053	0.1111	0.0057
913	test	0.1190	0.1080	-0.0110
914	train	0.1267	0.1103	-0.0163
915	train	0.1043	0.1057	0.0013
916	train	0.1246	0.1129	-0.0117
917	train	0.1044	0.1041	-0.0003
918	train	0.0910	0.0901	-0.0009
919	train	0.1169	0.1128	-0.0041
920	train	0.0678	0.0736	0.0058
921	train	0.1238	0.1040	-0.0198
922	train	0.1376	0.1254	-0.0122
923	train	0.1389	0.1250	-0.0140
924	train	0.0823	0.0921	0.0098
925	train	0.0835	0.0815	-0.0020
926	train	0.1083	0.1164	0.0080
927	test	0.0630	0.0652	0.0022
928	train	0.1135	0.1111	-0.0024
929	test	0.0927	0.1000	0.0074
930	test	0.1174	0.1129	-0.0045
931	train	0.1127	0.0982	-0.0145
932	train	0.1095	0.0987	-0.0108
933	train	0.1097	0.1124	0.0028
934	test	0.1116	0.1098	-0.0019
935	train	0.1084	0.1085	0.0000
936	test	0.0750	0.0600	-0.0151
937	test	0.1229	0.1167	-0.0062
938	train	0.1174	0.1177	0.0003
939	train	0.0954	0.1006	0.0052
940	train	0.1127	0.1146	0.0019
941	train	0.1125	0.1132	0.0007
942	train	0.0960	0.1044	0.0084
943	train	0.0848	0.0997	0.0149
944	train	0.0902	0.1034	0.0133
945	train	0.0898	0.1038	0.0139
946	train	0.0935	0.1066	0.0131
947	train	0.1026	0.1105	0.0079
948	train	0.0838	0.0867	0.0029
949	train	0.0920	0.0965	0.0045
950	train	0.0957	0.1034	0.0077
951	train	0.1140	0.1242	0.0102
952	train	0.1149	0.1115	-0.0034
953	train	0.1170	0.1148	-0.0022
954	test	0.1174	0.1181	0.0008
955	train	0.1182	0.1205	0.0023
956	train	0.1109	0.1181	0.0072
957	train	0.1126	0.1072	-0.0054
958	train	0.1046	0.1049	0.0004
959	train	0.0958	0.1051	0.0093
960	train	0.0974	0.0956	-0.0018
961	train	0.0969	0.1032	0.0063
962	test	0.0748	0.0913	0.0165
963	train	0.1121	0.1158	0.0037
964	test	0.0917	0.1059	0.0142
965	train	0.1047	0.1049	0.0002
966	train	0.1078	0.1048	-0.0029
967	train	0.0943	0.1019	0.0077
968	train	0.1092	0.1089	-0.0003
969	train	0.0958	0.1013	0.0055
970	train	0.0867	0.0878	0.0011
971	train	0.1038	0.1095	0.0057
972	train	0.0587	0.0675	0.0089
973	train	0.1140	0.0987	-0.0153
974	train	0.1182	0.1229	0.0047
975	train	0.1185	0.1207	0.0022
976	train	0.0749	0.0869	0.0120
977	train	0.0738	0.0788	0.0050
978	train	0.1145	0.1116	-0.0029
979	test	0.0544	0.0592	0.0047
980	train	0.0999	0.1069	0.0070
981	train	0.0800	0.0954	0.0155
982	train	0.1012	0.1091	0.0079
983	train	0.1037	0.0930	-0.0106
984	train	0.1035	0.0937	-0.0099
985	train	0.1015	0.1087	0.0072
986	train	0.1004	0.1054	0.0050
987	train	0.0982	0.1037	0.0055
988	train	0.0612	0.0540	-0.0073
989	train	0.1337	0.1188	-0.0150
990	test	0.1278	0.1165	-0.0113
991	train	0.1017	0.1056	0.0039
992	train	0.1203	0.1140	-0.0063
993	train	0.1158	0.1138	-0.0020
994	train	0.1055	0.1040	-0.0015
995	train	0.0910	0.0988	0.0078
996	train	0.1010	0.1037	0.0026
997	train	0.1002	0.1047	0.0045
998	train	0.1067	0.1062	-0.0006
999	train	0.1111	0.1099	-0.0013
1000	test	0.0896	0.0864	-0.0031
1001	train	0.1003	0.1027	0.0024
1002	train	0.1026	0.1072	0.0046
1003	test	0.1185	0.1312	0.0127
1004	train	0.1374	0.1152	-0.0222
1005	test	0.1410	0.1163	-0.0248
1006	train	0.1419	0.1198	-0.0221
1007	test	0.1269	0.1222	-0.0047
1008	train	0.1343	0.1200	-0.0142
1009	train	0.1312	0.1077	-0.0235
1010	train	0.1155	0.1094	-0.0061
1011	train	0.1044	0.1110	0.0066
1012	test	0.1060	0.0996	-0.0065
1013	train	0.1098	0.1082	-0.0016
1014	train	0.0824	0.0957	0.0132
1015	train	0.1160	0.1154	-0.0006
1016	train	0.0987	0.1056	0.0069
1017	train	0.1107	0.1045	-0.0062
1018	train	0.1170	0.1143	-0.0028
1019	test	0.0981	0.1031	0.0050
1020	train	0.1165	0.1087	-0.0078
1021	train	0.1000	0.0979	-0.0021
1022	test	0.0889	0.0897	0.0007
1023	train	0.1095	0.1136	0.0041
1024	train	0.0640	0.0672	0.0032
1025	train	0.1217	0.0988	-0.0229
1026	train	0.1277	0.1241	-0.0036
1027	train	0.1272	0.1222	-0.0050
1028	train	0.0788	0.0866	0.0078
1029	train	0.0862	0.0801	-0.0061
1030	train	0.1084	0.1128	0.0044
1031	train	0.0603	0.0588	-0.0015
1032	train	0.1064	0.1080	0.0016
1033	train	0.0836	0.0951	0.0116
1034	train	0.1146	0.1102	-0.0044
1035	train	0.1055	0.0933	-0.0122
1036	train	0.1037	0.0941	-0.0096
1037	test	0.1046	0.1054	0.0008
1038	train	0.1070	0.1019	-0.0051
1039	test	0.1062	0.1005	-0.0057
1040	train	0.0657	0.0716	0.0059
1041	train	0.1206	0.1153	-0.0053
1042	train	0.1345	0.1123	-0.0221
1043	test	0.1271	0.1127	-0.0144
1044	train	0.1056	0.0963	-0.0093
1045	train	0.1186	0.1100	-0.0086
1046	test	0.1163	0.1081	-0.0082
1047	train	0.0985	0.0993	0.0008
1048	train	0.0923	0.0951	0.0027
1049	train	0.0956	0.0996	0.0040
1050	train	0.0965	0.1009	0.0044
1051	test	0.0952	0.1015	0.0063
1052	test	0.1067	0.1052	-0.0015
1053	train	0.0877	0.0819	-0.0058
1054	train	0.0939	0.0914	-0.0025
1055	train	0.1003	0.0982	-0.0021
1056	train	0.1195	0.1177	-0.0018
1057	train	0.1178	0.1061	-0.0118
1058	train	0.1194	0.1094	-0.0100
1059	test	0.1197	0.1125	-0.0073
1060	train	0.1199	0.1147	-0.0052
1061	train	0.1171	0.1130	-0.0040
1062	train	0.1131	0.1021	-0.0109
1063	train	0.1076	0.0992	-0.0084
1064	train	0.0999	0.0998	-0.0001
1065	train	0.1027	0.0903	-0.0124
1066	train	0.1042	0.0990	-0.0053
1067	train	0.0784	0.0860	0.0076
1068	test	0.1133	0.1102	-0.0031
1069	train	0.0922	0.1008	0.0085
1070	train	0.1090	0.0989	-0.0102
1071	train	0.1143	0.0996	-0.0147
1072	train	0.0995	0.0959	-0.0036
1073	train	0.1155	0.1033	-0.0122
1074	train	0.0967	0.0953	-0.0015
1075	test	0.0875	0.0810	-0.0065
1076	train	0.1129	0.1034	-0.0096
1077	train	0.0617	0.0630	0.0013
1078	test	0.1209	0.0936	-0.0272
1079	train	0.1192	0.1181	-0.0011
1080	train	0.0723	0.0821	0.0097
1081	train	0.0754	0.0740	-0.0014
1082	train	0.1189	0.1064	-0.0125
1083	test	0.0564	0.0546	-0.0018
1084	train	0.1060	0.1012	-0.0048
1085	train	0.0881	0.0904	0.0023
1086	test	0.1066	0.1037	-0.0029
1087	test	0.1055	0.0878	-0.0177
1088	train	0.1043	0.0884	-0.0159
1089	test	0.1041	0.1030	-0.0010
1090	train	0.1076	0.1002	-0.0074
1091	train	0.1067	0.0995	-0.0073
1092	train	0.0683	0.0501	-0.0182
1093	train	0.1288	0.1103	-0.0184
1094	train	0.1226	0.1103	-0.0123
1095	train	0.1016	0.0949	-0.0068
1096	train	0.1154	0.1074	-0.0080
1097	train	0.1156	0.1057	-0.0099
1098	train	0.0958	0.0946	-0.0012
1099	train	0.0898	0.0904	0.0006
1100	train	0.0941	0.0950	0.0009
1101	train	0.0945	0.0966	0.0021
1102	train	0.0934	0.0983	0.0048
1103	test	0.1033	0.0996	-0.0037
1104	test	0.0848	0.0770	-0.0078
1105	test	0.0911	0.0870	-0.0041
1106	train	0.0977	0.0940	-0.0037
1107	train	0.1150	0.1129	-0.0021
1108	train	0.1146	0.1017	-0.0129
1109	train	0.1162	0.1040	-0.0122
1110	train	0.1166	0.1071	-0.0095
1111	train	0.1175	0.1092	-0.0083
1112	train	0.1152	0.1097	-0.0055
1113	train	0.1098	0.0960	-0.0138
1114	train	0.1041	0.0950	-0.0090
1115	train	0.0968	0.0975	0.0008
1116	train	0.1006	0.0853	-0.0152
1117	train	0.1018	0.0948	-0.0070
1118	train	0.0771	0.0817	0.0046
1119	test	0.1110	0.1075	-0.0035
1120	train	0.0914	0.0982	0.0068
1121	test	0.1055	0.0980	-0.0074
1122	train	0.1124	0.0997	-0.0128
1123	train	0.0971	0.0961	-0.0009
1124	train	0.1116	0.1029	-0.0087
1125	test	0.0961	0.0901	-0.0060
1126	train	0.0867	0.0780	-0.0087
1127	train	0.1112	0.1013	-0.0099
1128	train	0.0607	0.0582	-0.0025
1129	train	0.1173	0.0912	-0.0261
1130	train	0.1170	0.1123	-0.0047
1131	train	0.1185	0.1094	-0.0091
1132	train	0.0712	0.0766	0.0053
1133	train	0.0748	0.0684	-0.0064
1134	train	0.1168	0.1007	-0.0161
1135	train	0.0557	0.0499	-0.0059
1136	train	0.1040	0.1012	-0.0028
1137	train	0.0861	0.0876	0.0015
1138	train	0.1048	0.1003	-0.0045
1139	test	0.1043	0.0851	-0.0192
1140	test	0.1034	0.0856	-0.0179
1141	train	0.1025	0.1010	-0.0015
1142	train	0.1054	0.0982	-0.0072
1143	test	0.1041	0.0968	-0.0073
1144	train	0.0652	0.0669	0.0017
1145	train	0.1479	0.1239	-0.0241
1146	test	0.1403	0.1225	-0.0178
1147	train	0.1067	0.1118	0.0051
1148	train	0.1348	0.1198	-0.0150
1149	train	0.1261	0.1183	-0.0078
1150	train	0.1117	0.1081	-0.0035
1151	train	0.0971	0.1032	0.0061
1152	train	0.1074	0.1078	0.0005
1153	test	0.1066	0.1092	0.0026
1154	train	0.1119	0.1111	-0.0009
1155	train	0.1193	0.1144	-0.0049
1156	train	0.0959	0.0900	-0.0059
1157	train	0.1065	0.1037	-0.0028
1158	train	0.1124	0.1105	-0.0020
1159	train	0.1284	0.1295	0.0012
1160	train	0.1435	0.1183	-0.0252
1161	train	0.1470	0.1211	-0.0260
1162	train	0.1427	0.1241	-0.0186
1163	train	0.1408	0.1262	-0.0147
1164	train	0.1405	0.1260	-0.0145
1165	train	0.1327	0.1134	-0.0193
1166	train	0.1221	0.1117	-0.0104
1167	train	0.1107	0.1121	0.0014
1168	test	0.1136	0.1019	-0.0117
1169	train	0.1190	0.1111	-0.0079
1170	train	0.0888	0.0984	0.0096
1171	test	0.1264	0.1173	-0.0091
1172	train	0.1100	0.1080	-0.0020
1173	train	0.1202	0.1069	-0.0133
1174	train	0.1287	0.1131	-0.0157
1175	train	0.1017	0.1050	0.0032
1176	test	0.1272	0.1119	-0.0153
1177	train	0.1075	0.1079	0.0003
1178	train	0.0968	0.0941	-0.0026
1179	train	0.1156	0.1168	0.0012
1180	train	0.0759	0.0713	-0.0046
1181	train	0.1348	0.1008	-0.0339
1182	train	0.1406	0.1312	-0.0094
1183	train	0.1409	0.1267	-0.0142
1184	train	0.0887	0.0897	0.0010
1185	train	0.0922	0.0854	-0.0068
1186	train	0.1102	0.1180	0.0078
1187	train	0.0699	0.0629	-0.0070
1188	train	0.1109	0.1101	-0.0009
1189	train	0.0899	0.0999	0.0100
1190	train	0.1208	0.1162	-0.0046
1191	train	0.1155	0.0951	-0.0204
1192	test	0.1127	0.0958	-0.0169
1193	train	0.1154	0.1109	-0.0045
1194	train	0.1189	0.1080	-0.0109
1195	train	0.1167	0.1067	-0.0099
1196	train	0.0717	0.0705	-0.0012
1197	train	0.1187	0.1348	0.0161
1198	train	0.1332	0.1317	-0.0015
1199	train	0.1272	0.1320	0.0048
1200	train	0.1112	0.1158	0.0046
1201	train	0.1176	0.1293	0.0117
1202	train	0.1174	0.1269	0.0095
1203	train	0.1006	0.1180	0.0174
1204	train	0.0959	0.1141	0.0183
1205	test	0.0972	0.1186	0.0214
1206	train	0.0996	0.1202	0.0206
1207	train	0.0948	0.1199	0.0251
1208	train	0.1060	0.1235	0.0176
1209	test	0.0900	0.1007	0.0106
1210	train	0.0958	0.1101	0.0143
1211	train	0.1032	0.1171	0.0139
1212	train	0.1142	0.1352	0.0209
1213	train	0.1173	0.1249	0.0075
1214	train	0.1181	0.1292	0.0110
1215	train	0.1183	0.1316	0.0133
1216	train	0.1183	0.1333	0.0150
1217	train	0.1169	0.1355	0.0186
1218	train	0.1118	0.1224	0.0106
1219	train	0.1090	0.1176	0.0086
1220	train	0.1030	0.1185	0.0155
1221	train	0.1051	0.1087	0.0037
1222	train	0.1073	0.1179	0.0106
1223	test	0.0797	0.1046	0.0249
1224	train	0.1100	0.1290	0.0190
1225	train	0.0923	0.1196	0.0274
1226	train	0.1098	0.1149	0.0051
1227	test	0.1143	0.1164	0.0021
1228	train	0.1023	0.1115	0.0092
1229	train	0.1154	0.1200	0.0046
1230	train	0.0951	0.1118	0.0167
1231	train	0.0881	0.0969	0.0088
1232	test	0.1143	0.1195	0.0053
1233	train	0.0630	0.0821	0.0192
1234	train	0.1200	0.1125	-0.0075
1235	train	0.1197	0.1382	0.0185
1236	test	0.0731	0.1007	0.0276
1237	train	0.0760	0.0941	0.0181
1238	train	0.1181	0.1265	0.0084
1239	train	0.0575	0.0737	0.0163
1240	train	0.1088	0.1170	0.0082
1241	train	0.0919	0.1070	0.0152
1242	train	0.1085	0.1209	0.0125
1243	train	0.1059	0.1066	0.0008
1244	train	0.1045	0.1071	0.0027
1245	train	0.1045	0.1208	0.0163
1246	test	0.1084	0.1183	0.0099
1247	train	0.1085	0.1172	0.0087
1248	test	0.0730	0.0849	0.0119
1249	train	0.1200	0.1185	-0.0015
1250	train	0.1311	0.1176	-0.0135
1251	train	0.1236	0.1167	-0.0069
1252	train	0.0992	0.1005	0.0013
1253	train	0.1173	0.1140	-0.0033
1254	train	0.1142	0.1120	-0.0022
1255	test	0.0975	0.1030	0.0054
1256	train	0.0879	0.0990	0.0111
1257	train	0.0925	0.1039	0.0114
1258	train	0.0923	0.1056	0.0133
1259	train	0.0912	0.1049	0.0137
1260	train	0.1042	0.1084	0.0042
1261	test	0.0864	0.0857	-0.0006
1262	train	0.0931	0.0953	0.0022
1263	test	0.0991	0.1020	0.0029
1264	train	0.1219	0.1204	-0.0014
1265	test	0.1176	0.1097	-0.0079
1266	train	0.1192	0.1128	-0.0064
1267	train	0.1198	0.1158	-0.0041
1268	train	0.1200	0.1178	-0.0022
1269	train	0.1143	0.1194	0.0051
1270	train	0.1133	0.1055	-0.0078
1271	train	0.1024	0.1026	0.0002
1272	train	0.0981	0.1034	0.0054
1273	train	0.0987	0.0936	-0.0051
1274	train	0.0998	0.1032	0.0034
1275	test	0.0749	0.0897	0.0148
1276	test	0.1148	0.1138	-0.0009
1277	train	0.0922	0.1045	0.0123
1278	train	0.1079	0.1017	-0.0062
1279	train	0.1131	0.1033	-0.0098
1280	train	0.0976	0.0992	0.0016
1281	train	0.1137	0.1065	-0.0071
1282	train	0.0981	0.0979	-0.0002
1283	train	0.0871	0.0834	-0.0037
1284	train	0.1079	0.1063	-0.0016
1285	train	0.0602	0.0670	0.0068
1286	test	0.1189	0.0975	-0.0214
1287	train	0.1180	0.1217	0.0036
1288	train	0.0706	0.0856	0.0150
1289	train	0.0738	0.0777	0.0039
1290	train	0.1171	0.1099	-0.0071
1291	train	0.0553	0.0587	0.0034
1292	train	0.1037	0.1046	0.0009
1293	train	0.0812	0.0937	0.0125
1294	test	0.1005	0.1067	0.0062
1295	test	0.1063	0.0916	-0.0147
1296	train	0.1051	0.0921	-0.0130
1297	train	0.1043	0.1062	0.0018
1298	train	0.1048	0.1036	-0.0012
1299	train	0.1037	0.1023	-0.0013
1300	train	0.0635	0.0544	-0.0091
1301	train	0.1392	0.1266	-0.0126
1302	train	0.1318	0.1257	-0.0061
1303	train	0.1130	0.1114	-0.0016
1304	test	0.1211	0.1226	0.0016
1305	train	0.1189	0.1193	0.0003
1306	train	0.1020	0.1081	0.0061
1307	train	0.0970	0.1050	0.0080
1308	train	0.0995	0.1104	0.0109
1309	train	0.1011	0.1143	0.0132
1310	train	0.0964	0.1092	0.0128
1311	train	0.1084	0.1121	0.0037
1312	test	0.0913	0.0907	-0.0005
1313	test	0.0970	0.1003	0.0033
1314	train	0.1045	0.1078	0.0033
1315	train	0.1210	0.1235	0.0024
1316	train	0.1202	0.1149	-0.0053
1317	train	0.1214	0.1182	-0.0032
1318	test	0.1217	0.1203	-0.0014
1319	train	0.1218	0.1219	0.0001
1320	test	0.1202	0.1273	0.0070
1321	train	0.1145	0.1110	-0.0035
1322	train	0.1106	0.1075	-0.0031
1323	train	0.1044	0.1113	0.0069
1324	train	0.1065	0.0982	-0.0083
1325	train	0.1064	0.1098	0.0033
1326	train	0.0809	0.0950	0.0141
1327	train	0.1134	0.1205	0.0070
1328	test	0.0935	0.1119	0.0184
1329	train	0.1127	0.1078	-0.0049
1330	test	0.1191	0.1107	-0.0084
1331	train	0.1046	0.1060	0.0014
1332	train	0.1189	0.1138	-0.0050
1333	test	0.0965	0.1005	0.0040
1334	test	0.0887	0.0865	-0.0022
1335	train	0.1168	0.1112	-0.0056
1336	train	0.0635	0.0729	0.0094
1337	train	0.1236	0.1052	-0.0183
1338	train	0.1228	0.1275	0.0046
1339	train	0.1221	0.1234	0.0012
1340	train	0.0741	0.0899	0.0158
1341	train	0.0766	0.0836	0.0071
1342	train	0.1207	0.1154	-0.0053
1343	test	0.0580	0.0645	0.0065
1344	train	0.1106	0.1117	0.0011
1345	test	0.0934	0.0990	0.0057
1346	train	0.1106	0.1120	0.0014
1347	train	0.1076	0.0985	-0.0090
1348	train	0.1060	0.0987	-0.0074
1349	train	0.1060	0.1129	0.0069
1350	train	0.1100	0.1110	0.0010
1351	train	0.1108	0.1104	-0.0004
1352	train	0.0749	0.0828	0.0079
1353	train	0.1262	0.1187	-0.0075
1354	train	0.1443	0.1166	-0.0277
1355	train	0.1353	0.1168	-0.0185
1356	train	0.1129	0.1007	-0.0122
1357	train	0.1252	0.1141	-0.0111
1358	test	0.1216	0.1120	-0.0096
1359	train	0.1048	0.1030	-0.0017
1360	train	0.0984	0.0991	0.0006
1361	train	0.1016	0.1039	0.0024
1362	train	0.1026	0.1057	0.0031
1363	train	0.0996	0.1050	0.0054
1364	train	0.1128	0.1086	-0.0043
1365	test	0.0933	0.0857	-0.0076
1366	train	0.0998	0.0953	-0.0045
1367	train	0.1071	0.1021	-0.0050
1368	test	0.1245	0.1206	-0.0038
1369	train	0.1243	0.1098	-0.0146
1370	train	0.1257	0.1130	-0.0128
1371	train	0.1261	0.1160	-0.0102
1372	train	0.1262	0.1180	-0.0082
1373	train	0.1236	0.1196	-0.0040
1374	train	0.1182	0.1057	-0.0125
1375	train	0.1139	0.1027	-0.0112
1376	test	0.1066	0.1044	-0.0022
1377	train	0.1087	0.0938	-0.0149
1378	train	0.1111	0.1033	-0.0079
1379	train	0.0829	0.0898	0.0069
1380	train	0.1178	0.1139	-0.0039
1381	train	0.0966	0.1046	0.0080
1382	test	0.1167	0.1019	-0.0149
1383	train	0.1221	0.1033	-0.0187
1384	test	0.1062	0.0992	-0.0070
1385	train	0.1232	0.1066	-0.0165
1386	train	0.0989	0.0982	-0.0007
1387	train	0.0910	0.0836	-0.0074
1388	test	0.1192	0.1064	-0.0128
1389	train	0.0651	0.0671	0.0019
1390	train	0.1278	0.0975	-0.0303
1391	test	0.1241	0.1219	-0.0023
1392	train	0.0761	0.0858	0.0096
1393	train	0.0788	0.0779	-0.0009
1394	train	0.1241	0.1101	-0.0140
1395	test	0.0593	0.0587	-0.0006
1396	test	0.1128	0.1046	-0.0082
1397	train	0.0938	0.0938	0.0000
1398	train	0.1125	0.1070	-0.0055
1399	train	0.1101	0.0916	-0.0185
1400	train	0.1084	0.0922	-0.0162
1401	train	0.1088	0.1063	-0.0025
1402	train	0.1125	0.1037	-0.0088
1403	test	0.1126	0.1024	-0.0102
1404	train	0.0760	0.0545	-0.0215
1405	train	0.1484	0.1295	-0.0189
1406	train	0.1411	0.1281	-0.0130
1407	train	0.1078	0.1180	0.0102
1408	test	0.1355	0.1255	-0.0100
1409	train	0.1271	0.1236	-0.0036
1410	train	0.1134	0.1131	-0.0003
1411	train	0.0996	0.1094	0.0097
1412	train	0.1086	0.1152	0.0065
1413	train	0.1076	0.1184	0.0108
1414	train	0.1130	0.1143	0.0012
1415	train	0.1204	0.1171	-0.0033
1416	test	0.0974	0.0959	-0.0016
1417	train	0.1080	0.1103	0.0022
1418	train	0.1125	0.1164	0.0040
1419	train	0.1280	0.1334	0.0054
1420	test	0.1451	0.1238	-0.0213
1421	test	0.1485	0.1256	-0.0229
1422	train	0.1494	0.1282	-0.0212
1423	test	0.1408	0.1300	-0.0108
1424	train	0.1359	0.1336	-0.0023
1425	test	0.1373	0.1177	-0.0196
1426	train	0.1230	0.1170	-0.0060
1427	test	0.1127	0.1200	0.0073
1428	test	0.1145	0.1071	-0.0073
1429	train	0.1181	0.1185	0.0004
1430	train	0.0901	0.1042	0.0140
1431	train	0.1260	0.1241	-0.0019
1432	test	0.1085	0.1152	0.0068
1433	train	0.1211	0.1145	-0.0066
1434	train	0.1275	0.1238	-0.0038
1435	test	0.1073	0.1137	0.0063
1436	train	0.1276	0.1204	-0.0072
1437	train	0.1053	0.1112	0.0058
1438	train	0.0974	0.0991	0.0017
1439	test	0.1177	0.1235	0.0058
1440	test	0.0717	0.0775	0.0058
1441	train	0.1354	0.1089	-0.0266
1442	train	0.1398	0.1344	-0.0053
1443	train	0.1404	0.1308	-0.0095
1444	train	0.0864	0.0949	0.0086
1445	train	0.0936	0.0906	-0.0030
1446	test	0.1101	0.1225	0.0124
1447	train	0.0678	0.0692	0.0013
1448	train	0.1168	0.1192	0.0025
1449	train	0.0915	0.1071	0.0155
1450	train	0.1217	0.1223	0.0006
1451	test	0.1161	0.1026	-0.0134
1452	train	0.1131	0.1032	-0.0099
1453	train	0.1157	0.1181	0.0024
1454	test	0.1194	0.1157	-0.0037
1455	train	0.1177	0.1149	-0.0028
1456	train	0.0730	0.0896	0.0166
1457	train	0.1199	0.1222	0.0023
1458	train	0.1302	0.1209	-0.0093
1459	train	0.1224	0.1211	-0.0014
1460	train	0.0985	0.1050	0.0065
1461	train	0.1168	0.1182	0.0015
1462	train	0.1149	0.1158	0.0008
1463	train	0.0978	0.1068	0.0090
1464	train	0.0875	0.1031	0.0155
1465	train	0.0920	0.1077	0.0156
1466	train	0.0924	0.1094	0.0170
1467	train	0.0935	0.1101	0.0166
1468	train	0.1054	0.1111	0.0058
1469	test	0.0866	0.0878	0.0012
1470	train	0.0934	0.0974	0.0040
1471	train	0.0990	0.1060	0.0070
1472	train	0.1191	0.1235	0.0045
1473	train	0.1174	0.1136	-0.0037
1474	test	0.1193	0.1169	-0.0024
1475	test	0.1197	0.1198	0.0002
1476	test	0.1199	0.1192	-0.0006
1477	train	0.1199	0.1192	-0.0006
1478	train	0.1140	0.1234	0.0094
1479	train	0.1135	0.1095	-0.0040
1480	train	0.1063	0.1064	0.0001
1481	train	0.0981	0.1074	0.0093
1482	train	0.0989	0.0968	-0.0021
1483	train	0.1027	0.1069	0.0042
1484	train	0.0749	0.0934	0.0185
1485	train	0.1148	0.1177	0.0029
1486	test	0.0924	0.1085	0.0161
1487	train	0.1062	0.1049	-0.0014
1488	train	0.1119	0.1049	-0.0070
1489	test	0.0956	0.1024	0.0068
1490	train	0.1124	0.1098	-0.0027
1491	train	0.0979	0.1017	0.0038
1492	test	0.0872	0.0860	-0.0012
1493	train	0.1075	0.1093	0.0018
1494	train	0.0601	0.0708	0.0108
1495	test	0.1183	0.1014	-0.0169
1496	train	0.1181	0.1273	0.0092
1497	train	0.0704	0.0886	0.0183
1498	test	0.0746	0.0817	0.0072
1499	test	0.1163	0.1140	-0.0023
1500	train	0.0552	0.0625	0.0072
1501	train	0.1018	0.1079	0.0061
1502	train	0.0823	0.0967	0.0144
1503	train	0.1047	0.1102	0.0055
1504	train	0.1067	0.0954	-0.0113
1505	train	0.1057	0.0958	-0.0099
1506	train	0.1046	0.1098	0.0052
1507	train	0.1050	0.1075	0.0025
1508	test	0.1030	0.1062	0.0032
1509	train	0.0636	0.0602	-0.0034
1510	train	0.1233	0.1080	-0.0153
1511	train	0.1373	0.1098	-0.0275
1512	train	0.1321	0.1095	-0.0226
1513	train	0.1154	0.0944	-0.0209
1514	train	0.1225	0.1066	-0.0159
1515	train	0.1230	0.1043	-0.0186
1516	train	0.1063	0.0934	-0.0130
1517	train	0.1005	0.0895	-0.0110
1518	train	0.1037	0.0944	-0.0092
1519	test	0.1048	0.0966	-0.0083
1520	train	0.1002	0.0948	-0.0054
1521	test	0.1116	0.0979	-0.0137
1522	train	0.0950	0.0758	-0.0192
1523	test	0.1013	0.0853	-0.0159
1524	train	0.1082	0.0927	-0.0155
1525	train	0.1067	0.1103	0.0036
1526	train	0.1224	0.1002	-0.0222
1527	train	0.1232	0.1027	-0.0204
1528	test	0.1231	0.1056	-0.0175
1529	test	0.1232	0.1076	-0.0155
1530	train	0.1221	0.1097	-0.0124
1531	train	0.1169	0.0950	-0.0219
1532	test	0.1155	0.0932	-0.0223
1533	train	0.1086	0.0961	-0.0126
1534	train	0.1109	0.0836	-0.0273
1535	test	0.1130	0.0939	-0.0192
1536	train	0.0844	0.0801	-0.0043
1537	train	0.1130	0.1058	-0.0071
1538	train	0.0969	0.0968	-0.0001
1539	train	0.1153	0.0952	-0.0201
1540	train	0.1197	0.0968	-0.0229
1541	train	0.1078	0.0933	-0.0145
1542	train	0.1213	0.1003	-0.0210
1543	train	0.0981	0.0876	-0.0106
1544	train	0.0914	0.0743	-0.0172
1545	train	0.1201	0.0984	-0.0217
1546	train	0.0660	0.0573	-0.0086
1547	test	0.1249	0.0899	-0.0350
1548	test	0.1220	0.1114	-0.0107
1549	train	0.0773	0.0751	-0.0022
1550	train	0.0802	0.0675	-0.0127
1551	train	0.1226	0.0996	-0.0230
1552	test	0.0605	0.0490	-0.0115
1553	train	0.1145	0.0986	-0.0159
1554	train	0.0962	0.0854	-0.0108
1555	train	0.1136	0.0982	-0.0155
1556	train	0.1102	0.0836	-0.0266
1557	test	0.1087	0.0841	-0.0246
1558	test	0.1091	0.0989	-0.0102
1559	test	0.1132	0.0965	-0.0167
1560	train	0.1132	0.0954	-0.0179
1561	train	0.0792	0.0664	-0.0127
1562	train	0.1275	0.1193	-0.0081
1563	train	0.1443	0.1218	-0.0225
1564	train	0.1358	0.1215	-0.0143
1565	train	0.1118	0.1064	-0.0053
1566	train	0.1260	0.1186	-0.0075
1567	train	0.1233	0.1163	-0.0071
1568	test	0.1069	0.1053	-0.0016
1569	train	0.1000	0.1015	0.0015
1570	train	0.1031	0.1064	0.0033
1571	train	0.1049	0.1087	0.0038
1572	train	0.1012	0.1082	0.0070
1573	train	0.1136	0.1111	-0.0025
1574	train	0.0951	0.0877	-0.0073
1575	train	0.1019	0.0973	-0.0046
1576	test	0.1088	0.1046	-0.0042
1577	train	0.1244	0.1216	-0.0028
1578	train	0.1259	0.1121	-0.0138
1579	train	0.1271	0.1143	-0.0127
1580	train	0.1273	0.1172	-0.0101
1581	train	0.1275	0.1192	-0.0083
1582	train	0.1250	0.1215	-0.0036
1583	train	0.1193	0.1064	-0.0129
1584	test	0.1159	0.1051	-0.0108
1585	test	0.1087	0.1080	-0.0007
1586	test	0.1140	0.0950	-0.0190
1587	train	0.1148	0.1059	-0.0089
1588	train	0.0847	0.0920	0.0073
1589	test	0.1181	0.1178	-0.0004
1590	train	0.0976	0.1087	0.0111
1591	train	0.1176	0.1064	-0.0111
1592	test	0.1237	0.1084	-0.0154
1593	test	0.1082	0.1050	-0.0032
1594	train	0.1245	0.1118	-0.0127
1595	train	0.0989	0.0988	-0.0001
1596	train	0.0911	0.0855	-0.0057
1597	train	0.1209	0.1099	-0.0111
1598	train	0.0662	0.0693	0.0031
1599	train	0.1286	0.1018	-0.0268
1600	train	0.1279	0.1246	-0.0033
1601	train	0.0825	0.0865	0.0040
1602	train	0.0805	0.0791	-0.0013
1603	train	0.1256	0.1112	-0.0144
1604	train	0.0607	0.0609	0.0002
1605	train	0.1143	0.1104	-0.0039
1606	train	0.0969	0.0969	0.0000
1607	train	0.1145	0.1094	-0.0051
1608	test	0.1111	0.0956	-0.0156
1609	train	0.1094	0.0960	-0.0135
1610	train	0.1101	0.1104	0.0003
1611	train	0.1138	0.1080	-0.0058
1612	test	0.1130	0.1069	-0.0060
1613	test	0.0756	0.0783	0.0028
1614	train	0.1389	0.1174	-0.0215
1615	train	0.1326	0.1180	-0.0146
1616	train	0.1051	0.1013	-0.0039
1617	train	0.1257	0.1153	-0.0104
1618	train	0.1238	0.1138	-0.0100
1619	test	0.1073	0.1049	-0.0024
1620	train	0.0981	0.1003	0.0021
1621	train	0.1042	0.1042	0.0000
1622	train	0.1040	0.1046	0.0006
1623	train	0.1024	0.1072	0.0048
1624	train	0.1144	0.1111	-0.0034
1625	train	0.0956	0.0873	-0.0083
1626	train	0.1025	0.0970	-0.0055
1627	train	0.1074	0.1040	-0.0034
1628	train	0.1217	0.1246	0.0030
1629	test	0.1259	0.1120	-0.0138
1630	train	0.1274	0.1153	-0.0121
1631	train	0.1276	0.1187	-0.0090
1632	train	0.1278	0.1210	-0.0067
1633	train	0.1246	0.1190	-0.0056
1634	train	0.1197	0.1079	-0.0118
1635	train	0.1166	0.1054	-0.0112
1636	test	0.1092	0.1057	-0.0035
1637	train	0.1116	0.0962	-0.0154
1638	test	0.1116	0.1039	-0.0077
1639	train	0.0852	0.0919	0.0067
1640	train	0.1178	0.1163	-0.0015
1641	test	0.0982	0.1065	0.0084
1642	train	0.1154	0.1054	-0.0100
1643	train	0.1208	0.1054	-0.0154
1644	train	0.1059	0.1024	-0.0035
1645	test	0.1221	0.1095	-0.0126
1646	train	0.0990	0.1018	0.0027
1647	test	0.0924	0.0882	-0.0042
1648	test	0.1208	0.1100	-0.0108
1649	train	0.0665	0.0682	0.0017
1650	train	0.1279	0.0994	-0.0285
1651	train	0.1283	0.1235	-0.0048
1652	train	0.1278	0.1212	-0.0066
1653	train	0.0847	0.0875	0.0029
1654	train	0.0802	0.0794	-0.0008
1655	train	0.1258	0.1122	-0.0136
1656	test	0.0612	0.0598	-0.0014
1657	test	0.1133	0.1074	-0.0059
1658	test	0.0949	0.0960	0.0011
1659	train	0.1186	0.1097	-0.0089
1660	train	0.1114	0.0936	-0.0178
1661	train	0.1098	0.0942	-0.0156
1662	test	0.1107	0.1093	-0.0014
1663	train	0.1140	0.1060	-0.0080
1664	train	0.1126	0.1043	-0.0083
1665	train	0.0720	0.0547	-0.0173
1666	train	0.1556	0.1271	-0.0285
1667	train	0.1475	0.1230	-0.0245
1668	train	0.1198	0.1110	-0.0088
1669	test	0.1349	0.1226	-0.0123
1670	test	0.1293	0.1218	-0.0075
1671	train	0.1178	0.1118	-0.0060
1672	train	0.1077	0.1071	-0.0007
1673	train	0.1161	0.1121	-0.0040
1674	test	0.1167	0.1138	-0.0029
1675	test	0.1155	0.1140	-0.0016
1676	train	0.1272	0.1176	-0.0097
1677	train	0.1036	0.0944	-0.0093
1678	test	0.1129	0.1089	-0.0040
1679	train	0.1193	0.1145	-0.0048
1680	train	0.1385	0.1379	-0.0006
1681	train	0.1407	0.1225	-0.0182
1682	test	0.1420	0.1247	-0.0173
1683	test	0.1425	0.1279	-0.0146
1684	train	0.1428	0.1301	-0.0127
1685	train	0.1419	0.1296	-0.0123
1686	test	0.1313	0.1167	-0.0145
1687	train	0.1307	0.1166	-0.0141
1688	train	0.1213	0.1187	-0.0026
1689	train	0.1265	0.1071	-0.0193
1690	train	0.1267	0.1162	-0.0105
1691	train	0.1012	0.1032	0.0020
1692	train	0.1346	0.1231	-0.0115
1693	train	0.1093	0.1136	0.0044
1694	train	0.1258	0.1160	-0.0099
1695	train	0.1322	0.1243	-0.0079
1696	train	0.1151	0.1133	-0.0018
1697	test	0.1321	0.1196	-0.0126
1698	test	0.1054	0.1109	0.0055
1699	train	0.0981	0.1010	0.0029
1700	test	0.1282	0.1239	-0.0043
1701	train	0.0760	0.0754	-0.0006
1702	train	0.1371	0.1069	-0.0303
1703	train	0.1392	0.1329	-0.0063
1704	train	0.1393	0.1306	-0.0087
1705	test	0.0943	0.0945	0.0002
1706	train	0.0903	0.0889	-0.0014
1707	train	0.1096	0.1214	0.0118
1708	train	0.0703	0.0671	-0.0032
1709	train	0.1237	0.1184	-0.0053
1710	train	0.1053	0.1060	0.0007
1711	test	0.1298	0.1216	-0.0082
1712	train	0.1195	0.1012	-0.0183
1713	train	0.1163	0.1019	-0.0144
1714	train	0.1177	0.1171	-0.0007
1715	train	0.1197	0.1138	-0.0059
1716	test	0.1203	0.1125	-0.0078
1717	train	0.0884	0.0852	-0.0033
1718	train	0.1428	0.1246	-0.0183
1719	test	0.1561	0.1260	-0.0301
1720	test	0.1496	0.1256	-0.0240
1721	train	0.1176	0.1106	-0.0070
1722	train	0.1383	0.1229	-0.0154
1723	train	0.1345	0.1208	-0.0136
1724	train	0.1263	0.1099	-0.0164
1725	test	0.1114	0.1058	-0.0056
1726	test	0.1217	0.1108	-0.0109
1727	train	0.1206	0.1137	-0.0069
1728	train	0.1265	0.1113	-0.0152
1729	train	0.1325	0.1145	-0.0180
1730	train	0.1111	0.0926	-0.0185
1731	train	0.1212	0.1024	-0.0188
1732	test	0.1274	0.1089	-0.0185
1733	train	0.1232	0.1267	0.0034
1734	train	0.1578	0.1164	-0.0414
1735	train	0.1615	0.1192	-0.0423
1736	train	0.1624	0.1216	-0.0408
1737	test	0.1467	0.1234	-0.0232
1738	train	0.1541	0.1257	-0.0285
1739	train	0.1506	0.1116	-0.0390
1740	train	0.1368	0.1095	-0.0273
1741	test	0.1257	0.1126	-0.0131
1742	train	0.1281	0.0998	-0.0283
1743	test	0.1303	0.1103	-0.0200
1744	train	0.1032	0.0966	-0.0066
1745	train	0.1269	0.1220	-0.0049
1746	train	0.1142	0.1129	-0.0013
1747	train	0.1312	0.1107	-0.0205
1748	train	0.1391	0.1143	-0.0247
1749	train	0.1186	0.1092	-0.0094
1750	train	0.1367	0.1163	-0.0204
1751	test	0.1210	0.1027	-0.0183
1752	train	0.1000	0.0908	-0.0092
1753	train	0.1307	0.1146	-0.0161
1754	train	0.0849	0.0740	-0.0109
1755	train	0.1404	0.1034	-0.0370
1756	train	0.1412	0.1278	-0.0134
1757	test	0.0995	0.0918	-0.0077
1758	train	0.1064	0.0839	-0.0225
1759	test	0.1097	0.1161	0.0064
1760	train	0.0812	0.0657	-0.0156
1761	train	0.1256	0.1146	-0.0110
1762	train	0.1044	0.1017	-0.0027
1763	train	0.1349	0.1139	-0.0210
1764	test	0.1190	0.1000	-0.0190
1765	train	0.1164	0.1005	-0.0159
1766	test	0.1187	0.1150	-0.0037
1767	train	0.1241	0.1122	-0.0119
1768	test	0.1251	0.1113	-0.0138
1769	test	0.0877	0.0819	-0.0058
1770	train	0.1417	0.1328	-0.0089
1771	train	0.1501	0.1328	-0.0173
1772	train	0.1438	0.1287	-0.0150
1773	train	0.1119	0.1170	0.0052
1774	train	0.1379	0.1256	-0.0123
1775	train	0.1335	0.1239	-0.0096
1776	test	0.1204	0.1139	-0.0066
1777	train	0.1053	0.1089	0.0036
1778	train	0.1163	0.1124	-0.0039
1779	train	0.1153	0.1134	-0.0019
1780	train	0.1206	0.1152	-0.0055
1781	train	0.1273	0.1197	-0.0076
1782	train	0.1053	0.0951	-0.0102
1783	train	0.1156	0.1014	-0.0142
1784	train	0.1214	0.1166	-0.0048
1785	train	0.1234	0.1371	0.0137
1786	train	0.1518	0.1247	-0.0272
1787	train	0.1555	0.1277	-0.0278
1788	train	0.1566	0.1305	-0.0260
1789	train	0.1451	0.1326	-0.0124
1790	train	0.1488	0.1293	-0.0194
1791	train	0.1449	0.1191	-0.0258
1792	train	0.1311	0.1180	-0.0131
1793	train	0.1198	0.1204	0.0006
1794	train	0.1226	0.1080	-0.0146
1795	train	0.1248	0.1157	-0.0091
1796	train	0.0972	0.1036	0.0065
1797	train	0.1264	0.1260	-0.0005
1798	train	0.1134	0.1161	0.0027
1799	train	0.1251	0.1129	-0.0122
1800	train	0.1350	0.1105	-0.0245
1801	train	0.1127	0.1107	-0.0020
1802	train	0.1315	0.1180	-0.0136
1803	train	0.1209	0.1092	-0.0117
1804	train	0.1006	0.0989	-0.0016
1805	train	0.1250	0.1214	-0.0036
1806	test	0.0790	0.0765	-0.0025
1807	train	0.1394	0.1091	-0.0304
1808	train	0.1411	0.1351	-0.0060
1809	train	0.0939	0.0950	0.0011
1810	train	0.1009	0.0912	-0.0097
1811	train	0.1102	0.1240	0.0138
1812	train	0.0757	0.0681	-0.0076
1813	train	0.1214	0.1159	-0.0055
1814	train	0.0987	0.1029	0.0041
1815	train	0.1291	0.1188	-0.0103
1816	train	0.1188	0.1026	-0.0163
1817	train	0.1164	0.1035	-0.0129
1818	train	0.1185	0.1169	-0.0015
1819	train	0.1235	0.1133	-0.0102
1820	train	0.1228	0.1121	-0.0106
1821	train	0.0813	0.0842	0.0030
1822	train	0.1533	0.1323	-0.0210
1823	test	0.1441	0.1323	-0.0118
1824	train	0.1234	0.1165	-0.0069
1825	train	0.1298	0.1295	-0.0003
1826	test	0.1253	0.1266	0.0014
1827	test	0.1090	0.1176	0.0086
1828	test	0.1049	0.1129	0.0080
1829	train	0.1068	0.1192	0.0124
1830	train	0.1088	0.1216	0.0127
1831	train	0.1023	0.1191	0.0169
1832	train	0.1156	0.1225	0.0069
1833	train	0.0973	0.1003	0.0030
1834	train	0.1035	0.1095	0.0060
1835	train	0.1122	0.1168	0.0046
1836	test	0.1284	0.1334	0.0049
1837	train	0.1282	0.1243	-0.0039
1838	train	0.1292	0.1286	-0.0006
1839	train	0.1295	0.1308	0.0013
1840	train	0.1296	0.1324	0.0028
1841	train	0.1285	0.1367	0.0082
1842	test	0.1206	0.1219	0.0013
1843	train	0.1182	0.1168	-0.0014
1844	train	0.1122	0.1181	0.0059
1845	train	0.1144	0.1080	-0.0064
1846	test	0.1166	0.1182	0.0016
1847	train	0.0866	0.1041	0.0175
1848	train	0.1197	0.1283	0.0085
1849	train	0.0991	0.1193	0.0202
1850	train	0.1211	0.1137	-0.0074
1851	train	0.1269	0.1153	-0.0116
1852	test	0.1119	0.1105	-0.0015
1853	train	0.1279	0.1192	-0.0087
1854	train	0.1005	0.1108	0.0103
1855	train	0.0925	0.0948	0.0023
1856	train	0.1257	0.1182	-0.0074
1857	train	0.0678	0.0821	0.0143
1858	train	0.1328	0.1123	-0.0205
1859	test	0.1309	0.1380	0.0071
1860	train	0.1297	0.1341	0.0044
1861	train	0.0789	0.1001	0.0212
1862	train	0.0809	0.0940	0.0131
1863	train	0.1281	0.1260	-0.0020
1864	train	0.0613	0.0737	0.0125
1865	train	0.1183	0.1162	-0.0021
1866	train	0.1004	0.1064	0.0060
1867	train	0.1189	0.1203	0.0014
1868	train	0.1129	0.1062	-0.0067
1869	train	0.1107	0.1066	-0.0041
1870	train	0.1119	0.1200	0.0081
1871	train	0.1173	0.1180	0.0008
1872	test	0.1181	0.1171	-0.0010
1873	train	0.0870	0.0862	-0.0008
1874	train	0.1151	0.1150	-0.0001
1875	test	0.1301	0.1180	-0.0121
1876	train	0.1249	0.1173	-0.0076
1877	train	0.1138	0.1028	-0.0110
1878	train	0.1157	0.1144	-0.0013
1879	train	0.1211	0.1115	-0.0096
1880	train	0.1025	0.1002	-0.0024
1881	test	0.1038	0.1002	-0.0036
1882	train	0.0975	0.0971	-0.0004
1883	train	0.0974	0.1027	0.0053
1884	train	0.0982	0.1060	0.0078
1885	train	0.0950	0.1017	0.0067
1886	train	0.1086	0.1046	-0.0040
1887	test	0.0925	0.0830	-0.0095
1888	test	0.0979	0.0922	-0.0057
1889	test	0.1039	0.0998	-0.0041
1890	train	0.1099	0.1179	0.0080
1891	train	0.1164	0.1070	-0.0094
1892	train	0.1176	0.1097	-0.0079
1893	train	0.1180	0.1124	-0.0056
1894	train	0.1181	0.1142	-0.0039
1895	train	0.1154	0.1192	0.0038
1896	train	0.1116	0.1024	-0.0092
1897	test	0.1115	0.0996	-0.0119
1898	train	0.1067	0.1030	-0.0036
1899	test	0.1071	0.0907	-0.0165
1900	test	0.1103	0.1019	-0.0084
1901	train	0.0817	0.0872	0.0055
1902	test	0.1091	0.1124	0.0033
1903	train	0.0951	0.1038	0.0087
1904	train	0.1152	0.1023	-0.0129
1905	train	0.1175	0.1032	-0.0144
1906	train	0.1074	0.0995	-0.0079
1907	train	0.1172	0.1071	-0.0102
1908	train	0.0917	0.0943	0.0026
1909	train	0.0888	0.0798	-0.0089
1910	train	0.1197	0.1045	-0.0152
1911	test	0.0639	0.0648	0.0010
1912	train	0.1174	0.0972	-0.0202
1913	train	0.1176	0.0972	-0.0204
1914	train	0.1160	0.1189	0.0030
1915	train	0.0843	0.0824	-0.0019
1916	train	0.0777	0.0752	-0.0025
1917	train	0.1009	0.1068	0.0060
1918	train	0.0580	0.0564	-0.0015
1919	train	0.1130	0.1051	-0.0079
1920	train	0.1153	0.1051	-0.0102
1921	test	0.0906	0.0925	0.0019
1922	test	0.0898	0.0925	0.0027
1923	train	0.1067	0.1053	-0.0014
1924	train	0.1065	0.0907	-0.0158
1925	train	0.1056	0.0909	-0.0147
1926	train	0.1056	0.1057	0.0001
1927	train	0.1086	0.1040	-0.0047
1928	train	0.1089	0.1032	-0.0057
1929	test	0.0800	0.0750	-0.0050
1930	train	0.1729	0.1423	-0.0306
1931	test	0.1615	0.1414	-0.0202
1932	test	0.1336	0.1272	-0.0065
1933	train	0.1407	0.1376	-0.0030
1934	train	0.1334	0.1351	0.0017
1935	train	0.1184	0.1258	0.0075
1936	train	0.1160	0.1226	0.0066
1937	test	0.1173	0.1279	0.0106
1938	train	0.1203	0.1305	0.0102
1939	train	0.1100	0.1274	0.0174
1940	train	0.1256	0.1307	0.0051
1941	train	0.1052	0.1070	0.0018
1942	train	0.1117	0.1168	0.0050
1943	test	0.1226	0.1248	0.0023
1944	train	0.1363	0.1411	0.0048
1945	train	0.1383	0.1322	-0.0060
1946	test	0.1390	0.1363	-0.0027
1947	test	0.1391	0.1359	-0.0032
1948	test	0.1393	0.1400	0.0007
1949	train	0.1400	0.1450	0.0050
1950	train	0.1280	0.1267	-0.0013
1951	train	0.1281	0.1247	-0.0034
1952	train	0.1232	0.1270	0.0039
1953	train	0.1255	0.1159	-0.0096
1954	train	0.1280	0.1266	-0.0014
1955	test	0.0954	0.1122	0.0168
1956	train	0.1275	0.1362	0.0087
1957	test	0.1066	0.1273	0.0207
1958	test	0.1334	0.1214	-0.0120
1959	test	0.1397	0.1241	-0.0156
1960	test	0.1218	0.1186	-0.0032
1961	train	0.1417	0.1271	-0.0147
1962	train	0.1047	0.1182	0.0135
1963	train	0.0960	0.1014	0.0054
1964	test	0.1378	0.1260	-0.0118
1965	train	0.0734	0.0892	0.0158
1966	train	0.1434	0.1210	-0.0224
1967	test	0.1347	0.1433	0.0086
1968	train	0.1387	0.1391	0.0004
1969	train	0.0859	0.1062	0.0202
1970	train	0.0870	0.0995	0.0125
1971	train	0.1378	0.1312	-0.0066
1972	train	0.0667	0.0808	0.0141
1973	train	0.1313	0.1266	-0.0047
1974	train	0.1126	0.1143	0.0017
1975	train	0.1310	0.1269	-0.0041
1976	train	0.1190	0.1143	-0.0047
1977	train	0.1160	0.1147	-0.0013
1978	test	0.1188	0.1279	0.0090
1979	train	0.1253	0.1260	0.0006
1980	train	0.1278	0.1255	-0.0023
1981	test	0.1085	0.0975	-0.0110
1982	test	0.1438	0.1181	-0.0257
1983	test	0.1365	0.1182	-0.0184
1984	train	0.1136	0.1022	-0.0114
1985	test	0.1276	0.1153	-0.0123
1986	train	0.1272	0.1127	-0.0145
1987	test	0.1096	0.1037	-0.0059
1988	train	0.1011	0.1001	-0.0010
1989	train	0.1049	0.1049	0.0000
1990	train	0.1058	0.1069	0.0012
1991	train	0.1043	0.1055	0.0013
1992	train	0.1179	0.1089	-0.0089
1993	test	0.0986	0.0863	-0.0123
1994	test	0.1047	0.0954	-0.0093
1995	train	0.1116	0.1029	-0.0087
1996	train	0.1192	0.1205	0.0013
1997	train	0.1285	0.1106	-0.0179
1998	train	0.1297	0.1144	-0.0152
1999	train	0.1299	0.1172	-0.0128
2000	train	0.1301	0.1190	-0.0111
2001	test	0.1261	0.1217	-0.0044
2002	train	0.1221	0.1075	-0.0146
2003	train	0.1190	0.1032	-0.0158
2004	train	0.1115	0.1043	-0.0072
2005	test	0.1122	0.0943	-0.0179
2006	train	0.1155	0.1041	-0.0114
2007	train	0.0864	0.0903	0.0040
2008	train	0.1191	0.1145	-0.0046
2009	train	0.1011	0.1054	0.0043
2010	train	0.1197	0.1013	-0.0184
2011	train	0.1244	0.1019	-0.0226
2012	test	0.1104	0.0982	-0.0122
2013	train	0.1254	0.1063	-0.0191
2014	train	0.0998	0.0984	-0.0014
2015	train	0.0947	0.0825	-0.0121
2016	train	0.1223	0.1057	-0.0166
2017	train	0.0682	0.0680	-0.0002
2018	train	0.1304	0.0983	-0.0321
2019	train	0.1253	0.1235	-0.0018
2020	test	0.1285	0.1200	-0.0085
2021	train	0.0796	0.0863	0.0066
2022	train	0.0822	0.0795	-0.0026
2023	train	0.1276	0.1117	-0.0159
2024	train	0.0621	0.0596	-0.0026
2025	train	0.1163	0.1037	-0.0126
2026	train	0.0944	0.0934	-0.0011
2027	test	0.1134	0.1073	-0.0062
2028	train	0.1144	0.0923	-0.0221
2029	train	0.1126	0.0927	-0.0199
2030	train	0.1132	0.1066	-0.0066
2031	train	0.1164	0.1045	-0.0120
2032	train	0.1163	0.1034	-0.0129
2033	train	0.0810	0.0565	-0.0245
2034	train	0.1551	0.1415	-0.0135
2035	train	0.1479	0.1410	-0.0069
2036	train	0.1335	0.1276	-0.0059
2037	train	0.1314	0.1380	0.0066
2038	train	0.1376	0.1337	-0.0039
2039	train	0.1207	0.1247	0.0040
2040	test	0.1157	0.1200	0.0043
2041	train	0.1158	0.1257	0.0099
2042	train	0.1176	0.1304	0.0128
2043	test	0.1102	0.1232	0.0130
2044	train	0.1281	0.1260	-0.0021
2045	train	0.1082	0.1048	-0.0034
2046	train	0.1152	0.1134	-0.0017
2047	train	0.1215	0.1222	0.0007
2048	train	0.1153	0.1363	0.0210
2049	train	0.1333	0.1291	-0.0042
2050	train	0.1342	0.1332	-0.0010
2051	test	0.1342	0.1351	0.0009
2052	test	0.1341	0.1364	0.0024
2053	train	0.1341	0.1442	0.0101
2054	train	0.1246	0.1264	0.0018
2055	train	0.1301	0.1211	-0.0090
2056	train	0.1265	0.1255	-0.0009
2057	train	0.1261	0.1124	-0.0137
2058	test	0.1298	0.1245	-0.0053
2059	train	0.0981	0.1091	0.0110
2060	train	0.1202	0.1344	0.0142
2061	train	0.1087	0.1265	0.0177
2062	train	0.1357	0.1206	-0.0151
2063	train	0.1412	0.1215	-0.0198
2064	train	0.1306	0.1182	-0.0125
2065	train	0.1423	0.1268	-0.0155
2066	train	0.0964	0.1144	0.0180
2067	train	0.0963	0.0979	0.0016
2068	test	0.1413	0.1233	-0.0180
2069	test	0.0752	0.0876	0.0124
2070	train	0.1325	0.1197	-0.0129
2071	train	0.1272	0.1429	0.0157
2072	train	0.1238	0.1381	0.0143
2073	train	0.0885	0.1042	0.0157
2074	test	0.0893	0.0991	0.0099
2075	train	0.1031	0.1306	0.0275
2076	train	0.0688	0.0792	0.0104
2077	train	0.1378	0.1241	-0.0137
2078	train	0.1093	0.1121	0.0027
2079	train	0.1263	0.1259	-0.0004
2080	train	0.1179	0.1125	-0.0054
2081	train	0.1170	0.1126	-0.0044
2082	train	0.1174	0.1266	0.0092
2083	test	0.1213	0.1255	0.0042
2084	train	0.1237	0.1253	0.0015
2085	train	0.1102	0.0946	-0.0156
2086	train	0.1361	0.1284	-0.0077
2087	train	0.1287	0.1264	-0.0023
2088	train	0.1050	0.1103	0.0052
2089	train	0.1216	0.1237	0.0021
2090	train	0.1193	0.1213	0.0019
2091	train	0.1027	0.1124	0.0096
2092	train	0.0931	0.1085	0.0154
2093	test	0.0977	0.1131	0.0154
2094	train	0.0978	0.1161	0.0182
2095	train	0.0959	0.1142	0.0183
2096	train	0.1086	0.1178	0.0092
2097	train	0.0915	0.0950	0.0035
2098	train	0.0981	0.1042	0.0061
2099	train	0.1042	0.1114	0.0072
2100	train	0.1214	0.1293	0.0079
2101	train	0.1220	0.1191	-0.0029
2102	train	0.1236	0.1234	-0.0001
2103	train	0.1241	0.1258	0.0017
2104	train	0.1242	0.1276	0.0033
2105	train	0.1186	0.1301	0.0115
2106	train	0.1171	0.1166	-0.0005
2107	train	0.1115	0.1119	0.0004
2108	train	0.1036	0.1128	0.0092
2109	test	0.1042	0.1030	-0.0011
2110	train	0.1047	0.1123	0.0076
2111	train	0.0794	0.0989	0.0196
2112	train	0.1169	0.1232	0.0063
2113	train	0.0956	0.1140	0.0184
2114	test	0.1124	0.1096	-0.0028
2115	train	0.1175	0.1108	-0.0067
2116	train	0.1030	0.1062	0.0033
2117	test	0.1186	0.1148	-0.0038
2118	train	0.0984	0.1066	0.0082
2119	train	0.0907	0.0913	0.0006
2120	train	0.1130	0.1143	0.0013
2121	train	0.0635	0.0765	0.0130
2122	train	0.1235	0.1069	-0.0166
2123	train	0.1218	0.1325	0.0107
2124	test	0.1240	0.1291	0.0051
2125	train	0.0743	0.0950	0.0208
2126	test	0.0771	0.0884	0.0113
2127	test	0.1214	0.1207	-0.0007
2128	train	0.0580	0.0681	0.0100
2129	train	0.1087	0.1118	0.0030
2130	train	0.0865	0.1019	0.0154
2131	train	0.1056	0.1157	0.0101
2132	train	0.1099	0.1010	-0.0090
2133	train	0.1087	0.1015	-0.0073
2134	train	0.1082	0.1154	0.0072
2135	train	0.1096	0.1131	0.0036
2136	train	0.1087	0.1120	0.0032
2137	train	0.0706	0.0803	0.0097
2138	test	0.1386	0.1225	-0.0161
2139	train	0.1305	0.1195	-0.0110
2140	train	0.1066	0.1082	0.0016
2141	train	0.1218	0.1165	-0.0054
2142	train	0.1190	0.1146	-0.0045
2143	test	0.1010	0.1044	0.0035
2144	train	0.0943	0.1000	0.0057
2145	train	0.1002	0.1039	0.0037
2146	train	0.1011	0.1056	0.0044
2147	train	0.0957	0.1063	0.0106
2148	train	0.1107	0.1099	-0.0008
2149	train	0.0894	0.0864	-0.0030
2150	train	0.0962	0.0997	0.0035
2151	train	0.1025	0.1072	0.0047
2152	train	0.1194	0.1277	0.0083
2153	train	0.1208	0.1152	-0.0055
2154	train	0.1214	0.1185	-0.0030
2155	train	0.1217	0.1214	-0.0003
2156	train	0.1217	0.1273	0.0056
2157	train	0.1206	0.1216	0.0010
2158	test	0.1154	0.1107	-0.0047
2159	train	0.1104	0.1087	-0.0017
2160	train	0.1022	0.1113	0.0091
2161	train	0.1058	0.0992	-0.0066
2162	test	0.1068	0.1070	0.0002
2163	train	0.0830	0.0952	0.0122
2164	test	0.1170	0.1163	-0.0007
2165	train	0.0962	0.1070	0.0108
2166	train	0.1098	0.1071	-0.0027
2167	train	0.1169	0.1115	-0.0054
2168	test	0.0989	0.1050	0.0060
2169	train	0.1167	0.1119	-0.0047
2170	train	0.0973	0.1044	0.0071
2171	train	0.0875	0.0922	0.0048
2172	test	0.1169	0.1151	-0.0018
2173	train	0.0644	0.0678	0.0034
2174	train	0.1241	0.1002	-0.0239
2175	train	0.1211	0.1263	0.0052
2176	train	0.1216	0.1241	0.0025
2177	train	0.0761	0.0865	0.0104
2178	test	0.0779	0.0822	0.0044
2179	test	0.1043	0.1151	0.0108
2180	train	0.0593	0.0594	0.0001
2181	test	0.1045	0.1100	0.0055
2182	train	0.0890	0.0974	0.0084
2183	train	0.1080	0.1139	0.0059
2184	train	0.1070	0.0936	-0.0134
2185	test	0.1059	0.0945	-0.0114
2186	test	0.1036	0.1106	0.0070
2187	train	0.1098	0.1074	-0.0024
2188	train	0.1092	0.1063	-0.0029
2189	test	0.0645	0.0815	0.0170
2190	train	0.1721	0.1363	-0.0357
2191	train	0.1649	0.1357	-0.0291
2192	train	0.1329	0.1211	-0.0117
2193	train	0.1463	0.1328	-0.0136
2194	test	0.1361	0.1299	-0.0061
2195	train	0.1182	0.1189	0.0007
2196	train	0.1166	0.1156	-0.0009
2197	test	0.1273	0.1210	-0.0063
2198	train	0.1293	0.1241	-0.0052
2199	test	0.1221	0.1215	-0.0005
2200	train	0.1356	0.1241	-0.0115
2201	train	0.1036	0.1030	-0.0005
2202	train	0.1122	0.1108	-0.0013
2203	train	0.1224	0.1182	-0.0042
2204	train	0.1487	0.1337	-0.0150
2205	train	0.1394	0.1255	-0.0139
2206	train	0.1403	0.1278	-0.0125
2207	train	0.1403	0.1304	-0.0099
2208	train	0.1405	0.1322	-0.0083
2209	test	0.1540	0.1367	-0.0172
2210	train	0.1283	0.1200	-0.0083
2211	train	0.1281	0.1181	-0.0100
2212	test	0.1224	0.1214	-0.0010
2213	train	0.1308	0.1081	-0.0227
2214	test	0.1292	0.1201	-0.0090
2215	train	0.1072	0.1054	-0.0018
2216	train	0.1291	0.1309	0.0018
2217	train	0.1197	0.1222	0.0025
2218	train	0.1342	0.1184	-0.0158
2219	test	0.1405	0.1207	-0.0198
2220	train	0.1170	0.1171	0.0001
2221	train	0.1419	0.1242	-0.0177
2222	test	0.1090	0.1110	0.0020
2223	train	0.0974	0.0969	-0.0005
2224	train	0.1415	0.1217	-0.0198
2225	train	0.0805	0.0834	0.0029
2226	train	0.1462	0.1155	-0.0307
2227	train	0.1398	0.1384	-0.0014
2228	train	0.1506	0.1326	-0.0180
2229	train	0.0995	0.1001	0.0005
2230	train	0.0947	0.0931	-0.0016
2231	train	0.1091	0.1248	0.0157
2232	train	0.0741	0.0750	0.0010
2233	train	0.1251	0.1228	-0.0023
2234	train	0.1169	0.1097	-0.0073
2235	train	0.1411	0.1221	-0.0190
2236	test	0.1192	0.1090	-0.0101
2237	train	0.1157	0.1094	-0.0062
2238	train	0.1175	0.1230	0.0055
2239	train	0.1245	0.1211	-0.0034
2240	test	0.1264	0.1203	-0.0061
2241	train	0.1014	0.0930	-0.0083
2242	train	0.1668	0.1361	-0.0308
2243	train	0.1568	0.1350	-0.0218
2244	train	0.1318	0.1209	-0.0109
2245	train	0.1388	0.1319	-0.0069
2246	train	0.1321	0.1285	-0.0035
2247	train	0.1127	0.1173	0.0045
2248	train	0.1110	0.1143	0.0034
2249	train	0.1187	0.1199	0.0012
2250	train	0.1207	0.1240	0.0033
2251	test	0.1157	0.1200	0.0043
2252	train	0.1277	0.1227	-0.0050
2253	test	0.0996	0.0999	0.0004
2254	train	0.1069	0.1090	0.0020
2255	train	0.1176	0.1168	-0.0008
2256	train	0.1398	0.1318	-0.0080
2257	train	0.1342	0.1238	-0.0103
2258	train	0.1353	0.1270	-0.0083
2259	train	0.1353	0.1290	-0.0063
2260	train	0.1376	0.1305	-0.0071
2261	train	0.1461	0.1367	-0.0094
2262	test	0.1244	0.1196	-0.0048
2263	train	0.1219	0.1163	-0.0056
2264	test	0.1160	0.1202	0.0043
2265	test	0.1234	0.1070	-0.0164
2266	train	0.1218	0.1189	-0.0029
2267	train	0.0991	0.1039	0.0049
2268	train	0.1271	0.1292	0.0021
2269	train	0.1042	0.1209	0.0167
2270	train	0.1313	0.1169	-0.0144
2271	train	0.1374	0.1192	-0.0182
2272	train	0.1139	0.1151	0.0012
2273	train	0.1384	0.1231	-0.0154
2274	train	0.1072	0.1099	0.0026
2275	train	0.0945	0.0952	0.0007
2276	train	0.1316	0.1203	-0.0113
2277	train	0.0766	0.0822	0.0056
2278	train	0.1407	0.1143	-0.0264
2279	train	0.1448	0.1378	-0.0069
2280	train	0.1464	0.1319	-0.0145
2281	train	0.0905	0.0989	0.0085
2282	train	0.0911	0.0925	0.0014
2283	train	0.1087	0.1241	0.0154
2284	train	0.0702	0.0738	0.0035
2285	train	0.1217	0.1209	-0.0008
2286	train	0.1083	0.1085	0.0002
2287	train	0.1321	0.1212	-0.0109
2288	train	0.1165	0.1074	-0.0091
2289	test	0.1126	0.1077	-0.0049
2290	test	0.1160	0.1220	0.0061
2291	test	0.1233	0.1203	-0.0030
2292	test	0.1247	0.1198	-0.0049
2293	test	0.0895	0.0930	0.0034
2294	train	0.1233	0.1113	-0.0121
2295	train	0.1175	0.1125	-0.0049
2296	train	0.0950	0.0960	0.0010
2297	train	0.1130	0.1094	-0.0036
2298	train	0.1133	0.1084	-0.0049
2299	test	0.0959	0.0998	0.0039
2300	test	0.0855	0.0925	0.0070
2301	train	0.0909	0.0957	0.0048
2302	train	0.0908	0.0954	0.0046
2303	train	0.0950	0.0997	0.0047
2304	train	0.1004	0.1032	0.0028
2305	train	0.0846	0.0792	-0.0054
2306	train	0.0904	0.0822	-0.0082
2307	test	0.0962	0.0965	0.0003
2308	test	0.1252	0.1207	-0.0045
2309	test	0.1151	0.1047	-0.0103
2310	train	0.1183	0.1071	-0.0111
2311	train	0.1168	0.1106	-0.0062
2312	train	0.1175	0.1131	-0.0044
2313	train	0.1118	0.1085	-0.0033
2314	train	0.1109	0.0983	-0.0126
2315	train	0.1043	0.0985	-0.0058
2316	train	0.0979	0.1002	0.0023
2317	train	0.0979	0.0886	-0.0092
2318	train	0.1017	0.0954	-0.0063
2319	train	0.0785	0.0840	0.0055
2320	train	0.1120	0.1112	-0.0008
2321	test	0.0902	0.1009	0.0107
2322	test	0.1050	0.1008	-0.0042
2323	train	0.1098	0.0923	-0.0175
2324	train	0.0935	0.0984	0.0049
2325	train	0.1096	0.1049	-0.0047
2326	train	0.0944	0.0922	-0.0022
2327	train	0.0882	0.0817	-0.0065
2328	train	0.1042	0.1041	-0.0001
2329	test	0.0586	0.0603	0.0016
2330	train	0.1141	0.0936	-0.0204
2331	train	0.1141	0.1143	0.0002
2332	test	0.1163	0.1125	-0.0038
2333	train	0.0700	0.0794	0.0094
2334	train	0.0740	0.0704	-0.0036
2335	train	0.1163	0.1033	-0.0130
2336	train	0.0546	0.0519	-0.0028
2337	test	0.0997	0.1031	0.0034
2338	train	0.0801	0.0889	0.0087
2339	train	0.1063	0.1015	-0.0049
2340	train	0.1040	0.0875	-0.0165
2341	train	0.1034	0.0883	-0.0151
2342	train	0.1024	0.1032	0.0008
2343	train	0.1006	0.0993	-0.0013
2344	train	0.0989	0.0975	-0.0014
2345	train	0.0605	0.0650	0.0045
2346	train	0.1199	0.1180	-0.0018
2347	train	0.1299	0.1130	-0.0168
2348	train	0.1224	0.1140	-0.0084
2349	train	0.0971	0.0968	-0.0003
2350	train	0.1166	0.1114	-0.0051
2351	train	0.1137	0.1105	-0.0032
2352	train	0.0967	0.1019	0.0052
2353	train	0.0872	0.0967	0.0095
2354	train	0.0917	0.1003	0.0086
2355	train	0.0919	0.1001	0.0082
2356	train	0.0934	0.1045	0.0111
2357	test	0.1030	0.1087	0.0056
2358	test	0.0857	0.0843	-0.0015
2359	train	0.0929	0.0940	0.0011
2360	train	0.0983	0.1004	0.0021
2361	train	0.1203	0.1226	0.0023
2362	train	0.1172	0.1088	-0.0084
2363	train	0.1194	0.1119	-0.0075
2364	train	0.1195	0.1154	-0.0041
2365	train	0.1198	0.1180	-0.0018
2366	train	0.1136	0.1141	0.0005
2367	train	0.1129	0.1043	-0.0086
2368	train	0.1059	0.1025	-0.0034
2369	train	0.0972	0.1023	0.0051
2370	train	0.0990	0.0933	-0.0058
2371	test	0.0991	0.0999	0.0008
2372	train	0.0751	0.0887	0.0136
2373	test	0.1147	0.1132	-0.0014
2374	train	0.0919	0.1031	0.0112
2375	train	0.1069	0.1032	-0.0036
2376	train	0.1123	0.1033	-0.0090
2377	train	0.0935	0.1003	0.0068
2378	train	0.1124	0.1070	-0.0054
2379	train	0.0972	0.0993	0.0021
2380	train	0.0868	0.0869	0.0001
2381	train	0.1057	0.1080	0.0023
2382	test	0.0600	0.0647	0.0047
2383	test	0.1179	0.0960	-0.0219
2384	train	0.1183	0.1197	0.0015
2385	train	0.0748	0.0847	0.0099
2386	train	0.0746	0.0756	0.0010
2387	train	0.1158	0.1086	-0.0072
2388	train	0.0554	0.0563	0.0009
2389	train	0.1003	0.1051	0.0047
2390	train	0.0803	0.0936	0.0133
2391	test	0.1004	0.1069	0.0065
2392	test	0.1053	0.0904	-0.0149
2393	train	0.1041	0.0912	-0.0130
2394	train	0.1029	0.1066	0.0036
2395	test	0.1029	0.1029	0.0000
2396	train	0.1011	0.1010	-0.0001
2397	train	0.0607	0.0501	-0.0106
2398	train	0.1131	0.1171	0.0040
2399	train	0.1254	0.1164	-0.0089
2400	train	0.1193	0.1160	-0.0033
2401	train	0.1027	0.1012	-0.0015
2402	train	0.1113	0.1131	0.0018
2403	test	0.1095	0.1108	0.0013
2404	train	0.0928	0.0996	0.0068
2405	train	0.0878	0.0959	0.0081
2406	test	0.0900	0.1012	0.0112
2407	train	0.0913	0.1039	0.0126
2408	train	0.0882	0.1029	0.0147
2409	train	0.0992	0.1059	0.0067
2410	train	0.0824	0.0822	-0.0002
2411	test	0.0880	0.0922	0.0042
2412	train	0.0946	0.0990	0.0044
2413	train	0.1213	0.1161	-0.0052
2414	train	0.1104	0.1064	-0.0040
2415	train	0.1115	0.1090	-0.0024
2416	train	0.1115	0.1117	0.0001
2417	train	0.1119	0.1135	0.0015
2418	train	0.1100	0.1169	0.0068
2419	test	0.1059	0.1013	-0.0045
2420	train	0.1009	0.0994	-0.0016
2421	test	0.0940	0.1024	0.0084
2422	train	0.0970	0.0899	-0.0071
2423	train	0.0983	0.1007	0.0024
2424	train	0.0732	0.0865	0.0133
2425	train	0.1059	0.1120	0.0061
2426	train	0.0862	0.1031	0.0168
2427	train	0.1027	0.1009	-0.0018
2428	train	0.1074	0.1039	-0.0035
2429	train	0.0954	0.0991	0.0038
2430	train	0.1083	0.1064	-0.0019
2431	train	0.0926	0.0931	0.0004
2432	train	0.0827	0.0801	-0.0026
2433	train	0.1071	0.1044	-0.0026
2434	train	0.0581	0.0639	0.0058
2435	train	0.1135	0.0963	-0.0173
2436	train	0.1133	0.1195	0.0063
2437	test	0.0676	0.0816	0.0139
2438	train	0.0711	0.0740	0.0029
2439	train	0.1113	0.1060	-0.0054
2440	train	0.0532	0.0555	0.0024
2441	train	0.1006	0.1046	0.0040
2442	train	0.0848	0.0916	0.0068
2443	train	0.1013	0.1042	0.0029
2444	test	0.1000	0.0900	-0.0100
2445	train	0.0987	0.0903	-0.0083
2446	train	0.0985	0.1049	0.0064
2447	train	0.1018	0.1026	0.0008
2448	train	0.1012	0.1016	0.0004
2449	train	0.0611	0.0723	0.0113
2450	train	0.1096	0.1215	0.0118
2451	train	0.1179	0.1220	0.0041
2452	train	0.1126	0.1223	0.0097
2453	train	0.0931	0.1061	0.0130
2454	train	0.1068	0.1195	0.0127
2455	train	0.1057	0.1174	0.0118
2456	train	0.0874	0.1084	0.0210
2457	train	0.0809	0.1044	0.0235
2458	train	0.0846	0.1091	0.0245
2459	train	0.0851	0.1107	0.0256
2460	train	0.0859	0.1103	0.0244
2461	train	0.0937	0.1139	0.0201
2462	train	0.0775	0.0910	0.0136
2463	train	0.0832	0.1005	0.0173
2464	train	0.0888	0.1063	0.0175
2465	test	0.1121	0.1262	0.0141
2466	train	0.1058	0.1153	0.0094
2467	train	0.1075	0.1185	0.0111
2468	test	0.1079	0.1216	0.0137
2469	train	0.1079	0.1236	0.0157
2470	train	0.1053	0.1248	0.0194
2471	train	0.1024	0.1113	0.0089
2472	train	0.0961	0.1083	0.0122
2473	train	0.0886	0.1090	0.0204
2474	train	0.0917	0.0992	0.0075
2475	train	0.0921	0.1085	0.0165
2476	train	0.0691	0.0952	0.0261
2477	train	0.1045	0.1194	0.0149
2478	train	0.0842	0.1101	0.0259
2479	train	0.0963	0.1075	0.0112
2480	train	0.1030	0.1083	0.0053
2481	train	0.0883	0.1048	0.0165
2482	train	0.1031	0.1122	0.0091
2483	train	0.0918	0.1040	0.0122
2484	test	0.0802	0.0887	0.0086
2485	test	0.1019	0.1121	0.0101
2486	train	0.0554	0.0723	0.0170
2487	test	0.1083	0.1029	-0.0054
2488	train	0.1084	0.1273	0.0190
2489	test	0.0653	0.0889	0.0236
2490	train	0.0686	0.0833	0.0147
2491	train	0.1075	0.1156	0.0081
2492	train	0.0511	0.0640	0.0129
2493	train	0.0939	0.1102	0.0163
2494	train	0.0779	0.0993	0.0214
2495	train	0.0959	0.1126	0.0167
2496	train	0.0965	0.0971	0.0006
2497	test	0.0958	0.0976	0.0018
2498	test	0.0948	0.1119	0.0172
2499	test	0.0967	0.1094	0.0126
2500	train	0.0960	0.1080	0.0120
2501	train	0.0532	0.0601	0.0069
2502	train	0.1088	0.1162	0.0073
2503	test	0.1175	0.1115	-0.0060
2504	train	0.1119	0.1081	-0.0038
2505	test	0.0962	0.0950	-0.0011
2506	train	0.1056	0.1052	-0.0004
2507	train	0.1070	0.1045	-0.0025
2508	train	0.0863	0.0968	0.0105
2509	train	0.0825	0.0912	0.0087
2510	train	0.0860	0.0943	0.0084
2511	train	0.0866	0.0937	0.0072
2512	train	0.0855	0.0989	0.0134
2513	train	0.0946	0.1027	0.0081
2514	train	0.0762	0.0782	0.0020
2515	test	0.0810	0.0850	0.0040
2516	train	0.0885	0.0994	0.0110
2517	train	0.1116	0.1249	0.0133
2518	train	0.1044	0.1078	0.0034
2519	train	0.1057	0.1105	0.0048
2520	test	0.1060	0.1141	0.0081
2521	train	0.1061	0.1166	0.0105
2522	test	0.1057	0.1105	0.0048
2523	train	0.1004	0.1018	0.0014
2524	train	0.0929	0.1016	0.0087
2525	train	0.0866	0.1011	0.0146
2526	train	0.0914	0.0920	0.0007
2527	train	0.0903	0.0983	0.0080
2528	train	0.0690	0.0868	0.0178
2529	test	0.1021	0.1073	0.0052
2530	train	0.0839	0.0969	0.0130
2531	test	0.0972	0.0971	-0.0001
2532	train	0.1022	0.0922	-0.0100
2533	train	0.0880	0.0934	0.0054
2534	test	0.1027	0.1000	-0.0027
2535	train	0.0888	0.0962	0.0073
2536	test	0.0794	0.0856	0.0063
2537	train	0.1005	0.1060	0.0055
2538	train	0.0551	0.0592	0.0041
2539	train	0.1074	0.0895	-0.0179
2540	train	0.1080	0.1175	0.0095
2541	train	0.0640	0.0789	0.0149
2542	train	0.0677	0.0735	0.0059
2543	test	0.1024	0.1067	0.0043
2544	train	0.0507	0.0508	0.0002
2545	train	0.0930	0.0982	0.0051
2546	train	0.0798	0.0869	0.0071
2547	train	0.0964	0.1034	0.0070
2548	train	0.0949	0.0839	-0.0110
2549	train	0.0946	0.0849	-0.0097
2550	train	0.0944	0.0991	0.0047
2551	train	0.0958	0.0949	-0.0009
2552	test	0.0947	0.0931	-0.0016
2553	train	0.0545	0.0422	-0.0123
2554	train	0.1248	0.1126	-0.0122
2555	train	0.1193	0.1119	-0.0074
2556	test	0.1017	0.0973	-0.0044
2557	train	0.1133	0.1088	-0.0044
2558	test	0.1150	0.1061	-0.0089
2559	test	0.0964	0.0946	-0.0018
2560	train	0.0893	0.0912	0.0019
2561	train	0.0936	0.0964	0.0028
2562	train	0.0942	0.0998	0.0056
2563	train	0.0934	0.0959	0.0025
2564	train	0.1040	0.0990	-0.0050
2565	test	0.0861	0.0772	-0.0088
2566	test	0.0922	0.0868	-0.0054
2567	train	0.0977	0.0943	-0.0034
2568	train	0.1121	0.1110	-0.0012
2569	test	0.1138	0.1017	-0.0122
2570	test	0.1152	0.1048	-0.0105
2571	test	0.1156	0.1071	-0.0086
2572	train	0.1157	0.1087	-0.0070
2573	train	0.1135	0.1127	-0.0008
2574	train	0.1100	0.1008	-0.0092
2575	test	0.1053	0.0959	-0.0094
2576	test	0.0981	0.0968	-0.0013
2577	train	0.1002	0.0850	-0.0151
2578	test	0.1020	0.0959	-0.0061
2579	train	0.0770	0.0818	0.0048
2580	test	0.1091	0.1073	-0.0019
2581	train	0.0906	0.0985	0.0079
2582	train	0.1055	0.0957	-0.0097
2583	train	0.1099	0.0943	-0.0157
2584	train	0.0972	0.0902	-0.0069
2585	train	0.1110	0.0989	-0.0120
2586	train	0.0944	0.0912	-0.0031
2587	train	0.0869	0.0754	-0.0115
2588	train	0.1097	0.0984	-0.0113
2589	train	0.0610	0.0601	-0.0008
2590	test	0.1149	0.0908	-0.0241
2591	train	0.1163	0.1137	-0.0026
2592	test	0.1169	0.1132	-0.0038
2593	train	0.0714	0.0765	0.0051
2594	train	0.0751	0.0725	-0.0026
2595	train	0.1161	0.1048	-0.0112
2596	train	0.0563	0.0518	-0.0046
2597	train	0.1041	0.0958	-0.0083
2598	train	0.0861	0.0858	-0.0002
2599	train	0.1037	0.1001	-0.0036
2600	train	0.1033	0.0848	-0.0185
2601	train	0.1029	0.0853	-0.0176
2602	test	0.1014	0.0997	-0.0018
2603	train	0.1029	0.0974	-0.0056
2604	train	0.1023	0.0962	-0.0061
2605	train	0.0646	0.0650	0.0004
2606	train	0.1092	0.1247	0.0156
2607	test	0.1134	0.1235	0.0101
2608	train	0.1080	0.1229	0.0149
2609	train	0.0893	0.1082	0.0189
2610	train	0.1042	0.1201	0.0158
2611	train	0.1067	0.1177	0.0111
2612	train	0.0891	0.1065	0.0174
2613	train	0.0777	0.1027	0.0250
2614	test	0.0832	0.1078	0.0246
2615	train	0.0830	0.1108	0.0278
2616	train	0.0841	0.1100	0.0258
2617	test	0.0956	0.1137	0.0180
2618	train	0.0785	0.0892	0.0107
2619	train	0.0852	0.0989	0.0136
2620	train	0.0898	0.1058	0.0160
2621	train	0.1088	0.1256	0.0168
2622	test	0.1068	0.1133	0.0065
2623	train	0.1085	0.1162	0.0077
2624	train	0.1089	0.1186	0.0097
2625	train	0.1091	0.1203	0.0113
2626	test	0.1029	0.1233	0.0203
2627	train	0.1041	0.1121	0.0080
2628	train	0.0978	0.1063	0.0085
2629	train	0.0893	0.1095	0.0202
2630	train	0.0895	0.0968	0.0073
2631	train	0.0907	0.1072	0.0166
2632	train	0.0673	0.0935	0.0262
2633	train	0.1060	0.1189	0.0129
2634	train	0.0849	0.1100	0.0251
2635	train	0.0973	0.1061	0.0088
2636	train	0.1010	0.1069	0.0060
2637	train	0.0887	0.1061	0.0174
2638	train	0.1020	0.1133	0.0113
2639	test	0.0909	0.1030	0.0121
2640	train	0.0811	0.0874	0.0063
2641	train	0.0978	0.1115	0.0137
2642	test	0.0538	0.0707	0.0169
2643	test	0.1054	0.1033	-0.0021
2644	test	0.1075	0.1279	0.0204
2645	train	0.0642	0.0884	0.0242
2646	test	0.0679	0.0810	0.0131
2647	train	0.1065	0.1162	0.0097
2648	train	0.0499	0.0624	0.0125
2649	train	0.0943	0.1080	0.0136
2650	train	0.0714	0.0986	0.0271
2651	train	0.0898	0.1111	0.0213
2652	train	0.0977	0.0965	-0.0012
2653	train	0.0980	0.0971	-0.0010
2654	train	0.0959	0.1120	0.0162
2655	train	0.0938	0.1095	0.0157
2656	test	0.0919	0.1086	0.0168
2657	train	0.0553	0.0756	0.0204
2658	train	0.1243	0.1200	-0.0043
2659	train	0.1184	0.1206	0.0022
2660	test	0.0990	0.1039	0.0049
2661	train	0.1146	0.1176	0.0030
2662	train	0.1170	0.1156	-0.0014
2663	train	0.1002	0.1048	0.0047
2664	train	0.0882	0.1004	0.0123
2665	train	0.0935	0.1058	0.0123
2666	train	0.0935	0.1051	0.0116
2667	train	0.0965	0.1064	0.0099
2668	train	0.1066	0.1096	0.0030
2669	train	0.0898	0.0866	-0.0032
2670	train	0.0950	0.0972	0.0022
2671	test	0.0987	0.1041	0.0054
2672	train	0.1091	0.1236	0.0145
2673	train	0.1172	0.1121	-0.0051
2674	test	0.1199	0.1179	-0.0020
2675	train	0.1203	0.1182	-0.0021
2676	train	0.1202	0.1205	0.0003
2677	train	0.1126	0.1190	0.0063
2678	train	0.1155	0.1070	-0.0085
2679	train	0.1075	0.1052	-0.0023
2680	train	0.0994	0.1076	0.0083
2681	train	0.1010	0.0952	-0.0058
2682	test	0.1023	0.1039	0.0016
2683	test	0.0777	0.0915	0.0138
2684	test	0.1122	0.1180	0.0058
2685	test	0.0937	0.1084	0.0147
2686	train	0.1055	0.1077	0.0023
2687	train	0.1096	0.1071	-0.0025
2688	train	0.0962	0.1051	0.0089
2689	train	0.1110	0.1121	0.0011
2690	test	0.0968	0.1004	0.0036
2691	test	0.0907	0.0868	-0.0038
2692	train	0.1090	0.1107	0.0017
2693	train	0.0610	0.0680	0.0070
2694	train	0.1160	0.1012	-0.0148
2695	train	0.1158	0.1229	0.0072
2696	train	0.1187	0.1201	0.0014
2697	train	0.0743	0.0861	0.0118
2698	train	0.0762	0.0789	0.0027
2699	train	0.1159	0.1115	-0.0044
2700	train	0.0574	0.0596	0.0022
2701	train	0.1022	0.1102	0.0080
2702	train	0.0847	0.0964	0.0117
2703	train	0.1063	0.1100	0.0037
2704	train	0.1080	0.0950	-0.0130
2705	train	0.1073	0.0954	-0.0119
2706	train	0.1044	0.1111	0.0066
2707	train	0.1039	0.1081	0.0042
2708	train	0.1014	0.1067	0.0053
2709	train	0.0649	0.0772	0.0124
2710	train	0.1090	0.1115	0.0024
2711	train	0.1053	0.1080	0.0027
2712	test	0.0842	0.0959	0.0117
2713	train	0.1020	0.1045	0.0025
2714	train	0.1065	0.1023	-0.0042
2715	train	0.0878	0.0925	0.0047
2716	train	0.0768	0.0881	0.0113
2717	test	0.0814	0.0919	0.0105
2718	train	0.0801	0.0929	0.0128
2719	train	0.0878	0.0968	0.0090
2720	train	0.0942	0.0975	0.0033
2721	train	0.0760	0.0742	-0.0018
2722	test	0.0847	0.0886	0.0039
2723	train	0.0822	0.0951	0.0129
2724	train	0.1103	0.1153	0.0049
2725	train	0.1056	0.1032	-0.0025
2726	test	0.1075	0.1063	-0.0012
2727	train	0.1068	0.1096	0.0029
2728	train	0.1066	0.1120	0.0054
2729	train	0.0994	0.1097	0.0103
2730	train	0.1031	0.0983	-0.0047
2731	train	0.0972	0.0964	-0.0008
2732	train	0.0890	0.0987	0.0097
2733	train	0.0938	0.0867	-0.0071
2734	train	0.0902	0.0948	0.0046
2735	train	0.0722	0.0827	0.0104
2736	test	0.1060	0.1045	-0.0015
2737	test	0.0843	0.0950	0.0107
2738	train	0.0906	0.0948	0.0042
2739	train	0.0961	0.0975	0.0014
2740	train	0.0833	0.0922	0.0089
2741	train	0.0951	0.0993	0.0041
2742	train	0.0862	0.0922	0.0060
2743	train	0.0804	0.0787	-0.0017
2744	train	0.0938	0.1019	0.0081
2745	train	0.0535	0.0557	0.0021
2746	test	0.1028	0.0879	-0.0149
2747	train	0.1077	0.1141	0.0064
2748	train	0.1077	0.1116	0.0039
2749	test	0.0689	0.0741	0.0052
2750	train	0.0684	0.0701	0.0016
2751	train	0.0996	0.1028	0.0033
2752	train	0.0504	0.0473	-0.0031
2753	train	0.0879	0.0973	0.0094
2754	train	0.0720	0.0845	0.0125
2755	train	0.0922	0.1013	0.0091
2756	test	0.0958	0.0816	-0.0142
2757	train	0.0960	0.0824	-0.0136
2758	train	0.0932	0.0981	0.0050
2759	train	0.0901	0.0953	0.0052
2760	train	0.0895	0.0941	0.0046
2761	train	0.0487	0.0694	0.0207
2762	test	0.1319	0.1221	-0.0098
2763	train	0.1244	0.1221	-0.0024
2764	train	0.1004	0.1066	0.0062
2765	test	0.1184	0.1192	0.0008
2766	train	0.1164	0.1179	0.0016
2767	train	0.1001	0.1069	0.0068
2768	train	0.0898	0.1022	0.0124
2769	test	0.0944	0.1064	0.0120
2770	train	0.0945	0.1079	0.0134
2771	train	0.0944	0.1087	0.0143
2772	train	0.1048	0.1124	0.0076
2773	test	0.0883	0.0893	0.0010
2774	train	0.0957	0.0993	0.0036
2775	train	0.1009	0.1059	0.0050
2776	test	0.1197	0.1260	0.0063
2777	train	0.1195	0.1138	-0.0056
2778	test	0.1215	0.1163	-0.0051
2779	train	0.1218	0.1192	-0.0026
2780	train	0.1220	0.1214	-0.0006
2781	train	0.1163	0.1202	0.0038
2782	test	0.1152	0.1084	-0.0069
2783	train	0.1044	0.1074	0.0030
2784	train	0.0970	0.1100	0.0130
2785	test	0.1014	0.0977	-0.0037
2786	test	0.1017	0.1061	0.0045
2787	train	0.0773	0.0940	0.0167
2788	train	0.1156	0.1197	0.0042
2789	test	0.0939	0.1102	0.0163
2790	train	0.1092	0.1106	0.0014
2791	test	0.1126	0.1128	0.0002
2792	train	0.0974	0.1090	0.0116
2793	train	0.1159	0.1155	-0.0003
2794	train	0.0983	0.1026	0.0043
2795	train	0.0896	0.0916	0.0020
2796	test	0.1084	0.1146	0.0062
2797	train	0.0618	0.0702	0.0084
2798	train	0.1199	0.1035	-0.0164
2799	train	0.1193	0.1243	0.0050
2800	train	0.1218	0.1220	0.0001
2801	train	0.0727	0.0890	0.0163
2802	test	0.0762	0.0803	0.0041
2803	train	0.1191	0.1130	-0.0061
2804	train	0.0569	0.0619	0.0049
2805	train	0.1027	0.1139	0.0112
2806	train	0.0855	0.1003	0.0148
2807	train	0.1029	0.1127	0.0097
2808	train	0.1074	0.0971	-0.0103
2809	train	0.1066	0.0978	-0.0088
2810	train	0.1054	0.1138	0.0084
2811	train	0.1059	0.1103	0.0043
2812	train	0.1036	0.1089	0.0053
2813	train	0.0649	0.0786	0.0137
2814	train	0.1338	0.1167	-0.0172
2815	train	0.1273	0.1174	-0.0099
2816	train	0.1062	0.1006	-0.0056
2817	test	0.1212	0.1144	-0.0068
2818	train	0.1232	0.1117	-0.0115
2819	train	0.1053	0.1033	-0.0019
2820	train	0.0949	0.0990	0.0040
2821	train	0.1002	0.1018	0.0016
2822	train	0.1004	0.1017	0.0013
2823	test	0.1003	0.1054	0.0052
2824	train	0.1104	0.1093	-0.0010
2825	train	0.0946	0.0850	-0.0096
2826	train	0.1008	0.0919	-0.0089
2827	train	0.1059	0.1022	-0.0038
2828	train	0.1134	0.1227	0.0093
2829	train	0.1229	0.1105	-0.0125
2830	train	0.1246	0.1160	-0.0086
2831	train	0.1249	0.1188	-0.0060
2832	train	0.1249	0.1210	-0.0039
2833	train	0.1197	0.1186	-0.0012
2834	train	0.1185	0.1094	-0.0091
2835	train	0.1095	0.1032	-0.0063
2836	train	0.1061	0.1037	-0.0024
2837	test	0.1071	0.0943	-0.0128
2838	train	0.1073	0.1008	-0.0065
2839	train	0.0819	0.0892	0.0073
2840	train	0.1157	0.1147	-0.0009
2841	train	0.0977	0.1049	0.0073
2842	train	0.1126	0.1029	-0.0097
2843	test	0.1172	0.0978	-0.0194
2844	train	0.1044	0.0974	-0.0070
2845	train	0.1187	0.1067	-0.0120
2846	train	0.0984	0.1012	0.0028
2847	test	0.0937	0.0837	-0.0099
2848	train	0.1149	0.1065	-0.0084
2849	train	0.0652	0.0663	0.0010
2850	train	0.1231	0.0975	-0.0256
2851	train	0.1220	0.1240	0.0020
2852	train	0.1243	0.1216	-0.0027
2853	test	0.0767	0.0856	0.0088
2854	train	0.0796	0.0798	0.0002
2855	train	0.1208	0.1128	-0.0080
2856	train	0.0597	0.0579	-0.0018
2857	train	0.1090	0.1027	-0.0063
2858	train	0.0907	0.0929	0.0021
2859	train	0.1075	0.1084	0.0010
2860	train	0.1117	0.0914	-0.0203
2861	test	0.1108	0.0921	-0.0187
2862	train	0.1101	0.1083	-0.0018
2863	train	0.1115	0.1055	-0.0060
2864	train	0.1098	0.1041	-0.0057
2865	train	0.0746	0.0701	-0.0045
2866	train	0.1249	0.1107	-0.0141
2867	test	0.1153	0.1113	-0.0039
2868	train	0.0980	0.0946	-0.0034
2869	train	0.1150	0.1086	-0.0064
2870	train	0.1166	0.1072	-0.0094
2871	train	0.0993	0.0983	-0.0009
2872	train	0.0851	0.0936	0.0086
2873	train	0.0937	0.0974	0.0037
2874	train	0.0924	0.0977	0.0052
2875	test	0.0988	0.1005	0.0017
2876	test	0.1065	0.1043	-0.0021
2877	train	0.0878	0.0806	-0.0072
2878	train	0.0956	0.0902	-0.0054
2879	train	0.0916	0.0974	0.0058
2880	train	0.1214	0.1181	-0.0033
2881	train	0.1168	0.1055	-0.0113
2882	train	0.1187	0.1087	-0.0099
2883	test	0.1179	0.1121	-0.0058
2884	train	0.1200	0.1145	-0.0055
2885	train	0.1154	0.1120	-0.0033
2886	train	0.1130	0.1012	-0.0119
2887	train	0.1101	0.0989	-0.0112
2888	train	0.1007	0.0991	-0.0016
2889	test	0.0980	0.0894	-0.0085
2890	train	0.0999	0.0972	-0.0027
2891	train	0.0809	0.0853	0.0043
2892	train	0.1163	0.1098	-0.0065
2893	train	0.0930	0.0999	0.0069
2894	train	0.1047	0.0988	-0.0059
2895	test	0.1106	0.0985	-0.0121
2896	train	0.0909	0.0959	0.0050
2897	train	0.1111	0.1028	-0.0083
2898	test	0.0961	0.0953	-0.0008
2899	train	0.0879	0.0816	-0.0063
2900	train	0.1086	0.1035	-0.0052
2901	train	0.0586	0.0615	0.0029
2902	train	0.1160	0.0927	-0.0233
2903	train	0.1176	0.1168	-0.0008
2904	train	0.1187	0.1145	-0.0042
2905	train	0.0797	0.0807	0.0010
2906	train	0.0764	0.0727	-0.0037
2907	train	0.1184	0.1055	-0.0129
2908	train	0.0575	0.0531	-0.0044
2909	train	0.0944	0.1008	0.0064
2910	train	0.0843	0.0893	0.0050
2911	train	0.1053	0.1031	-0.0022
2912	test	0.1045	0.0870	-0.0175
2913	train	0.1067	0.0876	-0.0191
2914	train	0.1034	0.1027	-0.0007
2915	train	0.0982	0.0994	0.0012
2916	train	0.0960	0.0977	0.0017
2917	train	0.0604	0.0483	-0.0121
2918	train	0.1255	0.1141	-0.0113
2919	test	0.1207	0.1143	-0.0063
2920	train	0.1014	0.0985	-0.0028
2921	train	0.1158	0.1111	-0.0047
2922	train	0.1205	0.1090	-0.0115
2923	train	0.1036	0.0983	-0.0053
2924	train	0.0902	0.0939	0.0037
2925	train	0.0987	0.0977	-0.0010
2926	train	0.0986	0.0985	-0.0001
2927	train	0.0980	0.0999	0.0019
2928	train	0.1089	0.1032	-0.0058
2929	train	0.0930	0.0800	-0.0129
2930	train	0.0986	0.0892	-0.0095
2931	train	0.1005	0.0976	-0.0029
2932	train	0.1076	0.1171	0.0096
2933	train	0.1181	0.1056	-0.0125
2934	train	0.1187	0.1085	-0.0102
2935	train	0.1196	0.1118	-0.0077
2936	train	0.1200	0.1141	-0.0059
2937	test	0.1158	0.1125	-0.0033
2938	test	0.1139	0.1006	-0.0133
2939	train	0.1076	0.0987	-0.0088
2940	train	0.1005	0.1011	0.0006
2941	train	0.1028	0.0888	-0.0140
2942	train	0.1049	0.0974	-0.0075
2943	train	0.0800	0.0849	0.0049
2944	train	0.1123	0.1115	-0.0008
2945	train	0.0955	0.1019	0.0064
2946	train	0.1076	0.1014	-0.0062
2947	train	0.1130	0.1003	-0.0127
2948	train	0.1001	0.0986	-0.0015
2949	train	0.1105	0.1057	-0.0048
2950	train	0.0979	0.0942	-0.0037
2951	train	0.0926	0.0804	-0.0122
2952	train	0.1130	0.1042	-0.0088
2953	train	0.0639	0.0614	-0.0024
2954	train	0.1191	0.0946	-0.0245
2955	train	0.1197	0.1165	-0.0032
2956	train	0.1195	0.1137	-0.0058
2957	train	0.0749	0.0796	0.0048
2958	train	0.0783	0.0725	-0.0058
2959	train	0.1174	0.1051	-0.0123
2960	train	0.0581	0.0531	-0.0050
2961	train	0.1057	0.1037	-0.0021
2962	test	0.0897	0.0900	0.0003
2963	train	0.1038	0.1037	-0.0001
2964	train	0.1103	0.0884	-0.0219
2965	train	0.1091	0.0889	-0.0202
2966	train	0.1081	0.1047	-0.0034
2967	train	0.1070	0.1017	-0.0053
2968	train	0.1054	0.1003	-0.0052
2969	train	0.0700	0.0710	0.0010
2970	train	0.1294	0.1208	-0.0087
2971	train	0.1243	0.1212	-0.0031
2972	train	0.1040	0.1047	0.0007
2973	train	0.1187	0.1180	-0.0008
2974	train	0.1216	0.1149	-0.0067
2975	train	0.1035	0.1064	0.0029
2976	test	0.0934	0.1023	0.0089
2977	train	0.0986	0.1055	0.0069
2978	test	0.0988	0.1058	0.0071
2979	train	0.0999	0.1080	0.0081
2980	train	0.1091	0.1114	0.0022
2981	test	0.0930	0.0879	-0.0051
2982	train	0.0997	0.0949	-0.0048
2983	test	0.1035	0.1056	0.0021
2984	train	0.1087	0.1250	0.0163
2985	train	0.1208	0.1137	-0.0071
2986	train	0.1222	0.1185	-0.0037
2987	train	0.1224	0.1218	-0.0006
2988	train	0.1226	0.1241	0.0015
2989	test	0.1172	0.1220	0.0048
2990	train	0.1166	0.1116	-0.0051
2991	train	0.1127	0.1062	-0.0065
2992	test	0.1047	0.1070	0.0022
2993	train	0.1055	0.0966	-0.0089
2994	train	0.1061	0.1046	-0.0015
2995	train	0.0809	0.0924	0.0115
2996	train	0.1133	0.1178	0.0045
2997	train	0.0967	0.1083	0.0115
2998	train	0.1090	0.1051	-0.0039
2999	train	0.1147	0.0995	-0.0152
3000	train	0.1022	0.1004	-0.0018
3001	train	0.1147	0.1089	-0.0058
3002	test	0.0978	0.1035	0.0056
3003	train	0.0923	0.0851	-0.0072
3004	train	0.1147	0.1084	-0.0063
3005	train	0.0646	0.0695	0.0049
3006	train	0.1201	0.1008	-0.0193
3007	train	0.1192	0.1267	0.0074
3008	test	0.1212	0.1237	0.0025
3009	test	0.0759	0.0877	0.0117
3010	train	0.0791	0.0825	0.0034
3011	test	0.1201	0.1153	-0.0048
3012	train	0.0591	0.0612	0.0020
3013	train	0.1070	0.1058	-0.0011
3014	test	0.0882	0.0948	0.0066
3015	train	0.1063	0.1105	0.0042
3016	train	0.1094	0.0945	-0.0149
3017	train	0.1094	0.0950	-0.0145
3018	train	0.1074	0.1104	0.0030
3019	train	0.1082	0.1078	-0.0004
3020	train	0.1071	0.1065	-0.0006
3021	train	0.0714	0.0595	-0.0119
3022	train	0.1160	0.1222	0.0061
3023	train	0.1315	0.1191	-0.0124
3024	train	0.1240	0.1196	-0.0043
3025	train	0.0996	0.1031	0.0034
3026	train	0.1180	0.1169	-0.0011
3027	train	0.1163	0.1151	-0.0011
3028	test	0.0994	0.1063	0.0069
3029	test	0.0890	0.1019	0.0129
3030	train	0.0941	0.1060	0.0120
3031	train	0.0943	0.1068	0.0126
3032	train	0.0956	0.1100	0.0144
3033	train	0.1071	0.1136	0.0066
3034	train	0.0882	0.0888	0.0005
3035	train	0.0944	0.0969	0.0025
3036	test	0.0944	0.0969	0.0025
3037	train	0.1001	0.1052	0.0051
3038	train	0.1216	0.1245	0.0029
3039	train	0.1189	0.1132	-0.0057
3040	train	0.1210	0.1165	-0.0045
3041	train	0.1215	0.1196	-0.0019
3042	train	0.1215	0.1217	0.0002
3043	train	0.1153	0.1211	0.0057
3044	train	0.1150	0.1091	-0.0058
3045	train	0.1080	0.1063	-0.0016
3046	train	0.0998	0.1068	0.0070
3047	train	0.1009	0.0968	-0.0041
3048	test	0.1017	0.1054	0.0038
3049	test	0.0764	0.0930	0.0166
3050	train	0.1157	0.1174	0.0018
3051	train	0.0934	0.1078	0.0144
3052	train	0.1079	0.1055	-0.0024
3053	train	0.1134	0.1089	-0.0045
3054	train	0.1134	0.1089	-0.0045
3055	train	0.0974	0.1027	0.0054
3056	train	0.1149	0.1100	-0.0049
3057	test	0.0985	0.1022	0.0036
3058	test	0.0903	0.0878	-0.0025
3059	train	0.1091	0.1102	0.0011
3060	train	0.0608	0.0698	0.0090
3061	train	0.1195	0.1007	-0.0188
3062	train	0.1209	0.1266	0.0057
3063	train	0.1206	0.1191	-0.0015
3064	train	0.1206	0.1191	-0.0015
3065	train	0.0739	0.0885	0.0146
3066	train	0.0766	0.0862	0.0096
3067	train	0.0766	0.0862	0.0096
3068	train	0.0753	0.0808	0.0055
3069	train	0.1178	0.1105	-0.0073
3070	test	0.1178	0.1105	-0.0073
3071	train	0.0558	0.0599	0.0041
3072	train	0.0558	0.0599	0.0041
3073	train	0.1044	0.1079	0.0035
3074	test	0.0846	0.0968	0.0122
3075	train	0.1077	0.1103	0.0026
3076	test	0.1077	0.0948	-0.0129
3077	train	0.1069	0.0954	-0.0114
3078	train	0.1063	0.1100	0.0037
3079	train	0.1059	0.1071	0.0013
3080	train	0.1046	0.1056	0.0010
3081	train	0.0656	0.0580	-0.0076
3082	train	0.0862	0.0845	-0.0017
3083	train	0.0894	0.0911	0.0017
3084	train	0.0799	0.0756	-0.0044
3085	train	0.0571	0.0598	0.0027
3086	train	0.1067	0.1113	0.0045
3087	train	0.1199	0.1279	0.0080
3088	train	0.1046	0.1051	0.0005
3089	train	0.1090	0.1047	-0.0043
3090	train	0.0946	0.0957	0.0011
3091	train	0.0819	0.0842	0.0024
3092	train	0.0851	0.0909	0.0059
3093	train	0.1046	0.1051	0.0005
3094	train	0.0626	0.0723	0.0097
3095	train	0.0946	0.0906	-0.0039
3096	train	0.0938	0.0899	-0.0039
3097	train	0.0941	0.0907	-0.0035
3098	train	0.1073	0.1000	-0.0074
3099	train	0.1022	0.0982	-0.0040
3100	train	0.0978	0.1008	0.0030
3101	train	0.1094	0.1058	-0.0036
3102	train	0.1119	0.0993	-0.0127
3103	train	0.1123	0.1060	-0.0063
3104	train	0.1128	0.1154	0.0026
3105	train	0.1039	0.0934	-0.0105
3106	train	0.1020	0.0949	-0.0071
3107	train	0.0943	0.0914	-0.0029
3108	train	0.0862	0.0845	-0.0017
3109	train	0.0894	0.0911	0.0017
3110	train	0.0799	0.0756	-0.0044
3111	train	0.0571	0.0598	0.0027
3112	train	0.1067	0.1113	0.0045
3113	train	0.0602	0.0571	-0.0031
3114	train	0.0506	0.0429	-0.0076
3115	train	0.0359	0.0364	0.0005
3116	train	0.0819	0.0892	0.0073
3117	train	0.0527	0.0570	0.0043
3118	train	0.0978	0.1008	0.0030
3119	train	0.0862	0.0845	-0.0017
3120	train	0.0894	0.0911	0.0017
