# Supplementary material for: Band Gap and Reorganization Energy Prediction of Conducting Polymers by the Integration of Machine Learning and Density Functional Theory
Source: J Chem Inf Model. 2025 May 28;65(11):5360–9. doi: 10.1021/acs.jcim.5c00345 (PMC12152970; doi:10.1021/acs.jcim.5c00345)
Supplement: Supplementary file 3 [file ci5c00345_si_003.zip › ML_SI/Band_M6_model_report.txt]

********************************************************************************

Report for Numeric Model kpls_radial_35

********************************************************************************

Ranking score = 0.899779

     Training Set              Test Set
    S.D.       R^2         RMSE        Q^2
   0.0071    0.8996       0.0070     0.9000

Optimum number of factors = 7

  ID	Set	Y(Obs)	Y(Pred)	Error
1	train	0.1380	0.1190	-0.0190
2	train	0.1323	0.1266	-0.0056
3	train	0.0921	0.1168	0.0247
4	train	0.1214	0.1166	-0.0048
5	train	0.1102	0.1158	0.0056
6	train	0.0866	0.0857	-0.0009
7	train	0.0786	0.0819	0.0033
8	train	0.0832	0.0825	-0.0007
9	train	0.0833	0.0779	-0.0055
10	train	0.0845	0.0870	0.0025
11	train	0.0935	0.0909	-0.0025
12	test	0.0707	0.0681	-0.0026
13	train	0.0812	0.0864	0.0051
14	train	0.0865	0.0982	0.0117
15	train	0.1249	0.1144	-0.0105
16	train	0.1117	0.0982	-0.0135
17	test	0.1151	0.1091	-0.0059
18	train	0.1154	0.1107	-0.0047
19	train	0.1162	0.1107	-0.0055
20	train	0.1056	0.1013	-0.0043
21	train	0.1022	0.0981	-0.0041
22	train	0.0924	0.0890	-0.0035
23	train	0.0833	0.0821	-0.0011
24	train	0.0884	0.0928	0.0044
25	train	0.0775	0.0878	0.0102
26	train	0.0600	0.0768	0.0168
27	train	0.1178	0.1145	-0.0033
28	train	0.1063	0.1044	-0.0019
29	train	0.1086	0.1096	0.0010
30	train	0.1156	0.1156	0.0000
31	train	0.0838	0.0905	0.0067
32	train	0.1121	0.1139	0.0018
33	train	0.1061	0.1073	0.0012
34	test	0.0794	0.0951	0.0157
35	train	0.0955	0.1036	0.0081
36	train	0.0649	0.0617	-0.0032
37	train	0.1230	0.1102	-0.0128
38	train	0.1165	0.1096	-0.0069
39	train	0.1123	0.1066	-0.0056
40	train	0.0611	0.0740	0.0130
41	train	0.0813	0.0849	0.0036
42	test	0.1018	0.1001	-0.0017
43	train	0.0513	0.0547	0.0033
44	train	0.0930	0.0971	0.0041
45	train	0.0747	0.0768	0.0020
46	train	0.0979	0.0997	0.0018
47	train	0.0935	0.0974	0.0040
48	train	0.0918	0.0906	-0.0012
49	train	0.1112	0.1064	-0.0048
50	train	0.1102	0.1035	-0.0066
51	train	0.1063	0.1067	0.0004
52	test	0.0516	0.0645	0.0129
53	train	0.1289	0.1110	-0.0179
54	test	0.1212	0.1228	0.0016
55	train	0.0763	0.1056	0.0293
56	train	0.1124	0.1105	-0.0018
57	train	0.1031	0.1087	0.0056
58	train	0.0806	0.0803	-0.0003
59	train	0.0636	0.0698	0.0062
60	train	0.0742	0.0744	0.0002
61	train	0.0707	0.0702	-0.0005
62	train	0.0820	0.0793	-0.0027
63	train	0.0872	0.0856	-0.0016
64	test	0.0636	0.0665	0.0029
65	train	0.0775	0.0833	0.0058
66	train	0.0770	0.0994	0.0224
67	train	0.1243	0.1078	-0.0165
68	train	0.1123	0.0994	-0.0128
69	train	0.1172	0.1122	-0.0050
70	train	0.1182	0.1155	-0.0027
71	train	0.1167	0.1155	-0.0012
72	train	0.1002	0.0979	-0.0024
73	train	0.1046	0.0958	-0.0088
74	train	0.0897	0.0882	-0.0015
75	test	0.0769	0.0810	0.0041
76	train	0.0803	0.0795	-0.0007
77	train	0.0691	0.0737	0.0046
78	train	0.0466	0.0564	0.0098
79	train	0.1120	0.1030	-0.0090
80	train	0.1004	0.0950	-0.0053
81	train	0.0989	0.1039	0.0050
82	train	0.1102	0.1131	0.0029
83	train	0.0758	0.0833	0.0075
84	train	0.1046	0.1048	0.0002
85	train	0.1023	0.1095	0.0072
86	train	0.0749	0.0836	0.0087
87	train	0.0890	0.0977	0.0087
88	train	0.0526	0.0545	0.0019
89	train	0.1140	0.1065	-0.0074
90	train	0.1224	0.1098	-0.0126
91	train	0.1319	0.1083	-0.0236
92	train	0.0517	0.0566	0.0049
93	train	0.0769	0.0785	0.0016
94	train	0.1038	0.0992	-0.0047
95	train	0.0376	0.0391	0.0015
96	train	0.0858	0.0893	0.0035
97	train	0.0577	0.0636	0.0059
98	train	0.0898	0.0914	0.0016
99	train	0.0872	0.0859	-0.0013
100	train	0.0869	0.0801	-0.0068
101	test	0.1030	0.0971	-0.0059
102	train	0.1004	0.1015	0.0011
103	train	0.0960	0.1014	0.0054
104	train	0.0420	0.0558	0.0138
105	train	0.1533	0.1305	-0.0228
106	train	0.1456	0.1428	-0.0028
107	train	0.1016	0.1250	0.0234
108	train	0.1328	0.1286	-0.0042
109	train	0.1213	0.1240	0.0028
110	train	0.0962	0.0920	-0.0042
111	train	0.0870	0.0869	0.0000
112	train	0.0933	0.0910	-0.0022
113	train	0.0926	0.0881	-0.0045
114	train	0.0931	0.0919	-0.0011
115	train	0.1014	0.0975	-0.0039
116	train	0.0792	0.0815	0.0022
117	test	0.0908	0.0940	0.0032
118	train	0.0963	0.1088	0.0125
119	train	0.1308	0.1193	-0.0116
120	train	0.1224	0.1088	-0.0136
121	train	0.1257	0.1186	-0.0071
122	train	0.1262	0.1203	-0.0059
123	train	0.1260	0.1203	-0.0056
124	train	0.1159	0.1099	-0.0059
125	train	0.1110	0.1066	-0.0044
126	train	0.1024	0.0975	-0.0049
127	train	0.0932	0.0959	0.0027
128	train	0.0978	0.0933	-0.0044
129	train	0.0872	0.0850	-0.0022
130	train	0.0691	0.0700	0.0009
131	test	0.1269	0.1194	-0.0075
132	train	0.1180	0.1123	-0.0057
133	train	0.1179	0.1199	0.0020
134	train	0.1249	0.1269	0.0020
135	train	0.0925	0.0958	0.0033
136	train	0.1212	0.1204	-0.0009
137	train	0.1128	0.1195	0.0068
138	train	0.0882	0.0932	0.0050
139	train	0.1056	0.1112	0.0056
140	test	0.0729	0.0698	-0.0031
141	train	0.1345	0.1251	-0.0093
142	train	0.1218	0.1152	-0.0066
143	train	0.1220	0.1129	-0.0090
144	train	0.0687	0.0706	0.0019
145	train	0.0896	0.0908	0.0011
146	test	0.1034	0.1063	0.0029
147	train	0.0565	0.0569	0.0005
148	train	0.1017	0.1025	0.0007
149	train	0.0824	0.0809	-0.0016
150	test	0.1070	0.1030	-0.0040
151	train	0.1012	0.1020	0.0008
152	train	0.0992	0.0962	-0.0030
153	train	0.1204	0.1139	-0.0065
154	train	0.1205	0.1179	-0.0026
155	train	0.1167	0.1199	0.0032
156	test	0.0634	0.0719	0.0085
157	train	0.0828	0.0776	-0.0052
158	train	0.0812	0.0894	0.0082
159	train	0.0583	0.0716	0.0133
160	train	0.0792	0.0839	0.0047
161	train	0.0841	0.0926	0.0085
162	train	0.0624	0.0504	-0.0119
163	test	0.0492	0.0465	-0.0027
164	train	0.0527	0.0491	-0.0036
165	train	0.0507	0.0498	-0.0009
166	train	0.0576	0.0541	-0.0035
167	train	0.0649	0.0615	-0.0034
168	train	0.0494	0.0468	-0.0026
169	train	0.0587	0.0496	-0.0091
170	test	0.0601	0.0694	0.0093
171	train	0.0855	0.0728	-0.0126
172	train	0.0802	0.0694	-0.0108
173	train	0.0819	0.0780	-0.0039
174	train	0.0822	0.0803	-0.0019
175	train	0.0824	0.0803	-0.0022
176	train	0.0738	0.0702	-0.0036
177	train	0.0779	0.0706	-0.0073
178	train	0.0683	0.0582	-0.0101
179	train	0.0582	0.0557	-0.0025
180	train	0.0602	0.0566	-0.0035
181	test	0.0506	0.0428	-0.0078
182	train	0.0359	0.0266	-0.0092
183	train	0.0819	0.0770	-0.0049
184	train	0.0527	0.0491	-0.0036
185	test	0.0807	0.0708	-0.0099
186	train	0.0756	0.0788	0.0033
187	train	0.0798	0.0811	0.0012
188	train	0.0647	0.0623	-0.0024
189	train	0.0796	0.0795	-0.0001
190	train	0.0756	0.0736	-0.0020
191	train	0.0609	0.0537	-0.0072
192	train	0.0617	0.0629	0.0012
193	train	0.0395	0.0354	-0.0041
194	train	0.0796	0.0824	0.0028
195	train	0.0815	0.0820	0.0005
196	train	0.0829	0.0806	-0.0023
197	train	0.0376	0.0326	-0.0050
198	train	0.0558	0.0513	-0.0045
199	train	0.0828	0.0713	-0.0114
200	train	0.0314	0.0183	-0.0131
201	train	0.0703	0.0682	-0.0021
202	test	0.0370	0.0357	-0.0013
203	train	0.0598	0.0563	-0.0035
204	train	0.0719	0.0658	-0.0061
205	train	0.0730	0.0627	-0.0104
206	train	0.0790	0.0771	-0.0018
207	train	0.0745	0.0761	0.0016
208	train	0.0719	0.0718	-0.0001
209	train	0.0299	0.0306	0.0007
210	train	0.1244	0.1113	-0.0131
211	train	0.1194	0.1239	0.0045
212	train	0.0872	0.1058	0.0186
213	train	0.1109	0.1156	0.0046
214	train	0.1071	0.1102	0.0030
215	train	0.0834	0.0812	-0.0022
216	train	0.0748	0.0740	-0.0008
217	train	0.0758	0.0806	0.0049
218	train	0.0764	0.0797	0.0033
219	train	0.0791	0.0830	0.0039
220	train	0.0858	0.0902	0.0045
221	train	0.0694	0.0736	0.0042
222	train	0.0783	0.0815	0.0032
223	train	0.0830	0.0989	0.0159
224	train	0.1175	0.1037	-0.0138
225	train	0.1053	0.0989	-0.0064
226	train	0.1079	0.1089	0.0010
227	train	0.1085	0.1090	0.0005
228	test	0.1088	0.1090	0.0001
229	train	0.0994	0.1021	0.0027
230	train	0.0985	0.1002	0.0017
231	train	0.0893	0.0877	-0.0015
232	train	0.0806	0.0857	0.0050
233	train	0.0845	0.0827	-0.0018
234	train	0.0742	0.0722	-0.0020
235	train	0.0544	0.0527	-0.0017
236	train	0.1057	0.1108	0.0051
237	train	0.1002	0.1004	0.0002
238	train	0.1041	0.1070	0.0029
239	test	0.1116	0.1131	0.0015
240	train	0.0856	0.0905	0.0049
241	train	0.1092	0.1113	0.0021
242	train	0.1025	0.1054	0.0029
243	train	0.0803	0.0821	0.0018
244	train	0.0870	0.0966	0.0096
245	train	0.0590	0.0610	0.0020
246	train	0.1136	0.1131	-0.0006
247	train	0.1100	0.1117	0.0017
248	train	0.1107	0.1099	-0.0008
249	train	0.0554	0.0568	0.0014
250	test	0.0757	0.0804	0.0047
251	train	0.1024	0.1020	-0.0004
252	train	0.0466	0.0447	-0.0019
253	train	0.0950	0.0972	0.0022
254	train	0.0676	0.0661	-0.0015
255	train	0.0910	0.0889	-0.0021
256	train	0.0900	0.0916	0.0017
257	train	0.0891	0.0872	-0.0019
258	train	0.1048	0.1054	0.0006
259	train	0.1041	0.1064	0.0023
260	train	0.1009	0.1048	0.0039
261	train	0.0496	0.0557	0.0062
262	train	0.1167	0.1119	-0.0048
263	train	0.1136	0.1254	0.0118
264	train	0.0903	0.1062	0.0159
265	train	0.1061	0.1236	0.0175
266	train	0.1075	0.1086	0.0011
267	train	0.0836	0.0751	-0.0085
268	train	0.0754	0.0688	-0.0065
269	train	0.0766	0.0752	-0.0014
270	train	0.0764	0.0744	-0.0020
271	train	0.0795	0.0782	-0.0012
272	train	0.0852	0.0851	-0.0002
273	train	0.0698	0.0672	-0.0026
274	test	0.0786	0.0755	-0.0031
275	train	0.0834	0.0936	0.0102
276	train	0.1072	0.1081	0.0009
277	train	0.1029	0.0936	-0.0093
278	train	0.1048	0.1031	-0.0017
279	train	0.1051	0.1040	-0.0010
280	train	0.1054	0.1040	-0.0014
281	train	0.0979	0.0971	-0.0008
282	train	0.0964	0.0938	-0.0026
283	train	0.0892	0.0823	-0.0069
284	train	0.0812	0.0807	-0.0005
285	train	0.0839	0.0778	-0.0061
286	train	0.0752	0.0665	-0.0087
287	train	0.0544	0.0468	-0.0077
288	test	0.1007	0.1048	0.0041
289	train	0.1004	0.0968	-0.0036
290	train	0.1026	0.1087	0.0062
291	train	0.1075	0.1112	0.0037
292	train	0.0869	0.0883	0.0015
293	train	0.1067	0.1093	0.0026
294	test	0.1014	0.1034	0.0019
295	train	0.0799	0.0799	0.0000
296	train	0.0873	0.0974	0.0100
297	train	0.0588	0.0543	-0.0045
298	train	0.1088	0.1079	-0.0008
299	train	0.1060	0.1057	-0.0003
300	train	0.1041	0.1036	-0.0005
301	train	0.0551	0.0505	-0.0045
302	train	0.0751	0.0741	-0.0010
303	train	0.1016	0.0956	-0.0060
304	train	0.0462	0.0379	-0.0083
305	train	0.0948	0.0952	0.0004
306	train	0.0673	0.0599	-0.0074
307	train	0.0894	0.0829	-0.0064
308	train	0.0899	0.0846	-0.0053
309	train	0.0894	0.0802	-0.0092
310	train	0.1029	0.0987	-0.0042
311	train	0.1024	0.1012	-0.0012
312	test	0.1000	0.1007	0.0006
313	train	0.0515	0.0514	-0.0002
314	train	0.1348	0.1139	-0.0210
315	train	0.1273	0.1292	0.0019
316	train	0.0936	0.1081	0.0144
317	train	0.1147	0.1197	0.0050
318	train	0.1065	0.1129	0.0064
319	train	0.0830	0.0810	-0.0020
320	train	0.0766	0.0739	-0.0027
321	train	0.0771	0.0794	0.0023
322	train	0.0776	0.0788	0.0011
323	train	0.0789	0.0820	0.0031
324	train	0.0864	0.0897	0.0033
325	train	0.0692	0.0746	0.0053
326	train	0.0775	0.0817	0.0042
327	train	0.0837	0.0997	0.0160
328	test	0.1289	0.1080	-0.0209
329	train	0.1057	0.0997	-0.0060
330	train	0.1080	0.1087	0.0007
331	train	0.1084	0.1101	0.0017
332	train	0.1089	0.1101	0.0011
333	test	0.1017	0.1011	-0.0006
334	train	0.0974	0.0999	0.0025
335	train	0.0880	0.0882	0.0002
336	test	0.0805	0.0867	0.0061
337	train	0.0841	0.0835	-0.0006
338	train	0.0746	0.0719	-0.0028
339	train	0.0548	0.0478	-0.0069
340	train	0.1074	0.1094	0.0021
341	train	0.0986	0.1024	0.0038
342	train	0.1084	0.1128	0.0044
343	train	0.1158	0.1166	0.0007
344	train	0.0877	0.0911	0.0034
345	train	0.1121	0.1151	0.0029
346	train	0.1050	0.1078	0.0028
347	train	0.0797	0.0827	0.0030
348	train	0.0871	0.0971	0.0099
349	train	0.0601	0.0577	-0.0024
350	train	0.1188	0.1171	-0.0018
351	train	0.1102	0.1114	0.0012
352	train	0.1126	0.1096	-0.0030
353	train	0.0556	0.0536	-0.0020
354	train	0.0751	0.0774	0.0022
355	train	0.1010	0.1009	-0.0001
356	test	0.0471	0.0412	-0.0058
357	train	0.0958	0.0996	0.0038
358	train	0.0696	0.0638	-0.0058
359	train	0.0917	0.0865	-0.0052
360	train	0.0890	0.0945	0.0055
361	train	0.0878	0.0903	0.0025
362	test	0.1058	0.1102	0.0044
363	train	0.1075	0.1085	0.0010
364	train	0.1049	0.1067	0.0018
365	train	0.0502	0.0556	0.0055
366	train	0.1379	0.1239	-0.0140
367	train	0.1332	0.1375	0.0043
368	train	0.1016	0.1183	0.0167
369	train	0.1235	0.1228	-0.0008
370	train	0.1164	0.1200	0.0036
371	train	0.0926	0.0879	-0.0047
372	train	0.0848	0.0821	-0.0027
373	train	0.0877	0.0864	-0.0013
374	test	0.0886	0.0827	-0.0058
375	train	0.0924	0.0875	-0.0049
376	train	0.1003	0.0959	-0.0044
377	train	0.0761	0.0767	0.0005
378	train	0.0868	0.0893	0.0025
379	test	0.0936	0.1062	0.0126
380	test	0.1126	0.1179	0.0053
381	train	0.1169	0.1062	-0.0107
382	train	0.1192	0.1159	-0.0033
383	test	0.1195	0.1183	-0.0013
384	train	0.1201	0.1183	-0.0018
385	train	0.1124	0.1060	-0.0064
386	test	0.1062	0.1033	-0.0030
387	train	0.0985	0.0940	-0.0045
388	train	0.0902	0.0915	0.0013
389	train	0.0942	0.0893	-0.0048
390	train	0.0842	0.0800	-0.0042
391	train	0.0652	0.0643	-0.0009
392	train	0.1154	0.1153	0.0000
393	train	0.1130	0.1074	-0.0056
394	train	0.1153	0.1159	0.0006
395	train	0.1207	0.1229	0.0022
396	train	0.0917	0.0939	0.0021
397	train	0.1185	0.1164	-0.0021
398	train	0.1095	0.1151	0.0056
399	train	0.0843	0.0897	0.0055
400	train	0.1029	0.1067	0.0039
401	train	0.0702	0.0664	-0.0038
402	train	0.1261	0.1194	-0.0067
403	train	0.1182	0.1150	-0.0031
404	train	0.1173	0.1126	-0.0047
405	train	0.0657	0.0657	0.0000
406	train	0.0861	0.0880	0.0019
407	train	0.1018	0.1054	0.0036
408	train	0.0544	0.0516	-0.0028
409	train	0.1001	0.1012	0.0011
410	train	0.0819	0.0758	-0.0062
411	train	0.1048	0.0992	-0.0056
412	train	0.0968	0.0970	0.0002
413	train	0.0947	0.0911	-0.0036
414	train	0.1150	0.1084	-0.0067
415	train	0.1161	0.1126	-0.0035
416	train	0.1136	0.1138	0.0002
417	train	0.0612	0.0615	0.0003
418	train	0.1354	0.1195	-0.0160
419	train	0.1292	0.1325	0.0034
420	train	0.0979	0.1140	0.0161
421	train	0.1172	0.1234	0.0062
422	test	0.1122	0.1206	0.0084
423	train	0.0884	0.0883	0.0000
424	train	0.0814	0.0803	-0.0011
425	train	0.0811	0.0875	0.0064
426	train	0.0828	0.0861	0.0033
427	train	0.0829	0.0891	0.0062
428	train	0.0907	0.1034	0.0127
429	train	0.0744	0.0784	0.0040
430	train	0.0828	0.0889	0.0062
431	train	0.0886	0.1061	0.0175
432	train	0.1235	0.1112	-0.0123
433	train	0.1101	0.1061	-0.0039
434	train	0.1126	0.1159	0.0033
435	train	0.1129	0.1155	0.0026
436	train	0.1134	0.1155	0.0022
437	train	0.1054	0.1089	0.0035
438	train	0.1016	0.1056	0.0040
439	train	0.0940	0.0948	0.0008
440	train	0.0863	0.0928	0.0064
441	train	0.0899	0.0888	-0.0011
442	train	0.0804	0.0791	-0.0013
443	train	0.0583	0.0587	0.0005
444	train	0.1087	0.1177	0.0091
445	train	0.1052	0.1075	0.0023
446	test	0.1118	0.1141	0.0023
447	train	0.1189	0.1204	0.0015
448	train	0.0925	0.0969	0.0044
449	train	0.1166	0.1186	0.0020
450	train	0.1077	0.1130	0.0053
451	train	0.0843	0.0887	0.0044
452	train	0.0926	0.1037	0.0112
453	train	0.0631	0.0663	0.0032
454	train	0.1213	0.1211	-0.0002
455	train	0.1139	0.1178	0.0038
456	train	0.1134	0.1158	0.0024
457	train	0.0586	0.0626	0.0040
458	test	0.0791	0.0864	0.0073
459	train	0.1029	0.1083	0.0054
460	train	0.0492	0.0501	0.0009
461	train	0.1008	0.1039	0.0030
462	train	0.0736	0.0721	-0.0014
463	train	0.0965	0.0953	-0.0012
464	train	0.0938	0.0964	0.0026
465	train	0.0923	0.0917	-0.0006
466	train	0.1106	0.1104	-0.0001
467	train	0.1118	0.1113	-0.0005
468	train	0.1095	0.1119	0.0024
469	train	0.0573	0.0618	0.0046
470	train	0.1276	0.1150	-0.0126
471	test	0.1227	0.1284	0.0056
472	train	0.0911	0.1094	0.0183
473	test	0.1137	0.1202	0.0065
474	train	0.1137	0.1167	0.0030
475	train	0.0886	0.0860	-0.0026
476	train	0.0796	0.0794	-0.0002
477	train	0.0820	0.0840	0.0019
478	train	0.0816	0.0834	0.0018
479	train	0.0848	0.0853	0.0005
480	test	0.0900	0.0924	0.0023
481	train	0.0745	0.0783	0.0039
482	train	0.0835	0.0866	0.0032
483	test	0.0876	0.1029	0.0153
484	train	0.1172	0.1100	-0.0072
485	train	0.1094	0.1029	-0.0065
486	train	0.1119	0.1116	-0.0003
487	train	0.1123	0.1116	-0.0008
488	train	0.1128	0.1116	-0.0012
489	train	0.1039	0.1041	0.0002
490	train	0.1020	0.1029	0.0009
491	train	0.0943	0.0924	-0.0019
492	train	0.0862	0.0907	0.0045
493	train	0.0894	0.0920	0.0026
494	test	0.0799	0.0782	-0.0018
495	train	0.0571	0.0568	-0.0003
496	test	0.1067	0.1104	0.0037
497	train	0.1059	0.1046	-0.0013
498	train	0.1094	0.1140	0.0046
499	train	0.1158	0.1170	0.0012
500	train	0.0919	0.0943	0.0024
501	train	0.1145	0.1160	0.0015
502	test	0.1065	0.1087	0.0022
503	train	0.0859	0.0863	0.0004
504	train	0.0901	0.1001	0.0101
505	test	0.0622	0.0644	0.0022
506	train	0.1169	0.1208	0.0039
507	train	0.1137	0.1131	-0.0006
508	train	0.1117	0.1112	-0.0005
509	train	0.0581	0.0619	0.0038
510	train	0.0789	0.0826	0.0037
511	train	0.1033	0.1042	0.0009
512	train	0.0485	0.0502	0.0017
513	test	0.1012	0.1023	0.0011
514	train	0.0715	0.0705	-0.0010
515	train	0.0949	0.0915	-0.0034
516	test	0.0947	0.0959	0.0012
517	train	0.0940	0.0920	-0.0020
518	test	0.1091	0.1093	0.0002
519	train	0.1089	0.1082	-0.0006
520	train	0.1062	0.1074	0.0012
521	train	0.0583	0.0616	0.0034
522	train	0.1230	0.1118	-0.0111
523	train	0.1190	0.1253	0.0064
524	train	0.0783	0.1071	0.0288
525	train	0.1132	0.1178	0.0047
526	train	0.1080	0.1143	0.0063
527	train	0.0858	0.0907	0.0049
528	train	0.0680	0.0797	0.0117
529	train	0.0786	0.0859	0.0074
530	train	0.0758	0.0816	0.0059
531	train	0.0862	0.0905	0.0043
532	train	0.0911	0.0950	0.0039
533	train	0.0681	0.0784	0.0103
534	train	0.0822	0.0943	0.0121
535	train	0.0820	0.1073	0.0253
536	train	0.1165	0.1117	-0.0048
537	test	0.1168	0.1073	-0.0096
538	test	0.1221	0.1194	-0.0027
539	train	0.1230	0.1231	0.0001
540	test	0.1199	0.1231	0.0032
541	train	0.1046	0.1063	0.0017
542	train	0.1090	0.1041	-0.0048
543	train	0.0946	0.0973	0.0026
544	train	0.0819	0.0902	0.0084
545	train	0.0851	0.0885	0.0034
546	train	0.0742	0.0845	0.0103
547	train	0.0513	0.0642	0.0129
548	test	0.1167	0.1104	-0.0063
549	train	0.1049	0.1041	-0.0008
550	train	0.1006	0.1078	0.0072
551	train	0.1101	0.1167	0.0066
552	train	0.0800	0.0870	0.0069
553	train	0.1065	0.1089	0.0025
554	train	0.1069	0.1092	0.0024
555	train	0.0801	0.0867	0.0066
556	test	0.0949	0.1024	0.0075
557	train	0.0571	0.0661	0.0090
558	train	0.1135	0.1194	0.0059
559	train	0.1269	0.1165	-0.0104
560	train	0.1239	0.1145	-0.0094
561	train	0.0565	0.0644	0.0079
562	test	0.0814	0.0889	0.0075
563	train	0.1041	0.1068	0.0027
564	train	0.0425	0.0530	0.0105
565	train	0.0886	0.0942	0.0057
566	train	0.0626	0.0748	0.0123
567	train	0.0946	0.0997	0.0051
568	train	0.0938	0.0964	0.0026
569	test	0.0941	0.0906	-0.0035
570	train	0.1073	0.1071	-0.0002
571	train	0.1022	0.1107	0.0085
572	train	0.0978	0.1103	0.0125
573	train	0.0461	0.0606	0.0145
574	train	0.1364	0.1189	-0.0176
575	train	0.1301	0.1336	0.0035
576	train	0.0989	0.1130	0.0140
577	train	0.1183	0.1242	0.0059
578	train	0.1133	0.1205	0.0072
579	train	0.0897	0.0868	-0.0029
580	train	0.0824	0.0798	-0.0025
581	train	0.0817	0.0849	0.0031
582	train	0.0838	0.0841	0.0004
583	train	0.0837	0.0864	0.0027
584	train	0.0911	0.0938	0.0028
585	train	0.0755	0.0786	0.0031
586	train	0.0841	0.0873	0.0033
587	train	0.0900	0.1048	0.0148
588	train	0.1233	0.1129	-0.0104
589	train	0.1115	0.1048	-0.0067
590	train	0.1138	0.1145	0.0007
591	train	0.1142	0.1144	0.0003
592	train	0.1146	0.1144	-0.0001
593	train	0.1065	0.1066	0.0001
594	train	0.1027	0.1055	0.0028
595	train	0.0949	0.0937	-0.0012
596	train	0.0875	0.0921	0.0046
597	train	0.0906	0.0889	-0.0017
598	train	0.0818	0.0902	0.0083
599	train	0.0588	0.0545	-0.0043
600	train	0.1092	0.1136	0.0044
601	train	0.1058	0.1073	0.0014
602	train	0.1134	0.1174	0.0041
603	train	0.1197	0.1209	0.0012
604	test	0.0937	0.0958	0.0020
605	train	0.1179	0.1197	0.0018
606	train	0.1082	0.1090	0.0008
607	train	0.0850	0.0942	0.0092
608	test	0.0919	0.1023	0.0103
609	train	0.0637	0.0635	-0.0001
610	train	0.1221	0.1204	-0.0017
611	train	0.1144	0.1156	0.0012
612	train	0.1135	0.1137	0.0002
613	test	0.0590	0.0600	0.0010
614	train	0.0796	0.0831	0.0035
615	train	0.1022	0.1060	0.0038
616	train	0.0497	0.0478	-0.0019
617	train	0.1011	0.1046	0.0035
618	test	0.0736	0.0698	-0.0037
619	train	0.0965	0.0926	-0.0039
620	train	0.0947	0.0974	0.0026
621	train	0.0935	0.0932	-0.0003
622	train	0.1114	0.1125	0.0011
623	train	0.1128	0.1111	-0.0018
624	train	0.1106	0.1102	-0.0004
625	train	0.0594	0.0606	0.0012
626	train	0.1382	0.1168	-0.0215
627	train	0.1325	0.1277	-0.0048
628	train	0.1044	0.1142	0.0098
629	train	0.1192	0.1212	0.0020
630	train	0.1170	0.1147	-0.0022
631	test	0.0928	0.0866	-0.0062
632	train	0.0860	0.0815	-0.0046
633	train	0.0850	0.0828	-0.0022
634	train	0.0860	0.0835	-0.0025
635	train	0.0866	0.0868	0.0002
636	train	0.0944	0.0943	-0.0001
637	train	0.0782	0.0736	-0.0046
638	train	0.0870	0.0932	0.0062
639	train	0.0930	0.0985	0.0055
640	train	0.1219	0.1142	-0.0077
641	train	0.1135	0.0985	-0.0150
642	test	0.1156	0.1114	-0.0042
643	train	0.1159	0.1134	-0.0025
644	train	0.1163	0.1134	-0.0029
645	train	0.1093	0.1067	-0.0026
646	train	0.1041	0.1058	0.0017
647	train	0.0984	0.0914	-0.0070
648	train	0.0913	0.0853	-0.0060
649	test	0.0946	0.0941	-0.0004
650	train	0.0856	0.0867	0.0011
651	test	0.0615	0.0615	0.0000
652	train	0.1090	0.1178	0.0088
653	train	0.1092	0.1099	0.0008
654	train	0.1160	0.1111	-0.0049
655	train	0.1218	0.1226	0.0008
656	test	0.0974	0.0911	-0.0064
657	train	0.1204	0.1176	-0.0027
658	train	0.1090	0.1068	-0.0022
659	train	0.0872	0.0926	0.0054
660	train	0.0971	0.1021	0.0050
661	train	0.0662	0.0562	-0.0100
662	test	0.1236	0.1173	-0.0063
663	train	0.1148	0.1127	-0.0022
664	train	0.1141	0.1097	-0.0044
665	train	0.0612	0.0632	0.0021
666	test	0.0818	0.0803	-0.0015
667	train	0.1031	0.1027	-0.0003
668	train	0.0511	0.0551	0.0040
669	train	0.1051	0.0988	-0.0064
670	train	0.0781	0.0725	-0.0056
671	train	0.1008	0.0959	-0.0049
672	train	0.0965	0.0986	0.0021
673	train	0.0953	0.0936	-0.0017
674	train	0.1131	0.1128	-0.0003
675	train	0.1153	0.1064	-0.0089
676	train	0.1136	0.1084	-0.0052
677	test	0.0644	0.0619	-0.0026
678	train	0.1439	0.1345	-0.0094
679	train	0.1388	0.1470	0.0082
680	train	0.1065	0.1294	0.0229
681	train	0.1271	0.1328	0.0057
682	train	0.1246	0.1349	0.0103
683	train	0.1067	0.0985	-0.0082
684	test	0.0897	0.0922	0.0025
685	train	0.1000	0.0972	-0.0028
686	train	0.0988	0.0933	-0.0055
687	test	0.1052	0.0976	-0.0076
688	train	0.1081	0.1064	-0.0018
689	train	0.0889	0.0879	-0.0010
690	test	0.1021	0.1018	-0.0002
691	train	0.1051	0.1178	0.0127
692	train	0.1227	0.1266	0.0039
693	train	0.1367	0.1178	-0.0190
694	train	0.1411	0.1298	-0.0113
695	train	0.1419	0.1315	-0.0103
696	train	0.1429	0.1315	-0.0114
697	train	0.1261	0.1197	-0.0064
698	train	0.1275	0.1174	-0.0101
699	train	0.1138	0.1091	-0.0047
700	train	0.1026	0.1029	0.0003
701	train	0.1036	0.1004	-0.0031
702	train	0.0962	0.0917	-0.0045
703	train	0.0693	0.0752	0.0059
704	train	0.1198	0.1232	0.0034
705	test	0.1232	0.1257	0.0024
706	train	0.1287	0.1322	0.0035
707	train	0.0994	0.1018	0.0024
708	train	0.1263	0.1252	-0.0011
709	train	0.1235	0.1228	-0.0007
710	train	0.0978	0.0990	0.0012
711	train	0.1156	0.1145	-0.0011
712	train	0.0784	0.0756	-0.0028
713	train	0.1302	0.1296	-0.0006
714	train	0.1342	0.1295	-0.0047
715	train	0.1267	0.1266	-0.0001
716	train	0.0748	0.0754	0.0006
717	train	0.1013	0.0990	-0.0022
718	test	0.1037	0.1203	0.0167
719	train	0.0627	0.0613	-0.0014
720	train	0.1076	0.1107	0.0031
721	train	0.0838	0.0837	-0.0001
722	train	0.1141	0.1104	-0.0036
723	test	0.1027	0.1062	0.0035
724	train	0.1007	0.1000	-0.0007
725	train	0.1207	0.1164	-0.0043
726	train	0.1201	0.1206	0.0005
727	train	0.1178	0.1231	0.0054
728	train	0.0732	0.0693	-0.0039
729	test	0.1043	0.0933	-0.0110
730	train	0.1007	0.1069	0.0062
731	train	0.0706	0.0876	0.0170
732	test	0.0963	0.1001	0.0037
733	train	0.0992	0.0959	-0.0032
734	train	0.0738	0.0659	-0.0079
735	train	0.0600	0.0599	-0.0001
736	train	0.0637	0.0641	0.0003
737	train	0.0621	0.0637	0.0016
738	train	0.0703	0.0682	-0.0021
739	train	0.0756	0.0757	0.0001
740	train	0.0605	0.0609	0.0004
741	train	0.0698	0.0660	-0.0038
742	train	0.0718	0.0843	0.0125
743	train	0.1059	0.0900	-0.0159
744	train	0.0953	0.0843	-0.0110
745	test	0.0981	0.0937	-0.0044
746	train	0.0986	0.0951	-0.0035
747	train	0.0990	0.0951	-0.0039
748	train	0.0866	0.0851	-0.0015
749	train	0.0912	0.0856	-0.0056
750	train	0.0798	0.0736	-0.0062
751	train	0.0697	0.0711	0.0014
752	train	0.0711	0.0694	-0.0017
753	train	0.0609	0.0767	0.0158
754	train	0.0434	0.0370	-0.0064
755	train	0.0990	0.0919	-0.0071
756	train	0.0927	0.0868	-0.0059
757	train	0.0900	0.0940	0.0040
758	train	0.0963	0.0964	0.0001
759	train	0.0724	0.0754	0.0030
760	train	0.0952	0.0947	-0.0005
761	train	0.0900	0.0898	-0.0002
762	test	0.0721	0.0681	-0.0040
763	train	0.0724	0.0786	0.0062
764	train	0.0483	0.0476	-0.0007
765	train	0.0974	0.0995	0.0022
766	train	0.0984	0.0974	-0.0010
767	train	0.1023	0.0959	-0.0064
768	train	0.0462	0.0424	-0.0038
769	train	0.0662	0.0653	-0.0009
770	train	0.0992	0.0875	-0.0117
771	train	0.0380	0.0412	0.0032
772	train	0.0819	0.0825	0.0006
773	train	0.0467	0.0484	0.0017
774	train	0.0710	0.0701	-0.0009
775	train	0.0837	0.0795	-0.0042
776	train	0.0849	0.0761	-0.0088
777	train	0.0945	0.0914	-0.0031
778	train	0.0894	0.0893	-0.0001
779	train	0.0859	0.0865	0.0006
780	train	0.0410	0.0429	0.0019
781	train	0.1235	0.1140	-0.0095
782	train	0.1189	0.1260	0.0071
783	train	0.0968	0.1089	0.0121
784	train	0.1090	0.1131	0.0041
785	train	0.1113	0.1147	0.0034
786	train	0.0827	0.0772	-0.0055
787	train	0.0773	0.0740	-0.0033
788	train	0.0791	0.0776	-0.0015
789	train	0.0795	0.0740	-0.0054
790	train	0.0808	0.0809	0.0001
791	train	0.0885	0.0872	-0.0013
792	train	0.0693	0.0688	-0.0006
793	train	0.0768	0.0863	0.0095
794	train	0.0840	0.0958	0.0118
795	train	0.1143	0.1110	-0.0033
796	train	0.1031	0.0958	-0.0074
797	train	0.1053	0.1059	0.0006
798	train	0.1057	0.1080	0.0024
799	train	0.1060	0.1080	0.0020
800	train	0.1005	0.0985	-0.0021
801	train	0.0954	0.0957	0.0003
802	train	0.0861	0.0840	-0.0021
803	train	0.0801	0.0832	0.0031
804	test	0.0842	0.0827	-0.0015
805	train	0.0743	0.0706	-0.0037
806	train	0.0560	0.0570	0.0010
807	train	0.1018	0.1056	0.0038
808	train	0.1028	0.0974	-0.0054
809	train	0.1061	0.1094	0.0032
810	train	0.1113	0.1161	0.0048
811	train	0.0868	0.0890	0.0021
812	train	0.1102	0.1126	0.0024
813	train	0.1041	0.1101	0.0060
814	train	0.0819	0.0875	0.0056
815	train	0.0898	0.1046	0.0148
816	test	0.0610	0.0588	-0.0022
817	train	0.1124	0.1094	-0.0030
818	train	0.1078	0.1080	0.0002
819	train	0.1081	0.1068	-0.0013
820	train	0.0562	0.0583	0.0022
821	test	0.0764	0.0806	0.0042
822	train	0.1015	0.0983	-0.0033
823	train	0.0473	0.0502	0.0029
824	test	0.0944	0.0963	0.0020
825	train	0.0707	0.0710	0.0002
826	train	0.0926	0.0956	0.0030
827	train	0.0913	0.0909	-0.0004
828	train	0.0899	0.0851	-0.0048
829	train	0.1048	0.1012	-0.0036
830	train	0.1062	0.1048	-0.0013
831	test	0.1044	0.1046	0.0002
832	train	0.0554	0.0593	0.0039
833	test	0.1287	0.1166	-0.0121
834	train	0.1248	0.1227	-0.0021
835	train	0.0869	0.1142	0.0273
836	train	0.1179	0.1165	-0.0014
837	train	0.1149	0.1122	-0.0027
838	train	0.0945	0.0954	0.0009
839	train	0.0769	0.0847	0.0077
840	train	0.0875	0.0855	-0.0020
841	train	0.0843	0.0819	-0.0024
842	train	0.0955	0.0901	-0.0054
843	train	0.0994	0.0968	-0.0026
844	train	0.0768	0.0734	-0.0034
845	train	0.0910	0.0985	0.0075
846	train	0.0904	0.1098	0.0194
847	test	0.1101	0.1135	0.0034
848	train	0.1257	0.1098	-0.0160
849	train	0.1311	0.1213	-0.0098
850	train	0.1319	0.1234	-0.0086
851	train	0.1268	0.1234	-0.0034
852	train	0.1135	0.1095	-0.0040
853	train	0.1182	0.1057	-0.0125
854	train	0.1036	0.0998	-0.0037
855	train	0.0903	0.0874	-0.0028
856	train	0.0942	0.0971	0.0029
857	train	0.0825	0.0994	0.0169
858	train	0.0605	0.0817	0.0212
859	test	0.1145	0.1158	0.0013
860	train	0.1123	0.1073	-0.0050
861	train	0.1082	0.1047	-0.0035
862	train	0.1174	0.1133	-0.0042
863	train	0.0876	0.0912	0.0036
864	train	0.1140	0.1118	-0.0022
865	train	0.1150	0.1021	-0.0129
866	train	0.0862	0.0941	0.0078
867	train	0.1031	0.1041	0.0009
868	train	0.0659	0.0667	0.0008
869	train	0.1196	0.1114	-0.0082
870	train	0.1335	0.1193	-0.0142
871	train	0.1154	0.1157	0.0003
872	train	0.0656	0.0778	0.0122
873	train	0.0905	0.0927	0.0022
874	train	0.1040	0.1103	0.0063
875	train	0.0515	0.0596	0.0081
876	train	0.0963	0.0958	-0.0005
877	train	0.0712	0.0803	0.0090
878	train	0.1036	0.1074	0.0038
879	train	0.0962	0.0997	0.0036
880	train	0.0955	0.0928	-0.0027
881	train	0.1110	0.1074	-0.0036
882	train	0.1088	0.1041	-0.0047
883	train	0.1045	0.1077	0.0032
884	test	0.0551	0.0671	0.0120
885	train	0.1584	0.1351	-0.0233
886	train	0.1513	0.1431	-0.0082
887	train	0.1060	0.1329	0.0269
888	train	0.1365	0.1308	-0.0057
889	train	0.1257	0.1317	0.0059
890	train	0.1021	0.1026	0.0005
891	train	0.0933	0.0981	0.0048
892	train	0.0960	0.0983	0.0023
893	train	0.0962	0.0928	-0.0034
894	test	0.0984	0.1005	0.0022
895	train	0.1065	0.1053	-0.0012
896	train	0.0853	0.0826	-0.0027
897	train	0.0962	0.1032	0.0070
898	test	0.1022	0.1153	0.0132
899	test	0.1276	0.1322	0.0046
900	train	0.1274	0.1153	-0.0120
901	train	0.1305	0.1267	-0.0038
902	train	0.1310	0.1288	-0.0022
903	train	0.1315	0.1288	-0.0026
904	train	0.1200	0.1169	-0.0031
905	train	0.1153	0.1140	-0.0013
906	train	0.1084	0.1058	-0.0026
907	test	0.1003	0.0981	-0.0022
908	test	0.1042	0.1093	0.0050
909	train	0.0935	0.1045	0.0110
910	train	0.0726	0.0927	0.0200
911	train	0.1270	0.1292	0.0022
912	train	0.1209	0.1211	0.0001
913	train	0.1230	0.1246	0.0016
914	train	0.1309	0.1302	-0.0007
915	train	0.1004	0.1047	0.0044
916	train	0.1276	0.1294	0.0018
917	train	0.1143	0.1197	0.0054
918	train	0.0938	0.1082	0.0144
919	train	0.1115	0.1179	0.0064
920	train	0.0757	0.0763	0.0006
921	train	0.1396	0.1262	-0.0134
922	train	0.1241	0.1252	0.0011
923	train	0.1172	0.1217	0.0045
924	train	0.0713	0.0898	0.0185
925	train	0.0927	0.0841	-0.0086
926	train	0.1040	0.1164	0.0125
927	train	0.0588	0.0689	0.0101
928	train	0.1085	0.1126	0.0041
929	train	0.0871	0.0912	0.0041
930	train	0.1114	0.1149	0.0035
931	train	0.1053	0.1115	0.0062
932	train	0.1033	0.1043	0.0010
933	train	0.1257	0.1194	-0.0063
934	train	0.1265	0.1178	-0.0087
935	test	0.1240	0.1213	-0.0027
936	train	0.0712	0.0716	0.0004
937	train	0.1267	0.1140	-0.0127
938	train	0.1215	0.1282	0.0067
939	train	0.0858	0.1115	0.0257
940	train	0.1148	0.1182	0.0035
941	train	0.1139	0.1135	-0.0004
942	train	0.0890	0.0920	0.0030
943	train	0.0751	0.0827	0.0076
944	train	0.0795	0.0855	0.0061
945	train	0.0778	0.0848	0.0069
946	train	0.0847	0.0900	0.0053
947	train	0.0903	0.0965	0.0062
948	train	0.0749	0.0789	0.0040
949	test	0.0846	0.0913	0.0067
950	train	0.0870	0.1020	0.0149
951	test	0.1179	0.1133	-0.0046
952	train	0.1119	0.1020	-0.0100
953	train	0.1153	0.1151	-0.0002
954	train	0.1158	0.1164	0.0006
955	train	0.1164	0.1164	0.0000
956	train	0.1021	0.1066	0.0045
957	train	0.1061	0.1082	0.0021
958	train	0.0952	0.0958	0.0006
959	train	0.0855	0.0877	0.0022
960	train	0.0872	0.0932	0.0060
961	train	0.0749	0.0912	0.0163
962	train	0.0553	0.0672	0.0119
963	train	0.1130	0.1177	0.0046
964	train	0.1080	0.1092	0.0011
965	train	0.1064	0.1081	0.0017
966	test	0.1144	0.1135	-0.0009
967	test	0.0880	0.0901	0.0022
968	test	0.1124	0.1129	0.0006
969	train	0.1061	0.1037	-0.0024
970	train	0.0863	0.0922	0.0059
971	train	0.0885	0.0995	0.0111
972	train	0.0609	0.0612	0.0003
973	train	0.1164	0.1153	-0.0011
974	train	0.1139	0.1136	-0.0003
975	train	0.1122	0.1106	-0.0016
976	train	0.0583	0.0679	0.0096
977	test	0.0800	0.0839	0.0039
978	train	0.1040	0.1049	0.0010
979	train	0.0482	0.0540	0.0058
980	train	0.0963	0.0968	0.0006
981	train	0.0624	0.0710	0.0086
982	train	0.0879	0.0931	0.0052
983	train	0.0977	0.0988	0.0011
984	train	0.0975	0.0944	-0.0032
985	train	0.1109	0.1113	0.0004
986	train	0.1062	0.1041	-0.0021
987	train	0.1022	0.1055	0.0033
988	train	0.0551	0.0643	0.0092
989	train	0.1388	0.1159	-0.0228
990	train	0.1329	0.1377	0.0048
991	train	0.0947	0.1203	0.0255
992	train	0.1222	0.1250	0.0028
993	train	0.1164	0.1254	0.0090
994	train	0.0978	0.0988	0.0010
995	train	0.0804	0.0866	0.0062
996	train	0.0906	0.0912	0.0006
997	train	0.0888	0.0869	-0.0019
998	train	0.0975	0.0940	-0.0035
999	train	0.1014	0.1001	-0.0013
1000	train	0.0801	0.0819	0.0018
1001	train	0.0935	0.1015	0.0080
1002	train	0.0946	0.1162	0.0216
1003	train	0.1235	0.1175	-0.0060
1004	train	0.1285	0.1162	-0.0123
1005	train	0.1332	0.1293	-0.0039
1006	train	0.1342	0.1313	-0.0029
1007	train	0.1293	0.1313	0.0020
1008	test	0.1170	0.1133	-0.0037
1009	train	0.1202	0.1109	-0.0093
1010	train	0.1059	0.1059	0.0000
1011	train	0.0936	0.0974	0.0038
1012	train	0.0962	0.0951	-0.0010
1013	train	0.0862	0.0916	0.0054
1014	train	0.0620	0.0700	0.0080
1015	train	0.1154	0.1153	-0.0001
1016	train	0.1143	0.1098	-0.0045
1017	train	0.1138	0.1134	-0.0004
1018	train	0.1222	0.1241	0.0019
1019	train	0.0909	0.0996	0.0088
1020	train	0.1190	0.1165	-0.0025
1021	train	0.1207	0.1186	-0.0022
1022	train	0.0873	0.0958	0.0084
1023	train	0.1061	0.1091	0.0029
1024	test	0.0693	0.0710	0.0016
1025	train	0.1251	0.1213	-0.0038
1026	train	0.1339	0.1235	-0.0104
1027	train	0.1279	0.1204	-0.0075
1028	train	0.0673	0.0702	0.0030
1029	train	0.0931	0.0942	0.0010
1030	test	0.1040	0.1140	0.0099
1031	train	0.0542	0.0566	0.0025
1032	train	0.0998	0.1016	0.0018
1033	train	0.0746	0.0783	0.0038
1034	train	0.1061	0.1051	-0.0011
1035	train	0.0970	0.0980	0.0009
1036	train	0.0954	0.0922	-0.0032
1037	test	0.1140	0.1074	-0.0066
1038	train	0.1140	0.1129	-0.0011
1039	test	0.1108	0.1157	0.0049
1040	test	0.0586	0.0686	0.0100
1041	train	0.1351	0.1182	-0.0169
1042	train	0.1291	0.1330	0.0038
1043	train	0.0945	0.1125	0.0180
1044	train	0.1181	0.1237	0.0056
1045	train	0.1151	0.1200	0.0049
1046	train	0.0892	0.0865	-0.0027
1047	train	0.0805	0.0792	-0.0014
1048	train	0.0825	0.0850	0.0025
1049	train	0.0823	0.0843	0.0019
1050	train	0.0853	0.0868	0.0014
1051	train	0.0920	0.0944	0.0025
1052	train	0.0748	0.0792	0.0043
1053	train	0.0839	0.0869	0.0030
1054	train	0.0889	0.1040	0.0151
1055	train	0.1218	0.1145	-0.0073
1056	train	0.1116	0.1040	-0.0077
1057	train	0.1144	0.1149	0.0004
1058	train	0.1149	0.1148	-0.0001
1059	test	0.1154	0.1148	-0.0006
1060	train	0.1061	0.1071	0.0010
1061	train	0.1036	0.1063	0.0026
1062	train	0.0953	0.0931	-0.0021
1063	train	0.0871	0.0915	0.0043
1064	train	0.0901	0.0885	-0.0016
1065	train	0.0803	0.0816	0.0013
1066	train	0.0580	0.0542	-0.0038
1067	train	0.1108	0.1128	0.0020
1068	train	0.1078	0.1063	-0.0015
1069	train	0.1124	0.1166	0.0043
1070	train	0.1195	0.1194	-0.0001
1071	test	0.0924	0.0953	0.0028
1072	train	0.1170	0.1183	0.0013
1073	test	0.1087	0.1133	0.0046
1074	train	0.0867	0.0863	-0.0004
1075	train	0.0928	0.1034	0.0107
1076	train	0.0632	0.0643	0.0011
1077	train	0.1215	0.1218	0.0002
1078	train	0.1159	0.1165	0.0006
1079	train	0.1150	0.1144	-0.0006
1080	train	0.0590	0.0602	0.0012
1081	train	0.0805	0.0842	0.0037
1082	train	0.1038	0.1069	0.0031
1083	train	0.0491	0.0482	-0.0009
1084	train	0.1015	0.1040	0.0024
1085	test	0.0718	0.0690	-0.0028
1086	train	0.0957	0.0921	-0.0036
1087	train	0.0958	0.1004	0.0046
1088	train	0.0948	0.0964	0.0016
1089	train	0.1119	0.1162	0.0043
1090	train	0.1118	0.1135	0.0016
1091	train	0.1091	0.1104	0.0013
1092	train	0.0595	0.0651	0.0055
1093	train	0.1252	0.1100	-0.0152
1094	train	0.1201	0.1237	0.0036
1095	train	0.0840	0.1044	0.0204
1096	train	0.1146	0.1158	0.0012
1097	train	0.1150	0.1116	-0.0034
1098	train	0.0862	0.0801	-0.0061
1099	train	0.0750	0.0737	-0.0013
1100	train	0.0801	0.0791	-0.0010
1101	train	0.0783	0.0788	0.0005
1102	train	0.0846	0.0774	-0.0071
1103	train	0.0904	0.0890	-0.0014
1104	train	0.0717	0.0742	0.0024
1105	train	0.0803	0.0801	-0.0003
1106	train	0.0857	0.0968	0.0111
1107	train	0.1179	0.1036	-0.0142
1108	train	0.1088	0.0968	-0.0120
1109	train	0.1118	0.1078	-0.0040
1110	train	0.1124	0.1084	-0.0039
1111	train	0.1141	0.1084	-0.0056
1112	train	0.1026	0.1005	-0.0021
1113	train	0.1014	0.0996	-0.0018
1114	test	0.0892	0.0866	-0.0026
1115	train	0.0804	0.0850	0.0046
1116	train	0.0843	0.0832	-0.0011
1117	train	0.0747	0.0715	-0.0033
1118	train	0.0563	0.0498	-0.0065
1119	train	0.1098	0.1043	-0.0055
1120	train	0.1078	0.0985	-0.0093
1121	train	0.1045	0.1088	0.0042
1122	train	0.1140	0.1125	-0.0015
1123	train	0.0901	0.0888	-0.0013
1124	test	0.1111	0.1110	-0.0001
1125	train	0.1068	0.1051	-0.0017
1126	train	0.0866	0.0870	0.0003
1127	train	0.0900	0.0938	0.0038
1128	train	0.0618	0.0602	-0.0016
1129	train	0.1158	0.1136	-0.0022
1130	train	0.1150	0.1101	-0.0049
1131	train	0.1133	0.1084	-0.0049
1132	train	0.0576	0.0562	-0.0015
1133	train	0.0799	0.0787	-0.0012
1134	train	0.1042	0.1006	-0.0037
1135	train	0.0483	0.0445	-0.0038
1136	train	0.0974	0.0971	-0.0003
1137	train	0.0662	0.0650	-0.0011
1138	train	0.0920	0.0870	-0.0050
1139	train	0.0959	0.0947	-0.0013
1140	train	0.0952	0.0908	-0.0043
1141	train	0.1099	0.1089	-0.0010
1142	train	0.1065	0.1071	0.0006
1143	train	0.1027	0.1039	0.0011
1144	train	0.0537	0.0684	0.0147
1145	train	0.1469	0.1277	-0.0193
1146	train	0.1406	0.1337	-0.0068
1147	train	0.0967	0.1153	0.0187
1148	train	0.1332	0.1258	-0.0074
1149	test	0.1261	0.1224	-0.0037
1150	train	0.1034	0.0996	-0.0039
1151	train	0.0858	0.0954	0.0096
1152	train	0.0963	0.0979	0.0016
1153	train	0.0938	0.0946	0.0008
1154	train	0.1035	0.0987	-0.0048
1155	train	0.1079	0.1081	0.0002
1156	test	0.0856	0.0827	-0.0029
1157	train	0.0994	0.1099	0.0105
1158	train	0.1000	0.1201	0.0201
1159	train	0.1291	0.1282	-0.0009
1160	train	0.1342	0.1201	-0.0141
1161	train	0.1386	0.1307	-0.0080
1162	train	0.1396	0.1330	-0.0066
1163	train	0.1375	0.1330	-0.0046
1164	train	0.1223	0.1198	-0.0025
1165	test	0.1258	0.1135	-0.0123
1166	train	0.1116	0.1108	-0.0008
1167	train	0.0994	0.0988	-0.0006
1168	train	0.1018	0.1079	0.0061
1169	train	0.0922	0.1107	0.0186
1170	train	0.0680	0.0928	0.0248
1171	train	0.1222	0.1253	0.0030
1172	train	0.1228	0.1185	-0.0043
1173	train	0.1180	0.1175	-0.0005
1174	train	0.1283	0.1240	-0.0042
1175	train	0.0935	0.1006	0.0071
1176	train	0.1244	0.1225	-0.0020
1177	train	0.1237	0.1094	-0.0144
1178	train	0.0971	0.1041	0.0070
1179	train	0.1121	0.1152	0.0031
1180	test	0.0749	0.0798	0.0049
1181	train	0.1339	0.1224	-0.0115
1182	train	0.1340	0.1293	-0.0047
1183	train	0.1290	0.1261	-0.0029
1184	train	0.0733	0.0884	0.0151
1185	train	0.0987	0.1033	0.0046
1186	train	0.1041	0.1210	0.0169
1187	train	0.0597	0.0735	0.0139
1188	train	0.1017	0.1062	0.0046
1189	train	0.0804	0.0927	0.0123
1190	train	0.1118	0.1175	0.0057
1191	train	0.1052	0.1103	0.0051
1192	train	0.1028	0.1033	0.0005
1193	train	0.1253	0.1153	-0.0101
1194	test	0.1218	0.1119	-0.0099
1195	train	0.1176	0.1165	-0.0011
1196	train	0.0634	0.0686	0.0052
1197	train	0.1383	0.1366	-0.0018
1198	train	0.1332	0.1491	0.0159
1199	train	0.1047	0.1285	0.0238
1200	train	0.1211	0.1318	0.0106
1201	train	0.1193	0.1333	0.0139
1202	train	0.0950	0.0952	0.0002
1203	train	0.0872	0.0864	-0.0008
1204	test	0.0865	0.0917	0.0052
1205	train	0.0886	0.0904	0.0019
1206	train	0.0887	0.0933	0.0047
1207	train	0.0961	0.0998	0.0037
1208	train	0.0801	0.0850	0.0049
1209	train	0.0894	0.0962	0.0068
1210	train	0.0954	0.1129	0.0175
1211	train	0.1181	0.1265	0.0083
1212	train	0.1160	0.1129	-0.0031
1213	train	0.1180	0.1227	0.0047
1214	train	0.1183	0.1224	0.0041
1215	train	0.1187	0.1224	0.0037
1216	train	0.1108	0.1125	0.0017
1217	train	0.1065	0.1131	0.0066
1218	train	0.1010	0.1019	0.0009
1219	train	0.0937	0.1007	0.0070
1220	train	0.0962	0.0946	-0.0016
1221	train	0.0877	0.0857	-0.0021
1222	train	0.0626	0.0643	0.0018
1223	test	0.1112	0.1243	0.0131
1224	train	0.1125	0.1167	0.0042
1225	train	0.1177	0.1292	0.0115
1226	test	0.1234	0.1326	0.0092
1227	train	0.0989	0.1050	0.0061
1228	train	0.1222	0.1308	0.0086
1229	train	0.1104	0.1253	0.0149
1230	train	0.0895	0.0980	0.0085
1231	train	0.0990	0.1150	0.0160
1232	train	0.0672	0.0689	0.0017
1233	train	0.1251	0.1293	0.0042
1234	train	0.1176	0.1191	0.0015
1235	train	0.1135	0.1169	0.0035
1236	test	0.0626	0.0674	0.0049
1237	train	0.0838	0.0889	0.0050
1238	train	0.1039	0.1101	0.0061
1239	train	0.0522	0.0538	0.0016
1240	train	0.1070	0.1148	0.0078
1241	test	0.0778	0.0769	-0.0009
1242	train	0.1012	0.0993	-0.0019
1243	train	0.0991	0.1018	0.0027
1244	train	0.0978	0.0970	-0.0008
1245	train	0.1156	0.1168	0.0012
1246	train	0.1170	0.1187	0.0018
1247	train	0.1149	0.1201	0.0052
1248	train	0.0668	0.0694	0.0026
1249	train	0.1305	0.1150	-0.0155
1250	train	0.1240	0.1307	0.0067
1251	test	0.0866	0.1089	0.0224
1252	train	0.1159	0.1208	0.0049
1253	test	0.1132	0.1171	0.0039
1254	train	0.0881	0.0843	-0.0038
1255	train	0.0749	0.0741	-0.0008
1256	train	0.0780	0.0802	0.0022
1257	train	0.0770	0.0792	0.0023
1258	train	0.0812	0.0828	0.0016
1259	train	0.0890	0.0909	0.0019
1260	test	0.0743	0.0754	0.0010
1261	train	0.0834	0.0846	0.0011
1262	train	0.0871	0.1032	0.0161
1263	train	0.1242	0.1088	-0.0155
1264	train	0.1115	0.1032	-0.0083
1265	train	0.1145	0.1143	-0.0002
1266	train	0.1151	0.1149	-0.0002
1267	train	0.1157	0.1149	-0.0008
1268	train	0.1022	0.1036	0.0013
1269	train	0.1053	0.1040	-0.0013
1270	train	0.0874	0.0908	0.0034
1271	train	0.0842	0.0870	0.0029
1272	test	0.0850	0.0834	-0.0016
1273	train	0.0746	0.0740	-0.0006
1274	train	0.0542	0.0512	-0.0030
1275	train	0.1135	0.1125	-0.0011
1276	train	0.1071	0.1036	-0.0034
1277	train	0.1071	0.1036	-0.0034
1278	train	0.1078	0.1139	0.0061
1279	train	0.1158	0.1187	0.0029
1280	train	0.0886	0.0913	0.0027
1281	train	0.1134	0.1157	0.0023
1282	train	0.1067	0.1070	0.0003
1283	train	0.0856	0.0832	-0.0024
1284	train	0.0868	0.0966	0.0098
1285	train	0.0602	0.0594	-0.0008
1286	train	0.0602	0.0594	-0.0008
1287	train	0.1182	0.1184	0.0002
1288	train	0.1138	0.1145	0.0007
1289	train	0.1141	0.1125	-0.0016
1290	train	0.0569	0.0569	0.0001
1291	train	0.0790	0.0803	0.0013
1292	train	0.1037	0.1041	0.0004
1293	train	0.0475	0.0420	-0.0055
1294	train	0.0966	0.1005	0.0039
1295	train	0.0611	0.0626	0.0015
1296	train	0.0864	0.0873	0.0009
1297	test	0.0978	0.0956	-0.0022
1298	train	0.0972	0.0915	-0.0057
1299	train	0.1117	0.1101	-0.0016
1300	train	0.1117	0.1101	-0.0016
1301	train	0.1076	0.1069	-0.0007
1302	train	0.1041	0.1046	0.0006
1303	train	0.0550	0.0548	-0.0002
1304	train	0.1426	0.1254	-0.0173
1305	train	0.1357	0.1414	0.0057
1306	train	0.0976	0.1196	0.0220
1307	train	0.1259	0.1310	0.0051
1308	train	0.1234	0.1278	0.0044
1309	test	0.0974	0.0931	-0.0043
1310	train	0.0854	0.0841	-0.0013
1311	train	0.0901	0.0906	0.0005
1312	train	0.0892	0.0903	0.0011
1313	train	0.0929	0.0921	-0.0008
1314	train	0.1004	0.1009	0.0005
1315	test	0.0821	0.0849	0.0027
1316	train	0.0917	0.0938	0.0021
1317	test	0.0970	0.1116	0.0146
1318	train	0.1273	0.1192	-0.0081
1319	train	0.1200	0.1116	-0.0084
1320	train	0.1226	0.1222	-0.0004
1321	train	0.1231	0.1220	-0.0010
1322	train	0.1235	0.1220	-0.0015
1323	train	0.1147	0.1143	-0.0004
1324	train	0.1098	0.1132	0.0034
1325	train	0.1035	0.0999	-0.0036
1326	train	0.0950	0.0980	0.0030
1327	train	0.0960	0.0931	-0.0029
1328	train	0.0887	0.0832	-0.0055
1329	train	0.0645	0.0578	-0.0068
1330	train	0.1161	0.1197	0.0036
1331	test	0.1173	0.1136	-0.0037
1332	train	0.1204	0.1238	0.0034
1333	train	0.1292	0.1271	-0.0022
1334	train	0.0998	0.1008	0.0010
1335	train	0.1261	0.1259	-0.0002
1336	train	0.1123	0.1180	0.0057
1337	train	0.0920	0.0923	0.0003
1338	train	0.0974	0.1072	0.0098
1339	train	0.0695	0.0688	-0.0007
1340	train	0.1292	0.1290	-0.0001
1341	train	0.1205	0.1236	0.0031
1342	train	0.1165	0.1214	0.0048
1343	train	0.0646	0.0633	-0.0013
1344	train	0.0867	0.0899	0.0031
1345	train	0.1043	0.1138	0.0095
1346	train	0.0536	0.0524	-0.0012
1347	train	0.1089	0.1103	0.0014
1348	train	0.0732	0.0739	0.0007
1349	train	0.0986	0.0982	-0.0004
1350	train	0.1015	0.1042	0.0027
1351	train	0.1001	0.1000	-0.0001
1352	test	0.1190	0.1194	0.0004
1353	train	0.1182	0.1165	-0.0017
1354	train	0.1148	0.1154	0.0006
1355	train	0.0643	0.0659	0.0017
1356	train	0.1484	0.1263	-0.0221
1357	train	0.1423	0.1319	-0.0104
1358	train	0.0991	0.1135	0.0144
1359	test	0.1343	0.1238	-0.0105
1360	train	0.1272	0.1207	-0.0065
1361	train	0.1051	0.0970	-0.0080
1362	test	0.0872	0.0856	-0.0016
1363	train	0.0977	0.0918	-0.0059
1364	test	0.0955	0.0874	-0.0081
1365	train	0.1044	0.0958	-0.0086
1366	train	0.1093	0.1004	-0.0089
1367	train	0.0874	0.0843	-0.0031
1368	train	0.1008	0.1007	-0.0001
1369	train	0.1020	0.1133	0.0113
1370	train	0.1292	0.1178	-0.0114
1371	train	0.1357	0.1133	-0.0224
1372	train	0.1404	0.1257	-0.0147
1373	train	0.1413	0.1290	-0.0123
1374	test	0.1387	0.1290	-0.0097
1375	train	0.1238	0.1121	-0.0117
1376	train	0.1272	0.1103	-0.0169
1377	test	0.1134	0.1034	-0.0100
1378	train	0.1013	0.0963	-0.0050
1379	train	0.1031	0.0940	-0.0091
1380	train	0.0940	0.0905	-0.0035
1381	train	0.0690	0.0703	0.0013
1382	train	0.1218	0.1162	-0.0056
1383	train	0.1242	0.1101	-0.0142
1384	train	0.1205	0.1139	-0.0066
1385	train	0.1298	0.1226	-0.0072
1386	train	0.0964	0.0924	-0.0039
1387	test	0.1266	0.1152	-0.0114
1388	train	0.1237	0.1152	-0.0086
1389	train	0.0970	0.0921	-0.0049
1390	train	0.1140	0.1083	-0.0057
1391	train	0.0764	0.0712	-0.0052
1392	train	0.1351	0.1194	-0.0157
1393	train	0.1340	0.1220	-0.0120
1394	train	0.1292	0.1199	-0.0093
1395	train	0.0745	0.0703	-0.0042
1396	train	0.1000	0.0943	-0.0057
1397	train	0.1040	0.1126	0.0086
1398	train	0.0612	0.0584	-0.0028
1399	train	0.1053	0.1001	-0.0053
1400	train	0.0818	0.0804	-0.0014
1401	train	0.1131	0.1054	-0.0078
1402	train	0.1050	0.1022	-0.0028
1403	train	0.1028	0.0964	-0.0065
1404	train	0.1255	0.1129	-0.0126
1405	train	0.1237	0.1163	-0.0074
1406	train	0.1196	0.1162	-0.0034
1407	test	0.0651	0.0658	0.0007
1408	train	0.1296	0.1139	-0.0157
1409	train	0.1232	0.1289	0.0057
1410	train	0.0867	0.1079	0.0212
1411	train	0.1158	0.1194	0.0036
1412	train	0.1141	0.1164	0.0022
1413	train	0.0890	0.0851	-0.0039
1414	train	0.0753	0.0746	-0.0007
1415	train	0.0788	0.0806	0.0018
1416	train	0.0778	0.0794	0.0016
1417	train	0.0835	0.0836	0.0001
1418	train	0.0896	0.0913	0.0018
1419	train	0.0749	0.0762	0.0014
1420	train	0.0842	0.0856	0.0013
1421	train	0.0876	0.1033	0.0157
1422	train	0.1229	0.1090	-0.0139
1423	train	0.1118	0.1033	-0.0086
1424	train	0.1150	0.1141	-0.0009
1425	train	0.1156	0.1147	-0.0009
1426	train	0.1161	0.1147	-0.0014
1427	test	0.1024	0.1030	0.0006
1428	train	0.1058	0.1036	-0.0022
1429	train	0.0946	0.0920	-0.0026
1430	train	0.0851	0.0879	0.0028
1431	train	0.0860	0.0837	-0.0023
1432	train	0.0789	0.0755	-0.0035
1433	train	0.0546	0.0497	-0.0049
1434	train	0.1135	0.1119	-0.0016
1435	train	0.1078	0.1040	-0.0039
1436	train	0.1071	0.1128	0.0057
1437	train	0.1150	0.1155	0.0004
1438	train	0.0881	0.0912	0.0031
1439	train	0.1130	0.1143	0.0013
1440	test	0.1064	0.1061	-0.0002
1441	train	0.0863	0.0837	-0.0026
1442	train	0.0875	0.0966	0.0092
1443	train	0.0607	0.0604	-0.0003
1444	train	0.1178	0.1172	-0.0007
1445	train	0.1139	0.1145	0.0006
1446	train	0.1138	0.1125	-0.0013
1447	test	0.0573	0.0549	-0.0024
1448	train	0.0794	0.0808	0.0014
1449	train	0.1039	0.1046	0.0007
1450	train	0.0478	0.0440	-0.0038
1451	train	0.0966	0.0999	0.0033
1452	train	0.0615	0.0630	0.0015
1453	train	0.0868	0.0869	0.0001
1454	train	0.0986	0.0958	-0.0028
1455	train	0.0981	0.0918	-0.0063
1456	test	0.1121	0.1095	-0.0025
1457	test	0.1078	0.1062	-0.0016
1458	train	0.1042	0.1040	-0.0002
1459	train	0.0556	0.0598	0.0042
1460	train	0.1367	0.1235	-0.0132
1461	train	0.1334	0.1331	-0.0003
1462	train	0.1052	0.1212	0.0160
1463	train	0.1217	0.1265	0.0048
1464	train	0.1225	0.1212	-0.0012
1465	train	0.0976	0.0960	-0.0016
1466	test	0.0894	0.0910	0.0016
1467	train	0.0911	0.0928	0.0017
1468	train	0.0912	0.0935	0.0023
1469	train	0.0914	0.0951	0.0037
1470	train	0.0987	0.1011	0.0023
1471	train	0.0822	0.0834	0.0013
1472	test	0.0921	0.0955	0.0034
1473	train	0.0975	0.1057	0.0083
1474	train	0.0693	0.1176	0.0483
1475	train	0.1180	0.1057	-0.0123
1476	train	0.1198	0.1188	-0.0010
1477	train	0.1201	0.1203	0.0003
1478	train	0.1203	0.1203	0.0000
1479	train	0.1129	0.1141	0.0012
1480	train	0.1084	0.1128	0.0044
1481	train	0.1044	0.1003	-0.0040
1482	train	0.0963	0.0951	-0.0012
1483	train	0.0992	0.0988	-0.0003
1484	train	0.0903	0.0981	0.0078
1485	train	0.0641	0.0723	0.0082
1486	train	0.1102	0.1221	0.0119
1487	train	0.1160	0.1173	0.0012
1488	test	0.1197	0.1152	-0.0045
1489	train	0.1248	0.1208	-0.0040
1490	train	0.1011	0.0976	-0.0035
1491	train	0.1242	0.1214	-0.0029
1492	train	0.1109	0.1134	0.0025
1493	train	0.0915	0.0991	0.0076
1494	train	0.1008	0.1071	0.0063
1495	train	0.0687	0.0685	-0.0001
1496	train	0.1258	0.1243	-0.0014
1497	train	0.1182	0.1182	0.0000
1498	train	0.1084	0.1152	0.0068
1499	train	0.0640	0.0699	0.0058
1500	train	0.0857	0.0899	0.0042
1501	train	0.1039	0.1096	0.0057
1502	test	0.0533	0.0615	0.0082
1503	train	0.1095	0.1048	-0.0047
1504	test	0.0796	0.0826	0.0030
1505	train	0.1034	0.1035	0.0002
1506	train	0.1010	0.1067	0.0058
1507	train	0.0995	0.1025	0.0031
1508	train	0.1172	0.1169	-0.0003
1509	train	0.1187	0.1141	-0.0046
1510	train	0.1169	0.1152	-0.0017
1511	train	0.0703	0.0736	0.0032
1512	train	0.1411	0.1246	-0.0165
1513	train	0.1343	0.1356	0.0014
1514	train	0.0967	0.1221	0.0254
1515	train	0.1261	0.1282	0.0021
1516	train	0.1246	0.1233	-0.0013
1517	train	0.0989	0.0956	-0.0033
1518	train	0.0855	0.0894	0.0039
1519	train	0.0897	0.0913	0.0015
1520	train	0.0893	0.0915	0.0021
1521	train	0.0939	0.0952	0.0012
1522	train	0.1006	0.1015	0.0009
1523	train	0.0834	0.0829	-0.0006
1524	train	0.0934	0.0956	0.0022
1525	train	0.0976	0.1073	0.0097
1526	train	0.1261	0.1231	-0.0030
1527	train	0.1211	0.1073	-0.0138
1528	train	0.1238	0.1197	-0.0042
1529	test	0.1243	0.1221	-0.0022
1530	train	0.1247	0.1221	-0.0026
1531	train	0.1137	0.1134	-0.0003
1532	train	0.1106	0.1140	0.0034
1533	train	0.1052	0.1003	-0.0050
1534	train	0.0960	0.0943	-0.0017
1535	train	0.0967	0.1016	0.0049
1536	test	0.0893	0.0963	0.0070
1537	train	0.0644	0.0697	0.0053
1538	train	0.1162	0.1263	0.0101
1539	train	0.1182	0.1180	-0.0002
1540	train	0.1183	0.1177	-0.0006
1541	train	0.1281	0.1237	-0.0044
1542	train	0.1020	0.0977	-0.0043
1543	train	0.1253	0.1235	-0.0017
1544	train	0.1123	0.1131	0.0008
1545	train	0.0925	0.0993	0.0068
1546	test	0.0966	0.1090	0.0124
1547	train	0.0705	0.0654	-0.0051
1548	train	0.1286	0.1253	-0.0032
1549	train	0.1211	0.1195	-0.0015
1550	test	0.1165	0.1163	-0.0002
1551	train	0.0656	0.0712	0.0055
1552	train	0.0874	0.0881	0.0007
1553	train	0.1042	0.1103	0.0061
1554	test	0.0545	0.0579	0.0033
1555	train	0.1089	0.1061	-0.0028
1556	train	0.0729	0.0791	0.0062
1557	train	0.0984	0.1014	0.0030
1558	train	0.1025	0.1066	0.0041
1559	train	0.1008	0.1017	0.0009
1560	train	0.1198	0.1205	0.0007
1561	train	0.1178	0.1136	-0.0042
1562	train	0.1142	0.1153	0.0011
1563	train	0.0634	0.0665	0.0031
1564	train	0.1354	0.1185	-0.0169
1565	train	0.1296	0.1286	-0.0010
1566	train	0.0908	0.1160	0.0252
1567	train	0.1237	0.1226	-0.0011
1568	train	0.1233	0.1175	-0.0058
1569	train	0.0959	0.0942	-0.0017
1570	train	0.0824	0.0878	0.0054
1571	train	0.0880	0.0926	0.0046
1572	train	0.0858	0.0918	0.0060
1573	train	0.0945	0.0959	0.0014
1574	train	0.0998	0.1011	0.0012
1575	test	0.0824	0.0814	-0.0010
1576	train	0.0926	0.0935	0.0009
1577	train	0.0921	0.1040	0.0120
1578	train	0.1082	0.1171	0.0090
1579	test	0.1205	0.1040	-0.0165
1580	train	0.1240	0.1156	-0.0084
1581	train	0.1245	0.1181	-0.0064
1582	train	0.1251	0.1181	-0.0070
1583	train	0.1099	0.1115	0.0017
1584	train	0.1113	0.1097	-0.0017
1585	train	0.1038	0.0984	-0.0054
1586	train	0.0934	0.0918	-0.0016
1587	train	0.0966	0.0983	0.0018
1588	train	0.0844	0.0942	0.0098
1589	train	0.0637	0.0689	0.0052
1590	train	0.1164	0.1210	0.0046
1591	train	0.1170	0.1136	-0.0034
1592	train	0.1120	0.1126	0.0006
1593	train	0.1217	0.1185	-0.0032
1594	train	0.0970	0.0952	-0.0018
1595	train	0.1189	0.1179	-0.0009
1596	train	0.1123	0.1085	-0.0038
1597	train	0.0933	0.0966	0.0032
1598	test	0.0967	0.1052	0.0085
1599	train	0.0695	0.0671	-0.0024
1600	train	0.1246	0.1198	-0.0048
1601	train	0.1212	0.1164	-0.0048
1602	train	0.1162	0.1134	-0.0028
1603	train	0.0664	0.0699	0.0035
1604	train	0.0881	0.0877	-0.0004
1605	train	0.1044	0.1079	0.0036
1606	train	0.0550	0.0603	0.0053
1607	test	0.1047	0.1018	-0.0029
1608	train	0.0718	0.0799	0.0081
1609	train	0.0989	0.1001	0.0012
1610	train	0.1029	0.1025	-0.0004
1611	train	0.1012	0.0983	-0.0030
1612	train	0.1189	0.1154	-0.0035
1613	train	0.1141	0.1095	-0.0046
1614	train	0.1099	0.1110	0.0011
1615	train	0.0612	0.0710	0.0097
1616	train	0.1575	0.1258	-0.0317
1617	train	0.1504	0.1318	-0.0186
1618	train	0.1134	0.1235	0.0101
1619	train	0.1338	0.1422	0.0084
1620	train	0.1293	0.1397	0.0103
1621	train	0.1174	0.1160	-0.0014
1622	train	0.1002	0.1022	0.0021
1623	train	0.1105	0.1078	-0.0027
1624	train	0.1088	0.1034	-0.0054
1625	train	0.1166	0.1095	-0.0071
1626	train	0.1165	0.1153	-0.0012
1627	train	0.0998	0.0973	-0.0025
1628	train	0.1128	0.1071	-0.0057
1629	train	0.1149	0.1184	0.0035
1630	train	0.1286	0.1317	0.0031
1631	train	0.1478	0.1184	-0.0294
1632	train	0.1523	0.1465	-0.0058
1633	train	0.1533	0.1477	-0.0056
1634	train	0.1433	0.1477	0.0044
1635	train	0.1369	0.1297	-0.0072
1636	train	0.1362	0.1275	-0.0087
1637	train	0.1249	0.1218	-0.0032
1638	train	0.1131	0.1133	0.0001
1639	train	0.1151	0.1095	-0.0056
1640	train	0.1063	0.1075	0.0012
1641	train	0.0804	0.0852	0.0048
1642	train	0.1219	0.1326	0.0108
1643	train	0.1295	0.1265	-0.0030
1644	train	0.1298	0.1292	-0.0007
1645	train	0.1373	0.1394	0.0021
1646	train	0.1060	0.1058	-0.0002
1647	train	0.1343	0.1336	-0.0007
1648	train	0.1239	0.1287	0.0048
1649	train	0.0971	0.1047	0.0076
1650	test	0.1256	0.1241	-0.0015
1651	train	0.0891	0.0855	-0.0036
1652	test	0.1379	0.1391	0.0012
1653	train	0.1340	0.1379	0.0039
1654	train	0.1292	0.1351	0.0059
1655	test	0.0861	0.0852	-0.0009
1656	train	0.1125	0.1094	-0.0032
1657	train	0.1041	0.1290	0.0250
1658	train	0.0736	0.0713	-0.0023
1659	train	0.1145	0.1167	0.0022
1660	train	0.0940	0.0958	0.0018
1661	train	0.1251	0.1224	-0.0027
1662	train	0.1051	0.1148	0.0098
1663	train	0.1028	0.1084	0.0056
1664	test	0.1249	0.1249	0.0000
1665	train	0.1273	0.1286	0.0014
1666	train	0.1253	0.1323	0.0070
1667	train	0.0776	0.0762	-0.0014
1668	train	0.1545	0.1367	-0.0178
1669	train	0.1490	0.1526	0.0036
1670	train	0.1089	0.1316	0.0227
1671	train	0.1368	0.1426	0.0058
1672	test	0.1353	0.1399	0.0046
1673	train	0.1169	0.1140	-0.0029
1674	train	0.0989	0.1004	0.0015
1675	train	0.1095	0.1071	-0.0025
1676	train	0.1073	0.1025	-0.0048
1677	train	0.1164	0.1092	-0.0072
1678	test	0.1204	0.1143	-0.0060
1679	train	0.0999	0.0976	-0.0023
1680	train	0.1127	0.1161	0.0033
1681	train	0.1136	0.1297	0.0161
1682	train	0.1226	0.1328	0.0102
1683	test	0.1472	0.1297	-0.0175
1684	train	0.1521	0.1442	-0.0079
1685	test	0.1531	0.1459	-0.0072
1686	train	0.1479	0.1459	-0.0020
1687	train	0.1356	0.1274	-0.0082
1688	test	0.1363	0.1268	-0.0095
1689	train	0.1252	0.1195	-0.0057
1690	train	0.1130	0.1112	-0.0017
1691	train	0.1150	0.1072	-0.0078
1692	train	0.1059	0.1044	-0.0015
1693	train	0.0811	0.0828	0.0016
1694	train	0.1231	0.1321	0.0090
1695	train	0.1366	0.1263	-0.0103
1696	train	0.1298	0.1314	0.0015
1697	train	0.1385	0.1385	0.0000
1698	train	0.1055	0.1063	0.0008
1699	train	0.1368	0.1329	-0.0039
1700	train	0.1235	0.1267	0.0032
1701	train	0.0999	0.1026	0.0027
1702	train	0.1257	0.1216	-0.0040
1703	train	0.0882	0.0842	-0.0040
1704	train	0.1405	0.1373	-0.0033
1705	train	0.1338	0.1353	0.0016
1706	train	0.1271	0.1326	0.0055
1707	train	0.0865	0.0838	-0.0027
1708	test	0.1119	0.1085	-0.0035
1709	train	0.1045	0.1262	0.0217
1710	train	0.0731	0.0704	-0.0027
1711	train	0.1139	0.1158	0.0019
1712	train	0.0935	0.0942	0.0007
1713	test	0.1248	0.1192	-0.0056
1714	train	0.1086	0.1165	0.0079
1715	train	0.1064	0.1099	0.0034
1716	train	0.1288	0.1268	-0.0020
1717	train	0.1316	0.1308	-0.0008
1718	test	0.1292	0.1325	0.0033
1719	train	0.0777	0.0732	-0.0045
1720	train	0.1494	0.1308	-0.0186
1721	test	0.1440	0.1451	0.0012
1722	train	0.1041	0.1272	0.0231
1723	train	0.1348	0.1357	0.0009
1724	train	0.1317	0.1327	0.0010
1725	train	0.1114	0.1075	-0.0039
1726	train	0.0935	0.0947	0.0012
1727	train	0.1044	0.1013	-0.0031
1728	train	0.1021	0.0968	-0.0053
1729	train	0.1110	0.1041	-0.0069
1730	train	0.1154	0.1090	-0.0064
1731	train	0.0945	0.0920	-0.0025
1732	train	0.1074	0.1179	0.0106
1733	train	0.1083	0.1245	0.0162
1734	train	0.1221	0.1273	0.0052
1735	train	0.1417	0.1245	-0.0172
1736	train	0.1467	0.1390	-0.0078
1737	train	0.1477	0.1411	-0.0066
1738	train	0.1438	0.1411	-0.0027
1739	train	0.1304	0.1230	-0.0075
1740	train	0.1338	0.1222	-0.0116
1741	train	0.1199	0.1141	-0.0058
1742	train	0.1078	0.1061	-0.0017
1743	train	0.1096	0.1029	-0.0067
1744	train	0.1005	0.0994	-0.0011
1745	train	0.0761	0.0778	0.0018
1746	train	0.1220	0.1258	0.0038
1747	train	0.1310	0.1200	-0.0110
1748	train	0.1250	0.1250	0.0000
1749	test	0.1337	0.1393	0.0056
1750	train	0.1014	0.1009	-0.0005
1751	test	0.1315	0.1268	-0.0046
1752	train	0.1237	0.1221	-0.0016
1753	test	0.0993	0.0988	-0.0005
1754	train	0.1204	0.1173	-0.0031
1755	train	0.0830	0.0788	-0.0042
1756	train	0.1386	0.1322	-0.0065
1757	train	0.1338	0.1311	-0.0026
1758	train	0.1264	0.1286	0.0022
1759	train	0.0813	0.0780	-0.0033
1760	train	0.1067	0.1030	-0.0037
1761	train	0.1043	0.1218	0.0175
1762	train	0.0679	0.0713	0.0034
1763	train	0.1094	0.1099	0.0005
1764	test	0.0883	0.0893	0.0010
1765	train	0.1194	0.1157	-0.0036
1766	train	0.1069	0.1106	0.0037
1767	train	0.1051	0.1042	-0.0009
1768	train	0.1269	0.1214	-0.0055
1769	train	0.1281	0.1254	-0.0027
1770	train	0.1242	0.1262	0.0021
1771	train	0.0723	0.0700	-0.0022
1772	train	0.1511	0.1246	-0.0265
1773	train	0.1439	0.1356	-0.0083
1774	train	0.1121	0.1223	0.0102
1775	train	0.1262	0.1285	0.0023
1776	train	0.1220	0.1224	0.0005
1777	train	0.0979	0.0955	-0.0024
1778	train	0.0916	0.0765	-0.0150
1779	train	0.0914	0.0915	0.0001
1780	train	0.0928	0.0916	-0.0012
1781	train	0.0904	0.0943	0.0038
1782	train	0.0985	0.1003	0.0018
1783	train	0.0822	0.0824	0.0002
1784	train	0.0914	0.0952	0.0038
1785	train	0.0992	0.1071	0.0079
1786	train	0.1307	0.1223	-0.0084
1787	train	0.1192	0.1071	-0.0121
1788	train	0.1215	0.1186	-0.0029
1789	train	0.1218	0.1207	-0.0011
1790	train	0.1222	0.1207	-0.0015
1791	train	0.1151	0.1131	-0.0020
1792	test	0.1082	0.1128	0.0045
1793	train	0.1031	0.0998	-0.0033
1794	train	0.0968	0.0942	-0.0026
1795	train	0.0998	0.1018	0.0020
1796	train	0.0911	0.0960	0.0049
1797	train	0.0642	0.0704	0.0061
1798	test	0.1136	0.1227	0.0091
1799	train	0.1150	0.1174	0.0024
1800	train	0.1240	0.1182	-0.0058
1801	test	0.1299	0.1222	-0.0077
1802	train	0.1013	0.0985	-0.0029
1803	train	0.1282	0.1235	-0.0047
1804	train	0.1123	0.1160	0.0037
1805	train	0.0911	0.0994	0.0084
1806	train	0.1008	0.1086	0.0077
1807	train	0.0689	0.0655	-0.0034
1808	train	0.1317	0.1236	-0.0080
1809	train	0.1202	0.1184	-0.0018
1810	train	0.1176	0.1153	-0.0023
1811	train	0.0633	0.0717	0.0084
1812	train	0.0853	0.0878	0.0026
1813	train	0.1029	0.1095	0.0066
1814	train	0.0527	0.0581	0.0054
1815	train	0.1101	0.1066	-0.0035
1816	train	0.0819	0.0799	-0.0020
1817	train	0.1052	0.1016	-0.0036
1818	train	0.1003	0.1039	0.0037
1819	train	0.0984	0.0990	0.0006
1820	train	0.1190	0.1174	-0.0015
1821	train	0.1222	0.1125	-0.0097
1822	train	0.1210	0.1152	-0.0058
1823	train	0.0728	0.0671	-0.0057
1824	train	0.1328	0.1285	-0.0043
1825	train	0.1291	0.1389	0.0098
1826	train	0.1093	0.1285	0.0191
1827	test	0.1175	0.1298	0.0124
1828	train	0.1232	0.1231	0.0000
1829	train	0.1001	0.0979	-0.0021
1830	train	0.0925	0.0909	-0.0016
1831	train	0.0880	0.0962	0.0082
1832	train	0.0882	0.0919	0.0038
1833	test	0.0904	0.0977	0.0073
1834	train	0.0985	0.1043	0.0057
1835	train	0.0846	0.0863	0.0017
1836	train	0.0955	0.1002	0.0046
1837	train	0.0987	0.1158	0.0171
1838	train	0.1098	0.1191	0.0092
1839	train	0.1163	0.1158	-0.0005
1840	train	0.1181	0.1264	0.0083
1841	train	0.1186	0.1279	0.0093
1842	test	0.1189	0.1279	0.0091
1843	train	0.1102	0.1160	0.0058
1844	train	0.1071	0.1140	0.0068
1845	train	0.1067	0.1037	-0.0030
1846	train	0.1003	0.1009	0.0006
1847	train	0.1024	0.0987	-0.0037
1848	test	0.0953	0.0903	-0.0050
1849	train	0.0664	0.0741	0.0077
1850	train	0.1088	0.1255	0.0167
1851	train	0.1188	0.1166	-0.0022
1852	train	0.1165	0.1197	0.0032
1853	train	0.1207	0.1283	0.0077
1854	train	0.1048	0.1012	-0.0036
1855	train	0.1210	0.1237	0.0026
1856	train	0.0997	0.1154	0.0157
1857	train	0.0900	0.0954	0.0055
1858	train	0.1205	0.1112	-0.0093
1859	train	0.0698	0.0742	0.0044
1860	train	0.1212	0.1262	0.0050
1861	train	0.1124	0.1246	0.0122
1862	train	0.1078	0.1219	0.0141
1863	train	0.0657	0.0759	0.0102
1864	train	0.0868	0.0970	0.0102
1865	test	0.1022	0.1154	0.0132
1866	train	0.0552	0.0596	0.0045
1867	train	0.1116	0.1091	-0.0025
1868	train	0.0833	0.0847	0.0014
1869	train	0.1050	0.1090	0.0040
1870	train	0.1007	0.1113	0.0107
1871	train	0.0997	0.1049	0.0052
1872	train	0.1145	0.1187	0.0042
1873	test	0.1148	0.1171	0.0023
1874	train	0.1133	0.1191	0.0058
1875	train	0.0734	0.0643	-0.0091
1876	train	0.1778	0.1366	-0.0412
1877	train	0.1680	0.1504	-0.0176
1878	train	0.1321	0.1309	-0.0011
1879	test	0.1411	0.1304	-0.0107
1880	train	0.1348	0.1311	-0.0037
1881	train	0.1111	0.1029	-0.0082
1882	train	0.1058	0.0942	-0.0116
1883	train	0.1062	0.0975	-0.0087
1884	train	0.1079	0.0947	-0.0132
1885	train	0.1040	0.1004	-0.0036
1886	train	0.1133	0.1046	-0.0087
1887	train	0.0926	0.0864	-0.0061
1888	train	0.1041	0.0980	-0.0061
1889	train	0.1128	0.1154	0.0025
1890	train	0.1400	0.1354	-0.0047
1891	train	0.1334	0.1154	-0.0180
1892	train	0.1354	0.1278	-0.0076
1893	test	0.1357	0.1246	-0.0111
1894	train	0.1361	0.1300	-0.0061
1895	test	0.1308	0.1166	-0.0143
1896	train	0.1176	0.1151	-0.0026
1897	train	0.1186	0.1070	-0.0115
1898	train	0.1131	0.1022	-0.0109
1899	train	0.1154	0.1062	-0.0092
1900	train	0.1075	0.1038	-0.0036
1901	train	0.0763	0.0809	0.0045
1902	train	0.1249	0.1306	0.0057
1903	train	0.1320	0.1229	-0.0091
1904	train	0.1415	0.1278	-0.0137
1905	train	0.1476	0.1329	-0.0147
1906	test	0.1177	0.1081	-0.0095
1907	train	0.1456	0.1330	-0.0125
1908	train	0.1161	0.1237	0.0076
1909	train	0.0979	0.0996	0.0018
1910	train	0.1228	0.1170	-0.0058
1911	train	0.0794	0.0715	-0.0079
1912	train	0.1453	0.1316	-0.0137
1913	test	0.1272	0.1258	-0.0015
1914	train	0.1218	0.1234	0.0017
1915	train	0.0735	0.0692	-0.0043
1916	train	0.0953	0.0933	-0.0020
1917	test	0.1050	0.1163	0.0114
1918	train	0.0603	0.0554	-0.0049
1919	train	0.1263	0.1155	-0.0107
1920	train	0.0983	0.0797	-0.0186
1921	train	0.1218	0.1040	-0.0178
1922	train	0.1084	0.1039	-0.0044
1923	train	0.1058	0.0990	-0.0068
1924	train	0.1305	0.1191	-0.0115
1925	train	0.1349	0.1209	-0.0140
1926	train	0.1352	0.1222	-0.0130
1927	train	0.0950	0.0651	-0.0299
1928	train	0.1436	0.1273	-0.0162
1929	train	0.1377	0.1377	0.0000
1930	train	0.1026	0.1250	0.0224
1931	train	0.1278	0.1277	-0.0002
1932	train	0.1276	0.1254	-0.0023
1933	train	0.1017	0.1012	-0.0005
1934	train	0.0891	0.0940	0.0049
1935	train	0.0923	0.0962	0.0038
1936	train	0.0917	0.0962	0.0045
1937	train	0.0961	0.0990	0.0029
1938	train	0.1028	0.1047	0.0019
1939	train	0.0871	0.0869	-0.0001
1940	train	0.0964	0.1008	0.0044
1941	train	0.1011	0.1123	0.0112
1942	train	0.1197	0.1233	0.0036
1943	train	0.1241	0.1123	-0.0118
1944	train	0.1266	0.1237	-0.0029
1945	train	0.1270	0.1257	-0.0013
1946	train	0.1275	0.1257	-0.0017
1947	train	0.1163	0.1166	0.0003
1948	train	0.1140	0.1163	0.0023
1949	train	0.1072	0.1048	-0.0025
1950	train	0.0987	0.0984	-0.0003
1951	test	0.0994	0.1048	0.0054
1952	train	0.0925	0.1014	0.0089
1953	train	0.0657	0.0741	0.0084
1954	train	0.1176	0.1260	0.0084
1955	train	0.1223	0.1209	-0.0014
1956	train	0.1218	0.1195	-0.0023
1957	train	0.1287	0.1241	-0.0046
1958	train	0.1018	0.1011	-0.0007
1959	train	0.1273	0.1251	-0.0022
1960	train	0.1127	0.1133	0.0006
1961	train	0.0965	0.1022	0.0057
1962	train	0.1028	0.1109	0.0081
1963	train	0.0715	0.0717	0.0002
1964	train	0.1314	0.1272	-0.0042
1965	train	0.1192	0.1215	0.0023
1966	train	0.1134	0.1184	0.0049
1967	train	0.0668	0.0757	0.0089
1968	train	0.0898	0.0928	0.0030
1969	train	0.1051	0.1131	0.0079
1970	test	0.0558	0.0646	0.0088
1971	train	0.1096	0.1086	-0.0010
1972	test	0.0754	0.0849	0.0095
1973	test	0.1005	0.1056	0.0051
1974	train	0.1065	0.1082	0.0018
1975	train	0.1051	0.1035	-0.0016
1976	train	0.1234	0.1190	-0.0044
1977	test	0.1219	0.1130	-0.0089
1978	train	0.1189	0.1158	-0.0031
1979	train	0.0720	0.0682	-0.0038
1980	train	0.1091	0.1277	0.0186
1981	train	0.1545	0.1435	-0.0111
1982	train	0.1506	0.1456	-0.0050
1983	train	0.1311	0.1330	0.0019
1984	train	0.1306	0.1376	0.0069
1985	train	0.1381	0.1337	-0.0044
1986	train	0.1154	0.1103	-0.0052
1987	train	0.1085	0.1044	-0.0041
1988	train	0.1049	0.1074	0.0026
1989	train	0.1056	0.1036	-0.0020
1990	test	0.1052	0.1078	0.0025
1991	train	0.1143	0.1134	-0.0009
1992	train	0.0971	0.0982	0.0011
1993	test	0.1101	0.1122	0.0021
1994	train	0.1148	0.1255	0.0107
1995	train	0.1116	0.1298	0.0182
1996	train	0.1309	0.1255	-0.0054
1997	test	0.1324	0.1346	0.0022
1998	train	0.1326	0.1354	0.0027
1999	train	0.1328	0.1354	0.0025
2000	train	0.1270	0.1244	-0.0026
2001	train	0.1167	0.1228	0.0061
2002	train	0.1235	0.1156	-0.0079
2003	train	0.1186	0.1138	-0.0048
2004	train	0.1195	0.1117	-0.0077
2005	train	0.1137	0.1043	-0.0094
2006	train	0.0802	0.0877	0.0075
2007	train	0.1171	0.1307	0.0137
2008	train	0.1381	0.1261	-0.0121
2009	train	0.1346	0.1321	-0.0025
2010	train	0.1381	0.1371	-0.0010
2011	train	0.1204	0.1126	-0.0077
2012	train	0.1395	0.1343	-0.0052
2013	train	0.1024	0.1236	0.0212
2014	train	0.0976	0.1047	0.0071
2015	train	0.1408	0.1216	-0.0191
2016	train	0.0814	0.0855	0.0040
2017	train	0.1319	0.1360	0.0041
2018	train	0.1154	0.1302	0.0148
2019	train	0.0768	0.0893	0.0125
2020	train	0.0975	0.1059	0.0084
2021	test	0.1031	0.1229	0.0198
2022	train	0.0635	0.0734	0.0099
2023	train	0.1268	0.1204	-0.0065
2024	train	0.0993	0.0983	-0.0010
2025	train	0.1213	0.1194	-0.0019
2026	train	0.1102	0.1189	0.0087
2027	train	0.1088	0.1132	0.0044
2028	train	0.1266	0.1251	-0.0015
2029	train	0.1283	0.1260	-0.0024
2030	train	0.1294	0.1290	-0.0004
2031	test	0.0986	0.0727	-0.0259
2032	train	0.1361	0.1017	-0.0343
2033	train	0.1298	0.1279	-0.0019
2034	train	0.0933	0.1144	0.0211
2035	test	0.1209	0.1220	0.0011
2036	train	0.1188	0.1153	-0.0035
2037	train	0.0937	0.0896	-0.0041
2038	train	0.0804	0.0835	0.0030
2039	train	0.0839	0.0850	0.0011
2040	train	0.0831	0.0697	-0.0133
2041	train	0.0865	0.0884	0.0020
2042	train	0.0940	0.0954	0.0014
2043	train	0.0796	0.0766	-0.0030
2044	train	0.0889	0.0890	0.0001
2045	train	0.0930	0.1012	0.0082
2046	train	0.1240	0.1152	-0.0088
2047	train	0.1168	0.1012	-0.0156
2048	train	0.1196	0.1130	-0.0066
2049	train	0.1201	0.1148	-0.0053
2050	train	0.1207	0.1148	-0.0058
2051	train	0.1076	0.1072	-0.0004
2052	train	0.1091	0.1070	-0.0022
2053	train	0.0994	0.0938	-0.0056
2054	test	0.0901	0.0874	-0.0027
2055	train	0.0910	0.0949	0.0039
2056	train	0.0801	0.0898	0.0098
2057	train	0.0585	0.0686	0.0102
2058	test	0.1158	0.1156	-0.0002
2059	train	0.1129	0.1105	-0.0023
2060	train	0.1136	0.1115	-0.0020
2061	train	0.1210	0.1158	-0.0053
2062	train	0.0945	0.0924	-0.0020
2063	train	0.1192	0.1168	-0.0024
2064	train	0.1106	0.1089	-0.0017
2065	train	0.0899	0.0937	0.0037
2066	train	0.0924	0.1019	0.0095
2067	train	0.0646	0.0599	-0.0048
2068	train	0.1237	0.1211	-0.0026
2069	train	0.1169	0.1133	-0.0036
2070	train	0.1145	0.1103	-0.0042
2071	train	0.0610	0.0700	0.0090
2072	train	0.0834	0.0825	-0.0010
2073	train	0.1041	0.1041	0.0000
2074	train	0.0508	0.0523	0.0015
2075	train	0.1022	0.0998	-0.0024
2076	test	0.0667	0.0738	0.0071
2077	train	0.0919	0.0957	0.0039
2078	train	0.1017	0.0989	-0.0028
2079	test	0.1011	0.0940	-0.0070
2080	train	0.1168	0.1114	-0.0054
2081	train	0.1135	0.1054	-0.0081
2082	train	0.1102	0.1083	-0.0018
2083	train	0.0618	0.0623	0.0005
2084	train	0.1379	0.1236	-0.0143
2085	train	0.1316	0.1266	-0.0050
2086	train	0.0991	0.1076	0.0085
2087	train	0.1207	0.1205	-0.0002
2088	train	0.1192	0.1152	-0.0040
2089	train	0.0936	0.0898	-0.0038
2090	train	0.0836	0.0834	-0.0002
2091	train	0.0916	0.0882	-0.0034
2092	test	0.0913	0.0838	-0.0075
2093	train	0.0896	0.0909	0.0013
2094	train	0.1014	0.0971	-0.0043
2095	train	0.0786	0.0802	0.0016
2096	train	0.0888	0.0921	0.0034
2097	train	0.0926	0.1075	0.0149
2098	test	0.1201	0.1090	-0.0111
2099	train	0.1163	0.1075	-0.0087
2100	train	0.1195	0.1190	-0.0005
2101	train	0.1199	0.1208	0.0009
2102	train	0.1203	0.1272	0.0069
2103	train	0.1121	0.1087	-0.0034
2104	test	0.1076	0.1077	0.0001
2105	train	0.1003	0.0995	-0.0008
2106	test	0.0911	0.0969	0.0058
2107	train	0.0944	0.0924	-0.0020
2108	train	0.0851	0.0842	-0.0010
2109	train	0.0668	0.0750	0.0082
2110	train	0.1149	0.1113	-0.0036
2111	train	0.1139	0.1117	-0.0022
2112	train	0.1127	0.1078	-0.0048
2113	train	0.1200	0.1149	-0.0051
2114	train	0.0928	0.0855	-0.0074
2115	train	0.1193	0.1090	-0.0103
2116	train	0.1086	0.1088	0.0003
2117	test	0.0869	0.0839	-0.0031
2118	train	0.1125	0.1002	-0.0124
2119	train	0.0698	0.0682	-0.0016
2120	train	0.1239	0.1166	-0.0073
2121	train	0.1152	0.1185	0.0034
2122	train	0.1122	0.1165	0.0043
2123	train	0.0661	0.0725	0.0063
2124	train	0.0854	0.0905	0.0051
2125	train	0.1047	0.1092	0.0045
2126	train	0.0544	0.0540	-0.0003
2127	train	0.1016	0.0948	-0.0067
2128	train	0.0789	0.0777	-0.0011
2129	train	0.1026	0.1029	0.0003
2130	train	0.0983	0.0974	-0.0009
2131	train	0.0974	0.0915	-0.0059
2132	train	0.1140	0.1055	-0.0085
2133	train	0.1143	0.1120	-0.0023
2134	train	0.1115	0.1114	-0.0001
2135	train	0.0636	0.0606	-0.0031
2136	train	0.1827	0.1492	-0.0335
2137	train	0.1709	0.1626	-0.0084
2138	train	0.1268	0.1438	0.0170
2139	train	0.1472	0.1470	-0.0001
2140	train	0.1367	0.1440	0.0073
2141	train	0.1120	0.1106	-0.0014
2142	train	0.1051	0.1035	-0.0016
2143	train	0.1109	0.1083	-0.0025
2144	train	0.1122	0.1048	-0.0074
2145	train	0.1064	0.1078	0.0015
2146	train	0.1168	0.1138	-0.0030
2147	train	0.0929	0.0778	-0.0151
2148	train	0.1051	0.1129	0.0078
2149	train	0.1141	0.1279	0.0138
2150	train	0.1395	0.1386	-0.0009
2151	train	0.1367	0.1279	-0.0088
2152	train	0.1390	0.1388	-0.0002
2153	train	0.1394	0.1401	0.0007
2154	test	0.1399	0.1401	0.0002
2155	train	0.1340	0.1282	-0.0058
2156	train	0.1202	0.1255	0.0053
2157	train	0.1192	0.1157	-0.0034
2158	train	0.1120	0.1135	0.0016
2159	train	0.1153	0.1096	-0.0058
2160	train	0.1072	0.1022	-0.0050
2161	train	0.0825	0.0857	0.0032
2162	train	0.1326	0.1360	0.0034
2163	train	0.1350	0.1284	-0.0066
2164	train	0.1373	0.1382	0.0009
2165	train	0.1436	0.1459	0.0023
2166	test	0.1041	0.1117	0.0076
2167	train	0.1407	0.1394	-0.0013
2168	train	0.1158	0.1367	0.0209
2169	train	0.0983	0.1087	0.0104
2170	train	0.1254	0.1294	0.0040
2171	train	0.0843	0.0843	0.0001
2172	test	0.1496	0.1440	-0.0056
2173	train	0.1248	0.1333	0.0085
2174	train	0.1217	0.1307	0.0091
2175	train	0.0787	0.0863	0.0077
2176	train	0.0991	0.1073	0.0082
2177	train	0.1042	0.1246	0.0205
2178	train	0.0641	0.0710	0.0069
2179	train	0.1123	0.1197	0.0074
2180	test	0.0992	0.0968	-0.0024
2181	train	0.1223	0.1205	-0.0018
2182	train	0.1100	0.1184	0.0084
2183	train	0.1070	0.1120	0.0050
2184	test	0.1330	0.1291	-0.0039
2185	train	0.1365	0.1332	-0.0034
2186	train	0.1358	0.1370	0.0012
2187	train	0.0883	0.0807	-0.0076
2188	train	0.1777	0.1437	-0.0341
2189	train	0.1671	0.1553	-0.0118
2190	train	0.1207	0.1384	0.0177
2191	train	0.1445	0.1415	-0.0030
2192	train	0.1321	0.1377	0.0057
2193	train	0.1077	0.1057	-0.0020
2194	train	0.1017	0.0993	-0.0024
2195	train	0.1055	0.1038	-0.0017
2196	train	0.1061	0.1008	-0.0053
2197	train	0.1037	0.1039	0.0002
2198	train	0.1131	0.1095	-0.0036
2199	train	0.0894	0.0940	0.0046
2200	train	0.1011	0.1080	0.0069
2201	train	0.1098	0.1218	0.0120
2202	train	0.1417	0.1324	-0.0093
2203	train	0.1329	0.1218	-0.0110
2204	train	0.1354	0.1319	-0.0035
2205	train	0.1358	0.1329	-0.0029
2206	train	0.1367	0.1329	-0.0038
2207	train	0.1295	0.1225	-0.0070
2208	train	0.1176	0.1194	0.0018
2209	train	0.1141	0.1105	-0.0036
2210	test	0.1066	0.1085	0.0020
2211	test	0.1105	0.1048	-0.0057
2212	train	0.1021	0.0983	-0.0038
2213	train	0.0776	0.0827	0.0051
2214	train	0.1318	0.1305	-0.0014
2215	train	0.1307	0.1228	-0.0079
2216	train	0.1333	0.1314	-0.0019
2217	train	0.1395	0.1389	-0.0006
2218	train	0.0988	0.1061	0.0072
2219	test	0.1368	0.1320	-0.0048
2220	train	0.1157	0.1296	0.0139
2221	train	0.0966	0.1045	0.0079
2222	train	0.1177	0.1235	0.0058
2223	train	0.0810	0.0812	0.0002
2224	train	0.1479	0.1385	-0.0094
2225	train	0.1260	0.1271	0.0010
2226	train	0.1223	0.1246	0.0023
2227	train	0.0752	0.0830	0.0078
2228	train	0.0967	0.1026	0.0058
2229	train	0.1037	0.1189	0.0152
2230	train	0.0618	0.0691	0.0073
2231	train	0.1073	0.1137	0.0064
2232	train	0.0921	0.0929	0.0008
2233	train	0.1171	0.1149	-0.0023
2234	test	0.1085	0.1144	0.0059
2235	test	0.1056	0.0997	-0.0058
2236	train	0.1311	0.1255	-0.0056
2237	train	0.1342	0.1295	-0.0047
2238	train	0.1327	0.1326	-0.0001
2239	train	0.0801	0.0777	-0.0024
2240	train	0.1123	0.0983	-0.0141
2241	train	0.1084	0.1109	0.0025
2242	train	0.0730	0.0906	0.0176
2243	train	0.1034	0.1032	-0.0002
2244	train	0.1044	0.0994	-0.0050
2245	train	0.0783	0.0773	-0.0010
2246	train	0.0647	0.0623	-0.0024
2247	train	0.0689	0.0684	-0.0005
2248	train	0.0671	0.0683	0.0013
2249	train	0.0755	0.0730	-0.0025
2250	train	0.0798	0.0807	0.0009
2251	train	0.0644	0.0663	0.0018
2252	train	0.0744	0.0791	0.0047
2253	train	0.0755	0.0901	0.0147
2254	train	0.1098	0.0983	-0.0115
2255	train	0.1012	0.0901	-0.0110
2256	train	0.1048	0.1016	-0.0032
2257	train	0.1051	0.1030	-0.0022
2258	train	0.1057	0.1030	-0.0028
2259	train	0.0916	0.0906	-0.0010
2260	train	0.0970	0.0913	-0.0057
2261	train	0.0797	0.0793	-0.0003
2262	test	0.0752	0.0748	-0.0004
2263	train	0.0771	0.0713	-0.0057
2264	train	0.0651	0.0639	-0.0012
2265	train	0.0469	0.0424	-0.0044
2266	test	0.1060	0.0961	-0.0099
2267	test	0.0977	0.0888	-0.0088
2268	train	0.0942	0.0981	0.0039
2269	train	0.1022	0.1053	0.0031
2270	train	0.0774	0.0795	0.0021
2271	train	0.1004	0.1001	-0.0003
2272	train	0.0955	0.0903	-0.0052
2273	train	0.0765	0.0729	-0.0036
2274	train	0.0785	0.0829	0.0044
2275	test	0.0522	0.0518	-0.0005
2276	train	0.1045	0.1009	-0.0036
2277	train	0.1053	0.1037	-0.0016
2278	train	0.1079	0.1022	-0.0056
2279	train	0.0493	0.0478	-0.0015
2280	train	0.0713	0.0709	-0.0004
2281	train	0.1030	0.0940	-0.0090
2282	train	0.0415	0.0418	0.0003
2283	train	0.0853	0.0865	0.0012
2284	train	0.0524	0.0537	0.0012
2285	train	0.0781	0.0762	-0.0019
2286	train	0.0880	0.0843	-0.0037
2287	train	0.0893	0.0808	-0.0084
2288	train	0.1002	0.0969	-0.0033
2289	train	0.0948	0.0940	-0.0008
2290	train	0.0911	0.0905	-0.0006
2291	train	0.0440	0.0440	0.0000
2292	train	0.1304	0.1112	-0.0192
2293	train	0.1241	0.1244	0.0003
2294	train	0.0865	0.1060	0.0195
2295	train	0.1164	0.1158	-0.0006
2296	train	0.1135	0.1141	0.0006
2297	train	0.0891	0.0894	0.0003
2298	train	0.0759	0.0773	0.0014
2299	train	0.0791	0.0839	0.0047
2300	test	0.0781	0.0827	0.0046
2301	train	0.0841	0.0865	0.0024
2302	train	0.0904	0.0935	0.0031
2303	train	0.0750	0.0813	0.0064
2304	train	0.0847	0.0900	0.0054
2305	train	0.0877	0.1044	0.0167
2306	train	0.1230	0.1079	-0.0151
2307	train	0.1125	0.1044	-0.0081
2308	train	0.1159	0.1155	-0.0004
2309	train	0.1165	0.1162	-0.0002
2310	train	0.1171	0.1162	-0.0008
2311	train	0.1028	0.1036	0.0008
2312	train	0.1062	0.1046	-0.0016
2313	train	0.0952	0.0944	-0.0008
2314	test	0.0856	0.0898	0.0042
2315	test	0.0871	0.0844	-0.0027
2316	train	0.0752	0.0807	0.0055
2317	train	0.0555	0.0597	0.0042
2318	test	0.1140	0.1103	-0.0037
2319	train	0.1077	0.1036	-0.0041
2320	train	0.1075	0.1111	0.0036
2321	train	0.1159	0.1123	-0.0036
2322	train	0.0886	0.0927	0.0041
2323	train	0.1137	0.1120	-0.0017
2324	train	0.1069	0.1024	-0.0045
2325	train	0.0863	0.0895	0.0032
2326	train	0.0885	0.0968	0.0083
2327	train	0.0610	0.0668	0.0058
2328	test	0.1183	0.1143	-0.0040
2329	train	0.1144	0.1153	0.0008
2330	train	0.1140	0.1131	-0.0009
2331	train	0.0581	0.0637	0.0056
2332	train	0.0800	0.0853	0.0054
2333	train	0.1038	0.1071	0.0033
2334	test	0.0482	0.0538	0.0056
2335	train	0.0968	0.0998	0.0029
2336	train	0.0626	0.0674	0.0048
2337	train	0.0882	0.0885	0.0003
2338	train	0.0977	0.0978	0.0002
2339	train	0.0972	0.0944	-0.0029
2340	train	0.1118	0.1090	-0.0028
2341	train	0.1074	0.1053	-0.0021
2342	train	0.1037	0.1029	-0.0007
2343	train	0.0547	0.0603	0.0055
2344	train	0.1288	0.1152	-0.0136
2345	train	0.1231	0.1286	0.0055
2346	test	0.0925	0.1092	0.0167
2347	train	0.1132	0.1196	0.0064
2348	train	0.1093	0.1163	0.0070
2349	train	0.0849	0.0818	-0.0031
2350	train	0.0771	0.0737	-0.0035
2351	train	0.0782	0.0812	0.0030
2352	train	0.0783	0.0800	0.0017
2353	train	0.0799	0.0843	0.0043
2354	train	0.0870	0.0918	0.0048
2355	train	0.0714	0.0723	0.0009
2356	train	0.0797	0.0824	0.0027
2357	train	0.0848	0.1012	0.0165
2358	train	0.1209	0.1099	-0.0110
2359	train	0.1068	0.1012	-0.0055
2360	train	0.1089	0.1118	0.0029
2361	train	0.1093	0.1121	0.0028
2362	train	0.1098	0.1121	0.0023
2363	train	0.1012	0.1044	0.0032
2364	train	0.0995	0.1011	0.0016
2365	train	0.0904	0.0891	-0.0013
2366	train	0.0825	0.0870	0.0045
2367	test	0.0858	0.0830	-0.0028
2368	train	0.0763	0.0722	-0.0041
2369	train	0.0555	0.0511	-0.0045
2370	train	0.1069	0.1137	0.0068
2371	train	0.1018	0.1030	0.0012
2372	train	0.1064	0.1120	0.0056
2373	train	0.1139	0.1160	0.0021
2374	train	0.0874	0.0907	0.0032
2375	train	0.1118	0.1133	0.0015
2376	train	0.1047	0.1078	0.0031
2377	train	0.0819	0.0828	0.0009
2378	train	0.0880	0.0978	0.0099
2379	train	0.0602	0.0587	-0.0015
2380	train	0.1165	0.1168	0.0003
2381	train	0.1112	0.1148	0.0036
2382	train	0.1129	0.1127	-0.0002
2383	train	0.0562	0.0552	-0.0010
2384	train	0.0766	0.0801	0.0035
2385	train	0.1027	0.1044	0.0017
2386	train	0.0476	0.0414	-0.0062
2387	train	0.0971	0.0981	0.0009
2388	train	0.0687	0.0646	-0.0041
2389	test	0.0916	0.0894	-0.0022
2390	train	0.0923	0.0917	-0.0005
2391	train	0.0911	0.0869	-0.0042
2392	train	0.1071	0.1066	-0.0005
2393	train	0.1075	0.1081	0.0006
2394	train	0.1049	0.1079	0.0030
2395	train	0.0531	0.0549	0.0018
2396	train	0.1109	0.0979	-0.0131
2397	train	0.1080	0.1082	0.0002
2398	test	0.0802	0.0952	0.0150
2399	train	0.1016	0.1044	0.0028
2400	train	0.1010	0.0965	-0.0045
2401	train	0.0757	0.0694	-0.0063
2402	train	0.0683	0.0655	-0.0027
2403	train	0.0699	0.0666	-0.0033
2404	test	0.0695	0.0686	-0.0009
2405	train	0.0725	0.0716	-0.0009
2406	train	0.0790	0.0806	0.0016
2407	train	0.0631	0.0591	-0.0040
2408	train	0.0713	0.0676	-0.0037
2409	train	0.0752	0.0800	0.0047
2410	train	0.1077	0.0948	-0.0129
2411	train	0.0966	0.0800	-0.0166
2412	train	0.0988	0.0933	-0.0055
2413	train	0.0992	0.0951	-0.0041
2414	train	0.0996	0.0951	-0.0045
2415	test	0.0910	0.0908	-0.0002
2416	train	0.0915	0.0897	-0.0019
2417	train	0.0816	0.0748	-0.0068
2418	train	0.0735	0.0690	-0.0045
2419	train	0.0779	0.0783	0.0004
2420	train	0.0664	0.0688	0.0024
2421	train	0.0487	0.0472	-0.0015
2422	train	0.0978	0.1009	0.0032
2423	test	0.0935	0.0932	-0.0002
2424	train	0.0946	0.0935	-0.0011
2425	train	0.1010	0.0992	-0.0018
2426	train	0.0770	0.0746	-0.0025
2427	train	0.0992	0.0993	0.0001
2428	test	0.0960	0.0905	-0.0055
2429	train	0.0746	0.0762	0.0017
2430	train	0.0795	0.0836	0.0041
2431	train	0.0537	0.0419	-0.0118
2432	train	0.1036	0.0994	-0.0042
2433	train	0.1017	0.0968	-0.0049
2434	train	0.1039	0.0940	-0.0099
2435	train	0.0516	0.0492	-0.0024
2436	train	0.0697	0.0648	-0.0049
2437	train	0.1002	0.0863	-0.0138
2438	train	0.0425	0.0339	-0.0087
2439	train	0.0868	0.0811	-0.0057
2440	train	0.0613	0.0573	-0.0040
2441	train	0.0838	0.0797	-0.0041
2442	train	0.0851	0.0859	0.0008
2443	test	0.0843	0.0816	-0.0027
2444	train	0.0974	0.1003	0.0030
2445	train	0.0967	0.0925	-0.0042
2446	train	0.0941	0.0936	-0.0005
2447	test	0.0416	0.0560	0.0144
2448	train	0.1169	0.1033	-0.0136
2449	train	0.1128	0.1122	-0.0005
2450	train	0.0870	0.0942	0.0072
2451	train	0.1046	0.1048	0.0002
2452	train	0.1053	0.0999	-0.0055
2453	train	0.0776	0.0680	-0.0097
2454	train	0.0721	0.0642	-0.0079
2455	train	0.0738	0.0681	-0.0057
2456	test	0.0734	0.0640	-0.0094
2457	train	0.0765	0.0728	-0.0038
2458	train	0.0833	0.0793	-0.0039
2459	train	0.0646	0.0598	-0.0048
2460	train	0.0719	0.0774	0.0055
2461	train	0.0780	0.0886	0.0106
2462	train	0.1123	0.0928	-0.0195
2463	train	0.0988	0.0886	-0.0102
2464	train	0.1012	0.0997	-0.0015
2465	train	0.1016	0.1029	0.0013
2466	train	0.1020	0.1029	0.0009
2467	train	0.0953	0.0907	-0.0046
2468	train	0.0921	0.0893	-0.0029
2469	train	0.0816	0.0760	-0.0056
2470	train	0.0744	0.0741	-0.0004
2471	train	0.0794	0.0744	-0.0050
2472	train	0.0683	0.0610	-0.0073
2473	train	0.0522	0.0453	-0.0069
2474	train	0.0992	0.0976	-0.0015
2475	train	0.0965	0.0890	-0.0075
2476	train	0.0995	0.0918	-0.0077
2477	train	0.1055	0.1092	0.0037
2478	train	0.0803	0.0757	-0.0046
2479	train	0.1042	0.0963	-0.0080
2480	train	0.0993	0.1022	0.0029
2481	train	0.0772	0.0718	-0.0054
2482	train	0.0848	0.0872	0.0025
2483	train	0.0570	0.0491	-0.0079
2484	train	0.1074	0.1003	-0.0070
2485	train	0.1043	0.1017	-0.0026
2486	train	0.1062	0.0998	-0.0065
2487	train	0.0529	0.0469	-0.0060
2488	train	0.0727	0.0718	-0.0009
2489	train	0.1004	0.0905	-0.0100
2490	train	0.0447	0.0390	-0.0057
2491	train	0.0878	0.0812	-0.0066
2492	test	0.0663	0.0584	-0.0079
2493	train	0.0885	0.0854	-0.0032
2494	train	0.0867	0.0812	-0.0055
2495	train	0.0858	0.0752	-0.0106
2496	train	0.0999	0.0932	-0.0068
2497	train	0.1003	0.0976	-0.0026
2498	train	0.0975	0.0956	-0.0019
2499	train	0.0468	0.0509	0.0042
2500	train	0.1285	0.1150	-0.0135
2501	train	0.1235	0.1284	0.0049
2502	train	0.0914	0.1094	0.0180
2503	test	0.1150	0.1202	0.0052
2504	train	0.1141	0.1167	0.0026
2505	test	0.0890	0.0860	-0.0030
2506	train	0.0793	0.0794	0.0001
2507	train	0.0805	0.0840	0.0035
2508	train	0.0813	0.0834	0.0021
2509	train	0.0844	0.0853	0.0009
2510	train	0.0908	0.0924	0.0016
2511	train	0.0750	0.0783	0.0033
2512	train	0.0842	0.0866	0.0025
2513	train	0.0880	0.1029	0.0149
2514	train	0.1176	0.1100	-0.0077
2515	train	0.1106	0.1029	-0.0077
2516	test	0.1134	0.1116	-0.0018
2517	train	0.1139	0.1116	-0.0023
2518	train	0.1143	0.1116	-0.0028
2519	train	0.1044	0.1041	-0.0003
2520	train	0.1035	0.1022	-0.0013
2521	train	0.0951	0.0893	-0.0059
2522	train	0.0863	0.0838	-0.0025
2523	train	0.0897	0.0880	-0.0017
2524	train	0.0800	0.0782	-0.0018
2525	train	0.0575	0.0568	-0.0008
2526	train	0.1093	0.1104	0.0011
2527	train	0.1065	0.1046	-0.0019
2528	train	0.1085	0.1140	0.0055
2529	train	0.1163	0.1119	-0.0044
2530	train	0.0925	0.0889	-0.0036
2531	train	0.1143	0.1126	-0.0018
2532	train	0.1064	0.1031	-0.0033
2533	test	0.0851	0.0895	0.0044
2534	train	0.0911	0.0979	0.0068
2535	train	0.0625	0.0573	-0.0052
2536	train	0.1179	0.1163	-0.0016
2537	train	0.1149	0.1131	-0.0018
2538	train	0.1133	0.1053	-0.0080
2539	train	0.0590	0.0619	0.0029
2540	train	0.0801	0.0784	-0.0018
2541	train	0.1014	0.0990	-0.0025
2542	train	0.0492	0.0502	0.0009
2543	test	0.1002	0.0962	-0.0041
2544	train	0.0710	0.0717	0.0008
2545	train	0.0948	0.0923	-0.0025
2546	train	0.0953	0.0957	0.0004
2547	train	0.0948	0.0911	-0.0037
2548	train	0.1100	0.1086	-0.0014
2549	train	0.1087	0.1041	-0.0047
2550	train	0.1056	0.1061	0.0005
2551	train	0.0578	0.0614	0.0036
2552	train	0.1040	0.1003	-0.0038
2553	train	0.1088	0.1017	-0.0071
2554	train	0.1052	0.1148	0.0096
2555	train	0.0754	0.0958	0.0203
2556	train	0.1005	0.1067	0.0061
2557	train	0.1034	0.1013	-0.0021
2558	train	0.0781	0.0719	-0.0062
2559	train	0.0640	0.0654	0.0014
2560	train	0.0680	0.0698	0.0018
2561	train	0.0664	0.0697	0.0034
2562	train	0.0719	0.0728	0.0009
2563	train	0.0795	0.0805	0.0010
2564	train	0.0646	0.0660	0.0014
2565	train	0.0739	0.0719	-0.0020
2566	train	0.0763	0.0903	0.0140
2567	train	0.1071	0.0959	-0.0112
2568	train	0.0995	0.0903	-0.0092
2569	train	0.1023	0.0996	-0.0027
2570	train	0.1028	0.1005	-0.0023
2571	train	0.1032	0.1005	-0.0027
2572	train	0.0908	0.0914	0.0006
2573	train	0.0949	0.0916	-0.0033
2574	train	0.0842	0.0793	-0.0049
2575	train	0.0743	0.0771	0.0028
2576	train	0.0750	0.0747	-0.0002
2577	test	0.0649	0.0634	-0.0015
2578	train	0.0464	0.0403	-0.0061
2579	train	0.1027	0.0984	-0.0043
2580	train	0.0970	0.0926	-0.0045
2581	train	0.0945	0.1004	0.0058
2582	train	0.1011	0.1031	0.0020
2583	test	0.0789	0.0810	0.0021
2584	train	0.1001	0.1015	0.0014
2585	train	0.0946	0.0975	0.0030
2586	test	0.0774	0.0729	-0.0045
2587	train	0.0766	0.0845	0.0080
2588	train	0.0517	0.0518	0.0002
2589	train	0.1020	0.1066	0.0046
2590	train	0.1022	0.1020	-0.0002
2591	train	0.0488	0.0459	-0.0029
2592	test	0.0700	0.0700	0.0000
2593	train	0.1001	0.0920	-0.0081
2594	train	0.0410	0.0354	-0.0055
2595	train	0.0867	0.0884	0.0017
2596	train	0.0505	0.0539	0.0034
2597	train	0.0750	0.0759	0.0010
2598	train	0.0879	0.0842	-0.0037
2599	train	0.0890	0.0806	-0.0084
2600	train	0.0990	0.0967	-0.0022
2601	train	0.0939	0.0947	0.0007
2602	train	0.0906	0.0924	0.0018
2603	train	0.0456	0.0482	0.0026
2604	test	0.1035	0.0865	-0.0170
2605	train	0.0654	0.0865	0.0212
2606	train	0.0936	0.0971	0.0035
2607	train	0.0943	0.0891	-0.0052
2608	test	0.0685	0.0644	-0.0040
2609	train	0.0548	0.0603	0.0055
2610	train	0.0650	0.0648	-0.0002
2611	train	0.0629	0.0602	-0.0026
2612	train	0.0670	0.0814	0.0144
2613	train	0.0755	0.0754	-0.0001
2614	train	0.0543	0.0568	0.0024
2615	train	0.0650	0.0816	0.0166
2616	train	0.0645	0.0835	0.0189
2617	train	0.1116	0.0854	-0.0262
2618	train	0.0923	0.0835	-0.0089
2619	train	0.0962	0.0937	-0.0025
2620	train	0.0968	0.0971	0.0003
2621	train	0.0975	0.0971	-0.0004
2622	train	0.0848	0.0849	0.0000
2623	train	0.0881	0.0837	-0.0045
2624	train	0.0762	0.0748	-0.0015
2625	train	0.0650	0.0728	0.0079
2626	train	0.0740	0.0709	-0.0031
2627	train	0.0568	0.0592	0.0024
2628	test	0.0439	0.0508	0.0069
2629	train	0.0999	0.0900	-0.0099
2630	test	0.0873	0.0888	0.0015
2631	train	0.0822	0.0842	0.0020
2632	train	0.0906	0.0919	0.0013
2633	train	0.0669	0.0687	0.0018
2634	train	0.0892	0.0847	-0.0045
2635	test	0.0826	0.0840	0.0015
2636	train	0.0674	0.0643	-0.0032
2637	train	0.0766	0.0767	0.0000
2638	train	0.0464	0.0466	0.0002
2639	train	0.0947	0.0925	-0.0021
2640	train	0.0979	0.0959	-0.0020
2641	train	0.1060	0.0943	-0.0117
2642	train	0.0462	0.0495	0.0033
2643	train	0.0642	0.0677	0.0035
2644	train	0.1015	0.0852	-0.0163
2645	train	0.0365	0.0308	-0.0057
2646	train	0.0752	0.0724	-0.0028
2647	train	0.0465	0.0542	0.0077
2648	train	0.0715	0.0791	0.0076
2649	train	0.0771	0.0756	-0.0014
2650	train	0.0783	0.0700	-0.0083
2651	train	0.0890	0.0844	-0.0046
2652	train	0.0860	0.0910	0.0050
2653	train	0.0826	0.0881	0.0055
2654	train	0.0340	0.0385	0.0046
2655	train	0.1294	0.1115	-0.0180
2656	train	0.1235	0.1249	0.0014
2657	train	0.0877	0.1061	0.0184
2658	train	0.1160	0.1164	0.0005
2659	train	0.1142	0.1154	0.0012
2660	train	0.0900	0.0885	-0.0014
2661	train	0.0770	0.0776	0.0006
2662	train	0.0804	0.0835	0.0032
2663	train	0.0792	0.0819	0.0026
2664	test	0.0838	0.0864	0.0026
2665	train	0.0906	0.0928	0.0022
2666	train	0.0754	0.0806	0.0053
2667	train	0.0854	0.0892	0.0038
2668	train	0.0886	0.1036	0.0150
2669	train	0.1209	0.1084	-0.0124
2670	train	0.1126	0.1036	-0.0090
2671	train	0.1158	0.1147	-0.0011
2672	train	0.1163	0.1157	-0.0007
2673	train	0.1169	0.1157	-0.0012
2674	train	0.1024	0.1028	0.0004
2675	train	0.1061	0.1039	-0.0022
2676	train	0.0892	0.0938	0.0046
2677	train	0.0816	0.0895	0.0079
2678	train	0.0880	0.0850	-0.0030
2679	train	0.0755	0.0800	0.0045
2680	train	0.0566	0.0601	0.0035
2681	train	0.1128	0.1110	-0.0018
2682	train	0.1079	0.1045	-0.0034
2683	train	0.1085	0.1117	0.0032
2684	train	0.1159	0.1139	-0.0020
2685	train	0.0891	0.0913	0.0022
2686	train	0.1143	0.1131	-0.0012
2687	train	0.1070	0.1067	-0.0003
2688	train	0.0871	0.0886	0.0015
2689	train	0.0887	0.0980	0.0093
2690	train	0.0618	0.0658	0.0041
2691	test	0.1180	0.1150	-0.0030
2692	train	0.1141	0.1142	0.0001
2693	test	0.1131	0.1122	-0.0009
2694	train	0.0588	0.0639	0.0051
2695	train	0.0802	0.0845	0.0042
2696	train	0.1034	0.1059	0.0025
2697	train	0.0488	0.0527	0.0039
2698	train	0.0975	0.1003	0.0028
2699	train	0.0637	0.0672	0.0034
2700	train	0.0888	0.0883	-0.0005
2701	train	0.0979	0.0980	0.0001
2702	train	0.0974	0.0945	-0.0029
2703	train	0.1118	0.1096	-0.0022
2704	train	0.1078	0.1057	-0.0021
2705	train	0.1042	0.1033	-0.0009
2706	train	0.0559	0.0603	0.0044
2707	test	0.1318	0.1149	-0.0169
2708	train	0.1269	0.1262	-0.0007
2709	train	0.0952	0.1125	0.0172
2710	train	0.1196	0.1198	0.0002
2711	train	0.1223	0.1147	-0.0076
2712	test	0.0964	0.0903	-0.0060
2713	test	0.0833	0.0824	-0.0010
2714	train	0.0872	0.0877	0.0005
2715	train	0.0859	0.0876	0.0017
2716	train	0.0906	0.0895	-0.0011
2717	train	0.0968	0.0968	0.0000
2718	train	0.0826	0.0781	-0.0045
2719	train	0.0919	0.0892	-0.0027
2720	train	0.0948	0.1007	0.0060
2721	train	0.1136	0.1137	0.0001
2722	train	0.1175	0.1007	-0.0168
2723	train	0.1204	0.1140	-0.0063
2724	train	0.1208	0.1155	-0.0053
2725	train	0.1213	0.1155	-0.0058
2726	train	0.1088	0.1099	0.0011
2727	train	0.1104	0.1084	-0.0020
2728	train	0.0951	0.0936	-0.0016
2729	test	0.0932	0.0867	-0.0066
2730	train	0.0943	0.0933	-0.0010
2731	train	0.0817	0.0935	0.0118
2732	train	0.0615	0.0660	0.0046
2733	train	0.1133	0.1184	0.0051
2734	test	0.1151	0.1091	-0.0060
2735	train	0.1137	0.1097	-0.0040
2736	train	0.1201	0.1149	-0.0052
2737	train	0.0972	0.0902	-0.0070
2738	train	0.1193	0.1150	-0.0043
2739	train	0.1101	0.1033	-0.0068
2740	train	0.0927	0.0909	-0.0018
2741	test	0.0962	0.1001	0.0040
2742	train	0.0667	0.0606	-0.0061
2743	train	0.1220	0.1165	-0.0055
2744	test	0.1161	0.1140	-0.0021
2745	train	0.1103	0.1109	0.0006
2746	train	0.0633	0.0676	0.0043
2747	train	0.0855	0.0835	-0.0020
2748	train	0.1046	0.1049	0.0003
2749	train	0.0528	0.0531	0.0003
2750	train	0.1043	0.0979	-0.0064
2751	train	0.0703	0.0716	0.0012
2752	train	0.0950	0.0939	-0.0011
2753	train	0.1035	0.1000	-0.0035
2754	train	0.1027	0.0954	-0.0074
2755	train	0.1169	0.1129	-0.0040
2756	train	0.1136	0.1053	-0.0083
2757	train	0.1101	0.1068	-0.0033
2758	train	0.0663	0.0569	-0.0094
2759	train	0.1236	0.1074	-0.0162
2760	train	0.1188	0.1180	-0.0008
2761	test	0.0836	0.1048	0.0212
2762	train	0.1149	0.1126	-0.0023
2763	train	0.1167	0.1062	-0.0106
2764	train	0.0906	0.0865	-0.0041
2765	train	0.0759	0.0763	0.0004
2766	train	0.0818	0.0799	-0.0019
2767	train	0.0792	0.0797	0.0005
2768	test	0.0880	0.0847	-0.0032
2769	train	0.0932	0.0921	-0.0011
2770	test	0.0768	0.0737	-0.0030
2771	train	0.0872	0.0856	-0.0016
2772	train	0.0856	0.0965	0.0110
2773	train	0.1174	0.1068	-0.0106
2774	train	0.1138	0.0965	-0.0173
2775	train	0.1176	0.1099	-0.0077
2776	train	0.1182	0.1110	-0.0072
2777	train	0.1188	0.1110	-0.0078
2778	train	0.1039	0.1018	-0.0021
2779	train	0.1088	0.1031	-0.0056
2780	train	0.0980	0.0902	-0.0078
2781	train	0.0874	0.0818	-0.0056
2782	train	0.0897	0.0868	-0.0029
2783	train	0.0757	0.0855	0.0098
2784	test	0.0581	0.0615	0.0034
2785	test	0.1143	0.1115	-0.0028
2786	train	0.1106	0.1026	-0.0080
2787	train	0.1044	0.1022	-0.0022
2788	train	0.1138	0.1075	-0.0063
2789	train	0.0905	0.0846	-0.0059
2790	train	0.1110	0.1071	-0.0039
2791	train	0.1050	0.0970	-0.0080
2792	train	0.0890	0.0866	-0.0025
2793	train	0.0913	0.0934	0.0021
2794	train	0.0630	0.0561	-0.0069
2795	train	0.1158	0.1091	-0.0067
2796	train	0.1155	0.1093	-0.0062
2797	train	0.1120	0.1063	-0.0057
2798	train	0.0611	0.0623	0.0012
2799	train	0.0828	0.0791	-0.0037
2800	train	0.1048	0.1002	-0.0045
2801	train	0.0503	0.0488	-0.0015
2802	train	0.0986	0.0908	-0.0078
2803	train	0.0649	0.0661	0.0012
2804	train	0.0908	0.0886	-0.0023
2805	train	0.0992	0.0936	-0.0056
2806	test	0.0999	0.0892	-0.0107
2807	train	0.1113	0.1060	-0.0053
2808	train	0.1040	0.0988	-0.0052
2809	test	0.0989	0.1003	0.0014
2810	test	0.0569	0.0538	-0.0030
2811	train	0.1071	0.1054	-0.0018
2812	test	0.1050	0.1211	0.0160
2813	train	0.0840	0.1001	0.0160
2814	train	0.1022	0.1111	0.0089
2815	train	0.1092	0.1082	-0.0010
2816	train	0.0860	0.0815	-0.0045
2817	train	0.0724	0.0709	-0.0015
2818	train	0.0775	0.0773	-0.0002
2819	train	0.0755	0.0803	0.0048
2820	train	0.0824	0.0819	-0.0004
2821	train	0.0865	0.0886	0.0021
2822	train	0.0737	0.0748	0.0011
2823	train	0.0829	0.0811	-0.0018
2824	train	0.0822	0.0975	0.0153
2825	train	0.0946	0.1010	0.0064
2826	train	0.1034	0.0975	-0.0059
2827	test	0.1056	0.1082	0.0027
2828	train	0.1058	0.1093	0.0035
2829	train	0.1061	0.1093	0.0032
2830	train	0.0965	0.1016	0.0052
2831	train	0.1008	0.0995	-0.0013
2832	test	0.0867	0.0864	-0.0003
2833	train	0.0787	0.0829	0.0042
2834	test	0.0820	0.0784	-0.0036
2835	train	0.0724	0.0748	0.0025
2836	train	0.0543	0.0508	-0.0034
2837	train	0.1012	0.1061	0.0049
2838	train	0.1059	0.0983	-0.0077
2839	train	0.0984	0.1070	0.0086
2840	train	0.1023	0.1080	0.0058
2841	train	0.0868	0.0869	0.0002
2842	train	0.1020	0.1085	0.0065
2843	train	0.0995	0.1003	0.0007
2844	train	0.0870	0.0807	-0.0063
2845	train	0.0871	0.0899	0.0027
2846	train	0.0585	0.0610	0.0024
2847	train	0.1032	0.1093	0.0061
2848	train	0.1040	0.1096	0.0055
2849	train	0.0965	0.1076	0.0110
2850	train	0.0565	0.0563	-0.0002
2851	train	0.0783	0.0791	0.0008
2852	train	0.0919	0.1003	0.0084
2853	train	0.0465	0.0458	-0.0007
2854	train	0.0931	0.0953	0.0023
2855	train	0.0608	0.0616	0.0008
2856	train	0.0848	0.0830	-0.0017
2857	train	0.0958	0.0920	-0.0038
2858	train	0.0970	0.0887	-0.0084
2859	train	0.1032	0.1042	0.0010
2860	train	0.0982	0.1002	0.0020
2861	train	0.0958	0.0974	0.0016
2862	train	0.0568	0.0521	-0.0047
2863	test	0.1128	0.1017	-0.0111
2864	test	0.1094	0.1121	0.0028
2865	train	0.0767	0.0992	0.0225
2866	train	0.1051	0.1081	0.0029
2867	train	0.1090	0.1025	-0.0064
2868	train	0.0818	0.0804	-0.0014
2869	test	0.0676	0.0742	0.0066
2870	train	0.0725	0.0748	0.0022
2871	train	0.0707	0.0750	0.0043
2872	train	0.0792	0.0815	0.0023
2873	train	0.0835	0.0889	0.0054
2874	train	0.0686	0.0705	0.0019
2875	train	0.0781	0.0844	0.0063
2876	train	0.0790	0.0894	0.0103
2877	train	0.1053	0.1013	-0.0040
2878	train	0.1036	0.0894	-0.0143
2879	train	0.1071	0.1021	-0.0049
2880	test	0.1074	0.1026	-0.0048
2881	test	0.1079	0.1026	-0.0053
2882	test	0.0950	0.0971	0.0021
2883	train	0.1000	0.0981	-0.0019
2884	test	0.0832	0.0834	0.0002
2885	train	0.0785	0.0774	-0.0011
2886	train	0.0804	0.0837	0.0033
2887	train	0.0689	0.0823	0.0134
2888	train	0.0497	0.0591	0.0094
2889	train	0.1068	0.1073	0.0005
2890	train	0.1018	0.0977	-0.0041
2891	train	0.0972	0.0985	0.0014
2892	train	0.1038	0.1092	0.0053
2893	train	0.0805	0.0810	0.0005
2894	train	0.1021	0.1043	0.0022
2895	train	0.0984	0.0941	-0.0043
2896	train	0.0803	0.0838	0.0035
2897	train	0.0825	0.0905	0.0080
2898	train	0.0546	0.0541	-0.0005
2899	train	0.1063	0.1043	-0.0021
2900	test	0.1073	0.1049	-0.0024
2901	train	0.1058	0.1028	-0.0031
2902	train	0.0533	0.0604	0.0071
2903	test	0.0746	0.0761	0.0015
2904	train	0.1010	0.0963	-0.0047
2905	train	0.0431	0.0527	0.0096
2906	train	0.0882	0.0876	-0.0006
2907	train	0.0556	0.0654	0.0098
2908	train	0.0811	0.0867	0.0055
2909	train	0.0923	0.0915	-0.0009
2910	train	0.0936	0.0875	-0.0061
2911	train	0.1032	0.1029	-0.0003
2912	test	0.0989	0.0955	-0.0033
2913	train	0.0946	0.0966	0.0019
2914	train	0.0493	0.0534	0.0041
2915	train	0.1272	0.1149	-0.0124
2916	train	0.1232	0.1261	0.0029
2917	train	0.0919	0.1123	0.0204
2918	train	0.1179	0.1203	0.0024
2919	train	0.1204	0.1143	-0.0061
2920	train	0.0942	0.0894	-0.0048
2921	train	0.0804	0.0820	0.0016
2922	train	0.0848	0.0876	0.0029
2923	train	0.0835	0.0847	0.0012
2924	train	0.0895	0.0891	-0.0004
2925	train	0.0953	0.0965	0.0012
2926	test	0.0803	0.0769	-0.0034
2927	train	0.0900	0.0882	-0.0018
2928	train	0.0925	0.0995	0.0071
2929	train	0.1054	0.1130	0.0076
2930	test	0.1160	0.0995	-0.0165
2931	train	0.1190	0.1128	-0.0062
2932	train	0.1194	0.1143	-0.0051
2933	train	0.1199	0.1143	-0.0056
2934	train	0.1069	0.1073	0.0003
2935	train	0.0782	0.1066	0.0284
2936	train	0.1003	0.0929	-0.0074
2937	train	0.0909	0.0861	-0.0048
2938	train	0.0923	0.0929	0.0005
2939	train	0.0813	0.0925	0.0112
2940	train	0.0596	0.0658	0.0063
2941	train	0.1133	0.1184	0.0051
2942	train	0.1144	0.1091	-0.0053
2943	train	0.1114	0.1082	-0.0032
2944	train	0.1177	0.1150	-0.0027
2945	train	0.0943	0.0882	-0.0060
2946	train	0.1163	0.1137	-0.0027
2947	test	0.1096	0.1041	-0.0055
2948	train	0.0924	0.0915	-0.0009
2949	train	0.0944	0.0996	0.0052
2950	train	0.0654	0.0604	-0.0050
2951	train	0.1198	0.1165	-0.0033
2952	train	0.1150	0.1134	-0.0017
2953	train	0.1087	0.1104	0.0016
2954	train	0.0623	0.0672	0.0049
2955	train	0.0845	0.0828	-0.0017
2956	train	0.1035	0.1043	0.0008
2957	train	0.0517	0.0530	0.0013
2958	train	0.1017	0.0962	-0.0055
2959	train	0.0625	0.0716	0.0092
2960	train	0.0926	0.0936	0.0010
2961	test	0.1015	0.0994	-0.0021
2962	train	0.1021	0.0949	-0.0072
2963	train	0.1152	0.1125	-0.0027
2964	train	0.1102	0.1051	-0.0052
2965	train	0.1083	0.1067	-0.0016
2966	train	0.0625	0.0599	-0.0026
2967	train	0.1303	0.1098	-0.0205
2968	train	0.1242	0.1232	-0.0010
2969	train	0.0877	0.1043	0.0166
2970	train	0.1167	0.1149	-0.0018
2971	train	0.1150	0.1134	-0.0016
2972	train	0.0902	0.0871	-0.0031
2973	train	0.0767	0.0756	-0.0011
2974	train	0.0805	0.0809	0.0005
2975	train	0.0791	0.0793	0.0002
2976	train	0.0850	0.0841	-0.0009
2977	train	0.0908	0.0906	-0.0001
2978	train	0.0762	0.0785	0.0023
2979	train	0.0858	0.0878	0.0021
2980	train	0.0885	0.1029	0.0144
2981	test	0.1224	0.1070	-0.0154
2982	train	0.1131	0.1029	-0.0102
2983	train	0.1163	0.1137	-0.0026
2984	train	0.1171	0.1146	-0.0025
2985	train	0.1177	0.1146	-0.0031
2986	train	0.1033	0.1008	-0.0026
2987	train	0.1070	0.1025	-0.0046
2988	train	0.0961	0.0931	-0.0030
2989	train	0.0867	0.0882	0.0015
2990	train	0.0880	0.0835	-0.0044
2991	test	0.0761	0.0790	0.0029
2992	train	0.0557	0.0582	0.0025
2993	train	0.1141	0.1092	-0.0049
2994	test	0.1090	0.1028	-0.0062
2995	train	0.1080	0.1098	0.0018
2996	test	0.1164	0.1119	-0.0045
2997	train	0.0896	0.0892	-0.0004
2998	train	0.1143	0.1110	-0.0033
2999	train	0.1077	0.1044	-0.0033
3000	train	0.0872	0.0852	-0.0020
3001	test	0.0888	0.0964	0.0076
3002	train	0.0617	0.0630	0.0014
3003	test	0.1187	0.1132	-0.0054
3004	train	0.1150	0.1124	-0.0026
3005	test	0.1138	0.1104	-0.0034
3006	train	0.0586	0.0618	0.0032
3007	train	0.0806	0.0819	0.0013
3008	test	0.1039	0.1038	-0.0001
3009	train	0.0489	0.0492	0.0003
3010	train	0.0977	0.0982	0.0005
3011	train	0.0630	0.0646	0.0016
3012	train	0.0884	0.0862	-0.0022
3013	train	0.0991	0.0960	-0.0031
3014	train	0.0985	0.0925	-0.0061
3015	train	0.1128	0.1078	-0.0050
3016	train	0.1086	0.1042	-0.0044
3017	train	0.1051	0.1018	-0.0033
3018	train	0.0568	0.0592	0.0025
3019	train	0.1150	0.1174	0.0024
3020	train	0.1138	0.1157	0.0019
3020	train	0.1138	0.1157	0.0019
3021	train	0.0516	0.0653	0.0077
3022	train	0.1190	0.1102	-0.0088
3023	train	0.1194	0.1147	-0.0047
3024	train	0.1215	0.1144	-0.0071
3025	train	0.1159	0.1212	0.0053
3026	train	0.1150	0.1190	0.0040
3027	train	0.0590	0.0735	0.0145
3028	train	0.0805	0.0866	0.0062
3029	train	0.1038	0.1065	0.0027
3030	train	0.0491	0.0517	0.0026
3031	train	0.0865	0.0978	0.0113
3032	train	0.1090	0.1047	-0.0043
3033	train	0.0946	0.0957	0.0011
3034	train	0.0958	0.0968	0.0010
3035	train	0.0948	0.0971	0.0023
3036	train	0.1119	0.1090	-0.0029
3037	train	0.1168	0.1099	-0.0069
3038	train	0.1221	0.1134	-0.0087
3039	train	0.1230	0.1189	-0.0041
3040	train	0.0812	0.0861	0.0049
3041	train	0.0851	0.0909	0.0059
3042	train	0.0742	0.0824	0.0082
3043	train	0.0742	0.0824	0.0082
3044	train	0.0819	0.0842	0.0024
3045	train	0.1069	0.1061	-0.0007
3046	train	0.0801	0.0942	0.0141
3047	train	0.0822	0.0892	0.0070
3048	train	0.0820	0.0916	0.0096
3049	train	0.1165	0.1278	0.0113
3050	train	0.0801	0.0942	0.0141
3051	train	0.0949	0.1023	0.0074
3052	train	0.0935	0.0925	-0.0010
3053	train	0.0707	0.0654	-0.0053
3054	train	0.0812	0.0861	0.0049
3055	train	0.0865	0.0978	0.0113
3056	train	0.1230	0.1189	-0.0041
3057	train	0.1199	0.1279	0.0080
3058	train	0.1046	0.1051	0.0005
3059	train	0.1090	0.1047	-0.0043
3060	train	0.0946	0.0957	0.0011
3061	train	0.0819	0.0842	0.0024
3062	train	0.1230	0.1189	-0.0041
3063	train	0.1199	0.1279	0.0080
3064	train	0.1046	0.1051	0.0005
3065	train	0.1090	0.1047	-0.0043
3066	train	0.0565	0.0692	0.0127
3067	train	0.0814	0.0833	0.0019
3068	train	0.1199	0.1279	0.0080
3069	train	0.1239	0.1178	-0.0060
3070	train	0.0565	0.0692	0.0127
3071	train	0.0814	0.0833	0.0019
3072	train	0.1041	0.1032	-0.0009
3073	train	0.0571	0.0610	0.0039
3074	train	0.1135	0.1069	-0.0066
3075	train	0.1101	0.1133	0.0032
3076	train	0.0800	0.0910	0.0109
3077	train	0.1065	0.1057	-0.0007
3078	train	0.1090	0.1047	-0.0043
3079	train	0.0946	0.0957	0.0011
3080	train	0.0819	0.0842	0.0024
3081	train	0.0943	0.0914	-0.0029
3082	train	0.0862	0.0845	-0.0017
3083	train	0.0894	0.0911	0.0017
3084	train	0.0799	0.0756	-0.0044
3085	train	0.0571	0.0598	0.0027
3086	train	0.1067	0.1113	0.0045
3087	train	0.1199	0.1279	0.0080
3088	train	0.1046	0.1051	0.0005
3089	train	0.1090	0.1047	-0.0043
3090	train	0.0946	0.0957	0.0011
3091	train	0.0819	0.0842	0.0024
3092	train	0.0851	0.0909	0.0059
3093	train	0.1046	0.1051	0.0005
3094	train	0.0626	0.0723	0.0097
3095	train	0.0946	0.0906	-0.0039
3096	train	0.0938	0.0899	-0.0039
3097	train	0.0941	0.0907	-0.0035
3098	train	0.1073	0.1000	-0.0074
3099	train	0.1022	0.0982	-0.0040
3100	train	0.0978	0.1008	0.0030
3101	train	0.1094	0.1058	-0.0036
3102	train	0.1119	0.0993	-0.0127
3103	train	0.1123	0.1060	-0.0063
3104	train	0.1128	0.1154	0.0026
3105	train	0.1039	0.0934	-0.0105
3106	train	0.1020	0.0949	-0.0071
3107	train	0.0943	0.0914	-0.0029
3108	train	0.0862	0.0845	-0.0017
3109	train	0.0894	0.0911	0.0017
3110	train	0.0799	0.0756	-0.0044
3111	train	0.0571	0.0598	0.0027
3112	train	0.1067	0.1113	0.0045
3113	train	0.0602	0.0571	-0.0031
3114	train	0.0506	0.0429	-0.0076
3115	train	0.0359	0.0364	0.0005
3116	train	0.0819	0.0892	0.0073
3117	train	0.0527	0.0570	0.0043
3118	train	0.0978	0.1008	0.0030
3119	train	0.0862	0.0845	-0.0017
3120	train	0.0894	0.0911	0.0017
