# Supplementary material for: Band Gap and Reorganization Energy Prediction of Conducting Polymers by the Integration of Machine Learning and Density Functional Theory
Source: J Chem Inf Model. 2025 May 28;65(11):5360–9. doi: 10.1021/acs.jcim.5c00345 (PMC12152970; doi:10.1021/acs.jcim.5c00345)
Supplement: Supplementary file 3 [file ci5c00345_si_003.zip › ML_SI/Band_M7_model_report.txt]

********************************************************************************

Report for Numeric Model kpls_molprint2D_11

********************************************************************************

Ranking score = 0.897043

     Training Set              Test Set
    S.D.       R^2         RMSE        Q^2
   0.0072    0.8954       0.0065     0.9141

Optimum number of factors = 6

ID	Set	Y(Obs)	Y(Pred)	Error
1	train	0.1380	0.1314	-0.0066
2	train	0.1323	0.1314	-0.0008
3	train	0.0921	0.0952	0.0031
4	test	0.1214	0.1183	-0.0030
5	train	0.1102	0.1117	0.0015
6	train	0.0866	0.0886	0.0020
7	train	0.0786	0.0818	0.0032
8	train	0.0832	0.0808	-0.0024
9	train	0.0833	0.0814	-0.0019
10	train	0.0845	0.0847	0.0002
11	train	0.0935	0.0901	-0.0033
12	train	0.0707	0.0734	0.0028
13	train	0.0812	0.0886	0.0074
14	train	0.0865	0.0886	0.0021
15	train	0.1249	0.1157	-0.0092
16	train	0.1117	0.1080	-0.0037
17	train	0.1151	0.1139	-0.0012
18	train	0.1154	0.1155	0.0001
19	train	0.1162	0.1155	-0.0007
20	train	0.1056	0.1049	-0.0007
21	train	0.1022	0.0988	-0.0034
22	test	0.0924	0.0854	-0.0070
23	train	0.0833	0.0861	0.0028
24	test	0.0884	0.0927	0.0043
25	test	0.0775	0.0810	0.0035
26	train	0.0600	0.0642	0.0042
27	train	0.1178	0.1057	-0.0120
28	train	0.1063	0.1081	0.0018
29	train	0.1086	0.1110	0.0024
30	train	0.1156	0.1114	-0.0042
31	train	0.0838	0.0912	0.0074
32	train	0.1121	0.1114	-0.0008
33	train	0.1061	0.1057	-0.0004
34	train	0.0794	0.0865	0.0072
35	train	0.0955	0.0909	-0.0046
36	train	0.0649	0.0593	-0.0056
37	train	0.1230	0.1137	-0.0093
38	train	0.1165	0.1048	-0.0118
39	test	0.1123	0.1048	-0.0075
40	train	0.0611	0.0567	-0.0044
41	train	0.0813	0.0827	0.0013
42	train	0.1018	0.1048	0.0030
43	train	0.0513	0.0478	-0.0036
44	train	0.0930	0.0924	-0.0006
45	test	0.0747	0.0674	-0.0073
46	train	0.0979	0.0910	-0.0069
47	train	0.0935	0.0928	-0.0006
48	train	0.0918	0.0928	0.0010
49	train	0.1112	0.1042	-0.0070
50	train	0.1102	0.1130	0.0029
51	train	0.1063	0.1001	-0.0063
52	train	0.0516	0.0762	0.0246
53	train	0.1289	0.1207	-0.0082
54	train	0.1212	0.1207	-0.0005
55	train	0.0763	0.0823	0.0060
56	train	0.1124	0.1044	-0.0079
57	train	0.1031	0.1199	0.0169
58	train	0.0806	0.0843	0.0037
59	train	0.0636	0.0621	-0.0015
60	train	0.0742	0.0765	0.0023
61	train	0.0707	0.0744	0.0037
62	train	0.0820	0.0816	-0.0004
63	train	0.0872	0.0818	-0.0053
64	train	0.0636	0.0683	0.0047
65	train	0.0775	0.0843	0.0069
66	train	0.0770	0.0843	0.0074
67	train	0.1243	0.1078	-0.0165
68	train	0.1123	0.1045	-0.0078
69	train	0.1172	0.1111	-0.0060
70	test	0.1182	0.1128	-0.0054
71	train	0.1167	0.1128	-0.0039
72	test	0.1002	0.0990	-0.0012
73	train	0.1046	0.0951	-0.0095
74	train	0.0897	0.0846	-0.0051
75	train	0.0769	0.0847	0.0078
76	train	0.0803	0.0770	-0.0033
77	train	0.0691	0.0809	0.0118
78	train	0.0466	0.0625	0.0159
79	train	0.1120	0.0946	-0.0175
80	train	0.1004	0.0899	-0.0105
81	train	0.0989	0.0988	-0.0001
82	train	0.1102	0.1018	-0.0084
83	train	0.0758	0.0891	0.0133
84	train	0.1046	0.1018	-0.0028
85	train	0.1023	0.0923	-0.0099
86	train	0.0749	0.0854	0.0104
87	train	0.0890	0.0835	-0.0055
88	train	0.0526	0.0595	0.0069
89	train	0.1140	0.1076	-0.0064
90	train	0.1224	0.1002	-0.0222
91	train	0.1319	0.1002	-0.0317
92	test	0.0517	0.0593	0.0076
93	train	0.0769	0.0829	0.0061
94	train	0.1038	0.1002	-0.0037
95	train	0.0376	0.0477	0.0100
96	train	0.0858	0.0877	0.0019
97	train	0.0577	0.0677	0.0100
98	test	0.0898	0.0924	0.0025
99	test	0.0872	0.0730	-0.0142
100	test	0.0869	0.0776	-0.0094
101	train	0.1030	0.0903	-0.0127
102	train	0.1004	0.0976	-0.0028
103	train	0.0960	0.0937	-0.0023
104	train	0.0420	0.0564	0.0144
105	test	0.1533	0.1485	-0.0048
106	train	0.1456	0.1485	0.0029
107	train	0.1016	0.1058	0.0042
108	test	0.1328	0.1331	0.0003
109	train	0.1213	0.1203	-0.0009
110	train	0.0962	0.1017	0.0054
111	train	0.0870	0.0898	0.0029
112	test	0.0933	0.0974	0.0041
113	train	0.0926	0.0939	0.0013
114	train	0.0931	0.1017	0.0086
115	train	0.1014	0.1043	0.0029
116	train	0.0792	0.0889	0.0096
117	train	0.0908	0.1017	0.0109
118	train	0.0963	0.1017	0.0054
119	train	0.1308	0.1316	0.0008
120	train	0.1224	0.1210	-0.0014
121	train	0.1257	0.1274	0.0017
122	train	0.1262	0.1286	0.0024
123	train	0.1260	0.1286	0.0026
124	train	0.1159	0.1171	0.0012
125	train	0.1110	0.1148	0.0037
126	train	0.1024	0.1018	-0.0006
127	train	0.0932	0.1013	0.0080
128	train	0.0978	0.1046	0.0068
129	train	0.0872	0.0975	0.0102
130	train	0.0691	0.0719	0.0028
131	test	0.1269	0.1209	-0.0060
132	train	0.1180	0.1155	-0.0025
133	train	0.1179	0.1188	0.0009
134	train	0.1249	0.1210	-0.0039
135	train	0.0925	0.0984	0.0059
136	train	0.1212	0.1210	-0.0002
137	train	0.1128	0.1159	0.0032
138	train	0.0882	0.0984	0.0102
139	train	0.1056	0.1062	0.0006
140	train	0.0729	0.0718	-0.0011
141	train	0.1345	0.1363	0.0018
142	train	0.1218	0.1195	-0.0022
143	train	0.1220	0.1195	-0.0024
144	train	0.0687	0.0708	0.0021
145	train	0.0896	0.0936	0.0039
146	train	0.1034	0.1195	0.0161
147	train	0.0565	0.0581	0.0016
148	train	0.1017	0.1054	0.0037
149	train	0.0824	0.0810	-0.0014
150	train	0.1070	0.1042	-0.0028
151	train	0.1012	0.1079	0.0066
152	train	0.0992	0.1079	0.0086
153	train	0.1204	0.1190	-0.0014
154	train	0.1205	0.1273	0.0067
155	train	0.1167	0.1210	0.0042
156	train	0.0634	0.0782	0.0148
157	train	0.0828	0.0997	0.0170
158	train	0.0812	0.0997	0.0185
159	train	0.0583	0.0632	0.0048
160	train	0.0792	0.0871	0.0079
161	train	0.0841	0.0875	0.0034
162	test	0.0624	0.0601	-0.0023
163	train	0.0492	0.0467	-0.0025
164	test	0.0527	0.0559	0.0032
165	train	0.0507	0.0544	0.0038
166	train	0.0576	0.0618	0.0042
167	train	0.0649	0.0641	-0.0008
168	train	0.0494	0.0606	0.0112
169	train	0.0587	0.0601	0.0014
170	train	0.0601	0.0601	0.0000
171	train	0.0855	0.0911	0.0057
172	train	0.0802	0.0803	0.0001
173	test	0.0819	0.0865	0.0046
174	test	0.0822	0.0885	0.0062
175	train	0.0824	0.0885	0.0060
176	train	0.0738	0.0782	0.0044
177	train	0.0779	0.0871	0.0092
178	train	0.0683	0.0619	-0.0064
179	train	0.0582	0.0627	0.0044
180	train	0.0602	0.0629	0.0027
181	train	0.0506	0.0565	0.0060
182	train	0.0359	0.0345	-0.0014
183	train	0.0819	0.0804	-0.0015
184	train	0.0527	0.0559	0.0032
185	test	0.0807	0.0838	0.0032
186	train	0.0756	0.0818	0.0062
187	train	0.0798	0.0836	0.0038
188	train	0.0647	0.0629	-0.0017
189	train	0.0796	0.0836	0.0040
190	train	0.0756	0.0753	-0.0003
191	train	0.0609	0.0608	-0.0001
192	train	0.0617	0.0649	0.0032
193	train	0.0395	0.0349	-0.0046
194	train	0.0796	0.0938	0.0141
195	train	0.0815	0.0807	-0.0008
196	train	0.0829	0.0807	-0.0022
197	train	0.0376	0.0342	-0.0033
198	train	0.0558	0.0572	0.0014
199	train	0.0828	0.0807	-0.0020
200	train	0.0314	0.0211	-0.0103
201	train	0.0703	0.0714	0.0011
202	train	0.0370	0.0414	0.0044
203	train	0.0598	0.0652	0.0054
204	train	0.0719	0.0670	-0.0049
205	train	0.0730	0.0670	-0.0060
206	train	0.0790	0.0822	0.0032
207	train	0.0745	0.0885	0.0141
208	train	0.0719	0.0793	0.0075
209	train	0.0299	0.0346	0.0047
210	train	0.1244	0.1224	-0.0019
211	train	0.1194	0.1224	0.0030
212	train	0.0872	0.0876	0.0003
213	train	0.1109	0.1088	-0.0022
214	train	0.1071	0.1137	0.0066
215	train	0.0834	0.0820	-0.0013
216	train	0.0748	0.0706	-0.0042
217	train	0.0758	0.0780	0.0022
218	test	0.0764	0.0757	-0.0007
219	train	0.0791	0.0816	0.0025
220	train	0.0858	0.0841	-0.0016
221	train	0.0694	0.0711	0.0017
222	train	0.0783	0.0820	0.0037
223	train	0.0830	0.0820	-0.0009
224	train	0.1175	0.1118	-0.0057
225	train	0.1053	0.1014	-0.0039
226	train	0.1079	0.1078	-0.0001
227	test	0.1085	0.1090	0.0005
228	train	0.1088	0.1090	0.0002
229	train	0.0994	0.0988	-0.0006
230	train	0.0985	0.0969	-0.0016
231	train	0.0893	0.0826	-0.0067
232	train	0.0806	0.0826	0.0019
233	train	0.0845	0.0851	0.0006
234	train	0.0742	0.0781	0.0039
235	train	0.0544	0.0549	0.0005
236	train	0.1057	0.1100	0.0043
237	train	0.1002	0.1070	0.0069
238	train	0.1041	0.1036	-0.0005
239	train	0.1116	0.1054	-0.0062
240	train	0.0856	0.0848	-0.0008
241	train	0.1092	0.1054	-0.0038
242	train	0.1025	0.0991	-0.0034
243	train	0.0803	0.0821	0.0018
244	train	0.0870	0.0868	-0.0002
245	train	0.0590	0.0558	-0.0032
246	train	0.1136	0.1136	-0.0001
247	train	0.1100	0.1019	-0.0081
248	test	0.1107	0.1019	-0.0088
249	train	0.0554	0.0544	-0.0010
250	train	0.0757	0.0776	0.0019
251	train	0.1024	0.1019	-0.0005
252	train	0.0466	0.0424	-0.0041
253	test	0.0950	0.0921	-0.0029
254	test	0.0676	0.0636	-0.0040
255	train	0.0910	0.0868	-0.0041
256	train	0.0900	0.0902	0.0003
257	train	0.0891	0.0909	0.0019
258	test	0.1048	0.1017	-0.0031
259	test	0.1041	0.1064	0.0023
260	train	0.1009	0.0984	-0.0025
261	train	0.0496	0.0534	0.0038
262	train	0.1167	0.1250	0.0083
263	train	0.1136	0.1250	0.0114
264	train	0.0903	0.0876	-0.0028
265	train	0.1061	0.1202	0.0142
266	train	0.1075	0.1160	0.0086
267	test	0.0836	0.0812	-0.0024
268	train	0.0754	0.0693	-0.0060
269	train	0.0766	0.0770	0.0005
270	train	0.0764	0.0743	-0.0021
271	test	0.0795	0.0815	0.0020
272	train	0.0852	0.0838	-0.0014
273	train	0.0698	0.0689	-0.0009
274	test	0.0786	0.0812	0.0026
275	train	0.0834	0.0812	-0.0022
276	train	0.1072	0.1124	0.0052
277	test	0.1029	0.1016	-0.0012
278	train	0.1048	0.1081	0.0033
279	train	0.1051	0.1096	0.0045
280	train	0.1054	0.1096	0.0042
281	train	0.0979	0.0985	0.0006
282	train	0.0964	0.0959	-0.0005
283	train	0.0892	0.0819	-0.0072
284	train	0.0812	0.0824	0.0012
285	test	0.0839	0.0848	0.0008
286	train	0.0752	0.0771	0.0019
287	train	0.0544	0.0523	-0.0022
288	train	0.1007	0.1099	0.0092
289	train	0.1004	0.1079	0.0075
290	train	0.1026	0.1047	0.0021
291	test	0.1075	0.1069	-0.0007
292	train	0.0869	0.0848	-0.0021
293	train	0.1067	0.1069	0.0001
294	train	0.1014	0.1047	0.0032
295	train	0.0799	0.0816	0.0017
296	train	0.0873	0.0862	-0.0011
297	train	0.0588	0.0526	-0.0062
298	train	0.1088	0.1158	0.0070
299	test	0.1060	0.1015	-0.0044
300	train	0.1041	0.1015	-0.0025
301	train	0.0551	0.0517	-0.0034
302	train	0.0751	0.0754	0.0003
303	train	0.1016	0.1015	-0.0001
304	train	0.0462	0.0386	-0.0077
305	test	0.0948	0.0929	-0.0019
306	train	0.0673	0.0612	-0.0061
307	train	0.0894	0.0854	-0.0039
308	train	0.0899	0.0869	-0.0030
309	train	0.0894	0.0869	-0.0025
310	train	0.1029	0.0998	-0.0031
311	test	0.1024	0.1083	0.0058
312	train	0.1000	0.1001	0.0001
313	train	0.0515	0.0583	0.0068
314	train	0.1348	0.1237	-0.0111
315	train	0.1273	0.1237	-0.0036
316	train	0.0936	0.0855	-0.0082
317	train	0.1147	0.1096	-0.0051
318	train	0.1065	0.1155	0.0090
319	test	0.0830	0.0794	-0.0036
320	train	0.0766	0.0683	-0.0083
321	train	0.0771	0.0754	-0.0017
322	train	0.0776	0.0727	-0.0049
323	train	0.0789	0.0797	0.0007
324	train	0.0864	0.0820	-0.0044
325	train	0.0692	0.0672	-0.0021
326	train	0.0775	0.0794	0.0019
327	train	0.0837	0.0794	-0.0042
328	train	0.1289	0.1103	-0.0186
329	train	0.1057	0.0996	-0.0061
330	train	0.1080	0.1061	-0.0020
331	train	0.1084	0.1076	-0.0008
332	train	0.1089	0.1076	-0.0013
333	train	0.1017	0.0967	-0.0049
334	train	0.0974	0.0939	-0.0035
335	train	0.0880	0.0805	-0.0075
336	train	0.0805	0.0810	0.0004
337	train	0.0841	0.0834	-0.0007
338	train	0.0746	0.0754	0.0007
339	train	0.0548	0.0516	-0.0032
340	test	0.1074	0.1086	0.0013
341	test	0.0986	0.0965	-0.0022
342	train	0.1084	0.1029	-0.0054
343	train	0.1158	0.1051	-0.0107
344	train	0.0877	0.0833	-0.0044
345	train	0.1121	0.1051	-0.0070
346	train	0.1050	0.1043	-0.0006
347	train	0.0797	0.0796	-0.0001
348	train	0.0871	0.0841	-0.0031
349	train	0.0601	0.0518	-0.0083
350	train	0.1188	0.1212	0.0024
351	train	0.1102	0.1001	-0.0101
352	train	0.1126	0.1001	-0.0125
353	test	0.0556	0.0506	-0.0050
354	train	0.0751	0.0744	-0.0008
355	train	0.1010	0.1001	-0.0009
356	train	0.0471	0.0381	-0.0090
357	train	0.0958	0.0913	-0.0045
358	train	0.0696	0.0599	-0.0097
359	test	0.0917	0.0839	-0.0078
360	test	0.0890	0.0887	-0.0003
361	train	0.0878	0.0887	0.0010
362	train	0.1058	0.1025	-0.0034
363	train	0.1075	0.1001	-0.0074
364	train	0.1049	0.0936	-0.0113
365	train	0.0502	0.0600	0.0099
366	train	0.1379	0.1384	0.0005
367	train	0.1332	0.1384	0.0052
368	train	0.1016	0.0971	-0.0045
369	train	0.1235	0.1237	0.0002
370	test	0.1164	0.1264	0.0100
371	train	0.0926	0.0935	0.0009
372	train	0.0848	0.0813	-0.0035
373	train	0.0877	0.0893	0.0016
374	train	0.0886	0.0860	-0.0026
375	train	0.0924	0.0921	-0.0003
376	train	0.1003	0.0946	-0.0057
377	train	0.0761	0.0810	0.0049
378	train	0.0868	0.0935	0.0067
379	train	0.0936	0.0935	0.0000
380	train	0.1126	0.1239	0.0113
381	train	0.1169	0.1132	-0.0037
382	train	0.1192	0.1199	0.0006
383	train	0.1195	0.1210	0.0015
384	train	0.1201	0.1210	0.0009
385	train	0.1124	0.1097	-0.0028
386	train	0.1062	0.1075	0.0012
387	train	0.0985	0.0939	-0.0047
388	train	0.0902	0.0937	0.0035
389	train	0.0942	0.0965	0.0023
390	test	0.0842	0.0893	0.0052
391	train	0.0652	0.0643	-0.0009
392	train	0.1154	0.1168	0.0015
393	test	0.1130	0.1143	0.0012
394	train	0.1153	0.1106	-0.0047
395	test	0.1207	0.1126	-0.0081
396	train	0.0917	0.0902	-0.0015
397	train	0.1185	0.1126	-0.0059
398	train	0.1095	0.1077	-0.0017
399	train	0.0843	0.0916	0.0073
400	train	0.1029	0.0981	-0.0048
401	train	0.0702	0.0647	-0.0055
402	train	0.1261	0.1274	0.0014
403	test	0.1182	0.1129	-0.0052
404	train	0.1173	0.1129	-0.0044
405	train	0.0657	0.0634	-0.0023
406	train	0.0861	0.0870	0.0008
407	train	0.1018	0.1129	0.0112
408	train	0.0544	0.0508	-0.0035
409	train	0.1001	0.0981	-0.0020
410	train	0.0819	0.0731	-0.0088
411	train	0.1048	0.0969	-0.0079
412	train	0.0968	0.0962	-0.0006
413	train	0.0947	0.0962	0.0015
414	train	0.1150	0.1084	-0.0067
415	train	0.1161	0.1201	0.0041
416	train	0.1136	0.1123	-0.0014
417	train	0.0612	0.0695	0.0083
418	train	0.1354	0.1296	-0.0058
419	train	0.1292	0.1296	0.0004
420	train	0.0979	0.0933	-0.0046
421	train	0.1172	0.1151	-0.0021
422	train	0.1122	0.1060	-0.0062
423	train	0.0884	0.0872	-0.0012
424	train	0.0814	0.0751	-0.0063
425	train	0.0811	0.0829	0.0018
426	train	0.0828	0.0800	-0.0028
427	train	0.0829	0.0863	0.0034
428	train	0.0907	0.0982	0.0074
429	train	0.0744	0.0747	0.0003
430	train	0.0828	0.0872	0.0045
431	train	0.0886	0.0872	-0.0014
432	train	0.1235	0.1181	-0.0053
433	train	0.1101	0.1072	-0.0029
434	train	0.1126	0.1138	0.0012
435	train	0.1129	0.1150	0.0020
436	train	0.1134	0.1150	0.0016
437	train	0.1054	0.1039	-0.0016
438	train	0.1016	0.1013	-0.0003
439	train	0.0940	0.0877	-0.0064
440	train	0.0863	0.0877	0.0014
441	train	0.0899	0.0900	0.0002
442	train	0.0804	0.0830	0.0026
443	train	0.0583	0.0582	0.0000
444	train	0.1087	0.1134	0.0047
445	train	0.1052	0.1137	0.0084
446	train	0.1118	0.1098	-0.0020
447	test	0.1189	0.1115	-0.0074
448	train	0.0925	0.0901	-0.0024
449	train	0.1166	0.1115	-0.0051
450	train	0.1077	0.1049	-0.0028
451	train	0.0843	0.0867	0.0025
452	train	0.0926	0.0919	-0.0007
453	train	0.0631	0.0589	-0.0042
454	train	0.1213	0.1200	-0.0013
455	train	0.1139	0.1074	-0.0065
456	train	0.1134	0.1074	-0.0060
457	train	0.0586	0.0576	-0.0010
458	train	0.0791	0.0814	0.0023
459	train	0.1029	0.1074	0.0045
460	train	0.0492	0.0450	-0.0042
461	train	0.1008	0.0977	-0.0032
462	train	0.0736	0.0670	-0.0066
463	train	0.0965	0.0910	-0.0055
464	train	0.0938	0.0968	0.0030
465	train	0.0923	0.0968	0.0045
466	train	0.1106	0.1081	-0.0025
467	train	0.1118	0.1129	0.0011
468	train	0.1095	0.1043	-0.0052
469	train	0.0573	0.0577	0.0004
470	train	0.1276	0.1250	-0.0026
471	train	0.1227	0.1287	0.0059
472	train	0.0911	0.0928	0.0016
473	train	0.1137	0.1144	0.0007
474	train	0.1137	0.1058	-0.0079
475	train	0.0886	0.0893	0.0006
476	train	0.0796	0.0748	-0.0048
477	train	0.0820	0.0850	0.0029
478	test	0.0816	0.0818	0.0002
479	train	0.0848	0.0881	0.0032
480	train	0.0900	0.0908	0.0008
481	train	0.0745	0.0768	0.0024
482	train	0.0835	0.0893	0.0058
483	train	0.0876	0.0893	0.0016
484	test	0.1172	0.1199	0.0027
485	train	0.1094	0.1088	-0.0006
486	train	0.1119	0.1152	0.0033
487	test	0.1123	0.1165	0.0041
488	test	0.1128	0.1165	0.0037
489	train	0.1039	0.1051	0.0012
490	train	0.1020	0.1029	0.0008
491	train	0.0943	0.0897	-0.0046
492	train	0.0862	0.0898	0.0036
493	train	0.0894	0.0971	0.0078
494	train	0.0799	0.0851	0.0052
495	train	0.0571	0.0602	0.0031
496	train	0.1067	0.1091	0.0023
497	train	0.1059	0.1098	0.0039
498	test	0.1094	0.1064	-0.0029
499	train	0.1158	0.1081	-0.0077
500	train	0.0919	0.0869	-0.0050
501	train	0.1145	0.1081	-0.0063
502	train	0.1065	0.1003	-0.0062
503	train	0.0859	0.0885	0.0026
504	train	0.0901	0.0933	0.0033
505	train	0.0622	0.0605	-0.0017
506	train	0.1169	0.1196	0.0026
507	train	0.1137	0.1088	-0.0049
508	train	0.1117	0.1088	-0.0030
509	test	0.0581	0.0595	0.0014
510	train	0.0789	0.0824	0.0035
511	train	0.1033	0.1088	0.0054
512	train	0.0485	0.0468	-0.0017
513	train	0.1012	0.0946	-0.0066
514	train	0.0715	0.0680	-0.0035
515	train	0.0949	0.0915	-0.0035
516	train	0.0947	0.0923	-0.0024
517	train	0.0940	0.0923	-0.0017
518	train	0.1091	0.1050	-0.0040
519	train	0.1089	0.1134	0.0045
520	train	0.1062	0.1050	-0.0012
521	train	0.0583	0.0565	-0.0018
522	train	0.1230	0.1368	0.0138
523	train	0.1190	0.1368	0.0178
524	train	0.0783	0.0996	0.0213
525	train	0.1132	0.1198	0.0067
526	train	0.1080	0.1228	0.0148
527	train	0.0858	0.0964	0.0106
528	train	0.0680	0.0778	0.0098
529	train	0.0786	0.0936	0.0151
530	train	0.0758	0.0898	0.0140
531	train	0.0862	0.0970	0.0108
532	train	0.0911	0.0978	0.0067
533	train	0.0681	0.0790	0.0109
534	train	0.0822	0.0964	0.0142
535	train	0.0820	0.0964	0.0144
536	train	0.1165	0.1253	0.0088
537	train	0.1168	0.1173	0.0005
538	train	0.1221	0.1242	0.0021
539	test	0.1230	0.1259	0.0029
540	train	0.1199	0.1259	0.0060
541	train	0.1046	0.1155	0.0109
542	train	0.1090	0.1069	-0.0021
543	test	0.0946	0.0968	0.0021
544	train	0.0819	0.1021	0.0202
545	train	0.0851	0.0927	0.0077
546	test	0.0742	0.0928	0.0185
547	train	0.0513	0.0778	0.0265
548	train	0.1167	0.1120	-0.0047
549	train	0.1049	0.1079	0.0031
550	train	0.1006	0.1161	0.0156
551	train	0.1101	0.1188	0.0087
552	test	0.0800	0.0901	0.0101
553	test	0.1065	0.1188	0.0123
554	train	0.1069	0.1011	-0.0057
555	train	0.0801	0.0935	0.0134
556	train	0.0949	0.1001	0.0052
557	train	0.0571	0.0740	0.0169
558	train	0.1135	0.1224	0.0088
559	train	0.1269	0.1174	-0.0096
560	train	0.1239	0.1174	-0.0065
561	train	0.0565	0.0735	0.0170
562	train	0.0814	0.0984	0.0170
563	train	0.1041	0.1174	0.0133
564	train	0.0425	0.0618	0.0193
565	train	0.0886	0.1041	0.0156
566	train	0.0626	0.0821	0.0195
567	train	0.0946	0.1079	0.0133
568	train	0.0938	0.0955	0.0017
569	train	0.0941	0.0955	0.0013
570	train	0.1073	0.1091	0.0018
571	train	0.1022	0.1148	0.0126
572	train	0.0978	0.1103	0.0125
573	train	0.0461	0.0723	0.0262
574	train	0.1364	0.1304	-0.0060
575	train	0.1301	0.1304	0.0003
576	train	0.0989	0.0936	-0.0053
577	train	0.1183	0.1159	-0.0023
578	train	0.1133	0.1067	-0.0066
579	train	0.0897	0.0873	-0.0024
580	train	0.0824	0.0759	-0.0065
581	train	0.0817	0.0832	0.0015
582	train	0.0838	0.0802	-0.0035
583	train	0.0837	0.0864	0.0027
584	train	0.0911	0.0891	-0.0020
585	test	0.0755	0.0750	-0.0004
586	train	0.0841	0.0873	0.0033
587	train	0.0900	0.0873	-0.0026
588	train	0.1233	0.1179	-0.0054
589	test	0.1115	0.1069	-0.0046
590	test	0.1138	0.1133	-0.0005
591	train	0.1142	0.1145	0.0004
592	train	0.1146	0.1145	0.0000
593	train	0.1065	0.1036	-0.0029
594	train	0.1027	0.1011	-0.0016
595	train	0.0949	0.0879	-0.0070
596	train	0.0875	0.0881	0.0006
597	train	0.0906	0.0906	0.0000
598	train	0.0818	0.0873	0.0055
599	train	0.0588	0.0588	0.0000
600	train	0.1092	0.1126	0.0033
601	train	0.1058	0.1106	0.0048
602	train	0.1134	0.1074	-0.0059
603	train	0.1197	0.1095	-0.0102
604	train	0.0937	0.0878	-0.0060
605	train	0.1179	0.1095	-0.0084
606	train	0.1082	0.1104	0.0022
607	train	0.0850	0.0930	0.0080
608	train	0.0919	0.0918	-0.0001
609	test	0.0637	0.0590	-0.0047
610	train	0.1221	0.1209	-0.0012
611	train	0.1144	0.1069	-0.0075
612	test	0.1135	0.1069	-0.0066
613	train	0.0590	0.0580	-0.0011
614	train	0.0796	0.0809	0.0014
615	train	0.1022	0.1069	0.0047
616	train	0.0497	0.0454	-0.0043
617	train	0.1011	0.0957	-0.0053
618	test	0.0736	0.0672	-0.0064
619	train	0.0965	0.0906	-0.0058
620	train	0.0947	0.0926	-0.0021
621	train	0.0935	0.0926	-0.0009
622	train	0.1114	0.1051	-0.0063
623	train	0.1128	0.1139	0.0011
624	train	0.1106	0.1057	-0.0049
625	train	0.0594	0.0556	-0.0038
626	train	0.1382	0.1362	-0.0020
627	train	0.1325	0.1362	0.0037
628	train	0.1044	0.1036	-0.0008
629	train	0.1192	0.1222	0.0030
630	train	0.1170	0.1173	0.0004
631	test	0.0928	0.0958	0.0030
632	train	0.0860	0.0882	0.0022
633	train	0.0850	0.0873	0.0023
634	train	0.0860	0.0876	0.0016
635	train	0.0866	0.0887	0.0022
636	train	0.0944	0.0942	-0.0002
637	train	0.0782	0.0802	0.0020
638	train	0.0870	0.0958	0.0088
639	train	0.0930	0.0958	0.0028
640	train	0.1219	0.1222	0.0003
641	train	0.1135	0.1150	0.0015
642	train	0.1156	0.1210	0.0054
643	train	0.1159	0.1224	0.0064
644	train	0.1163	0.1224	0.0060
645	train	0.1093	0.1110	0.0017
646	train	0.1041	0.1055	0.0014
647	train	0.0984	0.0915	-0.0068
648	train	0.0913	0.0921	0.0008
649	train	0.0946	0.0978	0.0032
650	train	0.0856	0.0873	0.0017
651	train	0.0615	0.0692	0.0077
652	test	0.1090	0.1099	0.0010
653	train	0.1092	0.1160	0.0068
654	train	0.1160	0.1191	0.0030
655	train	0.1218	0.1197	-0.0021
656	train	0.0974	0.0998	0.0024
657	train	0.1204	0.1197	-0.0007
658	train	0.1090	0.1104	0.0014
659	train	0.0872	0.0930	0.0058
660	train	0.0971	0.0969	-0.0003
661	train	0.0662	0.0647	-0.0016
662	train	0.1236	0.1188	-0.0048
663	test	0.1148	0.1114	-0.0035
664	train	0.1141	0.1114	-0.0027
665	train	0.0612	0.0616	0.0004
666	train	0.0818	0.0880	0.0062
667	test	0.1031	0.1114	0.0083
668	train	0.0511	0.0530	0.0019
669	train	0.1051	0.1011	-0.0040
670	train	0.0781	0.0723	-0.0058
671	train	0.1008	0.0959	-0.0049
672	train	0.0965	0.0977	0.0012
673	train	0.0953	0.0977	0.0024
674	train	0.1131	0.1098	-0.0033
675	train	0.1153	0.1182	0.0029
676	test	0.1136	0.1057	-0.0079
677	train	0.0644	0.0713	0.0069
678	train	0.1439	0.1513	0.0074
679	train	0.1388	0.1513	0.0125
680	train	0.1065	0.1138	0.0074
681	train	0.1271	0.1325	0.0054
682	test	0.1246	0.1364	0.0118
683	train	0.1067	0.1051	-0.0015
684	train	0.0897	0.0914	0.0017
685	test	0.1000	0.0967	-0.0032
686	train	0.0988	0.0934	-0.0054
687	train	0.1052	0.0947	-0.0105
688	train	0.1081	0.1007	-0.0074
689	train	0.0889	0.0878	-0.0011
690	train	0.1021	0.1051	0.0031
691	train	0.1051	0.1051	0.0000
692	train	0.1227	0.1276	0.0049
693	train	0.1367	0.1247	-0.0120
694	test	0.1411	0.1315	-0.0095
695	test	0.1419	0.1327	-0.0092
696	train	0.1429	0.1327	-0.0102
697	train	0.1261	0.1176	-0.0085
698	train	0.1275	0.1141	-0.0134
699	train	0.1138	0.0951	-0.0187
700	train	0.1026	0.1049	0.0023
701	test	0.1036	0.1059	0.0023
702	train	0.0962	0.1012	0.0050
703	train	0.0693	0.0812	0.0119
704	train	0.1198	0.1167	-0.0030
705	train	0.1232	0.1216	-0.0017
706	train	0.1287	0.1238	-0.0049
707	train	0.0994	0.1024	0.0031
708	train	0.1263	0.1238	-0.0025
709	train	0.1235	0.1181	-0.0054
710	train	0.0978	0.0956	-0.0022
711	train	0.1156	0.1031	-0.0125
712	train	0.0784	0.0787	0.0003
713	train	0.1302	0.1345	0.0043
714	train	0.1342	0.1189	-0.0153
715	test	0.1267	0.1189	-0.0078
716	train	0.0748	0.0780	0.0031
717	train	0.1013	0.1015	0.0003
718	train	0.1037	0.1189	0.0152
719	train	0.0627	0.0660	0.0033
720	train	0.1076	0.1093	0.0016
721	train	0.0838	0.0862	0.0023
722	train	0.1141	0.1104	-0.0037
723	train	0.1027	0.0991	-0.0036
724	train	0.1007	0.0991	-0.0015
725	train	0.1207	0.1109	-0.0099
726	train	0.1201	0.1248	0.0047
727	train	0.1178	0.1199	0.0021
728	train	0.0732	0.0810	0.0078
729	train	0.1043	0.1128	0.0084
730	train	0.1007	0.1128	0.0121
731	train	0.0706	0.0755	0.0049
732	train	0.0963	0.0990	0.0027
733	train	0.0992	0.0903	-0.0088
734	train	0.0738	0.0724	-0.0014
735	train	0.0600	0.0579	-0.0021
736	train	0.0637	0.0680	0.0043
737	train	0.0621	0.0657	0.0036
738	train	0.0703	0.0738	0.0035
739	train	0.0756	0.0754	-0.0002
740	train	0.0605	0.0605	-0.0001
741	train	0.0698	0.0724	0.0026
742	train	0.0718	0.0724	0.0005
743	train	0.1059	0.1038	-0.0021
744	train	0.0953	0.0928	-0.0024
745	train	0.0981	0.0994	0.0013
746	train	0.0986	0.1010	0.0024
747	train	0.0990	0.1010	0.0019
748	train	0.0866	0.0900	0.0033
749	test	0.0912	0.0876	-0.0036
750	train	0.0798	0.0736	-0.0062
751	test	0.0697	0.0742	0.0045
752	train	0.0711	0.0738	0.0027
753	test	0.0609	0.0699	0.0090
754	train	0.0434	0.0447	0.0013
755	train	0.0990	0.0926	-0.0064
756	train	0.0927	0.0962	0.0034
757	train	0.0900	0.0930	0.0030
758	train	0.0963	0.0948	-0.0015
759	train	0.0724	0.0734	0.0010
760	train	0.0952	0.0948	-0.0004
761	test	0.0900	0.0873	-0.0026
762	train	0.0721	0.0734	0.0013
763	train	0.0724	0.0768	0.0044
764	test	0.0483	0.0456	-0.0027
765	train	0.0974	0.1049	0.0076
766	train	0.0984	0.0933	-0.0051
767	train	0.1023	0.0933	-0.0090
768	train	0.0462	0.0442	-0.0020
769	test	0.0662	0.0685	0.0023
770	train	0.0992	0.0933	-0.0059
771	train	0.0380	0.0353	-0.0028
772	train	0.0819	0.0817	-0.0001
773	train	0.0467	0.0520	0.0052
774	train	0.0710	0.0763	0.0053
775	train	0.0837	0.0788	-0.0048
776	train	0.0849	0.0788	-0.0060
777	train	0.0945	0.0929	-0.0016
778	train	0.0894	0.0987	0.0094
779	test	0.0859	0.0901	0.0043
780	test	0.0410	0.0348	-0.0062
781	train	0.1235	0.1322	0.0087
782	train	0.1189	0.1322	0.0134
783	train	0.0968	0.0954	-0.0014
784	train	0.1090	0.1175	0.0085
785	train	0.1113	0.1085	-0.0028
786	train	0.0827	0.0885	0.0058
787	train	0.0773	0.0765	-0.0007
788	train	0.0791	0.0843	0.0052
789	train	0.0795	0.0812	0.0017
790	train	0.0808	0.0878	0.0071
791	train	0.0885	0.0906	0.0021
792	test	0.0693	0.0760	0.0067
793	train	0.0768	0.0885	0.0117
794	train	0.0840	0.0885	0.0045
795	train	0.1143	0.1199	0.0056
796	train	0.1031	0.1087	0.0056
797	train	0.1053	0.1153	0.0099
798	train	0.1057	0.1165	0.0109
799	train	0.1060	0.1165	0.0105
800	train	0.1005	0.1053	0.0047
801	train	0.0954	0.1028	0.0075
802	train	0.0861	0.0890	0.0029
803	train	0.0801	0.0893	0.0092
804	train	0.0842	0.0916	0.0074
805	train	0.0743	0.0843	0.0100
806	train	0.0560	0.0590	0.0029
807	train	0.1018	0.1083	0.0065
808	train	0.1028	0.1126	0.0098
809	train	0.1061	0.1090	0.0029
810	train	0.1113	0.1110	-0.0003
811	train	0.0868	0.0889	0.0021
812	train	0.1102	0.1110	0.0008
813	train	0.1041	0.1058	0.0018
814	train	0.0819	0.0878	0.0059
815	train	0.0898	0.0933	0.0034
816	train	0.0610	0.0594	-0.0017
817	train	0.1124	0.1226	0.0101
818	train	0.1078	0.1086	0.0008
819	train	0.1081	0.1086	0.0005
820	train	0.0562	0.0581	0.0019
821	train	0.0764	0.0820	0.0056
822	train	0.1015	0.1086	0.0070
823	train	0.0473	0.0452	-0.0021
824	train	0.0944	0.0968	0.0025
825	train	0.0707	0.0676	-0.0031
826	train	0.0926	0.0917	-0.0008
827	train	0.0913	0.0956	0.0043
828	train	0.0899	0.0956	0.0057
829	train	0.1048	0.1077	0.0029
830	train	0.1062	0.1163	0.0102
831	train	0.1044	0.1071	0.0026
832	train	0.0554	0.0599	0.0046
833	train	0.1287	0.1361	0.0074
834	train	0.1248	0.1361	0.0113
835	train	0.0869	0.1035	0.0165
836	test	0.1179	0.1173	-0.0007
837	train	0.1149	0.1272	0.0123
838	train	0.0945	0.1045	0.0100
839	test	0.0769	0.0838	0.0068
840	train	0.0875	0.0915	0.0040
841	test	0.0843	0.0919	0.0076
842	train	0.0955	0.0934	-0.0021
843	train	0.0994	0.0976	-0.0018
844	train	0.0768	0.0830	0.0062
845	train	0.0910	0.1045	0.0135
846	train	0.0904	0.1045	0.0141
847	train	0.1101	0.1238	0.0137
848	train	0.1257	0.1250	-0.0008
849	train	0.1311	0.1315	0.0004
850	train	0.1319	0.1331	0.0012
851	train	0.1268	0.1331	0.0063
852	train	0.1135	0.1177	0.0041
853	train	0.1182	0.1100	-0.0082
854	train	0.1036	0.0998	-0.0038
855	train	0.0903	0.1009	0.0106
856	train	0.0942	0.0937	-0.0005
857	train	0.0825	0.0961	0.0136
858	train	0.0605	0.0852	0.0247
859	train	0.1145	0.1093	-0.0052
860	train	0.1123	0.1064	-0.0059
861	test	0.1082	0.1201	0.0119
862	train	0.1174	0.1206	0.0032
863	train	0.0876	0.1021	0.0145
864	train	0.1140	0.1206	0.0066
865	train	0.1150	0.1045	-0.0105
866	test	0.0862	0.0929	0.0067
867	train	0.1031	0.1000	-0.0032
868	train	0.0659	0.0785	0.0126
869	train	0.1196	0.1097	-0.0100
870	train	0.1335	0.1164	-0.0171
871	train	0.1154	0.1164	0.0010
872	train	0.0656	0.0748	0.0092
873	train	0.0905	0.1042	0.0137
874	train	0.1040	0.1164	0.0125
875	train	0.0515	0.0665	0.0150
876	test	0.0963	0.1026	0.0063
877	train	0.0712	0.0844	0.0131
878	train	0.1036	0.1104	0.0068
879	train	0.0962	0.0911	-0.0051
880	train	0.0955	0.0911	-0.0044
881	train	0.1110	0.1019	-0.0090
882	train	0.1088	0.1085	-0.0003
883	train	0.1045	0.0969	-0.0076
884	train	0.0551	0.0713	0.0162
885	train	0.1584	0.1435	-0.0149
886	train	0.1513	0.1435	-0.0078
887	train	0.1060	0.1043	-0.0017
888	train	0.1365	0.1295	-0.0070
889	train	0.1257	0.1206	-0.0051
890	train	0.1021	0.0984	-0.0037
891	train	0.0933	0.0910	-0.0024
892	train	0.0960	0.0897	-0.0063
893	train	0.0962	0.0897	-0.0065
894	train	0.0984	0.0911	-0.0072
895	train	0.1065	0.0964	-0.0101
896	train	0.0853	0.0826	-0.0027
897	train	0.0962	0.0984	0.0022
898	train	0.1022	0.0984	-0.0038
899	train	0.1276	0.1243	-0.0033
900	train	0.1274	0.1180	-0.0094
901	train	0.1305	0.1243	-0.0062
902	train	0.1310	0.1256	-0.0054
903	train	0.1315	0.1256	-0.0059
904	train	0.1200	0.1137	-0.0063
905	train	0.1153	0.1086	-0.0067
906	train	0.1084	0.0941	-0.0143
907	train	0.1003	0.0944	-0.0059
908	train	0.1042	0.1012	-0.0030
909	train	0.0935	0.0899	-0.0036
910	train	0.0726	0.0714	-0.0012
911	train	0.1270	0.1114	-0.0156
912	train	0.1209	0.1170	-0.0039
913	train	0.1230	0.1194	-0.0036
914	train	0.1309	0.1201	-0.0108
915	train	0.1004	0.0999	-0.0004
916	train	0.1276	0.1201	-0.0075
917	train	0.1143	0.1141	-0.0002
918	train	0.0938	0.0949	0.0012
919	train	0.1115	0.0991	-0.0124
920	train	0.0757	0.0674	-0.0083
921	train	0.1396	0.1250	-0.0146
922	train	0.1241	0.1143	-0.0098
923	train	0.1172	0.1143	-0.0029
924	train	0.0713	0.0641	-0.0072
925	train	0.0927	0.0786	-0.0141
926	train	0.1040	0.1143	0.0103
927	train	0.0588	0.0553	-0.0035
928	train	0.1085	0.1011	-0.0074
929	train	0.0871	0.0747	-0.0124
930	train	0.1114	0.0989	-0.0125
931	train	0.1053	0.0982	-0.0072
932	train	0.1033	0.0982	-0.0051
933	test	0.1257	0.1102	-0.0155
934	train	0.1265	0.1249	-0.0016
935	train	0.1240	0.1127	-0.0114
936	train	0.0712	0.0812	0.0099
937	train	0.1267	0.1253	-0.0014
938	train	0.1215	0.1239	0.0024
939	test	0.0858	0.0920	0.0062
940	train	0.1148	0.1123	-0.0024
941	train	0.1139	0.1078	-0.0061
942	train	0.0890	0.0881	-0.0009
943	test	0.0751	0.0763	0.0012
944	train	0.0795	0.0788	-0.0007
945	train	0.0778	0.0788	0.0010
946	train	0.0847	0.0815	-0.0032
947	test	0.0903	0.0867	-0.0036
948	train	0.0749	0.0717	-0.0031
949	train	0.0846	0.0881	0.0035
950	test	0.0870	0.0881	0.0011
951	train	0.1179	0.1159	-0.0021
952	train	0.1119	0.1085	-0.0034
953	train	0.1153	0.1152	-0.0001
954	train	0.1158	0.1167	0.0009
955	train	0.1164	0.1167	0.0003
956	train	0.1021	0.1039	0.0018
957	train	0.1061	0.0989	-0.0072
958	test	0.0952	0.0842	-0.0110
959	train	0.0855	0.0840	-0.0015
960	train	0.0872	0.0874	0.0002
961	train	0.0749	0.0795	0.0046
962	train	0.0553	0.0602	0.0049
963	train	0.1130	0.0961	-0.0169
964	train	0.1080	0.1097	0.0016
965	train	0.1064	0.1114	0.0050
966	train	0.1144	0.1117	-0.0026
967	train	0.0880	0.0922	0.0043
968	train	0.1124	0.1117	-0.0006
969	train	0.1061	0.1037	-0.0025
970	train	0.0863	0.0866	0.0003
971	train	0.0885	0.0884	-0.0001
972	train	0.0609	0.0556	-0.0053
973	train	0.1164	0.1089	-0.0075
974	test	0.1139	0.1046	-0.0093
975	train	0.1122	0.1046	-0.0076
976	train	0.0583	0.0529	-0.0054
977	train	0.0800	0.0806	0.0006
978	test	0.1040	0.1046	0.0007
979	train	0.0482	0.0435	-0.0047
980	train	0.0963	0.0931	-0.0032
981	train	0.0624	0.0621	-0.0003
982	train	0.0879	0.0874	-0.0006
983	test	0.0977	0.0834	-0.0143
984	train	0.0975	0.0834	-0.0142
985	train	0.1109	0.0974	-0.0135
986	train	0.1062	0.1026	-0.0036
987	train	0.1022	0.0956	-0.0066
988	train	0.0551	0.0605	0.0053
989	train	0.1388	0.1284	-0.0103
990	train	0.1329	0.1439	0.0110
991	train	0.0947	0.1045	0.0097
992	train	0.1222	0.1249	0.0027
993	train	0.1164	0.1292	0.0127
994	train	0.0978	0.1029	0.0051
995	train	0.0804	0.0818	0.0014
996	train	0.0906	0.0991	0.0084
997	train	0.0888	0.0950	0.0062
998	train	0.0975	0.1023	0.0048
999	train	0.1014	0.1033	0.0019
1000	train	0.0801	0.0899	0.0098
1001	test	0.0935	0.1029	0.0094
1002	train	0.0946	0.1029	0.0083
1003	train	0.1235	0.1275	0.0040
1004	train	0.1285	0.1244	-0.0041
1005	train	0.1332	0.1317	-0.0015
1006	train	0.1342	0.1332	-0.0010
1007	train	0.1293	0.1332	0.0039
1008	train	0.1170	0.1215	0.0044
1009	train	0.1202	0.1188	-0.0015
1010	train	0.1059	0.1030	-0.0029
1011	train	0.0936	0.1077	0.0141
1012	train	0.0962	0.0974	0.0013
1013	train	0.0862	0.0987	0.0124
1014	train	0.0620	0.0821	0.0201
1015	train	0.1154	0.1159	0.0005
1016	train	0.1143	0.1132	-0.0011
1017	train	0.1138	0.1208	0.0070
1018	test	0.1222	0.1234	0.0012
1019	train	0.0909	0.1017	0.0109
1020	test	0.1190	0.1234	0.0044
1021	train	0.1207	0.1160	-0.0047
1022	train	0.0873	0.1013	0.0140
1023	train	0.1061	0.1006	-0.0055
1024	train	0.0693	0.0788	0.0095
1025	train	0.1251	0.1274	0.0023
1026	train	0.1339	0.1230	-0.0108
1027	train	0.1279	0.1230	-0.0048
1028	train	0.0673	0.0783	0.0110
1029	test	0.0931	0.1039	0.0107
1030	train	0.1040	0.1230	0.0190
1031	test	0.0542	0.0655	0.0114
1032	train	0.0998	0.1072	0.0074
1033	train	0.0746	0.0871	0.0125
1034	train	0.1061	0.1136	0.0074
1035	train	0.0970	0.0980	0.0009
1036	train	0.0954	0.0980	0.0025
1037	train	0.1140	0.1102	-0.0038
1038	test	0.1140	0.1168	0.0028
1039	train	0.1108	0.1121	0.0013
1040	test	0.0586	0.0732	0.0146
1041	train	0.1351	0.1313	-0.0038
1042	train	0.1291	0.1313	0.0022
1043	train	0.0945	0.0937	-0.0008
1044	train	0.1181	0.1162	-0.0019
1045	train	0.1151	0.1070	-0.0081
1046	train	0.0892	0.0876	-0.0016
1047	train	0.0805	0.0744	-0.0062
1048	test	0.0825	0.0828	0.0003
1049	train	0.0823	0.0793	-0.0030
1050	test	0.0853	0.0866	0.0012
1051	train	0.0920	0.0892	-0.0027
1052	train	0.0748	0.0751	0.0002
1053	train	0.0839	0.0876	0.0037
1054	train	0.0889	0.0876	-0.0013
1055	train	0.1218	0.1197	-0.0021
1056	train	0.1116	0.1085	-0.0032
1057	train	0.1144	0.1156	0.0011
1058	train	0.1149	0.1169	0.0020
1059	train	0.1154	0.1169	0.0015
1060	test	0.1061	0.1045	-0.0017
1061	test	0.1036	0.1031	-0.0005
1062	train	0.0953	0.0882	-0.0071
1063	train	0.0871	0.0880	0.0008
1064	train	0.0901	0.0902	0.0002
1065	train	0.0803	0.0827	0.0024
1066	train	0.0580	0.0568	-0.0012
1067	train	0.1108	0.1109	0.0001
1068	train	0.1078	0.1149	0.0071
1069	train	0.1124	0.1106	-0.0017
1070	test	0.1195	0.1124	-0.0071
1071	train	0.0924	0.0902	-0.0023
1072	train	0.1170	0.1124	-0.0046
1073	train	0.1087	0.1054	-0.0033
1074	train	0.0867	0.0868	0.0002
1075	train	0.0928	0.0917	-0.0011
1076	train	0.0632	0.0575	-0.0057
1077	train	0.1215	0.1212	-0.0004
1078	train	0.1159	0.1084	-0.0076
1079	test	0.1150	0.1084	-0.0067
1080	train	0.0590	0.0562	-0.0028
1081	train	0.0805	0.0811	0.0006
1082	train	0.1038	0.1084	0.0046
1083	train	0.0491	0.0428	-0.0063
1084	test	0.1015	0.0979	-0.0037
1085	test	0.0718	0.0647	-0.0071
1086	train	0.0957	0.0899	-0.0058
1087	train	0.0958	0.0966	0.0008
1088	train	0.0948	0.0966	0.0018
1089	test	0.1119	0.1097	-0.0023
1090	train	0.1118	0.1144	0.0025
1091	train	0.1091	0.1058	-0.0033
1092	train	0.0595	0.0486	-0.0109
1093	train	0.1252	0.1296	0.0044
1094	train	0.1201	0.1296	0.0094
1095	train	0.0840	0.0927	0.0087
1096	train	0.1146	0.1148	0.0002
1097	train	0.1150	0.1064	-0.0086
1098	train	0.0862	0.0867	0.0005
1099	train	0.0750	0.0737	-0.0012
1100	train	0.0801	0.0822	0.0021
1101	train	0.0783	0.0787	0.0004
1102	test	0.0846	0.0787	-0.0059
1103	train	0.0904	0.0888	-0.0017
1104	train	0.0717	0.0738	0.0021
1105	train	0.0803	0.0867	0.0064
1106	train	0.0857	0.0867	0.0010
1107	train	0.1179	0.1184	0.0006
1108	train	0.1088	0.1069	-0.0019
1109	train	0.1118	0.1138	0.0020
1110	train	0.1124	0.1152	0.0028
1111	train	0.1141	0.1152	0.0011
1112	train	0.1026	0.1031	0.0005
1113	train	0.1014	0.1010	-0.0004
1114	train	0.0892	0.0872	-0.0020
1115	train	0.0804	0.0870	0.0066
1116	train	0.0843	0.0894	0.0050
1117	train	0.0747	0.0824	0.0076
1118	train	0.0563	0.0564	0.0000
1119	train	0.1098	0.1062	-0.0036
1120	train	0.1078	0.1101	0.0023
1121	train	0.1045	0.1057	0.0012
1122	train	0.1140	0.1074	-0.0066
1123	train	0.0901	0.0854	-0.0047
1124	train	0.1111	0.1074	-0.0037
1125	train	0.1068	0.1047	-0.0020
1126	train	0.0866	0.0963	0.0097
1127	train	0.0900	0.0902	0.0002
1128	train	0.0618	0.0569	-0.0049
1129	train	0.1158	0.1199	0.0041
1130	train	0.1150	0.1071	-0.0079
1131	train	0.1133	0.1071	-0.0062
1132	test	0.0576	0.0559	-0.0017
1133	train	0.0799	0.0799	-0.0001
1134	train	0.1042	0.1071	0.0029
1135	train	0.0483	0.0425	-0.0058
1136	train	0.0974	0.0934	-0.0040
1137	train	0.0662	0.0634	-0.0027
1138	train	0.0920	0.0879	-0.0040
1139	train	0.0959	0.0897	-0.0062
1140	train	0.0952	0.0897	-0.0054
1141	train	0.1099	0.1032	-0.0068
1142	train	0.1065	0.1082	0.0017
1143	train	0.1027	0.1056	0.0029
1144	train	0.0537	0.0499	-0.0038
1145	train	0.1469	0.1378	-0.0092
1146	train	0.1406	0.1455	0.0049
1147	train	0.0967	0.1109	0.0142
1148	train	0.1332	0.1292	-0.0040
1149	train	0.1261	0.1314	0.0053
1150	train	0.1034	0.1082	0.0048
1151	train	0.0858	0.0895	0.0037
1152	train	0.0963	0.0967	0.0004
1153	train	0.0938	0.0964	0.0025
1154	train	0.1035	0.1079	0.0044
1155	train	0.1079	0.1016	-0.0063
1156	train	0.0856	0.0839	-0.0018
1157	train	0.0994	0.1029	0.0034
1158	train	0.1000	0.1029	0.0028
1159	train	0.1291	0.1245	-0.0047
1160	train	0.1342	0.1227	-0.0115
1161	train	0.1386	0.1292	-0.0095
1162	train	0.1396	0.1307	-0.0089
1163	train	0.1375	0.1307	-0.0068
1164	train	0.1223	0.1217	-0.0006
1165	train	0.1258	0.1101	-0.0157
1166	train	0.1116	0.0985	-0.0131
1167	train	0.0994	0.1056	0.0062
1168	train	0.1018	0.0986	-0.0032
1169	train	0.0922	0.0953	0.0032
1170	train	0.0680	0.0907	0.0227
1171	train	0.1222	0.1154	-0.0068
1172	train	0.1228	0.1115	-0.0113
1173	train	0.1180	0.1240	0.0060
1174	train	0.1283	0.1251	-0.0032
1175	train	0.0935	0.1066	0.0131
1176	train	0.1244	0.1251	0.0006
1177	train	0.1237	0.1078	-0.0160
1178	train	0.0971	0.0954	-0.0016
1179	test	0.1121	0.1034	-0.0087
1180	train	0.0749	0.0841	0.0093
1181	test	0.1339	0.1139	-0.0200
1182	train	0.1340	0.1210	-0.0130
1183	train	0.1290	0.1210	-0.0080
1184	train	0.0733	0.0804	0.0071
1185	train	0.0987	0.1093	0.0106
1186	train	0.1041	0.1210	0.0169
1187	train	0.0597	0.0729	0.0132
1188	train	0.1017	0.1079	0.0062
1189	train	0.0804	0.0895	0.0091
1190	train	0.1118	0.1150	0.0031
1191	train	0.1052	0.0991	-0.0061
1192	train	0.1028	0.0991	-0.0037
1193	train	0.1253	0.1083	-0.0170
1194	train	0.1218	0.1138	-0.0080
1195	train	0.1176	0.1024	-0.0151
1196	train	0.0634	0.0786	0.0153
1197	train	0.1383	0.1450	0.0066
1198	test	0.1332	0.1459	0.0126
1199	train	0.1047	0.1092	0.0045
1200	test	0.1211	0.1302	0.0090
1201	train	0.1193	0.1247	0.0053
1202	train	0.0950	0.1027	0.0076
1203	train	0.0872	0.0897	0.0025
1204	train	0.0865	0.0979	0.0114
1205	test	0.0886	0.0937	0.0051
1206	train	0.0887	0.1001	0.0114
1207	train	0.0961	0.1029	0.0067
1208	train	0.0801	0.0895	0.0094
1209	train	0.0894	0.1027	0.0133
1210	train	0.0954	0.1027	0.0073
1211	train	0.1181	0.1332	0.0151
1212	train	0.1160	0.1223	0.0063
1213	train	0.1180	0.1291	0.0111
1214	train	0.1183	0.1300	0.0117
1215	train	0.1187	0.1300	0.0113
1216	train	0.1108	0.1175	0.0067
1217	train	0.1065	0.1160	0.0095
1218	train	0.1010	0.1026	0.0017
1219	train	0.0937	0.1024	0.0087
1220	test	0.0962	0.1041	0.0079
1221	train	0.0877	0.0982	0.0105
1222	train	0.0626	0.0719	0.0093
1223	train	0.1112	0.1224	0.0112
1224	train	0.1125	0.1262	0.0136
1225	train	0.1177	0.1215	0.0037
1226	train	0.1234	0.1231	-0.0003
1227	train	0.0989	0.1016	0.0027
1228	train	0.1222	0.1231	0.0009
1229	train	0.1104	0.1192	0.0088
1230	train	0.0895	0.1000	0.0106
1231	train	0.0990	0.1069	0.0079
1232	train	0.0672	0.0723	0.0051
1233	train	0.1251	0.1340	0.0089
1234	train	0.1176	0.1215	0.0039
1235	train	0.1135	0.1215	0.0080
1236	test	0.0626	0.0708	0.0082
1237	train	0.0838	0.0947	0.0109
1238	train	0.1039	0.1215	0.0176
1239	train	0.0522	0.0584	0.0062
1240	train	0.1070	0.1090	0.0019
1241	train	0.0778	0.0804	0.0026
1242	train	0.1012	0.1043	0.0031
1243	train	0.0991	0.1084	0.0093
1244	train	0.0978	0.1084	0.0106
1245	train	0.1156	0.1203	0.0047
1246	train	0.1170	0.1278	0.0108
1247	test	0.1149	0.1187	0.0037
1248	test	0.0668	0.0733	0.0065
1249	test	0.1305	0.1327	0.0022
1250	test	0.1240	0.1327	0.0087
1251	test	0.0866	0.0962	0.0096
1252	test	0.1159	0.1178	0.0020
1253	train	0.1132	0.1088	-0.0044
1254	train	0.0881	0.0900	0.0019
1255	test	0.0749	0.0770	0.0022
1256	test	0.0780	0.0853	0.0073
1257	train	0.0770	0.0819	0.0049
1258	train	0.0812	0.0887	0.0075
1259	train	0.0890	0.0914	0.0024
1260	train	0.0743	0.0767	0.0023
1261	train	0.0834	0.0900	0.0066
1262	train	0.0871	0.0900	0.0029
1263	train	0.1242	0.1216	-0.0026
1264	train	0.1115	0.1104	-0.0011
1265	test	0.1145	0.1173	0.0028
1266	train	0.1151	0.1185	0.0035
1267	train	0.1157	0.1185	0.0029
1268	train	0.1022	0.1065	0.0042
1269	train	0.1053	0.1041	-0.0011
1270	train	0.0874	0.0904	0.0030
1271	train	0.0842	0.0903	0.0061
1272	train	0.0850	0.0923	0.0074
1273	train	0.0746	0.0856	0.0110
1274	train	0.0542	0.0597	0.0055
1275	train	0.1135	0.1134	-0.0001
1276	test	0.1071	0.1170	0.0099
1277	train	0.1071	0.1170	0.0099
1278	train	0.1078	0.1125	0.0048
1279	train	0.1158	0.1207	0.0049
1280	train	0.0886	0.0924	0.0038
1281	train	0.1134	0.1143	0.0009
1282	train	0.1067	0.1123	0.0057
1283	test	0.0856	0.0888	0.0033
1284	test	0.0868	0.0940	0.0073
1285	train	0.0602	0.0606	0.0004
1286	train	0.0602	0.0606	0.0004
1287	train	0.1182	0.1225	0.0043
1288	test	0.1138	0.1104	-0.0034
1289	train	0.1141	0.1104	-0.0037
1290	train	0.0569	0.0590	0.0022
1291	train	0.0790	0.0837	0.0047
1292	train	0.1037	0.1104	0.0067
1293	train	0.0475	0.0462	-0.0013
1294	train	0.0966	0.1000	0.0034
1295	train	0.0611	0.0676	0.0066
1296	test	0.0864	0.0923	0.0059
1297	train	0.0978	0.0997	0.0019
1298	train	0.0972	0.0997	0.0025
1299	test	0.1117	0.1115	-0.0002
1300	train	0.1117	0.1115	-0.0002
1301	train	0.1076	0.1157	0.0081
1302	train	0.1041	0.1067	0.0026
1303	train	0.0550	0.0503	-0.0047
1304	train	0.1426	0.1356	-0.0070
1305	train	0.1357	0.1356	-0.0001
1306	train	0.0976	0.0987	0.0011
1307	train	0.1259	0.1205	-0.0054
1308	train	0.1234	0.1113	-0.0121
1309	test	0.0974	0.0925	-0.0049
1310	train	0.0854	0.0792	-0.0062
1311	train	0.0901	0.0877	-0.0024
1312	train	0.0892	0.0840	-0.0052
1313	train	0.0929	0.0909	-0.0020
1314	test	0.1004	0.0936	-0.0067
1315	train	0.0821	0.0790	-0.0031
1316	train	0.0917	0.0925	0.0008
1317	train	0.0970	0.0925	-0.0045
1318	train	0.1273	0.1243	-0.0030
1319	train	0.1200	0.1130	-0.0070
1320	train	0.1226	0.1200	-0.0026
1321	train	0.1231	0.1212	-0.0019
1322	test	0.1235	0.1212	-0.0023
1323	train	0.1147	0.1087	-0.0059
1324	train	0.1098	0.1067	-0.0031
1325	train	0.1035	0.0928	-0.0107
1326	train	0.0950	0.0926	-0.0025
1327	train	0.0960	0.0947	-0.0014
1328	train	0.0887	0.0880	-0.0007
1329	train	0.0645	0.0614	-0.0031
1330	train	0.1161	0.1157	-0.0004
1331	train	0.1173	0.1198	0.0024
1332	train	0.1204	0.1152	-0.0052
1333	train	0.1292	0.1169	-0.0123
1334	test	0.0998	0.0947	-0.0050
1335	train	0.1261	0.1169	-0.0092
1336	train	0.1123	0.1099	-0.0023
1337	train	0.0920	0.0911	-0.0009
1338	train	0.0974	0.0963	-0.0011
1339	train	0.0695	0.0622	-0.0073
1340	test	0.1292	0.1250	-0.0042
1341	train	0.1205	0.1128	-0.0077
1342	test	0.1165	0.1128	-0.0038
1343	train	0.0646	0.0608	-0.0037
1344	train	0.0867	0.0855	-0.0013
1345	train	0.1043	0.1128	0.0085
1346	train	0.0536	0.0477	-0.0059
1347	train	0.1089	0.1024	-0.0066
1348	train	0.0732	0.0693	-0.0039
1349	train	0.0986	0.0941	-0.0045
1350	train	0.1015	0.1018	0.0003
1351	train	0.1001	0.1018	0.0017
1352	train	0.1190	0.1140	-0.0050
1353	train	0.1182	0.1183	0.0001
1354	train	0.1148	0.1097	-0.0051
1355	train	0.0643	0.0529	-0.0114
1356	train	0.1484	0.1283	-0.0201
1357	train	0.1423	0.1368	-0.0055
1358	train	0.0991	0.0996	0.0005
1359	train	0.1343	0.1198	-0.0144
1360	train	0.1272	0.1228	-0.0044
1361	train	0.1051	0.0964	-0.0087
1362	train	0.0872	0.0778	-0.0094
1363	train	0.0977	0.0936	-0.0040
1364	train	0.0955	0.0898	-0.0058
1365	train	0.1044	0.0970	-0.0074
1366	train	0.1093	0.0978	-0.0115
1367	train	0.0874	0.0790	-0.0084
1368	train	0.1008	0.0964	-0.0045
1369	train	0.1020	0.0964	-0.0057
1370	train	0.1292	0.1253	-0.0039
1371	train	0.1357	0.1173	-0.0184
1372	train	0.1404	0.1242	-0.0162
1373	train	0.1413	0.1259	-0.0154
1374	train	0.1387	0.1259	-0.0128
1375	train	0.1238	0.1155	-0.0083
1376	train	0.1272	0.1069	-0.0203
1377	train	0.1134	0.0968	-0.0166
1378	train	0.1013	0.1021	0.0008
1379	train	0.1031	0.0927	-0.0104
1380	train	0.0940	0.0928	-0.0012
1381	train	0.0690	0.0778	0.0088
1382	train	0.1218	0.1120	-0.0098
1383	train	0.1242	0.1079	-0.0163
1384	train	0.1205	0.1161	-0.0044
1385	train	0.1298	0.1188	-0.0110
1386	train	0.0964	0.0901	-0.0062
1387	train	0.1266	0.1188	-0.0078
1388	train	0.1237	0.1021	-0.0217
1389	train	0.0970	0.0935	-0.0035
1390	train	0.1140	0.1001	-0.0139
1391	train	0.0764	0.0740	-0.0024
1392	train	0.1351	0.1224	-0.0128
1393	train	0.1340	0.1174	-0.0167
1394	train	0.1292	0.1174	-0.0119
1395	train	0.0745	0.0735	-0.0009
1396	train	0.1000	0.0984	-0.0016
1397	train	0.1040	0.1174	0.0134
1398	train	0.0612	0.0618	0.0006
1399	train	0.1053	0.1041	-0.0012
1400	train	0.0818	0.0821	0.0003
1401	train	0.1131	0.1079	-0.0053
1402	train	0.1050	0.0955	-0.0096
1403	train	0.1028	0.0955	-0.0074
1404	train	0.1255	0.1091	-0.0163
1405	train	0.1237	0.1148	-0.0089
1406	train	0.1196	0.1103	-0.0093
1407	train	0.0651	0.0721	0.0070
1408	train	0.1296	0.1292	-0.0003
1409	train	0.1232	0.1292	0.0061
1410	train	0.0867	0.0932	0.0064
1411	train	0.1158	0.1149	-0.0009
1412	test	0.1141	0.1061	-0.0081
1413	train	0.0890	0.0876	-0.0014
1414	train	0.0753	0.0749	-0.0005
1415	train	0.0788	0.0829	0.0041
1416	train	0.0778	0.0796	0.0018
1417	train	0.0835	0.0866	0.0031
1418	train	0.0896	0.0889	-0.0006
1419	train	0.0749	0.0751	0.0002
1420	train	0.0842	0.0876	0.0033
1421	train	0.0876	0.0876	0.0000
1422	train	0.1229	0.1183	-0.0046
1423	train	0.1118	0.1074	-0.0044
1424	train	0.1150	0.1142	-0.0008
1425	train	0.1156	0.1155	0.0000
1426	train	0.1161	0.1155	-0.0006
1427	train	0.1024	0.1036	0.0012
1428	train	0.1058	0.1018	-0.0040
1429	train	0.0946	0.0881	-0.0064
1430	train	0.0851	0.0878	0.0027
1431	train	0.0860	0.0898	0.0039
1432	train	0.0789	0.0835	0.0045
1433	train	0.0546	0.0584	0.0037
1434	train	0.1135	0.1102	-0.0033
1435	train	0.1078	0.1136	0.0058
1436	train	0.1071	0.1095	0.0024
1437	train	0.1150	0.1112	-0.0038
1438	train	0.0881	0.0898	0.0017
1439	train	0.1130	0.1112	-0.0018
1440	train	0.1064	0.1047	-0.0016
1441	train	0.0863	0.0867	0.0004
1442	test	0.0875	0.0912	0.0037
1443	train	0.0607	0.0591	-0.0016
1444	train	0.1178	0.1195	0.0016
1445	train	0.1139	0.1075	-0.0064
1446	train	0.1138	0.1075	-0.0063
1447	train	0.0573	0.0577	0.0004
1448	train	0.0794	0.0817	0.0023
1449	train	0.1039	0.1075	0.0036
1450	train	0.0478	0.0451	-0.0027
1451	train	0.0966	0.0975	0.0008
1452	train	0.0615	0.0655	0.0040
1453	train	0.0868	0.0896	0.0027
1454	train	0.0986	0.0969	-0.0017
1455	train	0.0981	0.0969	-0.0012
1456	train	0.1121	0.1091	-0.0030
1457	train	0.1078	0.1134	0.0056
1458	train	0.1042	0.1045	0.0003
1459	train	0.0556	0.0604	0.0048
1460	train	0.1367	0.1340	-0.0026
1461	train	0.1334	0.1340	0.0007
1462	train	0.1052	0.1015	-0.0037
1463	train	0.1217	0.1204	-0.0013
1464	train	0.1225	0.1157	-0.0068
1465	train	0.0976	0.0945	-0.0031
1466	test	0.0894	0.0858	-0.0037
1467	train	0.0911	0.0857	-0.0054
1468	train	0.0912	0.0859	-0.0054
1469	train	0.0914	0.0876	-0.0038
1470	train	0.0987	0.0928	-0.0059
1471	train	0.0822	0.0784	-0.0038
1472	train	0.0921	0.0945	0.0024
1473	test	0.0975	0.0945	-0.0029
1474	train	0.0693	0.1196	0.0504
1475	train	0.1180	0.1142	-0.0038
1476	train	0.1198	0.1206	0.0007
1477	train	0.1201	0.1220	0.0019
1478	train	0.1203	0.1220	0.0016
1479	train	0.1129	0.1100	-0.0030
1480	train	0.1084	0.1046	-0.0039
1481	test	0.1044	0.0974	-0.0070
1482	train	0.0963	0.0976	0.0013
1483	test	0.0992	0.0881	-0.0111
1484	train	0.0903	0.0935	0.0032
1485	train	0.0641	0.0743	0.0102
1486	train	0.1102	0.1116	0.0014
1487	train	0.1160	0.1174	0.0014
1488	train	0.1197	0.1199	0.0002
1489	test	0.1248	0.1204	-0.0045
1490	train	0.1011	0.1008	-0.0003
1491	test	0.1242	0.1204	-0.0039
1492	test	0.1109	0.1119	0.0010
1493	train	0.0915	0.0914	0.0000
1494	train	0.1008	0.0949	-0.0059
1495	train	0.0687	0.0629	-0.0057
1496	train	0.1258	0.1170	-0.0088
1497	train	0.1182	0.1103	-0.0079
1498	train	0.1084	0.1103	0.0019
1499	train	0.0640	0.0578	-0.0063
1500	train	0.0857	0.0869	0.0013
1501	train	0.1039	0.1103	0.0064
1502	train	0.0533	0.0511	-0.0022
1503	train	0.1095	0.1020	-0.0075
1504	train	0.0796	0.0700	-0.0097
1505	train	0.1034	0.0943	-0.0091
1506	train	0.1010	0.0999	-0.0010
1507	train	0.0995	0.0999	0.0005
1508	train	0.1172	0.1119	-0.0053
1509	test	0.1187	0.1165	-0.0022
1510	train	0.1169	0.1044	-0.0124
1511	train	0.0703	0.0631	-0.0072
1512	train	0.1411	0.1375	-0.0036
1513	train	0.1343	0.1375	0.0032
1514	train	0.0967	0.1052	0.0085
1515	train	0.1261	0.1234	-0.0027
1516	train	0.1246	0.1188	-0.0058
1517	test	0.0989	0.0982	-0.0007
1518	train	0.0855	0.0897	0.0042
1519	train	0.0897	0.0891	-0.0006
1520	train	0.0893	0.0891	-0.0002
1521	train	0.0939	0.0920	-0.0019
1522	train	0.1006	0.0897	-0.0109
1523	train	0.0834	0.0823	-0.0011
1524	train	0.0934	0.0982	0.0048
1525	train	0.0976	0.0982	0.0006
1526	train	0.1261	0.1242	-0.0019
1527	train	0.1211	0.1175	-0.0036
1528	train	0.1238	0.1240	0.0001
1529	train	0.1243	0.1253	0.0010
1530	train	0.1247	0.1253	0.0006
1531	train	0.1137	0.1130	-0.0008
1532	train	0.1106	0.1082	-0.0025
1533	train	0.1052	0.0936	-0.0117
1534	test	0.0960	0.0938	-0.0022
1535	train	0.0967	0.0995	0.0028
1536	train	0.0893	0.0895	0.0002
1537	train	0.0644	0.0704	0.0060
1538	train	0.1162	0.1156	-0.0006
1539	train	0.1182	0.1212	0.0031
1540	train	0.1183	0.1232	0.0049
1541	train	0.1281	0.1239	-0.0042
1542	train	0.1020	0.1039	0.0019
1543	train	0.1253	0.1239	-0.0014
1544	train	0.1123	0.1159	0.0037
1545	train	0.0925	0.0950	0.0025
1546	train	0.0966	0.0983	0.0017
1547	train	0.0705	0.0664	-0.0041
1548	train	0.1286	0.1196	-0.0090
1549	train	0.1211	0.1138	-0.0072
1550	train	0.1165	0.1138	-0.0026
1551	train	0.0656	0.0632	-0.0025
1552	train	0.0874	0.0903	0.0029
1553	train	0.1042	0.1138	0.0096
1554	train	0.0545	0.0544	-0.0001
1555	train	0.1089	0.1053	-0.0036
1556	train	0.0729	0.0730	0.0001
1557	test	0.0984	0.0971	-0.0013
1558	train	0.1025	0.1035	0.0010
1559	test	0.1008	0.1035	0.0027
1560	train	0.1198	0.1155	-0.0043
1561	train	0.1178	0.1194	0.0017
1562	train	0.1142	0.1071	-0.0071
1563	train	0.0634	0.0669	0.0035
1564	train	0.1354	0.1311	-0.0043
1565	train	0.1296	0.1311	0.0015
1566	test	0.0908	0.0980	0.0071
1567	train	0.1237	0.1174	-0.0063
1568	train	0.1233	0.1128	-0.0105
1569	train	0.0959	0.0939	-0.0020
1570	train	0.0824	0.0821	-0.0003
1571	train	0.0880	0.0845	-0.0035
1572	train	0.0858	0.0845	-0.0013
1573	test	0.0945	0.0866	-0.0079
1574	train	0.0998	0.0920	-0.0078
1575	train	0.0824	0.0774	-0.0050
1576	test	0.0926	0.0939	0.0014
1577	test	0.0921	0.0939	0.0018
1578	train	0.1082	0.1212	0.0130
1579	train	0.1205	0.1140	-0.0066
1580	train	0.1240	0.1207	-0.0033
1581	train	0.1245	0.1220	-0.0024
1582	train	0.1251	0.1220	-0.0031
1583	train	0.1099	0.1093	-0.0006
1584	train	0.1113	0.1043	-0.0071
1585	train	0.1038	0.0895	-0.0143
1586	train	0.0934	0.0893	-0.0040
1587	test	0.0966	0.0928	-0.0038
1588	train	0.0844	0.0851	0.0007
1589	train	0.0637	0.0655	0.0018
1590	train	0.1164	0.1018	-0.0146
1591	train	0.1170	0.1151	-0.0019
1592	train	0.1120	0.1169	0.0048
1593	train	0.1217	0.1173	-0.0044
1594	train	0.0970	0.0975	0.0005
1595	train	0.1189	0.1173	-0.0015
1596	train	0.1123	0.1092	-0.0031
1597	train	0.0933	0.0915	-0.0018
1598	test	0.0967	0.0942	-0.0026
1599	train	0.0695	0.0612	-0.0083
1600	train	0.1246	0.1137	-0.0109
1601	train	0.1212	0.1101	-0.0111
1602	train	0.1162	0.1101	-0.0061
1603	train	0.0664	0.0581	-0.0083
1604	train	0.0881	0.0859	-0.0022
1605	train	0.1044	0.1101	0.0057
1606	test	0.0550	0.0490	-0.0060
1607	test	0.1047	0.0985	-0.0063
1608	train	0.0718	0.0678	-0.0040
1609	train	0.0989	0.0928	-0.0060
1610	train	0.1029	0.0891	-0.0138
1611	train	0.1012	0.0891	-0.0121
1612	train	0.1189	0.1026	-0.0163
1613	train	0.1141	0.1077	-0.0064
1614	train	0.1099	0.1008	-0.0091
1615	train	0.0612	0.0662	0.0050
1616	train	0.1575	0.1361	-0.0214
1617	train	0.1504	0.1361	-0.0143
1618	train	0.1134	0.1035	-0.0099
1619	train	0.1338	0.1315	-0.0022
1620	train	0.1293	0.1355	0.0062
1621	train	0.1174	0.1131	-0.0043
1622	train	0.1002	0.0922	-0.0079
1623	train	0.1105	0.1092	-0.0013
1624	train	0.1088	0.1048	-0.0040
1625	train	0.1166	0.1116	-0.0049
1626	train	0.1165	0.1126	-0.0039
1627	train	0.0998	0.1002	0.0003
1628	train	0.1128	0.1045	-0.0084
1629	train	0.1149	0.1045	-0.0104
1630	train	0.1286	0.1356	0.0070
1631	train	0.1478	0.1250	-0.0228
1632	train	0.1523	0.1404	-0.0119
1633	train	0.1533	0.1417	-0.0116
1634	train	0.1433	0.1417	-0.0017
1635	train	0.1369	0.1299	-0.0070
1636	train	0.1362	0.1276	-0.0086
1637	train	0.1249	0.1127	-0.0122
1638	train	0.1131	0.1169	0.0038
1639	train	0.1151	0.1066	-0.0085
1640	train	0.1063	0.1088	0.0026
1641	train	0.0804	0.0923	0.0119
1642	train	0.1219	0.1244	0.0025
1643	train	0.1295	0.1223	-0.0072
1644	train	0.1298	0.1291	-0.0007
1645	train	0.1373	0.1311	-0.0062
1646	train	0.1060	0.1023	-0.0037
1647	test	0.1343	0.1311	-0.0032
1648	train	0.1239	0.1158	-0.0081
1649	train	0.0971	0.1017	0.0045
1650	train	0.1256	0.1102	-0.0154
1651	train	0.0891	0.0889	-0.0002
1652	test	0.1379	0.1332	-0.0047
1653	train	0.1340	0.1315	-0.0025
1654	test	0.1292	0.1315	0.0023
1655	train	0.0861	0.0884	0.0023
1656	test	0.1125	0.1126	0.0001
1657	train	0.1041	0.1315	0.0275
1658	train	0.0736	0.0763	0.0027
1659	train	0.1145	0.1161	0.0016
1660	train	0.0940	0.0970	0.0030
1661	train	0.1251	0.1222	-0.0029
1662	train	0.1051	0.1073	0.0023
1663	test	0.1028	0.1073	0.0045
1664	train	0.1249	0.1180	-0.0068
1665	train	0.1273	0.1238	-0.0035
1666	train	0.1253	0.1187	-0.0066
1667	train	0.0776	0.0821	0.0045
1668	train	0.1545	0.1470	-0.0075
1669	train	0.1490	0.1470	-0.0020
1670	train	0.1089	0.1081	-0.0007
1671	train	0.1368	0.1278	-0.0090
1672	train	0.1353	0.1334	-0.0019
1673	test	0.1169	0.1123	-0.0046
1674	train	0.0989	0.0853	-0.0137
1675	train	0.1095	0.1035	-0.0061
1676	train	0.1073	0.0989	-0.0084
1677	train	0.1164	0.1061	-0.0103
1678	train	0.1204	0.1076	-0.0128
1679	train	0.0999	0.0929	-0.0070
1680	train	0.1127	0.1123	-0.0004
1681	train	0.1136	0.1123	-0.0013
1682	train	0.1226	0.1368	0.0142
1683	train	0.1472	0.1333	-0.0139
1684	train	0.1521	0.1409	-0.0112
1685	train	0.1531	0.1421	-0.0110
1686	train	0.1479	0.1421	-0.0058
1687	train	0.1356	0.1252	-0.0105
1688	train	0.1363	0.1216	-0.0147
1689	train	0.1252	0.1119	-0.0133
1690	train	0.1130	0.1120	-0.0010
1691	train	0.1150	0.1011	-0.0139
1692	train	0.1059	0.1077	0.0018
1693	train	0.0811	0.0860	0.0049
1694	train	0.1231	0.1129	-0.0102
1695	train	0.1366	0.1173	-0.0193
1696	train	0.1298	0.1247	-0.0051
1697	train	0.1385	0.1268	-0.0117
1698	train	0.1055	0.0960	-0.0095
1699	train	0.1368	0.1268	-0.0100
1700	train	0.1235	0.1101	-0.0134
1701	train	0.0999	0.1009	0.0010
1702	train	0.1257	0.1086	-0.0171
1703	train	0.0882	0.0831	-0.0051
1704	train	0.1405	0.1305	-0.0100
1705	train	0.1338	0.1272	-0.0066
1706	train	0.1271	0.1272	0.0001
1707	train	0.0865	0.0826	-0.0040
1708	train	0.1119	0.1079	-0.0040
1709	train	0.1045	0.1272	0.0227
1710	train	0.0731	0.0692	-0.0039
1711	train	0.1139	0.1113	-0.0026
1712	train	0.0935	0.0901	-0.0035
1713	train	0.1248	0.1165	-0.0084
1714	train	0.1086	0.1091	0.0005
1715	train	0.1064	0.1091	0.0027
1716	train	0.1288	0.1206	-0.0082
1717	train	0.1316	0.1217	-0.0099
1718	train	0.1292	0.1155	-0.0137
1719	train	0.0777	0.0678	-0.0098
1720	test	0.1494	0.1470	-0.0024
1721	train	0.1440	0.1470	0.0031
1722	train	0.1041	0.0945	-0.0096
1723	train	0.1348	0.1278	-0.0070
1724	train	0.1317	0.1334	0.0017
1725	train	0.1114	0.1123	0.0009
1726	train	0.0935	0.0853	-0.0082
1727	train	0.1044	0.1035	-0.0010
1728	train	0.1021	0.0989	-0.0032
1729	train	0.1110	0.1061	-0.0049
1730	test	0.1154	0.1076	-0.0078
1731	train	0.0945	0.0929	-0.0016
1732	train	0.1074	0.1123	0.0049
1733	train	0.1083	0.1123	0.0040
1734	train	0.1221	0.1368	0.0147
1735	train	0.1417	0.1333	-0.0084
1736	test	0.1467	0.1409	-0.0058
1737	train	0.1477	0.1421	-0.0056
1738	test	0.1438	0.1421	-0.0017
1739	train	0.1304	0.1252	-0.0052
1740	train	0.1338	0.1216	-0.0123
1741	train	0.1199	0.1119	-0.0079
1742	train	0.1078	0.1120	0.0042
1743	train	0.1096	0.1011	-0.0086
1744	train	0.1005	0.1077	0.0072
1745	train	0.0761	0.0860	0.0100
1746	train	0.1220	0.1129	-0.0090
1747	train	0.1310	0.1173	-0.0137
1748	train	0.1250	0.1247	-0.0003
1749	train	0.1337	0.1268	-0.0069
1750	train	0.1014	0.0960	-0.0054
1751	train	0.1315	0.1268	-0.0047
1752	train	0.1237	0.1101	-0.0135
1753	train	0.0993	0.1009	0.0016
1754	train	0.1204	0.1086	-0.0118
1755	train	0.0830	0.0831	0.0001
1756	train	0.1386	0.1305	-0.0081
1757	train	0.1338	0.1272	-0.0066
1758	train	0.1264	0.1272	0.0008
1759	train	0.0813	0.0826	0.0012
1760	train	0.1067	0.1079	0.0012
1761	train	0.1043	0.1272	0.0229
1762	train	0.0679	0.0692	0.0013
1763	train	0.1094	0.1113	0.0018
1764	train	0.0883	0.0901	0.0017
1765	train	0.1194	0.1165	-0.0029
1766	train	0.1069	0.1091	0.0022
1767	train	0.1051	0.1091	0.0040
1768	train	0.1269	0.1206	-0.0063
1769	train	0.1281	0.1217	-0.0064
1770	train	0.1242	0.1155	-0.0086
1771	train	0.0723	0.0678	-0.0044
1772	train	0.1511	0.1377	-0.0134
1773	train	0.1439	0.1377	-0.0062
1774	train	0.1121	0.1041	-0.0080
1775	test	0.1262	0.1233	-0.0029
1776	test	0.1220	0.1183	-0.0037
1777	train	0.0979	0.0962	-0.0017
1778	train	0.0916	0.0748	-0.0168
1779	train	0.0914	0.0873	-0.0041
1780	train	0.0928	0.0875	-0.0052
1781	train	0.0904	0.0889	-0.0016
1782	train	0.0985	0.0944	-0.0041
1783	train	0.0822	0.0800	-0.0022
1784	train	0.0914	0.0962	0.0048
1785	train	0.0992	0.0962	-0.0030
1786	train	0.1307	0.1233	-0.0073
1787	train	0.1192	0.1161	-0.0031
1788	train	0.1215	0.1223	0.0008
1789	train	0.1218	0.1238	0.0020
1790	train	0.1222	0.1238	0.0015
1791	train	0.1151	0.1118	-0.0033
1792	train	0.1082	0.1062	-0.0020
1793	train	0.1031	0.0919	-0.0112
1794	train	0.0968	0.0922	-0.0045
1795	train	0.0998	0.0982	-0.0016
1796	train	0.0911	0.0875	-0.0036
1797	train	0.0642	0.0687	0.0045
1798	train	0.1136	0.1105	-0.0031
1799	train	0.1150	0.1170	0.0020
1800	train	0.1240	0.1199	-0.0042
1801	train	0.1299	0.1205	-0.0094
1802	train	0.1013	0.0999	-0.0014
1803	train	0.1282	0.1205	-0.0077
1804	train	0.1123	0.1150	0.0027
1805	train	0.0911	0.0932	0.0021
1806	train	0.1008	0.0971	-0.0037
1807	train	0.0689	0.0639	-0.0049
1808	train	0.1317	0.1197	-0.0120
1809	test	0.1202	0.1122	-0.0079
1810	train	0.1176	0.1122	-0.0054
1811	train	0.0633	0.0608	-0.0025
1812	train	0.0853	0.0881	0.0028
1813	train	0.1029	0.1122	0.0093
1814	train	0.0527	0.0518	-0.0010
1815	test	0.1101	0.1013	-0.0089
1816	train	0.0819	0.0716	-0.0103
1817	train	0.1052	0.0961	-0.0092
1818	train	0.1003	0.0978	-0.0024
1819	train	0.0984	0.0978	-0.0006
1820	train	0.1190	0.1103	-0.0087
1821	train	0.1222	0.1188	-0.0034
1822	train	0.1210	0.1061	-0.0149
1823	train	0.0728	0.0744	0.0016
1824	train	0.1328	0.1402	0.0074
1825	train	0.1291	0.1402	0.0111
1826	train	0.1093	0.1034	-0.0060
1827	train	0.1175	0.1218	0.0043
1828	train	0.1232	0.1164	-0.0068
1829	train	0.1001	0.0917	-0.0083
1830	train	0.0925	0.0907	-0.0018
1831	test	0.0880	0.0916	0.0036
1832	train	0.0882	0.0884	0.0002
1833	train	0.0904	0.0949	0.0045
1834	train	0.0985	0.0957	-0.0028
1835	train	0.0846	0.0808	-0.0038
1836	train	0.0955	0.0917	-0.0038
1837	train	0.0987	0.0917	-0.0070
1838	train	0.1098	0.1203	0.0104
1839	train	0.1163	0.1089	-0.0074
1840	train	0.1181	0.1143	-0.0038
1841	train	0.1186	0.1159	-0.0027
1842	train	0.1189	0.1159	-0.0030
1843	train	0.1102	0.1104	0.0002
1844	train	0.1071	0.1035	-0.0037
1845	train	0.1067	0.0917	-0.0150
1846	train	0.1003	0.0992	-0.0011
1847	train	0.1024	0.1041	0.0017
1848	train	0.0953	0.0881	-0.0072
1849	train	0.0664	0.0772	0.0109
1850	train	0.1088	0.1252	0.0165
1851	train	0.1188	0.1114	-0.0074
1852	train	0.1165	0.1186	0.0021
1853	train	0.1207	0.1204	-0.0002
1854	train	0.1048	0.1015	-0.0033
1855	train	0.1210	0.1204	-0.0006
1856	train	0.0997	0.1165	0.0169
1857	train	0.0900	0.0906	0.0007
1858	train	0.1205	0.0986	-0.0219
1859	train	0.0698	0.0737	0.0039
1860	train	0.1212	0.1353	0.0141
1861	train	0.1124	0.1109	-0.0014
1862	train	0.1078	0.1109	0.0031
1863	train	0.0657	0.0742	0.0085
1864	train	0.0868	0.0945	0.0077
1865	train	0.1022	0.1109	0.0087
1866	train	0.0552	0.0621	0.0069
1867	train	0.1116	0.1077	-0.0039
1868	train	0.0833	0.0830	-0.0003
1869	train	0.1050	0.1051	0.0001
1870	train	0.1007	0.0980	-0.0027
1871	train	0.0997	0.0980	-0.0018
1872	train	0.1145	0.1067	-0.0078
1873	train	0.1148	0.1276	0.0128
1874	train	0.1133	0.1205	0.0072
1875	train	0.0734	0.0817	0.0083
1876	train	0.1778	0.1473	-0.0305
1877	train	0.1680	0.1473	-0.0207
1878	train	0.1321	0.1102	-0.0219
1879	train	0.1411	0.1302	-0.0109
1880	train	0.1348	0.1355	0.0007
1881	test	0.1111	0.1046	-0.0065
1882	train	0.1058	0.0958	-0.0100
1883	train	0.1062	0.0950	-0.0112
1884	train	0.1079	0.0949	-0.0130
1885	train	0.1040	0.0961	-0.0078
1886	train	0.1133	0.1019	-0.0114
1887	train	0.0926	0.0905	-0.0020
1888	train	0.1041	0.1037	-0.0004
1889	train	0.1128	0.1046	-0.0082
1890	train	0.1400	0.1315	-0.0085
1891	train	0.1334	0.1251	-0.0083
1892	train	0.1354	0.1320	-0.0034
1893	train	0.1357	0.1314	-0.0043
1894	train	0.1361	0.1332	-0.0028
1895	train	0.1308	0.1203	-0.0105
1896	train	0.1176	0.1173	-0.0003
1897	train	0.1186	0.0999	-0.0187
1898	train	0.1131	0.1034	-0.0097
1899	train	0.1154	0.1059	-0.0095
1900	train	0.1075	0.0955	-0.0120
1901	train	0.0763	0.0756	-0.0007
1902	train	0.1249	0.1160	-0.0089
1903	train	0.1320	0.1283	-0.0037
1904	train	0.1415	0.1306	-0.0109
1905	train	0.1476	0.1317	-0.0159
1906	train	0.1177	0.1102	-0.0075
1907	train	0.1456	0.1317	-0.0139
1908	train	0.1161	0.1166	0.0005
1909	test	0.0979	0.1010	0.0031
1910	train	0.1228	0.1080	-0.0148
1911	train	0.0794	0.0730	-0.0064
1912	train	0.1453	0.1349	-0.0104
1913	test	0.1272	0.1226	-0.0047
1914	test	0.1218	0.1226	0.0008
1915	train	0.0735	0.0715	-0.0020
1916	train	0.0953	0.0956	0.0003
1917	train	0.1050	0.1226	0.0176
1918	test	0.0603	0.0591	-0.0013
1919	train	0.1263	0.1127	-0.0135
1920	train	0.0983	0.0814	-0.0168
1921	train	0.1218	0.1055	-0.0163
1922	train	0.1084	0.1084	0.0001
1923	train	0.1058	0.1084	0.0026
1924	train	0.1305	0.1203	-0.0102
1925	train	0.1349	0.1274	-0.0075
1926	test	0.1352	0.1192	-0.0160
1927	train	0.0950	0.0709	-0.0241
1928	train	0.1436	0.1409	-0.0027
1929	train	0.1377	0.1409	0.0032
1930	test	0.1026	0.1107	0.0082
1931	test	0.1278	0.1201	-0.0077
1932	train	0.1276	0.1238	-0.0038
1933	train	0.1017	0.1048	0.0031
1934	train	0.0891	0.0965	0.0074
1935	train	0.0923	0.0958	0.0035
1936	train	0.0917	0.0954	0.0037
1937	train	0.0961	0.0972	0.0011
1938	train	0.1028	0.1019	-0.0009
1939	train	0.0871	0.0886	0.0016
1940	test	0.0964	0.1048	0.0084
1941	train	0.1011	0.1048	0.0037
1942	test	0.1197	0.1278	0.0081
1943	train	0.1241	0.1234	-0.0006
1944	train	0.1266	0.1295	0.0029
1945	train	0.1270	0.1308	0.0037
1946	train	0.1275	0.1308	0.0033
1947	train	0.1163	0.1183	0.0020
1948	train	0.1140	0.1135	-0.0006
1949	train	0.1072	0.1004	-0.0069
1950	train	0.0987	0.1006	0.0019
1951	train	0.0994	0.1054	0.0060
1952	train	0.0925	0.0965	0.0039
1953	train	0.0657	0.0778	0.0121
1954	train	0.1176	0.1191	0.0015
1955	test	0.1223	0.1248	0.0026
1956	train	0.1218	0.1271	0.0052
1957	train	0.1287	0.1282	-0.0005
1958	train	0.1018	0.1091	0.0073
1959	train	0.1273	0.1282	0.0009
1960	train	0.1127	0.1255	0.0128
1961	train	0.0965	0.0997	0.0032
1962	train	0.1028	0.1046	0.0018
1963	train	0.0715	0.0740	0.0025
1964	train	0.1314	0.1281	-0.0033
1965	train	0.1192	0.1191	-0.0001
1966	train	0.1134	0.1191	0.0057
1967	train	0.0668	0.0708	0.0040
1968	train	0.0898	0.0968	0.0070
1969	train	0.1051	0.1191	0.0140
1970	train	0.0558	0.0624	0.0066
1971	test	0.1096	0.1101	0.0005
1972	train	0.0754	0.0806	0.0053
1973	test	0.1005	0.1037	0.0032
1974	train	0.1065	0.1043	-0.0021
1975	train	0.1051	0.1043	-0.0008
1976	train	0.1234	0.1135	-0.0099
1977	train	0.1219	0.1257	0.0038
1978	train	0.1189	0.1145	-0.0044
1979	train	0.0720	0.0724	0.0003
1980	train	0.1091	0.1264	0.0173
1981	train	0.1545	0.1569	0.0023
1982	train	0.1506	0.1569	0.0063
1983	train	0.1311	0.1210	-0.0101
1984	train	0.1306	0.1357	0.0050
1985	train	0.1381	0.1303	-0.0077
1986	train	0.1154	0.1090	-0.0065
1987	train	0.1085	0.1079	-0.0006
1988	train	0.1049	0.1092	0.0043
1989	test	0.1056	0.1050	-0.0006
1990	train	0.1052	0.1112	0.0060
1991	train	0.1143	0.1123	-0.0021
1992	train	0.0971	0.0977	0.0005
1993	train	0.1101	0.1090	-0.0011
1994	train	0.1148	0.1090	-0.0058
1995	train	0.1116	0.1362	0.0246
1996	train	0.1309	0.1251	-0.0058
1997	train	0.1324	0.1302	-0.0023
1998	train	0.1326	0.1314	-0.0012
1999	train	0.1328	0.1314	-0.0014
2000	train	0.1270	0.1256	-0.0013
2001	train	0.1167	0.1190	0.0023
2002	train	0.1235	0.1090	-0.0145
2003	train	0.1186	0.1167	-0.0019
2004	train	0.1195	0.1202	0.0008
2005	train	0.1137	0.1056	-0.0080
2006	test	0.0802	0.0949	0.0147
2007	train	0.1171	0.1402	0.0232
2008	train	0.1381	0.1278	-0.0103
2009	train	0.1346	0.1337	-0.0009
2010	train	0.1381	0.1355	-0.0026
2011	test	0.1204	0.1172	-0.0032
2012	train	0.1395	0.1355	-0.0040
2013	train	0.1024	0.1236	0.0212
2014	train	0.0976	0.1065	0.0090
2015	train	0.1408	0.1158	-0.0250
2016	train	0.0814	0.0898	0.0084
2017	test	0.1319	0.1437	0.0118
2018	train	0.1154	0.1264	0.0110
2019	train	0.0768	0.0911	0.0143
2020	train	0.0975	0.1093	0.0118
2021	train	0.1031	0.1264	0.0233
2022	train	0.0635	0.0789	0.0154
2023	train	0.1268	0.1225	-0.0044
2024	train	0.0993	0.0996	0.0003
2025	train	0.1213	0.1203	-0.0010
2026	train	0.1102	0.1135	0.0033
2027	train	0.1088	0.1135	0.0047
2028	train	0.1266	0.1220	-0.0046
2029	train	0.1283	0.1361	0.0077
2030	train	0.1294	0.1307	0.0013
2031	train	0.0986	0.0899	-0.0087
2032	test	0.1361	0.1320	-0.0040
2033	test	0.1298	0.1341	0.0043
2034	train	0.0933	0.1004	0.0071
2035	train	0.1209	0.1200	-0.0009
2036	train	0.1188	0.1151	-0.0037
2037	test	0.0937	0.0962	0.0025
2038	train	0.0804	0.0842	0.0037
2039	train	0.0839	0.0865	0.0026
2040	train	0.0831	0.0810	-0.0021
2041	train	0.0865	0.0884	0.0019
2042	test	0.0940	0.0938	-0.0003
2043	train	0.0796	0.0790	-0.0007
2044	test	0.0889	0.0962	0.0073
2045	train	0.0930	0.0962	0.0032
2046	train	0.1240	0.1237	-0.0003
2047	train	0.1168	0.1167	-0.0002
2048	train	0.1196	0.1234	0.0038
2049	train	0.1201	0.1248	0.0047
2050	train	0.1207	0.1248	0.0041
2051	train	0.1076	0.1116	0.0040
2052	train	0.1091	0.1063	-0.0029
2053	train	0.0994	0.0918	-0.0076
2054	train	0.0901	0.0917	0.0016
2055	train	0.0910	0.0949	0.0039
2056	train	0.0801	0.0872	0.0072
2057	train	0.0585	0.0674	0.0089
2058	train	0.1158	0.1110	-0.0048
2059	train	0.1129	0.1173	0.0045
2060	train	0.1136	0.1196	0.0060
2061	train	0.1210	0.1201	-0.0010
2062	train	0.0945	0.0996	0.0051
2063	train	0.1192	0.1201	0.0009
2064	train	0.1106	0.1110	0.0003
2065	train	0.0899	0.0913	0.0014
2066	train	0.0924	0.0967	0.0043
2067	train	0.0646	0.0627	-0.0019
2068	train	0.1237	0.1162	-0.0075
2069	train	0.1169	0.1124	-0.0045
2070	train	0.1145	0.1124	-0.0021
2071	train	0.0610	0.0595	-0.0015
2072	train	0.0834	0.0878	0.0044
2073	train	0.1041	0.1124	0.0083
2074	train	0.0508	0.0502	-0.0006
2075	test	0.1022	0.1006	-0.0017
2076	train	0.0667	0.0698	0.0031
2077	train	0.0919	0.0952	0.0034
2078	train	0.1017	0.0983	-0.0034
2079	train	0.1011	0.0983	-0.0028
2080	test	0.1168	0.1117	-0.0051
2081	train	0.1135	0.1160	0.0024
2082	train	0.1102	0.1027	-0.0075
2083	train	0.0618	0.0604	-0.0014
2084	train	0.1379	0.1355	-0.0024
2085	train	0.1316	0.1335	0.0019
2086	train	0.0991	0.0970	-0.0021
2087	train	0.1207	0.1186	-0.0021
2088	train	0.1192	0.1097	-0.0095
2089	train	0.0936	0.0909	-0.0028
2090	train	0.0836	0.0777	-0.0059
2091	train	0.0916	0.0865	-0.0052
2092	train	0.0913	0.0826	-0.0086
2093	train	0.0896	0.0899	0.0003
2094	test	0.1014	0.0924	-0.0089
2095	train	0.0786	0.0784	-0.0002
2096	train	0.0888	0.0909	0.0021
2097	train	0.0926	0.0909	-0.0017
2098	train	0.1201	0.1226	0.0024
2099	test	0.1163	0.1117	-0.0046
2100	train	0.1195	0.1189	-0.0007
2101	train	0.1199	0.1202	0.0003
2102	train	0.1203	0.1145	-0.0058
2103	train	0.1121	0.1079	-0.0042
2104	train	0.1076	0.1066	-0.0010
2105	train	0.1003	0.0912	-0.0090
2106	train	0.0911	0.0912	0.0001
2107	test	0.0944	0.0931	-0.0013
2108	train	0.0851	0.0864	0.0013
2109	train	0.0668	0.0603	-0.0064
2110	train	0.1149	0.1143	-0.0007
2111	train	0.1139	0.1181	0.0042
2112	train	0.1127	0.1129	0.0003
2113	train	0.1200	0.1148	-0.0052
2114	train	0.0928	0.0841	-0.0087
2115	train	0.1193	0.1148	-0.0045
2116	train	0.1086	0.1083	-0.0003
2117	train	0.0869	0.0895	0.0026
2118	train	0.1125	0.0944	-0.0182
2119	train	0.0698	0.0610	-0.0088
2120	train	0.1239	0.1230	-0.0010
2121	train	0.1152	0.1122	-0.0030
2122	train	0.1122	0.1122	0.0000
2123	train	0.0661	0.0594	-0.0068
2124	train	0.0854	0.0848	-0.0006
2125	train	0.1047	0.1122	0.0074
2126	train	0.0544	0.0466	-0.0078
2127	train	0.1016	0.1001	-0.0015
2128	train	0.0789	0.0675	-0.0113
2129	train	0.1026	0.0929	-0.0097
2130	train	0.0983	0.1002	0.0019
2131	train	0.0974	0.1002	0.0028
2132	train	0.1140	0.1121	-0.0019
2133	train	0.1143	0.1161	0.0018
2134	train	0.1115	0.1071	-0.0044
2135	train	0.0636	0.0503	-0.0134
2136	train	0.1827	0.1633	-0.0194
2137	train	0.1709	0.1633	-0.0077
2138	train	0.1268	0.1214	-0.0053
2139	train	0.1472	0.1473	0.0002
2140	train	0.1367	0.1346	-0.0021
2141	train	0.1120	0.1174	0.0054
2142	train	0.1051	0.1044	-0.0007
2143	train	0.1109	0.1126	0.0017
2144	train	0.1122	0.1079	-0.0043
2145	train	0.1064	0.1139	0.0076
2146	train	0.1168	0.1163	-0.0005
2147	train	0.0929	0.0906	-0.0024
2148	train	0.1051	0.1174	0.0123
2149	train	0.1141	0.1174	0.0033
2150	train	0.1395	0.1473	0.0078
2151	train	0.1367	0.1369	0.0002
2152	train	0.1390	0.1438	0.0048
2153	train	0.1394	0.1447	0.0053
2154	train	0.1399	0.1447	0.0048
2155	train	0.1340	0.1317	-0.0023
2156	train	0.1202	0.1305	0.0103
2157	train	0.1192	0.1170	-0.0022
2158	train	0.1120	0.1159	0.0039
2159	train	0.1153	0.1187	0.0034
2160	train	0.1072	0.1129	0.0056
2161	train	0.0825	0.0852	0.0027
2162	train	0.1326	0.1318	-0.0007
2163	train	0.1350	0.1335	-0.0015
2164	train	0.1373	0.1291	-0.0082
2165	train	0.1436	0.1313	-0.0123
2166	test	0.1041	0.1087	0.0046
2167	train	0.1407	0.1313	-0.0094
2168	train	0.1158	0.1282	0.0124
2169	train	0.0983	0.1126	0.0143
2170	test	0.1254	0.1211	-0.0043
2171	train	0.0843	0.0849	0.0006
2172	train	0.1496	0.1492	-0.0004
2173	train	0.1248	0.1349	0.0101
2174	train	0.1217	0.1349	0.0133
2175	train	0.0787	0.0836	0.0049
2176	train	0.0991	0.1072	0.0081
2177	train	0.1042	0.1349	0.0308
2178	train	0.0641	0.0712	0.0071
2179	train	0.1123	0.1154	0.0031
2180	train	0.0992	0.0939	-0.0053
2181	train	0.1223	0.1177	-0.0046
2182	train	0.1100	0.1146	0.0046
2183	train	0.1070	0.1146	0.0076
2184	train	0.1330	0.1254	-0.0076
2185	train	0.1365	0.1403	0.0037
2186	train	0.1358	0.1338	-0.0021
2187	train	0.0883	0.0899	0.0016
2188	train	0.1777	0.1553	-0.0224
2189	train	0.1671	0.1553	-0.0118
2190	train	0.1207	0.1132	-0.0075
2191	train	0.1445	0.1399	-0.0047
2192	train	0.1321	0.1267	-0.0053
2193	train	0.1077	0.1091	0.0013
2194	test	0.1017	0.0973	-0.0044
2195	test	0.1055	0.1048	-0.0007
2196	train	0.1061	0.1009	-0.0052
2197	train	0.1037	0.1086	0.0049
2198	train	0.1131	0.1110	-0.0021
2199	test	0.0894	0.0964	0.0070
2200	train	0.1011	0.1091	0.0080
2201	train	0.1098	0.1091	-0.0007
2202	train	0.1417	0.1380	-0.0037
2203	train	0.1329	0.1279	-0.0050
2204	test	0.1354	0.1341	-0.0012
2205	train	0.1358	0.1351	-0.0006
2206	test	0.1367	0.1351	-0.0016
2207	train	0.1295	0.1235	-0.0060
2208	train	0.1176	0.1216	0.0040
2209	train	0.1141	0.1089	-0.0052
2210	test	0.1066	0.1081	0.0015
2211	train	0.1105	0.1114	0.0009
2212	train	0.1021	0.1049	0.0028
2213	train	0.0776	0.0791	0.0014
2214	train	0.1318	0.1228	-0.0091
2215	train	0.1307	0.1243	-0.0064
2216	train	0.1333	0.1206	-0.0127
2217	test	0.1395	0.1229	-0.0166
2218	train	0.0988	0.1008	0.0019
2219	train	0.1368	0.1229	-0.0139
2220	test	0.1157	0.1197	0.0040
2221	train	0.0966	0.1049	0.0083
2222	train	0.1177	0.1133	-0.0044
2223	train	0.0810	0.0788	-0.0023
2224	train	0.1479	0.1423	-0.0056
2225	train	0.1260	0.1258	-0.0002
2226	train	0.1223	0.1258	0.0035
2227	train	0.0752	0.0778	0.0025
2228	train	0.0967	0.1000	0.0032
2229	train	0.1037	0.1258	0.0221
2230	train	0.0618	0.0655	0.0037
2231	train	0.1073	0.1074	0.0001
2232	train	0.0921	0.0881	-0.0040
2233	train	0.1171	0.1107	-0.0064
2234	train	0.1085	0.1059	-0.0026
2235	train	0.1056	0.0928	-0.0128
2236	test	0.1311	0.1168	-0.0143
2237	train	0.1342	0.1325	-0.0016
2238	train	0.1327	0.1271	-0.0056
2239	train	0.0801	0.0833	0.0032
2240	train	0.1123	0.1253	0.0130
2241	train	0.1084	0.1239	0.0155
2242	train	0.0730	0.0869	0.0139
2243	train	0.1034	0.1093	0.0060
2244	test	0.1044	0.1011	-0.0033
2245	train	0.0783	0.0881	0.0098
2246	train	0.0647	0.0683	0.0036
2247	train	0.0689	0.0792	0.0102
2248	train	0.0671	0.0759	0.0088
2249	train	0.0755	0.0831	0.0077
2250	train	0.0798	0.0860	0.0062
2251	train	0.0644	0.0708	0.0064
2252	train	0.0744	0.0837	0.0093
2253	train	0.0755	0.0837	0.0083
2254	train	0.1098	0.1159	0.0060
2255	train	0.1012	0.1041	0.0029
2256	train	0.1048	0.1110	0.0062
2257	train	0.1051	0.1123	0.0072
2258	train	0.1057	0.1123	0.0066
2259	train	0.0916	0.1004	0.0089
2260	train	0.0970	0.0982	0.0012
2261	test	0.0797	0.0845	0.0048
2262	train	0.0752	0.0843	0.0091
2263	train	0.0771	0.0842	0.0071
2264	test	0.0651	0.0794	0.0144
2265	train	0.0469	0.0539	0.0070
2266	train	0.1060	0.1006	-0.0054
2267	train	0.0977	0.1042	0.0066
2268	train	0.0942	0.1002	0.0060
2269	train	0.1022	0.1020	-0.0002
2270	train	0.0774	0.0801	0.0028
2271	train	0.1004	0.1020	0.0016
2272	train	0.0955	0.0991	0.0037
2273	train	0.0765	0.0837	0.0071
2274	train	0.0785	0.0874	0.0089
2275	train	0.0522	0.0544	0.0022
2276	train	0.1045	0.1146	0.0101
2277	test	0.1053	0.1044	-0.0009
2278	train	0.1079	0.1044	-0.0035
2279	test	0.0493	0.0533	0.0040
2280	test	0.0713	0.0775	0.0062
2281	train	0.1030	0.1044	0.0014
2282	train	0.0415	0.0400	-0.0015
2283	train	0.0853	0.0883	0.0030
2284	train	0.0524	0.0609	0.0084
2285	test	0.0781	0.0855	0.0073
2286	train	0.0880	0.0834	-0.0046
2287	train	0.0893	0.0834	-0.0059
2288	train	0.1002	0.0974	-0.0028
2289	train	0.0948	0.1026	0.0078
2290	train	0.0911	0.0997	0.0086
2291	test	0.0440	0.0439	-0.0001
2292	train	0.1304	0.1274	-0.0029
2293	train	0.1241	0.1274	0.0033
2294	train	0.0865	0.0914	0.0049
2295	train	0.1164	0.1127	-0.0037
2296	train	0.1135	0.1042	-0.0093
2297	train	0.0891	0.0801	-0.0089
2298	train	0.0759	0.0722	-0.0036
2299	train	0.0791	0.0806	0.0015
2300	train	0.0781	0.0772	-0.0009
2301	train	0.0841	0.0845	0.0004
2302	train	0.0904	0.0870	-0.0034
2303	train	0.0750	0.0729	-0.0021
2304	train	0.0847	0.0801	-0.0045
2305	train	0.0877	0.0801	-0.0076
2306	train	0.1230	0.1119	-0.0111
2307	train	0.1125	0.1009	-0.0116
2308	train	0.1159	0.1078	-0.0081
2309	train	0.1165	0.1094	-0.0071
2310	train	0.1171	0.1094	-0.0077
2311	train	0.1028	0.1022	-0.0005
2312	train	0.1062	0.1008	-0.0055
2313	train	0.0952	0.0808	-0.0144
2314	train	0.0856	0.0859	0.0003
2315	train	0.0871	0.0876	0.0005
2316	train	0.0752	0.0759	0.0007
2317	train	0.0555	0.0555	0.0000
2318	train	0.1140	0.1082	-0.0058
2319	train	0.1077	0.1117	0.0040
2320	train	0.1075	0.1074	-0.0001
2321	train	0.1159	0.1090	-0.0069
2322	train	0.0886	0.0876	-0.0010
2323	train	0.1137	0.1090	-0.0046
2324	test	0.1069	0.1023	-0.0046
2325	train	0.0863	0.0807	-0.0056
2326	train	0.0885	0.0841	-0.0044
2327	train	0.0610	0.0561	-0.0049
2328	train	0.1183	0.1174	-0.0009
2329	train	0.1144	0.1062	-0.0082
2330	train	0.1140	0.1062	-0.0078
2331	train	0.0581	0.0545	-0.0035
2332	train	0.0800	0.0797	-0.0003
2333	train	0.1038	0.1062	0.0024
2334	train	0.0482	0.0419	-0.0063
2335	train	0.0968	0.0951	-0.0017
2336	train	0.0626	0.0626	0.0000
2337	train	0.0882	0.0876	-0.0006
2338	train	0.0977	0.0941	-0.0035
2339	train	0.0972	0.0941	-0.0031
2340	train	0.1118	0.1069	-0.0049
2341	train	0.1074	0.1113	0.0038
2342	train	0.1037	0.1022	-0.0015
2343	test	0.0547	0.0467	-0.0080
2344	train	0.1288	0.1292	0.0004
2345	test	0.1231	0.1292	0.0062
2346	train	0.0925	0.0919	-0.0006
2347	train	0.1132	0.1146	0.0014
2348	train	0.1093	0.1051	-0.0042
2349	test	0.0849	0.0855	0.0006
2350	train	0.0771	0.0737	-0.0034
2351	train	0.0782	0.0814	0.0032
2352	train	0.0783	0.0785	0.0002
2353	train	0.0799	0.0848	0.0049
2354	train	0.0870	0.0875	0.0005
2355	train	0.0714	0.0731	0.0017
2356	train	0.0797	0.0855	0.0058
2357	train	0.0848	0.0855	0.0007
2358	train	0.1209	0.1166	-0.0043
2359	train	0.1068	0.1055	-0.0012
2360	train	0.1089	0.1121	0.0031
2361	train	0.1093	0.1133	0.0040
2362	train	0.1098	0.1133	0.0035
2363	train	0.1012	0.1023	0.0011
2364	train	0.0995	0.0997	0.0003
2365	test	0.0904	0.0860	-0.0044
2366	train	0.0825	0.0862	0.0037
2367	train	0.0858	0.0888	0.0030
2368	train	0.0763	0.0814	0.0051
2369	train	0.0555	0.0568	0.0013
2370	train	0.1069	0.1122	0.0053
2371	train	0.1018	0.1124	0.0106
2372	train	0.1064	0.1088	0.0024
2373	train	0.1139	0.1108	-0.0031
2374	train	0.0874	0.0888	0.0013
2375	train	0.1118	0.1108	-0.0011
2376	train	0.1047	0.1036	-0.0011
2377	train	0.0819	0.0850	0.0031
2378	train	0.0880	0.0904	0.0024
2379	train	0.0602	0.0574	-0.0028
2380	train	0.1165	0.1197	0.0032
2381	train	0.1112	0.1057	-0.0054
2382	train	0.1129	0.1057	-0.0072
2383	train	0.0562	0.0562	0.0000
2384	train	0.0766	0.0799	0.0033
2385	train	0.1027	0.1057	0.0030
2386	train	0.0476	0.0435	-0.0041
2387	train	0.0971	0.0966	-0.0006
2388	test	0.0687	0.0656	-0.0031
2389	train	0.0916	0.0896	-0.0020
2390	test	0.0923	0.0955	0.0033
2391	train	0.0911	0.0955	0.0044
2392	train	0.1071	0.1073	0.0002
2393	train	0.1075	0.1123	0.0049
2394	train	0.1049	0.1040	-0.0009
2395	train	0.0531	0.0566	0.0035
2396	train	0.1109	0.1338	0.0229
2397	test	0.1080	0.1338	0.0258
2398	train	0.0802	0.0995	0.0194
2399	train	0.1016	0.1195	0.0179
2400	train	0.1010	0.1146	0.0136
2401	train	0.0757	0.0922	0.0165
2402	train	0.0683	0.0831	0.0149
2403	test	0.0699	0.0827	0.0128
2404	train	0.0695	0.0828	0.0134
2405	train	0.0725	0.0850	0.0125
2406	test	0.0790	0.0905	0.0116
2407	train	0.0631	0.0754	0.0123
2408	train	0.0713	0.0922	0.0209
2409	train	0.0752	0.0922	0.0169
2410	train	0.1077	0.1202	0.0125
2411	train	0.0966	0.1128	0.0162
2412	train	0.0988	0.1195	0.0207
2413	train	0.0992	0.1211	0.0219
2414	train	0.0996	0.1211	0.0215
2415	train	0.0910	0.1082	0.0172
2416	train	0.0915	0.1029	0.0114
2417	train	0.0816	0.0878	0.0062
2418	train	0.0735	0.0879	0.0144
2419	train	0.0779	0.0941	0.0162
2420	train	0.0664	0.0833	0.0169
2421	train	0.0487	0.0635	0.0148
2422	train	0.0978	0.1105	0.0127
2423	train	0.0935	0.1167	0.0233
2424	train	0.0946	0.1189	0.0243
2425	train	0.1010	0.1195	0.0185
2426	train	0.0770	0.0988	0.0217
2427	train	0.0992	0.1195	0.0203
2428	train	0.0960	0.1110	0.0150
2429	train	0.0746	0.0900	0.0154
2430	train	0.0795	0.0929	0.0134
2431	train	0.0537	0.0589	0.0052
2432	train	0.1036	0.1158	0.0122
2433	train	0.1017	0.1088	0.0071
2434	train	0.1039	0.1088	0.0050
2435	train	0.0516	0.0559	0.0043
2436	train	0.0697	0.0842	0.0145
2437	train	0.1002	0.1088	0.0087
2438	train	0.0425	0.0464	0.0039
2439	train	0.0868	0.1000	0.0132
2440	train	0.0613	0.0660	0.0047
2441	train	0.0838	0.0916	0.0078
2442	train	0.0851	0.0976	0.0125
2443	train	0.0843	0.0976	0.0133
2444	train	0.0974	0.1106	0.0133
2445	train	0.0967	0.1153	0.0186
2446	train	0.0941	0.1024	0.0083
2447	train	0.0416	0.0641	0.0225
2448	train	0.1169	0.1327	0.0159
2449	train	0.1128	0.1224	0.0097
2450	train	0.0870	0.0876	0.0005
2451	train	0.1046	0.1088	0.0042
2452	train	0.1053	0.0999	-0.0055
2453	train	0.0776	0.0820	0.0044
2454	train	0.0721	0.0706	-0.0015
2455	train	0.0738	0.0780	0.0042
2456	test	0.0734	0.0757	0.0022
2457	train	0.0765	0.0816	0.0051
2458	train	0.0833	0.0841	0.0009
2459	train	0.0646	0.0711	0.0065
2460	train	0.0719	0.0820	0.0101
2461	train	0.0780	0.0820	0.0041
2462	train	0.1123	0.1118	-0.0005
2463	train	0.0988	0.1014	0.0027
2464	train	0.1012	0.1078	0.0066
2465	train	0.1016	0.1090	0.0074
2466	train	0.1020	0.1090	0.0070
2467	train	0.0953	0.0988	0.0035
2468	train	0.0921	0.0969	0.0047
2469	train	0.0816	0.0826	0.0010
2470	train	0.0744	0.0826	0.0082
2471	train	0.0794	0.0851	0.0058
2472	train	0.0683	0.0781	0.0098
2473	train	0.0522	0.0549	0.0027
2474	train	0.0992	0.1100	0.0108
2475	train	0.0965	0.1070	0.0105
2476	train	0.0995	0.1036	0.0040
2477	train	0.1055	0.1054	-0.0001
2478	train	0.0803	0.0848	0.0045
2479	train	0.1042	0.1054	0.0012
2480	train	0.0993	0.0991	-0.0003
2481	train	0.0772	0.0821	0.0050
2482	train	0.0848	0.0868	0.0020
2483	train	0.0570	0.0558	-0.0012
2484	train	0.1074	0.1136	0.0062
2485	train	0.1043	0.1019	-0.0024
2486	test	0.1062	0.1019	-0.0043
2487	train	0.0529	0.0544	0.0015
2488	train	0.0727	0.0776	0.0049
2489	train	0.1004	0.1019	0.0015
2490	train	0.0447	0.0424	-0.0023
2491	train	0.0878	0.0921	0.0043
2492	train	0.0663	0.0636	-0.0027
2493	train	0.0885	0.0868	-0.0017
2494	train	0.0867	0.0902	0.0035
2495	train	0.0858	0.0909	0.0051
2496	train	0.0999	0.1017	0.0018
2497	train	0.1003	0.1064	0.0062
2498	train	0.0975	0.0984	0.0009
2499	train	0.0468	0.0534	0.0066
2500	test	0.1285	0.1287	0.0002
2501	train	0.1235	0.1287	0.0052
2502	train	0.0914	0.0928	0.0014
2503	train	0.1150	0.1144	-0.0006
2504	train	0.1141	0.1058	-0.0082
2505	train	0.0890	0.0893	0.0003
2506	test	0.0793	0.0748	-0.0044
2507	train	0.0805	0.0850	0.0045
2508	train	0.0813	0.0818	0.0005
2509	train	0.0844	0.0881	0.0037
2510	train	0.0908	0.0908	0.0001
2511	train	0.0750	0.0768	0.0018
2512	train	0.0842	0.0893	0.0051
2513	test	0.0880	0.0893	0.0013
2514	train	0.1176	0.1199	0.0023
2515	train	0.1106	0.1088	-0.0018
2516	train	0.1134	0.1152	0.0018
2517	train	0.1139	0.1165	0.0026
2518	train	0.1143	0.1165	0.0021
2519	train	0.1044	0.1051	0.0007
2520	train	0.1035	0.1076	0.0042
2521	train	0.0951	0.0938	-0.0013
2522	train	0.0863	0.0939	0.0077
2523	train	0.0897	0.0897	0.0000
2524	train	0.0800	0.0851	0.0051
2525	train	0.0575	0.0602	0.0027
2526	train	0.1093	0.1091	-0.0002
2527	train	0.1065	0.1098	0.0033
2528	train	0.1085	0.1064	-0.0020
2529	train	0.1163	0.1185	0.0022
2530	train	0.0925	0.0991	0.0066
2531	train	0.1143	0.1185	0.0042
2532	train	0.1064	0.1101	0.0038
2533	train	0.0851	0.0953	0.0102
2534	train	0.0911	0.0988	0.0077
2535	train	0.0625	0.0665	0.0040
2536	train	0.1179	0.1179	0.0000
2537	train	0.1149	0.1088	-0.0061
2538	test	0.1133	0.1134	0.0001
2539	train	0.0590	0.0595	0.0006
2540	train	0.0801	0.0897	0.0096
2541	train	0.1014	0.1134	0.0120
2542	train	0.0492	0.0547	0.0054
2543	train	0.1002	0.1002	0.0000
2544	train	0.0710	0.0736	0.0026
2545	train	0.0948	0.0971	0.0023
2546	test	0.0953	0.0978	0.0025
2547	train	0.0948	0.0978	0.0030
2548	test	0.1100	0.1101	0.0001
2549	train	0.1087	0.1179	0.0092
2550	train	0.1056	0.1054	-0.0003
2551	train	0.0578	0.0719	0.0141
2552	train	0.1040	0.0992	-0.0048
2553	train	0.1088	0.1189	0.0100
2554	test	0.1052	0.1147	0.0095
2555	train	0.0754	0.0813	0.0059
2556	train	0.1005	0.1044	0.0038
2557	train	0.1034	0.1111	0.0077
2558	train	0.0781	0.0780	-0.0001
2559	train	0.0640	0.0628	-0.0012
2560	train	0.0680	0.0733	0.0054
2561	train	0.0664	0.0704	0.0041
2562	test	0.0719	0.0778	0.0059
2563	train	0.0795	0.0804	0.0009
2564	test	0.0646	0.0782	0.0136
2565	train	0.0739	0.0780	0.0041
2566	train	0.0763	0.0780	0.0017
2567	train	0.1071	0.1101	0.0030
2568	train	0.0995	0.0991	-0.0005
2569	train	0.1023	0.1059	0.0036
2570	train	0.1028	0.1075	0.0047
2571	test	0.1032	0.1075	0.0042
2572	train	0.0908	0.0956	0.0048
2573	train	0.0949	0.1062	0.0113
2574	train	0.0842	0.0791	-0.0051
2575	train	0.0743	0.0793	0.0050
2576	train	0.0750	0.0789	0.0040
2577	train	0.0649	0.0739	0.0091
2578	test	0.0464	0.0488	0.0024
2579	train	0.1027	0.0989	-0.0038
2580	test	0.0970	0.1026	0.0056
2581	train	0.0945	0.0992	0.0047
2582	train	0.1011	0.1010	-0.0001
2583	test	0.0789	0.0792	0.0003
2584	train	0.1001	0.1010	0.0009
2585	train	0.0946	0.0929	-0.0017
2586	train	0.0774	0.0765	-0.0008
2587	train	0.0766	0.0824	0.0058
2588	train	0.0517	0.0493	-0.0024
2589	train	0.1020	0.1098	0.0079
2590	train	0.1022	0.0992	-0.0029
2591	train	0.0488	0.0482	-0.0006
2592	train	0.0700	0.0729	0.0029
2593	train	0.1001	0.0992	-0.0009
2594	train	0.0410	0.0349	-0.0061
2595	train	0.0867	0.0873	0.0006
2596	train	0.0505	0.0562	0.0056
2597	train	0.0750	0.0813	0.0064
2598	train	0.0879	0.0848	-0.0030
2599	train	0.0890	0.0848	-0.0042
2600	train	0.0990	0.0989	-0.0001
2601	train	0.0939	0.1040	0.0100
2602	train	0.0906	0.0944	0.0038
2603	train	0.0456	0.0380	-0.0076
2604	train	0.1035	0.1133	0.0098
2605	train	0.0654	0.0770	0.0116
2606	train	0.0936	0.0993	0.0057
2607	train	0.0943	0.0916	-0.0027
2608	train	0.0685	0.0739	0.0055
2609	train	0.0548	0.0597	0.0049
2610	train	0.0650	0.0698	0.0048
2611	train	0.0629	0.0672	0.0044
2612	train	0.0670	0.0797	0.0127
2613	train	0.0755	0.0770	0.0015
2614	train	0.0543	0.0621	0.0077
2615	train	0.0650	0.0858	0.0208
2616	train	0.0645	0.0739	0.0094
2617	train	0.1116	0.1048	-0.0068
2618	train	0.0923	0.0938	0.0014
2619	train	0.0962	0.1004	0.0042
2620	train	0.0968	0.1019	0.0051
2621	train	0.0975	0.1019	0.0044
2622	train	0.0848	0.0911	0.0063
2623	train	0.0881	0.0887	0.0005
2624	train	0.0762	0.0750	-0.0013
2625	train	0.0650	0.0752	0.0103
2626	train	0.0740	0.0754	0.0014
2627	train	0.0568	0.0700	0.0132
2628	train	0.0439	0.0466	0.0027
2629	train	0.0999	0.0945	-0.0055
2630	train	0.0873	0.0979	0.0105
2631	train	0.0822	0.0940	0.0119
2632	train	0.0906	0.0959	0.0054
2633	train	0.0669	0.0750	0.0081
2634	test	0.0892	0.0959	0.0068
2635	test	0.0826	0.0893	0.0067
2636	train	0.0674	0.0751	0.0076
2637	test	0.0766	0.0780	0.0014
2638	train	0.0464	0.0474	0.0011
2639	train	0.0947	0.1046	0.0099
2640	test	0.0979	0.0948	-0.0031
2641	train	0.1060	0.0948	-0.0112
2642	train	0.0462	0.0462	0.0000
2643	test	0.0642	0.0699	0.0057
2644	train	0.1015	0.0948	-0.0067
2645	train	0.0365	0.0335	-0.0030
2646	train	0.0752	0.0831	0.0079
2647	train	0.0465	0.0533	0.0068
2648	train	0.0715	0.0772	0.0057
2649	train	0.0771	0.0743	-0.0028
2650	train	0.0783	0.0743	-0.0040
2651	train	0.0890	0.0948	0.0058
2652	train	0.0860	0.0995	0.0135
2653	train	0.0826	0.0898	0.0073
2654	test	0.0340	0.0361	0.0021
2655	train	0.1294	0.1335	0.0041
2656	test	0.1235	0.1335	0.0101
2657	train	0.0877	0.0970	0.0092
2658	train	0.1160	0.1186	0.0026
2659	train	0.1142	0.1097	-0.0045
2660	train	0.0900	0.0909	0.0009
2661	train	0.0770	0.0777	0.0007
2662	test	0.0804	0.0865	0.0061
2663	train	0.0792	0.0826	0.0034
2664	train	0.0838	0.0899	0.0060
2665	train	0.0906	0.0924	0.0019
2666	train	0.0754	0.0784	0.0030
2667	train	0.0854	0.0909	0.0055
2668	train	0.0886	0.0909	0.0022
2669	train	0.1209	0.1226	0.0017
2670	train	0.1126	0.1117	-0.0009
2671	train	0.1158	0.1189	0.0030
2672	train	0.1163	0.1202	0.0038
2673	train	0.1169	0.1202	0.0033
2674	train	0.1024	0.1079	0.0055
2675	train	0.1061	0.1066	0.0005
2676	train	0.0892	0.0912	0.0020
2677	train	0.0816	0.0912	0.0096
2678	train	0.0880	0.0931	0.0051
2679	train	0.0755	0.0864	0.0109
2680	train	0.0566	0.0603	0.0037
2681	train	0.1128	0.1143	0.0015
2682	train	0.1079	0.1181	0.0102
2683	train	0.1085	0.1129	0.0044
2684	train	0.1159	0.1148	-0.0012
2685	train	0.0891	0.0841	-0.0050
2686	train	0.1143	0.1148	0.0005
2687	train	0.1070	0.1083	0.0013
2688	train	0.0871	0.0895	0.0024
2689	train	0.0887	0.0944	0.0057
2690	train	0.0618	0.0610	-0.0008
2691	train	0.1180	0.1230	0.0050
2692	train	0.1141	0.1122	-0.0019
2693	train	0.1131	0.1122	-0.0009
2694	train	0.0588	0.0594	0.0006
2695	train	0.0802	0.0848	0.0046
2696	train	0.1034	0.1122	0.0088
2697	train	0.0488	0.0466	-0.0022
2698	train	0.0975	0.1001	0.0026
2699	train	0.0637	0.0675	0.0038
2700	train	0.0888	0.0929	0.0041
2701	train	0.0979	0.1002	0.0022
2702	train	0.0974	0.1002	0.0027
2703	train	0.1118	0.1121	0.0003
2704	test	0.1078	0.1161	0.0083
2705	train	0.1042	0.1071	0.0029
2706	train	0.0559	0.0503	-0.0056
2707	train	0.1318	0.1283	-0.0035
2708	train	0.1269	0.1283	0.0014
2709	train	0.0952	0.0949	-0.0003
2710	train	0.1196	0.1149	-0.0047
2711	train	0.1223	0.1103	-0.0120
2712	train	0.0964	0.0881	-0.0083
2713	test	0.0833	0.0790	-0.0043
2714	train	0.0872	0.0761	-0.0111
2715	train	0.0859	0.0764	-0.0096
2716	train	0.0906	0.0816	-0.0090
2717	train	0.0968	0.0868	-0.0099
2718	train	0.0826	0.0718	-0.0108
2719	train	0.0919	0.0881	-0.0038
2720	train	0.0948	0.0881	-0.0067
2721	train	0.1136	0.1155	0.0019
2722	train	0.1175	0.1085	-0.0090
2723	train	0.1204	0.1152	-0.0052
2724	train	0.1208	0.1168	-0.0041
2725	train	0.1213	0.1168	-0.0045
2726	test	0.1088	0.1018	-0.0070
2727	train	0.1104	0.0991	-0.0113
2728	train	0.0951	0.0840	-0.0112
2729	train	0.0932	0.0840	-0.0092
2730	train	0.0943	0.0899	-0.0044
2731	test	0.0817	0.0794	-0.0022
2732	train	0.0615	0.0602	-0.0012
2733	train	0.1133	0.1056	-0.0077
2734	train	0.1151	0.1121	-0.0030
2735	train	0.1137	0.1140	0.0003
2736	train	0.1201	0.1144	-0.0057
2737	train	0.0972	0.0946	-0.0026
2738	train	0.1193	0.1144	-0.0049
2739	train	0.1101	0.1063	-0.0038
2740	train	0.0927	0.0863	-0.0064
2741	train	0.0962	0.0884	-0.0077
2742	train	0.0667	0.0556	-0.0110
2743	train	0.1220	0.1115	-0.0105
2744	train	0.1161	0.1047	-0.0114
2745	train	0.1103	0.1047	-0.0056
2746	test	0.0633	0.0529	-0.0103
2747	train	0.0855	0.0807	-0.0047
2748	train	0.1046	0.1047	0.0001
2749	train	0.0528	0.0436	-0.0092
2750	train	0.1043	0.0956	-0.0086
2751	train	0.0703	0.0623	-0.0080
2752	train	0.0950	0.0877	-0.0073
2753	train	0.1035	0.0930	-0.0104
2754	train	0.1027	0.0930	-0.0097
2755	train	0.1169	0.1058	-0.0111
2756	train	0.1136	0.1104	-0.0033
2757	train	0.1101	0.0980	-0.0122
2758	train	0.0663	0.0553	-0.0110
2759	train	0.1236	0.1211	-0.0025
2760	train	0.1188	0.1211	0.0023
2761	train	0.0836	0.0893	0.0056
2762	train	0.1149	0.1089	-0.0060
2763	train	0.1167	0.1048	-0.0119
2764	test	0.0906	0.0858	-0.0048
2765	train	0.0759	0.0744	-0.0015
2766	train	0.0818	0.0769	-0.0048
2767	train	0.0792	0.0769	-0.0022
2768	train	0.0880	0.0797	-0.0083
2769	train	0.0932	0.0846	-0.0086
2770	train	0.0768	0.0704	-0.0064
2771	train	0.0872	0.0858	-0.0014
2772	train	0.0856	0.0858	0.0002
2773	test	0.1174	0.1122	-0.0052
2774	train	0.1138	0.1054	-0.0084
2775	train	0.1176	0.1119	-0.0057
2776	train	0.1182	0.1133	-0.0049
2777	train	0.1188	0.1133	-0.0055
2778	train	0.1039	0.1012	-0.0027
2779	train	0.1088	0.0966	-0.0122
2780	train	0.0980	0.0824	-0.0156
2781	test	0.0874	0.0820	-0.0054
2782	train	0.0897	0.0854	-0.0044
2783	test	0.0757	0.0779	0.0022
2784	train	0.0581	0.0596	0.0015
2785	train	0.1143	0.0933	-0.0210
2786	train	0.1106	0.1063	-0.0042
2787	train	0.1044	0.1077	0.0033
2788	train	0.1138	0.1080	-0.0058
2789	train	0.0905	0.0898	-0.0007
2790	train	0.1110	0.1080	-0.0030
2791	test	0.1050	0.1007	-0.0043
2792	train	0.0890	0.0847	-0.0043
2793	test	0.0913	0.0860	-0.0054
2794	train	0.0630	0.0549	-0.0081
2795	test	0.1158	0.1056	-0.0102
2796	train	0.1155	0.1020	-0.0135
2797	train	0.1120	0.1020	-0.0100
2798	train	0.0611	0.0527	-0.0084
2799	train	0.0828	0.0791	-0.0037
2800	train	0.1048	0.1020	-0.0028
2801	train	0.0503	0.0436	-0.0067
2802	train	0.0986	0.0905	-0.0081
2803	train	0.0649	0.0609	-0.0041
2804	train	0.0908	0.0853	-0.0055
2805	test	0.0992	0.0811	-0.0181
2806	train	0.0999	0.0811	-0.0189
2807	train	0.1113	0.0948	-0.0165
2808	train	0.1040	0.0995	-0.0045
2809	train	0.0989	0.0931	-0.0058
2810	test	0.0569	0.0522	-0.0047
2811	test	0.1071	0.1191	0.0119
2812	train	0.1050	0.1191	0.0140
2813	train	0.0840	0.0841	0.0000
2814	train	0.1022	0.1052	0.0030
2815	test	0.1092	0.0977	-0.0115
2816	train	0.0860	0.0816	-0.0044
2817	test	0.0724	0.0670	-0.0054
2818	train	0.0775	0.0746	-0.0029
2819	train	0.0755	0.0718	-0.0038
2820	train	0.0824	0.0813	-0.0011
2821	train	0.0865	0.0838	-0.0027
2822	train	0.0737	0.0696	-0.0042
2823	train	0.0829	0.0816	-0.0013
2824	train	0.0822	0.0816	-0.0007
2825	train	0.0946	0.1113	0.0167
2826	train	0.1034	0.1008	-0.0026
2827	train	0.1056	0.1075	0.0019
2828	train	0.1058	0.1088	0.0030
2829	train	0.1061	0.1088	0.0027
2830	train	0.0965	0.0953	-0.0012
2831	train	0.1008	0.0956	-0.0052
2832	train	0.0867	0.0823	-0.0044
2833	train	0.0787	0.0820	0.0033
2834	train	0.0820	0.0821	0.0001
2835	train	0.0724	0.0774	0.0051
2836	train	0.0543	0.0536	-0.0006
2837	test	0.1012	0.1011	0.0000
2838	train	0.1059	0.1048	-0.0012
2839	train	0.0984	0.1005	0.0021
2840	train	0.1023	0.1021	-0.0002
2841	train	0.0868	0.0817	-0.0051
2842	test	0.1020	0.1021	0.0001
2843	test	0.0995	0.0958	-0.0037
2844	train	0.0870	0.0817	-0.0053
2845	train	0.0871	0.0848	-0.0023
2846	train	0.0585	0.0544	-0.0041
2847	train	0.1032	0.1101	0.0070
2848	train	0.1040	0.1012	-0.0028
2849	train	0.0965	0.1012	0.0047
2850	train	0.0565	0.0533	-0.0032
2851	train	0.0783	0.0764	-0.0019
2852	train	0.0919	0.1012	0.0094
2853	train	0.0465	0.0407	-0.0059
2854	train	0.0931	0.0893	-0.0038
2855	train	0.0608	0.0600	-0.0008
2856	train	0.0848	0.0834	-0.0013
2857	train	0.0958	0.0880	-0.0078
2858	train	0.0970	0.0817	-0.0153
2859	train	0.1032	0.1008	-0.0023
2860	train	0.0982	0.1050	0.0067
2861	train	0.0958	0.0956	-0.0001
2862	train	0.0568	0.0424	-0.0144
2863	train	0.1128	0.1196	0.0068
2864	train	0.1094	0.1196	0.0102
2865	train	0.0767	0.0883	0.0115
2866	train	0.1051	0.1078	0.0026
2867	train	0.1090	0.1039	-0.0050
2868	train	0.0818	0.0846	0.0027
2869	train	0.0676	0.0737	0.0062
2870	train	0.0725	0.0734	0.0009
2871	train	0.0707	0.0737	0.0030
2872	train	0.0792	0.0791	-0.0001
2873	train	0.0835	0.0839	0.0005
2874	train	0.0686	0.0695	0.0009
2875	train	0.0781	0.0846	0.0065
2876	train	0.0790	0.0846	0.0056
2877	train	0.1053	0.1105	0.0052
2878	train	0.1036	0.1036	0.0000
2879	train	0.1071	0.1098	0.0027
2880	train	0.1074	0.1113	0.0039
2881	train	0.1079	0.1113	0.0034
2882	train	0.0950	0.0974	0.0024
2883	train	0.1000	0.0948	-0.0052
2884	train	0.0832	0.0812	-0.0020
2885	train	0.0785	0.0811	0.0027
2886	train	0.0804	0.0843	0.0039
2887	train	0.0689	0.0766	0.0077
2888	test	0.0497	0.0591	0.0094
2889	train	0.1068	0.0990	-0.0077
2890	test	0.1018	0.1054	0.0036
2891	train	0.0972	0.1070	0.0098
2892	train	0.1038	0.1070	0.0031
2893	train	0.0805	0.0890	0.0085
2894	train	0.1021	0.1070	0.0049
2895	train	0.0984	0.0996	0.0012
2896	train	0.0803	0.0839	0.0036
2897	train	0.0825	0.0847	0.0022
2898	train	0.0546	0.0542	-0.0004
2899	train	0.1063	0.1051	-0.0012
2900	train	0.1073	0.1001	-0.0072
2901	test	0.1058	0.1001	-0.0057
2902	train	0.0533	0.0522	-0.0011
2903	train	0.0746	0.0776	0.0030
2904	test	0.1010	0.1001	-0.0009
2905	train	0.0431	0.0432	0.0001
2906	train	0.0882	0.0898	0.0016
2907	train	0.0556	0.0602	0.0046
2908	train	0.0811	0.0838	0.0026
2909	train	0.0923	0.0874	-0.0049
2910	train	0.0936	0.0874	-0.0062
2911	train	0.1032	0.1001	-0.0031
2912	test	0.0989	0.1045	0.0057
2913	train	0.0946	0.0927	-0.0020
2914	train	0.0493	0.0557	0.0064
2915	train	0.1272	0.1259	-0.0013
2916	train	0.1232	0.1259	0.0028
2917	train	0.0919	0.0934	0.0015
2918	train	0.1179	0.1131	-0.0049
2919	train	0.1204	0.1090	-0.0114
2920	train	0.0942	0.0868	-0.0074
2921	train	0.0804	0.0782	-0.0022
2922	train	0.0848	0.0752	-0.0095
2923	train	0.0835	0.0754	-0.0081
2924	train	0.0895	0.0808	-0.0087
2925	train	0.0953	0.0858	-0.0095
2926	train	0.0803	0.0710	-0.0093
2927	train	0.0900	0.0868	-0.0032
2928	train	0.0925	0.0868	-0.0056
2929	train	0.1054	0.1135	0.0081
2930	train	0.1160	0.1065	-0.0095
2931	train	0.1190	0.1129	-0.0061
2932	train	0.1194	0.1144	-0.0050
2933	test	0.1199	0.1144	-0.0055
2934	train	0.1069	0.0999	-0.0070
2935	train	0.0782	0.0972	0.0190
2936	train	0.1003	0.0831	-0.0172
2937	train	0.0909	0.0831	-0.0079
2938	train	0.0923	0.0889	-0.0034
2939	train	0.0813	0.0785	-0.0027
2940	test	0.0596	0.0601	0.0005
2941	train	0.1133	0.1043	-0.0090
2942	train	0.1144	0.1107	-0.0037
2943	train	0.1114	0.1124	0.0010
2944	train	0.1177	0.1127	-0.0050
2945	train	0.0943	0.0935	-0.0007
2946	train	0.1163	0.1127	-0.0037
2947	train	0.1096	0.1048	-0.0047
2948	train	0.0924	0.0856	-0.0068
2949	train	0.0944	0.0870	-0.0074
2950	train	0.0654	0.0552	-0.0102
2951	train	0.1198	0.1101	-0.0097
2952	train	0.1150	0.1028	-0.0123
2953	test	0.1087	0.1028	-0.0060
2954	train	0.0623	0.0530	-0.0093
2955	train	0.0845	0.0794	-0.0051
2956	train	0.1035	0.1028	-0.0007
2957	train	0.0517	0.0437	-0.0081
2958	train	0.1017	0.0945	-0.0072
2959	train	0.0625	0.0616	-0.0009
2960	train	0.0926	0.0860	-0.0066
2961	train	0.1015	0.0921	-0.0094
2962	train	0.1021	0.0921	-0.0100
2963	test	0.1152	0.1047	-0.0105
2964	test	0.1102	0.1092	-0.0010
2965	train	0.1083	0.0970	-0.0113
2966	train	0.0625	0.0593	-0.0032
2967	train	0.1303	0.1281	-0.0023
2968	train	0.1242	0.1281	0.0039
2969	train	0.0877	0.0940	0.0063
2970	train	0.1167	0.1143	-0.0024
2971	train	0.1150	0.1061	-0.0089
2972	train	0.0902	0.0885	-0.0017
2973	train	0.0767	0.0760	-0.0007
2974	train	0.0805	0.0842	0.0038
2975	train	0.0791	0.0808	0.0017
2976	train	0.0850	0.0878	0.0027
2977	train	0.0908	0.0900	-0.0008
2978	test	0.0762	0.0771	0.0009
2979	train	0.0858	0.0885	0.0027
2980	train	0.0885	0.0885	0.0000
2981	train	0.1224	0.1184	-0.0040
2982	test	0.1131	0.1080	-0.0051
2983	test	0.1163	0.1149	-0.0014
2984	train	0.1171	0.1162	-0.0009
2985	test	0.1177	0.1162	-0.0015
2986	train	0.1033	0.1047	0.0013
2987	train	0.1070	0.1037	-0.0033
2988	train	0.0961	0.0889	-0.0072
2989	train	0.0867	0.0889	0.0022
2990	train	0.0880	0.0905	0.0025
2991	train	0.0761	0.0844	0.0083
2992	train	0.0557	0.0602	0.0044
2993	train	0.1141	0.1105	-0.0036
2994	train	0.1090	0.1138	0.0049
2995	train	0.1080	0.1090	0.0011
2996	train	0.1164	0.1108	-0.0056
2997	train	0.0896	0.0821	-0.0074
2998	test	0.1143	0.1108	-0.0036
2999	train	0.1077	0.1049	-0.0027
3000	train	0.0872	0.0875	0.0004
3001	train	0.0888	0.0915	0.0027
3002	test	0.0617	0.0610	-0.0007
3003	train	0.1187	0.1183	-0.0003
3004	train	0.1150	0.1088	-0.0062
3005	train	0.1138	0.1088	-0.0050
3006	train	0.0586	0.0592	0.0006
3007	test	0.0806	0.0835	0.0029
3008	test	0.1039	0.1088	0.0049
3009	train	0.0489	0.0474	-0.0015
3010	train	0.0977	0.0971	-0.0006
3011	train	0.0630	0.0665	0.0035
3012	train	0.0884	0.0904	0.0019
3013	train	0.0991	0.0973	-0.0018
3014	train	0.0985	0.0973	-0.0012
3015	train	0.1128	0.1086	-0.0042
3016	train	0.1086	0.1123	0.0037
3017	train	0.1051	0.1037	-0.0014
3018	train	0.0568	0.0505	-0.0062
3019	train	0.1150	0.1174	0.0024
3020	train	0.1138	0.1157	0.0019
3020	train	0.1138	0.1157	0.0019
3021	train	0.0516	0.0653	0.0077
3022	train	0.1190	0.1102	-0.0088
3023	train	0.1194	0.1147	-0.0047
3024	train	0.1215	0.1144	-0.0071
3025	train	0.1159	0.1212	0.0053
3026	train	0.1150	0.1190	0.0040
3027	train	0.0590	0.0735	0.0145
3028	train	0.0805	0.0866	0.0062
3029	train	0.1038	0.1065	0.0027
3030	train	0.0491	0.0517	0.0026
3031	train	0.0865	0.0978	0.0113
3032	train	0.1090	0.1047	-0.0043
3033	train	0.0946	0.0957	0.0011
3034	train	0.0958	0.0968	0.0010
3035	train	0.0948	0.0971	0.0023
3036	train	0.1119	0.1090	-0.0029
3037	train	0.1168	0.1099	-0.0069
3038	train	0.1221	0.1134	-0.0087
3039	train	0.1230	0.1189	-0.0041
3040	train	0.0812	0.0861	0.0049
3041	train	0.0851	0.0909	0.0059
3042	train	0.0742	0.0824	0.0082
3043	train	0.0742	0.0824	0.0082
3044	train	0.0819	0.0842	0.0024
3045	train	0.1069	0.1061	-0.0007
3046	train	0.0801	0.0942	0.0141
3047	train	0.0822	0.0892	0.0070
3048	train	0.0820	0.0916	0.0096
3049	train	0.1165	0.1278	0.0113
3050	train	0.0801	0.0942	0.0141
3051	train	0.0949	0.1023	0.0074
3052	train	0.0935	0.0925	-0.0010
3053	train	0.0707	0.0654	-0.0053
3054	train	0.0812	0.0861	0.0049
3055	train	0.0865	0.0978	0.0113
3056	train	0.1230	0.1189	-0.0041
3057	train	0.1199	0.1279	0.0080
3058	train	0.1046	0.1051	0.0005
3059	train	0.1090	0.1047	-0.0043
3060	train	0.0946	0.0957	0.0011
3061	train	0.0819	0.0842	0.0024
3062	train	0.1230	0.1189	-0.0041
3063	train	0.1199	0.1279	0.0080
3064	train	0.1046	0.1051	0.0005
3065	train	0.1090	0.1047	-0.0043
3066	train	0.0565	0.0692	0.0127
3067	train	0.0814	0.0833	0.0019
3068	train	0.1199	0.1279	0.0080
3069	train	0.1239	0.1178	-0.0060
3070	train	0.0565	0.0692	0.0127
3071	train	0.0814	0.0833	0.0019
3072	train	0.1041	0.1032	-0.0009
3073	train	0.0571	0.0610	0.0039
3074	train	0.1135	0.1069	-0.0066
3075	train	0.1101	0.1133	0.0032
3076	train	0.0800	0.0910	0.0109
3077	train	0.1065	0.1057	-0.0007
3078	train	0.1090	0.1047	-0.0043
3079	train	0.0946	0.0957	0.0011
3080	train	0.0819	0.0842	0.0024
3081	train	0.0943	0.0914	-0.0029
3082	train	0.1192	0.1199	0.0006
3083	train	0.1195	0.1210	0.0015
3084	train	0.1201	0.1210	0.0009
3085	train	0.1124	0.1097	-0.0028
3086	train	0.1062	0.1075	0.0012
3087	train	0.0985	0.0939	-0.0047
3088	train	0.0902	0.0937	0.0035
3089	train	0.0942	0.0965	0.0023
3090	test	0.0842	0.0893	0.0052
3091	train	0.0652	0.0643	-0.0009
3092	train	0.1154	0.1168	0.0015
3093	test	0.0965	0.0910	-0.0055
3094	train	0.1153	0.1106	-0.0047
3095	test	0.1207	0.1126	-0.0081
3096	train	0.0917	0.0902	-0.0015
3097	train	0.1185	0.1126	-0.0059
3098	train	0.1095	0.1077	-0.0017
3099	train	0.0843	0.0916	0.0073
3100	train	0.1029	0.0981	-0.0048
3101	train	0.0702	0.0647	-0.0055
3102	train	0.1261	0.1274	0.0014
3103	test	0.1182	0.1129	-0.0052
3104	train	0.1173	0.1129	-0.0044
3105	train	0.0657	0.0634	-0.0023
3106	train	0.0861	0.0870	0.0008
3107	train	0.1166	0.1115	-0.0051
3108	train	0.1077	0.1049	-0.0028
3109	train	0.0843	0.0867	0.0025
3110	train	0.0926	0.0919	-0.0007
3111	train	0.0631	0.0589	-0.0042
3112	train	0.1213	0.1200	-0.0013
3113	train	0.1139	0.1074	-0.0065
3114	train	0.1134	0.1074	-0.0060
3115	train	0.0586	0.0576	-0.0010
3116	train	0.0791	0.0814	0.0023
3117	train	0.1029	0.1074	0.0045
3118	train	0.0492	0.0450	-0.0042
3119	train	0.1008	0.0977	-0.0032
3120	train	0.0736	0.0670	-0.0066
