# Supplementary material for: Band Gap and Reorganization Energy Prediction of Conducting Polymers by the Integration of Machine Learning and Density Functional Theory
Source: J Chem Inf Model. 2025 May 28;65(11):5360–9. doi: 10.1021/acs.jcim.5c00345 (PMC12152970; doi:10.1021/acs.jcim.5c00345)
Supplement: Supplementary file 3 [file ci5c00345_si_003.zip › ML_SI/Band_M8_model_report.txt]

********************************************************************************

Report for Numeric Model kpls_dendritic_26

********************************************************************************

Ranking score = 0.824447

     Training Set              Test Set
    S.D.       R^2         RMSE        Q^2
   0.0071    0.8996       0.0084     0.8586

Optimum number of factors = 4

 ID	Set	Y(Obs)	Y(Pred)	Error
1	train	0.1380	0.1181	-0.0199
2	train	0.1323	0.1200	-0.0123
3	train	0.0921	0.1115	0.0194
4	train	0.1214	0.1214	0.0000
5	train	0.1102	0.1146	0.0044
6	train	0.0866	0.0871	0.0005
7	train	0.0786	0.0872	0.0086
8	train	0.0832	0.0855	0.0023
9	train	0.0833	0.0828	-0.0005
10	test	0.0845	0.0912	0.0068
11	test	0.0935	0.0855	-0.0080
12	train	0.0707	0.0820	0.0113
13	train	0.0812	0.0905	0.0093
14	train	0.0865	0.0902	0.0037
15	train	0.1249	0.1044	-0.0205
16	train	0.1117	0.0924	-0.0193
17	train	0.1151	0.1032	-0.0119
18	train	0.1154	0.1047	-0.0107
19	train	0.1162	0.1034	-0.0127
20	train	0.1056	0.0980	-0.0076
21	train	0.1022	0.0991	-0.0031
22	train	0.0924	0.0905	-0.0019
23	train	0.0833	0.0880	0.0047
24	train	0.0884	0.0940	0.0056
25	train	0.0775	0.0874	0.0099
26	train	0.0600	0.0688	0.0088
27	train	0.1178	0.1086	-0.0092
28	train	0.1063	0.0999	-0.0064
29	train	0.1086	0.1042	-0.0043
30	train	0.1156	0.1099	-0.0057
31	train	0.0838	0.0901	0.0063
32	test	0.1121	0.1064	-0.0058
33	train	0.1061	0.0993	-0.0068
34	train	0.0794	0.0910	0.0117
35	train	0.0955	0.0986	0.0031
36	train	0.0649	0.0635	-0.0014
37	train	0.1230	0.1182	-0.0048
38	train	0.1165	0.0983	-0.0183
39	train	0.1123	0.0986	-0.0136
40	train	0.0611	0.0717	0.0107
41	train	0.0813	0.0851	0.0038
42	test	0.1018	0.0983	-0.0035
43	test	0.0513	0.0628	0.0114
44	train	0.0930	0.0972	0.0042
45	train	0.0747	0.0777	0.0030
46	train	0.0979	0.0929	-0.0050
47	train	0.0935	0.0971	0.0037
48	train	0.0918	0.0958	0.0040
49	train	0.1112	0.1017	-0.0095
50	train	0.1102	0.1090	-0.0012
51	train	0.1063	0.1115	0.0052
52	train	0.0516	0.0726	0.0210
53	train	0.1289	0.1125	-0.0164
54	train	0.1212	0.1176	-0.0036
55	train	0.0763	0.0974	0.0211
56	train	0.1124	0.1162	0.0038
57	train	0.1031	0.1136	0.0105
58	train	0.0806	0.0785	-0.0021
59	train	0.0636	0.0706	0.0070
60	test	0.0742	0.0768	0.0026
61	train	0.0707	0.0729	0.0022
62	train	0.0820	0.0870	0.0050
63	test	0.0872	0.0839	-0.0033
64	test	0.0636	0.0748	0.0112
65	train	0.0775	0.0846	0.0071
66	train	0.0770	0.0819	0.0049
67	test	0.1243	0.1000	-0.0243
68	test	0.1123	0.0890	-0.0233
69	test	0.1172	0.1067	-0.0105
70	train	0.1182	0.1123	-0.0058
71	train	0.1167	0.1104	-0.0063
72	test	0.1002	0.0955	-0.0047
73	train	0.1046	0.1032	-0.0014
74	train	0.0897	0.0851	-0.0046
75	train	0.0769	0.0771	0.0002
76	test	0.0803	0.0872	0.0069
77	train	0.0691	0.0742	0.0051
78	train	0.0466	0.0517	0.0051
79	train	0.1120	0.1060	-0.0060
80	train	0.1004	0.0974	-0.0030
81	train	0.0989	0.0986	-0.0002
82	train	0.1102	0.1078	-0.0024
83	train	0.0758	0.0800	0.0042
84	train	0.1046	0.1018	-0.0028
85	test	0.1023	0.0938	-0.0085
86	train	0.0749	0.0804	0.0055
87	train	0.0890	0.0910	0.0020
88	train	0.0526	0.0479	-0.0047
89	train	0.1140	0.1154	0.0015
90	test	0.1224	0.0984	-0.0240
91	train	0.1319	0.0993	-0.0326
92	train	0.0517	0.0529	0.0011
93	train	0.0769	0.0755	-0.0014
94	train	0.1038	0.0984	-0.0054
95	train	0.0376	0.0447	0.0071
96	train	0.0858	0.0890	0.0032
97	train	0.0577	0.0659	0.0082
98	train	0.0898	0.0882	-0.0016
99	train	0.0872	0.0872	0.0000
100	train	0.0869	0.0847	-0.0023
101	train	0.1030	0.0985	-0.0045
102	train	0.1004	0.1030	0.0026
103	train	0.0960	0.1013	0.0052
104	train	0.0420	0.0476	0.0056
105	train	0.1533	0.1299	-0.0234
106	train	0.1456	0.1347	-0.0108
107	train	0.1016	0.1248	0.0232
108	train	0.1328	0.1297	-0.0031
109	train	0.1213	0.1214	0.0001
110	train	0.0962	0.0980	0.0018
111	train	0.0870	0.0962	0.0093
112	train	0.0933	0.0925	-0.0008
113	train	0.0926	0.0920	-0.0006
114	train	0.0931	0.0931	0.0001
115	train	0.1014	0.0859	-0.0155
116	train	0.0792	0.0899	0.0107
117	train	0.0908	0.1031	0.0123
118	train	0.0963	0.1015	0.0052
119	train	0.1308	0.1147	-0.0161
120	train	0.1224	0.1047	-0.0177
121	train	0.1257	0.1138	-0.0119
122	train	0.1262	0.1162	-0.0100
123	train	0.1260	0.1155	-0.0105
124	train	0.1159	0.1053	-0.0105
125	train	0.1110	0.1049	-0.0062
126	train	0.1024	0.1014	-0.0010
127	train	0.0932	0.0959	0.0027
128	train	0.0978	0.1014	0.0036
129	train	0.0872	0.0964	0.0091
130	train	0.0691	0.0783	0.0092
131	train	0.1269	0.1152	-0.0117
132	train	0.1180	0.1066	-0.0114
133	train	0.1179	0.1130	-0.0049
134	train	0.1249	0.1190	-0.0059
135	train	0.0925	0.0953	0.0028
136	test	0.1212	0.1152	-0.0060
137	train	0.1128	0.1101	-0.0026
138	train	0.0882	0.0981	0.0099
139	train	0.1056	0.1078	0.0022
140	train	0.0729	0.0732	0.0003
141	train	0.1345	0.1273	-0.0072
142	train	0.1218	0.1035	-0.0183
143	train	0.1220	0.1038	-0.0181
144	train	0.0687	0.0758	0.0070
145	test	0.0896	0.0917	0.0020
146	train	0.1034	0.1035	0.0001
147	train	0.0565	0.0724	0.0159
148	train	0.1017	0.1028	0.0010
149	train	0.0824	0.0846	0.0022
150	train	0.1070	0.0999	-0.0071
151	train	0.1012	0.1040	0.0028
152	train	0.0992	0.1023	0.0031
153	train	0.1204	0.1136	-0.0068
154	train	0.1205	0.1208	0.0003
155	train	0.1167	0.1222	0.0055
156	train	0.0634	0.0893	0.0259
157	train	0.0828	0.0925	0.0097
158	train	0.0812	0.0912	0.0100
159	test	0.0583	0.0693	0.0110
160	train	0.0792	0.0881	0.0089
161	train	0.0841	0.1031	0.0190
162	train	0.0624	0.0589	-0.0035
163	train	0.0492	0.0592	0.0100
164	test	0.0527	0.0630	0.0103
165	train	0.0507	0.0619	0.0112
166	train	0.0576	0.0722	0.0146
167	train	0.0649	0.0708	0.0059
168	train	0.0494	0.0573	0.0079
169	train	0.0587	0.0618	0.0031
170	train	0.0601	0.0621	0.0020
171	train	0.0855	0.0839	-0.0015
172	train	0.0802	0.0678	-0.0125
173	train	0.0819	0.0848	0.0028
174	train	0.0822	0.0906	0.0084
175	train	0.0824	0.0885	0.0061
176	train	0.0738	0.0811	0.0073
177	train	0.0779	0.0842	0.0064
178	train	0.0683	0.0690	0.0007
179	train	0.0582	0.0607	0.0025
180	train	0.0602	0.0760	0.0158
181	train	0.0506	0.0579	0.0073
182	train	0.0359	0.0337	-0.0021
183	train	0.0819	0.0906	0.0087
184	train	0.0527	0.0630	0.0103
185	train	0.0807	0.0785	-0.0022
186	train	0.0756	0.0766	0.0010
187	train	0.0798	0.0920	0.0122
188	train	0.0647	0.0653	0.0006
189	train	0.0796	0.0802	0.0006
190	train	0.0756	0.0682	-0.0074
191	train	0.0609	0.0661	0.0052
192	train	0.0617	0.0679	0.0062
193	train	0.0395	0.0344	-0.0050
194	train	0.0796	0.0935	0.0139
195	train	0.0815	0.0807	-0.0008
196	test	0.0829	0.0811	-0.0019
197	train	0.0376	0.0398	0.0022
198	train	0.0558	0.0572	0.0013
199	train	0.0828	0.0803	-0.0024
200	train	0.0314	0.0255	-0.0059
201	train	0.0703	0.0718	0.0015
202	train	0.0370	0.0425	0.0055
203	train	0.0598	0.0637	0.0040
204	train	0.0719	0.0738	0.0019
205	train	0.0730	0.0713	-0.0018
206	train	0.0790	0.0798	0.0008
207	train	0.0745	0.0801	0.0056
208	train	0.0719	0.0749	0.0030
209	train	0.0299	0.0295	-0.0004
210	train	0.1244	0.1209	-0.0035
211	train	0.1194	0.1193	-0.0001
212	train	0.0872	0.0980	0.0108
213	train	0.1109	0.1108	-0.0002
214	train	0.1071	0.1110	0.0039
215	train	0.0834	0.0810	-0.0024
216	train	0.0748	0.0771	0.0022
217	train	0.0758	0.0791	0.0034
218	train	0.0764	0.0809	0.0046
219	train	0.0791	0.0853	0.0062
220	train	0.0858	0.0878	0.0021
221	train	0.0694	0.0721	0.0027
222	train	0.0783	0.0878	0.0095
223	train	0.0830	0.0838	0.0008
224	train	0.1175	0.1121	-0.0054
225	train	0.1053	0.0938	-0.0115
226	train	0.1079	0.1118	0.0039
227	train	0.1085	0.1159	0.0074
228	train	0.1088	0.1145	0.0056
229	test	0.0994	0.1041	0.0047
230	train	0.0985	0.1043	0.0058
231	train	0.0893	0.0889	-0.0004
232	test	0.0806	0.0795	-0.0011
233	train	0.0845	0.0907	0.0062
234	train	0.0742	0.0733	-0.0009
235	train	0.0544	0.0488	-0.0056
236	train	0.1057	0.1084	0.0027
237	train	0.1002	0.1031	0.0030
238	test	0.1041	0.1042	0.0001
239	test	0.1116	0.1141	0.0024
240	train	0.0856	0.0795	-0.0061
241	train	0.1092	0.1092	-0.0001
242	train	0.1025	0.0973	-0.0052
243	train	0.0803	0.0783	-0.0021
244	train	0.0870	0.0889	0.0019
245	train	0.0590	0.0486	-0.0103
246	test	0.1136	0.1151	0.0015
247	train	0.1100	0.1072	-0.0028
248	train	0.1107	0.1077	-0.0031
249	train	0.0554	0.0496	-0.0057
250	train	0.0757	0.0764	0.0006
251	train	0.1024	0.1068	0.0044
252	train	0.0466	0.0419	-0.0047
253	train	0.0950	0.0905	-0.0045
254	train	0.0676	0.0629	-0.0047
255	test	0.0910	0.0878	-0.0031
256	train	0.0900	0.0919	0.0019
257	train	0.0891	0.0892	0.0002
258	train	0.1048	0.1049	0.0001
259	train	0.1041	0.1011	-0.0031
260	train	0.1009	0.0971	-0.0039
261	train	0.0496	0.0431	-0.0065
262	train	0.1167	0.1300	0.0132
263	train	0.1136	0.1267	0.0131
264	train	0.0903	0.1071	0.0168
265	train	0.1061	0.1207	0.0147
266	train	0.1075	0.1168	0.0093
267	train	0.0836	0.0776	-0.0061
268	train	0.0754	0.0742	-0.0012
269	test	0.0766	0.0764	-0.0002
270	train	0.0764	0.0802	0.0038
271	train	0.0795	0.0835	0.0040
272	train	0.0852	0.0871	0.0018
273	train	0.0698	0.0664	-0.0034
274	train	0.0786	0.0853	0.0067
275	train	0.0834	0.0810	-0.0024
276	train	0.1072	0.1123	0.0051
277	train	0.1029	0.0917	-0.0111
278	train	0.1048	0.1113	0.0065
279	train	0.1051	0.1159	0.0109
280	train	0.1054	0.1143	0.0089
281	train	0.0979	0.1046	0.0067
282	train	0.0964	0.1016	0.0052
283	train	0.0892	0.0865	-0.0027
284	test	0.0812	0.0781	-0.0031
285	train	0.0839	0.0890	0.0050
286	train	0.0752	0.0693	-0.0060
287	train	0.0544	0.0465	-0.0080
288	train	0.1007	0.1118	0.0111
289	train	0.1004	0.1047	0.0043
290	train	0.1026	0.1071	0.0045
291	train	0.1075	0.1180	0.0105
292	train	0.0869	0.0795	-0.0073
293	train	0.1067	0.1113	0.0046
294	train	0.1014	0.1051	0.0037
295	train	0.0799	0.0789	-0.0010
296	train	0.0873	0.0879	0.0005
297	train	0.0588	0.0448	-0.0141
298	train	0.1088	0.1197	0.0109
299	train	0.1060	0.1067	0.0008
300	train	0.1041	0.1072	0.0031
301	train	0.0551	0.0462	-0.0088
302	train	0.0751	0.0743	-0.0008
303	train	0.1016	0.1064	0.0048
304	train	0.0462	0.0382	-0.0080
305	train	0.0948	0.0917	-0.0032
306	train	0.0673	0.0613	-0.0060
307	train	0.0894	0.0876	-0.0018
308	train	0.0899	0.0926	0.0027
309	train	0.0894	0.0896	0.0002
310	train	0.1029	0.1077	0.0048
311	train	0.1024	0.1032	0.0007
312	train	0.1000	0.1001	0.0001
313	train	0.0515	0.0411	-0.0105
314	test	0.1348	0.1345	-0.0003
315	train	0.1273	0.1325	0.0052
316	train	0.0936	0.1075	0.0139
317	train	0.1147	0.1196	0.0050
318	train	0.1065	0.1170	0.0105
319	train	0.0830	0.0824	-0.0006
320	train	0.0766	0.0760	-0.0006
321	test	0.0771	0.0791	0.0020
322	train	0.0776	0.0830	0.0054
323	train	0.0789	0.0850	0.0061
324	train	0.0864	0.0896	0.0033
325	train	0.0692	0.0700	0.0008
326	train	0.0775	0.0913	0.0138
327	train	0.0837	0.0857	0.0020
328	train	0.1289	0.1207	-0.0082
329	train	0.1057	0.0980	-0.0077
330	train	0.1080	0.1172	0.0092
331	train	0.1084	0.1218	0.0134
332	train	0.1089	0.1203	0.0114
333	train	0.1017	0.1098	0.0081
334	train	0.0974	0.1062	0.0088
335	test	0.0880	0.0913	0.0033
336	train	0.0805	0.0813	0.0008
337	train	0.0841	0.0912	0.0071
338	train	0.0746	0.0717	-0.0030
339	train	0.0548	0.0456	-0.0091
340	train	0.1074	0.1141	0.0068
341	train	0.0986	0.1100	0.0114
342	train	0.1084	0.1130	0.0046
343	train	0.1158	0.1243	0.0085
344	train	0.0877	0.0779	-0.0098
345	train	0.1121	0.1180	0.0059
346	test	0.1050	0.1069	0.0019
347	train	0.0797	0.0782	-0.0015
348	test	0.0871	0.0918	0.0047
349	train	0.0601	0.0437	-0.0164
350	train	0.1188	0.1237	0.0049
351	train	0.1102	0.1132	0.0031
352	train	0.1126	0.1138	0.0012
353	train	0.0556	0.0441	-0.0116
354	train	0.0751	0.0759	0.0008
355	train	0.1010	0.1129	0.0119
356	train	0.0471	0.0369	-0.0102
357	train	0.0958	0.0927	-0.0031
358	train	0.0696	0.0616	-0.0080
359	train	0.0917	0.0902	-0.0015
360	train	0.0890	0.0972	0.0082
361	train	0.0878	0.0941	0.0063
362	train	0.1058	0.1142	0.0084
363	train	0.1075	0.1075	0.0000
364	train	0.1049	0.1022	-0.0027
365	train	0.0502	0.0394	-0.0107
366	train	0.1379	0.1202	-0.0177
367	train	0.1332	0.1227	-0.0105
368	test	0.1016	0.1165	0.0149
369	test	0.1235	0.1170	-0.0065
370	train	0.1164	0.1150	-0.0014
371	train	0.0926	0.0955	0.0029
372	train	0.0848	0.0923	0.0076
373	train	0.0877	0.0900	0.0023
374	train	0.0886	0.0875	-0.0011
375	train	0.0924	0.0919	-0.0005
376	train	0.1003	0.0902	-0.0101
377	train	0.0761	0.0890	0.0129
378	train	0.0868	0.0990	0.0121
379	train	0.0936	0.0984	0.0049
380	train	0.1126	0.1064	-0.0061
381	train	0.1169	0.1004	-0.0165
382	train	0.1192	0.1080	-0.0113
383	train	0.1195	0.1101	-0.0094
384	train	0.1201	0.1096	-0.0105
385	test	0.1124	0.0977	-0.0147
386	train	0.1062	0.1012	-0.0050
387	train	0.0985	0.0986	0.0001
388	train	0.0902	0.0936	0.0034
389	train	0.0942	0.0976	0.0034
390	train	0.0842	0.0953	0.0111
391	train	0.0652	0.0795	0.0142
392	train	0.1154	0.1099	-0.0054
393	train	0.1130	0.1030	-0.0101
394	train	0.1153	0.1087	-0.0066
395	train	0.1207	0.1097	-0.0110
396	train	0.0917	0.1000	0.0082
397	train	0.1185	0.1101	-0.0084
398	train	0.1095	0.1069	-0.0026
399	train	0.0843	0.0984	0.0141
400	train	0.1029	0.1041	0.0013
401	train	0.0702	0.0747	0.0045
402	test	0.1261	0.1153	-0.0108
403	train	0.1182	0.0984	-0.0197
404	train	0.1173	0.0988	-0.0186
405	train	0.0657	0.0787	0.0130
406	train	0.0861	0.0887	0.0026
407	train	0.1018	0.0984	-0.0033
408	train	0.0544	0.0736	0.0192
409	train	0.1001	0.1039	0.0038
410	train	0.0819	0.0845	0.0025
411	train	0.1048	0.0963	-0.0085
412	train	0.0968	0.1013	0.0044
413	train	0.0947	0.0998	0.0050
414	train	0.1150	0.1095	-0.0055
415	train	0.1161	0.1142	-0.0019
416	train	0.1136	0.1137	0.0000
417	train	0.0612	0.0873	0.0261
418	train	0.1354	0.1313	-0.0041
419	train	0.1292	0.1285	-0.0007
420	train	0.0979	0.1086	0.0107
421	train	0.1172	0.1172	0.0000
422	train	0.1122	0.1180	0.0058
423	train	0.0884	0.0873	-0.0011
424	train	0.0814	0.0824	0.0010
425	train	0.0811	0.0834	0.0023
426	train	0.0828	0.0873	0.0045
427	train	0.0829	0.0882	0.0053
428	train	0.0907	0.0965	0.0058
429	train	0.0744	0.0746	0.0002
430	train	0.0828	0.0952	0.0125
431	train	0.0886	0.0898	0.0012
432	train	0.1235	0.1210	-0.0025
433	test	0.1101	0.1012	-0.0089
434	train	0.1126	0.1191	0.0066
435	train	0.1129	0.1227	0.0098
436	train	0.1134	0.1214	0.0081
437	train	0.1054	0.1117	0.0063
438	train	0.1016	0.1080	0.0064
439	train	0.0940	0.0947	0.0007
440	test	0.0863	0.0854	-0.0009
441	train	0.0899	0.0948	0.0049
442	train	0.0804	0.0771	-0.0033
443	train	0.0583	0.0538	-0.0044
444	train	0.1087	0.1139	0.0052
445	train	0.1052	0.1111	0.0059
446	train	0.1118	0.1139	0.0021
447	train	0.1189	0.1231	0.0042
448	train	0.0925	0.0837	-0.0088
449	train	0.1166	0.1187	0.0021
450	train	0.1077	0.1078	0.0002
451	test	0.0843	0.0822	-0.0020
452	train	0.0926	0.0951	0.0025
453	train	0.0631	0.0531	-0.0100
454	train	0.1213	0.1208	-0.0004
455	train	0.1139	0.1151	0.0011
456	train	0.1134	0.1156	0.0022
457	train	0.0586	0.0524	-0.0062
458	train	0.0791	0.0823	0.0032
459	train	0.1029	0.1148	0.0118
460	test	0.0492	0.0471	-0.0021
461	train	0.1008	0.0963	-0.0045
462	test	0.0736	0.0691	-0.0045
463	train	0.0965	0.0951	-0.0014
464	train	0.0938	0.0984	0.0046
465	train	0.0923	0.0959	0.0035
466	train	0.1106	0.1143	0.0037
467	train	0.1118	0.1074	-0.0044
468	train	0.1095	0.1033	-0.0062
469	train	0.0573	0.0484	-0.0089
470	train	0.1276	0.1231	-0.0045
471	train	0.1227	0.1212	-0.0015
472	train	0.0911	0.1018	0.0107
473	train	0.1137	0.1127	-0.0011
474	train	0.1137	0.1129	-0.0008
475	train	0.0886	0.0877	-0.0010
476	train	0.0796	0.0825	0.0029
477	train	0.0820	0.0852	0.0031
478	train	0.0816	0.0875	0.0059
479	train	0.0848	0.0897	0.0048
480	train	0.0900	0.0930	0.0030
481	train	0.0745	0.0787	0.0043
482	train	0.0835	0.0938	0.0104
483	train	0.0876	0.0898	0.0022
484	train	0.1172	0.1149	-0.0022
485	train	0.1094	0.0991	-0.0102
486	train	0.1119	0.1136	0.0017
487	train	0.1123	0.1168	0.0045
488	train	0.1128	0.1157	0.0030
489	train	0.1039	0.1075	0.0036
490	train	0.1020	0.1060	0.0040
491	train	0.0943	0.0943	0.0000
492	train	0.0862	0.0863	0.0002
493	train	0.0894	0.0936	0.0042
494	train	0.0799	0.0810	0.0010
495	train	0.0571	0.0596	0.0025
496	train	0.1067	0.1101	0.0033
497	test	0.1059	0.1073	0.0014
498	train	0.1094	0.1095	0.0001
499	test	0.1158	0.1148	-0.0010
500	train	0.0919	0.0864	-0.0055
501	train	0.1145	0.1127	-0.0018
502	train	0.1065	0.1017	-0.0047
503	train	0.0859	0.0844	-0.0015
504	train	0.0901	0.0928	0.0028
505	train	0.0622	0.0588	-0.0034
506	train	0.1169	0.1177	0.0007
507	train	0.1137	0.1089	-0.0048
508	train	0.1117	0.1093	-0.0024
509	train	0.0581	0.0594	0.0012
510	train	0.0789	0.0824	0.0035
511	train	0.1033	0.1086	0.0053
512	train	0.0485	0.0533	0.0048
513	train	0.1012	0.0961	-0.0051
514	train	0.0715	0.0711	-0.0004
515	train	0.0949	0.0923	-0.0026
516	train	0.0947	0.0966	0.0019
517	train	0.0940	0.0944	0.0004
518	train	0.1091	0.1089	-0.0002
519	train	0.1089	0.1046	-0.0043
520	train	0.1062	0.1013	-0.0049
521	train	0.0583	0.0551	-0.0031
522	train	0.1230	0.1223	-0.0006
523	train	0.1190	0.1311	0.0122
524	train	0.0783	0.1073	0.0290
525	train	0.1132	0.1271	0.0140
526	train	0.1080	0.1216	0.0136
527	train	0.0858	0.0971	0.0113
528	train	0.0680	0.0823	0.0143
529	train	0.0786	0.0909	0.0123
530	train	0.0758	0.0887	0.0129
531	train	0.0862	0.1004	0.0142
532	train	0.0911	0.0983	0.0072
533	test	0.0681	0.0893	0.0212
534	train	0.0822	0.1066	0.0245
535	test	0.0820	0.1012	0.0192
536	train	0.1165	0.1191	0.0026
537	train	0.1168	0.1113	-0.0055
538	train	0.1221	0.1294	0.0073
539	train	0.1230	0.1337	0.0107
540	train	0.1199	0.1321	0.0122
541	train	0.1046	0.1142	0.0096
542	test	0.1090	0.1213	0.0124
543	train	0.0946	0.1029	0.0083
544	train	0.0819	0.0915	0.0096
545	train	0.0851	0.0961	0.0110
546	train	0.0742	0.0867	0.0125
547	test	0.0513	0.0627	0.0114
548	train	0.1167	0.1170	0.0003
549	train	0.1049	0.1138	0.0090
550	train	0.1006	0.1116	0.0110
551	train	0.1101	0.1213	0.0112
552	train	0.0800	0.0843	0.0043
553	train	0.1065	0.1154	0.0089
554	train	0.1069	0.1070	0.0001
555	train	0.0801	0.0820	0.0019
556	train	0.0949	0.1041	0.0092
557	train	0.0571	0.0575	0.0004
558	train	0.1135	0.1257	0.0121
559	test	0.1269	0.1152	-0.0117
560	train	0.1239	0.1157	-0.0081
561	train	0.0565	0.0594	0.0028
562	train	0.0814	0.0890	0.0076
563	train	0.1041	0.1148	0.0107
564	train	0.0425	0.0553	0.0128
565	train	0.0886	0.0955	0.0070
566	train	0.0626	0.0763	0.0137
567	train	0.0946	0.1013	0.0067
568	test	0.0938	0.1000	0.0062
569	train	0.0941	0.0973	0.0032
570	test	0.1073	0.1120	0.0047
571	train	0.1022	0.1152	0.0129
572	train	0.0978	0.1129	0.0151
573	train	0.0461	0.0478	0.0017
574	train	0.1364	0.1327	-0.0037
575	train	0.1301	0.1301	0.0000
576	train	0.0989	0.1093	0.0103
577	test	0.1183	0.1188	0.0005
578	train	0.1133	0.1186	0.0053
579	train	0.0897	0.0891	-0.0006
580	train	0.0824	0.0831	0.0007
581	train	0.0817	0.0849	0.0032
582	train	0.0838	0.0888	0.0051
583	test	0.0837	0.0894	0.0057
584	train	0.0911	0.0942	0.0031
585	train	0.0755	0.0764	0.0010
586	train	0.0841	0.0968	0.0127
587	train	0.0900	0.0915	0.0015
588	train	0.1233	0.1215	-0.0018
589	train	0.1115	0.1027	-0.0088
590	train	0.1138	0.1192	0.0054
591	train	0.1142	0.1225	0.0084
592	train	0.1146	0.1213	0.0068
593	train	0.1065	0.1122	0.0057
594	train	0.1027	0.1081	0.0055
595	train	0.0949	0.0964	0.0015
596	test	0.0875	0.0876	0.0001
597	train	0.0906	0.0953	0.0047
598	test	0.0818	0.0857	0.0039
599	test	0.0588	0.0570	-0.0018
600	train	0.1092	0.1151	0.0059
601	train	0.1058	0.1125	0.0067
602	train	0.1134	0.1156	0.0023
603	test	0.1197	0.1221	0.0024
604	train	0.0937	0.0858	-0.0080
605	train	0.1179	0.1195	0.0016
606	train	0.1082	0.1119	0.0037
607	train	0.0850	0.0821	-0.0029
608	train	0.0919	0.0953	0.0034
609	train	0.0637	0.0552	-0.0085
610	train	0.1221	0.1223	0.0002
611	test	0.1144	0.1144	-0.0001
612	train	0.1135	0.1148	0.0014
613	train	0.0590	0.0550	-0.0040
614	test	0.0796	0.0831	0.0035
615	train	0.1022	0.1141	0.0118
616	train	0.0497	0.0496	-0.0001
617	train	0.1011	0.0980	-0.0030
618	train	0.0736	0.0705	-0.0031
619	train	0.0965	0.0953	-0.0011
620	train	0.0947	0.1000	0.0053
621	train	0.0935	0.0976	0.0041
622	train	0.1114	0.1158	0.0044
623	train	0.1128	0.1094	-0.0034
624	test	0.1106	0.1055	-0.0051
625	train	0.0594	0.0510	-0.0084
626	train	0.1382	0.1352	-0.0031
627	train	0.1325	0.1316	-0.0009
628	train	0.1044	0.1174	0.0130
629	train	0.1192	0.1214	0.0022
630	train	0.1170	0.1210	0.0040
631	train	0.0928	0.0896	-0.0032
632	train	0.0860	0.0841	-0.0019
633	train	0.0850	0.0858	0.0008
634	test	0.0860	0.0868	0.0008
635	test	0.0866	0.0903	0.0037
636	train	0.0944	0.0970	0.0026
637	train	0.0782	0.0774	-0.0007
638	train	0.0870	0.0984	0.0114
639	train	0.0930	0.0945	0.0015
640	train	0.1219	0.1184	-0.0036
641	train	0.1135	0.1023	-0.0112
642	train	0.1156	0.1187	0.0031
643	train	0.1159	0.1207	0.0048
644	test	0.1163	0.1197	0.0033
645	train	0.1093	0.1117	0.0024
646	train	0.1041	0.1094	0.0053
647	train	0.0984	0.0964	-0.0020
648	train	0.0913	0.0924	0.0011
649	train	0.0946	0.0943	-0.0002
650	train	0.0856	0.0840	-0.0016
651	test	0.0615	0.0609	-0.0006
652	train	0.1090	0.1159	0.0069
653	train	0.1092	0.1150	0.0058
654	train	0.1160	0.1170	0.0010
655	train	0.1218	0.1232	0.0014
656	train	0.0974	0.0914	-0.0060
657	train	0.1204	0.1218	0.0015
658	train	0.1090	0.1133	0.0043
659	train	0.0872	0.0830	-0.0042
660	train	0.0971	0.1005	0.0034
661	train	0.0662	0.0525	-0.0137
662	train	0.1236	0.1241	0.0005
663	train	0.1148	0.1118	-0.0031
664	train	0.1141	0.1120	-0.0021
665	train	0.0612	0.0601	-0.0011
666	train	0.0818	0.0848	0.0030
667	train	0.1031	0.1115	0.0084
668	train	0.0511	0.0491	-0.0020
669	train	0.1051	0.1041	-0.0010
670	train	0.0781	0.0712	-0.0069
671	train	0.1008	0.0947	-0.0061
672	train	0.0965	0.0999	0.0035
673	train	0.0953	0.0985	0.0033
674	train	0.1131	0.1075	-0.0056
675	train	0.1153	0.1059	-0.0094
676	train	0.1136	0.1091	-0.0044
677	test	0.0644	0.0568	-0.0076
678	train	0.1439	0.1320	-0.0119
679	train	0.1388	0.1335	-0.0053
680	train	0.1065	0.1221	0.0157
681	train	0.1271	0.1273	0.0003
682	train	0.1246	0.1255	0.0009
683	train	0.1067	0.1131	0.0064
684	train	0.0897	0.0965	0.0068
685	train	0.1000	0.0991	-0.0008
686	train	0.0988	0.1008	0.0019
687	train	0.1052	0.1013	-0.0040
688	train	0.1081	0.1023	-0.0058
689	train	0.0889	0.0969	0.0080
690	train	0.1021	0.1207	0.0186
691	train	0.1051	0.1165	0.0114
692	test	0.1227	0.1240	0.0013
693	train	0.1367	0.1227	-0.0141
694	train	0.1411	0.1324	-0.0086
695	train	0.1419	0.1333	-0.0086
696	test	0.1429	0.1326	-0.0103
697	train	0.1261	0.1171	-0.0090
698	test	0.1275	0.1160	-0.0115
699	train	0.1138	0.1140	0.0002
700	train	0.1026	0.1043	0.0017
701	train	0.1036	0.1027	-0.0008
702	test	0.0962	0.1076	0.0114
703	train	0.0693	0.0830	0.0137
704	train	0.1198	0.1172	-0.0026
705	train	0.1232	0.1199	-0.0033
706	train	0.1287	0.1228	-0.0058
707	train	0.0994	0.1027	0.0033
708	train	0.1263	0.1217	-0.0046
709	train	0.1235	0.1173	-0.0062
710	train	0.0978	0.0990	0.0012
711	train	0.1156	0.1145	-0.0010
712	train	0.0784	0.0812	0.0029
713	train	0.1302	0.1260	-0.0042
714	test	0.1342	0.1172	-0.0170
715	train	0.1267	0.1177	-0.0090
716	train	0.0748	0.0799	0.0050
717	train	0.1013	0.1030	0.0017
718	train	0.1037	0.1172	0.0136
719	train	0.0627	0.0805	0.0178
720	train	0.1076	0.1106	0.0030
721	train	0.0838	0.0917	0.0079
722	train	0.1141	0.1100	-0.0041
723	train	0.1027	0.1065	0.0038
724	train	0.1007	0.1042	0.0035
725	train	0.1207	0.1176	-0.0031
726	train	0.1201	0.1180	-0.0021
727	train	0.1178	0.1179	0.0001
728	train	0.0732	0.0537	-0.0195
729	train	0.1043	0.1027	-0.0016
730	test	0.1007	0.1025	0.0018
731	train	0.0706	0.0829	0.0123
732	train	0.0963	0.0985	0.0021
733	test	0.0992	0.1025	0.0033
734	train	0.0738	0.0728	-0.0010
735	train	0.0600	0.0697	0.0097
736	train	0.0637	0.0721	0.0084
737	train	0.0621	0.0716	0.0095
738	train	0.0703	0.0798	0.0095
739	train	0.0756	0.0786	0.0030
740	train	0.0605	0.0678	0.0073
741	train	0.0698	0.0771	0.0074
742	train	0.0718	0.0759	0.0041
743	train	0.1059	0.0976	-0.0083
744	train	0.0953	0.0820	-0.0132
745	train	0.0981	0.0972	-0.0009
746	train	0.0986	0.1017	0.0032
747	train	0.0990	0.1002	0.0011
748	train	0.0866	0.0899	0.0033
749	train	0.0912	0.0932	0.0020
750	test	0.0798	0.0816	0.0018
751	train	0.0697	0.0730	0.0033
752	train	0.0711	0.0829	0.0117
753	train	0.0609	0.0784	0.0175
754	test	0.0434	0.0498	0.0064
755	train	0.0990	0.0991	0.0002
756	train	0.0927	0.0905	-0.0023
757	test	0.0900	0.0891	-0.0009
758	train	0.0963	0.1010	0.0047
759	train	0.0724	0.0746	0.0022
760	train	0.0952	0.0918	-0.0034
761	train	0.0900	0.0831	-0.0069
762	test	0.0721	0.0790	0.0069
763	train	0.0724	0.0788	0.0064
764	train	0.0483	0.0470	-0.0013
765	train	0.0974	0.1028	0.0054
766	train	0.0984	0.0927	-0.0058
767	train	0.1023	0.0933	-0.0090
768	train	0.0462	0.0507	0.0045
769	train	0.0662	0.0685	0.0022
770	train	0.0992	0.0927	-0.0065
771	train	0.0380	0.0495	0.0114
772	train	0.0819	0.0819	0.0000
773	train	0.0467	0.0545	0.0077
774	train	0.0710	0.0743	0.0032
775	train	0.0837	0.0852	0.0016
776	train	0.0849	0.0829	-0.0020
777	test	0.0945	0.0923	-0.0022
778	train	0.0894	0.0910	0.0017
779	train	0.0859	0.0868	0.0009
780	train	0.0410	0.0462	0.0052
781	test	0.1235	0.1104	-0.0131
782	train	0.1189	0.1154	-0.0035
783	train	0.0968	0.1009	0.0041
784	train	0.1090	0.1130	0.0039
785	train	0.1113	0.1132	0.0019
786	train	0.0827	0.0831	0.0004
787	train	0.0773	0.0777	0.0004
788	train	0.0791	0.0805	0.0014
789	test	0.0795	0.0818	0.0024
790	train	0.0808	0.0866	0.0058
791	train	0.0885	0.0872	-0.0013
792	train	0.0693	0.0757	0.0064
793	train	0.0768	0.0882	0.0114
794	train	0.0840	0.0863	0.0023
795	train	0.1143	0.1021	-0.0123
796	train	0.1031	0.0913	-0.0118
797	train	0.1053	0.1033	-0.0021
798	train	0.1057	0.1067	0.0010
799	train	0.1060	0.1055	-0.0006
800	train	0.1005	0.0978	-0.0027
801	train	0.0954	0.0967	0.0013
802	test	0.0861	0.0882	0.0021
803	train	0.0801	0.0828	0.0026
804	train	0.0842	0.0893	0.0050
805	test	0.0743	0.0831	0.0088
806	train	0.0560	0.0639	0.0079
807	train	0.1018	0.1061	0.0043
808	train	0.1028	0.1013	-0.0015
809	train	0.1061	0.1049	-0.0013
810	train	0.1113	0.1062	-0.0051
811	train	0.0868	0.0904	0.0036
812	train	0.1102	0.1086	-0.0016
813	train	0.1041	0.1032	-0.0008
814	train	0.0819	0.0883	0.0064
815	train	0.0898	0.0953	0.0055
816	train	0.0610	0.0614	0.0004
817	train	0.1124	0.1132	0.0008
818	train	0.1078	0.0987	-0.0090
819	train	0.1081	0.0992	-0.0089
820	train	0.0562	0.0646	0.0084
821	train	0.0764	0.0814	0.0049
822	train	0.1015	0.0984	-0.0031
823	train	0.0473	0.0591	0.0118
824	train	0.0944	0.0975	0.0032
825	train	0.0707	0.0750	0.0042
826	test	0.0926	0.0919	-0.0006
827	train	0.0913	0.0964	0.0051
828	train	0.0899	0.0943	0.0044
829	train	0.1048	0.1062	0.0014
830	train	0.1062	0.1054	-0.0008
831	test	0.1044	0.1042	-0.0003
832	train	0.0554	0.0670	0.0116
833	train	0.1287	0.1231	-0.0056
834	train	0.1248	0.1266	0.0019
835	train	0.0869	0.1136	0.0266
836	train	0.1179	0.1198	0.0019
837	train	0.1149	0.1181	0.0032
838	train	0.0945	0.1017	0.0072
839	train	0.0769	0.0897	0.0127
840	train	0.0875	0.0901	0.0026
841	train	0.0843	0.0884	0.0041
842	train	0.0955	0.0964	0.0009
843	train	0.0994	0.1004	0.0010
844	train	0.0768	0.0885	0.0117
845	train	0.0910	0.1107	0.0198
846	train	0.0904	0.1073	0.0169
847	train	0.1101	0.1182	0.0081
848	train	0.1257	0.1146	-0.0111
849	train	0.1311	0.1280	-0.0031
850	train	0.1319	0.1298	-0.0021
851	train	0.1268	0.1288	0.0020
852	test	0.1135	0.1122	-0.0014
853	train	0.1182	0.1177	-0.0005
854	train	0.1036	0.1057	0.0021
855	train	0.0903	0.0991	0.0088
856	train	0.0942	0.0973	0.0031
857	train	0.0825	0.0966	0.0141
858	train	0.0605	0.0712	0.0107
859	train	0.1145	0.1125	-0.0020
860	train	0.1123	0.1119	-0.0004
861	test	0.1082	0.1111	0.0029
862	train	0.1174	0.1147	-0.0028
863	train	0.0876	0.0953	0.0077
864	train	0.1140	0.1143	0.0003
865	train	0.1150	0.1079	-0.0071
866	train	0.0862	0.0847	-0.0016
867	test	0.1031	0.1094	0.0062
868	train	0.0659	0.0652	-0.0007
869	train	0.1196	0.1205	0.0009
870	train	0.1335	0.1158	-0.0177
871	train	0.1154	0.1159	0.0005
872	train	0.0656	0.0705	0.0049
873	train	0.0905	0.0973	0.0068
874	train	0.1040	0.1155	0.0115
875	train	0.0515	0.0644	0.0129
876	train	0.0963	0.1028	0.0065
877	train	0.0712	0.0829	0.0117
878	train	0.1036	0.1033	-0.0003
879	train	0.0962	0.1002	0.0040
880	train	0.0955	0.0990	0.0035
881	train	0.1110	0.1053	-0.0056
882	train	0.1088	0.1105	0.0017
883	train	0.1045	0.1115	0.0070
884	train	0.0551	0.0580	0.0029
885	train	0.1584	0.1386	-0.0198
886	train	0.1513	0.1378	-0.0135
887	train	0.1060	0.1327	0.0267
888	train	0.1365	0.1313	-0.0052
889	train	0.1257	0.1268	0.0011
890	test	0.1021	0.1068	0.0047
891	train	0.0933	0.1015	0.0082
892	train	0.0960	0.0966	0.0006
893	train	0.0962	0.0949	-0.0013
894	test	0.0984	0.0990	0.0006
895	train	0.1065	0.0993	-0.0071
896	train	0.0853	0.0917	0.0064
897	train	0.0962	0.1138	0.0175
898	train	0.1022	0.1115	0.0094
899	train	0.1276	0.1230	-0.0046
900	train	0.1274	0.1155	-0.0119
901	train	0.1305	0.1248	-0.0057
902	train	0.1310	0.1254	-0.0056
903	train	0.1315	0.1251	-0.0063
904	train	0.1200	0.1127	-0.0073
905	train	0.1153	0.1119	-0.0034
906	train	0.1084	0.1099	0.0014
907	train	0.1003	0.1066	0.0063
908	train	0.1042	0.1048	0.0005
909	train	0.0935	0.1041	0.0106
910	train	0.0726	0.0832	0.0106
911	train	0.1270	0.1209	-0.0061
912	train	0.1209	0.1174	-0.0035
913	train	0.1230	0.1218	-0.0012
914	train	0.1309	0.1254	-0.0055
915	train	0.1004	0.1037	0.0034
916	train	0.1276	0.1242	-0.0034
917	train	0.1143	0.1214	0.0071
918	train	0.0938	0.0988	0.0050
919	train	0.1115	0.1142	0.0027
920	train	0.0757	0.0775	0.0018
921	train	0.1396	0.1295	-0.0100
922	train	0.1241	0.1145	-0.0096
923	train	0.1172	0.1147	-0.0025
924	train	0.0713	0.0801	0.0087
925	train	0.0927	0.0966	0.0039
926	test	0.1040	0.1144	0.0105
927	train	0.0588	0.0771	0.0183
928	train	0.1085	0.1138	0.0053
929	train	0.0871	0.0889	0.0018
930	train	0.1114	0.1059	-0.0054
931	train	0.1053	0.1073	0.0020
932	train	0.1033	0.1058	0.0025
933	train	0.1257	0.1147	-0.0110
934	train	0.1265	0.1198	-0.0067
935	train	0.1240	0.1223	-0.0017
936	test	0.0712	0.0868	0.0156
937	train	0.1267	0.1174	-0.0093
938	train	0.1215	0.1144	-0.0071
939	train	0.0858	0.1004	0.0146
940	train	0.1148	0.1140	-0.0007
941	train	0.1139	0.1143	0.0004
942	train	0.0890	0.0841	-0.0049
943	train	0.0751	0.0763	0.0012
944	train	0.0795	0.0809	0.0015
945	train	0.0778	0.0811	0.0033
946	train	0.0847	0.0874	0.0027
947	train	0.0903	0.0924	0.0022
948	train	0.0749	0.0755	0.0006
949	train	0.0846	0.0909	0.0063
950	train	0.0870	0.0886	0.0016
951	train	0.1179	0.1093	-0.0087
952	test	0.1119	0.0953	-0.0166
953	train	0.1153	0.1141	-0.0012
954	train	0.1158	0.1167	0.0009
955	train	0.1164	0.1155	-0.0009
956	train	0.1021	0.1062	0.0041
957	test	0.1061	0.1063	0.0003
958	train	0.0952	0.0913	-0.0039
959	train	0.0855	0.0848	-0.0007
960	train	0.0872	0.0884	0.0012
961	test	0.0749	0.0807	0.0058
962	test	0.0553	0.0575	0.0022
963	train	0.1130	0.1118	-0.0013
964	train	0.1080	0.1090	0.0009
965	train	0.1064	0.1077	0.0013
966	train	0.1144	0.1138	-0.0006
967	train	0.0880	0.0858	-0.0022
968	train	0.1124	0.1117	-0.0006
969	test	0.1061	0.0972	-0.0089
970	train	0.0863	0.0823	-0.0040
971	train	0.0885	0.0908	0.0023
972	train	0.0609	0.0482	-0.0126
973	train	0.1164	0.1160	-0.0004
974	train	0.1139	0.1070	-0.0069
975	train	0.1122	0.1072	-0.0051
976	train	0.0583	0.0570	-0.0013
977	train	0.0800	0.0802	0.0002
978	train	0.1040	0.1067	0.0028
979	train	0.0482	0.0443	-0.0039
980	train	0.0963	0.0964	0.0001
981	train	0.0624	0.0633	0.0009
982	train	0.0879	0.0872	-0.0007
983	train	0.0977	0.0979	0.0003
984	test	0.0975	0.0964	-0.0012
985	test	0.1109	0.1007	-0.0102
986	train	0.1062	0.1005	-0.0057
987	train	0.1022	0.1017	-0.0005
988	train	0.0551	0.0603	0.0052
989	train	0.1388	0.1236	-0.0151
990	train	0.1329	0.1263	-0.0067
991	train	0.0947	0.1116	0.0168
992	train	0.1222	0.1228	0.0005
993	train	0.1164	0.1192	0.0027
994	test	0.0978	0.1057	0.0079
995	train	0.0804	0.0909	0.0105
996	train	0.0906	0.0945	0.0039
997	train	0.0888	0.0934	0.0045
998	train	0.0975	0.1013	0.0038
999	train	0.1014	0.1005	-0.0009
1000	train	0.0801	0.0920	0.0119
1001	test	0.0935	0.1133	0.0198
1002	train	0.0946	0.1080	0.0135
1003	train	0.1235	0.1203	-0.0032
1004	train	0.1285	0.1166	-0.0119
1005	train	0.1332	0.1308	-0.0024
1006	train	0.1342	0.1335	-0.0007
1007	train	0.1293	0.1325	0.0033
1008	test	0.1170	0.1129	-0.0041
1009	train	0.1202	0.1171	-0.0032
1010	train	0.1059	0.1089	0.0031
1011	train	0.0936	0.0978	0.0041
1012	train	0.0962	0.0998	0.0036
1013	train	0.0862	0.0964	0.0101
1014	train	0.0620	0.0745	0.0125
1015	train	0.1154	0.1143	-0.0011
1016	train	0.1143	0.1123	-0.0020
1017	train	0.1138	0.1104	-0.0034
1018	train	0.1222	0.1182	-0.0040
1019	train	0.0909	0.0935	0.0027
1020	train	0.1190	0.1137	-0.0053
1021	train	0.1207	0.1084	-0.0123
1022	train	0.0873	0.0897	0.0023
1023	train	0.1061	0.1085	0.0024
1024	train	0.0693	0.0714	0.0020
1025	train	0.1251	0.1212	-0.0039
1026	train	0.1339	0.1164	-0.0175
1027	train	0.1279	0.1167	-0.0112
1028	train	0.0673	0.0717	0.0045
1029	train	0.0931	0.0958	0.0026
1030	train	0.1040	0.1161	0.0121
1031	train	0.0542	0.0701	0.0159
1032	train	0.0998	0.0994	-0.0005
1033	train	0.0746	0.0855	0.0109
1034	train	0.1061	0.1048	-0.0014
1035	train	0.0970	0.0984	0.0013
1036	train	0.0954	0.0967	0.0013
1037	train	0.1140	0.1088	-0.0052
1038	train	0.1140	0.1136	-0.0004
1039	train	0.1108	0.1128	0.0020
1040	train	0.0586	0.0653	0.0067
1041	train	0.1351	0.1303	-0.0049
1042	train	0.1291	0.1277	-0.0015
1043	train	0.0945	0.1072	0.0127
1044	train	0.1181	0.1163	-0.0018
1045	test	0.1151	0.1177	0.0026
1046	train	0.0892	0.0897	0.0005
1047	train	0.0805	0.0814	0.0009
1048	train	0.0825	0.0840	0.0015
1049	train	0.0823	0.0886	0.0063
1050	train	0.0853	0.0888	0.0035
1051	train	0.0920	0.0942	0.0022
1052	train	0.0748	0.0764	0.0016
1053	train	0.0839	0.0987	0.0148
1054	train	0.0889	0.0931	0.0041
1055	train	0.1218	0.1231	0.0012
1056	train	0.1116	0.1048	-0.0068
1057	test	0.1144	0.1233	0.0089
1058	train	0.1149	0.1265	0.0116
1059	train	0.1154	0.1253	0.0099
1060	train	0.1061	0.1128	0.0067
1061	train	0.1036	0.1127	0.0091
1062	train	0.0953	0.0981	0.0028
1063	train	0.0871	0.0875	0.0004
1064	train	0.0901	0.0936	0.0035
1065	train	0.0803	0.0796	-0.0007
1066	train	0.0580	0.0579	-0.0001
1067	train	0.1108	0.1140	0.0032
1068	train	0.1078	0.1128	0.0050
1069	train	0.1124	0.1144	0.0020
1070	train	0.1195	0.1220	0.0025
1071	test	0.0924	0.0835	-0.0089
1072	train	0.1170	0.1183	0.0013
1073	test	0.1087	0.1069	-0.0018
1074	train	0.0867	0.0812	-0.0055
1075	train	0.0928	0.0943	0.0015
1076	train	0.0632	0.0562	-0.0070
1077	train	0.1215	0.1206	-0.0009
1078	test	0.1159	0.1166	0.0006
1079	test	0.1150	0.1170	0.0020
1080	train	0.0590	0.0542	-0.0048
1081	train	0.0805	0.0851	0.0046
1082	train	0.1038	0.1163	0.0125
1083	train	0.0491	0.0504	0.0013
1084	train	0.1015	0.0963	-0.0053
1085	test	0.0718	0.0696	-0.0022
1086	train	0.0957	0.0954	-0.0003
1087	train	0.0958	0.1002	0.0044
1088	train	0.0948	0.0971	0.0023
1089	train	0.1119	0.1135	0.0015
1090	train	0.1118	0.1060	-0.0058
1091	train	0.1091	0.1023	-0.0068
1092	train	0.0595	0.0524	-0.0071
1093	train	0.1252	0.1238	-0.0014
1094	test	0.1201	0.1222	0.0021
1095	train	0.0840	0.0982	0.0142
1096	train	0.1146	0.1124	-0.0022
1097	train	0.1150	0.1141	-0.0009
1098	train	0.0862	0.0813	-0.0049
1099	train	0.0750	0.0758	0.0008
1100	train	0.0801	0.0783	-0.0018
1101	test	0.0783	0.0817	0.0033
1102	train	0.0846	0.0832	-0.0013
1103	test	0.0904	0.0884	-0.0020
1104	train	0.0717	0.0699	-0.0018
1105	train	0.0803	0.0891	0.0088
1106	train	0.0857	0.0843	-0.0014
1107	train	0.1179	0.1152	-0.0027
1108	train	0.1088	0.0954	-0.0134
1109	train	0.1118	0.1151	0.0033
1110	train	0.1124	0.1193	0.0069
1111	train	0.1141	0.1179	0.0038
1112	test	0.1026	0.1062	0.0035
1113	train	0.1014	0.1054	0.0040
1114	test	0.0892	0.0903	0.0011
1115	train	0.0804	0.0801	-0.0003
1116	train	0.0843	0.0911	0.0068
1117	train	0.0747	0.0725	-0.0023
1118	train	0.0563	0.0491	-0.0072
1119	train	0.1098	0.1076	-0.0022
1120	train	0.1078	0.1055	-0.0023
1121	train	0.1045	0.1068	0.0022
1122	train	0.1140	0.1176	0.0036
1123	train	0.0901	0.0776	-0.0125
1124	train	0.1111	0.1114	0.0003
1125	train	0.1068	0.0981	-0.0086
1126	train	0.0866	0.0812	-0.0054
1127	train	0.0900	0.0877	-0.0022
1128	train	0.0618	0.0481	-0.0137
1129	train	0.1158	0.1172	0.0014
1130	train	0.1150	0.1098	-0.0052
1131	train	0.1133	0.1103	-0.0030
1132	train	0.0576	0.0494	-0.0082
1133	train	0.0799	0.0775	-0.0025
1134	train	0.1042	0.1095	0.0052
1135	test	0.0483	0.0410	-0.0074
1136	train	0.0974	0.0905	-0.0069
1137	train	0.0662	0.0624	-0.0037
1138	train	0.0920	0.0888	-0.0031
1139	test	0.0959	0.0910	-0.0050
1140	train	0.0952	0.0880	-0.0072
1141	train	0.1099	0.1035	-0.0065
1142	train	0.1065	0.1001	-0.0064
1143	train	0.1027	0.0971	-0.0057
1144	train	0.0537	0.0486	-0.0051
1145	train	0.1469	0.1277	-0.0193
1146	train	0.1406	0.1317	-0.0089
1147	train	0.0967	0.1112	0.0145
1148	train	0.1332	0.1280	-0.0052
1149	train	0.1261	0.1222	-0.0038
1150	train	0.1034	0.1030	-0.0004
1151	train	0.0858	0.0949	0.0091
1152	train	0.0963	0.0959	-0.0004
1153	train	0.0938	0.0951	0.0013
1154	train	0.1035	0.1032	-0.0003
1155	train	0.1079	0.1042	-0.0037
1156	train	0.0856	0.0923	0.0066
1157	train	0.0994	0.1165	0.0170
1158	train	0.1000	0.1129	0.0128
1159	train	0.1291	0.1228	-0.0063
1160	train	0.1342	0.1194	-0.0147
1161	train	0.1386	0.1323	-0.0064
1162	train	0.1396	0.1337	-0.0059
1163	train	0.1375	0.1330	-0.0046
1164	train	0.1223	0.1172	-0.0051
1165	train	0.1258	0.1190	-0.0068
1166	train	0.1116	0.1113	-0.0003
1167	test	0.0994	0.1051	0.0057
1168	train	0.1018	0.1006	-0.0012
1169	train	0.0922	0.1018	0.0096
1170	train	0.0680	0.0783	0.0103
1171	test	0.1222	0.1140	-0.0082
1172	train	0.1228	0.1160	-0.0068
1173	train	0.1180	0.1150	-0.0030
1174	train	0.1283	0.1197	-0.0086
1175	train	0.0935	0.0979	0.0044
1176	train	0.1244	0.1183	-0.0061
1177	train	0.1237	0.1124	-0.0113
1178	train	0.0971	0.0875	-0.0096
1179	train	0.1121	0.1130	0.0009
1180	train	0.0749	0.0742	-0.0006
1181	train	0.1339	0.1239	-0.0100
1182	train	0.1340	0.1207	-0.0133
1183	train	0.1290	0.1212	-0.0079
1184	train	0.0733	0.0761	0.0029
1185	train	0.0987	0.1037	0.0049
1186	train	0.1041	0.1207	0.0166
1187	test	0.0597	0.0740	0.0143
1188	train	0.1017	0.1062	0.0045
1189	test	0.0804	0.0901	0.0098
1190	train	0.1118	0.1084	-0.0034
1191	train	0.1052	0.1041	-0.0011
1192	train	0.1028	0.1031	0.0003
1193	train	0.1253	0.1083	-0.0171
1194	train	0.1218	0.1137	-0.0081
1195	train	0.1176	0.1155	-0.0021
1196	train	0.0634	0.0647	0.0014
1197	train	0.1383	0.1395	0.0012
1198	train	0.1332	0.1303	-0.0030
1199	train	0.1047	0.1193	0.0145
1200	train	0.1211	0.1222	0.0011
1201	train	0.1193	0.1247	0.0053
1202	train	0.0950	0.0975	0.0025
1203	train	0.0872	0.0927	0.0055
1204	train	0.0865	0.0906	0.0040
1205	train	0.0886	0.0923	0.0038
1206	train	0.0887	0.0947	0.0061
1207	train	0.0961	0.0968	0.0007
1208	train	0.0801	0.0870	0.0070
1209	test	0.0894	0.1042	0.0148
1210	test	0.0954	0.1009	0.0055
1211	train	0.1181	0.1182	0.0000
1212	train	0.1160	0.1074	-0.0086
1213	train	0.1180	0.1186	0.0006
1214	train	0.1183	0.1214	0.0031
1215	train	0.1187	0.1205	0.0018
1216	train	0.1108	0.1072	-0.0036
1217	test	0.1065	0.1080	0.0015
1218	train	0.1010	0.1023	0.0013
1219	train	0.0937	0.0960	0.0023
1220	train	0.0962	0.0986	0.0024
1221	train	0.0877	0.0905	0.0027
1222	train	0.0626	0.0753	0.0127
1223	train	0.1112	0.1138	0.0026
1224	train	0.1125	0.1108	-0.0017
1225	train	0.1177	0.1161	-0.0016
1226	train	0.1234	0.1195	-0.0039
1227	train	0.0989	0.0966	-0.0023
1228	train	0.1222	0.1187	-0.0036
1229	train	0.1104	0.1128	0.0024
1230	train	0.0895	0.0941	0.0047
1231	test	0.0990	0.1069	0.0079
1232	train	0.0672	0.0707	0.0035
1233	train	0.1251	0.1218	-0.0033
1234	train	0.1176	0.1100	-0.0076
1235	train	0.1135	0.1103	-0.0032
1236	train	0.0626	0.0719	0.0093
1237	train	0.0838	0.0887	0.0049
1238	train	0.1039	0.1098	0.0059
1239	train	0.0522	0.0686	0.0164
1240	train	0.1070	0.1056	-0.0014
1241	test	0.0778	0.0878	0.0100
1242	train	0.1012	0.1025	0.0013
1243	train	0.0991	0.1029	0.0038
1244	train	0.0978	0.1008	0.0030
1245	train	0.1156	0.1156	0.0000
1246	train	0.1170	0.1153	-0.0017
1247	train	0.1149	0.1142	-0.0008
1248	train	0.0668	0.0814	0.0146
1249	test	0.1305	0.1229	-0.0075
1250	train	0.1240	0.1229	-0.0011
1251	train	0.0866	0.1012	0.0146
1252	train	0.1159	0.1142	-0.0016
1253	test	0.1132	0.1149	0.0017
1254	train	0.0881	0.0881	0.0000
1255	train	0.0749	0.0798	0.0049
1256	train	0.0780	0.0819	0.0039
1257	train	0.0770	0.0851	0.0081
1258	train	0.0812	0.0878	0.0066
1259	train	0.0890	0.0915	0.0025
1260	train	0.0743	0.0765	0.0021
1261	train	0.0834	0.0956	0.0122
1262	train	0.0871	0.0908	0.0038
1263	train	0.1242	0.1187	-0.0056
1264	train	0.1115	0.1013	-0.0102
1265	train	0.1145	0.1185	0.0040
1266	train	0.1151	0.1220	0.0069
1267	train	0.1157	0.1209	0.0052
1268	train	0.1022	0.1077	0.0055
1269	test	0.1053	0.1077	0.0024
1270	test	0.0874	0.0958	0.0084
1271	train	0.0842	0.0851	0.0010
1272	test	0.0850	0.0926	0.0077
1273	train	0.0746	0.0782	0.0036
1274	train	0.0542	0.0565	0.0023
1275	train	0.1135	0.1135	-0.0001
1276	train	0.1071	0.1099	0.0028
1277	train	0.1071	0.1099	0.0028
1278	train	0.1078	0.1106	0.0028
1279	test	0.1158	0.1146	-0.0011
1280	train	0.0886	0.0829	-0.0057
1281	train	0.1134	0.1139	0.0005
1282	test	0.1067	0.1010	-0.0057
1283	train	0.0856	0.0811	-0.0044
1284	train	0.0868	0.0913	0.0045
1285	test	0.0602	0.0543	-0.0059
1286	train	0.0602	0.0543	-0.0059
1287	train	0.1182	0.1170	-0.0012
1288	train	0.1138	0.1122	-0.0016
1289	train	0.1141	0.1126	-0.0015
1290	train	0.0569	0.0550	-0.0018
1291	train	0.0790	0.0815	0.0025
1292	test	0.1037	0.1119	0.0082
1293	train	0.0475	0.0485	0.0010
1294	test	0.0966	0.0950	-0.0016
1295	train	0.0611	0.0662	0.0052
1296	train	0.0864	0.0905	0.0041
1297	train	0.0978	0.0993	0.0015
1298	train	0.0972	0.0969	-0.0004
1299	train	0.1117	0.1112	-0.0005
1300	train	0.1117	0.1112	-0.0005
1301	train	0.1076	0.1048	-0.0028
1302	train	0.1041	0.1004	-0.0037
1303	train	0.0550	0.0489	-0.0061
1304	train	0.1426	0.1334	-0.0092
1305	train	0.1357	0.1318	-0.0039
1306	train	0.0976	0.1114	0.0138
1307	train	0.1259	0.1200	-0.0058
1308	train	0.1234	0.1208	-0.0027
1309	train	0.0974	0.0962	-0.0012
1310	train	0.0854	0.0855	0.0000
1311	test	0.0901	0.0873	-0.0028
1312	train	0.0892	0.0917	0.0025
1313	train	0.0929	0.0917	-0.0012
1314	test	0.1004	0.0968	-0.0036
1315	test	0.0821	0.0820	-0.0002
1316	train	0.0917	0.1052	0.0135
1317	train	0.0970	0.0989	0.0019
1318	train	0.1273	0.1286	0.0013
1319	train	0.1200	0.1109	-0.0090
1320	train	0.1226	0.1283	0.0057
1321	train	0.1231	0.1310	0.0080
1322	train	0.1235	0.1301	0.0066
1323	test	0.1147	0.1156	0.0009
1324	train	0.1098	0.1152	0.0054
1325	train	0.1035	0.1035	-0.0001
1326	train	0.0950	0.0919	-0.0031
1327	train	0.0960	0.0963	0.0002
1328	train	0.0887	0.0837	-0.0050
1329	train	0.0645	0.0623	-0.0022
1330	train	0.1161	0.1175	0.0014
1331	train	0.1173	0.1177	0.0004
1332	train	0.1204	0.1196	-0.0008
1333	test	0.1292	0.1232	-0.0060
1334	train	0.0998	0.0867	-0.0131
1335	train	0.1261	0.1231	-0.0030
1336	train	0.1123	0.1112	-0.0010
1337	train	0.0920	0.0846	-0.0074
1338	train	0.0974	0.0981	0.0006
1339	test	0.0695	0.0596	-0.0099
1340	train	0.1292	0.1229	-0.0062
1341	train	0.1205	0.1211	0.0006
1342	train	0.1165	0.1215	0.0050
1343	train	0.0646	0.0573	-0.0073
1344	train	0.0867	0.0884	0.0016
1345	train	0.1043	0.1208	0.0165
1346	train	0.0536	0.0546	0.0010
1347	train	0.1089	0.1004	-0.0086
1348	train	0.0732	0.0730	-0.0002
1349	train	0.0986	0.0985	-0.0001
1350	test	0.1015	0.1057	0.0042
1351	train	0.1001	0.1031	0.0030
1352	train	0.1190	0.1194	0.0004
1353	train	0.1182	0.1104	-0.0077
1354	train	0.1148	0.1061	-0.0087
1355	train	0.0643	0.0535	-0.0108
1356	train	0.1484	0.1310	-0.0174
1357	train	0.1423	0.1368	-0.0055
1358	train	0.0991	0.1141	0.0150
1359	train	0.1343	0.1314	-0.0028
1360	train	0.1272	0.1253	-0.0018
1361	train	0.1051	0.1030	-0.0020
1362	train	0.0872	0.0869	-0.0003
1363	train	0.0977	0.0939	-0.0037
1364	train	0.0955	0.0940	-0.0015
1365	train	0.1044	0.1028	-0.0016
1366	train	0.1093	0.1028	-0.0065
1367	train	0.0874	0.0893	0.0019
1368	train	0.1008	0.1133	0.0125
1369	train	0.1020	0.1069	0.0049
1370	train	0.1292	0.1251	-0.0041
1371	train	0.1357	0.1177	-0.0179
1372	train	0.1404	0.1355	-0.0049
1373	train	0.1413	0.1394	-0.0018
1374	train	0.1387	0.1380	-0.0007
1375	train	0.1238	0.1197	-0.0041
1376	train	0.1272	0.1213	-0.0059
1377	train	0.1134	0.1083	-0.0051
1378	train	0.1013	0.0962	-0.0051
1379	train	0.1031	0.0991	-0.0040
1380	train	0.0940	0.0910	-0.0030
1381	train	0.0690	0.0679	-0.0012
1382	train	0.1218	0.1206	-0.0012
1383	train	0.1242	0.1190	-0.0052
1384	test	0.1205	0.1168	-0.0037
1385	train	0.1298	0.1260	-0.0038
1386	train	0.0964	0.0875	-0.0089
1387	train	0.1266	0.1206	-0.0060
1388	train	0.1237	0.1135	-0.0102
1389	train	0.0970	0.0855	-0.0115
1390	train	0.1140	0.1086	-0.0054
1391	train	0.0764	0.0628	-0.0136
1392	train	0.1351	0.1278	-0.0073
1393	train	0.1340	0.1214	-0.0126
1394	train	0.1292	0.1219	-0.0073
1395	train	0.0745	0.0630	-0.0115
1396	train	0.1000	0.0947	-0.0054
1397	train	0.1040	0.1210	0.0170
1398	train	0.0612	0.0613	0.0001
1399	train	0.1053	0.0993	-0.0061
1400	train	0.0818	0.0814	-0.0004
1401	train	0.1131	0.1065	-0.0066
1402	train	0.1050	0.1034	-0.0016
1403	train	0.1028	0.1009	-0.0020
1404	train	0.1255	0.1168	-0.0087
1405	train	0.1237	0.1193	-0.0044
1406	train	0.1196	0.1173	-0.0023
1407	train	0.0651	0.0528	-0.0123
1408	train	0.1296	0.1194	-0.0102
1409	train	0.1232	0.1191	-0.0041
1410	train	0.0867	0.1010	0.0143
1411	train	0.1158	0.1122	-0.0036
1412	train	0.1141	0.1135	-0.0006
1413	train	0.0890	0.0878	-0.0012
1414	test	0.0753	0.0811	0.0057
1415	train	0.0788	0.0818	0.0030
1416	train	0.0778	0.0827	0.0049
1417	test	0.0835	0.0879	0.0044
1418	train	0.0896	0.0887	-0.0008
1419	train	0.0749	0.0785	0.0036
1420	train	0.0842	0.0939	0.0097
1421	train	0.0876	0.0906	0.0030
1422	train	0.1229	0.1136	-0.0093
1423	train	0.1118	0.0982	-0.0136
1424	train	0.1150	0.1129	-0.0021
1425	train	0.1156	0.1163	0.0007
1426	train	0.1161	0.1152	-0.0009
1427	train	0.1024	0.1015	-0.0009
1428	train	0.1058	0.1041	-0.0017
1429	train	0.0946	0.0944	-0.0001
1430	train	0.0851	0.0851	0.0000
1431	train	0.0860	0.0911	0.0052
1432	train	0.0789	0.0805	0.0016
1433	train	0.0546	0.0608	0.0061
1434	train	0.1135	0.1100	-0.0035
1435	train	0.1078	0.1046	-0.0033
1436	train	0.1071	0.1050	-0.0020
1437	train	0.1150	0.1136	-0.0015
1438	train	0.0881	0.0843	-0.0038
1439	test	0.1130	0.1073	-0.0057
1440	train	0.1064	0.0999	-0.0065
1441	train	0.0863	0.0855	-0.0008
1442	train	0.0875	0.0912	0.0037
1443	train	0.0607	0.0569	-0.0038
1444	test	0.1178	0.1137	-0.0041
1445	test	0.1139	0.1052	-0.0088
1446	train	0.1138	0.1057	-0.0081
1447	train	0.0573	0.0587	0.0014
1448	train	0.0794	0.0794	0.0000
1449	train	0.1039	0.1052	0.0012
1450	train	0.0478	0.0522	0.0044
1451	train	0.0966	0.0935	-0.0031
1452	train	0.0615	0.0666	0.0051
1453	train	0.0868	0.0866	-0.0002
1454	test	0.0986	0.0986	0.0001
1455	train	0.0981	0.0965	-0.0017
1456	train	0.1121	0.1085	-0.0036
1457	train	0.1078	0.1047	-0.0031
1458	train	0.1042	0.1010	-0.0033
1459	train	0.0556	0.0592	0.0035
1460	train	0.1367	0.1283	-0.0083
1461	train	0.1334	0.1279	-0.0055
1462	train	0.1052	0.1166	0.0114
1463	test	0.1217	0.1183	-0.0035
1464	train	0.1225	0.1199	-0.0025
1465	train	0.0976	0.0975	-0.0002
1466	train	0.0894	0.0926	0.0032
1467	train	0.0911	0.0922	0.0010
1468	train	0.0912	0.0935	0.0023
1469	train	0.0914	0.0945	0.0031
1470	train	0.0987	0.1000	0.0013
1471	train	0.0822	0.0872	0.0051
1472	train	0.0921	0.1044	0.0123
1473	train	0.0975	0.1021	0.0046
1474	test	0.0693	0.1154	0.0462
1475	train	0.1180	0.1078	-0.0102
1476	train	0.1198	0.1211	0.0013
1477	test	0.1201	0.1218	0.0017
1478	train	0.1203	0.1214	0.0010
1479	train	0.1129	0.1140	0.0011
1480	train	0.1084	0.1134	0.0050
1481	train	0.1044	0.1038	-0.0005
1482	train	0.0963	0.0997	0.0034
1483	train	0.0992	0.0980	-0.0012
1484	train	0.0903	0.0947	0.0044
1485	train	0.0641	0.0739	0.0098
1486	train	0.1102	0.1145	0.0043
1487	train	0.1160	0.1166	0.0006
1488	train	0.1197	0.1184	-0.0012
1489	train	0.1248	0.1195	-0.0054
1490	train	0.1011	0.0999	-0.0012
1491	train	0.1242	0.1217	-0.0026
1492	train	0.1109	0.1112	0.0003
1493	train	0.0915	0.0911	-0.0004
1494	train	0.1008	0.1038	0.0030
1495	train	0.0687	0.0669	-0.0017
1496	train	0.1258	0.1204	-0.0054
1497	train	0.1182	0.1137	-0.0045
1498	train	0.1084	0.1139	0.0055
1499	train	0.0640	0.0634	-0.0006
1500	train	0.0857	0.0935	0.0078
1501	train	0.1039	0.1136	0.0097
1502	train	0.0533	0.0644	0.0111
1503	train	0.1095	0.1095	0.0001
1504	train	0.0796	0.0804	0.0008
1505	test	0.1034	0.0995	-0.0039
1506	train	0.1010	0.1080	0.0070
1507	train	0.0995	0.1066	0.0072
1508	train	0.1172	0.1109	-0.0062
1509	train	0.1187	0.1106	-0.0080
1510	test	0.1169	0.1111	-0.0058
1511	train	0.0703	0.0733	0.0030
1512	train	0.1411	0.1324	-0.0087
1513	train	0.1343	0.1298	-0.0044
1514	train	0.0967	0.1166	0.0199
1515	test	0.1261	0.1197	-0.0064
1516	train	0.1246	0.1213	-0.0033
1517	train	0.0989	0.0940	-0.0049
1518	test	0.0855	0.0870	0.0015
1519	test	0.0897	0.0880	-0.0018
1520	train	0.0893	0.0896	0.0003
1521	train	0.0939	0.0926	-0.0014
1522	train	0.1006	0.0965	-0.0041
1523	train	0.0834	0.0824	-0.0011
1524	train	0.0934	0.1015	0.0081
1525	test	0.0976	0.0987	0.0011
1526	train	0.1261	0.1197	-0.0063
1527	test	0.1211	0.1052	-0.0158
1528	train	0.1238	0.1213	-0.0026
1529	train	0.1243	0.1230	-0.0013
1530	test	0.1247	0.1219	-0.0028
1531	train	0.1137	0.1128	-0.0009
1532	train	0.1106	0.1118	0.0012
1533	train	0.1052	0.1003	-0.0050
1534	train	0.0960	0.0961	0.0001
1535	train	0.0967	0.0957	-0.0009
1536	train	0.0893	0.0873	-0.0020
1537	train	0.0644	0.0661	0.0017
1538	train	0.1162	0.1165	0.0003
1539	train	0.1182	0.1172	-0.0010
1540	train	0.1183	0.1180	-0.0004
1541	test	0.1281	0.1196	-0.0085
1542	train	0.1020	0.0940	-0.0081
1543	train	0.1253	0.1213	-0.0039
1544	train	0.1123	0.1126	0.0003
1545	train	0.0925	0.0864	-0.0061
1546	train	0.0966	0.1001	0.0035
1547	train	0.0705	0.0586	-0.0119
1548	train	0.1286	0.1228	-0.0058
1549	train	0.1211	0.1138	-0.0072
1550	test	0.1165	0.1142	-0.0022
1551	train	0.0656	0.0650	-0.0006
1552	train	0.0874	0.0886	0.0012
1553	train	0.1042	0.1138	0.0096
1554	train	0.0545	0.0556	0.0010
1555	train	0.1089	0.1061	-0.0028
1556	train	0.0729	0.0728	-0.0002
1557	train	0.0984	0.0947	-0.0036
1558	train	0.1025	0.1043	0.0018
1559	train	0.1008	0.1030	0.0022
1560	train	0.1198	0.1099	-0.0099
1561	train	0.1178	0.1074	-0.0103
1562	train	0.1142	0.1100	-0.0042
1563	train	0.0634	0.0636	0.0002
1564	train	0.1354	0.1222	-0.0132
1565	test	0.1296	0.1204	-0.0092
1566	train	0.0908	0.1075	0.0167
1567	train	0.1237	0.1170	-0.0066
1568	train	0.1233	0.1172	-0.0061
1569	train	0.0959	0.0903	-0.0056
1570	test	0.0824	0.0841	0.0017
1571	train	0.0880	0.0873	-0.0007
1572	train	0.0858	0.0876	0.0017
1573	train	0.0945	0.0918	-0.0027
1574	train	0.0998	0.0968	-0.0030
1575	train	0.0824	0.0812	-0.0012
1576	train	0.0926	0.0971	0.0046
1577	train	0.0921	0.0946	0.0025
1578	train	0.1082	0.1132	0.0050
1579	train	0.1205	0.1010	-0.0196
1580	test	0.1240	0.1173	-0.0066
1581	train	0.1245	0.1196	-0.0049
1582	train	0.1251	0.1186	-0.0065
1583	train	0.1099	0.1104	0.0005
1584	train	0.1113	0.1094	-0.0019
1585	test	0.1038	0.0964	-0.0075
1586	train	0.0934	0.0914	-0.0019
1587	train	0.0966	0.0937	-0.0029
1588	train	0.0844	0.0860	0.0016
1589	train	0.0637	0.0656	0.0019
1590	train	0.1164	0.1150	-0.0014
1591	train	0.1170	0.1131	-0.0039
1592	train	0.1120	0.1126	0.0005
1593	train	0.1217	0.1180	-0.0037
1594	train	0.0970	0.0901	-0.0069
1595	train	0.1189	0.1162	-0.0027
1596	train	0.1123	0.1044	-0.0079
1597	train	0.0933	0.0864	-0.0070
1598	train	0.0967	0.0960	-0.0008
1599	train	0.0695	0.0581	-0.0114
1600	train	0.1246	0.1187	-0.0059
1601	train	0.1212	0.1106	-0.0105
1602	test	0.1162	0.1108	-0.0054
1603	train	0.0664	0.0642	-0.0021
1604	train	0.0881	0.0870	-0.0011
1605	train	0.1044	0.1104	0.0060
1606	test	0.0550	0.0549	-0.0001
1607	test	0.1047	0.1011	-0.0036
1608	train	0.0718	0.0690	-0.0029
1609	train	0.0989	0.0928	-0.0061
1610	train	0.1029	0.1018	-0.0011
1611	train	0.1012	0.1004	-0.0008
1612	train	0.1189	0.1064	-0.0125
1613	train	0.1141	0.1053	-0.0088
1614	train	0.1099	0.1062	-0.0037
1615	train	0.0612	0.0700	0.0087
1616	test	0.1575	0.1308	-0.0268
1617	train	0.1504	0.1327	-0.0177
1618	train	0.1134	0.1217	0.0083
1619	train	0.1338	0.1335	-0.0002
1620	train	0.1293	0.1289	-0.0004
1621	train	0.1174	0.1204	0.0030
1622	train	0.1002	0.1002	0.0001
1623	train	0.1105	0.1054	-0.0051
1624	train	0.1088	0.1076	-0.0012
1625	train	0.1166	0.1113	-0.0053
1626	train	0.1165	0.1132	-0.0033
1627	train	0.0998	0.1013	0.0015
1628	train	0.1128	0.1190	0.0062
1629	train	0.1149	0.1149	0.0000
1630	train	0.1286	0.1382	0.0096
1631	train	0.1478	0.1227	-0.0251
1632	train	0.1523	0.1511	-0.0012
1633	train	0.1533	0.1532	-0.0001
1634	train	0.1433	0.1524	0.0090
1635	train	0.1369	0.1313	-0.0056
1636	train	0.1362	0.1320	-0.0042
1637	test	0.1249	0.1228	-0.0021
1638	train	0.1131	0.1093	-0.0038
1639	train	0.1151	0.1076	-0.0075
1640	train	0.1063	0.1059	-0.0004
1641	train	0.0804	0.0831	0.0027
1642	test	0.1219	0.1253	0.0034
1643	train	0.1295	0.1282	-0.0013
1644	test	0.1298	0.1268	-0.0030
1645	test	0.1373	0.1310	-0.0063
1646	train	0.1060	0.0985	-0.0075
1647	train	0.1343	0.1304	-0.0039
1648	train	0.1239	0.1235	-0.0004
1649	train	0.0971	0.0943	-0.0028
1650	train	0.1256	0.1207	-0.0048
1651	train	0.0891	0.0800	-0.0091
1652	test	0.1379	0.1287	-0.0092
1653	test	0.1340	0.1333	-0.0007
1654	train	0.1292	0.1337	0.0045
1655	train	0.0861	0.0764	-0.0097
1656	test	0.1125	0.1092	-0.0034
1657	train	0.1041	0.1330	0.0290
1658	train	0.0736	0.0799	0.0063
1659	train	0.1145	0.1094	-0.0051
1660	train	0.0940	0.0965	0.0025
1661	train	0.1251	0.1193	-0.0058
1662	train	0.1051	0.1102	0.0052
1663	train	0.1028	0.1082	0.0054
1664	train	0.1249	0.1241	-0.0008
1665	train	0.1273	0.1241	-0.0032
1666	train	0.1253	0.1230	-0.0023
1667	train	0.0776	0.0653	-0.0124
1668	train	0.1545	0.1419	-0.0126
1669	train	0.1490	0.1457	-0.0034
1670	train	0.1089	0.1317	0.0228
1671	train	0.1368	0.1374	0.0006
1672	train	0.1353	0.1319	-0.0034
1673	train	0.1169	0.1246	0.0077
1674	train	0.0989	0.1069	0.0080
1675	train	0.1095	0.1107	0.0012
1676	train	0.1073	0.1138	0.0065
1677	train	0.1164	0.1145	-0.0020
1678	train	0.1204	0.1177	-0.0027
1679	train	0.0999	0.1071	0.0072
1680	train	0.1127	0.1340	0.0213
1681	train	0.1136	0.1262	0.0126
1682	train	0.1226	0.1397	0.0171
1683	train	0.1472	0.1371	-0.0101
1684	test	0.1521	0.1495	-0.0025
1685	train	0.1531	0.1509	-0.0022
1686	test	0.1479	0.1502	0.0024
1687	train	0.1356	0.1345	-0.0011
1688	train	0.1363	0.1330	-0.0032
1689	train	0.1252	0.1270	0.0018
1690	train	0.1130	0.1153	0.0023
1691	train	0.1150	0.1111	-0.0039
1692	train	0.1059	0.1101	0.0041
1693	train	0.0811	0.0923	0.0112
1694	train	0.1231	0.1284	0.0053
1695	train	0.1366	0.1339	-0.0027
1696	train	0.1298	0.1330	0.0032
1697	train	0.1385	0.1354	-0.0032
1698	train	0.1055	0.1044	-0.0011
1699	train	0.1368	0.1355	-0.0013
1700	train	0.1235	0.1285	0.0049
1701	train	0.0999	0.0992	-0.0007
1702	test	0.1257	0.1213	-0.0044
1703	train	0.0882	0.0901	0.0020
1704	train	0.1405	0.1337	-0.0068
1705	train	0.1338	0.1364	0.0027
1706	train	0.1271	0.1368	0.0097
1707	train	0.0865	0.0843	-0.0022
1708	train	0.1119	0.1155	0.0036
1709	train	0.1045	0.1363	0.0318
1710	train	0.0731	0.0905	0.0174
1711	train	0.1139	0.1149	0.0010
1712	train	0.0935	0.1034	0.0098
1713	train	0.1248	0.1229	-0.0019
1714	train	0.1086	0.1153	0.0068
1715	train	0.1064	0.1136	0.0071
1716	train	0.1288	0.1284	-0.0005
1717	train	0.1316	0.1288	-0.0028
1718	train	0.1292	0.1284	-0.0008
1719	train	0.0777	0.0761	-0.0015
1720	train	0.1494	0.1363	-0.0131
1721	train	0.1440	0.1412	-0.0028
1722	train	0.1041	0.1223	0.0182
1723	train	0.1348	0.1338	-0.0011
1724	train	0.1317	0.1293	-0.0024
1725	train	0.1114	0.1197	0.0083
1726	train	0.0935	0.1015	0.0080
1727	train	0.1044	0.1057	0.0013
1728	train	0.1021	0.1077	0.0056
1729	train	0.1110	0.1108	-0.0002
1730	train	0.1154	0.1128	-0.0025
1731	train	0.0945	0.1023	0.0078
1732	test	0.1074	0.1307	0.0233
1733	train	0.1083	0.1225	0.0142
1734	train	0.1221	0.1360	0.0138
1735	train	0.1417	0.1329	-0.0087
1736	train	0.1467	0.1472	0.0005
1737	train	0.1477	0.1489	0.0012
1738	train	0.1438	0.1483	0.0045
1739	train	0.1304	0.1289	-0.0016
1740	train	0.1338	0.1297	-0.0041
1741	train	0.1199	0.1226	0.0027
1742	train	0.1078	0.1099	0.0021
1743	train	0.1096	0.1076	-0.0021
1744	train	0.1005	0.1069	0.0064
1745	train	0.0761	0.0872	0.0112
1746	train	0.1220	0.1249	0.0029
1747	train	0.1310	0.1274	-0.0036
1748	train	0.1250	0.1270	0.0020
1749	train	0.1337	0.1312	-0.0026
1750	train	0.1014	0.1002	-0.0012
1751	train	0.1315	0.1302	-0.0012
1752	train	0.1237	0.1238	0.0001
1753	train	0.0993	0.0960	-0.0032
1754	train	0.1204	0.1209	0.0005
1755	train	0.0830	0.0837	0.0007
1756	test	0.1386	0.1282	-0.0105
1757	train	0.1338	0.1310	-0.0028
1758	train	0.1264	0.1314	0.0050
1759	train	0.0813	0.0802	-0.0012
1760	train	0.1067	0.1098	0.0031
1761	train	0.1043	0.1308	0.0265
1762	train	0.0679	0.0838	0.0159
1763	train	0.1094	0.1103	0.0008
1764	train	0.0883	0.0989	0.0106
1765	train	0.1194	0.1191	-0.0003
1766	train	0.1069	0.1101	0.0032
1767	train	0.1051	0.1081	0.0029
1768	test	0.1269	0.1223	-0.0046
1769	train	0.1281	0.1241	-0.0040
1770	train	0.1242	0.1234	-0.0008
1771	train	0.0723	0.0714	-0.0009
1772	train	0.1511	0.1433	-0.0078
1773	train	0.1439	0.1392	-0.0047
1774	train	0.1121	0.1279	0.0158
1775	train	0.1262	0.1269	0.0007
1776	train	0.1220	0.1244	0.0024
1777	train	0.0979	0.1001	0.0022
1778	train	0.0916	0.0784	-0.0132
1779	train	0.0914	0.0901	-0.0013
1780	train	0.0928	0.0919	-0.0008
1781	train	0.0904	0.0924	0.0020
1782	train	0.0985	0.0992	0.0007
1783	train	0.0822	0.0809	-0.0013
1784	train	0.0914	0.1088	0.0174
1785	train	0.0992	0.1052	0.0061
1786	train	0.1307	0.1271	-0.0036
1787	train	0.1192	0.1131	-0.0062
1788	train	0.1215	0.1280	0.0065
1789	train	0.1218	0.1293	0.0075
1790	train	0.1222	0.1286	0.0064
1791	train	0.1151	0.1177	0.0026
1792	train	0.1082	0.1126	0.0043
1793	train	0.1031	0.1053	0.0021
1794	train	0.0968	0.1011	0.0043
1795	train	0.0998	0.0987	-0.0011
1796	train	0.0911	0.0921	0.0010
1797	train	0.0642	0.0639	-0.0003
1798	train	0.1136	0.1213	0.0077
1799	train	0.1150	0.1222	0.0072
1800	train	0.1240	0.1247	0.0007
1801	train	0.1299	0.1301	0.0001
1802	train	0.1013	0.0979	-0.0035
1803	train	0.1282	0.1288	0.0006
1804	train	0.1123	0.1223	0.0100
1805	train	0.0911	0.0870	-0.0041
1806	train	0.1008	0.1073	0.0065
1807	train	0.0689	0.0564	-0.0124
1808	train	0.1317	0.1302	-0.0014
1809	train	0.1202	0.1184	-0.0017
1810	train	0.1176	0.1187	0.0010
1811	train	0.0633	0.0621	-0.0012
1812	train	0.0853	0.0900	0.0048
1813	test	0.1029	0.1182	0.0153
1814	train	0.0527	0.0534	0.0007
1815	train	0.1101	0.1112	0.0011
1816	train	0.0819	0.0740	-0.0080
1817	train	0.1052	0.0984	-0.0069
1818	train	0.1003	0.1047	0.0044
1819	train	0.0984	0.1035	0.0051
1820	train	0.1190	0.1139	-0.0051
1821	train	0.1222	0.1113	-0.0109
1822	train	0.1210	0.1146	-0.0063
1823	train	0.0728	0.0497	-0.0231
1824	train	0.1328	0.1192	-0.0136
1825	train	0.1291	0.1225	-0.0066
1826	test	0.1093	0.1109	0.0015
1827	train	0.1175	0.1198	0.0023
1828	train	0.1232	0.1207	-0.0025
1829	train	0.1001	0.0997	-0.0004
1830	train	0.0925	0.0925	0.0000
1831	train	0.0880	0.0897	0.0017
1832	train	0.0882	0.0894	0.0012
1833	train	0.0904	0.0948	0.0044
1834	train	0.0985	0.0948	-0.0037
1835	train	0.0846	0.0879	0.0034
1836	train	0.0955	0.1044	0.0089
1837	test	0.0987	0.1022	0.0035
1838	train	0.1098	0.1118	0.0019
1839	train	0.1163	0.1067	-0.0096
1840	test	0.1181	0.1146	-0.0036
1841	train	0.1186	0.1167	-0.0019
1842	train	0.1189	0.1162	-0.0027
1843	train	0.1102	0.1030	-0.0072
1844	train	0.1071	0.1050	-0.0021
1845	train	0.1067	0.1040	-0.0027
1846	train	0.1003	0.0964	-0.0039
1847	train	0.1024	0.1011	-0.0013
1848	test	0.0953	0.0977	0.0024
1849	train	0.0664	0.0752	0.0089
1850	train	0.1088	0.1114	0.0027
1851	test	0.1188	0.1095	-0.0093
1852	train	0.1165	0.1157	-0.0008
1853	train	0.1207	0.1151	-0.0055
1854	train	0.1048	0.1028	-0.0020
1855	train	0.1210	0.1180	-0.0031
1856	train	0.0997	0.1035	0.0038
1857	train	0.0900	0.0976	0.0076
1858	train	0.1205	0.1071	-0.0133
1859	train	0.0698	0.0706	0.0008
1860	train	0.1212	0.1184	-0.0027
1861	train	0.1124	0.1019	-0.0104
1862	train	0.1078	0.1022	-0.0056
1863	train	0.0657	0.0730	0.0073
1864	train	0.0868	0.0878	0.0010
1865	test	0.1022	0.1017	-0.0006
1866	train	0.0552	0.0695	0.0143
1867	train	0.1116	0.1096	-0.0019
1868	train	0.0833	0.0853	0.0020
1869	train	0.1050	0.0993	-0.0056
1870	train	0.1007	0.1030	0.0024
1871	train	0.0997	0.1009	0.0011
1872	train	0.1145	0.1105	-0.0040
1873	train	0.1148	0.1094	-0.0054
1874	train	0.1133	0.1101	-0.0031
1875	train	0.0734	0.0668	-0.0066
1876	train	0.1778	0.1506	-0.0271
1877	train	0.1680	0.1471	-0.0208
1878	train	0.1321	0.1315	-0.0005
1879	train	0.1411	0.1313	-0.0098
1880	train	0.1348	0.1256	-0.0092
1881	train	0.1111	0.1107	-0.0004
1882	train	0.1058	0.0964	-0.0093
1883	train	0.1062	0.0925	-0.0137
1884	train	0.1079	0.0937	-0.0142
1885	train	0.1040	0.0959	-0.0081
1886	test	0.1133	0.1005	-0.0128
1887	train	0.0926	0.0881	-0.0045
1888	train	0.1041	0.1100	0.0059
1889	train	0.1128	0.1163	0.0035
1890	train	0.1400	0.1342	-0.0058
1891	train	0.1334	0.1242	-0.0092
1892	train	0.1354	0.1380	0.0026
1893	train	0.1357	0.1308	-0.0049
1894	train	0.1361	0.1388	0.0027
1895	train	0.1308	0.1205	-0.0103
1896	test	0.1176	0.1147	-0.0029
1897	train	0.1186	0.1150	-0.0036
1898	train	0.1131	0.0993	-0.0138
1899	test	0.1154	0.1006	-0.0148
1900	train	0.1075	0.1017	-0.0057
1901	test	0.0763	0.0660	-0.0103
1902	train	0.1249	0.1250	0.0001
1903	train	0.1320	0.1268	-0.0052
1904	train	0.1415	0.1311	-0.0103
1905	train	0.1476	0.1328	-0.0148
1906	train	0.1177	0.1051	-0.0126
1907	train	0.1456	0.1350	-0.0105
1908	train	0.1161	0.1209	0.0048
1909	train	0.0979	0.0924	-0.0054
1910	train	0.1228	0.1094	-0.0134
1911	train	0.0794	0.0652	-0.0142
1912	test	0.1453	0.1290	-0.0163
1913	train	0.1272	0.1238	-0.0034
1914	train	0.1218	0.1243	0.0026
1915	train	0.0735	0.0632	-0.0103
1916	train	0.0953	0.0928	-0.0025
1917	train	0.1050	0.1236	0.0186
1918	train	0.0603	0.0619	0.0015
1919	train	0.1263	0.1076	-0.0186
1920	train	0.0983	0.0861	-0.0122
1921	train	0.1218	0.1095	-0.0123
1922	train	0.1084	0.1059	-0.0024
1923	train	0.1058	0.1036	-0.0023
1924	train	0.1305	0.1201	-0.0104
1925	train	0.1349	0.1228	-0.0121
1926	train	0.1352	0.1229	-0.0123
1927	train	0.0950	0.0459	-0.0491
1928	train	0.1436	0.1345	-0.0091
1929	train	0.1377	0.1334	-0.0044
1930	train	0.1026	0.1220	0.0194
1931	train	0.1278	0.1234	-0.0044
1932	train	0.1276	0.1234	-0.0042
1933	train	0.1017	0.1036	0.0019
1934	train	0.0891	0.0940	0.0049
1935	test	0.0923	0.0935	0.0012
1936	train	0.0917	0.0946	0.0029
1937	test	0.0961	0.0959	-0.0001
1938	train	0.1028	0.1017	-0.0012
1939	train	0.0871	0.0896	0.0025
1940	test	0.0964	0.1116	0.0152
1941	train	0.1011	0.1086	0.0075
1942	train	0.1197	0.1228	0.0032
1943	train	0.1241	0.1146	-0.0094
1944	train	0.1266	0.1270	0.0004
1945	train	0.1270	0.1280	0.0010
1946	train	0.1275	0.1276	0.0001
1947	train	0.1163	0.1149	-0.0014
1948	train	0.1140	0.1151	0.0011
1949	train	0.1072	0.1081	0.0009
1950	train	0.0987	0.1037	0.0051
1951	train	0.0994	0.1010	0.0016
1952	train	0.0925	0.0987	0.0062
1953	train	0.0657	0.0747	0.0090
1954	train	0.1176	0.1188	0.0012
1955	train	0.1223	0.1204	-0.0019
1956	train	0.1218	0.1217	-0.0002
1957	train	0.1287	0.1233	-0.0054
1958	train	0.1018	0.1012	-0.0006
1959	train	0.1273	0.1246	-0.0028
1960	train	0.1127	0.1164	0.0038
1961	train	0.0965	0.0929	-0.0036
1962	train	0.1028	0.1081	0.0053
1963	train	0.0715	0.0678	-0.0037
1964	train	0.1314	0.1246	-0.0068
1965	test	0.1192	0.1144	-0.0047
1966	train	0.1134	0.1146	0.0012
1967	train	0.0668	0.0704	0.0036
1968	train	0.0898	0.0941	0.0043
1969	train	0.1051	0.1143	0.0091
1970	train	0.0558	0.0657	0.0099
1971	train	0.1096	0.1117	0.0021
1972	train	0.0754	0.0802	0.0049
1973	train	0.1005	0.0993	-0.0012
1974	train	0.1065	0.1116	0.0052
1975	test	0.1051	0.1105	0.0054
1976	train	0.1234	0.1168	-0.0066
1977	train	0.1219	0.1146	-0.0073
1978	test	0.1189	0.1156	-0.0033
1979	train	0.0720	0.0659	-0.0061
1980	train	0.1091	0.1136	0.0045
1981	train	0.1545	0.1399	-0.0147
1982	train	0.1506	0.1407	-0.0098
1983	test	0.1311	0.1261	-0.0050
1984	train	0.1306	0.1320	0.0014
1985	train	0.1381	0.1313	-0.0068
1986	train	0.1154	0.1157	0.0002
1987	test	0.1085	0.1046	-0.0040
1988	test	0.1049	0.1014	-0.0035
1989	train	0.1056	0.1031	-0.0025
1990	train	0.1052	0.1046	-0.0007
1991	train	0.1143	0.1066	-0.0077
1992	train	0.0971	0.0999	0.0028
1993	train	0.1101	0.1213	0.0113
1994	train	0.1148	0.1175	0.0027
1995	train	0.1116	0.1246	0.0130
1996	train	0.1309	0.1227	-0.0082
1997	train	0.1324	0.1286	-0.0038
1998	train	0.1326	0.1295	-0.0032
1999	train	0.1328	0.1294	-0.0034
2000	train	0.1270	0.1152	-0.0118
2001	test	0.1167	0.1140	-0.0026
2002	train	0.1235	0.1187	-0.0048
2003	train	0.1186	0.1106	-0.0079
2004	train	0.1195	0.1091	-0.0103
2005	test	0.1137	0.1103	-0.0033
2006	train	0.0802	0.0897	0.0095
2007	train	0.1171	0.1222	0.0051
2008	train	0.1381	0.1273	-0.0108
2009	train	0.1346	0.1325	-0.0021
2010	train	0.1381	0.1262	-0.0119
2011	train	0.1204	0.1157	-0.0047
2012	train	0.1395	0.1339	-0.0056
2013	train	0.1024	0.1198	0.0174
2014	train	0.0976	0.1061	0.0085
2015	test	0.1408	0.1173	-0.0235
2016	train	0.0814	0.0854	0.0040
2017	train	0.1319	0.1280	-0.0039
2018	train	0.1154	0.1134	-0.0020
2019	train	0.0768	0.0845	0.0076
2020	train	0.0975	0.1008	0.0034
2021	train	0.1031	0.1132	0.0101
2022	train	0.0635	0.0860	0.0225
2023	train	0.1268	0.1232	-0.0036
2024	train	0.0993	0.0998	0.0005
2025	train	0.1213	0.1119	-0.0094
2026	train	0.1102	0.1139	0.0036
2027	train	0.1088	0.1122	0.0034
2028	train	0.1266	0.1228	-0.0038
2029	train	0.1283	0.1209	-0.0075
2030	train	0.1294	0.1223	-0.0071
2031	train	0.0986	0.0704	-0.0283
2032	train	0.1361	0.1190	-0.0170
2033	train	0.1298	0.1318	0.0020
2034	train	0.0933	0.1190	0.0256
2035	train	0.1209	0.1226	0.0017
2036	train	0.1188	0.1200	0.0012
2037	train	0.0937	0.0955	0.0018
2038	train	0.0804	0.0867	0.0063
2039	test	0.0839	0.0865	0.0026
2040	train	0.0831	0.0762	-0.0069
2041	train	0.0865	0.0904	0.0040
2042	train	0.0940	0.0967	0.0027
2043	train	0.0796	0.0780	-0.0016
2044	train	0.0889	0.1036	0.0147
2045	train	0.0930	0.1005	0.0076
2046	train	0.1240	0.1215	-0.0025
2047	train	0.1168	0.1080	-0.0088
2048	train	0.1196	0.1241	0.0045
2049	train	0.1201	0.1255	0.0054
2050	test	0.1207	0.1245	0.0039
2051	train	0.1076	0.1136	0.0060
2052	train	0.1091	0.1103	0.0012
2053	train	0.0994	0.1015	0.0020
2054	train	0.0901	0.0960	0.0059
2055	train	0.0910	0.0946	0.0036
2056	train	0.0801	0.0877	0.0076
2057	train	0.0585	0.0611	0.0026
2058	train	0.1158	0.1169	0.0011
2059	train	0.1129	0.1176	0.0047
2060	train	0.1136	0.1193	0.0058
2061	train	0.1210	0.1239	0.0029
2062	test	0.0945	0.0947	0.0002
2063	train	0.1192	0.1234	0.0042
2064	train	0.1106	0.1150	0.0043
2065	train	0.0899	0.0848	-0.0052
2066	train	0.0924	0.1022	0.0098
2067	train	0.0646	0.0540	-0.0106
2068	train	0.1237	0.1263	0.0026
2069	train	0.1169	0.1147	-0.0023
2070	train	0.1145	0.1149	0.0004
2071	train	0.0610	0.0606	-0.0004
2072	train	0.0834	0.0870	0.0036
2073	train	0.1041	0.1144	0.0103
2074	train	0.0508	0.0505	-0.0003
2075	train	0.1022	0.1067	0.0044
2076	train	0.0667	0.0705	0.0038
2077	train	0.0919	0.0945	0.0027
2078	train	0.1017	0.1009	-0.0008
2079	test	0.1011	0.0992	-0.0019
2080	train	0.1168	0.1073	-0.0095
2081	train	0.1135	0.1054	-0.0081
2082	test	0.1102	0.1095	-0.0006
2083	train	0.0618	0.0530	-0.0088
2084	train	0.1379	0.1206	-0.0173
2085	train	0.1316	0.1271	-0.0045
2086	train	0.0991	0.1064	0.0073
2087	train	0.1207	0.1193	-0.0014
2088	train	0.1192	0.1205	0.0013
2089	train	0.0936	0.0937	0.0000
2090	train	0.0836	0.0789	-0.0047
2091	test	0.0916	0.0852	-0.0065
2092	train	0.0913	0.0863	-0.0050
2093	train	0.0896	0.0916	0.0020
2094	train	0.1014	0.0927	-0.0087
2095	test	0.0786	0.0841	0.0055
2096	test	0.0888	0.1016	0.0128
2097	train	0.0926	0.0967	0.0042
2098	train	0.1201	0.1176	-0.0025
2099	train	0.1163	0.1056	-0.0107
2100	train	0.1195	0.1203	0.0008
2101	train	0.1199	0.1229	0.0030
2102	train	0.1203	0.1215	0.0012
2103	train	0.1121	0.1077	-0.0044
2104	train	0.1076	0.1114	0.0037
2105	train	0.1003	0.0987	-0.0016
2106	train	0.0911	0.0900	-0.0011
2107	train	0.0944	0.0909	-0.0035
2108	train	0.0851	0.0856	0.0005
2109	test	0.0668	0.0641	-0.0027
2110	train	0.1149	0.1149	-0.0001
2111	train	0.1139	0.1082	-0.0057
2112	train	0.1127	0.1094	-0.0032
2113	train	0.1200	0.1155	-0.0045
2114	test	0.0928	0.0858	-0.0070
2115	train	0.1193	0.1123	-0.0070
2116	train	0.1086	0.1071	-0.0015
2117	train	0.0869	0.0887	0.0017
2118	train	0.1125	0.1031	-0.0095
2119	train	0.0698	0.0599	-0.0099
2120	train	0.1239	0.1186	-0.0053
2121	train	0.1152	0.1101	-0.0051
2122	train	0.1122	0.1105	-0.0018
2123	train	0.0661	0.0611	-0.0050
2124	train	0.0854	0.0866	0.0012
2125	train	0.1047	0.1098	0.0050
2126	train	0.0544	0.0577	0.0034
2127	train	0.1016	0.0959	-0.0056
2128	train	0.0789	0.0724	-0.0065
2129	train	0.1026	0.0951	-0.0076
2130	train	0.0983	0.1065	0.0082
2131	train	0.0974	0.1042	0.0068
2132	train	0.1140	0.1182	0.0042
2133	train	0.1143	0.1092	-0.0051
2134	train	0.1115	0.1065	-0.0050
2135	train	0.0636	0.0574	-0.0063
2136	train	0.1827	0.1585	-0.0242
2137	train	0.1709	0.1606	-0.0103
2138	train	0.1268	0.1517	0.0250
2139	train	0.1472	0.1488	0.0017
2140	train	0.1367	0.1393	0.0026
2141	train	0.1120	0.1205	0.0084
2142	train	0.1051	0.1110	0.0059
2143	train	0.1109	0.1054	-0.0055
2144	train	0.1122	0.1086	-0.0036
2145	test	0.1064	0.1038	-0.0026
2146	train	0.1168	0.1033	-0.0135
2147	train	0.0929	0.0913	-0.0016
2148	train	0.1051	0.1284	0.0233
2149	train	0.1141	0.1239	0.0098
2150	train	0.1395	0.1360	-0.0035
2151	train	0.1367	0.1296	-0.0071
2152	train	0.1390	0.1371	-0.0019
2153	train	0.1394	0.1382	-0.0011
2154	train	0.1399	0.1383	-0.0015
2155	train	0.1340	0.1228	-0.0112
2156	train	0.1202	0.1209	0.0007
2157	train	0.1192	0.1227	0.0035
2158	train	0.1120	0.1137	0.0017
2159	train	0.1153	0.1123	-0.0030
2160	train	0.1072	0.1135	0.0062
2161	train	0.0825	0.0917	0.0093
2162	train	0.1326	0.1269	-0.0056
2163	train	0.1350	0.1258	-0.0091
2164	train	0.1373	0.1339	-0.0034
2165	train	0.1436	0.1366	-0.0070
2166	train	0.1041	0.1082	0.0042
2167	train	0.1407	0.1360	-0.0046
2168	train	0.1158	0.1301	0.0143
2169	train	0.0983	0.1063	0.0081
2170	train	0.1254	0.1248	-0.0006
2171	train	0.0843	0.0882	0.0039
2172	train	0.1496	0.1430	-0.0066
2173	train	0.1248	0.1214	-0.0034
2174	train	0.1217	0.1218	0.0001
2175	train	0.0787	0.0845	0.0058
2176	train	0.0991	0.1072	0.0081
2177	train	0.1042	0.1214	0.0173
2178	test	0.0641	0.0896	0.0256
2179	train	0.1123	0.1185	0.0062
2180	train	0.0992	0.1011	0.0020
2181	train	0.1223	0.1169	-0.0054
2182	train	0.1100	0.1194	0.0094
2183	train	0.1070	0.1176	0.0105
2184	train	0.1330	0.1321	-0.0009
2185	test	0.1365	0.1353	-0.0012
2186	train	0.1358	0.1395	0.0037
2187	train	0.0883	0.0700	-0.0182
2188	train	0.1777	0.1546	-0.0231
2189	train	0.1671	0.1581	-0.0090
2190	train	0.1207	0.1472	0.0264
2191	train	0.1445	0.1473	0.0027
2192	train	0.1321	0.1372	0.0051
2193	train	0.1077	0.1135	0.0058
2194	train	0.1017	0.1053	0.0036
2195	train	0.1055	0.0998	-0.0056
2196	train	0.1061	0.1016	-0.0045
2197	train	0.1037	0.0993	-0.0044
2198	train	0.1131	0.0950	-0.0181
2199	train	0.0894	0.0989	0.0095
2200	train	0.1011	0.1211	0.0201
2201	test	0.1098	0.1175	0.0077
2202	train	0.1417	0.1311	-0.0106
2203	train	0.1329	0.1227	-0.0102
2204	test	0.1354	0.1311	-0.0043
2205	train	0.1358	0.1330	-0.0028
2206	train	0.1367	0.1328	-0.0039
2207	train	0.1295	0.1173	-0.0122
2208	train	0.1176	0.1160	-0.0016
2209	test	0.1141	0.1164	0.0023
2210	train	0.1066	0.1074	0.0008
2211	train	0.1105	0.1088	-0.0017
2212	train	0.1021	0.1079	0.0058
2213	train	0.0776	0.0833	0.0057
2214	test	0.1318	0.1207	-0.0112
2215	train	0.1307	0.1164	-0.0143
2216	test	0.1333	0.1238	-0.0095
2217	train	0.1395	0.1314	-0.0081
2218	train	0.0988	0.1004	0.0016
2219	train	0.1368	0.1266	-0.0102
2220	train	0.1157	0.1248	0.0091
2221	train	0.0966	0.1040	0.0074
2222	train	0.1177	0.1200	0.0023
2223	train	0.0810	0.0785	-0.0025
2224	train	0.1479	0.1420	-0.0059
2225	train	0.1260	0.1150	-0.0110
2226	train	0.1223	0.1155	-0.0069
2227	train	0.0752	0.0779	0.0026
2228	train	0.0967	0.0999	0.0031
2229	train	0.1037	0.1150	0.0113
2230	train	0.0618	0.0790	0.0172
2231	train	0.1073	0.1101	0.0029
2232	train	0.0921	0.0929	0.0008
2233	train	0.1171	0.1105	-0.0067
2234	train	0.1085	0.1162	0.0078
2235	train	0.1056	0.1017	-0.0039
2236	train	0.1311	0.1290	-0.0022
2237	train	0.1342	0.1341	-0.0001
2238	test	0.1327	0.1369	0.0042
2239	train	0.0801	0.0673	-0.0128
2240	train	0.1123	0.1082	-0.0041
2241	train	0.1084	0.1053	-0.0030
2242	train	0.0730	0.0814	0.0084
2243	train	0.1034	0.1012	-0.0022
2244	train	0.1044	0.1028	-0.0016
2245	train	0.0783	0.0744	-0.0039
2246	train	0.0647	0.0673	0.0027
2247	train	0.0689	0.0702	0.0012
2248	train	0.0671	0.0704	0.0033
2249	train	0.0755	0.0793	0.0038
2250	train	0.0798	0.0799	0.0002
2251	train	0.0644	0.0660	0.0016
2252	train	0.0744	0.0753	0.0010
2253	train	0.0755	0.0730	-0.0025
2254	train	0.1098	0.0993	-0.0105
2255	train	0.1012	0.0805	-0.0207
2256	train	0.1048	0.0981	-0.0067
2257	train	0.1051	0.1032	-0.0020
2258	test	0.1057	0.1014	-0.0043
2259	train	0.0916	0.0909	-0.0007
2260	train	0.0970	0.0944	-0.0026
2261	train	0.0797	0.0785	-0.0012
2262	train	0.0752	0.0703	-0.0049
2263	train	0.0771	0.0834	0.0064
2264	test	0.0651	0.0671	0.0020
2265	test	0.0469	0.0452	-0.0017
2266	train	0.1060	0.1001	-0.0059
2267	train	0.0977	0.0918	-0.0059
2268	train	0.0942	0.0918	-0.0024
2269	train	0.1022	0.1035	0.0013
2270	train	0.0774	0.0741	-0.0033
2271	train	0.1004	0.0953	-0.0051
2272	train	0.0955	0.0822	-0.0133
2273	train	0.0765	0.0747	-0.0018
2274	train	0.0785	0.0784	-0.0001
2275	train	0.0522	0.0423	-0.0099
2276	test	0.1045	0.1063	0.0018
2277	train	0.1053	0.0937	-0.0116
2278	test	0.1079	0.0940	-0.0139
2279	train	0.0493	0.0469	-0.0024
2280	train	0.0713	0.0669	-0.0044
2281	train	0.1030	0.0933	-0.0097
2282	train	0.0415	0.0349	-0.0065
2283	test	0.0853	0.0834	-0.0019
2284	train	0.0524	0.0524	-0.0001
2285	train	0.0781	0.0746	-0.0035
2286	train	0.0880	0.0837	-0.0042
2287	train	0.0893	0.0813	-0.0080
2288	train	0.1002	0.0921	-0.0080
2289	train	0.0948	0.0918	-0.0030
2290	train	0.0911	0.0876	-0.0035
2291	train	0.0440	0.0423	-0.0016
2292	train	0.1304	0.1183	-0.0121
2293	train	0.1241	0.1186	-0.0056
2294	train	0.0865	0.0966	0.0101
2295	train	0.1164	0.1108	-0.0057
2296	train	0.1135	0.1120	-0.0016
2297	train	0.0891	0.0838	-0.0053
2298	train	0.0759	0.0754	-0.0004
2299	train	0.0791	0.0796	0.0005
2300	train	0.0781	0.0806	0.0025
2301	train	0.0841	0.0864	0.0023
2302	train	0.0904	0.0891	-0.0013
2303	train	0.0750	0.0753	0.0003
2304	train	0.0847	0.0908	0.0061
2305	train	0.0877	0.0868	-0.0009
2306	train	0.1230	0.1132	-0.0098
2307	train	0.1125	0.0966	-0.0159
2308	train	0.1159	0.1149	-0.0010
2309	train	0.1165	0.1190	0.0025
2310	train	0.1171	0.1176	0.0006
2311	test	0.1028	0.1031	0.0003
2312	train	0.1062	0.1065	0.0003
2313	train	0.0952	0.0910	-0.0042
2314	train	0.0856	0.0806	-0.0050
2315	train	0.0871	0.0888	0.0017
2316	train	0.0752	0.0744	-0.0008
2317	train	0.0555	0.0536	-0.0020
2318	train	0.1140	0.1108	-0.0032
2319	train	0.1077	0.1042	-0.0035
2320	train	0.1075	0.1051	-0.0024
2321	train	0.1159	0.1139	-0.0020
2322	train	0.0886	0.0799	-0.0086
2323	train	0.1137	0.1081	-0.0055
2324	train	0.1069	0.0964	-0.0105
2325	train	0.0863	0.0785	-0.0078
2326	train	0.0885	0.0889	0.0004
2327	test	0.0610	0.0503	-0.0107
2328	train	0.1183	0.1150	-0.0033
2329	train	0.1144	0.1081	-0.0063
2330	train	0.1140	0.1084	-0.0056
2331	train	0.0581	0.0517	-0.0064
2332	train	0.0800	0.0775	-0.0024
2333	train	0.1038	0.1078	0.0040
2334	train	0.0482	0.0444	-0.0038
2335	test	0.0968	0.0910	-0.0058
2336	train	0.0626	0.0608	-0.0018
2337	train	0.0882	0.0851	-0.0031
2338	train	0.0977	0.0960	-0.0017
2339	test	0.0972	0.0934	-0.0038
2340	test	0.1118	0.1055	-0.0063
2341	train	0.1074	0.1009	-0.0065
2342	train	0.1037	0.0969	-0.0067
2343	train	0.0547	0.0513	-0.0034
2344	test	0.1288	0.1209	-0.0079
2345	train	0.1231	0.1210	-0.0020
2346	train	0.0925	0.1007	0.0082
2347	train	0.1132	0.1129	-0.0004
2348	train	0.1093	0.1134	0.0041
2349	train	0.0849	0.0824	-0.0025
2350	train	0.0771	0.0794	0.0023
2351	train	0.0782	0.0812	0.0030
2352	train	0.0783	0.0827	0.0045
2353	train	0.0799	0.0851	0.0052
2354	test	0.0870	0.0887	0.0017
2355	train	0.0714	0.0739	0.0025
2356	train	0.0797	0.0887	0.0090
2357	train	0.0848	0.0851	0.0003
2358	train	0.1209	0.1125	-0.0084
2359	train	0.1068	0.0940	-0.0127
2360	train	0.1089	0.1098	0.0009
2361	train	0.1093	0.1136	0.0043
2362	train	0.1098	0.1123	0.0025
2363	test	0.1012	0.1032	0.0020
2364	train	0.0995	0.1024	0.0029
2365	train	0.0904	0.0899	-0.0006
2366	train	0.0825	0.0822	-0.0004
2367	train	0.0858	0.0919	0.0061
2368	train	0.0763	0.0755	-0.0008
2369	train	0.0555	0.0551	-0.0005
2370	train	0.1069	0.1087	0.0019
2371	train	0.1018	0.1040	0.0022
2372	train	0.1064	0.1066	0.0001
2373	train	0.1139	0.1166	0.0027
2374	train	0.0874	0.0825	-0.0049
2375	train	0.1118	0.1104	-0.0014
2376	train	0.1047	0.1001	-0.0046
2377	train	0.0819	0.0817	-0.0002
2378	train	0.0880	0.0906	0.0026
2379	train	0.0602	0.0536	-0.0066
2380	train	0.1165	0.1165	0.0001
2381	train	0.1112	0.1060	-0.0051
2382	train	0.1129	0.1068	-0.0061
2383	train	0.0562	0.0552	-0.0010
2384	train	0.0766	0.0783	0.0017
2385	train	0.1027	0.1060	0.0033
2386	train	0.0476	0.0479	0.0003
2387	train	0.0971	0.0931	-0.0041
2388	train	0.0687	0.0673	-0.0014
2389	train	0.0916	0.0894	-0.0022
2390	train	0.0923	0.0942	0.0019
2391	train	0.0911	0.0918	0.0007
2392	train	0.1071	0.1070	-0.0001
2393	train	0.1075	0.1039	-0.0036
2394	train	0.1049	0.1001	-0.0048
2395	train	0.0531	0.0539	0.0007
2396	train	0.1109	0.1128	0.0019
2397	train	0.1080	0.1120	0.0040
2398	train	0.0802	0.0917	0.0115
2399	train	0.1016	0.1092	0.0077
2400	train	0.1010	0.1085	0.0074
2401	train	0.0757	0.0686	-0.0071
2402	train	0.0683	0.0656	-0.0027
2403	test	0.0699	0.0710	0.0011
2404	train	0.0695	0.0711	0.0016
2405	train	0.0725	0.0798	0.0073
2406	test	0.0790	0.0871	0.0081
2407	train	0.0631	0.0646	0.0015
2408	train	0.0713	0.0740	0.0027
2409	train	0.0752	0.0725	-0.0027
2410	train	0.1077	0.0980	-0.0097
2411	train	0.0966	0.0796	-0.0169
2412	train	0.0988	0.1000	0.0012
2413	train	0.0992	0.1032	0.0040
2414	train	0.0996	0.1013	0.0017
2415	train	0.0910	0.0978	0.0068
2416	test	0.0915	0.0988	0.0073
2417	train	0.0816	0.0779	-0.0037
2418	train	0.0735	0.0720	-0.0015
2419	train	0.0779	0.0827	0.0048
2420	train	0.0664	0.0660	-0.0004
2421	train	0.0487	0.0413	-0.0075
2422	train	0.0978	0.1033	0.0055
2423	train	0.0935	0.1002	0.0067
2424	train	0.0946	0.1003	0.0057
2425	train	0.1010	0.1070	0.0060
2426	train	0.0770	0.0773	0.0003
2427	train	0.0992	0.1052	0.0061
2428	train	0.0960	0.0884	-0.0076
2429	train	0.0746	0.0721	-0.0025
2430	train	0.0795	0.0807	0.0012
2431	test	0.0537	0.0329	-0.0207
2432	train	0.1036	0.1119	0.0083
2433	train	0.1017	0.0972	-0.0045
2434	train	0.1039	0.0975	-0.0064
2435	train	0.0516	0.0480	-0.0036
2436	train	0.0697	0.0675	-0.0022
2437	train	0.1002	0.0969	-0.0033
2438	train	0.0425	0.0273	-0.0152
2439	train	0.0868	0.0883	0.0016
2440	train	0.0613	0.0543	-0.0071
2441	train	0.0838	0.0801	-0.0037
2442	train	0.0851	0.0865	0.0014
2443	train	0.0843	0.0848	0.0004
2444	train	0.0974	0.0886	-0.0088
2445	train	0.0967	0.0922	-0.0045
2446	test	0.0941	0.0966	0.0026
2447	train	0.0416	0.0414	-0.0001
2448	train	0.1169	0.1098	-0.0070
2449	train	0.1128	0.1092	-0.0035
2450	train	0.0870	0.0908	0.0038
2451	train	0.1046	0.1079	0.0033
2452	test	0.1053	0.1088	0.0035
2453	test	0.0776	0.0795	0.0019
2454	train	0.0721	0.0723	0.0002
2455	train	0.0738	0.0762	0.0024
2456	train	0.0734	0.0755	0.0021
2457	train	0.0765	0.0837	0.0072
2458	train	0.0833	0.0829	-0.0004
2459	train	0.0646	0.0741	0.0095
2460	train	0.0719	0.0844	0.0124
2461	train	0.0780	0.0822	0.0043
2462	train	0.1123	0.0991	-0.0132
2463	train	0.0988	0.0878	-0.0110
2464	train	0.1012	0.1010	-0.0002
2465	train	0.1016	0.1049	0.0033
2466	train	0.1020	0.1035	0.0015
2467	train	0.0953	0.0943	-0.0010
2468	train	0.0921	0.0961	0.0039
2469	train	0.0816	0.0842	0.0027
2470	train	0.0744	0.0781	0.0036
2471	train	0.0794	0.0866	0.0072
2472	test	0.0683	0.0796	0.0113
2473	train	0.0522	0.0542	0.0020
2474	train	0.0992	0.1022	0.0030
2475	train	0.0965	0.0958	-0.0007
2476	train	0.0995	0.0976	-0.0020
2477	train	0.1055	0.1035	-0.0019
2478	train	0.0803	0.0838	0.0035
2479	test	0.1042	0.1025	-0.0017
2480	train	0.0993	0.0949	-0.0045
2481	train	0.0772	0.0843	0.0071
2482	test	0.0848	0.0938	0.0091
2483	test	0.0570	0.0527	-0.0043
2484	train	0.1074	0.1091	0.0017
2485	train	0.1043	0.0947	-0.0096
2486	train	0.1062	0.0952	-0.0110
2487	train	0.0529	0.0567	0.0038
2488	train	0.0727	0.0756	0.0029
2489	test	0.1004	0.0943	-0.0061
2490	train	0.0447	0.0489	0.0042
2491	train	0.0878	0.0904	0.0026
2492	test	0.0663	0.0683	0.0019
2493	test	0.0885	0.0879	-0.0006
2494	train	0.0867	0.0920	0.0053
2495	train	0.0858	0.0900	0.0042
2496	test	0.0999	0.1017	0.0018
2497	train	0.1003	0.1004	0.0001
2498	train	0.0975	0.0979	0.0004
2499	train	0.0468	0.0505	0.0037
2500	train	0.1285	0.1231	-0.0054
2501	train	0.1235	0.1212	-0.0022
2502	train	0.0914	0.1018	0.0104
2503	train	0.1150	0.1127	-0.0023
2504	test	0.1141	0.1129	-0.0012
2505	train	0.0890	0.0877	-0.0013
2506	train	0.0793	0.0825	0.0032
2507	train	0.0805	0.0852	0.0047
2508	train	0.0813	0.0875	0.0063
2509	train	0.0844	0.0897	0.0053
2510	train	0.0908	0.0930	0.0022
2511	train	0.0750	0.0787	0.0038
2512	train	0.0842	0.0938	0.0097
2513	train	0.0880	0.0898	0.0018
2514	train	0.1176	0.1149	-0.0027
2515	train	0.1106	0.0991	-0.0115
2516	train	0.1134	0.1136	0.0002
2517	train	0.1139	0.1168	0.0030
2518	train	0.1143	0.1157	0.0014
2519	train	0.1044	0.1075	0.0031
2520	train	0.1035	0.1083	0.0049
2521	train	0.0951	0.0952	0.0000
2522	train	0.0863	0.0907	0.0044
2523	train	0.0897	0.0940	0.0044
2524	test	0.0800	0.0810	0.0010
2525	train	0.0575	0.0596	0.0020
2526	train	0.1093	0.1101	0.0007
2527	train	0.1065	0.1073	0.0008
2528	train	0.1085	0.1095	0.0010
2529	train	0.1163	0.1165	0.0002
2530	train	0.0925	0.0910	-0.0014
2531	train	0.1143	0.1152	0.0009
2532	train	0.1064	0.1054	-0.0009
2533	train	0.0851	0.0839	-0.0013
2534	test	0.0911	0.0976	0.0065
2535	train	0.0625	0.0560	-0.0065
2536	train	0.1179	0.1199	0.0020
2537	test	0.1149	0.1089	-0.0060
2538	train	0.1133	0.1086	-0.0047
2539	train	0.0590	0.0594	0.0004
2540	train	0.0801	0.0841	0.0040
2541	train	0.1014	0.1081	0.0067
2542	train	0.0492	0.0527	0.0035
2543	train	0.1002	0.1010	0.0008
2544	train	0.0710	0.0722	0.0013
2545	test	0.0948	0.0930	-0.0018
2546	train	0.0953	0.0984	0.0031
2547	train	0.0948	0.0972	0.0024
2548	train	0.1100	0.1045	-0.0055
2549	train	0.1087	0.1032	-0.0055
2550	train	0.1056	0.1058	0.0002
2551	test	0.0578	0.0577	-0.0001
2552	train	0.1040	0.1001	-0.0039
2553	test	0.1088	0.1180	0.0091
2554	train	0.1052	0.1132	0.0080
2555	train	0.0754	0.0969	0.0214
2556	train	0.1005	0.1054	0.0049
2557	train	0.1034	0.1099	0.0065
2558	train	0.0781	0.0765	-0.0016
2559	train	0.0640	0.0712	0.0072
2560	train	0.0680	0.0737	0.0057
2561	train	0.0664	0.0765	0.0102
2562	train	0.0719	0.0800	0.0081
2563	train	0.0795	0.0827	0.0032
2564	train	0.0646	0.0659	0.0013
2565	train	0.0739	0.0823	0.0084
2566	train	0.0763	0.0797	0.0034
2567	test	0.1071	0.1038	-0.0033
2568	train	0.0995	0.0880	-0.0115
2569	train	0.1023	0.1052	0.0029
2570	train	0.1028	0.1097	0.0069
2571	train	0.1032	0.1081	0.0049
2572	train	0.0908	0.0976	0.0068
2573	train	0.0949	0.0960	0.0011
2574	train	0.0842	0.0848	0.0006
2575	train	0.0743	0.0754	0.0011
2576	train	0.0750	0.0838	0.0088
2577	train	0.0649	0.0695	0.0046
2578	train	0.0464	0.0470	0.0006
2579	train	0.1027	0.1038	0.0011
2580	test	0.0970	0.0961	-0.0010
2581	train	0.0945	0.0960	0.0015
2582	train	0.1011	0.1083	0.0071
2583	train	0.0789	0.0751	-0.0038
2584	train	0.1001	0.0995	-0.0006
2585	train	0.0946	0.0956	0.0010
2586	train	0.0774	0.0778	0.0005
2587	train	0.0766	0.0825	0.0060
2588	train	0.0517	0.0467	-0.0049
2589	train	0.1020	0.1107	0.0087
2590	train	0.1022	0.0998	-0.0024
2591	train	0.0488	0.0476	-0.0012
2592	train	0.0700	0.0720	0.0019
2593	test	0.1001	0.0994	-0.0007
2594	test	0.0410	0.0401	-0.0008
2595	train	0.0867	0.0846	-0.0021
2596	train	0.0505	0.0567	0.0061
2597	train	0.0750	0.0796	0.0046
2598	train	0.0879	0.0877	-0.0001
2599	train	0.0890	0.0851	-0.0040
2600	train	0.0990	0.0990	0.0001
2601	train	0.0939	0.0939	0.0000
2602	train	0.0906	0.0904	-0.0002
2603	train	0.0456	0.0421	-0.0034
2604	train	0.1035	0.0878	-0.0157
2605	train	0.0654	0.0786	0.0132
2606	train	0.0936	0.1018	0.0082
2607	train	0.0943	0.1055	0.0112
2608	train	0.0685	0.0693	0.0009
2609	train	0.0548	0.0589	0.0041
2610	test	0.0650	0.0691	0.0041
2611	test	0.0629	0.0678	0.0049
2612	train	0.0670	0.0789	0.0119
2613	train	0.0755	0.0766	0.0011
2614	train	0.0543	0.0651	0.0108
2615	train	0.0650	0.0820	0.0170
2616	train	0.0645	0.0725	0.0080
2617	train	0.1116	0.0943	-0.0173
2618	train	0.0923	0.0797	-0.0126
2619	train	0.0962	0.0962	0.0000
2620	train	0.0968	0.1011	0.0043
2621	train	0.0975	0.0992	0.0017
2622	train	0.0848	0.0900	0.0051
2623	test	0.0881	0.0928	0.0047
2624	train	0.0762	0.0767	0.0004
2625	train	0.0650	0.0696	0.0046
2626	train	0.0740	0.0784	0.0044
2627	train	0.0568	0.0673	0.0105
2628	train	0.0439	0.0425	-0.0014
2629	train	0.0999	0.0993	-0.0006
2630	train	0.0873	0.0873	0.0000
2631	train	0.0822	0.0873	0.0051
2632	train	0.0906	0.0976	0.0071
2633	train	0.0669	0.0723	0.0054
2634	train	0.0892	0.0905	0.0013
2635	train	0.0826	0.0818	-0.0008
2636	train	0.0674	0.0758	0.0084
2637	train	0.0766	0.0829	0.0063
2638	train	0.0464	0.0385	-0.0079
2639	train	0.0947	0.1038	0.0092
2640	train	0.0979	0.0901	-0.0079
2641	train	0.1060	0.0905	-0.0155
2642	train	0.0462	0.0453	-0.0009
2643	train	0.0642	0.0663	0.0021
2644	train	0.1015	0.0897	-0.0119
2645	train	0.0365	0.0341	-0.0024
2646	train	0.0752	0.0796	0.0044
2647	train	0.0465	0.0520	0.0055
2648	train	0.0715	0.0761	0.0046
2649	train	0.0771	0.0863	0.0092
2650	train	0.0783	0.0841	0.0058
2651	train	0.0890	0.0967	0.0077
2652	train	0.0860	0.0917	0.0057
2653	train	0.0826	0.0879	0.0053
2654	test	0.0340	0.0433	0.0093
2655	train	0.1294	0.1226	-0.0069
2656	train	0.1235	0.1216	-0.0019
2657	train	0.0877	0.1001	0.0123
2658	train	0.1160	0.1129	-0.0030
2659	train	0.1142	0.1143	0.0001
2660	train	0.0900	0.0866	-0.0034
2661	train	0.0770	0.0770	0.0001
2662	train	0.0804	0.0812	0.0008
2663	train	0.0792	0.0826	0.0034
2664	train	0.0838	0.0874	0.0036
2665	train	0.0906	0.0906	0.0001
2666	test	0.0754	0.0770	0.0016
2667	train	0.0854	0.0941	0.0087
2668	train	0.0886	0.0896	0.0010
2669	train	0.1209	0.1165	-0.0044
2670	train	0.1126	0.0999	-0.0127
2671	train	0.1158	0.1181	0.0023
2672	train	0.1163	0.1220	0.0056
2673	train	0.1169	0.1207	0.0038
2674	train	0.1024	0.1058	0.0034
2675	train	0.1061	0.1087	0.0026
2676	train	0.0892	0.0935	0.0043
2677	train	0.0816	0.0824	0.0008
2678	train	0.0880	0.0899	0.0020
2679	train	0.0755	0.0760	0.0005
2680	train	0.0566	0.0552	-0.0014
2681	test	0.1128	0.1127	-0.0001
2682	test	0.1079	0.1064	-0.0015
2683	train	0.1085	0.1074	-0.0011
2684	train	0.1159	0.1166	0.0006
2685	train	0.0891	0.0798	-0.0093
2686	train	0.1143	0.1107	-0.0036
2687	train	0.1070	0.1003	-0.0067
2688	train	0.0871	0.0807	-0.0065
2689	train	0.0887	0.0911	0.0024
2690	train	0.0618	0.0515	-0.0102
2691	train	0.1180	0.1170	-0.0010
2692	train	0.1141	0.1108	-0.0033
2693	train	0.1131	0.1112	-0.0019
2694	train	0.0588	0.0524	-0.0064
2695	train	0.0802	0.0794	-0.0009
2696	train	0.1034	0.1105	0.0071
2697	train	0.0488	0.0458	-0.0031
2698	train	0.0975	0.0917	-0.0058
2699	train	0.0637	0.0625	-0.0012
2700	train	0.0888	0.0874	-0.0014
2701	train	0.0979	0.0992	0.0013
2702	train	0.0974	0.0966	-0.0009
2703	train	0.1118	0.1092	-0.0025
2704	train	0.1078	0.1032	-0.0046
2705	train	0.1042	0.0989	-0.0053
2706	train	0.0559	0.0522	-0.0037
2707	train	0.1318	0.1265	-0.0054
2708	train	0.1269	0.1245	-0.0025
2709	train	0.0952	0.1095	0.0143
2710	test	0.1196	0.1167	-0.0028
2711	train	0.1223	0.1182	-0.0041
2712	train	0.0964	0.0893	-0.0070
2713	train	0.0833	0.0800	-0.0033
2714	train	0.0872	0.0830	-0.0042
2715	train	0.0859	0.0841	-0.0018
2716	train	0.0906	0.0888	-0.0018
2717	train	0.0968	0.0958	-0.0009
2718	train	0.0826	0.0788	-0.0038
2719	test	0.0919	0.0970	0.0051
2720	test	0.0948	0.0944	-0.0003
2721	train	0.1136	0.1154	0.0018
2722	test	0.1175	0.1014	-0.0161
2723	train	0.1204	0.1202	-0.0002
2724	train	0.1208	0.1223	0.0015
2725	train	0.1213	0.1212	-0.0001
2726	train	0.1088	0.1104	0.0017
2727	train	0.1104	0.1112	0.0008
2728	train	0.0951	0.0955	0.0004
2729	train	0.0932	0.0897	-0.0035
2730	train	0.0943	0.0908	-0.0035
2731	train	0.0817	0.0832	0.0015
2732	train	0.0615	0.0593	-0.0022
2733	train	0.1133	0.1142	0.0009
2734	train	0.1151	0.1127	-0.0024
2735	train	0.1137	0.1127	-0.0010
2736	train	0.1201	0.1178	-0.0023
2737	train	0.0972	0.0882	-0.0090
2738	train	0.1193	0.1166	-0.0026
2739	train	0.1101	0.1058	-0.0044
2740	train	0.0927	0.0827	-0.0100
2741	train	0.0962	0.0955	-0.0007
2742	train	0.0667	0.0519	-0.0148
2743	train	0.1220	0.1195	-0.0026
2744	train	0.1161	0.1124	-0.0037
2745	test	0.1103	0.1126	0.0023
2746	train	0.0633	0.0586	-0.0046
2747	train	0.0855	0.0852	-0.0002
2748	train	0.1046	0.1121	0.0076
2749	train	0.0528	0.0482	-0.0047
2750	train	0.1043	0.1006	-0.0037
2751	train	0.0703	0.0670	-0.0034
2752	train	0.0950	0.0915	-0.0035
2753	train	0.1035	0.1030	-0.0005
2754	train	0.1027	0.1015	-0.0012
2755	train	0.1169	0.1067	-0.0103
2756	train	0.1136	0.1038	-0.0098
2757	train	0.1101	0.1057	-0.0045
2758	train	0.0663	0.0593	-0.0069
2759	train	0.1236	0.1121	-0.0114
2760	train	0.1188	0.1125	-0.0063
2761	train	0.0836	0.0950	0.0114
2762	train	0.1149	0.1110	-0.0039
2763	train	0.1167	0.1118	-0.0050
2764	test	0.0906	0.0804	-0.0102
2765	train	0.0759	0.0724	-0.0035
2766	train	0.0818	0.0773	-0.0045
2767	train	0.0792	0.0775	-0.0016
2768	train	0.0880	0.0850	-0.0030
2769	test	0.0932	0.0902	-0.0030
2770	train	0.0768	0.0732	-0.0036
2771	train	0.0872	0.0866	-0.0006
2772	train	0.0856	0.0846	-0.0010
2773	train	0.1174	0.1050	-0.0123
2774	train	0.1138	0.0912	-0.0226
2775	train	0.1176	0.1105	-0.0070
2776	train	0.1182	0.1132	-0.0050
2777	train	0.1188	0.1118	-0.0070
2778	train	0.1039	0.1029	-0.0010
2779	train	0.1088	0.1043	-0.0045
2780	test	0.0980	0.0878	-0.0101
2781	train	0.0874	0.0807	-0.0067
2782	train	0.0897	0.0862	-0.0036
2783	test	0.0757	0.0778	0.0022
2784	train	0.0581	0.0534	-0.0047
2785	train	0.1143	0.1082	-0.0061
2786	train	0.1106	0.1052	-0.0054
2787	train	0.1044	0.1037	-0.0007
2788	train	0.1138	0.1096	-0.0042
2789	train	0.0905	0.0834	-0.0071
2790	train	0.1110	0.1078	-0.0032
2791	train	0.1050	0.0919	-0.0131
2792	test	0.0890	0.0806	-0.0085
2793	train	0.0913	0.0873	-0.0040
2794	train	0.0630	0.0445	-0.0185
2795	train	0.1158	0.1130	-0.0028
2796	train	0.1155	0.1040	-0.0115
2797	train	0.1120	0.1042	-0.0079
2798	train	0.0611	0.0550	-0.0061
2799	train	0.0828	0.0769	-0.0060
2800	train	0.1048	0.1037	-0.0010
2801	train	0.0503	0.0400	-0.0103
2802	train	0.0986	0.0931	-0.0055
2803	train	0.0649	0.0606	-0.0043
2804	train	0.0908	0.0848	-0.0060
2805	train	0.0992	0.0943	-0.0049
2806	train	0.0999	0.0928	-0.0072
2807	test	0.1113	0.0958	-0.0155
2808	train	0.1040	0.0967	-0.0073
2809	train	0.0989	0.0983	-0.0006
2810	train	0.0569	0.0525	-0.0044
2811	train	0.1071	0.1060	-0.0011
2812	train	0.1050	0.1079	0.0028
2813	train	0.0840	0.0867	0.0026
2814	train	0.1022	0.1031	0.0009
2815	test	0.1092	0.1058	-0.0035
2816	train	0.0860	0.0771	-0.0089
2817	train	0.0724	0.0726	0.0002
2818	train	0.0775	0.0747	-0.0028
2819	train	0.0755	0.0769	0.0014
2820	train	0.0824	0.0834	0.0011
2821	train	0.0865	0.0850	-0.0016
2822	train	0.0737	0.0724	-0.0014
2823	test	0.0829	0.0818	-0.0011
2824	train	0.0822	0.0798	-0.0025
2825	train	0.0946	0.1013	0.0068
2826	train	0.1034	0.0870	-0.0164
2827	train	0.1056	0.1033	-0.0023
2828	train	0.1058	0.1077	0.0019
2829	train	0.1061	0.1062	0.0001
2830	train	0.0965	0.0965	0.0000
2831	train	0.1008	0.0990	-0.0017
2832	train	0.0867	0.0841	-0.0026
2833	train	0.0787	0.0752	-0.0035
2834	train	0.0820	0.0865	0.0044
2835	train	0.0724	0.0717	-0.0007
2836	train	0.0543	0.0516	-0.0027
2837	train	0.1012	0.1028	0.0016
2838	train	0.1059	0.0965	-0.0095
2839	train	0.0984	0.0967	-0.0018
2840	train	0.1023	0.1054	0.0031
2841	test	0.0868	0.0791	-0.0077
2842	train	0.1020	0.0996	-0.0024
2843	train	0.0995	0.0873	-0.0122
2844	train	0.0870	0.0802	-0.0067
2845	train	0.0871	0.0833	-0.0038
2846	train	0.0585	0.0499	-0.0087
2847	train	0.1032	0.1072	0.0040
2848	train	0.1040	0.0977	-0.0064
2849	train	0.0965	0.0980	0.0014
2850	train	0.0565	0.0527	-0.0038
2851	train	0.0783	0.0732	-0.0051
2852	train	0.0919	0.0973	0.0055
2853	train	0.0465	0.0433	-0.0032
2854	train	0.0931	0.0874	-0.0056
2855	train	0.0608	0.0592	-0.0016
2856	train	0.0848	0.0802	-0.0045
2857	train	0.0958	0.0905	-0.0053
2858	train	0.0970	0.0880	-0.0090
2859	train	0.1032	0.0980	-0.0052
2860	train	0.0982	0.0958	-0.0024
2861	train	0.0958	0.0915	-0.0042
2862	train	0.0568	0.0520	-0.0049
2863	train	0.1128	0.1058	-0.0069
2864	train	0.1094	0.1066	-0.0027
2865	test	0.0767	0.0906	0.0139
2866	train	0.1051	0.1056	0.0005
2867	train	0.1090	0.1064	-0.0026
2868	train	0.0818	0.0748	-0.0071
2869	train	0.0676	0.0702	0.0026
2870	test	0.0725	0.0739	0.0013
2871	train	0.0707	0.0730	0.0023
2872	train	0.0792	0.0836	0.0044
2873	train	0.0835	0.0876	0.0042
2874	train	0.0686	0.0719	0.0033
2875	train	0.0781	0.0793	0.0012
2876	train	0.0790	0.0783	-0.0007
2877	train	0.1053	0.0964	-0.0089
2878	train	0.1036	0.0830	-0.0206
2879	train	0.1071	0.1000	-0.0070
2880	train	0.1074	0.1025	-0.0049
2881	train	0.1079	0.1010	-0.0069
2882	test	0.0950	0.0956	0.0006
2883	train	0.1000	0.0979	-0.0021
2884	train	0.0832	0.0814	-0.0018
2885	train	0.0785	0.0758	-0.0027
2886	train	0.0804	0.0834	0.0030
2887	train	0.0689	0.0734	0.0045
2888	train	0.0497	0.0535	0.0038
2889	test	0.1068	0.1016	-0.0052
2890	train	0.1018	0.0981	-0.0037
2891	train	0.0972	0.0984	0.0012
2892	train	0.1038	0.1027	-0.0011
2893	train	0.0805	0.0830	0.0025
2894	train	0.1021	0.1018	-0.0002
2895	train	0.0984	0.0873	-0.0111
2896	train	0.0803	0.0806	0.0003
2897	train	0.0825	0.0837	0.0012
2898	train	0.0546	0.0465	-0.0081
2899	train	0.1063	0.1071	0.0008
2900	train	0.1073	0.0976	-0.0097
2901	train	0.1058	0.0977	-0.0081
2902	train	0.0533	0.0577	0.0044
2903	test	0.0746	0.0747	0.0001
2904	train	0.1010	0.0973	-0.0037
2905	train	0.0431	0.0419	-0.0012
2906	test	0.0882	0.0911	0.0028
2907	train	0.0556	0.0617	0.0061
2908	train	0.0811	0.0824	0.0012
2909	train	0.0923	0.0904	-0.0019
2910	train	0.0936	0.0887	-0.0049
2911	train	0.1032	0.0921	-0.0111
2912	train	0.0989	0.0940	-0.0049
2913	train	0.0946	0.0957	0.0010
2914	train	0.0493	0.0537	0.0043
2915	train	0.1272	0.1141	-0.0132
2916	test	0.1232	0.1135	-0.0097
2917	train	0.0919	0.1027	0.0108
2918	train	0.1179	0.1132	-0.0047
2919	train	0.1204	0.1131	-0.0073
2920	train	0.0942	0.0902	-0.0040
2921	train	0.0804	0.0838	0.0034
2922	train	0.0848	0.0851	0.0003
2923	train	0.0835	0.0838	0.0003
2924	train	0.0895	0.0911	0.0016
2925	train	0.0953	0.0947	-0.0006
2926	train	0.0803	0.0830	0.0027
2927	train	0.0900	0.0954	0.0054
2928	train	0.0925	0.0941	0.0017
2929	train	0.1054	0.1070	0.0016
2930	train	0.1160	0.0982	-0.0178
2931	train	0.1190	0.1114	-0.0076
2932	train	0.1194	0.1131	-0.0063
2933	train	0.1199	0.1121	-0.0078
2934	train	0.1069	0.1032	-0.0037
2935	test	0.0782	0.1044	0.0261
2936	train	0.1003	0.0952	-0.0051
2937	train	0.0909	0.0903	-0.0006
2938	train	0.0923	0.0935	0.0012
2939	test	0.0813	0.0897	0.0084
2940	train	0.0596	0.0693	0.0097
2941	train	0.1133	0.1099	-0.0035
2942	train	0.1144	0.1074	-0.0070
2943	train	0.1114	0.1080	-0.0033
2944	train	0.1177	0.1107	-0.0069
2945	train	0.0943	0.0921	-0.0021
2946	train	0.1163	0.1105	-0.0058
2947	train	0.1096	0.1006	-0.0090
2948	train	0.0924	0.0901	-0.0024
2949	train	0.0944	0.0954	0.0010
2950	train	0.0654	0.0622	-0.0032
2951	train	0.1198	0.1140	-0.0058
2952	train	0.1150	0.1051	-0.0099
2953	train	0.1087	0.1052	-0.0035
2954	test	0.0623	0.0731	0.0108
2955	train	0.0845	0.0858	0.0013
2956	test	0.1035	0.1049	0.0014
2957	train	0.0517	0.0596	0.0079
2958	test	0.1017	0.1003	-0.0014
2959	train	0.0625	0.0734	0.0109
2960	train	0.0926	0.0909	-0.0016
2961	train	0.1015	0.1010	-0.0006
2962	train	0.1021	0.0995	-0.0025
2963	train	0.1152	0.1042	-0.0110
2964	train	0.1102	0.1045	-0.0057
2965	train	0.1083	0.1056	-0.0027
2966	train	0.0625	0.0738	0.0113
2967	train	0.1303	0.1187	-0.0116
2968	train	0.1242	0.1184	-0.0058
2969	train	0.0877	0.1010	0.0133
2970	train	0.1167	0.1122	-0.0045
2971	train	0.1150	0.1129	-0.0021
2972	train	0.0902	0.0903	0.0001
2973	train	0.0767	0.0820	0.0053
2974	train	0.0805	0.0844	0.0039
2975	train	0.0791	0.0850	0.0058
2976	train	0.0850	0.0899	0.0048
2977	train	0.0908	0.0911	0.0004
2978	train	0.0762	0.0819	0.0057
2979	test	0.0858	0.0965	0.0107
2980	train	0.0885	0.0932	0.0047
2981	train	0.1224	0.1142	-0.0082
2982	train	0.1131	0.1007	-0.0125
2983	train	0.1163	0.1149	-0.0014
2984	train	0.1171	0.1181	0.0010
2985	train	0.1177	0.1171	-0.0006
2986	train	0.1033	0.1032	-0.0002
2987	train	0.1070	0.1065	-0.0005
2988	train	0.0961	0.0964	0.0003
2989	train	0.0867	0.0870	0.0003
2990	train	0.0880	0.0917	0.0038
2991	train	0.0761	0.0820	0.0059
2992	test	0.0557	0.0660	0.0103
2993	train	0.1141	0.1112	-0.0029
2994	train	0.1090	0.1058	-0.0031
2995	train	0.1080	0.1062	-0.0017
2996	train	0.1164	0.1139	-0.0025
2997	train	0.0896	0.0855	-0.0041
2998	train	0.1143	0.1083	-0.0060
2999	test	0.1077	0.0996	-0.0081
3000	train	0.0872	0.0864	-0.0008
3001	train	0.0888	0.0931	0.0042
3002	train	0.0617	0.0604	-0.0012
3003	train	0.1187	0.1147	-0.0040
3004	train	0.1150	0.1073	-0.0077
3005	test	0.1138	0.1077	-0.0060
3006	train	0.0586	0.0620	0.0034
3007	train	0.0806	0.0822	0.0016
3008	train	0.1039	0.1073	0.0034
3009	train	0.0489	0.0562	0.0073
3010	train	0.0977	0.0946	-0.0032
3011	train	0.0630	0.0690	0.0061
3012	train	0.0884	0.0883	-0.0001
3013	train	0.0991	0.1001	0.0010
3014	train	0.0985	0.0979	-0.0006
3015	train	0.1128	0.1084	-0.0044
3016	train	0.1086	0.1047	-0.0039
3017	train	0.1051	0.1015	-0.0036
3018	train	0.0568	0.0641	0.0074
3019	train	0.1150	0.1174	0.0024
3020	train	0.1138	0.1157	0.0019
3020	train	0.1138	0.1157	0.0019
3021	train	0.0516	0.0653	0.0077
3022	train	0.1190	0.1102	-0.0088
3023	train	0.1194	0.1147	-0.0047
3024	train	0.1215	0.1144	-0.0071
3025	train	0.1159	0.1212	0.0053
3026	train	0.1150	0.1190	0.0040
3027	train	0.0590	0.0735	0.0145
3028	train	0.0805	0.0866	0.0062
3029	train	0.1038	0.1065	0.0027
3030	train	0.0491	0.0517	0.0026
3031	train	0.0865	0.0978	0.0113
3032	train	0.1090	0.1047	-0.0043
3033	train	0.0946	0.0957	0.0011
3034	train	0.0958	0.0968	0.0010
3035	train	0.0948	0.0971	0.0023
3036	train	0.1119	0.1090	-0.0029
3037	train	0.1168	0.1099	-0.0069
3038	train	0.1221	0.1134	-0.0087
3039	train	0.1230	0.1189	-0.0041
3040	train	0.0812	0.0861	0.0049
3041	train	0.0851	0.0909	0.0059
3042	train	0.0742	0.0824	0.0082
3043	train	0.0742	0.0824	0.0082
3044	train	0.0819	0.0842	0.0024
3045	train	0.1069	0.1061	-0.0007
3046	train	0.0801	0.0942	0.0141
3047	train	0.0822	0.0892	0.0070
3048	train	0.0820	0.0916	0.0096
3049	train	0.1165	0.1278	0.0113
3050	train	0.0801	0.0942	0.0141
3051	train	0.0949	0.1023	0.0074
3052	train	0.0935	0.0925	-0.0010
3053	train	0.0707	0.0654	-0.0053
3054	train	0.0812	0.0861	0.0049
3055	train	0.0865	0.0978	0.0113
3056	train	0.1230	0.1189	-0.0041
3057	train	0.1199	0.1279	0.0080
3058	train	0.1046	0.1051	0.0005
3059	train	0.1090	0.1047	-0.0043
3060	train	0.0946	0.0957	0.0011
3061	train	0.0819	0.0842	0.0024
3062	train	0.1230	0.1189	-0.0041
3063	train	0.1199	0.1279	0.0080
3064	train	0.1046	0.1051	0.0005
3065	train	0.1090	0.1047	-0.0043
3066	train	0.0565	0.0692	0.0127
3067	train	0.0814	0.0833	0.0019
3068	train	0.1199	0.1279	0.0080
3069	train	0.1239	0.1178	-0.0060
3070	train	0.0565	0.0692	0.0127
3071	train	0.0814	0.0833	0.0019
3072	train	0.1041	0.1032	-0.0009
3073	train	0.0571	0.0610	0.0039
3074	train	0.1135	0.1069	-0.0066
3075	train	0.1101	0.1133	0.0032
3076	train	0.0800	0.0910	0.0109
3077	train	0.1065	0.1057	-0.0007
3078	train	0.1090	0.1047	-0.0043
3079	train	0.0946	0.0957	0.0011
3080	train	0.0819	0.0842	0.0024
3081	train	0.0943	0.0914	-0.0029
3082	train	0.0862	0.0845	-0.0017
3083	train	0.0894	0.0911	0.0017
3084	train	0.0799	0.0756	-0.0044
3085	train	0.0571	0.0598	0.0027
3086	train	0.1067	0.1113	0.0045
3087	train	0.1199	0.1279	0.0080
3088	train	0.1046	0.1051	0.0005
3089	train	0.1090	0.1047	-0.0043
3090	train	0.0946	0.0957	0.0011
3091	train	0.0819	0.0842	0.0024
3092	train	0.0851	0.0909	0.0059
3093	train	0.1046	0.1051	0.0005
3094	train	0.0626	0.0723	0.0097
3095	train	0.0946	0.0906	-0.0039
3096	train	0.0938	0.0899	-0.0039
3097	train	0.0941	0.0907	-0.0035
3098	train	0.1073	0.1000	-0.0074
3099	train	0.1022	0.0982	-0.0040
3100	train	0.0978	0.1008	0.0030
3101	train	0.1094	0.1058	-0.0036
3102	train	0.1119	0.0993	-0.0127
3103	train	0.1123	0.1060	-0.0063
3104	train	0.1128	0.1154	0.0026
3105	train	0.1039	0.0934	-0.0105
3106	train	0.1020	0.0949	-0.0071
3107	train	0.0943	0.0914	-0.0029
3108	train	0.0862	0.0845	-0.0017
3109	train	0.0894	0.0911	0.0017
3110	train	0.0799	0.0756	-0.0044
3111	train	0.0571	0.0598	0.0027
3112	train	0.1067	0.1113	0.0045
3113	train	0.0602	0.0571	-0.0031
3114	train	0.0506	0.0429	-0.0076
3115	train	0.0359	0.0364	0.0005
3116	train	0.0819	0.0892	0.0073
3117	train	0.0527	0.0570	0.0043
3118	train	0.0978	0.1008	0.0030
3119	train	0.0862	0.0845	-0.0017
3120	train	0.0894	0.0911	0.0017
