# Supplementary material for: Band Gap and Reorganization Energy Prediction of Conducting Polymers by the Integration of Machine Learning and Density Functional Theory
Source: J Chem Inf Model. 2025 May 28;65(11):5360–9. doi: 10.1021/acs.jcim.5c00345 (PMC12152970; doi:10.1021/acs.jcim.5c00345)
Supplement: Supplementary file 3 [file ci5c00345_si_003.zip › ML_SI/Band_M9_model_report.txt]

********************************************************************************

Report for Numeric Model kpls_linear_81

********************************************************************************

Ranking score = 0.718944

     Training Set              Test Set
    S.D.       R^2         RMSE        Q^2
   0.0064    0.8911       0.0087     0.7957

Optimum number of factors = 3

 ID	Set	Y(Obs)	Y(Pred)	Error
1	train	0.1280	0.1139	-0.0141
2	test	0.1224	0.1094	-0.0130
3	train	0.1043	0.1105	0.0061
4	train	0.1139	0.1128	-0.0012
5	train	0.1101	0.1088	-0.0013
6	train	0.0920	0.0947	0.0027
7	train	0.0896	0.0896	0.0000
8	train	0.0915	0.0902	-0.0013
9	train	0.0923	0.0884	-0.0039
10	train	0.0926	0.0898	-0.0028
11	train	0.1017	0.0890	-0.0128
12	test	0.0804	0.1010	0.0206
13	train	0.0869	0.0969	0.0101
14	train	0.0951	0.0976	0.0025
15	train	0.1207	0.1071	-0.0136
16	train	0.1119	0.0984	-0.0134
17	test	0.1126	0.1037	-0.0089
18	test	0.1131	0.1043	-0.0088
19	train	0.1137	0.1043	-0.0094
20	train	0.1172	0.1045	-0.0127
21	train	0.1055	0.1037	-0.0018
22	train	0.0999	0.0967	-0.0032
23	train	0.0929	0.0918	-0.0011
24	train	0.0980	0.0963	-0.0016
25	train	0.0972	0.0982	0.0010
26	train	0.0753	0.0811	0.0059
27	train	0.1089	0.1028	-0.0060
28	train	0.0879	0.0899	0.0020
29	test	0.1060	0.1026	-0.0034
30	train	0.1101	0.1043	-0.0058
31	test	0.0921	0.1004	0.0083
32	train	0.1112	0.1041	-0.0071
33	train	0.0974	0.1006	0.0032
34	test	0.0810	0.1018	0.0208
35	train	0.1040	0.1046	0.0007
36	test	0.0610	0.0729	0.0119
37	train	0.1155	0.1101	-0.0054
38	train	0.1237	0.1076	-0.0161
39	train	0.1197	0.1087	-0.0111
40	train	0.0708	0.0814	0.0106
41	train	0.0751	0.0890	0.0139
42	train	0.1049	0.1076	0.0027
43	train	0.0563	0.0709	0.0146
44	train	0.0991	0.1008	0.0017
45	train	0.0813	0.0844	0.0031
46	train	0.1037	0.0995	-0.0042
47	train	0.1001	0.1008	0.0008
48	train	0.0981	0.1006	0.0025
49	train	0.0995	0.1004	0.0008
50	train	0.1035	0.1041	0.0007
51	test	0.1024	0.1049	0.0025
52	train	0.0556	0.0775	0.0219
53	train	0.1321	0.1190	-0.0130
54	train	0.1244	0.1244	0.0000
55	train	0.0922	0.1103	0.0181
56	test	0.1159	0.1213	0.0054
57	train	0.1052	0.1161	0.0109
58	train	0.0903	0.0904	0.0001
59	train	0.0756	0.0792	0.0035
60	train	0.0858	0.0872	0.0013
61	train	0.0844	0.0806	-0.0038
62	train	0.0913	0.0920	0.0007
63	train	0.0993	0.0872	-0.0122
64	test	0.0746	0.0934	0.0189
65	train	0.0849	0.0947	0.0098
66	train	0.0948	0.0954	0.0006
67	train	0.1239	0.1057	-0.0181
68	train	0.1222	0.0992	-0.0230
69	test	0.1214	0.1121	-0.0093
70	test	0.1269	0.1116	-0.0153
71	test	0.1199	0.1118	-0.0081
72	train	0.1187	0.1078	-0.0109
73	train	0.1154	0.1124	-0.0030
74	train	0.1031	0.0963	-0.0068
75	train	0.0922	0.0860	-0.0062
76	test	0.0970	0.0953	-0.0017
77	train	0.0974	0.0983	0.0009
78	train	0.0679	0.0703	0.0024
79	test	0.1245	0.1048	-0.0197
80	train	0.0903	0.0909	0.0006
81	test	0.1049	0.1046	-0.0004
82	train	0.1126	0.1095	-0.0031
83	test	0.0877	0.1008	0.0131
84	train	0.1116	0.1059	-0.0057
85	test	0.0994	0.0925	-0.0069
86	test	0.0794	0.0883	0.0089
87	train	0.0987	0.1054	0.0067
88	train	0.0583	0.0417	-0.0167
89	train	0.1158	0.1192	0.0033
90	test	0.1222	0.1076	-0.0146
91	train	0.1214	0.1106	-0.0108
92	train	0.0687	0.0657	-0.0030
93	train	0.0713	0.0735	0.0022
94	train	0.1044	0.1076	0.0031
95	train	0.0450	0.0444	-0.0006
96	train	0.0957	0.1030	0.0073
97	train	0.0770	0.0756	-0.0014
98	train	0.0992	0.1010	0.0018
99	train	0.0981	0.1003	0.0022
100	train	0.0967	0.0972	0.0005
101	train	0.0979	0.0990	0.0011
102	test	0.0991	0.1059	0.0068
103	train	0.0977	0.1050	0.0073
104	train	0.0501	0.0692	0.0191
105	train	0.1301	0.1163	-0.0138
106	test	0.1250	0.1128	-0.0122
107	train	0.1056	0.1125	0.0069
108	train	0.1177	0.1131	-0.0046
109	train	0.1113	0.1100	-0.0013
110	train	0.0936	0.0908	-0.0028
111	train	0.0904	0.0892	-0.0011
112	train	0.0922	0.0923	0.0001
113	train	0.0930	0.0901	-0.0030
114	train	0.0947	0.0930	-0.0017
115	train	0.1043	0.0865	-0.0178
116	train	0.0811	0.0914	0.0103
117	train	0.0886	0.0908	0.0022
118	train	0.0966	0.0922	-0.0044
119	test	0.1306	0.0984	-0.0322
120	test	0.1131	0.0920	-0.0211
121	train	0.1144	0.1011	-0.0133
122	test	0.1147	0.1001	-0.0145
123	test	0.1150	0.1001	-0.0149
124	train	0.1192	0.1065	-0.0128
125	test	0.1074	0.1000	-0.0073
126	test	0.1009	0.0932	-0.0077
127	test	0.0938	0.0925	-0.0013
128	train	0.0998	0.0976	-0.0022
129	train	0.0988	0.0947	-0.0041
130	train	0.0779	0.0818	0.0039
131	train	0.1095	0.1050	-0.0045
132	train	0.0967	0.0948	-0.0019
133	train	0.1069	0.1033	-0.0036
134	test	0.1120	0.1045	-0.0074
135	train	0.0936	0.0986	0.0050
136	train	0.1128	0.1043	-0.0084
137	train	0.0987	0.1000	0.0013
138	test	0.0824	0.1008	0.0184
139	train	0.1049	0.1000	-0.0049
140	test	0.0627	0.0729	0.0102
141	test	0.1176	0.1090	-0.0086
142	test	0.1256	0.1033	-0.0223
143	train	0.1221	0.1050	-0.0171
144	test	0.0755	0.0891	0.0136
145	test	0.0760	0.0922	0.0162
146	train	0.1056	0.1033	-0.0023
147	train	0.0566	0.0690	0.0124
148	train	0.1001	0.1005	0.0003
149	train	0.0802	0.0814	0.0012
150	train	0.1051	0.0992	-0.0060
151	test	0.0993	0.1028	0.0035
152	test	0.0973	0.1025	0.0052
153	train	0.0976	0.1002	0.0026
154	test	0.1035	0.1053	0.0018
155	train	0.1031	0.1054	0.0023
156	train	0.0597	0.0820	0.0223
157	train	0.0897	0.0830	-0.0067
158	train	0.0869	0.0864	-0.0005
159	train	0.0732	0.0727	-0.0005
160	train	0.0846	0.0898	0.0052
161	train	0.0902	0.1001	0.0098
162	train	0.0739	0.0701	-0.0038
163	train	0.0629	0.0651	0.0022
164	test	0.0683	0.0844	0.0161
165	train	0.0676	0.0637	-0.0039
166	train	0.0707	0.0809	0.0102
167	train	0.0806	0.0743	-0.0063
168	train	0.0637	0.0755	0.0118
169	train	0.0706	0.0666	-0.0040
170	train	0.0738	0.0696	-0.0042
171	train	0.0917	0.0772	-0.0145
172	test	0.0881	0.0678	-0.0203
173	train	0.0892	0.0878	-0.0014
174	train	0.0895	0.0894	-0.0001
175	train	0.0896	0.0896	0.0001
176	test	0.0847	0.0822	-0.0026
177	train	0.0866	0.0894	0.0027
178	train	0.0818	0.0745	-0.0073
179	test	0.0736	0.0712	-0.0024
180	test	0.0741	0.0857	0.0116
181	test	0.0754	0.0789	0.0035
182	test	0.0547	0.0605	0.0058
183	train	0.0881	0.0895	0.0014
184	train	0.0704	0.0726	0.0021
185	train	0.0798	0.0736	-0.0061
186	test	0.0825	0.0894	0.0068
187	train	0.0735	0.0750	0.0014
188	train	0.0832	0.0762	-0.0071
189	train	0.0749	0.0592	-0.0157
190	train	0.0678	0.0727	0.0049
191	train	0.0814	0.0809	-0.0005
192	train	0.0426	0.0402	-0.0024
193	train	0.0853	0.0925	0.0071
194	train	0.0883	0.0774	-0.0109
195	train	0.0895	0.0793	-0.0102
196	train	0.0515	0.0598	0.0083
197	train	0.0558	0.0585	0.0027
198	test	0.0871	0.0772	-0.0099
199	test	0.0398	0.0403	0.0005
200	train	0.0783	0.0754	-0.0029
201	train	0.0570	0.0561	-0.0009
202	train	0.0736	0.0728	-0.0008
203	train	0.0809	0.0859	0.0050
204	train	0.0825	0.0871	0.0046
205	train	0.0788	0.0837	0.0049
206	train	0.0764	0.0836	0.0072
207	train	0.0746	0.0812	0.0066
208	train	0.0393	0.0498	0.0106
209	train	0.1209	0.1153	-0.0057
210	train	0.1148	0.1144	-0.0004
211	train	0.0971	0.1049	0.0078
212	train	0.1085	0.1107	0.0021
213	train	0.1061	0.1088	0.0027
214	train	0.0902	0.0916	0.0013
215	train	0.0844	0.0822	-0.0023
216	train	0.0873	0.0877	0.0004
217	test	0.0882	0.0833	-0.0050
218	train	0.0869	0.0890	0.0022
219	test	0.0971	0.0883	-0.0088
220	train	0.0795	0.0868	0.0073
221	test	0.0855	0.0969	0.0114
222	train	0.0917	0.0961	0.0044
223	train	0.1132	0.1048	-0.0084
224	train	0.1081	0.0983	-0.0098
225	train	0.1094	0.1092	-0.0002
226	train	0.1096	0.1103	0.0007
227	train	0.1098	0.1103	0.0006
228	train	0.1076	0.1046	-0.0029
229	train	0.1040	0.1020	-0.0021
230	test	0.0986	0.0971	-0.0014
231	train	0.0907	0.0856	-0.0051
232	test	0.0943	0.0956	0.0013
233	train	0.0950	0.0973	0.0023
234	train	0.0717	0.0720	0.0003
235	train	0.1048	0.1037	-0.0011
236	train	0.0849	0.0875	0.0026
237	train	0.1003	0.0979	-0.0024
238	test	0.1044	0.1044	0.0000
239	train	0.0915	0.0938	0.0023
240	train	0.1053	0.1013	-0.0039
241	train	0.0916	0.0837	-0.0079
242	train	0.0806	0.0809	0.0002
243	test	0.1034	0.1038	0.0003
244	train	0.0569	0.0529	-0.0040
245	train	0.1102	0.1120	0.0018
246	train	0.1099	0.1074	-0.0025
247	train	0.1111	0.1082	-0.0029
248	train	0.0663	0.0705	0.0042
249	train	0.0697	0.0797	0.0100
250	train	0.1091	0.1074	-0.0018
251	train	0.0524	0.0507	-0.0018
252	train	0.0976	0.0961	-0.0015
253	train	0.0815	0.0780	-0.0035
254	test	0.0986	0.0993	0.0007
255	train	0.0969	0.0979	0.0010
256	train	0.0961	0.0973	0.0012
257	train	0.0954	0.0973	0.0019
258	test	0.0982	0.1018	0.0036
259	train	0.0968	0.0997	0.0029
260	train	0.0542	0.0648	0.0106
261	test	0.1117	0.1291	0.0175
262	test	0.1079	0.1232	0.0153
263	train	0.0982	0.1166	0.0183
264	train	0.1019	0.1174	0.0155
265	test	0.1019	0.1174	0.0155
266	train	0.1058	0.1185	0.0127
267	test	0.0834	0.0826	-0.0008
268	train	0.0859	0.0866	0.0007
269	test	0.0867	0.0844	-0.0024
270	train	0.0851	0.0876	0.0026
271	train	0.0943	0.0895	-0.0048
272	test	0.0788	0.0897	0.0110
273	train	0.0845	0.0873	0.0028
274	train	0.0901	0.0885	-0.0016
275	train	0.1027	0.0983	-0.0043
276	train	0.1024	0.0912	-0.0112
277	test	0.1032	0.1052	0.0020
278	train	0.1032	0.1065	0.0033
279	train	0.1033	0.1066	0.0034
280	train	0.1020	0.1047	0.0027
281	train	0.0990	0.1020	0.0030
282	train	0.0962	0.0903	-0.0059
283	train	0.0898	0.0845	-0.0053
284	train	0.0920	0.0930	0.0010
285	train	0.0938	0.0924	-0.0014
286	test	0.0703	0.0697	-0.0006
287	test	0.0975	0.1038	0.0062
288	train	0.0824	0.0850	0.0026
289	train	0.0955	0.0957	0.0003
290	train	0.0986	0.1083	0.0096
291	train	0.0900	0.0914	0.0015
292	train	0.0994	0.0977	-0.0017
293	train	0.0874	0.0922	0.0048
294	train	0.0792	0.0747	-0.0045
295	train	0.1008	0.1012	0.0004
296	train	0.0557	0.0361	-0.0196
297	train	0.1037	0.1150	0.0112
298	train	0.1033	0.1040	0.0007
299	train	0.1041	0.1060	0.0019
300	train	0.0647	0.0618	-0.0029
301	train	0.0677	0.0648	-0.0030
302	test	0.1028	0.1039	0.0010
303	train	0.0511	0.0380	-0.0131
304	train	0.0949	0.0942	-0.0007
305	test	0.0801	0.0741	-0.0060
306	train	0.0947	0.0955	0.0008
307	test	0.0941	0.0997	0.0057
308	train	0.0941	0.0970	0.0029
309	train	0.0926	0.0970	0.0044
310	train	0.0950	0.0997	0.0047
311	train	0.0942	0.1000	0.0059
312	test	0.0547	0.0700	0.0153
313	test	0.1351	0.1354	0.0003
314	train	0.1257	0.1328	0.0071
315	train	0.1065	0.1218	0.0153
316	train	0.1162	0.1238	0.0076
317	train	0.1095	0.1175	0.0080
318	train	0.0935	0.0893	-0.0043
319	train	0.0896	0.0847	-0.0048
320	train	0.0920	0.0890	-0.0030
321	test	0.0929	0.0874	-0.0055
322	train	0.0898	0.0885	-0.0013
323	test	0.1009	0.0928	-0.0081
324	train	0.0829	0.0832	0.0003
325	train	0.0886	0.0901	0.0015
326	train	0.0967	0.0910	-0.0057
327	train	0.0216	0.0872	0.0656
328	train	0.1136	0.0946	-0.0189
329	train	0.1148	0.1159	0.0010
330	train	0.1151	0.1171	0.0020
331	test	0.1153	0.1171	0.0018
332	train	0.1143	0.1205	0.0062
333	train	0.1078	0.1077	-0.0001
334	train	0.1020	0.0956	-0.0063
335	train	0.0953	0.0892	-0.0061
336	train	0.0981	0.0979	-0.0002
337	train	0.0993	0.0955	-0.0038
338	train	0.0746	0.0687	-0.0058
339	train	0.1105	0.1118	0.0012
340	train	0.0877	0.0868	-0.0009
341	train	0.1074	0.1094	0.0020
342	train	0.1124	0.1205	0.0081
343	train	0.0961	0.0979	0.0017
344	train	0.1137	0.1153	0.0016
345	train	0.0949	0.0935	-0.0013
346	train	0.0829	0.0737	-0.0092
347	train	0.1094	0.1070	-0.0024
348	train	0.0594	0.0379	-0.0215
349	train	0.1187	0.1249	0.0062
350	train	0.1152	0.1239	0.0086
351	train	0.1162	0.1247	0.0084
352	train	0.0687	0.0585	-0.0102
353	test	0.0721	0.0785	0.0064
354	train	0.1142	0.1238	0.0096
355	train	0.0543	0.0368	-0.0175
356	train	0.1026	0.1031	0.0005
357	train	0.0867	0.0820	-0.0047
358	test	0.1041	0.1090	0.0049
359	train	0.1008	0.1032	0.0024
360	train	0.0991	0.1011	0.0019
361	train	0.0991	0.1019	0.0028
362	train	0.1036	0.1061	0.0025
363	train	0.1040	0.1065	0.0025
364	train	0.0612	0.0653	0.0040
365	train	0.1279	0.1200	-0.0079
366	train	0.1222	0.1181	-0.0041
367	train	0.1121	0.1170	0.0048
368	test	0.1138	0.1111	-0.0027
369	test	0.1141	0.1101	-0.0041
370	test	0.0954	0.1009	0.0054
371	train	0.0931	0.0932	0.0001
372	test	0.0969	0.0974	0.0005
373	train	0.0984	0.0931	-0.0052
374	test	0.0977	0.0986	0.0010
375	train	0.1075	0.0941	-0.0134
376	train	0.0835	0.0926	0.0091
377	train	0.0910	0.1018	0.0107
378	train	0.0989	0.1019	0.0030
379	train	0.1203	0.1080	-0.0123
380	train	0.1125	0.1033	-0.0093
381	test	0.1129	0.1080	-0.0050
382	train	0.1133	0.1099	-0.0034
383	train	0.1146	0.1099	-0.0046
384	train	0.1214	0.1085	-0.0129
385	test	0.1068	0.1010	-0.0058
386	train	0.1036	0.1021	-0.0015
387	train	0.0973	0.0951	-0.0022
388	train	0.1010	0.0987	-0.0023
389	train	0.1021	0.1021	0.0001
390	train	0.0804	0.0876	0.0072
391	train	0.1049	0.1048	-0.0001
392	test	0.0996	0.1011	0.0015
393	test	0.1094	0.1063	-0.0032
394	train	0.1126	0.1076	-0.0050
395	test	0.0959	0.1047	0.0088
396	train	0.1136	0.1074	-0.0062
397	train	0.0975	0.1030	0.0055
398	train	0.0832	0.0930	0.0097
399	test	0.1093	0.1062	-0.0031
400	test	0.0643	0.0794	0.0151
401	train	0.1157	0.1129	-0.0028
402	test	0.1240	0.1051	-0.0189
403	test	0.1194	0.1054	-0.0141
404	train	0.0750	0.0835	0.0084
405	test	0.0783	0.0980	0.0197
406	train	0.1072	0.1051	-0.0021
407	train	0.0591	0.0773	0.0181
408	train	0.1022	0.1051	0.0030
409	test	0.0878	0.0918	0.0040
410	train	0.1096	0.1050	-0.0046
411	train	0.1003	0.1011	0.0007
412	train	0.0982	0.1001	0.0019
413	train	0.0983	0.1011	0.0029
414	train	0.1043	0.1054	0.0011
415	train	0.1040	0.1057	0.0016
416	train	0.0621	0.0838	0.0217
417	train	0.1301	0.1335	0.0033
418	train	0.1228	0.1272	0.0044
419	test	0.1066	0.1214	0.0149
420	test	0.1140	0.1185	0.0045
421	train	0.1105	0.1194	0.0089
422	train	0.0945	0.0973	0.0029
423	train	0.0904	0.0876	-0.0028
424	train	0.0921	0.0906	-0.0016
425	train	0.0939	0.0892	-0.0047
426	train	0.0897	0.0899	0.0002
427	test	0.1012	0.1015	0.0004
428	train	0.0843	0.0859	0.0017
429	test	0.0895	0.1025	0.0130
430	train	0.0973	0.1014	0.0041
431	train	0.1182	0.1070	-0.0112
432	train	0.1124	0.1055	-0.0069
433	train	0.1136	0.1162	0.0026
434	train	0.1138	0.1176	0.0038
435	train	0.1139	0.1176	0.0037
436	train	0.1128	0.1173	0.0045
437	train	0.1071	0.1064	-0.0007
438	train	0.1024	0.1029	0.0004
439	train	0.0959	0.0927	-0.0032
440	train	0.0992	0.0985	-0.0007
441	train	0.1005	0.1019	0.0014
442	test	0.0749	0.0770	0.0021
443	train	0.1078	0.1092	0.0014
444	train	0.0876	0.0893	0.0018
445	train	0.1057	0.1066	0.0009
446	train	0.1100	0.1168	0.0068
447	train	0.0972	0.0980	0.0008
448	test	0.1113	0.1103	-0.0009
449	train	0.0935	0.0946	0.0011
450	train	0.0836	0.0785	-0.0051
451	train	0.1094	0.1109	0.0015
452	train	0.0595	0.0482	-0.0112
453	train	0.1165	0.1207	0.0042
454	train	0.1151	0.1213	0.0062
455	train	0.1149	0.1217	0.0068
456	train	0.0691	0.0659	-0.0032
457	test	0.0723	0.0863	0.0140
458	train	0.1133	0.1212	0.0079
459	train	0.0543	0.0471	-0.0072
460	train	0.1031	0.1019	-0.0012
461	train	0.0875	0.0845	-0.0030
462	train	0.1040	0.1080	0.0039
463	train	0.1008	0.1021	0.0013
464	train	0.0994	0.1005	0.0011
465	train	0.0996	0.1014	0.0018
466	train	0.1036	0.1049	0.0013
467	train	0.1038	0.1051	0.0012
468	train	0.0629	0.0693	0.0064
469	train	0.1248	0.1150	-0.0098
470	train	0.1193	0.1178	-0.0015
471	train	0.1017	0.1084	0.0067
472	train	0.1133	0.1139	0.0006
473	train	0.1150	0.1144	-0.0007
474	train	0.0964	0.0954	-0.0010
475	test	0.0893	0.0892	-0.0001
476	train	0.0940	0.0932	-0.0008
477	test	0.0942	0.0864	-0.0078
478	train	0.0939	0.0927	-0.0012
479	test	0.1037	0.0938	-0.0099
480	train	0.0861	0.0873	0.0013
481	train	0.0921	0.1004	0.0082
482	train	0.0977	0.1010	0.0033
483	train	0.1122	0.1093	-0.0028
484	train	0.1138	0.1029	-0.0110
485	train	0.1152	0.1166	0.0014
486	test	0.1156	0.1180	0.0024
487	train	0.1157	0.1180	0.0022
488	test	0.1135	0.1087	-0.0048
489	test	0.1100	0.1027	-0.0073
490	train	0.1052	0.1022	-0.0031
491	test	0.0981	0.0950	-0.0031
492	train	0.1002	0.1000	-0.0002
493	train	0.1020	0.1018	-0.0002
494	train	0.0770	0.0820	0.0050
495	train	0.1091	0.1081	-0.0010
496	test	0.0906	0.0944	0.0038
497	train	0.1055	0.1054	-0.0001
498	train	0.1098	0.1080	-0.0018
499	train	0.0974	0.1006	0.0031
500	train	0.1107	0.1075	-0.0032
501	train	0.0946	0.0935	-0.0011
502	test	0.0869	0.0930	0.0060
503	test	0.1099	0.1060	-0.0040
504	train	0.0610	0.0617	0.0008
505	train	0.1149	0.1134	-0.0015
506	train	0.1157	0.1143	-0.0014
507	test	0.1169	0.1138	-0.0030
508	train	0.0715	0.0706	-0.0009
509	train	0.0745	0.0879	0.0134
510	train	0.1153	0.1142	-0.0012
511	train	0.0559	0.0600	0.0041
512	train	0.1040	0.1029	-0.0011
513	train	0.0860	0.0837	-0.0023
514	train	0.1037	0.1039	0.0001
515	train	0.1033	0.1025	-0.0008
516	train	0.1028	0.1020	-0.0008
517	test	0.1015	0.1022	0.0007
518	train	0.1030	0.1035	0.0005
519	train	0.1029	0.1036	0.0007
520	test	0.0647	0.0793	0.0146
521	test	0.1233	0.1159	-0.0074
522	train	0.1185	0.1217	0.0032
523	test	0.0874	0.1092	0.0218
524	train	0.1140	0.1198	0.0058
525	train	0.1080	0.1145	0.0065
526	train	0.0941	0.0862	-0.0079
527	train	0.0791	0.0765	-0.0026
528	train	0.0893	0.0889	-0.0004
529	train	0.0880	0.0767	-0.0113
530	test	0.0950	0.0984	0.0033
531	train	0.1023	0.0907	-0.0116
532	train	0.0777	0.0871	0.0094
533	train	0.0892	0.0912	0.0020
534	train	0.0945	0.0910	-0.0035
535	train	0.1170	0.1017	-0.0153
536	train	0.1264	0.0951	-0.0313
537	train	0.1300	0.1197	-0.0102
538	train	0.1217	0.1176	-0.0041
539	test	0.1212	0.1175	-0.0038
540	train	0.1163	0.1086	-0.0077
541	test	0.1188	0.1139	-0.0049
542	train	0.1044	0.0931	-0.0112
543	test	0.0932	0.0863	-0.0069
544	train	0.0964	0.0948	-0.0016
545	test	0.0984	0.0970	-0.0014
546	train	0.0720	0.0687	-0.0033
547	train	0.1189	0.1125	-0.0064
548	train	0.0936	0.0910	-0.0027
549	train	0.1015	0.1004	-0.0011
550	test	0.1066	0.1069	0.0003
551	train	0.0883	0.0940	0.0057
552	train	0.1066	0.1027	-0.0040
553	train	0.0986	0.0879	-0.0107
554	test	0.0814	0.0872	0.0058
555	train	0.0984	0.0992	0.0008
556	test	0.0526	0.0560	0.0034
557	train	0.1140	0.1183	0.0043
558	train	0.1214	0.1088	-0.0126
559	train	0.1220	0.1105	-0.0115
560	train	0.0695	0.0681	-0.0014
561	train	0.0749	0.0833	0.0083
562	train	0.1093	0.1087	-0.0006
563	train	0.0490	0.0525	0.0035
564	test	0.0967	0.0991	0.0025
565	train	0.0718	0.0721	0.0002
566	train	0.1034	0.1009	-0.0025
567	train	0.1021	0.1046	0.0025
568	train	0.1020	0.1045	0.0025
569	train	0.1003	0.1034	0.0032
570	train	0.0982	0.1057	0.0076
571	train	0.0959	0.1053	0.0095
572	train	0.0527	0.0653	0.0126
573	test	0.1392	0.1359	-0.0033
574	train	0.1317	0.1334	0.0017
575	train	0.1131	0.1251	0.0120
576	train	0.1211	0.1242	0.0031
577	train	0.1190	0.1222	0.0031
578	train	0.1019	0.1034	0.0015
579	train	0.0970	0.0954	-0.0016
580	train	0.0989	0.0971	-0.0018
581	train	0.1011	0.0981	-0.0029
582	train	0.0964	0.0955	-0.0009
583	test	0.1081	0.1003	-0.0078
584	train	0.0913	0.0897	-0.0015
585	train	0.0970	0.1092	0.0123
586	train	0.1045	0.1086	0.0041
587	test	0.1208	0.1134	-0.0075
588	train	0.1202	0.1137	-0.0065
589	train	0.1214	0.1245	0.0031
590	test	0.1218	0.1251	0.0034
591	test	0.1219	0.1250	0.0031
592	train	0.1202	0.1242	0.0040
593	train	0.1145	0.1126	-0.0019
594	train	0.1106	0.1096	-0.0010
595	train	0.1044	0.1021	-0.0023
596	train	0.1064	0.1048	-0.0016
597	train	0.1087	0.1082	-0.0005
598	train	0.0806	0.0807	0.0000
599	test	0.1135	0.1132	-0.0003
600	test	0.0934	0.0953	0.0019
601	train	0.1126	0.1168	0.0042
602	train	0.1194	0.1241	0.0046
603	test	0.1047	0.1059	0.0012
604	train	0.1192	0.1212	0.0021
605	train	0.0976	0.1022	0.0045
606	train	0.0886	0.0848	-0.0037
607	test	0.1167	0.1157	-0.0010
608	train	0.0632	0.0553	-0.0079
609	test	0.1236	0.1231	-0.0006
610	train	0.1227	0.1288	0.0060
611	train	0.1222	0.1293	0.0070
612	train	0.0739	0.0700	-0.0039
613	train	0.0770	0.0827	0.0058
614	train	0.1207	0.1288	0.0081
615	train	0.0582	0.0569	-0.0013
616	train	0.1106	0.1108	0.0001
617	train	0.0933	0.0916	-0.0017
618	train	0.1106	0.1140	0.0033
619	train	0.1076	0.1071	-0.0005
620	train	0.1061	0.1050	-0.0011
621	train	0.1060	0.1057	-0.0003
622	train	0.1101	0.1090	-0.0011
623	train	0.1102	0.1097	-0.0004
624	train	0.0754	0.0753	-0.0001
625	test	0.1381	0.1373	-0.0008
626	train	0.1307	0.1356	0.0049
627	test	0.1128	0.1277	0.0148
628	test	0.1204	0.1200	-0.0004
629	train	0.1184	0.1241	0.0057
630	test	0.1017	0.1003	-0.0015
631	train	0.0966	0.0943	-0.0023
632	test	0.0988	0.0957	-0.0031
633	test	0.1003	0.0889	-0.0115
634	train	0.0961	0.0955	-0.0006
635	train	0.1084	0.1019	-0.0065
636	test	0.0908	0.0955	0.0047
637	train	0.0967	0.1088	0.0121
638	train	0.1041	0.1088	0.0047
639	train	0.1199	0.1215	0.0016
640	test	0.1197	0.1118	-0.0079
641	test	0.1208	0.1217	0.0008
642	train	0.1210	0.1244	0.0034
643	train	0.1211	0.1244	0.0033
644	train	0.1195	0.1166	-0.0029
645	train	0.1139	0.1112	-0.0027
646	test	0.1102	0.1047	-0.0055
647	train	0.1036	0.0972	-0.0063
648	train	0.1060	0.1030	-0.0030
649	train	0.1075	0.1075	0.0001
650	train	0.0803	0.0768	-0.0035
651	train	0.1129	0.1177	0.0048
652	test	0.0933	0.1007	0.0074
653	test	0.1120	0.1169	0.0049
654	train	0.1181	0.1223	0.0042
655	train	0.1038	0.1071	0.0033
656	train	0.1183	0.1206	0.0023
657	train	0.0962	0.1040	0.0078
658	train	0.0884	0.0835	-0.0049
659	train	0.1161	0.1184	0.0023
660	train	0.0634	0.0522	-0.0112
661	train	0.1231	0.1209	-0.0021
662	train	0.1201	0.1225	0.0024
663	test	0.1216	0.1227	0.0011
664	train	0.0737	0.0740	0.0003
665	train	0.0767	0.0812	0.0045
666	train	0.1201	0.1224	0.0023
667	train	0.0580	0.0540	-0.0040
668	train	0.1100	0.1119	0.0019
669	train	0.0930	0.0893	-0.0037
670	train	0.1101	0.1090	-0.0011
671	train	0.1071	0.1067	-0.0004
672	test	0.1056	0.1052	-0.0004
673	train	0.1056	0.1038	-0.0018
674	train	0.1098	0.1082	-0.0016
675	train	0.1098	0.1081	-0.0017
676	train	0.0748	0.0767	0.0019
677	train	0.1426	0.1260	-0.0166
678	test	0.1396	0.1326	-0.0070
679	train	0.1334	0.1316	-0.0018
680	train	0.1087	0.1252	0.0166
681	train	0.1247	0.1233	-0.0014
682	train	0.1230	0.1233	0.0003
683	train	0.1120	0.1153	0.0032
684	train	0.1007	0.1038	0.0031
685	train	0.1085	0.1050	-0.0035
686	train	0.1090	0.1031	-0.0059
687	train	0.1115	0.1053	-0.0062
688	train	0.1178	0.1064	-0.0114
689	train	0.0964	0.0994	0.0030
690	train	0.1071	0.1235	0.0164
691	train	0.1141	0.1224	0.0083
692	train	0.1243	0.1266	0.0023
693	train	0.1380	0.1270	-0.0110
694	train	0.1411	0.1377	-0.0034
695	train	0.1410	0.1388	-0.0022
696	train	0.1412	0.1386	-0.0026
697	train	0.1418	0.1258	-0.0160
698	train	0.1307	0.1179	-0.0128
699	train	0.1217	0.1199	-0.0018
700	train	0.1118	0.1115	-0.0003
701	train	0.1181	0.1112	-0.0069
702	test	0.1177	0.1203	0.0027
703	train	0.0884	0.0931	0.0047
704	train	0.1196	0.1183	-0.0013
705	train	0.1126	0.1103	-0.0023
706	train	0.1172	0.1170	-0.0002
707	train	0.1223	0.1200	-0.0023
708	train	0.1037	0.1088	0.0051
709	test	0.1219	0.1182	-0.0037
710	train	0.1067	0.1076	0.0009
711	train	0.0946	0.0929	-0.0017
712	train	0.1180	0.1206	0.0026
713	test	0.0714	0.0806	0.0092
714	train	0.1263	0.1211	-0.0052
715	test	0.1395	0.1246	-0.0149
716	train	0.0844	0.0862	0.0018
717	train	0.0930	0.1053	0.0123
718	train	0.1112	0.1246	0.0134
719	train	0.0673	0.0819	0.0146
720	train	0.1126	0.1142	0.0016
721	train	0.0918	0.0940	0.0022
722	train	0.1214	0.1158	-0.0056
723	train	0.1107	0.1080	-0.0027
724	train	0.1084	0.1064	-0.0020
725	test	0.1095	0.1026	-0.0070
726	train	0.1116	0.1111	-0.0005
727	train	0.1115	0.1110	-0.0005
728	train	0.0755	0.0799	0.0045
729	train	0.1057	0.0989	-0.0069
730	train	0.1092	0.1028	-0.0065
731	train	0.1039	0.1027	-0.0013
732	test	0.0845	0.0972	0.0127
733	train	0.1002	0.1023	0.0021
734	train	0.1029	0.1033	0.0004
735	test	0.0852	0.0868	0.0017
736	train	0.0741	0.0809	0.0069
737	train	0.0791	0.0796	0.0005
738	train	0.0788	0.0740	-0.0048
739	train	0.0824	0.0835	0.0011
740	train	0.0917	0.0855	-0.0063
741	train	0.0743	0.0873	0.0130
742	train	0.0811	0.0860	0.0049
743	train	0.0852	0.0869	0.0017
744	train	0.1082	0.0973	-0.0110
745	train	0.1028	0.0873	-0.0155
746	train	0.1046	0.1000	-0.0046
747	test	0.1050	0.1005	-0.0045
748	train	0.1051	0.1007	-0.0044
749	train	0.0990	0.0945	-0.0045
750	train	0.1004	0.1007	0.0003
751	test	0.0934	0.0919	-0.0016
752	test	0.0849	0.0868	0.0019
753	test	0.0856	0.0967	0.0111
754	train	0.0868	0.0896	0.0028
755	test	0.0638	0.0825	0.0187
756	train	0.1031	0.0971	-0.0060
757	train	0.0812	0.0864	0.0052
758	train	0.0932	0.0921	-0.0011
759	train	0.0968	0.0967	-0.0001
760	train	0.0835	0.0903	0.0068
761	train	0.0972	0.0952	-0.0020
762	train	0.0876	0.0813	-0.0063
763	train	0.0783	0.0854	0.0072
764	test	0.0949	0.0984	0.0035
765	train	0.0505	0.0511	0.0006
766	train	0.1012	0.1028	0.0016
767	train	0.1039	0.0978	-0.0061
768	train	0.0601	0.0734	0.0133
769	train	0.0647	0.0768	0.0120
770	train	0.1024	0.0978	-0.0046
771	train	0.0467	0.0492	0.0026
772	test	0.0886	0.0919	0.0033
773	test	0.0696	0.0878	0.0183
774	train	0.0860	0.0921	0.0061
775	train	0.0941	0.0971	0.0030
776	train	0.0944	0.0972	0.0028
777	test	0.0920	0.1000	0.0080
778	train	0.0895	0.0953	0.0058
779	train	0.0877	0.0944	0.0067
780	train	0.0513	0.0671	0.0157
781	train	0.1257	0.1208	-0.0049
782	train	0.1197	0.1204	0.0007
783	train	0.1061	0.1151	0.0090
784	train	0.1118	0.1160	0.0042
785	train	0.1150	0.1175	0.0026
786	train	0.0920	0.0981	0.0061
787	train	0.0888	0.0904	0.0016
788	train	0.0930	0.0935	0.0005
789	train	0.0943	0.0934	-0.0009
790	train	0.0907	0.0946	0.0040
791	train	0.1009	0.0965	-0.0044
792	test	0.0820	0.0972	0.0152
793	train	0.0865	0.1020	0.0155
794	train	0.0946	0.1016	0.0070
795	train	0.1206	0.1110	-0.0096
796	train	0.1100	0.1046	-0.0054
797	train	0.1112	0.1129	0.0018
798	train	0.1114	0.1137	0.0023
799	train	0.1115	0.1137	0.0022
800	train	0.1121	0.1097	-0.0024
801	train	0.1052	0.1057	0.0005
802	train	0.0991	0.1016	0.0025
803	train	0.0932	0.0948	0.0016
804	train	0.0974	0.0975	0.0000
805	test	0.0974	0.1029	0.0055
806	test	0.0739	0.0883	0.0144
807	train	0.1059	0.1060	0.0001
808	train	0.0892	0.0955	0.0063
809	train	0.1033	0.1043	0.0010
810	train	0.1083	0.1099	0.0015
811	train	0.0941	0.1006	0.0065
812	test	0.1097	0.1054	-0.0043
813	train	0.0903	0.0990	0.0087
814	train	0.0842	0.0885	0.0043
815	train	0.1070	0.1092	0.0021
816	train	0.0591	0.0664	0.0073
817	test	0.1139	0.1119	-0.0021
818	train	0.1141	0.1120	-0.0021
819	train	0.1142	0.1132	-0.0011
820	train	0.0683	0.0772	0.0090
821	train	0.0713	0.0852	0.0139
822	train	0.1131	0.1119	-0.0012
823	test	0.0536	0.0706	0.0171
824	test	0.0987	0.1032	0.0045
825	train	0.0860	0.0882	0.0022
826	train	0.1021	0.1036	0.0015
827	train	0.1005	0.1017	0.0012
828	train	0.0996	0.0999	0.0003
829	train	0.0988	0.1018	0.0029
830	train	0.1030	0.1053	0.0023
831	test	0.1024	0.1059	0.0035
832	train	0.0669	0.0811	0.0143
833	train	0.1270	0.1216	-0.0055
834	train	0.1276	0.1190	-0.0086
835	train	0.1231	0.1208	-0.0023
836	train	0.0948	0.1121	0.0173
837	train	0.1176	0.1151	-0.0025
838	test	0.1149	0.1117	-0.0031
839	train	0.1031	0.1000	-0.0031
840	train	0.0877	0.0866	-0.0011
841	test	0.0976	0.0918	-0.0058
842	train	0.0964	0.0824	-0.0140
843	train	0.1045	0.0968	-0.0077
844	train	0.1112	0.0987	-0.0125
845	train	0.0865	0.0916	0.0051
846	train	0.0979	0.1102	0.0123
847	train	0.1026	0.1097	0.0071
848	train	0.1091	0.1118	0.0026
849	train	0.1350	0.1135	-0.0215
850	train	0.1381	0.1312	-0.0069
851	train	0.1374	0.1309	-0.0065
852	train	0.1256	0.1306	0.0050
853	test	0.1312	0.1134	-0.0178
854	train	0.1281	0.1191	-0.0090
855	train	0.1137	0.1089	-0.0048
856	train	0.1014	0.0968	-0.0047
857	train	0.1053	0.1008	-0.0045
858	train	0.1066	0.1088	0.0021
859	train	0.0811	0.0830	0.0019
860	train	0.1162	0.1085	-0.0077
861	train	0.0983	0.0977	-0.0006
862	train	0.1073	0.1066	-0.0007
863	train	0.1144	0.1093	-0.0051
864	test	0.0950	0.1028	0.0078
865	train	0.1131	0.1089	-0.0042
866	train	0.1011	0.0930	-0.0081
867	train	0.0874	0.0882	0.0007
868	train	0.1064	0.1085	0.0021
869	train	0.0614	0.0600	-0.0015
870	test	0.1183	0.1140	-0.0043
871	train	0.1252	0.1211	-0.0042
872	train	0.0774	0.0795	0.0021
873	test	0.0841	0.1041	0.0200
874	test	0.1092	0.1210	0.0118
875	train	0.0581	0.0602	0.0020
876	train	0.1026	0.1045	0.0018
877	test	0.0802	0.0897	0.0095
878	test	0.1121	0.1090	-0.0030
879	test	0.1043	0.1039	-0.0004
880	train	0.1036	0.1036	0.0000
881	test	0.1029	0.1024	-0.0005
882	train	0.1035	0.1054	0.0020
883	train	0.1016	0.1048	0.0032
884	train	0.0607	0.0666	0.0059
885	train	0.1406	0.1300	-0.0106
886	train	0.1332	0.1290	-0.0042
887	test	0.1098	0.1277	0.0179
888	train	0.1246	0.1212	-0.0033
889	train	0.1211	0.1186	-0.0025
890	train	0.1064	0.1099	0.0035
891	test	0.0961	0.1056	0.0095
892	train	0.1060	0.1032	-0.0028
893	train	0.1065	0.0980	-0.0086
894	train	0.1059	0.1034	-0.0025
895	train	0.1152	0.1016	-0.0135
896	test	0.0922	0.1033	0.0111
897	train	0.1014	0.1171	0.0157
898	train	0.1082	0.1162	0.0080
899	train	0.1246	0.1215	-0.0030
900	train	0.1295	0.1192	-0.0103
901	train	0.1316	0.1255	-0.0060
902	test	0.1316	0.1251	-0.0065
903	train	0.1326	0.1251	-0.0075
904	train	0.1320	0.1201	-0.0119
905	train	0.1220	0.1136	-0.0084
906	train	0.1169	0.1156	-0.0013
907	train	0.1082	0.1118	0.0036
908	train	0.1079	0.1077	-0.0002
909	train	0.1135	0.1145	0.0010
910	test	0.0877	0.1029	0.0152
911	train	0.1308	0.1218	-0.0090
912	train	0.1053	0.1114	0.0060
913	train	0.1190	0.1195	0.0005
914	train	0.1267	0.1198	-0.0068
915	train	0.1043	0.1129	0.0086
916	train	0.1246	0.1213	-0.0033
917	train	0.1044	0.1160	0.0116
918	train	0.0910	0.0982	0.0072
919	train	0.1169	0.1176	0.0006
920	train	0.0678	0.0795	0.0117
921	test	0.1238	0.1128	-0.0110
922	train	0.1376	0.1204	-0.0173
923	train	0.1389	0.1213	-0.0176
924	train	0.0823	0.0887	0.0064
925	test	0.0835	0.1065	0.0229
926	train	0.1083	0.1205	0.0121
927	train	0.0630	0.0807	0.0176
928	train	0.1135	0.1183	0.0048
929	train	0.0927	0.0936	0.0010
930	test	0.1174	0.1108	-0.0066
931	train	0.1127	0.1107	-0.0020
932	train	0.1095	0.1086	-0.0009
933	train	0.1097	0.1097	0.0000
934	train	0.1116	0.1118	0.0002
935	train	0.1084	0.1111	0.0027
936	train	0.0750	0.0909	0.0159
937	train	0.1229	0.1200	-0.0029
938	train	0.1174	0.1162	-0.0012
939	train	0.0954	0.1112	0.0159
940	train	0.1127	0.1145	0.0018
941	train	0.1125	0.1165	0.0039
942	test	0.0960	0.0967	0.0007
943	train	0.0848	0.0847	0.0000
944	train	0.0902	0.0898	-0.0004
945	test	0.0898	0.0828	-0.0070
946	train	0.0935	0.0934	-0.0001
947	train	0.1026	0.0985	-0.0041
948	train	0.0838	0.0872	0.0034
949	train	0.0920	0.1029	0.0109
950	train	0.0957	0.1035	0.0078
951	train	0.1140	0.1152	0.0012
952	train	0.1149	0.1065	-0.0085
953	train	0.1170	0.1205	0.0035
954	test	0.1174	0.1206	0.0032
955	test	0.1182	0.1206	0.0024
956	test	0.1109	0.1075	-0.0034
957	train	0.1126	0.1123	-0.0003
958	test	0.1046	0.1048	0.0003
959	train	0.0958	0.0943	-0.0015
960	train	0.0974	0.0978	0.0004
961	train	0.0969	0.0999	0.0030
962	train	0.0748	0.0760	0.0012
963	train	0.1121	0.1107	-0.0014
964	train	0.0917	0.0925	0.0008
965	train	0.1047	0.1054	0.0008
966	train	0.1078	0.1123	0.0045
967	train	0.0943	0.0967	0.0024
968	train	0.1092	0.1104	0.0012
969	train	0.0958	0.0940	-0.0018
970	train	0.0867	0.0857	-0.0009
971	train	0.1038	0.1089	0.0051
972	train	0.0587	0.0470	-0.0117
973	train	0.1140	0.1157	0.0016
974	train	0.1182	0.1201	0.0019
975	train	0.1185	0.1205	0.0021
976	train	0.0749	0.0730	-0.0019
977	train	0.0738	0.0804	0.0066
978	train	0.1145	0.1201	0.0056
979	train	0.0544	0.0460	-0.0085
980	train	0.0999	0.1003	0.0003
981	test	0.0800	0.0861	0.0061
982	test	0.1012	0.1049	0.0037
983	train	0.1037	0.1049	0.0012
984	train	0.1035	0.1048	0.0013
985	train	0.1015	0.1031	0.0016
986	train	0.1004	0.1012	0.0008
987	train	0.0982	0.0998	0.0016
988	train	0.0612	0.0703	0.0090
989	train	0.1337	0.1331	-0.0006
990	train	0.1278	0.1264	-0.0014
991	test	0.1017	0.1205	0.0188
992	train	0.1203	0.1220	0.0017
993	train	0.1158	0.1189	0.0031
994	test	0.1055	0.1074	0.0019
995	train	0.0910	0.0927	0.0017
996	train	0.1010	0.0995	-0.0015
997	train	0.1002	0.0943	-0.0059
998	train	0.1067	0.1040	-0.0027
999	test	0.1111	0.0989	-0.0122
1000	train	0.0896	0.0960	0.0065
1001	test	0.1003	0.1145	0.0143
1002	train	0.1026	0.1113	0.0087
1003	train	0.1185	0.1167	-0.0018
1004	test	0.1374	0.1168	-0.0206
1005	train	0.1410	0.1336	-0.0074
1006	train	0.1419	0.1339	-0.0080
1007	train	0.1269	0.1336	0.0067
1008	train	0.1343	0.1237	-0.0105
1009	train	0.1312	0.1222	-0.0090
1010	train	0.1155	0.1134	-0.0021
1011	train	0.1044	0.1003	-0.0041
1012	test	0.1060	0.1035	-0.0026
1013	test	0.1098	0.1123	0.0025
1014	test	0.0824	0.0894	0.0069
1015	test	0.1160	0.1108	-0.0052
1016	train	0.0987	0.1004	0.0017
1017	train	0.1107	0.1103	-0.0004
1018	train	0.1170	0.1165	-0.0005
1019	train	0.0981	0.1036	0.0056
1020	train	0.1165	0.1117	-0.0048
1021	train	0.1000	0.0988	-0.0012
1022	test	0.0889	0.0907	0.0018
1023	train	0.1095	0.1118	0.0024
1024	train	0.0640	0.0645	0.0005
1025	test	0.1217	0.1163	-0.0054
1026	test	0.1277	0.1209	-0.0068
1027	train	0.1272	0.1222	-0.0050
1028	train	0.0788	0.0779	-0.0010
1029	train	0.0862	0.0956	0.0094
1030	test	0.1084	0.1209	0.0125
1031	test	0.0603	0.0683	0.0080
1032	test	0.1064	0.1071	0.0008
1033	train	0.0836	0.0873	0.0037
1034	train	0.1146	0.1132	-0.0014
1035	train	0.1055	0.1028	-0.0027
1036	test	0.1037	0.1027	-0.0010
1037	train	0.1046	0.1007	-0.0039
1038	train	0.1070	0.1089	0.0019
1039	train	0.1062	0.1094	0.0032
1040	train	0.0657	0.0781	0.0125
1041	train	0.1206	0.1202	-0.0004
1042	train	0.1345	0.1261	-0.0084
1043	train	0.1271	0.1243	-0.0027
1044	train	0.1056	0.1180	0.0124
1045	train	0.1186	0.1162	-0.0025
1046	train	0.1163	0.1161	-0.0002
1047	train	0.0985	0.1002	0.0018
1048	train	0.0923	0.0931	0.0007
1049	train	0.0956	0.0940	-0.0016
1050	test	0.0965	0.0904	-0.0060
1051	test	0.0952	0.0959	0.0007
1052	train	0.1067	0.1003	-0.0064
1053	train	0.0877	0.0915	0.0038
1054	test	0.0939	0.1099	0.0160
1055	train	0.1003	0.1090	0.0087
1056	train	0.1195	0.1176	-0.0019
1057	train	0.1178	0.1119	-0.0059
1058	train	0.1194	0.1203	0.0009
1059	train	0.1197	0.1222	0.0025
1060	train	0.1199	0.1221	0.0023
1061	train	0.1171	0.1133	-0.0038
1062	train	0.1131	0.1096	-0.0035
1063	train	0.1076	0.1062	-0.0013
1064	train	0.0999	0.0947	-0.0053
1065	train	0.1027	0.1008	-0.0019
1066	train	0.1042	0.1059	0.0017
1067	train	0.0784	0.0797	0.0013
1068	train	0.1133	0.1120	-0.0013
1069	train	0.0922	0.0952	0.0030
1070	train	0.1090	0.1099	0.0009
1071	train	0.1143	0.1138	-0.0005
1072	train	0.0995	0.1031	0.0036
1073	train	0.1155	0.1136	-0.0019
1074	train	0.0967	0.0948	-0.0020
1075	train	0.0875	0.0878	0.0004
1076	train	0.1129	0.1132	0.0002
1077	train	0.0617	0.0655	0.0038
1078	train	0.1209	0.1159	-0.0050
1079	train	0.1192	0.1199	0.0007
1080	train	0.0723	0.0788	0.0065
1081	train	0.0754	0.0854	0.0099
1082	train	0.1189	0.1199	0.0010
1083	test	0.0564	0.0682	0.0118
1084	train	0.1060	0.1065	0.0005
1085	train	0.0881	0.0910	0.0029
1086	train	0.1066	0.1053	-0.0013
1087	train	0.1055	0.1049	-0.0007
1088	test	0.1043	0.1041	-0.0002
1089	train	0.1041	0.1034	-0.0007
1090	train	0.1076	0.1059	-0.0018
1091	train	0.1067	0.1057	-0.0010
1092	train	0.0683	0.0727	0.0044
1093	train	0.1288	0.1221	-0.0066
1094	test	0.1226	0.1155	-0.0071
1095	train	0.1016	0.1129	0.0113
1096	train	0.1154	0.1141	-0.0013
1097	train	0.1156	0.1155	-0.0001
1098	train	0.0958	0.0988	0.0030
1099	train	0.0898	0.0907	0.0010
1100	train	0.0941	0.0947	0.0007
1101	train	0.0945	0.0903	-0.0042
1102	train	0.0934	0.0922	-0.0013
1103	train	0.1033	0.0964	-0.0069
1104	train	0.0848	0.0911	0.0064
1105	train	0.0911	0.1019	0.0109
1106	train	0.0977	0.1012	0.0035
1107	train	0.1150	0.1084	-0.0066
1108	train	0.1146	0.1045	-0.0101
1109	train	0.1162	0.1159	-0.0003
1110	train	0.1166	0.1184	0.0018
1111	train	0.1175	0.1184	0.0009
1112	train	0.1152	0.1133	-0.0019
1113	train	0.1098	0.1073	-0.0025
1114	test	0.1041	0.1037	-0.0004
1115	test	0.0968	0.0951	-0.0016
1116	train	0.1006	0.1001	-0.0004
1117	train	0.1018	0.1026	0.0008
1118	test	0.0771	0.0858	0.0087
1119	train	0.1110	0.1090	-0.0020
1120	train	0.0914	0.0944	0.0030
1121	train	0.1055	0.1066	0.0011
1122	test	0.1124	0.1104	-0.0020
1123	train	0.0971	0.1004	0.0033
1124	train	0.1116	0.1099	-0.0016
1125	test	0.0961	0.0913	-0.0047
1126	train	0.0867	0.0863	-0.0004
1127	train	0.1112	0.1095	-0.0017
1128	train	0.0607	0.0583	-0.0025
1129	train	0.1173	0.1156	-0.0018
1130	train	0.1170	0.1164	-0.0006
1131	train	0.1185	0.1169	-0.0016
1132	train	0.0712	0.0721	0.0008
1133	train	0.0748	0.0867	0.0119
1134	test	0.1168	0.1164	-0.0004
1135	train	0.0557	0.0572	0.0015
1136	test	0.1040	0.1031	-0.0010
1137	test	0.0861	0.0906	0.0045
1138	train	0.1048	0.1058	0.0010
1139	train	0.1043	0.1047	0.0004
1140	train	0.1034	0.1038	0.0003
1141	train	0.1025	0.1031	0.0006
1142	train	0.1054	0.1056	0.0002
1143	train	0.1041	0.1055	0.0014
1144	train	0.0652	0.0725	0.0072
1145	train	0.1479	0.1386	-0.0093
1146	train	0.1403	0.1394	-0.0009
1147	train	0.1067	0.1267	0.0200
1148	train	0.1348	0.1371	0.0023
1149	test	0.1261	0.1260	-0.0001
1150	train	0.1117	0.1061	-0.0055
1151	train	0.0971	0.0993	0.0022
1152	train	0.1074	0.1018	-0.0055
1153	test	0.1066	0.0953	-0.0112
1154	train	0.1119	0.1111	-0.0008
1155	train	0.1193	0.1086	-0.0106
1156	train	0.0959	0.0964	0.0006
1157	train	0.1065	0.1210	0.0145
1158	train	0.1124	0.1199	0.0075
1159	train	0.1284	0.1264	-0.0020
1160	train	0.1435	0.1254	-0.0182
1161	train	0.1470	0.1392	-0.0078
1162	train	0.1427	0.1373	-0.0054
1163	test	0.1408	0.1368	-0.0040
1164	train	0.1405	0.1289	-0.0116
1165	train	0.1327	0.1238	-0.0088
1166	train	0.1221	0.1182	-0.0039
1167	train	0.1107	0.1100	-0.0007
1168	train	0.1136	0.1095	-0.0041
1169	test	0.1190	0.1180	-0.0010
1170	test	0.0888	0.0962	0.0074
1171	train	0.1264	0.1201	-0.0063
1172	train	0.1100	0.1094	-0.0005
1173	train	0.1202	0.1174	-0.0028
1174	train	0.1287	0.1226	-0.0061
1175	train	0.1017	0.1078	0.0061
1176	test	0.1272	0.1177	-0.0094
1177	test	0.1075	0.1093	0.0017
1178	train	0.0968	0.0923	-0.0045
1179	train	0.1156	0.1181	0.0025
1180	train	0.0759	0.0692	-0.0067
1181	train	0.1348	0.1296	-0.0052
1182	train	0.1406	0.1324	-0.0081
1183	train	0.1409	0.1330	-0.0079
1184	train	0.0887	0.0858	-0.0029
1185	train	0.0922	0.1070	0.0148
1186	train	0.1102	0.1324	0.0223
1187	train	0.0699	0.0713	0.0014
1188	train	0.1109	0.1129	0.0020
1189	train	0.0899	0.0924	0.0025
1190	train	0.1208	0.1175	-0.0033
1191	train	0.1155	0.1112	-0.0043
1192	train	0.1127	0.1099	-0.0029
1193	train	0.1154	0.1099	-0.0055
1194	train	0.1189	0.1159	-0.0030
1195	train	0.1167	0.1157	-0.0009
1196	train	0.0717	0.0782	0.0065
1197	train	0.1187	0.1129	-0.0058
1198	train	0.1332	0.1282	-0.0050
1199	train	0.1272	0.1242	-0.0030
1200	test	0.1112	0.1229	0.0117
1201	train	0.1176	0.1192	0.0016
1202	train	0.1174	0.1181	0.0006
1203	train	0.1006	0.0987	-0.0019
1204	test	0.0959	0.1006	0.0048
1205	train	0.0972	0.0967	-0.0004
1206	train	0.0996	0.0929	-0.0066
1207	test	0.0948	0.0990	0.0042
1208	test	0.1060	0.0999	-0.0061
1209	train	0.0900	0.0945	0.0045
1210	train	0.0958	0.1025	0.0066
1211	train	0.1032	0.1029	-0.0003
1212	test	0.1142	0.1098	-0.0044
1213	train	0.1173	0.1051	-0.0122
1214	train	0.1181	0.1143	-0.0039
1215	train	0.1183	0.1145	-0.0038
1216	train	0.1183	0.1146	-0.0037
1217	test	0.1169	0.1060	-0.0110
1218	train	0.1118	0.1074	-0.0045
1219	test	0.1090	0.1038	-0.0053
1220	test	0.1030	0.1019	-0.0011
1221	train	0.1051	0.1040	-0.0010
1222	train	0.1073	0.1039	-0.0033
1223	test	0.0797	0.0927	0.0131
1224	test	0.1100	0.1084	-0.0016
1225	test	0.0923	0.1036	0.0113
1226	train	0.1098	0.1107	0.0009
1227	train	0.1143	0.1139	-0.0005
1228	train	0.1023	0.1060	0.0037
1229	train	0.1154	0.1128	-0.0025
1230	train	0.0951	0.1050	0.0099
1231	train	0.0881	0.0905	0.0024
1232	train	0.1143	0.1104	-0.0039
1233	train	0.0630	0.0733	0.0104
1234	train	0.1200	0.1158	-0.0042
1235	train	0.1197	0.1123	-0.0075
1236	train	0.0731	0.0822	0.0091
1237	train	0.0760	0.0888	0.0128
1238	train	0.1181	0.1122	-0.0059
1239	test	0.0575	0.0774	0.0199
1240	test	0.1088	0.1093	0.0006
1241	test	0.0919	0.0974	0.0055
1242	train	0.1085	0.1064	-0.0021
1243	train	0.1059	0.1051	-0.0008
1244	train	0.1045	0.1035	-0.0010
1245	test	0.1045	0.1030	-0.0014
1246	train	0.1084	0.1082	-0.0002
1247	train	0.1085	0.1085	0.0000
1248	train	0.0730	0.0855	0.0125
1249	train	0.1200	0.1213	0.0013
1250	train	0.1311	0.1279	-0.0032
1251	train	0.1236	0.1256	0.0020
1252	train	0.0992	0.1154	0.0162
1253	test	0.1173	0.1153	-0.0020
1254	train	0.1142	0.1193	0.0051
1255	train	0.0975	0.0974	-0.0002
1256	test	0.0879	0.0914	0.0035
1257	train	0.0925	0.0913	-0.0012
1258	test	0.0923	0.0858	-0.0066
1259	test	0.0912	0.0937	0.0025
1260	train	0.1042	0.0978	-0.0064
1261	train	0.0864	0.0893	0.0030
1262	train	0.0931	0.1053	0.0121
1263	train	0.0991	0.1056	0.0065
1264	train	0.1219	0.1186	-0.0032
1265	train	0.1176	0.1087	-0.0089
1266	train	0.1192	0.1220	0.0027
1267	train	0.1198	0.1239	0.0040
1268	train	0.1200	0.1239	0.0038
1269	train	0.1143	0.1137	-0.0005
1270	train	0.1133	0.1111	-0.0022
1271	test	0.1024	0.1029	0.0005
1272	train	0.0981	0.0905	-0.0075
1273	train	0.0987	0.0981	-0.0006
1274	train	0.0998	0.1023	0.0026
1275	train	0.0749	0.0720	-0.0029
1276	train	0.1148	0.1140	-0.0008
1277	train	0.0922	0.0931	0.0009
1278	train	0.1079	0.1099	0.0021
1279	train	0.1131	0.1139	0.0008
1280	train	0.0976	0.1015	0.0040
1281	train	0.1137	0.1141	0.0004
1282	train	0.0981	0.0933	-0.0048
1283	train	0.0871	0.0817	-0.0054
1284	train	0.1079	0.1119	0.0040
1285	train	0.0602	0.0469	-0.0133
1286	train	0.1189	0.1173	-0.0016
1287	train	0.1180	0.1206	0.0026
1288	train	0.0706	0.0713	0.0007
1289	train	0.0738	0.0792	0.0054
1290	test	0.1171	0.1205	0.0035
1291	train	0.0553	0.0477	-0.0076
1292	train	0.1037	0.1053	0.0016
1293	train	0.0812	0.0835	0.0023
1294	test	0.1005	0.1043	0.0038
1295	train	0.1063	0.1065	0.0002
1296	train	0.1051	0.1056	0.0006
1297	train	0.1043	0.1041	-0.0003
1298	train	0.1048	0.1051	0.0003
1299	train	0.1037	0.1039	0.0003
1300	train	0.0635	0.0679	0.0045
1301	train	0.1392	0.1359	-0.0033
1302	train	0.1318	0.1334	0.0017
1303	train	0.1130	0.1251	0.0121
1304	train	0.1211	0.1242	0.0032
1305	test	0.1189	0.1174	-0.0016
1306	train	0.1020	0.1034	0.0014
1307	train	0.0970	0.0954	-0.0016
1308	train	0.0995	0.0971	-0.0024
1309	train	0.1011	0.0981	-0.0030
1310	test	0.0964	0.0955	-0.0009
1311	train	0.1084	0.1003	-0.0081
1312	train	0.0913	0.0897	-0.0015
1313	train	0.0970	0.1092	0.0122
1314	train	0.1045	0.1086	0.0041
1315	train	0.1210	0.1134	-0.0076
1316	train	0.1202	0.1137	-0.0065
1317	train	0.1214	0.1245	0.0031
1318	train	0.1217	0.1251	0.0034
1319	train	0.1218	0.1250	0.0032
1320	train	0.1202	0.1242	0.0040
1321	train	0.1145	0.1126	-0.0020
1322	test	0.1106	0.1096	-0.0010
1323	train	0.1044	0.1021	-0.0023
1324	train	0.1065	0.1048	-0.0017
1325	train	0.1064	0.1077	0.0013
1326	train	0.0809	0.0807	-0.0003
1327	train	0.1134	0.1132	-0.0002
1328	train	0.0935	0.0953	0.0018
1329	train	0.1127	0.1168	0.0041
1330	train	0.1191	0.1241	0.0050
1331	train	0.1046	0.1059	0.0013
1332	train	0.1189	0.1212	0.0024
1333	train	0.0965	0.1015	0.0050
1334	train	0.0887	0.0830	-0.0057
1335	train	0.1168	0.1157	-0.0012
1336	train	0.0635	0.0553	-0.0082
1337	train	0.1236	0.1231	-0.0005
1338	test	0.1228	0.1288	0.0059
1339	train	0.1221	0.1293	0.0071
1340	train	0.0741	0.0700	-0.0042
1341	train	0.0766	0.0827	0.0062
1342	test	0.1207	0.1288	0.0081
1343	test	0.0580	0.0569	-0.0011
1344	train	0.1106	0.1108	0.0001
1345	train	0.0934	0.0916	-0.0018
1346	train	0.1106	0.1140	0.0034
1347	train	0.1076	0.1071	-0.0005
1348	train	0.1060	0.1055	-0.0006
1349	train	0.1060	0.1057	-0.0004
1350	train	0.1100	0.1090	-0.0011
1351	train	0.1108	0.1097	-0.0011
1352	test	0.0749	0.0753	0.0004
1353	train	0.1262	0.1269	0.0007
1354	train	0.1443	0.1366	-0.0077
1355	train	0.1353	0.1345	-0.0008
1356	train	0.1129	0.1256	0.0127
1357	train	0.1252	0.1222	-0.0030
1358	train	0.1216	0.1230	0.0014
1359	train	0.1048	0.1031	-0.0016
1360	train	0.0984	0.0953	-0.0031
1361	train	0.1016	0.0956	-0.0059
1362	test	0.1026	0.0926	-0.0100
1363	train	0.0996	0.0959	-0.0038
1364	train	0.1128	0.1044	-0.0084
1365	train	0.0933	0.0899	-0.0034
1366	test	0.0998	0.1124	0.0125
1367	test	0.1071	0.1124	0.0053
1368	train	0.1245	0.1248	0.0003
1369	test	0.1243	0.1153	-0.0091
1370	train	0.1257	0.1272	0.0015
1371	train	0.1261	0.1298	0.0037
1372	train	0.1262	0.1297	0.0035
1373	train	0.1236	0.1184	-0.0052
1374	train	0.1182	0.1126	-0.0056
1375	train	0.1139	0.1081	-0.0058
1376	train	0.1066	0.0985	-0.0082
1377	test	0.1087	0.1003	-0.0084
1378	train	0.1111	0.1080	-0.0031
1379	train	0.0829	0.0767	-0.0061
1380	train	0.1178	0.1182	0.0004
1381	test	0.0966	0.0969	0.0003
1382	train	0.1167	0.1169	0.0001
1383	test	0.1221	0.1175	-0.0046
1384	train	0.1062	0.1077	0.0015
1385	train	0.1232	0.1207	-0.0025
1386	train	0.0989	0.0995	0.0006
1387	test	0.0910	0.0870	-0.0041
1388	train	0.1192	0.1189	-0.0004
1389	test	0.0651	0.0641	-0.0011
1390	test	0.1278	0.1166	-0.0112
1391	train	0.1241	0.1265	0.0023
1392	test	0.0761	0.0813	0.0052
1393	train	0.0788	0.0820	0.0032
1394	test	0.1241	0.1264	0.0023
1395	test	0.0593	0.0660	0.0066
1396	train	0.1128	0.1125	-0.0003
1397	train	0.0938	0.0913	-0.0024
1398	train	0.1125	0.1090	-0.0034
1399	train	0.1101	0.1072	-0.0030
1400	train	0.1084	0.1060	-0.0024
1401	train	0.1088	0.1043	-0.0045
1402	test	0.1125	0.1056	-0.0069
1403	test	0.1126	0.1043	-0.0083
1404	train	0.0760	0.0716	-0.0044
1405	test	0.1484	0.1412	-0.0073
1406	train	0.1411	0.1444	0.0032
1407	train	0.1078	0.1315	0.0238
1408	train	0.1355	0.1412	0.0057
1409	train	0.1271	0.1309	0.0038
1410	train	0.1134	0.1059	-0.0075
1411	train	0.0996	0.0953	-0.0043
1412	train	0.1086	0.1051	-0.0035
1413	test	0.1076	0.0991	-0.0084
1414	train	0.1130	0.1118	-0.0012
1415	train	0.1204	0.1090	-0.0114
1416	test	0.0974	0.1006	0.0032
1417	train	0.1080	0.1148	0.0068
1418	train	0.1125	0.1120	-0.0005
1419	train	0.1280	0.1220	-0.0060
1420	train	0.1451	0.1201	-0.0250
1421	train	0.1485	0.1433	-0.0052
1422	train	0.1494	0.1431	-0.0063
1423	train	0.1408	0.1428	0.0020
1424	train	0.1359	0.1302	-0.0057
1425	train	0.1373	0.1328	-0.0045
1426	train	0.1230	0.1137	-0.0093
1427	test	0.1127	0.1049	-0.0078
1428	train	0.1145	0.1083	-0.0062
1429	test	0.1181	0.1143	-0.0038
1430	train	0.0901	0.0873	-0.0028
1431	train	0.1260	0.1255	-0.0005
1432	test	0.1085	0.1074	-0.0011
1433	train	0.1211	0.1228	0.0016
1434	test	0.1275	0.1252	-0.0023
1435	train	0.1073	0.1100	0.0027
1436	train	0.1276	0.1252	-0.0025
1437	train	0.1053	0.1048	-0.0005
1438	train	0.0974	0.0909	-0.0065
1439	train	0.1177	0.1170	-0.0007
1440	test	0.0717	0.0706	-0.0011
1441	test	0.1354	0.1309	-0.0045
1442	train	0.1398	0.1295	-0.0103
1443	train	0.1404	0.1310	-0.0094
1444	train	0.0864	0.0796	-0.0068
1445	train	0.0936	0.0966	0.0029
1446	train	0.1101	0.1293	0.0192
1447	test	0.0678	0.0727	0.0049
1448	train	0.1168	0.1167	-0.0001
1449	train	0.0915	0.0903	-0.0012
1450	train	0.1217	0.1192	-0.0025
1451	test	0.1161	0.1139	-0.0022
1452	train	0.1131	0.1131	0.0000
1453	train	0.1157	0.1157	0.0000
1454	train	0.1194	0.1206	0.0012
1455	train	0.1177	0.1224	0.0047
1456	train	0.0730	0.0762	0.0032
1457	train	0.1199	0.1232	0.0034
1458	test	0.1302	0.1235	-0.0067
1459	train	0.1224	0.1224	0.0000
1460	train	0.0985	0.1148	0.0163
1461	train	0.1168	0.1166	-0.0002
1462	train	0.1149	0.1169	0.0020
1463	train	0.0978	0.1002	0.0023
1464	test	0.0875	0.0923	0.0048
1465	train	0.0920	0.0908	-0.0012
1466	train	0.0924	0.0852	-0.0072
1467	train	0.0935	0.0923	-0.0013
1468	test	0.1054	0.0985	-0.0068
1469	test	0.0866	0.0981	0.0115
1470	train	0.0934	0.1022	0.0088
1471	test	0.0990	0.1106	0.0116
1472	train	0.1191	0.1203	0.0012
1473	train	0.1174	0.1136	-0.0038
1474	train	0.1193	0.1223	0.0031
1475	train	0.1197	0.1232	0.0035
1476	test	0.1199	0.1164	-0.0034
1477	train	0.1199	0.1164	-0.0034
1478	train	0.1140	0.1145	0.0005
1479	train	0.1135	0.1111	-0.0024
1480	test	0.1063	0.1057	-0.0006
1481	train	0.0981	0.0940	-0.0041
1482	train	0.0989	0.0989	0.0000
1483	train	0.1027	0.1053	0.0026
1484	train	0.0749	0.0759	0.0009
1485	train	0.1148	0.1135	-0.0012
1486	train	0.0924	0.0938	0.0014
1487	train	0.1062	0.1086	0.0024
1488	train	0.1119	0.1133	0.0014
1489	test	0.0956	0.1022	0.0066
1490	train	0.1124	0.1117	-0.0007
1491	train	0.0979	0.0970	-0.0009
1492	train	0.0872	0.0841	-0.0030
1493	train	0.1075	0.1117	0.0041
1494	train	0.0601	0.0496	-0.0104
1495	train	0.1183	0.1162	-0.0021
1496	train	0.1181	0.1229	0.0048
1497	train	0.0704	0.0715	0.0011
1498	test	0.0746	0.0885	0.0140
1499	train	0.1163	0.1229	0.0066
1500	train	0.0552	0.0501	-0.0051
1501	train	0.1018	0.1046	0.0028
1502	train	0.0823	0.0837	0.0014
1503	train	0.1047	0.1050	0.0003
1504	train	0.1067	0.1070	0.0003
1505	train	0.1057	0.1061	0.0005
1506	test	0.1046	0.1042	-0.0004
1507	train	0.1050	0.1052	0.0002
1508	train	0.1030	0.1042	0.0012
1509	train	0.0636	0.0720	0.0084
1510	train	0.1233	0.1236	0.0004
1511	train	0.1373	0.1272	-0.0102
1512	train	0.1321	0.1240	-0.0081
1513	train	0.1154	0.1229	0.0075
1514	train	0.1225	0.1169	-0.0056
1515	test	0.1230	0.1112	-0.0117
1516	train	0.1063	0.1097	0.0034
1517	train	0.1005	0.1019	0.0014
1518	train	0.1037	0.1018	-0.0018
1519	train	0.1048	0.1002	-0.0047
1520	train	0.1002	0.1006	0.0004
1521	train	0.1116	0.1035	-0.0081
1522	train	0.0950	0.0979	0.0029
1523	train	0.1013	0.1150	0.0137
1524	train	0.1082	0.1139	0.0057
1525	train	0.1067	0.1115	0.0048
1526	train	0.1224	0.1170	-0.0054
1527	train	0.1232	0.1197	-0.0034
1528	test	0.1231	0.1201	-0.0031
1529	train	0.1232	0.1201	-0.0031
1530	train	0.1221	0.1174	-0.0047
1531	train	0.1169	0.1100	-0.0069
1532	train	0.1155	0.1137	-0.0018
1533	train	0.1086	0.1062	-0.0024
1534	train	0.1109	0.1066	-0.0043
1535	train	0.1130	0.1131	0.0001
1536	test	0.0844	0.0993	0.0149
1537	train	0.1130	0.1097	-0.0032
1538	train	0.0969	0.1009	0.0039
1539	train	0.1153	0.1136	-0.0016
1540	train	0.1197	0.1147	-0.0050
1541	test	0.1078	0.1070	-0.0007
1542	train	0.1213	0.1159	-0.0054
1543	test	0.0981	0.1048	0.0067
1544	train	0.0914	0.0942	0.0028
1545	train	0.1201	0.1145	-0.0056
1546	train	0.0660	0.0772	0.0112
1547	test	0.1249	0.1102	-0.0147
1548	train	0.1220	0.1238	0.0018
1549	train	0.0773	0.0830	0.0057
1550	train	0.0802	0.0950	0.0149
1551	train	0.1226	0.1239	0.0013
1552	test	0.0605	0.0805	0.0201
1553	test	0.1145	0.1085	-0.0060
1554	train	0.0962	0.0969	0.0007
1555	train	0.1136	0.1119	-0.0017
1556	test	0.1102	0.1062	-0.0040
1557	train	0.1087	0.1063	-0.0024
1558	train	0.1091	0.1067	-0.0025
1559	train	0.1132	0.1097	-0.0035
1560	train	0.1132	0.1107	-0.0025
1561	train	0.0792	0.0902	0.0110
1562	test	0.1275	0.1157	-0.0118
1563	train	0.1443	0.1332	-0.0112
1564	test	0.1358	0.1221	-0.0137
1565	train	0.1118	0.1244	0.0126
1566	train	0.1260	0.1207	-0.0053
1567	train	0.1233	0.1207	-0.0026
1568	train	0.1069	0.1097	0.0028
1569	train	0.1000	0.0981	-0.0019
1570	train	0.1031	0.0993	-0.0038
1571	train	0.1049	0.0982	-0.0067
1572	train	0.1012	0.0984	-0.0028
1573	train	0.1136	0.1016	-0.0120
1574	test	0.0951	0.0969	0.0018
1575	train	0.1019	0.1166	0.0146
1576	train	0.1088	0.1150	0.0062
1577	train	0.1244	0.1184	-0.0060
1578	train	0.1259	0.1199	-0.0061
1579	train	0.1271	0.1271	0.0000
1580	train	0.1273	0.1308	0.0035
1581	train	0.1275	0.1306	0.0032
1582	train	0.1250	0.1191	-0.0059
1583	train	0.1193	0.1119	-0.0074
1584	train	0.1159	0.1148	-0.0010
1585	train	0.1087	0.1030	-0.0056
1586	train	0.1140	0.1068	-0.0072
1587	test	0.1148	0.1109	-0.0039
1588	train	0.0847	0.0867	0.0019
1589	train	0.1181	0.1135	-0.0047
1590	train	0.0976	0.0981	0.0004
1591	train	0.1176	0.1162	-0.0014
1592	train	0.1237	0.1209	-0.0028
1593	train	0.1082	0.1071	-0.0011
1594	train	0.1245	0.1196	-0.0049
1595	train	0.0989	0.1032	0.0043
1596	train	0.0911	0.0868	-0.0044
1597	train	0.1209	0.1178	-0.0031
1598	train	0.0662	0.0614	-0.0047
1599	train	0.1286	0.1215	-0.0071
1600	test	0.1279	0.1154	-0.0125
1601	train	0.0825	0.0779	-0.0046
1602	train	0.0805	0.0865	0.0060
1603	test	0.1256	0.1154	-0.0102
1604	train	0.0607	0.0615	0.0008
1605	test	0.1143	0.1095	-0.0048
1606	train	0.0969	0.0937	-0.0033
1607	train	0.1145	0.1111	-0.0034
1608	train	0.1111	0.1084	-0.0027
1609	train	0.1094	0.1071	-0.0024
1610	test	0.1101	0.1047	-0.0054
1611	train	0.1138	0.1097	-0.0041
1612	train	0.1130	0.1103	-0.0027
1613	train	0.0756	0.0820	0.0065
1614	train	0.1389	0.1299	-0.0090
1615	train	0.1326	0.1273	-0.0053
1616	train	0.1051	0.1231	0.0180
1617	train	0.1257	0.1189	-0.0068
1618	train	0.1238	0.1199	-0.0038
1619	train	0.1073	0.1058	-0.0015
1620	train	0.0981	0.0975	-0.0007
1621	train	0.1042	0.0998	-0.0044
1622	test	0.1040	0.0934	-0.0106
1623	train	0.1024	0.1004	-0.0020
1624	train	0.1144	0.1050	-0.0095
1625	train	0.0956	0.0955	-0.0002
1626	train	0.1025	0.1147	0.0122
1627	train	0.1074	0.1143	0.0069
1628	train	0.1217	0.1213	-0.0004
1629	test	0.1259	0.1168	-0.0091
1630	train	0.1274	0.1269	-0.0005
1631	train	0.1276	0.1294	0.0017
1632	train	0.1278	0.1292	0.0015
1633	train	0.1246	0.1158	-0.0088
1634	train	0.1197	0.1128	-0.0069
1635	train	0.1166	0.1131	-0.0035
1636	train	0.1092	0.1041	-0.0051
1637	train	0.1116	0.1057	-0.0059
1638	train	0.1116	0.1106	-0.0010
1639	train	0.0852	0.0866	0.0015
1640	train	0.1178	0.1167	-0.0011
1641	train	0.0982	0.1009	0.0027
1642	train	0.1154	0.1166	0.0012
1643	train	0.1208	0.1191	-0.0018
1644	train	0.1059	0.1086	0.0026
1645	train	0.1221	0.1192	-0.0028
1646	train	0.0990	0.1047	0.0057
1647	test	0.0924	0.0945	0.0021
1648	train	0.1208	0.1176	-0.0032
1649	test	0.0665	0.0725	0.0060
1650	train	0.1279	0.1190	-0.0089
1651	test	0.1283	0.1192	-0.0092
1652	train	0.1278	0.1199	-0.0079
1653	train	0.0847	0.0852	0.0006
1654	train	0.0802	0.0913	0.0111
1655	test	0.1258	0.1192	-0.0066
1656	train	0.0612	0.0706	0.0094
1657	train	0.1133	0.1127	-0.0006
1658	train	0.0949	0.0945	-0.0004
1659	train	0.1186	0.1118	-0.0068
1660	test	0.1114	0.1057	-0.0057
1661	train	0.1098	0.1066	-0.0032
1662	test	0.1107	0.1038	-0.0069
1663	test	0.1140	0.1044	-0.0096
1664	test	0.1126	0.1045	-0.0082
1665	train	0.0720	0.0814	0.0094
1666	train	0.1556	0.1473	-0.0082
1667	train	0.1475	0.1434	-0.0041
1668	train	0.1198	0.1397	0.0199
1669	train	0.1349	0.1371	0.0022
1670	train	0.1293	0.1313	0.0020
1671	train	0.1178	0.1176	-0.0002
1672	train	0.1077	0.1048	-0.0030
1673	train	0.1161	0.1115	-0.0046
1674	train	0.1167	0.1091	-0.0076
1675	train	0.1155	0.1145	-0.0010
1676	train	0.1272	0.1149	-0.0123
1677	test	0.1036	0.1039	0.0003
1678	train	0.1129	0.1186	0.0057
1679	train	0.1193	0.1181	-0.0012
1680	train	0.1385	0.1326	-0.0059
1681	test	0.1407	0.1223	-0.0184
1682	train	0.1420	0.1435	0.0015
1683	test	0.1425	0.1434	0.0010
1684	train	0.1428	0.1432	0.0004
1685	train	0.1419	0.1357	-0.0062
1686	train	0.1313	0.1316	0.0004
1687	test	0.1307	0.1258	-0.0049
1688	train	0.1213	0.1157	-0.0056
1689	test	0.1265	0.1120	-0.0145
1690	train	0.1267	0.1246	-0.0021
1691	train	0.1012	0.1005	-0.0007
1692	train	0.1346	0.1273	-0.0072
1693	train	0.1093	0.1136	0.0044
1694	train	0.1258	0.1289	0.0031
1695	train	0.1322	0.1313	-0.0009
1696	train	0.1151	0.1174	0.0022
1697	train	0.1321	0.1307	-0.0015
1698	train	0.1054	0.1096	0.0042
1699	train	0.0981	0.0951	-0.0031
1700	train	0.1282	0.1258	-0.0024
1701	train	0.0760	0.0778	0.0018
1702	train	0.1371	0.1318	-0.0053
1703	train	0.1392	0.1336	-0.0056
1704	train	0.1393	0.1346	-0.0047
1705	train	0.0943	0.0887	-0.0055
1706	train	0.0903	0.1028	0.0125
1707	train	0.1096	0.1336	0.0240
1708	test	0.0703	0.0831	0.0127
1709	train	0.1237	0.1230	-0.0007
1710	train	0.1053	0.1016	-0.0037
1711	train	0.1298	0.1263	-0.0036
1712	train	0.1195	0.1170	-0.0025
1713	train	0.1163	0.1153	-0.0010
1714	train	0.1177	0.1169	-0.0008
1715	test	0.1197	0.1178	-0.0019
1716	train	0.1203	0.1215	0.0012
1717	train	0.0884	0.0807	-0.0077
1718	train	0.1428	0.1328	-0.0100
1719	train	0.1561	0.1473	-0.0088
1720	test	0.1496	0.1415	-0.0082
1721	train	0.1176	0.1417	0.0241
1722	test	0.1383	0.1339	-0.0043
1723	train	0.1345	0.1342	-0.0002
1724	train	0.1263	0.1249	-0.0014
1725	train	0.1114	0.1120	0.0006
1726	train	0.1217	0.1168	-0.0049
1727	train	0.1206	0.1112	-0.0094
1728	train	0.1265	0.1199	-0.0066
1729	train	0.1325	0.1181	-0.0144
1730	train	0.1111	0.1091	-0.0020
1731	train	0.1212	0.1380	0.0168
1732	train	0.1274	0.1339	0.0065
1733	test	0.1232	0.1354	0.0121
1734	train	0.1578	0.1427	-0.0151
1735	test	0.1615	0.1458	-0.0156
1736	train	0.1624	0.1526	-0.0098
1737	train	0.1467	0.1521	0.0054
1738	test	0.1541	0.1301	-0.0240
1739	train	0.1506	0.1370	-0.0136
1740	test	0.1368	0.1332	-0.0036
1741	train	0.1257	0.1224	-0.0033
1742	train	0.1281	0.1202	-0.0079
1743	train	0.1303	0.1308	0.0005
1744	train	0.1032	0.1045	0.0013
1745	train	0.1269	0.1282	0.0013
1746	train	0.1142	0.1189	0.0047
1747	train	0.1312	0.1340	0.0028
1748	train	0.1391	0.1365	-0.0026
1749	test	0.1186	0.1204	0.0018
1750	train	0.1367	0.1357	-0.0010
1751	test	0.1210	0.1163	-0.0047
1752	train	0.1000	0.0990	-0.0010
1753	train	0.1307	0.1293	-0.0015
1754	train	0.0849	0.0829	-0.0019
1755	train	0.1404	0.1305	-0.0099
1756	test	0.1412	0.1316	-0.0096
1757	train	0.0995	0.0937	-0.0058
1758	test	0.1064	0.1075	0.0010
1759	train	0.1097	0.1316	0.0219
1760	train	0.0812	0.0867	0.0055
1761	train	0.1256	0.1267	0.0011
1762	train	0.1044	0.1046	0.0001
1763	train	0.1349	0.1276	-0.0072
1764	train	0.1190	0.1161	-0.0028
1765	test	0.1164	0.1131	-0.0033
1766	train	0.1187	0.1183	-0.0004
1767	train	0.1241	0.1222	-0.0018
1768	train	0.1251	0.1241	-0.0010
1769	train	0.0877	0.0876	-0.0001
1770	train	0.1417	0.1372	-0.0046
1771	train	0.1501	0.1466	-0.0035
1772	train	0.1438	0.1469	0.0031
1773	test	0.1119	0.1418	0.0299
1774	train	0.1379	0.1402	0.0022
1775	train	0.1335	0.1341	0.0007
1776	train	0.1204	0.1168	-0.0036
1777	train	0.1053	0.1082	0.0028
1778	train	0.1163	0.1132	-0.0031
1779	train	0.1153	0.1119	-0.0034
1780	train	0.1206	0.1169	-0.0038
1781	train	0.1273	0.1133	-0.0140
1782	train	0.1053	0.1057	0.0004
1783	train	0.1156	0.1275	0.0119
1784	train	0.1214	0.1236	0.0023
1785	train	0.1234	0.1288	0.0053
1786	train	0.1518	0.1321	-0.0198
1787	train	0.1555	0.1455	-0.0100
1788	test	0.1566	0.1425	-0.0140
1789	test	0.1451	0.1421	-0.0030
1790	train	0.1488	0.1387	-0.0100
1791	train	0.1449	0.1367	-0.0082
1792	test	0.1311	0.1242	-0.0069
1793	train	0.1198	0.1175	-0.0023
1794	train	0.1226	0.1170	-0.0056
1795	train	0.1248	0.1229	-0.0020
1796	test	0.0972	0.1047	0.0076
1797	train	0.1264	0.1264	0.0000
1798	test	0.1134	0.1163	0.0030
1799	train	0.1251	0.1280	0.0029
1800	train	0.1350	0.1334	-0.0016
1801	train	0.1127	0.1159	0.0032
1802	test	0.1315	0.1289	-0.0027
1803	train	0.1209	0.1165	-0.0044
1804	train	0.1006	0.0971	-0.0034
1805	train	0.1250	0.1241	-0.0009
1806	test	0.0790	0.0768	-0.0021
1807	train	0.1394	0.1338	-0.0057
1808	train	0.1411	0.1363	-0.0048
1809	train	0.0939	0.0902	-0.0037
1810	train	0.1009	0.1067	0.0058
1811	train	0.1102	0.1362	0.0260
1812	train	0.0757	0.0785	0.0029
1813	train	0.1214	0.1218	0.0004
1814	test	0.0987	0.1032	0.0044
1815	test	0.1291	0.1136	-0.0155
1816	test	0.1188	0.1144	-0.0044
1817	train	0.1164	0.1140	-0.0024
1818	train	0.1185	0.1177	-0.0008
1819	train	0.1235	0.1224	-0.0012
1820	train	0.1228	0.1246	0.0019
1821	test	0.0813	0.0886	0.0073
1822	train	0.1533	0.1483	-0.0050
1823	train	0.1441	0.1416	-0.0025
1824	train	0.1234	0.1401	0.0167
1825	test	0.1298	0.1182	-0.0116
1826	train	0.1253	0.1255	0.0002
1827	test	0.1090	0.1135	0.0046
1828	train	0.1049	0.0948	-0.0101
1829	train	0.1068	0.1044	-0.0024
1830	train	0.1088	0.1041	-0.0047
1831	train	0.1023	0.1019	-0.0004
1832	train	0.1156	0.1088	-0.0068
1833	test	0.0973	0.0983	0.0010
1834	test	0.1035	0.1253	0.0218
1835	test	0.1122	0.1240	0.0118
1836	train	0.1284	0.1314	0.0030
1837	test	0.1282	0.1279	-0.0003
1838	train	0.1292	0.1322	0.0030
1839	test	0.1295	0.1321	0.0026
1840	train	0.1296	0.1320	0.0024
1841	train	0.1285	0.1235	-0.0050
1842	test	0.1206	0.1082	-0.0124
1843	test	0.1182	0.1173	-0.0009
1844	train	0.1122	0.1108	-0.0014
1845	train	0.1144	0.1111	-0.0033
1846	train	0.1166	0.1209	0.0043
1847	train	0.0866	0.0894	0.0028
1848	train	0.1197	0.1225	0.0028
1849	train	0.0991	0.1072	0.0081
1850	test	0.1211	0.1233	0.0023
1851	train	0.1269	0.1292	0.0023
1852	train	0.1119	0.1150	0.0031
1853	train	0.1279	0.1272	-0.0007
1854	train	0.1005	0.1132	0.0127
1855	train	0.0925	0.0885	-0.0039
1856	train	0.1257	0.1261	0.0004
1857	test	0.0678	0.0826	0.0148
1858	test	0.1328	0.1154	-0.0173
1859	train	0.1309	0.1300	-0.0009
1860	train	0.1297	0.1303	0.0006
1861	train	0.0789	0.0825	0.0036
1862	train	0.0809	0.0987	0.0177
1863	test	0.1281	0.1299	0.0018
1864	test	0.0613	0.0849	0.0236
1865	train	0.1183	0.1205	0.0021
1866	train	0.1004	0.0992	-0.0012
1867	train	0.1189	0.1154	-0.0035
1868	train	0.1129	0.1090	-0.0039
1869	test	0.1107	0.1061	-0.0046
1870	train	0.1119	0.1090	-0.0028
1871	train	0.1173	0.1121	-0.0051
1872	test	0.1181	0.1093	-0.0088
1873	train	0.0870	0.0743	-0.0127
1874	train	0.1151	0.1082	-0.0069
1875	train	0.1301	0.1237	-0.0065
1876	train	0.1249	0.1241	-0.0008
1877	train	0.1138	0.1187	0.0049
1878	test	0.1157	0.1207	0.0050
1879	train	0.1211	0.1200	-0.0011
1880	test	0.1025	0.1037	0.0012
1881	train	0.1038	0.1037	-0.0001
1882	train	0.0975	0.0964	-0.0011
1883	train	0.0974	0.0958	-0.0016
1884	test	0.0982	0.0911	-0.0071
1885	train	0.0950	0.0971	0.0022
1886	train	0.1086	0.0960	-0.0126
1887	train	0.0925	0.0972	0.0047
1888	train	0.0979	0.1064	0.0085
1889	train	0.1039	0.1060	0.0021
1890	train	0.1099	0.1098	-0.0001
1891	train	0.1164	0.1085	-0.0079
1892	test	0.1176	0.1129	-0.0047
1893	train	0.1180	0.1156	-0.0024
1894	train	0.1181	0.1157	-0.0024
1895	train	0.1154	0.1081	-0.0073
1896	train	0.1116	0.1073	-0.0044
1897	train	0.1115	0.1069	-0.0046
1898	train	0.1067	0.0995	-0.0072
1899	train	0.1071	0.1049	-0.0022
1900	train	0.1103	0.1081	-0.0022
1901	train	0.0817	0.0843	0.0026
1902	train	0.1091	0.1083	-0.0008
1903	train	0.0951	0.1000	0.0049
1904	test	0.1152	0.1133	-0.0019
1905	test	0.1175	0.1097	-0.0078
1906	train	0.1074	0.1105	0.0031
1907	train	0.1172	0.1145	-0.0028
1908	train	0.0917	0.1028	0.0111
1909	train	0.0888	0.0970	0.0082
1910	test	0.1197	0.1092	-0.0106
1911	train	0.0639	0.0606	-0.0032
1912	train	0.1174	0.1180	0.0006
1913	train	0.1176	0.1180	0.0004
1914	train	0.1160	0.1072	-0.0088
1915	test	0.0843	0.0858	0.0015
1916	train	0.0777	0.0825	0.0048
1917	train	0.1009	0.1070	0.0061
1918	train	0.0580	0.0617	0.0037
1919	train	0.1130	0.1141	0.0011
1920	train	0.1153	0.1141	-0.0012
1921	train	0.0906	0.0846	-0.0061
1922	train	0.0898	0.0846	-0.0052
1923	test	0.1067	0.1021	-0.0046
1924	train	0.1065	0.1074	0.0009
1925	train	0.1056	0.1061	0.0005
1926	train	0.1056	0.1077	0.0021
1927	train	0.1086	0.1096	0.0009
1928	train	0.1089	0.1117	0.0028
1929	train	0.0800	0.0832	0.0032
1930	test	0.1729	0.1521	-0.0208
1931	train	0.1615	0.1552	-0.0064
1932	test	0.1336	0.1439	0.0103
1933	train	0.1407	0.1379	-0.0028
1934	train	0.1334	0.1342	0.0008
1935	test	0.1184	0.1254	0.0070
1936	train	0.1160	0.1145	-0.0015
1937	train	0.1173	0.1108	-0.0065
1938	train	0.1203	0.1085	-0.0118
1939	train	0.1100	0.1096	-0.0005
1940	train	0.1256	0.1147	-0.0109
1941	test	0.1052	0.1031	-0.0021
1942	train	0.1117	0.1218	0.0101
1943	train	0.1226	0.1332	0.0106
1944	train	0.1363	0.1432	0.0069
1945	train	0.1383	0.1396	0.0013
1946	train	0.1390	0.1450	0.0060
1947	train	0.1391	0.1344	-0.0047
1948	train	0.1393	0.1455	0.0062
1949	test	0.1400	0.1255	-0.0145
1950	train	0.1280	0.1227	-0.0052
1951	train	0.1281	0.1304	0.0023
1952	train	0.1232	0.1159	-0.0073
1953	train	0.1255	0.1180	-0.0075
1954	train	0.1280	0.1308	0.0028
1955	train	0.0954	0.0940	-0.0014
1956	train	0.1275	0.1315	0.0039
1957	train	0.1066	0.1194	0.0128
1958	train	0.1334	0.1367	0.0033
1959	train	0.1397	0.1380	-0.0017
1960	train	0.1218	0.1256	0.0037
1961	train	0.1417	0.1412	-0.0005
1962	train	0.1047	0.1155	0.0108
1963	train	0.0960	0.0942	-0.0018
1964	train	0.1378	0.1321	-0.0057
1965	test	0.0734	0.0603	-0.0131
1966	train	0.1434	0.1356	-0.0078
1967	test	0.1347	0.1398	0.0051
1968	train	0.1387	0.1411	0.0024
1969	train	0.0859	0.0816	-0.0043
1970	train	0.0870	0.0903	0.0033
1971	train	0.1378	0.1398	0.0020
1972	train	0.0667	0.0656	-0.0011
1973	train	0.1313	0.1255	-0.0058
1974	train	0.1126	0.1047	-0.0079
1975	train	0.1310	0.1308	-0.0002
1976	train	0.1190	0.1198	0.0008
1977	train	0.1160	0.1148	-0.0011
1978	train	0.1188	0.1210	0.0022
1979	test	0.1253	0.1170	-0.0084
1980	train	0.1278	0.1222	-0.0056
1981	test	0.1085	0.0786	-0.0300
1982	test	0.1438	0.1280	-0.0158
1983	train	0.1365	0.1315	-0.0050
1984	test	0.1136	0.1250	0.0114
1985	train	0.1276	0.1236	-0.0040
1986	train	0.1272	0.1232	-0.0040
1987	test	0.1096	0.1130	0.0034
1988	train	0.1011	0.1028	0.0017
1989	train	0.1049	0.1039	-0.0010
1990	train	0.1058	0.0987	-0.0071
1991	train	0.1043	0.1035	-0.0008
1992	train	0.1179	0.1060	-0.0119
1993	train	0.0986	0.0987	0.0001
1994	train	0.1047	0.1223	0.0175
1995	train	0.1116	0.1213	0.0097
1996	test	0.1192	0.1243	0.0051
1997	train	0.1285	0.1249	-0.0036
1998	train	0.1297	0.1302	0.0006
1999	train	0.1299	0.1317	0.0018
2000	train	0.1301	0.1315	0.0015
2001	train	0.1261	0.1190	-0.0071
2002	test	0.1221	0.1065	-0.0156
2003	train	0.1190	0.1168	-0.0022
2004	test	0.1115	0.1089	-0.0027
2005	train	0.1122	0.1077	-0.0045
2006	train	0.1155	0.1178	0.0023
2007	train	0.0864	0.0936	0.0072
2008	train	0.1191	0.1194	0.0003
2009	test	0.1011	0.1092	0.0080
2010	train	0.1197	0.1220	0.0023
2011	train	0.1244	0.1213	-0.0031
2012	train	0.1104	0.1141	0.0038
2013	train	0.1254	0.1238	-0.0015
2014	train	0.0998	0.1110	0.0113
2015	train	0.0947	0.0948	0.0001
2016	train	0.1223	0.1221	-0.0003
2017	train	0.0682	0.0698	0.0016
2018	train	0.1304	0.1218	-0.0086
2019	train	0.1253	0.1236	-0.0018
2020	test	0.1285	0.1228	-0.0058
2021	train	0.0796	0.0837	0.0041
2022	train	0.0822	0.0946	0.0125
2023	train	0.1276	0.1235	-0.0041
2024	train	0.0621	0.0723	0.0102
2025	train	0.1163	0.1185	0.0022
2026	train	0.0944	0.0949	0.0004
2027	train	0.1134	0.1122	-0.0013
2028	test	0.1144	0.1077	-0.0067
2029	train	0.1126	0.1081	-0.0045
2030	test	0.1132	0.1062	-0.0070
2031	test	0.1164	0.1085	-0.0079
2032	train	0.1163	0.1123	-0.0039
2033	train	0.0810	0.0875	0.0065
2034	train	0.1551	0.1499	-0.0052
2035	test	0.1479	0.1425	-0.0054
2036	train	0.1335	0.1392	0.0057
2037	train	0.1314	0.1375	0.0061
2038	test	0.1376	0.1329	-0.0047
2039	test	0.1207	0.1236	0.0029
2040	train	0.1157	0.1197	0.0040
2041	test	0.1158	0.1095	-0.0064
2042	train	0.1176	0.1138	-0.0038
2043	train	0.1102	0.1094	-0.0008
2044	train	0.1281	0.1158	-0.0123
2045	test	0.1082	0.1070	-0.0012
2046	test	0.1152	0.1324	0.0172
2047	test	0.1215	0.1289	0.0075
2048	train	0.1153	0.1319	0.0166
2049	test	0.1333	0.1345	0.0012
2050	test	0.1342	0.1322	-0.0019
2051	train	0.1342	0.1358	0.0016
2052	train	0.1341	0.1356	0.0016
2053	train	0.1341	0.1298	-0.0043
2054	train	0.1246	0.1178	-0.0067
2055	train	0.1301	0.1302	0.0002
2056	train	0.1265	0.1243	-0.0021
2057	train	0.1261	0.1207	-0.0053
2058	train	0.1298	0.1289	-0.0009
2059	train	0.0981	0.1086	0.0105
2060	train	0.1202	0.1221	0.0020
2061	train	0.1087	0.1229	0.0141
2062	train	0.1357	0.1401	0.0044
2063	train	0.1412	0.1345	-0.0067
2064	train	0.1306	0.1318	0.0011
2065	train	0.1423	0.1418	-0.0005
2066	train	0.0964	0.1283	0.0319
2067	test	0.0963	0.1111	0.0148
2068	test	0.1413	0.1277	-0.0136
2069	test	0.0752	0.0839	0.0087
2070	test	0.1325	0.1197	-0.0128
2071	train	0.1272	0.1294	0.0022
2072	train	0.1238	0.1292	0.0054
2073	test	0.0885	0.0986	0.0101
2074	train	0.0893	0.1034	0.0142
2075	test	0.1031	0.1293	0.0262
2076	train	0.0688	0.0873	0.0184
2077	train	0.1378	0.1372	-0.0006
2078	train	0.1093	0.1091	-0.0003
2079	train	0.1263	0.1259	-0.0004
2080	train	0.1179	0.1206	0.0027
2081	train	0.1170	0.1171	0.0001
2082	train	0.1174	0.1200	0.0026
2083	train	0.1213	0.1199	-0.0014
2084	train	0.1237	0.1238	0.0001
2085	train	0.1102	0.0931	-0.0171
2086	train	0.1361	0.1190	-0.0171
2087	train	0.1287	0.1244	-0.0042
2088	test	0.1050	0.1182	0.0132
2089	train	0.1216	0.1164	-0.0052
2090	train	0.1193	0.1162	-0.0031
2091	train	0.1027	0.1022	-0.0005
2092	train	0.0931	0.0936	0.0005
2093	train	0.0977	0.0941	-0.0036
2094	train	0.0978	0.0817	-0.0161
2095	train	0.0959	0.0923	-0.0036
2096	train	0.1086	0.0997	-0.0089
2097	train	0.0915	0.0943	0.0027
2098	train	0.0981	0.1109	0.0129
2099	train	0.1042	0.1107	0.0064
2100	test	0.1214	0.1154	-0.0060
2101	train	0.1220	0.1136	-0.0085
2102	train	0.1236	0.1238	0.0002
2103	train	0.1241	0.1253	0.0012
2104	train	0.1242	0.1252	0.0010
2105	train	0.1186	0.1129	-0.0057
2106	train	0.1171	0.1091	-0.0080
2107	train	0.1115	0.1087	-0.0028
2108	train	0.1036	0.1000	-0.0036
2109	test	0.1042	0.1020	-0.0022
2110	train	0.1047	0.1090	0.0043
2111	train	0.0794	0.0836	0.0042
2112	train	0.1169	0.1121	-0.0048
2113	train	0.0956	0.0997	0.0041
2114	train	0.1124	0.1105	-0.0019
2115	train	0.1175	0.1134	-0.0040
2116	train	0.1030	0.1048	0.0019
2117	train	0.1186	0.1138	-0.0049
2118	test	0.0984	0.1016	0.0032
2119	test	0.0907	0.0913	0.0006
2120	test	0.1130	0.1117	-0.0013
2121	test	0.0635	0.0695	0.0060
2122	test	0.1235	0.1123	-0.0112
2123	train	0.1218	0.1197	-0.0021
2124	train	0.1240	0.1202	-0.0037
2125	train	0.0743	0.0795	0.0052
2126	train	0.0771	0.0925	0.0154
2127	train	0.1214	0.1196	-0.0018
2128	train	0.0580	0.0691	0.0111
2129	train	0.1087	0.1075	-0.0013
2130	train	0.0865	0.0881	0.0016
2131	train	0.1056	0.1056	0.0000
2132	train	0.1099	0.1053	-0.0046
2133	test	0.1087	0.1038	-0.0049
2134	train	0.1082	0.1056	-0.0026
2135	train	0.1096	0.1073	-0.0023
2136	train	0.1087	0.1068	-0.0020
2137	test	0.0706	0.0701	-0.0006
2138	train	0.1386	0.1323	-0.0063
2139	train	0.1305	0.1311	0.0007
2140	train	0.1066	0.1209	0.0143
2141	train	0.1218	0.1221	0.0002
2142	train	0.1190	0.1238	0.0048
2143	train	0.1010	0.1058	0.0048
2144	train	0.0943	0.0943	-0.0001
2145	train	0.1002	0.0970	-0.0032
2146	train	0.1011	0.0959	-0.0052
2147	train	0.0957	0.0983	0.0026
2148	train	0.1107	0.1008	-0.0099
2149	test	0.0894	0.0938	0.0044
2150	train	0.0962	0.1136	0.0174
2151	train	0.1025	0.1116	0.0091
2152	test	0.1194	0.1181	-0.0012
2153	train	0.1208	0.1170	-0.0038
2154	train	0.1214	0.1247	0.0033
2155	train	0.1217	0.1249	0.0032
2156	train	0.1217	0.1228	0.0011
2157	train	0.1206	0.1177	-0.0029
2158	test	0.1154	0.1068	-0.0086
2159	test	0.1104	0.1111	0.0007
2160	train	0.1022	0.1019	-0.0002
2161	train	0.1058	0.1034	-0.0024
2162	test	0.1068	0.1106	0.0038
2163	train	0.0830	0.0872	0.0042
2164	train	0.1170	0.1149	-0.0021
2165	train	0.0962	0.1001	0.0039
2166	train	0.1098	0.1111	0.0013
2167	train	0.1169	0.1163	-0.0006
2168	train	0.0989	0.1019	0.0029
2169	train	0.1167	0.1136	-0.0030
2170	train	0.0973	0.1009	0.0036
2171	train	0.0875	0.0873	-0.0002
2172	train	0.1169	0.1156	-0.0013
2173	train	0.0644	0.0626	-0.0018
2174	train	0.1241	0.1203	-0.0038
2175	train	0.1211	0.1186	-0.0025
2176	test	0.1216	0.1189	-0.0027
2177	train	0.0761	0.0802	0.0040
2178	train	0.0779	0.0870	0.0091
2179	train	0.1043	0.1185	0.0142
2180	test	0.0593	0.0661	0.0068
2181	train	0.1045	0.1058	0.0013
2182	train	0.0890	0.0881	-0.0010
2183	test	0.1080	0.1071	-0.0009
2184	test	0.1070	0.1038	-0.0032
2185	test	0.1059	0.1015	-0.0043
2186	train	0.1036	0.1053	0.0017
2187	train	0.1098	0.1092	-0.0006
2188	test	0.1092	0.1061	-0.0030
2189	train	0.0645	0.0727	0.0082
2190	train	0.1721	0.1651	-0.0069
2191	train	0.1649	0.1618	-0.0031
2192	train	0.1329	0.1598	0.0270
2193	train	0.1463	0.1439	-0.0024
2194	train	0.1361	0.1421	0.0060
2195	train	0.1182	0.1155	-0.0027
2196	train	0.1166	0.1177	0.0011
2197	test	0.1273	0.1122	-0.0151
2198	train	0.1293	0.1198	-0.0095
2199	train	0.1221	0.1130	-0.0090
2200	train	0.1356	0.1145	-0.0211
2201	train	0.1036	0.1013	-0.0023
2202	train	0.1122	0.1202	0.0080
2203	train	0.1224	0.1184	-0.0040
2204	train	0.1487	0.1340	-0.0148
2205	train	0.1394	0.1240	-0.0154
2206	train	0.1403	0.1294	-0.0109
2207	train	0.1403	0.1293	-0.0110
2208	test	0.1405	0.1291	-0.0114
2209	train	0.1540	0.1393	-0.0146
2210	train	0.1283	0.1198	-0.0085
2211	train	0.1281	0.1190	-0.0091
2212	train	0.1224	0.1167	-0.0057
2213	train	0.1308	0.1211	-0.0097
2214	train	0.1292	0.1193	-0.0099
2215	train	0.1072	0.1096	0.0024
2216	train	0.1291	0.1228	-0.0064
2217	train	0.1197	0.1171	-0.0026
2218	test	0.1342	0.1279	-0.0063
2219	train	0.1405	0.1352	-0.0053
2220	test	0.1170	0.1192	0.0022
2221	test	0.1419	0.1300	-0.0119
2222	test	0.1090	0.1314	0.0224
2223	train	0.0974	0.1025	0.0051
2224	train	0.1415	0.1318	-0.0098
2225	train	0.0805	0.0748	-0.0057
2226	train	0.1462	0.1396	-0.0066
2227	train	0.1398	0.1368	-0.0030
2228	train	0.1506	0.1379	-0.0127
2229	test	0.0995	0.0995	0.0000
2230	train	0.0947	0.1021	0.0074
2231	test	0.1091	0.1368	0.0277
2232	train	0.0741	0.0807	0.0067
2233	train	0.1251	0.1248	-0.0003
2234	test	0.1169	0.1101	-0.0068
2235	train	0.1411	0.1323	-0.0088
2236	train	0.1192	0.1186	-0.0005
2237	train	0.1157	0.1149	-0.0007
2238	train	0.1175	0.1198	0.0023
2239	train	0.1245	0.1248	0.0003
2240	test	0.1264	0.1251	-0.0013
2241	train	0.1014	0.0913	-0.0101
2242	train	0.1668	0.1600	-0.0069
2243	train	0.1568	0.1586	0.0018
2244	train	0.1318	0.1542	0.0224
2245	test	0.1388	0.1382	-0.0006
2246	train	0.1321	0.1383	0.0062
2247	test	0.1127	0.1107	-0.0021
2248	test	0.1110	0.1123	0.0013
2249	train	0.1187	0.1096	-0.0091
2250	train	0.1207	0.1131	-0.0076
2251	test	0.1157	0.1084	-0.0073
2252	train	0.1277	0.1071	-0.0206
2253	train	0.0996	0.1030	0.0034
2254	train	0.1069	0.1134	0.0064
2255	train	0.1176	0.1123	-0.0053
2256	train	0.1398	0.1268	-0.0130
2257	train	0.1342	0.1169	-0.0172
2258	train	0.1353	0.1242	-0.0111
2259	train	0.1353	0.1250	-0.0103
2260	train	0.1376	0.1250	-0.0126
2261	train	0.1461	0.1312	-0.0149
2262	train	0.1244	0.1166	-0.0079
2263	train	0.1219	0.1127	-0.0092
2264	train	0.1160	0.1103	-0.0057
2265	train	0.1234	0.1165	-0.0069
2266	train	0.1218	0.1135	-0.0083
2267	test	0.0991	0.1028	0.0037
2268	test	0.1271	0.1159	-0.0113
2269	train	0.1042	0.1084	0.0043
2270	train	0.1313	0.1259	-0.0054
2271	train	0.1374	0.1303	-0.0071
2272	train	0.1139	0.1165	0.0026
2273	train	0.1384	0.1280	-0.0105
2274	train	0.1072	0.1252	0.0180
2275	test	0.0945	0.1036	0.0090
2276	train	0.1316	0.1256	-0.0060
2277	train	0.0766	0.0687	-0.0078
2278	train	0.1407	0.1373	-0.0034
2279	test	0.1448	0.1254	-0.0193
2280	train	0.1464	0.1273	-0.0191
2281	test	0.0905	0.0957	0.0053
2282	train	0.0911	0.0944	0.0033
2283	train	0.1087	0.1254	0.0167
2284	train	0.0702	0.0737	0.0035
2285	test	0.1217	0.1212	-0.0005
2286	test	0.1083	0.1034	-0.0049
2287	train	0.1321	0.1234	-0.0088
2288	train	0.1165	0.1156	-0.0009
2289	train	0.1126	0.1067	-0.0059
2290	train	0.1160	0.1168	0.0008
2291	train	0.1233	0.1231	-0.0002
2292	train	0.1247	0.1242	-0.0005
2293	train	0.0895	0.0838	-0.0057
2294	train	0.1233	0.1188	-0.0045
2295	train	0.1175	0.1138	-0.0037
2296	train	0.0950	0.1027	0.0077
2297	train	0.1130	0.1120	-0.0011
2298	train	0.1133	0.1114	-0.0018
2299	train	0.0959	0.0968	0.0009
2300	train	0.0855	0.0887	0.0032
2301	train	0.0909	0.0927	0.0018
2302	train	0.0908	0.0863	-0.0046
2303	train	0.0950	0.0951	0.0001
2304	train	0.1004	0.0936	-0.0068
2305	train	0.0846	0.0914	0.0068
2306	train	0.0904	0.0973	0.0069
2307	train	0.0962	0.0976	0.0014
2308	test	0.1252	0.1115	-0.0137
2309	test	0.1151	0.0988	-0.0162
2310	train	0.1183	0.1166	-0.0017
2311	train	0.1168	0.1186	0.0018
2312	train	0.1175	0.1186	0.0011
2313	test	0.1118	0.1054	-0.0064
2314	train	0.1109	0.1074	-0.0035
2315	test	0.1043	0.0998	-0.0045
2316	test	0.0979	0.0924	-0.0054
2317	train	0.0979	0.0979	0.0000
2318	train	0.1017	0.1000	-0.0017
2319	train	0.0785	0.0799	0.0014
2320	train	0.1120	0.1082	-0.0038
2321	train	0.0902	0.0936	0.0034
2322	train	0.1050	0.1034	-0.0016
2323	test	0.1098	0.1065	-0.0033
2324	train	0.0935	0.0977	0.0042
2325	train	0.1096	0.1074	-0.0022
2326	train	0.0944	0.0896	-0.0049
2327	train	0.0882	0.0891	0.0009
2328	train	0.1042	0.1036	-0.0006
2329	test	0.0586	0.0673	0.0087
2330	train	0.1141	0.1125	-0.0016
2331	train	0.1141	0.1129	-0.0012
2332	test	0.1163	0.1128	-0.0035
2333	train	0.0700	0.0760	0.0060
2334	train	0.0740	0.0867	0.0127
2335	train	0.1163	0.1128	-0.0034
2336	train	0.0546	0.0616	0.0070
2337	train	0.0997	0.0998	0.0001
2338	train	0.0801	0.0842	0.0040
2339	train	0.1063	0.1039	-0.0024
2340	test	0.1040	0.1038	-0.0002
2341	train	0.1034	0.1037	0.0003
2342	train	0.1024	0.1028	0.0004
2343	train	0.1006	0.1029	0.0023
2344	test	0.0989	0.1038	0.0049
2345	train	0.0605	0.0728	0.0123
2346	test	0.1199	0.1198	-0.0001
2347	test	0.1299	0.1199	-0.0100
2348	test	0.1224	0.1180	-0.0044
2349	train	0.0971	0.1105	0.0134
2350	test	0.1166	0.1133	-0.0033
2351	train	0.1137	0.1171	0.0034
2352	train	0.0967	0.0962	-0.0005
2353	train	0.0872	0.0855	-0.0017
2354	test	0.0917	0.0904	-0.0013
2355	train	0.0919	0.0829	-0.0090
2356	train	0.0934	0.0923	-0.0011
2357	train	0.1030	0.0973	-0.0058
2358	train	0.0857	0.0880	0.0022
2359	train	0.0929	0.1062	0.0133
2360	test	0.0983	0.1070	0.0087
2361	train	0.1203	0.1183	-0.0020
2362	train	0.1172	0.1102	-0.0070
2363	train	0.1194	0.1236	0.0042
2364	train	0.1195	0.1256	0.0061
2365	train	0.1198	0.1255	0.0058
2366	test	0.1136	0.1089	-0.0047
2367	train	0.1129	0.1119	-0.0010
2368	train	0.1059	0.1058	-0.0001
2369	test	0.0972	0.0917	-0.0055
2370	train	0.0990	0.0981	-0.0010
2371	train	0.0991	0.1021	0.0029
2372	train	0.0751	0.0722	-0.0029
2373	train	0.1147	0.1136	-0.0011
2374	train	0.0919	0.0921	0.0003
2375	train	0.1069	0.1079	0.0010
2376	train	0.1123	0.1137	0.0015
2377	test	0.0935	0.1002	0.0067
2378	test	0.1124	0.1114	-0.0010
2379	train	0.0972	0.0917	-0.0056
2380	train	0.0868	0.0830	-0.0038
2381	test	0.1057	0.1106	0.0049
2382	train	0.0600	0.0456	-0.0145
2383	test	0.1179	0.1144	-0.0035
2384	train	0.1183	0.1198	0.0015
2385	train	0.0748	0.0714	-0.0034
2386	train	0.0746	0.0800	0.0054
2387	train	0.1158	0.1197	0.0038
2388	train	0.0554	0.0448	-0.0106
2389	train	0.1003	0.1030	0.0026
2390	train	0.0803	0.0825	0.0022
2391	test	0.1004	0.1044	0.0040
2392	test	0.1053	0.1059	0.0007
2393	train	0.1041	0.1056	0.0015
2394	train	0.1029	0.1040	0.0010
2395	test	0.1029	0.1037	0.0008
2396	train	0.1011	0.1020	0.0009
2397	test	0.0607	0.0677	0.0070
2398	train	0.1131	0.1222	0.0091
2399	train	0.1254	0.1293	0.0039
2400	train	0.1193	0.1257	0.0063
2401	train	0.1027	0.1174	0.0148
2402	train	0.1113	0.1191	0.0078
2403	train	0.1095	0.1186	0.0092
2404	test	0.0928	0.0943	0.0015
2405	train	0.0878	0.0862	-0.0017
2406	train	0.0900	0.0892	-0.0009
2407	train	0.0913	0.0881	-0.0032
2408	train	0.0882	0.0885	0.0003
2409	test	0.0992	0.0929	-0.0063
2410	train	0.0824	0.0837	0.0013
2411	train	0.0880	0.0963	0.0084
2412	train	0.0946	0.0965	0.0019
2413	train	0.1213	0.1028	-0.0185
2414	train	0.1104	0.1009	-0.0095
2415	train	0.1115	0.1169	0.0054
2416	test	0.1115	0.1183	0.0068
2417	train	0.1119	0.1183	0.0064
2418	train	0.1100	0.1179	0.0079
2419	test	0.1059	0.1070	0.0011
2420	test	0.1009	0.0995	-0.0014
2421	train	0.0940	0.0904	-0.0037
2422	train	0.0970	0.0983	0.0013
2423	train	0.0983	0.0988	0.0005
2424	train	0.0732	0.0692	-0.0040
2425	train	0.1059	0.1098	0.0039
2426	train	0.0862	0.0872	0.0010
2427	train	0.1027	0.1074	0.0047
2428	train	0.1074	0.1186	0.0112
2429	train	0.0954	0.0978	0.0024
2430	train	0.1083	0.1126	0.0043
2431	test	0.0926	0.0946	0.0020
2432	train	0.0827	0.0764	-0.0062
2433	train	0.1071	0.1104	0.0033
2434	train	0.0581	0.0402	-0.0178
2435	train	0.1135	0.1209	0.0074
2436	test	0.1133	0.1198	0.0065
2437	train	0.0676	0.0606	-0.0070
2438	train	0.0711	0.0747	0.0036
2439	train	0.1113	0.1198	0.0085
2440	train	0.0532	0.0393	-0.0139
2441	test	0.1006	0.1024	0.0018
2442	train	0.0848	0.0825	-0.0024
2443	train	0.1013	0.1070	0.0058
2444	test	0.1000	0.1034	0.0034
2445	train	0.0987	0.1012	0.0026
2446	train	0.0985	0.1014	0.0029
2447	train	0.1018	0.1047	0.0030
2448	train	0.1012	0.1048	0.0035
2449	train	0.0611	0.0706	0.0095
2450	train	0.1096	0.1150	0.0053
2451	train	0.1179	0.1205	0.0026
2452	train	0.1126	0.1207	0.0081
2453	train	0.0931	0.1095	0.0164
2454	train	0.1068	0.1163	0.0095
2455	test	0.1057	0.1165	0.0108
2456	train	0.0874	0.0888	0.0015
2457	test	0.0809	0.0896	0.0087
2458	train	0.0846	0.0870	0.0024
2459	train	0.0851	0.0856	0.0005
2460	train	0.0859	0.0884	0.0024
2461	train	0.0937	0.0971	0.0034
2462	train	0.0775	0.0860	0.0085
2463	train	0.0832	0.0933	0.0101
2464	train	0.0888	0.0976	0.0088
2465	train	0.1121	0.1103	-0.0018
2466	test	0.1058	0.0961	-0.0097
2467	train	0.1075	0.1107	0.0032
2468	train	0.1079	0.1121	0.0042
2469	train	0.1079	0.1122	0.0043
2470	train	0.1053	0.1072	0.0019
2471	train	0.1024	0.1075	0.0052
2472	train	0.0961	0.0944	-0.0017
2473	train	0.0886	0.0838	-0.0049
2474	train	0.0917	0.0954	0.0038
2475	train	0.0921	0.0952	0.0031
2476	train	0.0691	0.0685	-0.0006
2477	train	0.1045	0.1095	0.0050
2478	train	0.0842	0.0881	0.0039
2479	train	0.0963	0.1059	0.0096
2480	train	0.1030	0.1099	0.0068
2481	test	0.0883	0.1021	0.0138
2482	train	0.1031	0.1104	0.0073
2483	test	0.0918	0.0879	-0.0039
2484	train	0.0802	0.0807	0.0005
2485	test	0.1019	0.1092	0.0072
2486	test	0.0554	0.0628	0.0075
2487	train	0.1083	0.1141	0.0057
2488	train	0.1084	0.1123	0.0039
2489	train	0.0653	0.0687	0.0034
2490	train	0.0686	0.0751	0.0065
2491	train	0.1075	0.1122	0.0047
2492	test	0.0511	0.0630	0.0119
2493	test	0.0939	0.1047	0.0108
2494	train	0.0779	0.0848	0.0069
2495	train	0.0959	0.1012	0.0053
2496	train	0.0965	0.1024	0.0059
2497	train	0.0958	0.1016	0.0058
2498	train	0.0948	0.1004	0.0057
2499	test	0.0967	0.1043	0.0076
2500	train	0.0960	0.1015	0.0055
2501	train	0.0532	0.0658	0.0126
2502	train	0.1088	0.1010	-0.0078
2503	train	0.1175	0.1111	-0.0064
2504	train	0.1119	0.1112	-0.0007
2505	train	0.0962	0.1036	0.0074
2506	train	0.1056	0.1097	0.0040
2507	train	0.1070	0.1097	0.0026
2508	test	0.0863	0.0874	0.0012
2509	train	0.0825	0.0776	-0.0050
2510	test	0.0860	0.0844	-0.0015
2511	test	0.0866	0.0758	-0.0107
2512	train	0.0855	0.0852	-0.0004
2513	train	0.0946	0.0872	-0.0074
2514	train	0.0762	0.0864	0.0102
2515	train	0.0810	0.0896	0.0086
2516	train	0.0885	0.0907	0.0022
2517	test	0.1116	0.0972	-0.0144
2518	train	0.1044	0.0915	-0.0129
2519	train	0.1057	0.1041	-0.0016
2520	train	0.1060	0.1041	-0.0019
2521	train	0.1061	0.1043	-0.0018
2522	train	0.1057	0.0988	-0.0069
2523	test	0.1004	0.1019	0.0015
2524	train	0.0929	0.0898	-0.0031
2525	train	0.0866	0.0821	-0.0045
2526	test	0.0914	0.0932	0.0018
2527	test	0.0903	0.0946	0.0042
2528	train	0.0690	0.0704	0.0013
2529	test	0.1021	0.0963	-0.0057
2530	train	0.0839	0.0837	-0.0003
2531	train	0.0972	0.0941	-0.0031
2532	train	0.1022	0.0982	-0.0040
2533	train	0.0880	0.0910	0.0030
2534	test	0.1027	0.0969	-0.0058
2535	train	0.0888	0.0892	0.0003
2536	train	0.0794	0.0854	0.0060
2537	train	0.1005	0.0991	-0.0014
2538	train	0.0551	0.0497	-0.0054
2539	train	0.1074	0.1083	0.0009
2540	train	0.1080	0.0995	-0.0085
2541	train	0.0640	0.0720	0.0080
2542	train	0.0677	0.0794	0.0117
2543	train	0.1024	0.0993	-0.0030
2544	train	0.0507	0.0496	-0.0011
2545	train	0.0930	0.0918	-0.0012
2546	train	0.0798	0.0770	-0.0028
2547	train	0.0964	0.0957	-0.0007
2548	train	0.0949	0.0971	0.0021
2549	train	0.0946	0.0964	0.0019
2550	train	0.0944	0.0964	0.0020
2551	test	0.0958	0.1025	0.0067
2552	test	0.0947	0.1025	0.0078
2553	train	0.0545	0.0704	0.0159
2554	test	0.1248	0.1150	-0.0097
2555	train	0.1193	0.1178	-0.0015
2556	train	0.1017	0.1084	0.0067
2557	train	0.1133	0.1139	0.0006
2558	train	0.1150	0.1144	-0.0007
2559	train	0.0964	0.0954	-0.0010
2560	train	0.0893	0.0892	-0.0001
2561	test	0.0936	0.0932	-0.0004
2562	train	0.0942	0.0864	-0.0078
2563	train	0.0934	0.0927	-0.0007
2564	train	0.1040	0.0938	-0.0102
2565	train	0.0861	0.0873	0.0013
2566	train	0.0922	0.1004	0.0082
2567	test	0.0977	0.1010	0.0033
2568	train	0.1121	0.1093	-0.0028
2569	test	0.1138	0.1029	-0.0110
2570	train	0.1152	0.1166	0.0014
2571	train	0.1156	0.1180	0.0023
2572	train	0.1157	0.1180	0.0022
2573	train	0.1135	0.1087	-0.0048
2574	train	0.1100	0.1066	-0.0035
2575	test	0.1053	0.1008	-0.0045
2576	train	0.0981	0.0959	-0.0022
2577	test	0.1002	0.0994	-0.0007
2578	test	0.1020	0.1018	-0.0002
2579	test	0.0770	0.0820	0.0050
2580	train	0.1091	0.1081	-0.0010
2581	train	0.0906	0.0944	0.0038
2582	train	0.1055	0.1054	-0.0001
2583	train	0.1099	0.1084	-0.0016
2584	train	0.0972	0.1007	0.0035
2585	train	0.1110	0.1083	-0.0027
2586	train	0.0944	0.0930	-0.0014
2587	train	0.0869	0.0887	0.0018
2588	train	0.1097	0.1075	-0.0022
2589	train	0.0610	0.0626	0.0017
2590	train	0.1149	0.1130	-0.0020
2591	train	0.1163	0.1143	-0.0021
2592	train	0.1169	0.1106	-0.0063
2593	train	0.0714	0.0706	-0.0009
2594	train	0.0751	0.0864	0.0113
2595	train	0.1161	0.1099	-0.0062
2596	train	0.0563	0.0626	0.0062
2597	train	0.1041	0.1029	-0.0012
2598	train	0.0861	0.0874	0.0014
2599	train	0.1037	0.1023	-0.0014
2600	test	0.1033	0.1035	0.0002
2601	train	0.1029	0.1031	0.0002
2602	test	0.1014	0.1026	0.0012
2603	train	0.1029	0.1038	0.0008
2604	train	0.1023	0.1034	0.0011
2605	train	0.0646	0.0701	0.0055
2606	train	0.1092	0.1143	0.0051
2607	train	0.1134	0.1124	-0.0010
2608	train	0.1080	0.1071	-0.0009
2609	train	0.0893	0.1027	0.0134
2610	train	0.1042	0.1042	0.0000
2611	train	0.1067	0.1093	0.0027
2612	train	0.0891	0.0873	-0.0018
2613	test	0.0777	0.0822	0.0045
2614	test	0.0832	0.0915	0.0083
2615	train	0.0830	0.0783	-0.0046
2616	train	0.0841	0.0897	0.0055
2617	test	0.0956	0.0989	0.0032
2618	train	0.0785	0.0814	0.0029
2619	train	0.0852	0.0894	0.0042
2620	train	0.0898	0.0903	0.0005
2621	test	0.1088	0.1099	0.0011
2622	train	0.1068	0.0917	-0.0151
2623	train	0.1085	0.1060	-0.0025
2624	train	0.1089	0.1079	-0.0010
2625	train	0.1091	0.1080	-0.0011
2626	train	0.1029	0.0951	-0.0079
2627	train	0.1041	0.1066	0.0025
2628	train	0.0978	0.0929	-0.0049
2629	train	0.0893	0.0859	-0.0034
2630	train	0.0895	0.0915	0.0020
2631	train	0.0907	0.0930	0.0024
2632	test	0.0673	0.0759	0.0086
2633	train	0.1060	0.1070	0.0010
2634	test	0.0849	0.0886	0.0037
2635	train	0.0973	0.1038	0.0065
2636	train	0.1010	0.1080	0.0071
2637	train	0.0887	0.0884	-0.0002
2638	train	0.1020	0.0935	-0.0085
2639	train	0.0909	0.0941	0.0032
2640	train	0.0811	0.0801	-0.0010
2641	train	0.0978	0.0966	-0.0012
2642	train	0.0538	0.0524	-0.0014
2643	train	0.1054	0.1068	0.0014
2644	train	0.1075	0.1136	0.0062
2645	test	0.0642	0.0752	0.0110
2646	train	0.0679	0.0704	0.0025
2647	train	0.1065	0.1136	0.0071
2648	test	0.0499	0.0546	0.0047
2649	train	0.0943	0.1013	0.0070
2650	train	0.0714	0.0701	-0.0013
2651	test	0.0898	0.0877	-0.0021
2652	train	0.0977	0.1027	0.0049
2653	test	0.0980	0.1022	0.0042
2654	train	0.0959	0.0938	-0.0021
2655	train	0.0938	0.0929	-0.0009
2656	train	0.0919	0.0923	0.0004
2657	train	0.0553	0.0683	0.0131
2658	train	0.1243	0.1195	-0.0048
2659	train	0.1184	0.1178	-0.0006
2660	train	0.0990	0.1134	0.0143
2661	train	0.1146	0.1140	-0.0006
2662	train	0.1170	0.1164	-0.0006
2663	train	0.1002	0.1021	0.0020
2664	train	0.0882	0.0903	0.0022
2665	test	0.0935	0.0960	0.0025
2666	train	0.0935	0.0887	-0.0048
2667	train	0.0965	0.0967	0.0002
2668	train	0.1066	0.0988	-0.0078
2669	train	0.0898	0.0927	0.0029
2670	train	0.0950	0.1033	0.0083
2671	train	0.0987	0.1054	0.0068
2672	train	0.1091	0.1079	-0.0012
2673	test	0.1172	0.1079	-0.0093
2674	train	0.1199	0.1171	-0.0028
2675	test	0.1203	0.1169	-0.0034
2676	test	0.1202	0.1169	-0.0034
2677	train	0.1126	0.1104	-0.0022
2678	test	0.1155	0.1069	-0.0086
2679	train	0.1075	0.1070	-0.0006
2680	train	0.0994	0.0966	-0.0027
2681	train	0.1010	0.1005	-0.0005
2682	train	0.1023	0.1047	0.0023
2683	train	0.0777	0.0805	0.0028
2684	train	0.1122	0.1107	-0.0016
2685	train	0.0937	0.0959	0.0022
2686	test	0.1055	0.1075	0.0020
2687	train	0.1096	0.1105	0.0009
2688	test	0.0962	0.1039	0.0078
2689	train	0.1110	0.1106	-0.0004
2690	train	0.0968	0.0950	-0.0018
2691	train	0.0907	0.0914	0.0008
2692	train	0.1090	0.1075	-0.0014
2693	train	0.0610	0.0564	-0.0046
2694	train	0.1160	0.1123	-0.0037
2695	train	0.1158	0.1193	0.0036
2696	test	0.1187	0.1191	0.0004
2697	test	0.0743	0.0817	0.0073
2698	train	0.0762	0.0892	0.0131
2699	train	0.1159	0.1193	0.0034
2700	train	0.0574	0.0550	-0.0025
2701	test	0.1022	0.1053	0.0031
2702	train	0.0847	0.0858	0.0010
2703	test	0.1063	0.1046	-0.0017
2704	train	0.1080	0.1084	0.0004
2705	train	0.1073	0.1079	0.0005
2706	test	0.1044	0.1055	0.0011
2707	train	0.1039	0.1048	0.0010
2708	train	0.1014	0.1038	0.0025
2709	train	0.0649	0.0768	0.0119
2710	train	0.1090	0.1059	-0.0032
2711	train	0.1053	0.1187	0.0134
2712	train	0.0842	0.1021	0.0179
2713	train	0.1020	0.1122	0.0102
2714	train	0.1065	0.1140	0.0076
2715	train	0.0878	0.0911	0.0033
2716	train	0.0768	0.0773	0.0005
2717	train	0.0814	0.0863	0.0049
2718	train	0.0801	0.0807	0.0006
2719	train	0.0878	0.0904	0.0026
2720	train	0.0942	0.0898	-0.0044
2721	train	0.0760	0.0854	0.0093
2722	train	0.0847	0.0971	0.0124
2723	train	0.0822	0.0964	0.0142
2724	train	0.1103	0.1052	-0.0052
2725	train	0.1056	0.1009	-0.0048
2726	train	0.1075	0.1137	0.0063
2727	train	0.1068	0.1141	0.0074
2728	train	0.1066	0.1141	0.0075
2729	train	0.0994	0.1066	0.0072
2730	test	0.1031	0.1028	-0.0002
2731	train	0.0972	0.0982	0.0010
2732	test	0.0890	0.0867	-0.0023
2733	train	0.0938	0.0946	0.0008
2734	test	0.0902	0.1006	0.0104
2735	train	0.0722	0.0708	-0.0014
2736	train	0.1060	0.1066	0.0006
2737	train	0.0843	0.0875	0.0031
2738	train	0.0906	0.0956	0.0050
2739	train	0.0961	0.1048	0.0088
2740	train	0.0833	0.0904	0.0071
2741	train	0.0951	0.0989	0.0038
2742	train	0.0862	0.0848	-0.0014
2743	train	0.0804	0.0806	0.0003
2744	train	0.0938	0.1035	0.0097
2745	train	0.0535	0.0451	-0.0084
2746	train	0.1028	0.1121	0.0093
2747	train	0.1077	0.1077	-0.0001
2748	train	0.1077	0.1091	0.0014
2749	test	0.0689	0.0733	0.0044
2750	train	0.0684	0.0742	0.0058
2751	train	0.0996	0.1075	0.0079
2752	train	0.0504	0.0465	-0.0039
2753	train	0.0879	0.0929	0.0050
2754	train	0.0720	0.0742	0.0022
2755	train	0.0922	0.0972	0.0050
2756	train	0.0958	0.0981	0.0022
2757	train	0.0960	0.0972	0.0012
2758	train	0.0932	0.0976	0.0044
2759	test	0.0901	0.1036	0.0135
2760	train	0.0895	0.0988	0.0094
2761	train	0.0487	0.0634	0.0147
2762	test	0.1319	0.1189	-0.0130
2763	train	0.1244	0.1219	-0.0025
2764	train	0.1004	0.1123	0.0120
2765	train	0.1184	0.1170	-0.0014
2766	train	0.1164	0.1175	0.0011
2767	train	0.1001	0.1015	0.0014
2768	test	0.0898	0.0940	0.0042
2769	train	0.0944	0.0945	0.0002
2770	train	0.0945	0.0873	-0.0073
2771	train	0.0944	0.0953	0.0009
2772	test	0.1048	0.0925	-0.0123
2773	train	0.0883	0.0925	0.0042
2774	train	0.0957	0.1055	0.0098
2775	train	0.1009	0.1052	0.0043
2776	test	0.1197	0.1070	-0.0128
2777	train	0.1195	0.1080	-0.0114
2778	train	0.1215	0.1214	-0.0001
2779	train	0.1218	0.1241	0.0022
2780	train	0.1220	0.1240	0.0020
2781	train	0.1163	0.1127	-0.0037
2782	train	0.1152	0.1095	-0.0057
2783	train	0.1044	0.1053	0.0009
2784	train	0.0970	0.0954	-0.0016
2785	train	0.1014	0.1005	-0.0009
2786	train	0.1017	0.1040	0.0024
2787	train	0.0773	0.0805	0.0032
2788	test	0.1156	0.1083	-0.0073
2789	train	0.0939	0.0956	0.0017
2790	train	0.1092	0.1087	-0.0005
2791	train	0.1126	0.1136	0.0011
2792	train	0.0974	0.1009	0.0035
2793	train	0.1159	0.1127	-0.0032
2794	train	0.0983	0.0953	-0.0030
2795	test	0.0896	0.0884	-0.0012
2796	test	0.1084	0.1066	-0.0018
2797	train	0.0618	0.0565	-0.0053
2798	train	0.1199	0.1172	-0.0027
2799	test	0.1193	0.1207	0.0014
2800	train	0.1218	0.1212	-0.0006
2801	train	0.0727	0.0734	0.0008
2802	train	0.0762	0.0886	0.0124
2803	train	0.1191	0.1207	0.0017
2804	train	0.0569	0.0534	-0.0035
2805	train	0.1027	0.1035	0.0008
2806	train	0.0855	0.0851	-0.0004
2807	train	0.1029	0.1052	0.0023
2808	test	0.1074	0.1053	-0.0021
2809	train	0.1066	0.1053	-0.0013
2810	train	0.1054	0.1047	-0.0008
2811	train	0.1059	0.1053	-0.0006
2812	train	0.1036	0.1050	0.0014
2813	train	0.0649	0.0714	0.0065
2814	train	0.1338	0.1278	-0.0060
2815	train	0.1273	0.1252	-0.0020
2816	train	0.1062	0.1207	0.0145
2817	test	0.1212	0.1119	-0.0093
2818	train	0.1232	0.1196	-0.0037
2819	train	0.1053	0.1042	-0.0011
2820	train	0.0949	0.0941	-0.0008
2821	train	0.1002	0.0963	-0.0040
2822	train	0.1004	0.0898	-0.0106
2823	train	0.1003	0.0972	-0.0031
2824	test	0.1104	0.0973	-0.0131
2825	test	0.0946	0.0958	0.0012
2826	train	0.1008	0.1129	0.0120
2827	train	0.1059	0.1128	0.0069
2828	train	0.1134	0.1190	0.0057
2829	train	0.1229	0.1162	-0.0068
2830	test	0.1246	0.1231	-0.0015
2831	train	0.1249	0.1271	0.0023
2832	train	0.1249	0.1271	0.0021
2833	train	0.1197	0.1148	-0.0050
2834	test	0.1185	0.1079	-0.0106
2835	train	0.1095	0.1105	0.0011
2836	train	0.1061	0.1001	-0.0060
2837	train	0.1071	0.1030	-0.0041
2838	test	0.1073	0.1075	0.0002
2839	train	0.0819	0.0817	-0.0002
2840	train	0.1157	0.1154	-0.0002
2841	train	0.0977	0.0988	0.0011
2842	train	0.1126	0.1134	0.0008
2843	train	0.1172	0.1162	-0.0011
2844	train	0.1044	0.1058	0.0013
2845	train	0.1187	0.1162	-0.0025
2846	train	0.0984	0.1006	0.0023
2847	train	0.0937	0.0898	-0.0039
2848	train	0.1149	0.1138	-0.0010
2849	train	0.0652	0.0570	-0.0082
2850	train	0.1231	0.1172	-0.0059
2851	train	0.1220	0.1217	-0.0003
2852	test	0.1243	0.1212	-0.0030
2853	train	0.0767	0.0773	0.0005
2854	train	0.0796	0.0879	0.0083
2855	train	0.1208	0.1217	0.0009
2856	train	0.0597	0.0572	-0.0025
2857	train	0.1090	0.1093	0.0003
2858	train	0.0907	0.0894	-0.0013
2859	train	0.1075	0.1066	-0.0008
2860	train	0.1117	0.1094	-0.0023
2861	train	0.1108	0.1088	-0.0020
2862	train	0.1101	0.1072	-0.0029
2863	train	0.1115	0.1077	-0.0039
2864	train	0.1098	0.1066	-0.0032
2865	train	0.0746	0.0784	0.0038
2866	train	0.1249	0.1204	-0.0045
2867	train	0.1153	0.1176	0.0023
2868	train	0.0980	0.1114	0.0134
2869	train	0.1150	0.1148	-0.0003
2870	train	0.1166	0.1170	0.0004
2871	train	0.0993	0.0976	-0.0017
2872	train	0.0851	0.0849	-0.0002
2873	train	0.0937	0.0902	-0.0035
2874	train	0.0924	0.0831	-0.0093
2875	train	0.0988	0.0940	-0.0048
2876	train	0.1065	0.0989	-0.0075
2877	train	0.0878	0.0877	-0.0001
2878	train	0.0956	0.1055	0.0098
2879	test	0.0916	0.1061	0.0145
2880	train	0.1214	0.1173	-0.0041
2881	train	0.1168	0.1091	-0.0077
2882	train	0.1187	0.1218	0.0031
2883	test	0.1179	0.1223	0.0043
2884	train	0.1200	0.1222	0.0023
2885	test	0.1154	0.1076	-0.0077
2886	train	0.1130	0.1123	-0.0008
2887	train	0.1101	0.1070	-0.0031
2888	train	0.1007	0.0955	-0.0052
2889	train	0.0980	0.0977	-0.0002
2890	train	0.0999	0.1014	0.0016
2891	test	0.0809	0.0778	-0.0031
2892	test	0.1163	0.1099	-0.0063
2893	train	0.0930	0.0927	-0.0003
2894	train	0.1047	0.1052	0.0005
2895	train	0.1106	0.1124	0.0019
2896	train	0.0909	0.0963	0.0054
2897	train	0.1111	0.1105	-0.0006
2898	train	0.0961	0.0927	-0.0034
2899	train	0.0879	0.0853	-0.0026
2900	train	0.1086	0.1100	0.0013
2901	train	0.0586	0.0471	-0.0115
2902	train	0.1160	0.1159	-0.0001
2903	train	0.1176	0.1200	0.0024
2904	train	0.1187	0.1204	0.0017
2905	train	0.0797	0.0735	-0.0062
2906	train	0.0764	0.0806	0.0042
2907	test	0.1184	0.1199	0.0015
2908	train	0.0575	0.0463	-0.0112
2909	test	0.0944	0.1001	0.0056
2910	train	0.0843	0.0848	0.0005
2911	train	0.1053	0.1049	-0.0004
2912	train	0.1045	0.1052	0.0006
2913	test	0.1067	0.1050	-0.0017
2914	train	0.1034	0.1034	0.0000
2915	train	0.0982	0.1010	0.0028
2916	train	0.0960	0.0995	0.0035
2917	train	0.0604	0.0664	0.0059
2918	train	0.1255	0.1188	-0.0066
2919	train	0.1207	0.1181	-0.0026
2920	test	0.1014	0.1141	0.0127
2921	train	0.1158	0.1148	-0.0009
2922	train	0.1205	0.1176	-0.0028
2923	test	0.1036	0.1033	-0.0002
2924	train	0.0902	0.0904	0.0002
2925	train	0.0987	0.0961	-0.0027
2926	train	0.0986	0.0888	-0.0097
2927	train	0.0980	0.0965	-0.0015
2928	train	0.1089	0.0989	-0.0100
2929	train	0.0930	0.0928	-0.0001
2930	train	0.0986	0.1084	0.0098
2931	test	0.1005	0.1075	0.0070
2932	test	0.1076	0.1088	0.0013
2933	train	0.1181	0.1103	-0.0077
2934	train	0.1187	0.1189	0.0002
2935	train	0.1196	0.1213	0.0017
2936	train	0.1200	0.1212	0.0012
2937	test	0.1158	0.1112	-0.0046
2938	train	0.1139	0.1084	-0.0055
2939	train	0.1076	0.1083	0.0008
2940	train	0.1005	0.0969	-0.0037
2941	train	0.1028	0.1007	-0.0021
2942	train	0.1049	0.1060	0.0011
2943	train	0.0800	0.0801	0.0001
2944	train	0.1123	0.1112	-0.0011
2945	train	0.0955	0.0960	0.0005
2946	train	0.1076	0.1084	0.0008
2947	train	0.1130	0.1115	-0.0015
2948	test	0.1001	0.1042	0.0041
2949	train	0.1105	0.1113	0.0008
2950	train	0.0979	0.0950	-0.0029
2951	train	0.0926	0.0909	-0.0017
2952	test	0.1130	0.1076	-0.0054
2953	train	0.0639	0.0552	-0.0087
2954	test	0.1191	0.1118	-0.0072
2955	train	0.1197	0.1224	0.0027
2956	train	0.1195	0.1222	0.0027
2957	train	0.0749	0.0784	0.0035
2958	test	0.0783	0.0915	0.0132
2959	train	0.1174	0.1224	0.0049
2960	train	0.0581	0.0535	-0.0046
2961	train	0.1057	0.1058	0.0000
2962	train	0.0897	0.0858	-0.0039
2963	test	0.1038	0.1055	0.0017
2964	train	0.1103	0.1089	-0.0014
2965	train	0.1091	0.1083	-0.0008
2966	train	0.1081	0.1062	-0.0019
2967	train	0.1070	0.1054	-0.0016
2968	test	0.1054	0.1043	-0.0011
2969	train	0.0700	0.0751	0.0052
2970	train	0.1294	0.1194	-0.0101
2971	train	0.1243	0.1184	-0.0059
2972	train	0.1040	0.1147	0.0107
2973	train	0.1187	0.1129	-0.0058
2974	train	0.1216	0.1152	-0.0064
2975	train	0.1035	0.1038	0.0003
2976	train	0.0934	0.0952	0.0018
2977	train	0.0986	0.0965	-0.0020
2978	train	0.0988	0.0897	-0.0090
2979	test	0.0999	0.0987	-0.0012
2980	train	0.1091	0.1002	-0.0090
2981	test	0.0930	0.0998	0.0068
2982	train	0.0997	0.1108	0.0111
2983	train	0.1035	0.1104	0.0069
2984	train	0.1087	0.1127	0.0040
2985	train	0.1208	0.1129	-0.0078
2986	train	0.1222	0.1217	-0.0005
2987	train	0.1224	0.1236	0.0011
2988	train	0.1226	0.1235	0.0009
2989	train	0.1172	0.1102	-0.0069
2990	train	0.1166	0.1106	-0.0060
2991	train	0.1127	0.1094	-0.0033
2992	test	0.1047	0.0992	-0.0055
2993	train	0.1055	0.1027	-0.0028
2994	test	0.1061	0.1071	0.0010
2995	train	0.0809	0.0849	0.0041
2996	train	0.1133	0.1102	-0.0032
2997	train	0.0967	0.0988	0.0021
2998	train	0.1090	0.1076	-0.0015
2999	train	0.1147	0.1110	-0.0037
3000	train	0.1022	0.1032	0.0010
3001	test	0.1147	0.1078	-0.0069
3002	test	0.0978	0.1004	0.0026
3003	train	0.0923	0.0941	0.0017
3004	train	0.1147	0.1114	-0.0033
3005	train	0.0646	0.0640	-0.0005
3006	test	0.1201	0.1076	-0.0125
3007	test	0.1192	0.1121	-0.0072
3008	train	0.1212	0.1129	-0.0084
3009	train	0.0759	0.0820	0.0060
3010	train	0.0791	0.0893	0.0102
3011	test	0.1201	0.1121	-0.0081
3012	train	0.0591	0.0638	0.0047
3013	test	0.1070	0.1049	-0.0020
3014	train	0.0882	0.0908	0.0025
3015	train	0.1063	0.1048	-0.0015
3016	test	0.1094	0.1052	-0.0041
3017	train	0.1094	0.1062	-0.0032
3018	test	0.1074	0.1037	-0.0037
3019	train	0.1082	0.1057	-0.0025
3020	test	0.1071	0.1043	-0.0027
3021	train	0.0714	0.0851	0.0137
3022	train	0.1160	0.1192	0.0031
3023	train	0.1315	0.1273	-0.0042
3024	train	0.1240	0.1236	-0.0004
3025	test	0.0996	0.1196	0.0199
3026	train	0.1180	0.1158	-0.0022
3027	test	0.1163	0.1150	-0.0012
3028	train	0.0994	0.1014	0.0020
3029	train	0.0890	0.0913	0.0023
3030	train	0.0941	0.0932	-0.0009
3031	test	0.0943	0.0902	-0.0041
3032	train	0.0956	0.0950	-0.0006
3033	train	0.1071	0.0998	-0.0073
3034	train	0.0882	0.0928	0.0046
3035	test	0.0944	0.1005	0.0061
3036	train	0.0944	0.1005	0.0061
3037	train	0.1001	0.1110	0.0109
3038	train	0.1216	0.1204	-0.0013
3039	train	0.1189	0.1144	-0.0045
3040	train	0.1210	0.1232	0.0022
3041	train	0.1215	0.1251	0.0036
3042	train	0.1215	0.1250	0.0035
3043	train	0.1153	0.1124	-0.0029
3044	train	0.1150	0.1110	-0.0040
3045	test	0.1080	0.1078	-0.0002
3046	train	0.0998	0.0979	-0.0019
3047	train	0.1009	0.0998	-0.0011
3048	train	0.1017	0.1057	0.0040
3049	test	0.0764	0.0860	0.0096
3050	train	0.1157	0.1134	-0.0022
3051	train	0.0934	0.0961	0.0026
3052	train	0.1079	0.1078	-0.0001
3053	test	0.1134	0.1132	-0.0003
3054	train	0.1134	0.1132	-0.0003
3055	train	0.0974	0.1011	0.0037
3056	test	0.1149	0.1090	-0.0059
3057	train	0.0985	0.1000	0.0015
3058	train	0.0903	0.0869	-0.0034
3059	train	0.1091	0.1110	0.0019
3060	train	0.0608	0.0616	0.0008
3061	test	0.1195	0.1124	-0.0071
3062	train	0.1209	0.1190	-0.0019
3063	train	0.1206	0.1227	0.0021
3064	train	0.1206	0.1227	0.0021
3065	train	0.0739	0.0769	0.0030
3066	train	0.0766	0.0789	0.0023
3067	test	0.0766	0.0789	0.0023
3068	train	0.0753	0.0877	0.0124
3069	test	0.1178	0.1219	0.0042
3070	train	0.1178	0.1219	0.0042
3071	train	0.0558	0.0646	0.0088
3072	test	0.0558	0.0646	0.0088
3073	train	0.1044	0.1038	-0.0006
3074	train	0.0846	0.0872	0.0026
3075	test	0.1077	0.1042	-0.0034
3076	train	0.1077	0.1074	-0.0003
3077	train	0.1069	0.1068	-0.0001
3078	train	0.1063	0.1054	-0.0009
3079	train	0.1059	0.1054	-0.0004
3080	train	0.1046	0.1045	-0.0001
3081	train	0.0656	0.0762	0.0105
3082	train	0.0814	0.0833	0.0019
3083	train	0.1041	0.1032	-0.0009
3084	train	0.0571	0.0610	0.0039
3085	train	0.1135	0.1069	-0.0066
3086	train	0.1101	0.1133	0.0032
3087	train	0.0800	0.0910	0.0109
3088	train	0.1065	0.1057	-0.0007
3089	train	0.1090	0.1047	-0.0043
3090	train	0.0946	0.0957	0.0011
3091	train	0.0819	0.0842	0.0024
3092	train	0.0943	0.0914	-0.0029
3093	train	0.0862	0.0845	-0.0017
3094	train	0.0894	0.0911	0.0017
3095	train	0.0799	0.0756	-0.0044
3096	train	0.0571	0.0598	0.0027
3097	train	0.1067	0.1113	0.0045
3098	train	0.1199	0.1279	0.0080
3099	train	0.1046	0.1051	0.0005
3100	train	0.1090	0.1047	-0.0043
3101	train	0.0946	0.0957	0.0011
3102	train	0.0819	0.0842	0.0024
3103	train	0.0851	0.0909	0.0059
3104	train	0.1046	0.1051	0.0005
3105	train	0.0626	0.0723	0.0097
3106	train	0.0946	0.0906	-0.0039
3107	train	0.0938	0.0899	-0.0039
3108	train	0.0941	0.0907	-0.0035
3109	train	0.1073	0.1000	-0.0074
3110	train	0.1022	0.0982	-0.0040
3111	train	0.0978	0.1008	0.0030
3112	train	0.1094	0.1058	-0.0036
3113	train	0.1119	0.0993	-0.0127
3114	train	0.1123	0.1060	-0.0063
3115	train	0.1128	0.1154	0.0026
3116	train	0.1039	0.0934	-0.0105
3117	train	0.1020	0.0949	-0.0071
3118	train	0.0943	0.0914	-0.0029
3119	train	0.0862	0.0845	-0.0017
3120	train	0.0894	0.0911	0.0017
