# Supplementary material for: Band Gap and Reorganization Energy Prediction of Conducting Polymers by the Integration of Machine Learning and Density Functional Theory
Source: J Chem Inf Model. 2025 May 28;65(11):5360–9. doi: 10.1021/acs.jcim.5c00345 (PMC12152970; doi:10.1021/acs.jcim.5c00345)
Supplement: Supplementary file 3 [file ci5c00345_si_003.zip › ML_SI/cheminformatic_descriptors.txt]

i_canvas_ChiralCenterCount
i_canvas_ChiralCenterCountAllPossible
i_canvas_HBA
i_canvas_HBD
i_canvas_HeavyAtomCount
i_canvas_RB
i_canvas_RingCount
i_canvas_Sm_Cnt
i_canvas_aOm_Cnt
i_canvas_aaCH_Cnt
i_canvas_aaNH_Cnt
i_canvas_aaN_Cnt
i_canvas_aaO_Cnt
i_canvas_aaS_Cnt
i_canvas_aaSe_Cnt
i_canvas_aaaC_Cnt
i_canvas_aasC_Cnt
i_canvas_aasN_Cnt
i_canvas_dCH2_Cnt
i_canvas_dNH_Cnt
i_canvas_dO_Cnt
i_canvas_dS_Cnt
i_canvas_dSe_Cnt
i_canvas_daaN_Cnt
i_canvas_ddC_Cnt
i_canvas_ddsAs_Cnt
i_canvas_ddsN_Cnt
i_canvas_ddsP_Cnt
i_canvas_ddssS_Cnt
i_canvas_ddssSe_Cnt
i_canvas_dsCH_Cnt
i_canvas_dsN_Cnt
i_canvas_dssC_Cnt
i_canvas_dssS_Cnt
i_canvas_dssSe_Cnt
i_canvas_dsssAs_Cnt
i_canvas_dsssP_Cnt
i_canvas_sAsH2_Cnt
i_canvas_sBH2_Cnt
i_canvas_sBr_Cnt
i_canvas_sCH3_Cnt
i_canvas_sCl_Cnt
i_canvas_sF_Cnt
i_canvas_sGeH3_Cnt
i_canvas_sI_Cnt
i_canvas_sLi_Cnt
i_canvas_sNH2_Cnt
i_canvas_sNH3_Cnt
i_canvas_sOH_Cnt
i_canvas_sOm_Cnt
i_canvas_sPH2_Cnt
i_canvas_sPbH3_Cnt
i_canvas_sSH_Cnt
i_canvas_sSeH_Cnt
i_canvas_sSiH3_Cnt
i_canvas_sSnH3_Cnt
i_canvas_ssAsH_Cnt
i_canvas_ssBH_Cnt
i_canvas_ssBe_Cnt
i_canvas_ssCH2_Cnt
i_canvas_ssGeH2_Cnt
i_canvas_ssNH2_Cnt
i_canvas_ssNH_Cnt
i_canvas_ssO_Cnt
i_canvas_ssPH_Cnt
i_canvas_ssPbH2_Cnt
i_canvas_ssS_Cnt
i_canvas_ssSe_Cnt
i_canvas_ssSiH2_Cnt
i_canvas_ssSnH2_Cnt
i_canvas_sssAs_Cnt
i_canvas_sssB_Cnt
i_canvas_sssCH_Cnt
i_canvas_sssGeH_Cnt
i_canvas_sssNH_Cnt
i_canvas_sssN_Cnt
i_canvas_sssP_Cnt
i_canvas_sssPbH_Cnt
i_canvas_sssSiH_Cnt
i_canvas_sssSnH_Cnt
i_canvas_ssssBem_Cnt
i_canvas_ssssBm_Cnt
i_canvas_ssssC_Cnt
i_canvas_ssssGe_Cnt
i_canvas_ssssN_Cnt
i_canvas_ssssPb_Cnt
i_canvas_ssssSi_Cnt
i_canvas_ssssSn_Cnt
i_canvas_sssssAs_Cnt
i_canvas_sssssP_Cnt
i_canvas_ssssssS_Cnt
i_canvas_ssssssSe_Cnt
i_canvas_tCH_Cnt
i_canvas_tN_Cnt
i_canvas_tsC_Cnt
r_canvas_AlogP
r_canvas_Estate
r_canvas_MR
r_canvas_MW
r_canvas_PSA
r_canvas_Polar
r_canvas_Sm_Avg
r_canvas_Sm_Sum
r_canvas_aOm_Avg
r_canvas_aOm_Sum
r_canvas_aaCH_Avg
r_canvas_aaCH_Sum
r_canvas_aaNH_Avg
r_canvas_aaNH_Sum
r_canvas_aaN_Avg
r_canvas_aaN_Sum
r_canvas_aaO_Avg
r_canvas_aaO_Sum
r_canvas_aaS_Avg
r_canvas_aaS_Sum
r_canvas_aaSe_Avg
r_canvas_aaSe_Sum
r_canvas_aaaC_Avg
r_canvas_aaaC_Sum
r_canvas_aasC_Avg
r_canvas_aasC_Sum
r_canvas_aasN_Avg
r_canvas_aasN_Sum
r_canvas_dCH2_Avg
r_canvas_dCH2_Sum
r_canvas_dNH_Avg
r_canvas_dNH_Sum
r_canvas_dO_Avg
r_canvas_dO_Sum
r_canvas_dS_Avg
r_canvas_dS_Sum
r_canvas_dSe_Avg
r_canvas_dSe_Sum
r_canvas_daaN_Avg
r_canvas_daaN_Sum
r_canvas_ddC_Avg
r_canvas_ddC_Sum
r_canvas_ddsAs_Avg
r_canvas_ddsAs_Sum
r_canvas_ddsN_Avg
r_canvas_ddsN_Sum
r_canvas_ddsP_Avg
r_canvas_ddsP_Sum
r_canvas_ddssS_Avg
r_canvas_ddssS_Sum
r_canvas_ddssSe_Avg
r_canvas_ddssSe_Sum
r_canvas_dsCH_Avg
r_canvas_dsCH_Sum
r_canvas_dsN_Avg
r_canvas_dsN_Sum
r_canvas_dssC_Avg
r_canvas_dssC_Sum
r_canvas_dssS_Avg
r_canvas_dssS_Sum
r_canvas_dssSe_Avg
r_canvas_dssSe_Sum
r_canvas_dsssAs_Avg
r_canvas_dsssAs_Sum
r_canvas_dsssP_Avg
r_canvas_dsssP_Sum
r_canvas_sAsH2_Avg
r_canvas_sAsH2_Sum
r_canvas_sBH2_Avg
r_canvas_sBH2_Sum
r_canvas_sBr_Avg
r_canvas_sBr_Sum
r_canvas_sCH3_Avg
r_canvas_sCH3_Sum
r_canvas_sCl_Avg
r_canvas_sCl_Sum
r_canvas_sF_Avg
r_canvas_sF_Sum
r_canvas_sGeH3_Avg
r_canvas_sGeH3_Sum
r_canvas_sI_Avg
r_canvas_sI_Sum
r_canvas_sLi_Avg
r_canvas_sLi_Sum
r_canvas_sNH2_Avg
r_canvas_sNH2_Sum
r_canvas_sNH3_Avg
r_canvas_sNH3_Sum
r_canvas_sOH_Avg
r_canvas_sOH_Sum
r_canvas_sOm_Avg
r_canvas_sOm_Sum
r_canvas_sPH2_Avg
r_canvas_sPH2_Sum
r_canvas_sPbH3_Avg
r_canvas_sPbH3_Sum
r_canvas_sSH_Avg
r_canvas_sSH_Sum
r_canvas_sSeH_Avg
r_canvas_sSeH_Sum
r_canvas_sSiH3_Avg
r_canvas_sSiH3_Sum
r_canvas_sSnH3_Avg
r_canvas_sSnH3_Sum
r_canvas_ssAsH_Avg
r_canvas_ssAsH_Sum
r_canvas_ssBH_Avg
r_canvas_ssBH_Sum
r_canvas_ssBe_Avg
r_canvas_ssBe_Sum
r_canvas_ssCH2_Avg
r_canvas_ssCH2_Sum
r_canvas_ssGeH2_Avg
r_canvas_ssGeH2_Sum
r_canvas_ssNH2_Avg
r_canvas_ssNH2_Sum
r_canvas_ssNH_Avg
r_canvas_ssNH_Sum
r_canvas_ssO_Avg
r_canvas_ssO_Sum
r_canvas_ssPH_Avg
r_canvas_ssPH_Sum
r_canvas_ssPbH2_Avg
r_canvas_ssPbH2_Sum
r_canvas_ssS_Avg
r_canvas_ssS_Sum
r_canvas_ssSe_Avg
r_canvas_ssSe_Sum
r_canvas_ssSiH2_Avg
r_canvas_ssSiH2_Sum
r_canvas_ssSnH2_Avg
r_canvas_ssSnH2_Sum
r_canvas_sssAs_Avg
r_canvas_sssAs_Sum
r_canvas_sssB_Avg
r_canvas_sssB_Sum
r_canvas_sssCH_Avg
r_canvas_sssCH_Sum
r_canvas_sssGeH_Avg
r_canvas_sssGeH_Sum
r_canvas_sssNH_Avg
r_canvas_sssNH_Sum
r_canvas_sssN_Avg
r_canvas_sssN_Sum
r_canvas_sssP_Avg
r_canvas_sssP_Sum
r_canvas_sssPbH_Avg
r_canvas_sssPbH_Sum
r_canvas_sssSiH_Avg
r_canvas_sssSiH_Sum
r_canvas_sssSnH_Avg
r_canvas_sssSnH_Sum
r_canvas_ssssBem_Avg
r_canvas_ssssBem_Sum
r_canvas_ssssBm_Avg
r_canvas_ssssBm_Sum
r_canvas_ssssC_Avg
r_canvas_ssssC_Sum
r_canvas_ssssGe_Avg
r_canvas_ssssGe_Sum
r_canvas_ssssN_Avg
r_canvas_ssssN_Sum
r_canvas_ssssPb_Avg
r_canvas_ssssPb_Sum
r_canvas_ssssSi_Avg
r_canvas_ssssSi_Sum
r_canvas_ssssSn_Avg
r_canvas_ssssSn_Sum
r_canvas_sssssAs_Avg
r_canvas_sssssAs_Sum
r_canvas_sssssP_Avg
r_canvas_sssssP_Sum
r_canvas_ssssssS_Avg
r_canvas_ssssssS_Sum
r_canvas_ssssssSe_Avg
r_canvas_ssssssSe_Sum
r_canvas_tCH_Avg
r_canvas_tCH_Sum
r_canvas_tN_Avg
r_canvas_tN_Sum
r_canvas_tsC_Avg
r_canvas_tsC_Sum
