# Supplementary material for: Band Gap and Reorganization Energy Prediction of Conducting Polymers by the Integration of Machine Learning and Density Functional Theory
Source: J Chem Inf Model. 2025 May 28;65(11):5360–9. doi: 10.1021/acs.jcim.5c00345 (PMC12152970; doi:10.1021/acs.jcim.5c00345)
Supplement: Supplementary file 3 [file ci5c00345_si_003.zip › ML_SI/functional_group_counts.txt]

i_ligfilter_1,2-Dicarbonyls
i_ligfilter_Acceptor_groups
i_ligfilter_Acetylhydrazides
i_ligfilter_Acidic_hydrogens
i_ligfilter_Actinide_series
i_ligfilter_Acyl_halides
i_ligfilter_Alcohols
i_ligfilter_Aldehydes
i_ligfilter_Aliphatic_carbons
i_ligfilter_Aliphatic_esters
i_ligfilter_Aliphatic_ketones
i_ligfilter_Aliphatic_thioesters
i_ligfilter_Alkali_metals
i_ligfilter_Alkaline-earth_metals
i_ligfilter_Alkyl_halides
i_ligfilter_Alkyl_halides_wo_fluorine
i_ligfilter_Alkyl_sulfonates
i_ligfilter_Amide_hydrogens
i_ligfilter_Amidines
i_ligfilter_Amine_or_amide_hydrogens
i_ligfilter_Anhydrides
i_ligfilter_Aromatic_basic_nitrogens
i_ligfilter_Aromatic_carbons
i_ligfilter_Aromatic_carboxylate_bioisosteres
i_ligfilter_Aromatic_N-oxides
i_ligfilter_Azides
i_ligfilter_Aziridines
i_ligfilter_B
i_ligfilter_beta-Heterosubstituted_carbonyls
i_ligfilter_Br
i_ligfilter_C
i_ligfilter_Carbodiimides
i_ligfilter_Carbon_Thiols
i_ligfilter_Carbonyls
i_ligfilter_Carboxylic_acids_or_carboxylates
i_ligfilter_Catch_for_R-CN4
i_ligfilter_Catch_for_uncharged_guanine_H
i_ligfilter_Charged_2-aminopyridines
i_ligfilter_Charged_2-nitrophenols
i_ligfilter_Charged_3,5-nitrophenols
i_ligfilter_Charged_4-aminopyridines
i_ligfilter_Charged_4-methoxypyridines
i_ligfilter_Charged_4-nitrophenols
i_ligfilter_Charged_acceptor_groups
i_ligfilter_Charged_alkylthiols
i_ligfilter_Charged_amidines
i_ligfilter_Charged_amines
i_ligfilter_Charged_anilines
i_ligfilter_Charged_carboxylic_acids
i_ligfilter_Charged_C-PO3-
i_ligfilter_Charged_dialkyl_anilines
i_ligfilter_Charged_diaminobenzenes
i_ligfilter_Charged_donor_groups
i_ligfilter_Charged_enamines
i_ligfilter_Charged_guanidines
i_ligfilter_Charged_halophosphoric_acids
i_ligfilter_Charged_hydroxamic_acids
i_ligfilter_Charged_imidazoles
i_ligfilter_Charged_imines
i_ligfilter_Charged_NH-imidazoles
i_ligfilter_Charged_N-O
i_ligfilter_Charged_O-PO3
i_ligfilter_Charged_phosphonamides
i_ligfilter_Charged_phosphonic_acids
i_ligfilter_Charged_phosphoric_acids
i_ligfilter_Charged_phosphorylamides
i_ligfilter_Charged_pyridines
i_ligfilter_Charged_sulfenic_acids
i_ligfilter_Charged_sulfonamides
i_ligfilter_Charged_sulfonic_acids
i_ligfilter_Charged_sulfuric_acids
i_ligfilter_Charged_tetrazoles
i_ligfilter_Cl
i_ligfilter_Diazoniums
i_ligfilter_Diazos
i_ligfilter_Disulfides
i_ligfilter_Divalent_oxygens
i_ligfilter_Donor_groups
i_ligfilter_Epoxides
i_ligfilter_Ethers
i_ligfilter_F
i_ligfilter_Fe
i_ligfilter_Formates
i_ligfilter_Guanidines
i_ligfilter_H
i_ligfilter_Halopyrimidines
i_ligfilter_Heteroaromatic_atoms
i_ligfilter_H-N
i_ligfilter_H-O
i_ligfilter_Hydroxamates
i_ligfilter_I
i_ligfilter_Imines
i_ligfilter_Imines_hydrogens
i_ligfilter_Imines_N_donors
i_ligfilter_Imines_NH
i_ligfilter_Iron_binding_groups
i_ligfilter_Isocyanates
i_ligfilter_Isonitriles
i_ligfilter_Isothiocyanates
i_ligfilter_Lanthanide_series
i_ligfilter_Metals
i_ligfilter_Michael_acceptors
i_ligfilter_N
i_ligfilter_Neutral_acceptor_groups
i_ligfilter_Neutral_amines
i_ligfilter_Neutral_carbonyls
i_ligfilter_Neutral_donor_groups
i_ligfilter_Neutral_halophosphoric_acids
i_ligfilter_Neutral_imidazoles
i_ligfilter_Neutral_N-O
i_ligfilter_Neutral_NR3-O
i_ligfilter_Neutral_P(=O)2-R2
i_ligfilter_Neutral_P=O-R3
i_ligfilter_Neutral_pyridines
i_ligfilter_Neutral_sulfenes
i_ligfilter_Neutral_sulfones
i_ligfilter_Nitriles
i_ligfilter_Nitroalkanes
i_ligfilter_Nitros
i_ligfilter_Noble_gases
i_ligfilter_N-Pyrrole_H
i_ligfilter_Num_aliphatic_rings
i_ligfilter_Num_aromatic_rings
i_ligfilter_Num_atoms
i_ligfilter_Num_chiral_centers
i_ligfilter_Num_heavy_atoms
i_ligfilter_Num_heteroaromatic_rings
i_ligfilter_Num_molecules
i_ligfilter_Num_negative_atoms
i_ligfilter_Num_positive_atoms
i_ligfilter_Num_residues
i_ligfilter_Num_rings
i_ligfilter_Num_rotatable_bonds
i_ligfilter_O
i_ligfilter_Other_metals
i_ligfilter_P
i_ligfilter_Perhalomethylketones
i_ligfilter_Peroxides
i_ligfilter_Phosphines
i_ligfilter_Phosphinyl_halides
i_ligfilter_Phosphonate_esters
i_ligfilter_Phosphonyl_halides
i_ligfilter_P=O
i_ligfilter_Reactive_groups
i_ligfilter_R-N-S-R
i_ligfilter_R-S-O-R
i_ligfilter_S
i_ligfilter_Si
i_ligfilter_Silyl_enol_ethers
i_ligfilter_S=O
i_ligfilter_Sulfenyl_halides
i_ligfilter_Sulfinyl_halides
i_ligfilter_Sulfonyl_halides
i_ligfilter_Sulphonate_esters
i_ligfilter_t-Butyls
i_ligfilter_Tertiary_amines_or_amides
i_ligfilter_Tetrazoles
i_ligfilter_Thiols
i_ligfilter_Thiones
i_ligfilter_Total_charge
i_ligfilter_Toxic_nonmetals
i_ligfilter_Transition_metals
i_ligfilter_Tribromomethyls
i_ligfilter_Trichloromethyls
i_ligfilter_Trifluoromethyls
i_ligfilter_Triiodomethyls
r_ligfilter_Molecular_weight
r_ligfilter_Percent_helix
r_ligfilter_Percent_loop
r_ligfilter_Percent_strand
