# Supplementary material for: Band Gap and Reorganization Energy Prediction of Conducting Polymers by the Integration of Machine Learning and Density Functional Theory
Source: J Chem Inf Model. 2025 May 28;65(11):5360–9. doi: 10.1021/acs.jcim.5c00345 (PMC12152970; doi:10.1021/acs.jcim.5c00345)
Supplement: Supplementary file 3 [file ci5c00345_si_003.zip › ML_SI/Hole_M1_model_report.txt]

********************************************************************************

Report for Numeric Model kpls_radial_27

********************************************************************************

Ranking score = 0.748522

     Training Set              Test Set
    S.D.       R^2         RMSE        Q^2
   0.0774    0.7481       0.0771     0.7525

Optimum number of factors = 7

 ID	Set	Y(Obs)	Y(Pred)	Error
1	train	0.3485	0.3649	0.0164
2	train	0.3471	0.3701	0.0230
3	test	0.3345	0.3722	0.0377
4	train	0.3119	0.3157	0.0038
5	train	0.3759	0.2840	-0.0919
6	train	0.2837	0.3553	0.0716
7	train	0.2849	0.3124	0.0275
8	train	0.3518	0.3419	-0.0098
9	train	0.3414	0.3312	-0.0102
10	train	0.3914	0.4011	0.0097
11	test	0.3833	0.4203	0.0370
12	train	0.2726	0.3129	0.0403
13	train	0.2989	0.3534	0.0545
14	test	0.2941	0.3448	0.0507
15	train	0.2804	0.2742	-0.0063
16	train	0.3187	0.3448	0.0261
17	train	0.2965	0.3438	0.0473
18	train	0.3156	0.3417	0.0261
19	test	0.3194	0.3385	0.0191
20	train	0.3360	0.3423	0.0063
21	train	0.2770	0.3123	0.0353
22	train	0.3150	0.3526	0.0376
23	train	0.3058	0.3237	0.0179
24	train	0.2755	0.3127	0.0371
25	train	0.3172	0.3374	0.0202
26	test	0.3055	0.3064	0.0009
27	train	0.3192	0.3038	-0.0154
28	train	0.3107	0.3590	0.0483
29	train	0.3182	0.3247	0.0065
30	train	0.3345	0.3225	-0.0120
31	train	0.3063	0.3098	0.0035
32	train	0.3002	0.3573	0.0571
33	train	0.3559	0.3026	-0.0534
34	train	0.2250	0.2421	0.0171
35	test	0.3366	0.3388	0.0022
36	test	0.2983	0.3536	0.0553
37	train	0.2895	0.2784	-0.0111
38	train	0.5313	0.4396	-0.0917
39	train	0.7100	0.7644	0.0544
40	train	0.3005	0.2986	-0.0019
41	train	0.3198	0.3651	0.0453
42	train	0.4805	0.4897	0.0092
43	train	0.3336	0.3526	0.0191
44	train	0.3147	0.3242	0.0095
45	train	0.3299	0.3648	0.0349
46	train	0.3255	0.3814	0.0559
47	train	0.2976	0.2555	-0.0421
48	train	0.3004	0.2651	-0.0353
49	train	0.2999	0.2823	-0.0176
50	train	0.2885	0.3016	0.0131
51	test	0.2930	0.2795	-0.0135
52	test	0.4398	0.4667	0.0269
53	train	0.2035	0.2135	0.0100
54	train	0.2069	0.1905	-0.0164
55	train	0.2386	0.2289	-0.0097
56	train	0.1502	0.1663	0.0161
57	train	0.1512	0.1313	-0.0199
58	train	0.2133	0.2209	0.0077
59	test	0.1622	0.1745	0.0123
60	test	0.2223	0.1735	-0.0488
61	train	0.1900	0.1797	-0.0102
62	train	0.2621	0.2501	-0.0120
63	train	0.1755	0.3001	0.1246
64	train	0.2002	0.1797	-0.0205
65	train	0.2109	0.1862	-0.0247
66	train	0.1869	0.1794	-0.0076
67	test	0.1756	0.1670	-0.0086
68	train	0.2349	0.1794	-0.0556
69	train	0.1769	0.1895	0.0126
70	train	0.2574	0.2312	-0.0262
71	train	0.1685	0.2025	0.0341
72	train	0.2061	0.1621	-0.0440
73	train	0.2725	0.1308	-0.1418
74	train	0.1815	0.1671	-0.0144
75	train	0.1650	0.1263	-0.0387
76	train	0.1649	0.1761	0.0112
77	train	0.1814	0.1819	0.0005
78	test	0.1627	0.1114	-0.0514
79	train	0.2117	0.1608	-0.0510
80	train	0.1857	0.2072	0.0215
81	train	0.1628	0.1774	0.0145
82	train	0.1983	0.1649	-0.0334
83	train	0.1726	0.1973	0.0246
84	train	0.1727	0.2029	0.0301
85	train	0.1795	0.2665	0.0870
86	train	0.1290	0.1179	-0.0111
87	test	0.2201	0.1907	-0.0294
88	train	0.1392	0.2397	0.1005
89	train	0.1274	0.1475	0.0202
90	train	0.2132	0.3657	0.1525
91	test	0.1686	0.6625	0.4939
92	train	0.1457	0.1656	0.0199
93	train	0.2892	0.2652	-0.0239
94	test	0.2625	0.4095	0.1469
95	train	0.2455	0.2261	-0.0194
96	train	0.1655	0.2149	0.0494
97	test	0.1873	0.1815	-0.0058
98	train	0.1574	0.1518	-0.0056
99	train	0.1407	0.1338	-0.0069
100	test	0.1373	0.1424	0.0051
101	train	0.1294	0.1507	0.0213
102	train	0.1458	0.1476	0.0017
103	train	0.1681	0.1426	-0.0255
104	train	0.1989	0.3414	0.1425
105	test	0.3934	0.4559	0.0625
106	train	0.4073	0.3907	-0.0166
107	train	0.4139	0.4744	0.0605
108	train	0.3986	0.3319	-0.0667
109	test	0.4374	0.3166	-0.1208
110	train	0.3456	0.3168	-0.0289
111	train	0.3465	0.3131	-0.0334
112	test	0.4042	0.3482	-0.0560
113	test	0.3989	0.3677	-0.0312
114	train	0.4691	0.4380	-0.0311
115	train	0.4537	0.4978	0.0440
116	train	0.3192	0.2810	-0.0382
117	test	0.3504	0.3199	-0.0304
118	test	0.3436	0.2968	-0.0468
119	train	0.4950	0.3540	-0.1410
120	train	0.3669	0.2968	-0.0701
121	train	0.3535	0.3179	-0.0355
122	train	0.3449	0.2915	-0.0534
123	train	0.3504	0.2873	-0.0631
124	train	0.4151	0.4027	-0.0124
125	train	0.3107	0.2912	-0.0195
126	train	0.3621	0.2838	-0.0783
127	train	0.3637	0.3076	-0.0561
128	test	0.3735	0.3307	-0.0428
129	train	0.3732	0.3086	-0.0646
130	train	0.3563	0.3404	-0.0159
131	train	0.3486	0.3203	-0.0283
132	train	0.4436	0.3746	-0.0690
133	train	0.3509	0.3372	-0.0137
134	train	0.3708	0.3620	-0.0089
135	train	0.3621	0.3370	-0.0251
136	train	0.3720	0.3674	-0.0047
137	train	0.4260	0.4160	-0.0100
138	train	0.2864	0.2528	-0.0337
139	train	0.4235	0.3956	-0.0279
140	test	0.3388	0.3825	0.0437
141	train	0.3297	0.3077	-0.0220
142	train	0.6646	0.6240	-0.0406
143	train	0.6717	0.9020	0.2304
144	train	0.3495	0.3555	0.0060
145	train	0.3764	0.4336	0.0572
146	train	0.4855	0.6342	0.1488
147	train	0.3679	0.3720	0.0041
148	test	0.3640	0.3523	-0.0116
149	train	0.4001	0.3623	-0.0378
150	train	0.3864	0.3874	0.0010
151	test	0.3134	0.2765	-0.0369
152	train	0.2887	0.2798	-0.0089
153	test	0.3255	0.2955	-0.0300
154	train	0.3379	0.2918	-0.0461
155	train	0.3329	0.3053	-0.0276
156	test	0.5546	0.5705	0.0159
157	train	0.1010	0.1190	0.0179
158	train	0.1010	0.0943	-0.0067
159	test	0.0937	0.1301	0.0364
160	test	0.0985	0.0941	-0.0045
161	test	0.1114	0.0913	-0.0200
162	train	0.0939	0.0819	-0.0120
163	train	0.0940	0.0860	-0.0080
164	train	0.0959	0.0556	-0.0403
165	train	0.0986	0.1134	0.0148
166	train	0.1132	0.1248	0.0116
167	test	0.1479	0.1393	-0.0086
168	train	0.0984	0.0870	-0.0115
169	test	0.1039	0.0716	-0.0323
170	train	0.0989	0.0803	-0.0186
171	train	0.1072	0.0671	-0.0401
172	train	0.1024	0.0803	-0.0221
173	train	0.1055	0.0696	-0.0358
174	train	0.1075	0.0954	-0.0121
175	train	0.1075	0.0795	-0.0280
176	train	0.0909	0.0915	0.0006
177	test	0.1087	0.0479	-0.0608
178	test	0.1020	0.0738	-0.0282
179	train	0.0984	0.0644	-0.0340
180	train	0.1021	0.1080	0.0059
181	train	0.1020	0.0790	-0.0230
182	train	0.0878	0.0814	-0.0065
183	train	0.1302	0.0778	-0.0524
184	test	0.1106	0.1006	-0.0100
185	train	0.1093	0.0954	-0.0139
186	train	0.1141	0.1227	0.0086
187	train	0.1111	0.1085	-0.0026
188	train	0.1054	0.1189	0.0136
189	train	0.1095	0.1394	0.0299
190	test	0.1094	0.0338	-0.0756
191	train	0.0964	0.1294	0.0330
192	train	0.0757	0.0624	-0.0133
193	test	0.0979	0.1136	0.0157
194	train	0.1115	0.0899	-0.0216
195	train	0.1365	0.3429	0.2064
196	test	0.0847	0.0954	0.0106
197	test	0.0893	0.0478	-0.0416
198	train	0.1302	0.1553	0.0251
199	train	0.0792	0.0565	-0.0227
200	train	0.1099	0.1138	0.0039
201	train	0.0977	0.0833	-0.0144
202	train	0.1089	0.0537	-0.0552
203	test	0.1122	0.0795	-0.0327
204	train	0.1184	0.0873	-0.0310
205	test	0.1150	0.0882	-0.0267
206	train	0.0994	0.1116	0.0122
207	train	0.1118	0.0892	-0.0226
208	test	0.1230	0.2637	0.1407
209	train	0.2208	0.2294	0.0086
210	train	0.2381	0.1884	-0.0497
211	train	0.2315	0.2419	0.0104
212	train	0.2286	0.1825	-0.0461
213	test	0.2341	0.1324	-0.1018
214	train	0.1801	0.1625	-0.0176
215	test	0.1928	0.1676	-0.0252
216	train	0.1889	0.1608	-0.0281
217	test	0.1844	0.1958	0.0114
218	train	0.2067	0.2222	0.0155
219	train	0.2380	0.2185	-0.0195
220	train	0.1690	0.1546	-0.0144
221	train	0.2146	0.1586	-0.0561
222	train	0.1890	0.1587	-0.0302
223	train	0.1916	0.1851	-0.0066
224	train	0.2008	0.1587	-0.0420
225	train	0.2175	0.1433	-0.0743
226	train	0.2028	0.1641	-0.0387
227	train	0.2144	0.1507	-0.0637
228	train	0.1886	0.1774	-0.0112
229	train	0.1737	0.1242	-0.0496
230	test	0.1971	0.1518	-0.0453
231	train	0.1983	0.1455	-0.0528
232	test	0.2035	0.1912	-0.0123
233	train	0.2097	0.1625	-0.0471
234	train	0.1432	0.1266	-0.0166
235	train	0.2209	0.1641	-0.0568
236	train	0.2264	0.1896	-0.0368
237	train	0.1916	0.1867	-0.0049
238	train	0.2342	0.2096	-0.0246
239	train	0.2099	0.2020	-0.0080
240	train	0.2092	0.2033	-0.0059
241	train	0.2664	0.2651	-0.0013
242	test	0.1546	0.1198	-0.0347
243	test	0.2207	0.2209	0.0002
244	test	0.2033	0.1413	-0.0620
245	train	0.1954	0.1700	-0.0253
246	train	0.2114	0.1605	-0.0509
247	train	0.2069	0.4200	0.2131
248	train	0.1504	0.1396	-0.0108
249	train	0.1889	0.1344	-0.0545
250	train	0.2411	0.2211	-0.0200
251	test	0.2229	0.1305	-0.0924
252	train	0.1974	0.2089	0.0115
253	train	0.1694	0.1530	-0.0164
254	train	0.2055	0.1266	-0.0790
255	train	0.1891	0.1811	-0.0080
256	train	0.2144	0.1855	-0.0289
257	train	0.1921	0.1893	-0.0028
258	train	0.2205	0.1998	-0.0207
259	train	0.2171	0.1737	-0.0434
260	train	0.2580	0.4004	0.1425
261	train	0.2951	0.3406	0.0455
262	train	0.2995	0.3003	0.0008
263	train	0.2845	0.3580	0.0735
264	train	0.2789	0.3492	0.0703
265	test	0.2789	0.3492	0.0703
266	train	0.2962	0.2208	-0.0754
267	test	0.2533	0.2623	0.0090
268	train	0.2709	0.2818	0.0109
269	train	0.2664	0.3002	0.0338
270	train	0.2891	0.3378	0.0487
271	train	0.3276	0.3485	0.0209
272	train	0.2395	0.2415	0.0020
273	train	0.2622	0.2744	0.0123
274	train	0.2614	0.2607	-0.0007
275	train	0.1983	0.2546	0.0562
276	train	0.2751	0.2607	-0.0144
277	train	0.2782	0.2544	-0.0239
278	train	0.2772	0.2515	-0.0257
279	train	0.2775	0.2435	-0.0340
280	train	0.2574	0.3024	0.0450
281	test	0.2347	0.2209	-0.0138
282	train	0.2745	0.2532	-0.0214
283	train	0.2675	0.2522	-0.0154
284	train	0.2656	0.2776	0.0120
285	train	0.2842	0.2682	-0.0160
286	test	0.2180	0.2388	0.0208
287	train	0.2764	0.2632	-0.0132
288	train	0.2761	0.3063	0.0302
289	train	0.2721	0.2658	-0.0063
290	train	0.2885	0.2928	0.0043
291	test	0.2804	0.2653	-0.0151
292	test	0.2728	0.2901	0.0173
293	test	0.2843	0.2494	-0.0349
294	train	0.2025	0.1976	-0.0050
295	test	0.2955	0.2904	-0.0051
296	train	0.2163	0.2351	0.0189
297	train	0.2555	0.2584	0.0029
298	train	0.2904	0.3318	0.0414
299	train	0.3197	0.6080	0.2883
300	train	0.2105	0.2459	0.0355
301	train	0.2221	0.2558	0.0337
302	train	0.2975	0.3892	0.0917
303	train	0.2260	0.2290	0.0030
304	train	0.2837	0.2893	0.0056
305	train	0.2470	0.2559	0.0089
306	train	0.2519	0.2483	-0.0036
307	train	0.2621	0.2500	-0.0121
308	train	0.2660	0.2562	-0.0098
309	train	0.2623	0.2554	-0.0069
310	test	0.2650	0.2579	-0.0071
311	train	0.2650	0.2575	-0.0075
312	train	0.6130	0.4270	-0.1860
313	test	0.2629	0.3327	0.0699
314	test	0.2740	0.3044	0.0305
315	train	0.2445	0.3489	0.1044
316	train	0.2596	0.2822	0.0226
317	train	0.2740	0.2314	-0.0426
318	train	0.2310	0.2625	0.0315
319	train	0.2129	0.2514	0.0386
320	test	0.2421	0.2385	-0.0036
321	test	0.2319	0.2794	0.0474
322	test	0.2673	0.3032	0.0359
323	test	0.3201	0.3334	0.0133
324	train	0.2051	0.2448	0.0397
325	train	0.2324	0.2653	0.0329
326	train	0.2226	0.2459	0.0233
327	test	0.2019	0.2484	0.0465
328	train	0.2390	0.2459	0.0069
329	train	0.2427	0.2470	0.0043
330	train	0.2439	0.2473	0.0033
331	train	0.2453	0.2391	-0.0062
332	train	0.2346	0.2798	0.0452
333	train	0.2141	0.2280	0.0139
334	train	0.2343	0.2441	0.0098
335	train	0.2336	0.2417	0.0081
336	train	0.2309	0.2695	0.0386
337	test	0.2464	0.2575	0.0110
338	train	0.1899	0.2233	0.0333
339	test	0.2601	0.2461	-0.0140
340	train	0.2621	0.2809	0.0188
341	train	0.2549	0.2730	0.0181
342	train	0.2613	0.3139	0.0526
343	train	0.2339	0.2662	0.0323
344	train	0.2681	0.3013	0.0332
345	train	0.3328	0.3777	0.0448
346	train	0.1873	0.2004	0.0131
347	train	0.2547	0.3056	0.0509
348	train	0.2106	0.2195	0.0089
349	train	0.2398	0.2634	0.0236
350	train	0.3195	0.3114	-0.0081
351	train	0.5564	0.6112	0.0548
352	test	0.2003	0.2344	0.0341
353	train	0.2157	0.2332	0.0175
354	train	0.2763	0.3871	0.1107
355	train	0.2167	0.2158	-0.0009
356	test	0.2443	0.2913	0.0470
357	train	0.2124	0.2420	0.0296
358	train	0.2191	0.2331	0.0141
359	train	0.2441	0.2403	-0.0038
360	train	0.2494	0.2459	-0.0035
361	train	0.2487	0.2418	-0.0068
362	train	0.2480	0.2713	0.0232
363	test	0.2452	0.2640	0.0187
364	test	0.3483	0.5161	0.1678
365	train	0.3470	0.3685	0.0215
366	train	0.3470	0.3247	-0.0223
367	train	0.3052	0.3868	0.0816
368	train	0.3393	0.2825	-0.0568
369	train	0.3759	0.2509	-0.1250
370	train	0.2886	0.2859	-0.0028
371	test	0.2552	0.2854	0.0302
372	test	0.3489	0.3201	-0.0288
373	train	0.3237	0.3114	-0.0123
374	train	0.4051	0.3838	-0.0213
375	train	0.4389	0.4376	-0.0013
376	test	0.2514	0.2727	0.0212
377	train	0.3018	0.2844	-0.0174
378	test	0.2810	0.2715	-0.0095
379	test	0.4994	0.3267	-0.1728
380	test	0.2863	0.2715	-0.0149
381	train	0.2834	0.2786	-0.0047
382	train	0.2925	0.2619	-0.0306
383	train	0.2976	0.2522	-0.0453
384	train	0.3558	0.3334	-0.0223
385	train	0.2710	0.2641	-0.0069
386	train	0.2955	0.2572	-0.0383
387	train	0.2907	0.2743	-0.0164
388	train	0.2670	0.3008	0.0338
389	train	0.2972	0.2748	-0.0224
390	train	0.2911	0.2968	0.0057
391	train	0.2958	0.2871	-0.0087
392	train	0.4423	0.3363	-0.1060
393	train	0.3196	0.2776	-0.0421
394	train	0.3258	0.3167	-0.0091
395	train	0.2859	0.2830	-0.0029
396	train	0.3245	0.3102	-0.0143
397	train	0.4238	0.3501	-0.0737
398	train	0.2244	0.2131	-0.0113
399	train	0.3352	0.3476	0.0124
400	test	0.3688	0.3484	-0.0204
401	train	0.2967	0.2612	-0.0355
402	train	0.7028	0.5592	-0.1436
403	train	0.8204	0.8518	0.0314
404	train	0.3533	0.3118	-0.0415
405	test	0.3711	0.3858	0.0147
406	train	0.5500	0.5883	0.0383
407	test	0.4129	0.3351	-0.0778
408	test	0.3046	0.3160	0.0114
409	train	0.3216	0.3155	-0.0062
410	test	0.3183	0.3283	0.0099
411	train	0.2851	0.2549	-0.0302
412	train	0.2853	0.2620	-0.0233
413	train	0.2819	0.2652	-0.0167
414	train	0.3033	0.2461	-0.0572
415	train	0.2588	0.2527	-0.0060
416	train	0.4458	0.5111	0.0653
417	test	0.2777	0.3179	0.0402
418	test	0.2836	0.2791	-0.0045
419	train	0.2630	0.3329	0.0699
420	train	0.2712	0.2637	-0.0075
421	train	0.2853	0.2451	-0.0402
422	test	0.2351	0.2465	0.0114
423	train	0.2251	0.2399	0.0148
424	test	0.2411	0.2470	0.0058
425	train	0.2410	0.2739	0.0329
426	train	0.2722	0.3043	0.0321
427	test	0.3226	0.2858	-0.0367
428	test	0.2055	0.2086	0.0031
429	train	0.2416	0.2468	0.0052
430	test	0.2352	0.2374	0.0022
431	test	0.2078	0.2748	0.0669
432	train	0.2566	0.2374	-0.0192
433	train	0.2573	0.2237	-0.0336
434	train	0.2607	0.2308	-0.0299
435	train	0.2532	0.2218	-0.0315
436	test	0.2426	0.2618	0.0192
437	train	0.2285	0.1847	-0.0438
438	train	0.2463	0.2304	-0.0159
439	train	0.2479	0.2251	-0.0228
440	test	0.2452	0.2596	0.0144
441	train	0.2615	0.2449	-0.0166
442	train	0.1855	0.2061	0.0206
443	train	0.2720	0.2364	-0.0356
444	test	0.2704	0.2699	-0.0006
445	train	0.2555	0.2674	0.0119
446	train	0.2736	0.2899	0.0163
447	train	0.2651	0.2748	0.0098
448	train	0.2635	0.2827	0.0192
449	train	0.3512	0.3594	0.0082
450	train	0.2126	0.1995	-0.0131
451	train	0.2542	0.3022	0.0480
452	train	0.2144	0.2124	-0.0021
453	train	0.2510	0.2486	-0.0023
454	test	0.2546	0.2540	-0.0006
455	train	0.4354	0.5216	0.0862
456	train	0.2094	0.2168	0.0074
457	train	0.2199	0.2160	-0.0038
458	train	0.2839	0.3144	0.0305
459	train	0.2281	0.2019	-0.0262
460	train	0.2602	0.2894	0.0292
461	train	0.2089	0.2245	0.0156
462	train	0.2366	0.2041	-0.0325
463	train	0.2522	0.2346	-0.0175
464	test	0.2591	0.2383	-0.0208
465	train	0.2659	0.2409	-0.0250
466	train	0.2499	0.2504	0.0004
467	train	0.2364	0.2485	0.0121
468	train	0.3819	0.4975	0.1156
469	train	0.1989	0.2447	0.0458
470	train	0.2073	0.2336	0.0263
471	train	0.1927	0.2602	0.0675
472	train	0.2063	0.2228	0.0165
473	train	0.2050	0.1944	-0.0106
474	train	0.1933	0.2101	0.0169
475	test	0.1779	0.2027	0.0248
476	test	0.1987	0.1870	-0.0116
477	test	0.1857	0.2315	0.0458
478	train	0.2278	0.2503	0.0225
479	test	0.2469	0.2773	0.0304
480	train	0.1694	0.2051	0.0358
481	train	0.1984	0.2080	0.0095
482	train	0.1749	0.1962	0.0213
483	train	0.1576	0.1860	0.0284
484	train	0.1745	0.1962	0.0217
485	test	0.2026	0.1948	-0.0078
486	train	0.1993	0.2024	0.0031
487	test	0.2061	0.1924	-0.0137
488	test	0.1956	0.2211	0.0255
489	train	0.1841	0.1804	-0.0038
490	train	0.1963	0.1995	0.0032
491	train	0.1968	0.1939	-0.0029
492	train	0.1834	0.1858	0.0024
493	train	0.1900	0.2054	0.0154
494	test	0.1660	0.1764	0.0104
495	test	0.2096	0.1989	-0.0107
496	train	0.2220	0.2327	0.0107
497	train	0.1963	0.2137	0.0173
498	train	0.2173	0.2510	0.0337
499	train	0.2260	0.2154	-0.0106
500	test	0.2162	0.2393	0.0231
501	test	0.2883	0.3534	0.0651
502	train	0.1625	0.1534	-0.0091
503	train	0.1788	0.2410	0.0622
504	train	0.1859	0.1802	-0.0057
505	train	0.1935	0.2405	0.0470
506	train	0.2542	0.2424	-0.0119
507	train	0.4862	0.5239	0.0377
508	train	0.1620	0.1864	0.0244
509	test	0.1883	0.1793	-0.0090
510	train	0.2302	0.3203	0.0901
511	train	0.2058	0.1784	-0.0273
512	train	0.2025	0.2304	0.0280
513	train	0.1638	0.1928	0.0290
514	train	0.1690	0.1733	0.0044
515	train	0.1856	0.1913	0.0057
516	test	0.2082	0.1976	-0.0106
517	test	0.1983	0.1988	0.0005
518	train	0.1921	0.2203	0.0281
519	train	0.2000	0.2084	0.0084
520	test	0.2503	0.4997	0.2494
521	test	0.1776	0.1877	0.0101
522	train	0.1883	0.1987	0.0104
523	train	0.1706	0.2011	0.0305
524	train	0.2057	0.1722	-0.0335
525	train	0.1985	0.1705	-0.0281
526	train	0.1980	0.2089	0.0109
527	train	0.2074	0.1659	-0.0415
528	train	0.1669	0.1651	-0.0019
529	test	0.1662	0.1439	-0.0223
530	train	0.2227	0.2595	0.0369
531	train	0.1840	0.3058	0.1218
532	train	0.1996	0.2118	0.0122
533	train	0.2136	0.1820	-0.0315
534	train	0.1790	0.1658	-0.0133
535	train	0.1478	0.1683	0.0205
536	train	0.2179	0.1658	-0.0522
537	test	0.1580	0.2004	0.0424
538	train	0.1882	0.2654	0.0772
539	train	0.1914	0.2330	0.0416
540	train	0.1790	0.1568	-0.0222
541	test	0.2113	0.1635	-0.0478
542	train	0.1439	0.1629	0.0191
543	test	0.1815	0.1237	-0.0578
544	train	0.2129	0.1840	-0.0289
545	train	0.1598	0.1764	0.0166
546	train	0.1609	0.1441	-0.0168
547	test	0.1814	0.1610	-0.0205
548	train	0.2275	0.2026	-0.0250
549	test	0.2092	0.1838	-0.0254
550	train	0.2125	0.1739	-0.0386
551	train	0.1491	0.1947	0.0456
552	train	0.1919	0.2053	0.0134
553	test	0.1722	0.2489	0.0767
554	test	0.0703	0.1391	0.0689
555	train	0.1927	0.1872	-0.0056
556	test	0.1599	0.2932	0.1333
557	train	0.1977	0.1944	-0.0033
558	test	0.2491	0.4102	0.1611
559	train	0.1691	0.6663	0.4972
560	train	0.2115	0.2026	-0.0089
561	train	0.2276	0.3295	0.1019
562	train	0.2710	0.4439	0.1729
563	train	0.1994	0.2727	0.0733
564	train	0.1680	0.2140	0.0460
565	test	0.1309	0.1651	0.0342
566	test	0.1503	0.1683	0.0180
567	train	0.1780	0.1747	-0.0033
568	test	0.1767	0.1852	0.0085
569	test	0.1860	0.1831	-0.0029
570	test	0.1959	0.1821	-0.0138
571	train	0.1634	0.1495	-0.0139
572	train	0.1485	0.2444	0.0958
573	train	0.2880	0.3340	0.0460
574	train	0.2920	0.3201	0.0281
575	train	0.2657	0.3516	0.0859
576	train	0.2801	0.2992	0.0191
577	train	0.2719	0.2798	0.0079
578	train	0.2538	0.2847	0.0309
579	train	0.2335	0.2719	0.0383
580	test	0.2581	0.2657	0.0075
581	test	0.2556	0.3050	0.0495
582	train	0.2919	0.3249	0.0330
583	train	0.3560	0.3627	0.0067
584	train	0.2336	0.2642	0.0306
585	train	0.2545	0.2869	0.0324
586	train	0.2462	0.2667	0.0205
587	train	0.1961	0.2622	0.0660
588	train	0.2629	0.2667	0.0038
589	train	0.2651	0.2667	0.0016
590	train	0.2654	0.2606	-0.0047
591	test	0.2653	0.2541	-0.0111
592	test	0.2552	0.3030	0.0478
593	train	0.2393	0.2471	0.0078
594	train	0.2607	0.2677	0.0071
595	train	0.2626	0.2656	0.0029
596	test	0.2439	0.2877	0.0438
597	train	0.2666	0.2754	0.0088
598	train	0.2172	0.2462	0.0290
599	train	0.2594	0.2688	0.0094
600	test	0.2785	0.3036	0.0251
601	train	0.2790	0.2901	0.0111
602	train	0.3152	0.3353	0.0201
603	train	0.2896	0.2834	-0.0062
604	train	0.2939	0.3202	0.0263
605	train	0.3909	0.3269	-0.0639
606	train	0.2271	0.2309	0.0038
607	train	0.2743	0.3194	0.0451
608	train	0.2250	0.2373	0.0123
609	train	0.2640	0.2809	0.0169
610	train	0.2633	0.3418	0.0785
611	train	0.7405	0.6452	-0.0953
612	train	0.2142	0.2557	0.0415
613	train	0.2152	0.2500	0.0348
614	train	0.5799	0.4295	-0.1504
615	train	0.2343	0.2375	0.0032
616	train	0.3073	0.3076	0.0003
617	train	0.2372	0.2673	0.0301
618	train	0.2540	0.2553	0.0013
619	train	0.2620	0.2540	-0.0081
620	train	0.2636	0.2594	-0.0043
621	train	0.2732	0.2601	-0.0131
622	test	0.2734	0.2837	0.0103
623	test	0.2615	0.2808	0.0193
624	test	0.7797	0.5654	-0.2143
625	test	0.2887	0.2837	-0.0050
626	test	0.2978	0.3090	0.0112
627	train	0.2721	0.2912	0.0191
628	train	0.2845	0.2484	-0.0360
629	train	0.2804	0.2102	-0.0702
630	train	0.2553	0.2685	0.0132
631	train	0.2395	0.2342	-0.0054
632	test	0.2663	0.2467	-0.0196
633	train	0.2612	0.2869	0.0257
634	train	0.2931	0.2774	-0.0157
635	test	0.3782	0.3210	-0.0573
636	train	0.2345	0.2327	-0.0017
637	train	0.2556	0.2649	0.0093
638	train	0.2523	0.2518	-0.0005
639	train	0.2109	0.1867	-0.0242
640	train	0.2603	0.2518	-0.0085
641	test	0.2643	0.2363	-0.0280
642	train	0.2666	0.2462	-0.0204
643	test	0.2670	0.2353	-0.0316
644	train	0.2671	0.2731	0.0060
645	train	0.2429	0.2068	-0.0361
646	train	0.2571	0.2672	0.0101
647	train	0.2587	0.2496	-0.0090
648	test	0.2540	0.2349	-0.0190
649	test	0.2709	0.2437	-0.0273
650	train	0.2253	0.1920	-0.0334
651	test	0.2593	0.2208	-0.0385
652	train	0.2878	0.2822	-0.0056
653	train	0.2917	0.2804	-0.0113
654	train	0.3144	0.2909	-0.0234
655	train	0.2926	0.2675	-0.0252
656	train	0.2936	0.3133	0.0198
657	test	0.3632	0.2783	-0.0850
658	train	0.2442	0.2048	-0.0394
659	train	0.2827	0.2793	-0.0034
660	test	0.2320	0.2200	-0.0119
661	train	0.2665	0.2225	-0.0440
662	train	0.3346	0.3322	-0.0024
663	train	0.7229	0.7061	-0.0168
664	test	0.2253	0.1810	-0.0443
665	train	0.2277	0.2155	-0.0122
666	train	0.5735	0.4214	-0.1521
667	train	0.2352	0.2284	-0.0068
668	test	0.2968	0.2706	-0.0262
669	train	0.2486	0.2733	0.0247
670	train	0.2638	0.2703	0.0066
671	train	0.2593	0.1962	-0.0631
672	train	0.2622	0.2063	-0.0559
673	train	0.2786	0.2186	-0.0600
674	train	0.2802	0.2498	-0.0304
675	test	0.2760	0.2243	-0.0516
676	train	0.4106	0.4456	0.0350
677	train	1.2832	0.8913	-0.3919
678	train	0.3526	0.4006	0.0480
679	train	0.3552	0.4226	0.0674
680	train	0.3649	0.3896	0.0247
681	train	0.2964	0.3443	0.0479
682	train	0.2765	0.3481	0.0716
683	train	0.3813	0.4337	0.0524
684	train	0.3773	0.3873	0.0100
685	train	0.4693	0.4191	-0.0501
686	train	0.4306	0.4093	-0.0214
687	train	0.5260	0.4539	-0.0721
688	test	0.4274	0.5052	0.0779
689	train	0.3402	0.3815	0.0413
690	train	0.3900	0.4002	0.0102
691	test	0.3766	0.3914	0.0148
692	train	0.4283	0.3753	-0.0530
693	test	0.3789	0.3914	0.0125
694	train	0.3709	0.3962	0.0253
695	train	0.3741	0.3763	0.0022
696	train	0.3647	0.3725	0.0078
697	train	0.5162	0.4077	-0.1084
698	train	0.2970	0.3607	0.0638
699	train	0.4146	0.3975	-0.0171
700	train	0.3954	0.3729	-0.0225
701	train	0.3809	0.3418	-0.0391
702	train	0.3981	0.3822	-0.0159
703	train	0.4268	0.3497	-0.0771
704	test	0.2410	0.3771	0.1361
705	test	0.4213	0.4418	0.0205
706	test	0.3070	0.4483	0.1413
707	test	0.3220	0.3677	0.0457
708	train	0.3656	0.4140	0.0484
709	test	0.3036	0.4937	0.1901
710	train	0.3413	0.4109	0.0696
711	train	0.2170	0.2895	0.0724
712	train	0.4285	0.4041	-0.0244
713	test	0.5165	0.4377	-0.0788
714	train	0.2681	0.3182	0.0502
715	train	0.7158	0.5418	-0.1740
716	test	0.5000	0.3585	-0.1415
717	train	0.5414	0.4668	-0.0746
718	train	0.5940	0.6013	0.0074
719	train	0.5093	0.4341	-0.0752
720	test	0.3737	0.4493	0.0756
721	train	0.4615	0.4545	-0.0070
722	test	0.4627	0.4575	-0.0052
723	train	0.2409	0.2617	0.0208
724	test	0.2361	0.2717	0.0356
725	train	0.2474	0.2856	0.0382
726	train	0.2776	0.3438	0.0662
727	train	0.2849	0.3141	0.0292
728	train	0.5029	0.5034	0.0005
729	test	0.2547	0.6327	0.3780
730	test	0.2768	0.2377	-0.0391
731	train	0.2784	0.2597	-0.0187
732	train	0.2829	0.2440	-0.0388
733	train	0.2338	0.1996	-0.0342
734	train	0.2191	0.1561	-0.0631
735	train	0.2598	0.2207	-0.0391
736	train	0.2494	0.1847	-0.0647
737	test	0.2434	0.1914	-0.0520
738	train	0.2491	0.2337	-0.0155
739	train	0.1835	0.2188	0.0353
740	test	0.2444	0.2602	0.0158
741	train	0.2118	0.1848	-0.0270
742	test	0.2595	0.2154	-0.0440
743	train	0.2381	0.2109	-0.0272
744	train	0.1569	0.1425	-0.0144
745	train	0.2595	0.2109	-0.0486
746	train	0.2491	0.1956	-0.0535
747	test	0.2496	0.2048	-0.0448
748	train	0.2507	0.1937	-0.0570
749	train	0.2152	0.2241	0.0089
750	train	0.1893	0.1591	-0.0303
751	train	0.2446	0.2206	-0.0240
752	train	0.2436	0.1996	-0.0441
753	train	0.2288	0.1826	-0.0462
754	train	0.2286	0.1982	-0.0304
755	train	0.1912	0.1777	-0.0136
756	train	0.2023	0.1718	-0.0306
757	train	0.1715	0.2231	0.0516
758	train	0.2935	0.2426	-0.0509
759	train	0.3910	0.2613	-0.1297
760	train	0.2494	0.2231	-0.0263
761	test	0.3564	0.2805	-0.0759
762	train	0.1823	0.2299	0.0475
763	train	0.1259	0.1445	0.0186
764	train	0.2721	0.2424	-0.0298
765	train	0.1947	0.1643	-0.0304
766	train	0.2222	0.2097	-0.0125
767	train	0.2350	0.2730	0.0380
768	train	0.1558	0.1636	0.0078
769	train	0.1627	0.1647	0.0021
770	train	0.2738	0.3579	0.0841
771	train	0.1884	0.1705	-0.0179
772	train	0.2447	0.2270	-0.0176
773	test	0.2902	0.2314	-0.0587
774	test	0.2219	0.2337	0.0118
775	train	0.1669	0.1414	-0.0256
776	train	0.1691	0.1495	-0.0197
777	train	0.2095	0.1677	-0.0418
778	train	0.2193	0.2088	-0.0105
779	train	0.2357	0.1806	-0.0551
780	train	0.2760	0.4037	0.1277
781	train	0.3037	0.3064	0.0027
782	test	0.3088	0.3013	-0.0075
783	train	0.2877	0.3207	0.0330
784	train	0.2929	0.2781	-0.0148
785	train	0.2980	0.2722	-0.0258
786	train	0.2745	0.2644	-0.0101
787	train	0.2558	0.2628	0.0070
788	train	0.2757	0.2800	0.0043
789	train	0.2707	0.2661	-0.0046
790	train	0.3005	0.3354	0.0349
791	test	0.3538	0.3608	0.0070
792	train	0.2497	0.2603	0.0106
793	train	0.2732	0.2394	-0.0337
794	train	0.2643	0.2241	-0.0402
795	train	0.3586	0.2402	-0.1185
796	train	0.2777	0.2241	-0.0537
797	test	0.2801	0.2091	-0.0710
798	train	0.2829	0.2349	-0.0480
799	test	0.2821	0.2192	-0.0629
800	test	0.2829	0.2242	-0.0587
801	train	0.2536	0.2093	-0.0444
802	test	0.2877	0.2189	-0.0688
803	train	0.2822	0.2312	-0.0510
804	train	0.2751	0.2623	-0.0129
805	train	0.2935	0.2334	-0.0600
806	test	0.2328	0.2448	0.0120
807	test	0.2721	0.2671	-0.0050
808	train	0.2817	0.3022	0.0205
809	test	0.2946	0.2936	-0.0010
810	train	0.2997	0.2809	-0.0188
811	train	0.3157	0.3653	0.0496
812	train	0.3043	0.3279	0.0236
813	test	0.3331	0.2902	-0.0429
814	test	0.2388	0.2055	-0.0333
815	test	0.3014	0.2855	-0.0159
816	test	0.2239	0.2991	0.0752
817	train	0.2779	0.2596	-0.0183
818	train	0.2813	0.3719	0.0906
819	train	0.3079	0.6293	0.3214
820	train	0.2229	0.2857	0.0628
821	train	0.2319	0.3039	0.0719
822	train	0.3081	0.4085	0.1004
823	train	0.2289	0.2919	0.0629
824	train	0.3039	0.3270	0.0231
825	train	0.2698	0.2797	0.0100
826	test	0.2934	0.2301	-0.0633
827	train	0.2629	0.2461	-0.0168
828	train	0.2650	0.2519	-0.0131
829	train	0.2795	0.2627	-0.0167
830	train	0.2847	0.2591	-0.0256
831	train	0.2780	0.2556	-0.0224
832	train	0.4111	0.4252	0.0141
833	train	0.2130	0.4706	0.2576
834	train	0.1502	0.1458	-0.0044
835	train	0.1528	0.1798	0.0270
836	train	0.1620	0.1489	-0.0131
837	train	0.1320	0.1227	-0.0092
838	test	0.1326	0.1221	-0.0105
839	train	0.2948	0.2507	-0.0440
840	train	0.1945	0.1565	-0.0381
841	train	0.2242	0.1744	-0.0498
842	train	0.2165	0.1755	-0.0410
843	train	0.3301	0.2171	-0.1130
844	train	0.2112	0.2491	0.0379
845	train	0.1821	0.1867	0.0047
846	train	0.2869	0.2106	-0.0763
847	train	0.2275	0.2145	-0.0130
848	train	0.2274	0.1194	-0.1080
849	train	0.2101	0.2145	0.0044
850	train	0.2042	0.1939	-0.0103
851	train	0.3052	0.2349	-0.0703
852	train	0.1808	0.2130	0.0321
853	test	0.1513	0.1220	-0.0293
854	train	0.3209	0.1363	-0.1845
855	train	0.2399	0.2246	-0.0153
856	train	0.1766	0.1443	-0.0323
857	train	0.1827	0.1252	-0.0575
858	train	0.2281	0.1965	-0.0316
859	train	0.2055	0.1163	-0.0892
860	train	0.1346	0.1370	0.0024
861	train	0.1959	0.1924	-0.0035
862	train	0.1834	0.2034	0.0199
863	train	0.2021	0.1470	-0.0550
864	test	0.2059	0.2005	-0.0054
865	test	0.1376	0.2187	0.0811
866	train	0.1779	0.1331	-0.0448
867	train	0.1073	0.1292	0.0219
868	train	0.1575	0.1561	-0.0014
869	train	0.2761	0.2204	-0.0557
870	train	0.1193	0.0989	-0.0204
871	train	0.2016	0.1949	-0.0067
872	train	0.1239	0.1322	0.0083
873	test	0.3209	0.1911	-0.1298
874	train	0.2967	0.2525	-0.0441
875	test	0.2218	0.2227	0.0009
876	test	0.1953	0.1909	-0.0044
877	train	0.1711	0.2011	0.0301
878	train	0.2210	0.1540	-0.0670
879	train	0.1142	0.1079	-0.0062
880	train	0.1167	0.1177	0.0010
881	train	0.1847	0.1400	-0.0447
882	train	0.1218	0.1221	0.0004
883	train	0.1251	0.0935	-0.0317
884	train	0.1637	0.2497	0.0860
885	train	0.4214	0.4922	0.0708
886	train	0.4010	0.5028	0.1018
887	test	0.3099	0.5033	0.1935
888	train	0.4092	0.4335	0.0243
889	test	0.4671	0.4212	-0.0459
890	train	0.4779	0.5238	0.0459
891	train	0.2857	0.4599	0.1742
892	train	0.5134	0.4964	-0.0170
893	train	0.4859	0.4793	-0.0066
894	train	0.5331	0.5123	-0.0208
895	train	0.5508	0.5491	-0.0016
896	train	0.4253	0.4633	0.0380
897	train	0.4996	0.5290	0.0295
898	train	0.4427	0.5131	0.0704
899	train	0.3000	0.4441	0.1440
900	test	0.4786	0.5131	0.0345
901	train	0.4815	0.5013	0.0198
902	train	0.4774	0.4912	0.0137
903	train	0.4933	0.4934	0.0001
904	train	0.4874	0.4816	-0.0058
905	train	0.4205	0.4627	0.0422
906	train	0.5166	0.5241	0.0074
907	test	0.5008	0.4857	-0.0150
908	train	0.3005	0.4571	0.1566
909	train	0.5131	0.5111	-0.0020
910	train	0.4408	0.4650	0.0243
911	test	0.5593	0.4475	-0.1118
912	train	0.5002	0.5176	0.0174
913	train	0.4880	0.4784	-0.0097
914	test	0.5072	0.4581	-0.0491
915	test	0.5487	0.4487	-0.1000
916	train	0.4631	0.5141	0.0510
917	test	0.4276	0.4449	0.0173
918	train	0.3497	0.3962	0.0464
919	train	0.5082	0.4885	-0.0197
920	train	0.3873	0.4916	0.1043
921	train	0.3344	0.4074	0.0730
922	train	0.6041	0.5475	-0.0566
923	train	1.0135	0.9230	-0.0906
924	train	0.3965	0.4469	0.0504
925	train	0.4343	0.4050	-0.0293
926	test	0.5950	0.6404	0.0454
927	test	0.4312	0.4855	0.0543
928	test	0.5822	0.4784	-0.1038
929	test	0.4520	0.5125	0.0605
930	train	0.4555	0.5215	0.0660
931	test	0.4545	0.4006	-0.0539
932	train	0.4461	0.4113	-0.0348
933	train	0.4295	0.4154	-0.0141
934	train	0.3952	0.4286	0.0334
935	train	0.3130	0.4016	0.0886
936	train	0.7047	0.6060	-0.0987
937	test	0.3278	0.3543	0.0265
938	train	0.3396	0.2811	-0.0585
939	train	0.3771	0.3605	-0.0166
940	train	0.2967	0.3063	0.0096
941	train	0.2739	0.2555	-0.0183
942	test	0.2972	0.3197	0.0225
943	train	0.3177	0.2859	-0.0318
944	train	0.3094	0.2934	-0.0161
945	test	0.3052	0.3565	0.0513
946	train	0.2704	0.2903	0.0199
947	train	0.3307	0.3157	-0.0150
948	train	0.2687	0.2679	-0.0007
949	train	0.3174	0.3077	-0.0097
950	train	0.3183	0.2874	-0.0309
951	train	0.1839	0.2080	0.0241
952	train	0.2986	0.2874	-0.0111
953	train	0.2920	0.2663	-0.0257
954	test	0.2724	0.2730	0.0006
955	train	0.3057	0.2709	-0.0348
956	train	0.2896	0.3117	0.0221
957	train	0.2701	0.2313	-0.0388
958	train	0.2901	0.2960	0.0059
959	train	0.3096	0.2830	-0.0267
960	train	0.2926	0.2771	-0.0156
961	test	0.2808	0.2913	0.0106
962	train	0.2311	0.2225	-0.0086
963	train	0.2469	0.2597	0.0129
964	train	0.3028	0.3051	0.0024
965	train	0.3437	0.3294	-0.0143
966	train	0.3226	0.3608	0.0382
967	train	0.2714	0.2928	0.0214
968	train	0.3163	0.3715	0.0552
969	train	0.2501	0.2854	0.0352
970	train	0.1967	0.2113	0.0147
971	test	0.2988	0.3229	0.0240
972	train	0.2410	0.2562	0.0152
973	train	0.2846	0.2885	0.0039
974	train	0.2811	0.2765	-0.0046
975	test	0.2950	0.5942	0.2993
976	test	0.2528	0.2239	-0.0289
977	train	0.2203	0.2236	0.0033
978	train	0.3169	0.3569	0.0400
979	train	0.2406	0.2606	0.0200
980	train	0.2985	0.3145	0.0160
981	train	0.3095	0.3518	0.0423
982	train	0.2696	0.3176	0.0480
983	train	0.2554	0.2123	-0.0431
984	train	0.2541	0.2226	-0.0315
985	train	0.2505	0.2339	-0.0166
986	train	0.2843	0.2932	0.0089
987	train	0.2931	0.2781	-0.0150
988	train	0.3986	0.3991	0.0004
989	test	0.2408	0.2633	0.0225
990	test	0.2487	0.3208	0.0721
991	train	0.2267	0.3449	0.1182
992	test	0.2338	0.2983	0.0646
993	test	0.2344	0.2940	0.0595
994	train	0.4046	0.3863	-0.0183
995	train	0.2583	0.3050	0.0467
996	test	0.3857	0.3343	-0.0514
997	train	0.3473	0.3190	-0.0283
998	train	0.5055	0.3956	-0.1100
999	train	0.2678	0.4206	0.1528
1000	train	0.4016	0.3239	-0.0777
1001	train	0.4217	0.3539	-0.0678
1002	train	0.2423	0.3341	0.0918
1003	train	0.3226	0.2916	-0.0310
1004	train	0.4396	0.3341	-0.1055
1005	test	0.4819	0.3488	-0.1331
1006	train	0.4788	0.3824	-0.0963
1007	train	0.2559	0.3589	0.1030
1008	train	0.3960	0.2922	-0.1038
1009	train	0.5736	0.2819	-0.2917
1010	train	0.3579	0.3231	-0.0348
1011	test	0.2685	0.2614	-0.0070
1012	train	0.2421	0.2954	0.0534
1013	train	0.3282	0.3401	0.0119
1014	train	0.3022	0.2781	-0.0241
1015	train	0.2219	0.2693	0.0474
1016	train	0.2878	0.3261	0.0383
1017	train	0.2378	0.2912	0.0533
1018	test	0.2689	0.2662	-0.0027
1019	train	0.2527	0.2895	0.0369
1020	train	0.2336	0.2984	0.0648
1021	train	0.2765	0.3490	0.0725
1022	train	0.1905	0.2341	0.0436
1023	train	0.2936	0.2885	-0.0051
1024	train	0.4520	0.3934	-0.0586
1025	train	0.2020	0.2743	0.0724
1026	train	0.2973	0.4580	0.1607
1027	train	0.4550	0.7261	0.2711
1028	train	0.3976	0.3337	-0.0639
1029	train	0.5384	0.4057	-0.1326
1030	train	0.3988	0.4993	0.1006
1031	train	0.5015	0.3742	-0.1273
1032	train	0.2491	0.3162	0.0671
1033	test	0.2456	0.2942	0.0487
1034	train	0.2830	0.2592	-0.0238
1035	train	0.2014	0.2484	0.0469
1036	train	0.2054	0.2569	0.0516
1037	train	0.2082	0.2478	0.0397
1038	test	0.2122	0.2571	0.0449
1039	train	0.2215	0.2684	0.0470
1040	train	0.3503	0.4197	0.0694
1041	train	0.5908	0.6199	0.0292
1042	train	0.1914	0.2341	0.0428
1043	test	0.2048	0.2581	0.0534
1044	train	0.1558	0.2411	0.0853
1045	train	0.2056	0.2050	-0.0006
1046	train	0.2009	0.1691	-0.0318
1047	train	0.1889	0.2282	0.0392
1048	train	0.1564	0.1910	0.0345
1049	train	0.1906	0.2021	0.0115
1050	train	0.1893	0.2405	0.0511
1051	train	0.2146	0.2329	0.0183
1052	train	0.2696	0.2667	-0.0029
1053	train	0.1577	0.2051	0.0474
1054	train	0.1928	0.2225	0.0297
1055	train	0.1797	0.2167	0.0370
1056	train	0.1731	0.1488	-0.0243
1057	train	0.1867	0.2167	0.0299
1058	train	0.2018	0.1984	-0.0034
1059	train	0.2030	0.2123	0.0093
1060	train	0.2034	0.2008	-0.0026
1061	train	0.1843	0.2332	0.0489
1062	train	0.1830	0.1774	-0.0056
1063	train	0.1858	0.2328	0.0471
1064	test	0.1835	0.2116	0.0281
1065	train	0.1695	0.1909	0.0214
1066	test	0.1927	0.2049	0.0123
1067	train	0.1804	0.1577	-0.0227
1068	test	0.2106	0.1804	-0.0302
1069	train	0.2241	0.2429	0.0188
1070	train	0.1934	0.2325	0.0391
1071	train	0.2111	0.2431	0.0320
1072	test	0.1939	0.2207	0.0268
1073	train	0.2052	0.2611	0.0559
1074	train	0.2655	0.2584	-0.0070
1075	train	0.2081	0.1704	-0.0377
1076	train	0.2035	0.2369	0.0334
1077	test	0.1880	0.1769	-0.0111
1078	train	0.1858	0.1804	-0.0054
1079	train	0.2673	0.2654	-0.0019
1080	train	0.1584	0.1407	-0.0177
1081	test	0.1834	0.1691	-0.0143
1082	train	0.2403	0.3450	0.1047
1083	train	0.2042	0.1866	-0.0176
1084	train	0.2115	0.2193	0.0078
1085	train	0.1627	0.2241	0.0614
1086	train	0.1952	0.2177	0.0225
1087	train	0.2044	0.1929	-0.0116
1088	train	0.2066	0.2012	-0.0054
1089	train	0.2195	0.2129	-0.0067
1090	train	0.1997	0.2126	0.0130
1091	train	0.2012	0.2264	0.0252
1092	test	0.2670	0.4485	0.1815
1093	train	0.1615	0.2103	0.0488
1094	test	0.1686	0.1832	0.0147
1095	train	0.1919	0.2230	0.0311
1096	test	0.1694	0.1741	0.0047
1097	train	0.1817	0.1470	-0.0347
1098	train	0.1695	0.1562	-0.0133
1099	train	0.1419	0.1545	0.0126
1100	train	0.1703	0.1348	-0.0355
1101	train	0.1563	0.1844	0.0281
1102	train	0.2005	0.2163	0.0158
1103	train	0.1810	0.2195	0.0385
1104	train	0.1609	0.1561	-0.0048
1105	train	0.1777	0.1521	-0.0256
1106	test	0.1503	0.1459	-0.0044
1107	train	0.1687	0.1427	-0.0260
1108	train	0.1398	0.1459	0.0061
1109	train	0.1535	0.1372	-0.0163
1110	train	0.1673	0.1507	-0.0166
1111	train	0.1487	0.1380	-0.0106
1112	train	0.1393	0.1670	0.0278
1113	test	0.1215	0.1247	0.0032
1114	test	0.1752	0.1436	-0.0316
1115	test	0.1465	0.1380	-0.0085
1116	train	0.1452	0.1744	0.0292
1117	train	0.1811	0.1520	-0.0291
1118	train	0.1091	0.1184	0.0093
1119	train	0.1768	0.1393	-0.0375
1120	train	0.1936	0.1707	-0.0229
1121	test	0.1437	0.1653	0.0216
1122	train	0.2008	0.2094	0.0086
1123	train	0.1346	0.1691	0.0345
1124	train	0.1709	0.1928	0.0219
1125	train	0.2362	0.2588	0.0226
1126	test	0.1218	0.1690	0.0472
1127	train	0.1357	0.2057	0.0700
1128	train	0.1628	0.1382	-0.0246
1129	train	0.1556	0.1612	0.0057
1130	train	0.2333	0.1826	-0.0507
1131	train	0.3600	0.4582	0.0982
1132	train	0.0935	0.1320	0.0385
1133	train	0.1693	0.1298	-0.0395
1134	train	0.2064	0.2533	0.0468
1135	train	0.1849	0.1342	-0.0507
1136	train	0.1402	0.1811	0.0409
1137	train	0.2605	0.1581	-0.1024
1138	train	0.1192	0.1300	0.0108
1139	train	0.1778	0.2132	0.0355
1140	train	0.1856	0.2193	0.0336
1141	train	0.1698	0.2200	0.0502
1142	train	0.1565	0.2330	0.0765
1143	test	0.1610	0.1705	0.0095
1144	train	0.1854	0.3872	0.2019
1145	train	0.2720	0.2688	-0.0032
1146	train	0.2711	0.2468	-0.0243
1147	train	0.3255	0.2565	-0.0690
1148	train	0.1973	0.2100	0.0128
1149	train	0.1951	0.2178	0.0227
1150	train	0.2727	0.2557	-0.0170
1151	train	0.2709	0.2637	-0.0072
1152	train	0.2949	0.3133	0.0184
1153	train	0.3119	0.3104	-0.0015
1154	train	0.2943	0.3066	0.0123
1155	train	0.2351	0.3951	0.1600
1156	train	0.2774	0.2969	0.0195
1157	train	0.2817	0.3129	0.0313
1158	train	0.3337	0.3121	-0.0216
1159	train	0.2497	0.2431	-0.0066
1160	train	0.2786	0.3121	0.0335
1161	train	0.2322	0.3113	0.0790
1162	train	0.2496	0.3161	0.0665
1163	test	0.1804	0.3025	0.1221
1164	train	0.2970	0.3156	0.0185
1165	train	0.3011	0.2692	-0.0319
1166	train	0.2388	0.3153	0.0764
1167	train	0.2500	0.2548	0.0048
1168	test	0.2910	0.2433	-0.0477
1169	train	0.3174	0.2980	-0.0195
1170	train	0.2527	0.2271	-0.0256
1171	train	0.1931	0.2512	0.0581
1172	train	0.2815	0.3071	0.0257
1173	train	0.2765	0.3118	0.0354
1174	train	0.3279	0.2730	-0.0549
1175	train	0.2707	0.2971	0.0263
1176	test	0.3084	0.3515	0.0430
1177	train	0.3937	0.2700	-0.1237
1178	train	0.2359	0.2274	-0.0084
1179	train	0.3337	0.2848	-0.0489
1180	test	0.2738	0.3613	0.0875
1181	test	0.2074	0.2172	0.0099
1182	train	0.4549	0.4554	0.0005
1183	train	0.9101	0.7478	-0.1623
1184	train	0.1805	0.2443	0.0637
1185	train	0.2770	0.3863	0.1093
1186	train	0.5795	0.5134	-0.0661
1187	train	0.2647	0.3607	0.0960
1188	train	0.2667	0.3089	0.0422
1189	train	0.2996	0.3499	0.0503
1190	train	0.3344	0.3585	0.0241
1191	test	0.2216	0.2339	0.0122
1192	train	0.2560	0.2438	-0.0122
1193	train	0.2433	0.2433	0.0000
1194	train	0.2182	0.2394	0.0213
1195	train	0.2409	0.2116	-0.0293
1196	train	0.2949	0.2982	0.0032
1197	train	0.6892	0.7586	0.0694
1198	test	0.3015	0.3244	0.0229
1199	train	0.3125	0.3340	0.0215
1200	train	0.2855	0.3321	0.0466
1201	test	0.2890	0.2722	-0.0168
1202	train	0.2830	0.2383	-0.0447
1203	train	0.2630	0.3045	0.0415
1204	test	0.2491	0.2753	0.0261
1205	train	0.2714	0.3821	0.1107
1206	train	0.2666	0.3960	0.1294
1207	train	0.2927	0.3925	0.0998
1208	train	0.3780	0.4018	0.0239
1209	test	0.2392	0.2528	0.0136
1210	train	0.2623	0.3006	0.0383
1211	train	0.2558	0.2898	0.0340
1212	train	0.1995	0.2487	0.0492
1213	train	0.2670	0.2898	0.0228
1214	train	0.2696	0.2686	-0.0011
1215	train	0.2698	0.2751	0.0052
1216	train	0.2694	0.2671	-0.0023
1217	train	0.2647	0.3739	0.1092
1218	train	0.2447	0.2256	-0.0191
1219	test	0.2691	0.3026	0.0335
1220	test	0.2745	0.2863	0.0118
1221	train	0.2655	0.2754	0.0099
1222	test	0.2695	0.2835	0.0140
1223	train	0.2265	0.2268	0.0003
1224	train	0.2579	0.2585	0.0006
1225	train	0.2786	0.3210	0.0424
1226	train	0.2983	0.3193	0.0210
1227	train	0.3008	0.3053	0.0044
1228	train	0.3106	0.3037	-0.0069
1229	train	0.2981	0.3536	0.0556
1230	test	0.3558	0.2620	-0.0938
1231	train	0.2146	0.2087	-0.0059
1232	train	0.2880	0.3193	0.0313
1233	train	0.2236	0.3100	0.0864
1234	train	0.2672	0.2407	-0.0265
1235	test	0.2779	0.3998	0.1219
1236	train	0.2241	0.2154	-0.0087
1237	train	0.2242	0.2980	0.0738
1238	train	0.3241	0.4723	0.1482
1239	test	0.2313	0.3142	0.0829
1240	test	0.3172	0.3125	-0.0047
1241	train	0.2522	0.3939	0.1417
1242	train	0.2605	0.3826	0.1221
1243	train	0.2614	0.2114	-0.0500
1244	test	0.2630	0.2218	-0.0412
1245	train	0.2750	0.2386	-0.0364
1246	train	0.2793	0.2679	-0.0114
1247	train	0.2751	0.2435	-0.0317
1248	train	0.8030	0.5339	-0.2691
1249	test	0.6617	0.6725	0.0108
1250	test	0.1802	0.3325	0.1523
1251	test	0.1962	0.2803	0.0841
1252	train	0.1696	0.2637	0.0940
1253	test	0.2103	0.2181	0.0078
1254	train	0.2201	0.1687	-0.0515
1255	test	0.2157	0.2291	0.0133
1256	train	0.1895	0.1941	0.0046
1257	test	0.1986	0.2048	0.0062
1258	train	0.1961	0.2497	0.0536
1259	train	0.2467	0.2328	-0.0139
1260	train	0.3028	0.2765	-0.0263
1261	train	0.1846	0.1907	0.0061
1262	train	0.2106	0.2213	0.0107
1263	test	0.2009	0.2127	0.0118
1264	train	0.1629	0.1434	-0.0194
1265	train	0.2184	0.2127	-0.0056
1266	train	0.2300	0.1969	-0.0330
1267	test	0.2110	0.2053	-0.0057
1268	train	0.2110	0.1944	-0.0166
1269	train	0.1897	0.2396	0.0500
1270	train	0.1909	0.1653	-0.0256
1271	test	0.2021	0.2234	0.0213
1272	train	0.2072	0.2079	0.0007
1273	train	0.1978	0.1942	-0.0036
1274	train	0.1890	0.2029	0.0138
1275	train	0.1769	0.1479	-0.0290
1276	test	0.2153	0.1871	-0.0283
1277	train	0.2346	0.2374	0.0028
1278	train	0.2041	0.2485	0.0444
1279	train	0.2322	0.2642	0.0320
1280	train	0.2248	0.2309	0.0061
1281	train	0.2278	0.2835	0.0557
1282	test	0.3009	0.2333	-0.0677
1283	train	0.1820	0.1557	-0.0263
1284	train	0.1803	0.2468	0.0665
1285	train	0.1584	0.1717	0.0132
1286	train	0.2049	0.1917	-0.0133
1287	train	0.2856	0.2932	0.0077
1288	train	0.1831	0.1367	-0.0464
1289	train	0.1762	0.1724	-0.0038
1290	train	0.5266	0.3851	-0.1415
1291	train	0.1807	0.1784	-0.0023
1292	test	0.2329	0.2346	0.0017
1293	train	0.1770	0.2381	0.0612
1294	test	0.1980	0.2404	0.0424
1295	train	0.2271	0.1525	-0.0745
1296	train	0.2054	0.1614	-0.0440
1297	train	0.2246	0.1795	-0.0451
1298	train	0.2007	0.2249	0.0242
1299	test	0.2087	0.1964	-0.0123
1300	train	0.2220	0.4027	0.1806
1301	test	0.2853	0.3340	0.0488
1302	test	0.2937	0.3201	0.0264
1303	train	0.2640	0.3516	0.0876
1304	train	0.2764	0.2992	0.0228
1305	train	0.2743	0.2481	-0.0262
1306	train	0.2552	0.2847	0.0295
1307	train	0.2377	0.2719	0.0342
1308	train	0.2551	0.2657	0.0106
1309	train	0.2533	0.3050	0.0517
1310	train	0.2899	0.3249	0.0350
1311	train	0.3518	0.3627	0.0109
1312	train	0.2298	0.2642	0.0344
1313	train	0.2546	0.2869	0.0322
1314	train	0.2468	0.2667	0.0199
1315	train	0.2097	0.2622	0.0525
1316	train	0.2567	0.2667	0.0099
1317	train	0.2592	0.2667	0.0075
1318	train	0.2609	0.2606	-0.0002
1319	train	0.2647	0.2541	-0.0106
1320	test	0.2609	0.3030	0.0421
1321	train	0.2337	0.2471	0.0135
1322	train	0.2594	0.2677	0.0083
1323	train	0.2512	0.2656	0.0144
1324	test	0.2562	0.2877	0.0315
1325	train	0.2692	0.2796	0.0104
1326	test	0.2254	0.2462	0.0208
1327	train	0.2577	0.2688	0.0111
1328	train	0.2786	0.3036	0.0250
1329	train	0.2844	0.2901	0.0057
1330	train	0.3098	0.3353	0.0255
1331	train	0.2916	0.2834	-0.0082
1332	test	0.2855	0.3202	0.0347
1333	train	0.3667	0.4191	0.0524
1334	train	0.2141	0.2206	0.0065
1335	train	0.2810	0.3194	0.0384
1336	train	0.2258	0.2373	0.0116
1337	train	0.2623	0.2809	0.0186
1338	train	0.2639	0.3418	0.0779
1339	train	0.7344	0.6452	-0.0891
1340	test	0.2227	0.2557	0.0330
1341	train	0.2078	0.2500	0.0422
1342	train	0.5448	0.4295	-0.1154
1343	test	0.2518	0.2375	-0.0143
1344	test	0.2965	0.3076	0.0111
1345	train	0.2375	0.2673	0.0297
1346	test	0.2506	0.2553	0.0046
1347	train	0.2594	0.2540	-0.0055
1348	test	0.2604	0.2327	-0.0278
1349	train	0.2699	0.2601	-0.0098
1350	train	0.2724	0.2837	0.0114
1351	train	0.2704	0.2808	0.0104
1352	train	0.7615	0.5654	-0.1961
1353	train	0.7884	0.7376	-0.0508
1354	test	0.2523	0.3418	0.0894
1355	test	0.2636	0.3641	0.1004
1356	train	0.2431	0.3499	0.1068
1357	train	0.2596	0.2880	0.0284
1358	train	0.2476	0.2563	0.0087
1359	test	0.2357	0.3166	0.0809
1360	train	0.2153	0.2835	0.0682
1361	train	0.2509	0.2999	0.0490
1362	train	0.2442	0.3354	0.0912
1363	train	0.2737	0.3108	0.0372
1364	test	0.3598	0.3453	-0.0145
1365	train	0.2015	0.2638	0.0622
1366	test	0.2404	0.3125	0.0721
1367	train	0.2303	0.3008	0.0704
1368	train	0.2090	0.2359	0.0270
1369	train	0.2320	0.3008	0.0688
1370	train	0.2402	0.2746	0.0345
1371	train	0.2421	0.2727	0.0306
1372	train	0.2419	0.2679	0.0260
1373	train	0.2323	0.3239	0.0916
1374	train	0.2069	0.2435	0.0365
1375	train	0.2387	0.3100	0.0713
1376	train	0.2375	0.2966	0.0590
1377	train	0.2232	0.2800	0.0568
1378	train	0.2391	0.2948	0.0557
1379	train	0.1939	0.2337	0.0398
1380	train	0.2329	0.2731	0.0402
1381	train	0.2604	0.3213	0.0609
1382	train	0.2610	0.3399	0.0790
1383	train	0.2773	0.3447	0.0674
1384	test	0.2772	0.3247	0.0474
1385	train	0.2651	0.3780	0.1130
1386	test	0.3408	0.3308	-0.0100
1387	train	0.2230	0.2494	0.0265
1388	train	0.2754	0.3386	0.0631
1389	train	0.2186	0.2496	0.0310
1390	train	0.2392	0.2635	0.0244
1391	train	0.3600	0.3629	0.0029
1392	train	0.2120	0.2217	0.0097
1393	test	0.2149	0.2495	0.0346
1394	train	0.6019	0.4532	-0.1487
1395	test	0.2291	0.2550	0.0259
1396	train	0.2795	0.3313	0.0518
1397	train	0.2215	0.3311	0.1095
1398	train	0.2322	0.3312	0.0990
1399	train	0.2352	0.2187	-0.0165
1400	train	0.2409	0.2261	-0.0147
1401	train	0.2329	0.2432	0.0103
1402	test	0.2575	0.2860	0.0285
1403	train	0.2394	0.2636	0.0242
1404	train	0.7092	0.4975	-0.2116
1405	train	0.1421	0.2435	0.1014
1406	train	0.2951	0.2451	-0.0500
1407	test	0.1006	0.2462	0.1456
1408	train	0.2351	0.2146	-0.0205
1409	train	0.2264	0.2162	-0.0102
1410	train	0.2564	0.2504	-0.0060
1411	train	0.1340	0.2064	0.0724
1412	train	0.0948	0.2081	0.1133
1413	train	0.1077	0.1845	0.0768
1414	train	0.4391	0.3001	-0.1391
1415	train	0.2960	0.3491	0.0531
1416	test	0.0912	0.2512	0.1600
1417	test	0.1022	0.2246	0.1224
1418	train	0.1873	0.2037	0.0163
1419	train	0.2496	0.2122	-0.0374
1420	train	0.0867	0.2037	0.1170
1421	test	0.3618	0.2418	-0.1200
1422	train	0.3786	0.3017	-0.0769
1423	train	0.3837	0.2711	-0.1126
1424	train	0.2092	0.1991	-0.0101
1425	train	0.3830	0.2065	-0.1765
1426	train	0.2197	0.2009	-0.0188
1427	train	0.1821	0.1642	-0.0179
1428	train	0.1803	0.2221	0.0419
1429	test	0.1806	0.2164	0.0358
1430	train	0.2037	0.1860	-0.0176
1431	train	0.2129	0.2002	-0.0127
1432	test	0.3113	0.2426	-0.0688
1433	train	0.2357	0.2263	-0.0094
1434	train	0.2279	0.2156	-0.0123
1435	train	0.2585	0.2328	-0.0257
1436	train	0.2186	0.2486	0.0300
1437	train	0.3447	0.2947	-0.0500
1438	train	0.2465	0.1778	-0.0687
1439	train	0.1859	0.2286	0.0427
1440	test	0.3943	0.3316	-0.0627
1441	train	0.2068	0.1944	-0.0125
1442	train	0.5128	0.4560	-0.0569
1443	train	0.9446	0.7148	-0.2298
1444	test	0.3577	0.2449	-0.1128
1445	train	0.4622	0.3720	-0.0902
1446	train	0.5957	0.4904	-0.1053
1447	train	0.4446	0.3115	-0.1332
1448	train	0.2663	0.2560	-0.0103
1449	train	0.1733	0.2047	0.0314
1450	train	0.1929	0.2094	0.0165
1451	train	0.2284	0.2151	-0.0133
1452	train	0.2353	0.2251	-0.0102
1453	train	0.2367	0.2199	-0.0168
1454	train	0.2765	0.2200	-0.0565
1455	test	0.2894	0.1913	-0.0981
1456	train	0.1788	0.2860	0.1072
1457	train	0.6587	0.7600	0.1013
1458	test	0.5664	0.4198	-0.1466
1459	train	0.5346	0.4416	-0.0930
1460	train	0.5900	0.4294	-0.1606
1461	train	0.3848	0.3600	-0.0248
1462	train	0.2414	0.3258	0.0844
1463	train	0.4193	0.3794	-0.0399
1464	train	0.4583	0.3441	-0.1142
1465	train	0.4327	0.3609	-0.0718
1466	train	0.4576	0.3968	-0.0607
1467	train	0.2466	0.3649	0.1183
1468	train	0.3942	0.4392	0.0450
1469	train	0.3482	0.3533	0.0050
1470	test	0.4984	0.3988	-0.0996
1471	train	0.4875	0.3684	-0.1191
1472	train	0.2238	0.3108	0.0870
1473	train	0.3862	0.3684	-0.0178
1474	test	0.3466	0.3405	-0.0061
1475	train	0.3734	0.3376	-0.0357
1476	train	0.3601	0.3395	-0.0206
1477	train	0.3674	0.3395	-0.0279
1478	train	0.3612	0.3822	0.0210
1479	test	0.2306	0.3171	0.0865
1480	test	0.4076	0.3692	-0.0384
1481	train	0.4442	0.3625	-0.0817
1482	test	0.5709	0.3411	-0.2298
1483	train	0.4397	0.3634	-0.0763
1484	train	0.3575	0.3009	-0.0566
1485	train	0.2549	0.3416	0.0867
1486	train	0.2625	0.3848	0.1223
1487	train	0.5032	0.4026	-0.1005
1488	train	0.5708	0.4317	-0.1392
1489	train	0.4020	0.3685	-0.0335
1490	train	0.5193	0.4461	-0.0732
1491	train	0.4862	0.3980	-0.0882
1492	train	0.2190	0.3002	0.0812
1493	train	0.6527	0.4118	-0.2409
1494	train	0.2875	0.3291	0.0417
1495	train	0.2377	0.3424	0.1048
1496	test	0.3347	0.4095	0.0749
1497	train	0.2781	0.2878	0.0098
1498	train	0.2030	0.3255	0.1225
1499	train	0.4034	0.4903	0.0869
1500	train	0.2635	0.3242	0.0607
1501	train	0.4206	0.3922	-0.0284
1502	test	0.4906	0.3952	-0.0954
1503	train	0.4326	0.3937	-0.0389
1504	test	0.2587	0.2822	0.0235
1505	train	0.2498	0.2870	0.0371
1506	test	0.2542	0.3116	0.0574
1507	train	0.2425	0.3799	0.1374
1508	train	0.3950	0.3482	-0.0467
1509	train	0.7554	0.5672	-0.1882
1510	test	0.7535	0.5861	-0.1674
1511	train	0.2661	0.3314	0.0652
1512	train	0.2236	0.3056	0.0820
1513	train	0.2556	0.3462	0.0906
1514	train	0.2642	0.2901	0.0259
1515	test	0.2476	0.2730	0.0254
1516	test	0.2414	0.2745	0.0331
1517	train	0.2302	0.2611	0.0309
1518	train	0.2538	0.2555	0.0017
1519	train	0.2477	0.2951	0.0474
1520	train	0.2607	0.3089	0.0482
1521	train	0.3388	0.3421	0.0033
1522	train	0.2172	0.2587	0.0415
1523	train	0.2364	0.2755	0.0390
1524	train	0.2361	0.2577	0.0216
1525	train	0.1927	0.2621	0.0694
1526	test	0.2312	0.2577	0.0265
1527	train	0.2462	0.2520	0.0058
1528	train	0.2465	0.2493	0.0028
1529	test	0.2466	0.2425	-0.0041
1530	test	0.2270	0.2860	0.0591
1531	train	0.2082	0.2385	0.0303
1532	train	0.2422	0.2563	0.0141
1533	train	0.2401	0.2532	0.0131
1534	train	0.2164	0.2706	0.0542
1535	train	0.2417	0.2712	0.0296
1536	train	0.2037	0.2353	0.0315
1537	test	0.2369	0.2617	0.0249
1538	train	0.2661	0.2851	0.0190
1539	train	0.2565	0.2910	0.0346
1540	test	0.2713	0.3313	0.0600
1541	train	0.2676	0.2878	0.0202
1542	train	0.2674	0.3176	0.0502
1543	train	0.3392	0.3876	0.0484
1544	test	0.2221	0.2242	0.0021
1545	train	0.2657	0.3156	0.0499
1546	train	0.2281	0.2356	0.0075
1547	train	0.2487	0.2742	0.0254
1548	train	0.3603	0.3183	-0.0421
1549	train	0.2006	0.2391	0.0385
1550	test	0.2108	0.2417	0.0309
1551	train	0.5914	0.3933	-0.1981
1552	train	0.2371	0.2335	-0.0035
1553	train	0.2899	0.3087	0.0188
1554	train	0.2371	0.2600	0.0229
1555	train	0.2247	0.2408	0.0161
1556	test	0.2404	0.2462	0.0058
1557	train	0.2477	0.2522	0.0045
1558	train	0.2471	0.2795	0.0324
1559	test	0.2654	0.2906	0.0252
1560	train	0.2491	0.2763	0.0273
1561	train	0.7207	0.5337	-0.1870
1562	train	0.8239	0.7064	-0.1176
1563	train	0.3619	0.4338	0.0720
1564	test	0.5253	0.4034	-0.1219
1565	train	0.5017	0.4540	-0.0477
1566	train	0.3001	0.3645	0.0644
1567	train	0.2940	0.3579	0.0639
1568	train	0.2932	0.3616	0.0683
1569	train	0.4300	0.3501	-0.0798
1570	test	0.3189	0.3461	0.0272
1571	test	0.3057	0.3832	0.0774
1572	train	0.3257	0.3942	0.0685
1573	train	0.3983	0.4302	0.0318
1574	train	0.2773	0.3192	0.0419
1575	train	0.3074	0.3621	0.0547
1576	test	0.2731	0.3356	0.0625
1577	train	0.2318	0.3444	0.1126
1578	train	0.3148	0.3356	0.0208
1579	train	0.3082	0.3274	0.0193
1580	train	0.2972	0.3087	0.0115
1581	train	0.3000	0.3066	0.0066
1582	train	0.3044	0.3730	0.0685
1583	test	0.2188	0.3037	0.0850
1584	train	0.2941	0.3299	0.0358
1585	test	0.2831	0.3298	0.0467
1586	train	0.2797	0.3547	0.0750
1587	train	0.3097	0.3493	0.0396
1588	train	0.2741	0.3090	0.0348
1589	train	0.2671	0.3275	0.0603
1590	test	0.3155	0.3640	0.0485
1591	train	0.3346	0.3663	0.0318
1592	train	0.3548	0.4271	0.0723
1593	train	0.3429	0.3486	0.0057
1594	test	0.3232	0.4087	0.0855
1595	train	0.3580	0.4777	0.1197
1596	train	0.2403	0.2750	0.0347
1597	train	0.5701	0.4139	-0.1562
1598	train	0.2531	0.2954	0.0423
1599	train	0.2587	0.3456	0.0868
1600	train	0.3255	0.3971	0.0716
1601	train	0.2961	0.3207	0.0246
1602	train	0.2542	0.3082	0.0539
1603	train	0.6740	0.4800	-0.1940
1604	test	0.2875	0.2943	0.0069
1605	train	0.3246	0.3830	0.0584
1606	train	0.5435	0.3653	-0.1782
1607	test	0.2924	0.3431	0.0507
1608	test	0.2631	0.3033	0.0401
1609	train	0.2828	0.3078	0.0250
1610	train	0.2778	0.3052	0.0274
1611	test	0.3018	0.3381	0.0362
1612	train	0.2644	0.3406	0.0763
1613	train	0.8523	0.6178	-0.2345
1614	test	0.6163	0.4841	-0.1322
1615	train	0.6145	0.5058	-0.1087
1616	train	0.6094	0.4926	-0.1168
1617	train	0.4129	0.4160	0.0031
1618	train	0.2782	0.3948	0.1166
1619	train	0.4972	0.4530	-0.0443
1620	train	0.5690	0.4252	-0.1438
1621	train	0.5034	0.4102	-0.0931
1622	train	0.5463	0.4420	-0.1043
1623	train	0.2805	0.3928	0.1123
1624	train	0.3363	0.4097	0.0734
1625	train	0.3816	0.3813	-0.0003
1626	train	0.4817	0.4527	-0.0290
1627	train	0.5372	0.4359	-0.1013
1628	train	0.2208	0.3616	0.1408
1629	train	0.3493	0.4359	0.0865
1630	train	0.2800	0.3858	0.1059
1631	train	0.2673	0.3784	0.1111
1632	train	0.2742	0.3831	0.1089
1633	train	0.4696	0.4122	-0.0574
1634	train	0.2184	0.3572	0.1387
1635	train	0.4796	0.4421	-0.0375
1636	test	0.5038	0.4248	-0.0790
1637	train	0.4959	0.4196	-0.0764
1638	train	0.5543	0.4377	-0.1166
1639	train	0.4346	0.3675	-0.0671
1640	test	0.2366	0.4022	0.1656
1641	train	0.2690	0.4482	0.1792
1642	train	0.5650	0.4888	-0.0762
1643	test	0.5970	0.4830	-0.1140
1644	train	0.5566	0.4646	-0.0920
1645	train	0.5838	0.5324	-0.0514
1646	test	0.3284	0.4431	0.1147
1647	test	0.1715	0.3776	0.2062
1648	train	0.5661	0.4751	-0.0911
1649	train	0.2535	0.3400	0.0864
1650	train	0.3753	0.3977	0.0224
1651	train	0.3351	0.4026	0.0674
1652	train	0.7795	0.7498	-0.0297
1653	train	0.2905	0.3577	0.0672
1654	test	0.2276	0.3224	0.0947
1655	train	0.3055	0.4802	0.1747
1656	train	0.2626	0.3436	0.0810
1657	train	0.5753	0.4860	-0.0893
1658	train	0.6140	0.4539	-0.1601
1659	train	0.5842	0.4356	-0.1486
1660	train	0.2454	0.3168	0.0713
1661	train	0.2412	0.3224	0.0812
1662	train	0.2438	0.3350	0.0912
1663	train	0.3315	0.3943	0.0628
1664	train	0.4601	0.3856	-0.0746
1665	train	0.5803	0.5399	-0.0404
1666	train	0.2495	0.2202	-0.0293
1667	train	0.2618	0.2565	-0.0053
1668	train	0.2232	0.2245	0.0014
1669	train	0.2578	0.2721	0.0143
1670	train	0.2375	0.2832	0.0457
1671	train	0.2769	0.3256	0.0487
1672	train	0.2211	0.2672	0.0461
1673	train	0.2810	0.2837	0.0027
1674	train	0.2642	0.2636	-0.0006
1675	train	0.3341	0.3533	0.0192
1676	test	0.3555	0.3955	0.0400
1677	train	0.2580	0.2718	0.0138
1678	train	0.2875	0.2847	-0.0028
1679	train	0.2655	0.2850	0.0195
1680	train	0.6314	0.3017	-0.3297
1681	train	0.2739	0.2850	0.0111
1682	train	0.2830	0.3008	0.0179
1683	test	0.2765	0.3413	0.0648
1684	train	0.2822	0.3155	0.0332
1685	test	0.2768	0.2529	-0.0238
1686	test	0.2611	0.2289	-0.0322
1687	train	0.2828	0.2715	-0.0113
1688	train	0.2726	0.2284	-0.0442
1689	train	0.2537	0.2727	0.0189
1690	train	0.2899	0.2903	0.0004
1691	test	0.2703	0.2470	-0.0233
1692	train	0.2709	0.2653	-0.0056
1693	train	0.3084	0.3053	-0.0031
1694	train	0.2702	0.3088	0.0386
1695	train	0.2731	0.2822	0.0091
1696	train	0.3091	0.3216	0.0125
1697	train	0.2538	0.3229	0.0691
1698	train	0.3755	0.3453	-0.0302
1699	train	0.2618	0.2342	-0.0276
1700	train	0.2666	0.3074	0.0408
1701	train	0.2351	0.3330	0.0978
1702	train	0.2474	0.2539	0.0065
1703	train	0.5087	0.4663	-0.0424
1704	train	0.9735	0.7521	-0.2214
1705	train	0.2556	0.2987	0.0430
1706	train	0.2404	0.3637	0.1233
1707	test	0.5872	0.5053	-0.0820
1708	train	0.2573	0.3157	0.0584
1709	train	0.3190	0.3379	0.0189
1710	test	0.2382	0.2618	0.0236
1711	train	0.2524	0.2408	-0.0115
1712	train	0.2856	0.2414	-0.0441
1713	train	0.2871	0.2487	-0.0384
1714	train	0.2975	0.2520	-0.0455
1715	train	0.2516	0.2494	-0.0022
1716	train	0.2593	0.2483	-0.0110
1717	train	0.5158	0.3751	-0.1407
1718	train	1.1287	0.8882	-0.2405
1719	train	0.2465	0.3527	0.1062
1720	train	0.2746	0.3366	0.0620
1721	train	0.1030	0.3718	0.2688
1722	train	0.2712	0.2943	0.0231
1723	train	0.2327	0.3036	0.0708
1724	test	0.4697	0.3435	-0.1262
1725	train	0.3830	0.2983	-0.0847
1726	train	0.1088	0.3073	0.1985
1727	train	0.1152	0.2804	0.1652
1728	train	0.5665	0.3944	-0.1721
1729	train	0.3740	0.4571	0.0831
1730	train	0.4776	0.3257	-0.1520
1731	train	0.4882	0.3487	-0.1395
1732	test	0.4345	0.3211	-0.1134
1733	train	0.2897	0.3309	0.0412
1734	train	0.4995	0.3211	-0.1783
1735	train	0.5319	0.3558	-0.1761
1736	train	0.5317	0.3961	-0.1356
1737	train	0.2649	0.3697	0.1048
1738	train	0.0943	0.3155	0.2212
1739	train	0.0883	0.3065	0.2182
1740	test	0.4576	0.3116	-0.1460
1741	test	0.3828	0.2756	-0.1073
1742	train	0.4532	0.3363	-0.1169
1743	train	0.2879	0.3347	0.0468
1744	test	0.4390	0.3025	-0.1366
1745	train	0.1919	0.2738	0.0819
1746	train	0.3225	0.3232	0.0007
1747	train	0.2909	0.3162	0.0253
1748	train	0.3087	0.3404	0.0318
1749	train	0.2836	0.3193	0.0357
1750	test	0.2620	0.3474	0.0854
1751	train	0.6237	0.4299	-0.1938
1752	train	0.2552	0.2737	0.0185
1753	train	0.3012	0.3523	0.0511
1754	train	0.5473	0.4228	-0.1245
1755	train	0.2541	0.2666	0.0125
1756	train	0.5872	0.5931	0.0059
1757	train	0.5066	0.3362	-0.1704
1758	train	0.5408	0.4609	-0.0799
1759	train	0.6418	0.6371	-0.0047
1760	train	0.5637	0.4013	-0.1624
1761	train	0.3739	0.3519	-0.0220
1762	train	0.2807	0.3029	0.0222
1763	train	0.1322	0.3259	0.1936
1764	train	0.2264	0.2769	0.0505
1765	train	0.2314	0.2871	0.0557
1766	train	0.2465	0.2794	0.0329
1767	test	0.2572	0.2812	0.0240
1768	train	0.2528	0.2658	0.0130
1769	train	0.2170	0.4286	0.2116
1770	test	1.1079	0.7578	-0.3501
1771	train	0.1466	0.2381	0.0915
1772	test	0.2018	0.2573	0.0555
1773	train	0.1189	0.2543	0.1354
1774	test	0.2719	0.2232	-0.0487
1775	test	0.2479	0.2266	-0.0212
1776	train	0.0919	0.2441	0.1522
1777	train	0.2823	0.2245	-0.0579
1778	train	0.1012	0.2280	0.1269
1779	train	0.1088	0.2067	0.0979
1780	test	0.5120	0.3200	-0.1920
1781	test	0.3680	0.4125	0.0445
1782	train	0.4094	0.2555	-0.1539
1783	train	0.0859	0.2179	0.1320
1784	train	0.0938	0.1886	0.0948
1785	test	0.3002	0.2184	-0.0817
1786	train	0.0817	0.1886	0.1069
1787	train	0.0770	0.2209	0.1439
1788	train	0.4667	0.2864	-0.1802
1789	train	0.2855	0.2519	-0.0336
1790	train	0.0926	0.2066	0.1140
1791	train	0.0958	0.1943	0.0985
1792	train	0.1033	0.1819	0.0786
1793	train	0.1097	0.1625	0.0529
1794	train	0.3550	0.2387	-0.1163
1795	train	0.1146	0.2039	0.0892
1796	train	0.0979	0.1887	0.0907
1797	train	0.1961	0.2075	0.0114
1798	train	0.3218	0.2502	-0.0716
1799	train	0.1264	0.2429	0.1165
1800	train	0.3254	0.2381	-0.0873
1801	train	0.3496	0.2629	-0.0867
1802	train	0.2729	0.2756	0.0027
1803	train	0.5909	0.3166	-0.2743
1804	train	0.2780	0.1810	-0.0970
1805	train	0.1350	0.2461	0.1111
1806	train	0.4850	0.3848	-0.1002
1807	train	0.2454	0.2067	-0.0386
1808	train	0.6016	0.4790	-0.1226
1809	train	0.4305	0.2631	-0.1673
1810	train	0.5007	0.3907	-0.1100
1811	train	0.6233	0.5197	-0.1036
1812	train	0.5024	0.3885	-0.1139
1813	train	0.3271	0.2847	-0.0424
1814	test	0.1350	0.2377	0.1027
1815	train	0.1331	0.3178	0.1847
1816	train	0.2304	0.2156	-0.0149
1817	train	0.2317	0.2278	-0.0039
1818	train	0.2569	0.2261	-0.0308
1819	test	0.2646	0.2248	-0.0398
1820	train	0.2552	0.1992	-0.0560
1821	train	0.1333	0.3152	0.1819
1822	train	0.3221	0.3319	0.0098
1823	train	0.3345	0.3540	0.0195
1824	test	0.2899	0.3398	0.0499
1825	train	0.3152	0.2908	-0.0244
1826	train	0.2937	0.2602	-0.0336
1827	train	0.2725	0.3118	0.0394
1828	train	0.2579	0.2493	-0.0086
1829	train	0.2900	0.2890	-0.0010
1830	train	0.2827	0.3230	0.0402
1831	test	0.3067	0.3173	0.0106
1832	train	0.4316	0.3643	-0.0673
1833	train	0.2419	0.2710	0.0291
1834	train	0.2728	0.3130	0.0402
1835	train	0.2646	0.3026	0.0380
1836	test	0.2299	0.2409	0.0110
1837	test	0.2697	0.3026	0.0329
1838	train	0.2733	0.2913	0.0180
1839	train	0.2767	0.2923	0.0156
1840	train	0.2763	0.2854	0.0091
1841	train	0.2712	0.3251	0.0539
1842	train	0.2442	0.2579	0.0137
1843	train	0.2781	0.3140	0.0359
1844	train	0.2765	0.2983	0.0218
1845	train	0.2675	0.2771	0.0096
1846	train	0.2883	0.2951	0.0068
1847	train	0.2419	0.2375	-0.0044
1848	train	0.2528	0.2666	0.0139
1849	train	0.2907	0.3283	0.0376
1850	train	0.3200	0.3187	-0.0013
1851	test	0.3239	0.3288	0.0048
1852	train	0.3396	0.2979	-0.0417
1853	train	0.3138	0.3465	0.0327
1854	test	0.4026	0.3331	-0.0695
1855	train	0.2610	0.2445	-0.0164
1856	train	0.3070	0.3173	0.0104
1857	train	0.2254	0.2510	0.0255
1858	train	0.2893	0.2632	-0.0261
1859	train	0.2852	0.3921	0.1068
1860	train	0.9481	0.7611	-0.1870
1861	train	0.2304	0.2207	-0.0097
1862	test	0.2274	0.2624	0.0350
1863	train	0.7359	0.4851	-0.2509
1864	train	0.2289	0.2558	0.0269
1865	train	0.3479	0.3082	-0.0397
1866	test	0.2560	0.3022	0.0462
1867	train	0.2713	0.3145	0.0432
1868	train	0.2655	0.2322	-0.0333
1869	train	0.2721	0.2400	-0.0321
1870	train	0.2851	0.2533	-0.0318
1871	train	0.3099	0.2909	-0.0190
1872	train	0.3072	0.2645	-0.0427
1873	train	0.9515	0.4994	-0.4521
1874	test	0.6569	0.7873	0.1304
1875	train	0.2795	0.3962	0.1167
1876	train	0.3020	0.3556	0.0536
1877	train	0.2813	0.3962	0.1148
1878	test	0.3250	0.3205	-0.0045
1879	train	0.3221	0.3321	0.0100
1880	train	0.2875	0.2839	-0.0036
1881	train	0.2950	0.2839	-0.0111
1882	train	0.2550	0.2844	0.0294
1883	train	0.3287	0.2881	-0.0406
1884	train	0.3054	0.2935	-0.0119
1885	train	0.3354	0.3499	0.0145
1886	train	0.4825	0.4097	-0.0728
1887	train	-0.1245	0.2428	0.3672
1888	train	0.2848	0.2885	0.0036
1889	test	0.2817	0.2725	-0.0092
1890	train	0.2255	0.3432	0.1177
1891	test	0.2974	0.2725	-0.0249
1892	train	0.3040	0.2736	-0.0304
1893	train	0.3066	0.2767	-0.0300
1894	test	0.3070	0.2642	-0.0428
1895	train	0.3065	0.3043	-0.0022
1896	train	0.2765	0.2442	-0.0323
1897	test	0.3000	0.2543	-0.0457
1898	train	-0.0111	0.2706	0.2816
1899	train	0.2871	0.3131	0.0260
1900	test	0.6095	0.2835	-0.3260
1901	train	0.2579	0.2930	0.0351
1902	train	0.2630	0.2919	0.0289
1903	train	0.3242	0.3183	-0.0059
1904	train	0.3555	0.3842	0.0287
1905	train	0.3889	0.3613	-0.0276
1906	train	0.7474	0.4277	-0.3198
1907	train	0.3804	0.3983	0.0179
1908	train	0.3685	0.4156	0.0471
1909	train	0.6360	0.2742	-0.3618
1910	train	0.3069	0.3665	0.0596
1911	train	0.6465	0.3614	-0.2851
1912	train	0.3049	0.2974	-0.0076
1913	train	0.2778	0.2974	0.0196
1914	train	0.5479	0.4981	-0.0498
1915	train	0.3809	0.3127	-0.0682
1916	train	0.6640	0.3835	-0.2805
1917	train	0.3893	0.5346	0.1453
1918	train	0.2417	0.3305	0.0888
1919	train	0.4154	0.4389	0.0235
1920	train	0.7667	0.4389	-0.3278
1921	train	-0.1274	0.2859	0.4133
1922	test	0.2597	0.2859	0.0262
1923	test	0.2751	0.2899	0.0149
1924	train	0.2953	0.2565	-0.0388
1925	train	0.1756	0.2565	0.0809
1926	train	0.3171	0.2909	-0.0263
1927	train	0.3187	0.2863	-0.0324
1928	train	0.3141	0.2973	-0.0168
1929	train	0.8581	0.5610	-0.2971
1930	train	0.3930	0.4629	0.0699
1931	train	0.4170	0.4086	-0.0084
1932	train	1.3064	0.4840	-0.8224
1933	train	0.3496	0.2722	-0.0774
1934	train	0.3048	0.3103	0.0056
1935	test	0.2826	0.3045	0.0219
1936	test	0.2846	0.2753	-0.0093
1937	train	0.2982	0.3821	0.0839
1938	train	0.2897	0.3960	0.1063
1939	test	0.3287	0.3925	0.0638
1940	train	0.5007	0.4018	-0.0989
1941	train	0.2466	0.3180	0.0714
1942	train	0.2795	0.3788	0.0993
1943	train	0.2756	0.2898	0.0141
1944	test	0.2574	0.2487	-0.0087
1945	test	0.2754	0.2898	0.0143
1946	test	0.2757	0.2686	-0.0071
1947	train	0.2788	0.3320	0.0531
1948	train	0.2784	0.2671	-0.0113
1949	test	0.2796	0.3739	0.0943
1950	train	0.2465	0.3068	0.0603
1951	train	0.2820	0.3026	0.0206
1952	train	0.2962	0.3425	0.0463
1953	test	0.2868	0.2754	-0.0113
1954	train	0.3045	0.2835	-0.0210
1955	train	0.2465	0.2268	-0.0197
1956	train	0.2277	0.2585	0.0308
1957	train	0.3067	0.3210	0.0143
1958	train	0.3615	0.3193	-0.0422
1959	test	0.3519	0.3053	-0.0467
1960	train	0.3987	0.3037	-0.0950
1961	train	0.3573	0.3536	-0.0037
1962	train	0.4035	0.2608	-0.1428
1963	train	0.2779	0.2704	-0.0075
1964	train	0.3016	0.4198	0.1182
1965	train	0.2198	0.3280	0.1082
1966	train	0.3426	0.3520	0.0094
1967	test	0.6837	0.4773	-0.2063
1968	train	1.2140	0.7940	-0.4199
1969	test	0.2401	0.3410	0.1009
1970	train	0.2076	0.3619	0.1543
1971	train	1.0383	0.5484	-0.4899
1972	train	0.2131	0.3205	0.1074
1973	train	0.4382	0.3874	-0.0508
1974	train	0.2741	0.3478	0.0737
1975	test	0.2813	0.3474	0.0662
1976	train	0.2776	0.3208	0.0432
1977	train	0.2778	0.3255	0.0477
1978	test	0.3081	0.3231	0.0150
1979	train	0.3554	0.3309	-0.0245
1980	train	0.3635	0.3477	-0.0158
1981	train	1.1081	0.6302	-0.4780
1982	train	0.1623	0.2609	0.0986
1983	test	0.1742	0.2854	0.1112
1984	train	0.1214	0.2688	0.1474
1985	train	0.2528	0.2375	-0.0153
1986	train	0.2276	0.1938	-0.0338
1987	train	0.2336	0.2465	0.0129
1988	train	0.1726	0.2107	0.0381
1989	train	0.2294	0.2259	-0.0036
1990	train	0.2057	0.2620	0.0563
1991	train	0.2611	0.2593	-0.0018
1992	train	0.3552	0.3152	-0.0399
1993	test	0.2169	0.2131	-0.0037
1994	train	0.2432	0.2452	0.0020
1995	train	0.2168	0.2374	0.0206
1996	train	0.2337	0.1902	-0.0434
1997	train	0.2394	0.2374	-0.0019
1998	train	0.2470	0.2355	-0.0115
1999	train	0.2511	0.2325	-0.0187
2000	test	0.2495	0.2227	-0.0267
2001	train	0.2162	0.2762	0.0600
2002	train	0.2203	0.2004	-0.0199
2003	test	0.2280	0.2494	0.0215
2004	test	0.2196	0.2339	0.0143
2005	train	0.2053	0.2143	0.0090
2006	test	0.2247	0.2277	0.0030
2007	test	0.1921	0.1781	-0.0140
2008	train	0.2339	0.2241	-0.0098
2009	train	0.2691	0.2620	-0.0070
2010	test	0.2557	0.2717	0.0160
2011	train	0.2639	0.2766	0.0127
2012	train	0.2567	0.2580	0.0013
2013	train	0.2599	0.2973	0.0375
2014	train	0.3580	0.2631	-0.0949
2015	train	0.2360	0.2002	-0.0358
2016	train	0.2058	0.2657	0.0598
2017	train	0.2105	0.1941	-0.0163
2018	train	0.2341	0.2096	-0.0244
2019	train	0.4564	0.3701	-0.0862
2020	train	0.9618	0.7230	-0.2387
2021	test	0.1994	0.1630	-0.0364
2022	train	0.1972	0.2165	0.0193
2023	train	0.7301	0.4572	-0.2729
2024	train	0.2215	0.2009	-0.0206
2025	test	0.2618	0.2609	-0.0009
2026	train	0.1674	0.2448	0.0774
2027	train	0.1986	0.2692	0.0706
2028	train	0.2450	0.1852	-0.0599
2029	train	0.2446	0.1933	-0.0512
2030	train	0.2693	0.2151	-0.0542
2031	train	0.2591	0.2402	-0.0189
2032	train	0.2452	0.2132	-0.0319
2033	train	0.1509	0.3834	0.2325
2034	train	0.3749	0.3936	0.0187
2035	train	0.3928	0.4137	0.0209
2036	train	1.0255	0.4591	-0.5664
2037	train	0.3440	0.3493	0.0053
2038	train	0.2973	0.3481	0.0508
2039	train	0.2947	0.3714	0.0767
2040	train	0.2952	0.2988	0.0036
2041	train	0.3254	0.3080	-0.0174
2042	train	0.3168	0.3120	-0.0047
2043	test	0.3395	0.3696	0.0300
2044	train	0.6189	0.4372	-0.1817
2045	train	0.2499	0.2723	0.0224
2046	train	0.2914	0.3103	0.0189
2047	test	0.2838	0.2888	0.0051
2048	train	0.2628	0.3478	0.0850
2049	train	0.2806	0.2888	0.0083
2050	train	0.2818	0.2905	0.0087
2051	train	0.2837	0.2856	0.0018
2052	train	0.2793	0.2768	-0.0025
2053	train	0.3136	0.3225	0.0089
2054	train	0.2395	0.2687	0.0292
2055	train	0.3078	0.2815	-0.0263
2056	train	0.3242	0.2945	-0.0297
2057	test	0.3083	0.3266	0.0183
2058	train	0.3346	0.3061	-0.0284
2059	train	0.2837	0.3154	0.0317
2060	train	0.2219	0.3020	0.0801
2061	test	0.3099	0.3349	0.0250
2062	train	0.4548	0.3968	-0.0580
2063	train	0.4924	0.3912	-0.1011
2064	train	0.5259	0.4354	-0.0905
2065	train	0.4808	0.4268	-0.0540
2066	train	0.3702	0.4233	0.0531
2067	train	0.2588	0.2783	0.0195
2068	test	0.3343	0.3878	0.0535
2069	train	0.2353	0.3313	0.0960
2070	train	0.3182	0.3230	0.0048
2071	train	0.8025	0.5297	-0.2728
2072	test	0.9745	0.7876	-0.1869
2073	train	0.2663	0.3289	0.0626
2074	train	0.2218	0.3605	0.1387
2075	train	0.4841	0.5557	0.0716
2076	train	0.2307	0.3223	0.0916
2077	train	0.5496	0.4521	-0.0976
2078	train	0.3036	0.3193	0.0157
2079	train	0.3067	0.3217	0.0149
2080	train	0.2651	0.2791	0.0141
2081	train	0.2629	0.2811	0.0182
2082	train	0.3013	0.3014	0.0001
2083	train	0.3273	0.2970	-0.0303
2084	train	0.3442	0.3147	-0.0295
2085	train	0.2579	0.4974	0.2395
2086	train	0.1684	0.1437	-0.0247
2087	test	0.1852	0.2145	0.0293
2088	train	0.1354	0.1957	0.0604
2089	train	0.2154	0.1702	-0.0452
2090	train	0.2084	0.1260	-0.0825
2091	train	0.2089	0.1867	-0.0222
2092	train	0.1535	0.1471	-0.0064
2093	train	0.1900	0.1548	-0.0352
2094	train	0.1916	0.1343	-0.0573
2095	train	0.2440	0.1859	-0.0581
2096	test	0.2852	0.2301	-0.0550
2097	train	0.1842	0.1568	-0.0274
2098	train	0.2115	0.1825	-0.0290
2099	train	0.1980	0.1796	-0.0184
2100	train	0.1926	0.1090	-0.0837
2101	train	0.2135	0.1796	-0.0339
2102	train	0.2184	0.1751	-0.0433
2103	train	0.2220	0.1845	-0.0375
2104	train	0.2218	0.1710	-0.0508
2105	train	0.1838	0.1980	0.0142
2106	train	0.1821	0.1335	-0.0485
2107	train	0.2109	0.1952	-0.0157
2108	train	0.2034	0.1716	-0.0318
2109	train	0.1739	0.1497	-0.0242
2110	train	0.1965	0.1664	-0.0300
2111	train	0.1622	0.1527	-0.0095
2112	test	0.2045	0.1292	-0.0753
2113	train	0.2277	0.1976	-0.0301
2114	train	0.2352	0.1973	-0.0379
2115	train	0.2348	0.2068	-0.0279
2116	train	0.2308	0.1867	-0.0440
2117	test	0.2334	0.2251	-0.0083
2118	train	0.3052	0.1923	-0.1130
2119	test	0.1790	0.1270	-0.0520
2120	train	0.1980	0.1953	-0.0027
2121	test	0.1593	0.1330	-0.0263
2122	train	0.1967	0.1774	-0.0193
2123	train	0.3429	0.2657	-0.0772
2124	train	0.7751	0.6084	-0.1667
2125	train	0.1783	0.1347	-0.0436
2126	train	0.1856	0.1449	-0.0408
2127	train	0.5916	0.3461	-0.2455
2128	train	0.1789	0.1421	-0.0368
2129	train	0.2370	0.1814	-0.0556
2130	train	0.1787	0.1809	0.0022
2131	train	0.1899	0.1939	0.0040
2132	train	0.2239	0.1264	-0.0975
2133	train	0.2271	0.1349	-0.0922
2134	test	0.2418	0.1469	-0.0949
2135	train	0.2205	0.1752	-0.0453
2136	train	0.2109	0.1501	-0.0608
2137	train	0.2019	0.3408	0.1389
2138	test	0.3305	0.2303	-0.1002
2139	train	0.3363	0.2263	-0.1100
2140	train	0.3508	0.2575	-0.0933
2141	test	0.2398	0.1948	-0.0451
2142	train	0.2392	0.2219	-0.0173
2143	train	0.2281	0.1650	-0.0631
2144	train	0.1934	0.1756	-0.0178
2145	train	0.2019	0.1677	-0.0342
2146	train	0.1885	0.1701	-0.0184
2147	train	0.2694	0.2337	-0.0357
2148	train	0.3045	0.2728	-0.0316
2149	train	0.1956	0.1880	-0.0076
2150	train	0.2398	0.1307	-0.1091
2151	test	0.2071	0.1323	-0.0749
2152	train	0.1488	0.1691	0.0203
2153	train	0.2359	0.1323	-0.1036
2154	train	0.2155	0.1185	-0.0970
2155	test	0.1945	0.1604	-0.0341
2156	test	0.2390	0.1789	-0.0600
2157	test	0.1979	0.1352	-0.0628
2158	test	0.1829	0.1346	-0.0483
2159	test	0.2242	0.1206	-0.1037
2160	train	0.2185	0.1339	-0.0846
2161	train	0.2539	0.1914	-0.0625
2162	test	0.2209	0.1396	-0.0813
2163	train	0.1839	0.1449	-0.0390
2164	train	0.1962	0.1882	-0.0080
2165	train	0.2289	0.2057	-0.0232
2166	train	0.2103	0.2229	0.0125
2167	test	0.2995	0.2195	-0.0800
2168	train	0.2166	0.2389	0.0223
2169	test	0.1911	0.2569	0.0659
2170	train	0.2558	0.2531	-0.0028
2171	test	0.1632	0.1390	-0.0242
2172	train	0.2406	0.2184	-0.0222
2173	train	0.1784	0.2251	0.0467
2174	train	0.2062	0.1827	-0.0235
2175	train	0.3289	0.3015	-0.0274
2176	train	0.6267	0.5717	-0.0549
2177	train	0.1508	0.1964	0.0456
2178	test	0.1733	0.2309	0.0576
2179	train	0.4076	0.3414	-0.0663
2180	train	0.2134	0.2156	0.0022
2181	train	0.2263	0.2489	0.0226
2182	train	0.2904	0.1904	-0.1000
2183	train	0.1745	0.1434	-0.0311
2184	train	0.2013	0.1723	-0.0290
2185	train	0.2193	0.1790	-0.0402
2186	train	0.1829	0.1946	0.0117
2187	train	0.2291	0.1906	-0.0385
2188	train	0.2269	0.1759	-0.0510
2189	train	0.2690	0.3786	0.1096
2190	train	0.8259	0.8524	0.0265
2191	train	0.8184	0.8077	-0.0107
2192	train	0.9744	0.8814	-0.0930
2193	test	0.8455	0.7315	-0.1140
2194	test	0.8182	0.7378	-0.0804
2195	train	0.6721	0.7630	0.0908
2196	train	0.5994	0.7186	0.1192
2197	test	0.8814	0.7726	-0.1088
2198	train	0.8548	0.7710	-0.0838
2199	train	0.9077	0.7992	-0.1085
2200	test	1.1795	0.8679	-0.3116
2201	train	0.5632	0.4431	-0.1201
2202	train	0.6726	0.7781	0.1056
2203	train	0.6572	0.7133	0.0561
2204	train	0.7647	0.7621	-0.0026
2205	train	0.6683	0.7133	0.0449
2206	train	0.6665	0.7567	0.0902
2207	train	0.6610	0.6677	0.0067
2208	train	0.6586	0.6828	0.0243
2209	test	0.8836	0.8071	-0.0765
2210	train	0.5578	0.7082	0.1504
2211	test	0.7039	0.7044	0.0005
2212	train	0.7281	0.7169	-0.0112
2213	train	0.8211	0.7164	-0.1046
2214	train	0.7423	0.7443	0.0019
2215	test	0.8294	0.7553	-0.0741
2216	test	0.5792	0.6904	0.1112
2217	train	0.8920	0.7633	-0.1287
2218	train	0.6663	0.7190	0.0527
2219	train	0.6572	0.7649	0.1076
2220	train	0.6606	0.6604	-0.0002
2221	train	0.6484	0.7625	0.1141
2222	train	0.7062	0.7482	0.0420
2223	train	0.5400	0.6041	0.0641
2224	train	0.9174	0.7934	-0.1240
2225	train	0.7060	0.7604	0.0544
2226	train	0.5261	0.6965	0.1703
2227	train	1.1074	1.0233	-0.0841
2228	train	1.6737	1.3331	-0.3406
2229	train	0.7611	0.7641	0.0031
2230	train	0.7262	0.8335	0.1073
2231	train	0.8629	1.0484	0.1855
2232	test	0.7101	0.7509	0.0409
2233	test	0.6679	0.7220	0.0541
2234	train	0.8526	0.7618	-0.0908
2235	test	0.9187	0.7874	-0.1313
2236	train	0.5771	0.6374	0.0603
2237	train	0.5727	0.6373	0.0646
2238	train	0.5960	0.6046	0.0086
2239	test	0.4872	0.6208	0.1336
2240	test	0.5082	0.6828	0.1745
2241	test	1.4299	0.8656	-0.5644
2242	train	0.3820	0.5155	0.1335
2243	train	0.4007	0.4375	0.0367
2244	train	1.0450	0.5360	-0.5090
2245	train	0.3684	0.3822	0.0138
2246	train	0.4524	0.3724	-0.0800
2247	train	0.3043	0.3677	0.0633
2248	train	0.2872	0.3567	0.0695
2249	test	0.4497	0.4006	-0.0491
2250	train	0.4193	0.4210	0.0017
2251	test	0.5333	0.4883	-0.0450
2252	train	0.6372	0.5585	-0.0788
2253	train	0.2545	0.3234	0.0689
2254	train	0.3086	0.3738	0.0652
2255	train	0.2942	0.3438	0.0495
2256	train	0.3048	0.4037	0.0989
2257	test	0.2951	0.3438	0.0487
2258	train	0.3068	0.3749	0.0682
2259	train	0.3069	0.3367	0.0298
2260	train	0.3472	0.3356	-0.0117
2261	test	0.4789	0.4654	-0.0134
2262	train	0.2575	0.3431	0.0856
2263	train	0.3055	0.3302	0.0247
2264	train	0.3053	0.3538	0.0485
2265	train	0.2975	0.3707	0.0733
2266	train	0.3212	0.3578	0.0366
2267	test	0.3894	0.3929	0.0034
2268	train	0.2916	0.3578	0.0662
2269	test	0.3362	0.4097	0.0735
2270	train	0.3661	0.3784	0.0123
2271	train	0.3624	0.4136	0.0512
2272	test	0.3612	0.3723	0.0111
2273	train	0.3670	0.4102	0.0432
2274	train	0.4798	0.4163	-0.0635
2275	train	0.3054	0.3022	-0.0032
2276	test	0.4059	0.4435	0.0377
2277	train	0.4073	0.4311	0.0238
2278	test	0.3478	0.3579	0.0101
2279	train	0.9949	0.6994	-0.2955
2280	train	1.4140	0.9841	-0.4300
2281	train	0.4066	0.4069	0.0003
2282	train	0.4121	0.4940	0.0819
2283	test	0.7292	0.7089	-0.0203
2284	train	0.4085	0.4216	0.0131
2285	test	0.3647	0.3927	0.0280
2286	train	0.4498	0.4151	-0.0347
2287	train	0.4258	0.4492	0.0234
2288	train	0.3316	0.3236	-0.0081
2289	test	0.3050	0.2898	-0.0152
2290	train	0.3229	0.3392	0.0163
2291	train	0.3569	0.3380	-0.0189
2292	train	0.3568	0.3571	0.0003
2293	train	0.8724	0.5826	-0.2898
2294	train	0.3647	0.3396	-0.0250
2295	train	0.3558	0.3619	0.0062
2296	train	0.3648	0.4042	0.0394
2297	train	0.3125	0.3362	0.0237
2298	train	0.2966	0.3118	0.0152
2299	train	0.3263	0.3054	-0.0209
2300	train	0.3374	0.3238	-0.0136
2301	train	0.3293	0.3012	-0.0281
2302	train	0.3399	0.3541	0.0141
2303	train	0.3141	0.3323	0.0182
2304	train	0.3278	0.3364	0.0086
2305	test	0.3039	0.2907	-0.0132
2306	train	0.2700	0.3244	0.0544
2307	train	0.3426	0.3042	-0.0384
2308	test	0.4160	0.2179	-0.1981
2309	test	0.3193	0.3042	-0.0151
2310	test	0.3248	0.2780	-0.0469
2311	train	0.2890	0.2731	-0.0159
2312	train	0.2896	0.2719	-0.0177
2313	train	0.3115	0.3108	-0.0007
2314	train	0.2514	0.2603	0.0089
2315	train	0.3251	0.3044	-0.0207
2316	train	0.3393	0.3059	-0.0334
2317	train	0.3068	0.3290	0.0222
2318	train	0.3589	0.3155	-0.0435
2319	train	0.3349	0.2731	-0.0618
2320	train	0.2561	0.2908	0.0347
2321	test	0.2666	0.3176	0.0511
2322	train	0.3772	0.3363	-0.0409
2323	train	0.3639	0.3764	0.0125
2324	train	0.3292	0.3209	-0.0083
2325	test	0.3667	0.3717	0.0050
2326	train	0.2408	0.3765	0.1357
2327	train	0.2559	0.2305	-0.0254
2328	train	0.3420	0.3626	0.0206
2329	train	0.2399	0.2480	0.0082
2330	test	0.3067	0.3241	0.0175
2331	train	0.2809	0.2356	-0.0452
2332	train	0.3153	0.4691	0.1538
2333	train	0.2437	0.2824	0.0388
2334	train	0.2424	0.2286	-0.0138
2335	train	0.3241	0.3032	-0.0209
2336	train	0.2339	0.2482	0.0143
2337	test	0.3438	0.3478	0.0040
2338	train	0.3318	0.3348	0.0030
2339	test	0.3502	0.2822	-0.0680
2340	train	0.2688	0.2763	0.0076
2341	train	0.2621	0.2816	0.0195
2342	train	0.2946	0.2801	-0.0144
2343	train	0.3165	0.3278	0.0112
2344	train	0.3349	0.3209	-0.0140
2345	train	0.4068	0.4876	0.0808
2346	test	0.4845	0.5489	0.0644
2347	train	0.2678	0.2545	-0.0132
2348	test	0.2661	0.2758	0.0097
2349	test	0.2287	0.2579	0.0292
2350	train	0.2374	0.2313	-0.0061
2351	test	0.2214	0.1779	-0.0435
2352	train	0.2124	0.2214	0.0090
2353	train	0.2215	0.2029	-0.0186
2354	train	0.2224	0.2169	-0.0056
2355	train	0.2281	0.2675	0.0394
2356	train	0.1950	0.2248	0.0298
2357	train	0.1981	0.2575	0.0594
2358	train	0.2108	0.2010	-0.0099
2359	test	0.2308	0.2118	-0.0190
2360	train	0.2439	0.2029	-0.0411
2361	train	0.1606	0.1505	-0.0101
2362	test	0.2235	0.2029	-0.0206
2363	train	0.2285	0.1956	-0.0329
2364	train	0.2333	0.2010	-0.0322
2365	test	0.2171	0.1918	-0.0253
2366	train	0.2203	0.2510	0.0307
2367	test	0.1784	0.1769	-0.0014
2368	train	0.2187	0.2091	-0.0096
2369	train	0.2079	0.2063	-0.0016
2370	train	0.2025	0.1975	-0.0050
2371	test	0.2011	0.1943	-0.0068
2372	test	0.1848	0.1568	-0.0280
2373	train	0.2294	0.1982	-0.0312
2374	train	0.2217	0.2312	0.0095
2375	train	0.2082	0.2259	0.0177
2376	train	0.2372	0.2489	0.0117
2377	train	0.2200	0.2040	-0.0159
2378	train	0.2050	0.2489	0.0438
2379	test	0.2374	0.2208	-0.0166
2380	train	0.1560	0.1902	0.0342
2381	train	0.2137	0.2250	0.0113
2382	train	0.1853	0.2230	0.0378
2383	train	0.2284	0.2214	-0.0070
2384	train	0.2889	0.2663	-0.0225
2385	test	0.1703	0.1504	-0.0199
2386	train	0.1679	0.2150	0.0471
2387	train	0.2593	0.3384	0.0790
2388	train	0.1950	0.2233	0.0283
2389	train	0.2275	0.2123	-0.0153
2390	train	0.1871	0.2428	0.0557
2391	train	0.1759	0.2345	0.0586
2392	train	0.2039	0.1812	-0.0227
2393	train	0.2015	0.1890	-0.0125
2394	train	0.1919	0.1963	0.0044
2395	test	0.2068	0.2503	0.0436
2396	train	0.2072	0.2221	0.0150
2397	train	0.2459	0.3424	0.0965
2398	train	0.3712	0.7403	0.3691
2399	train	0.3767	0.3871	0.0104
2400	train	0.3572	0.3426	-0.0146
2401	test	0.3760	0.4051	0.0291
2402	test	0.3153	0.3166	0.0014
2403	train	0.3444	0.3054	-0.0391
2404	train	0.3120	0.3039	-0.0081
2405	train	0.3026	0.2943	-0.0083
2406	test	0.3143	0.3100	-0.0043
2407	train	0.3197	0.3334	0.0137
2408	train	0.3359	0.3710	0.0351
2409	train	0.4033	0.3800	-0.0234
2410	test	0.2579	0.2552	-0.0027
2411	train	0.3082	0.3046	-0.0036
2412	train	0.3065	0.2868	-0.0198
2413	train	0.3333	0.3261	-0.0073
2414	train	0.3114	0.2868	-0.0246
2415	train	0.2650	0.2748	0.0097
2416	train	0.2647	0.2698	0.0051
2417	train	0.3198	0.2636	-0.0562
2418	train	0.3140	0.3245	0.0105
2419	test	0.2896	0.2335	-0.0561
2420	train	0.3187	0.2794	-0.0393
2421	train	0.3235	0.2773	-0.0463
2422	train	0.3212	0.3092	-0.0120
2423	train	0.3347	0.2976	-0.0371
2424	train	0.2643	0.2576	-0.0067
2425	train	0.3070	0.2837	-0.0233
2426	train	0.3242	0.3198	-0.0044
2427	train	0.3032	0.3126	0.0095
2428	train	0.3345	0.3551	0.0207
2429	train	0.3281	0.3171	-0.0110
2430	train	0.3409	0.3469	0.0060
2431	train	0.3536	0.4038	0.0502
2432	train	0.2215	0.2419	0.0204
2433	train	0.3495	0.3682	0.0186
2434	train	0.2409	0.2586	0.0177
2435	train	0.3082	0.2983	-0.0099
2436	train	0.3279	0.3393	0.0114
2437	train	0.2581	0.2695	0.0114
2438	train	0.2670	0.2704	0.0034
2439	train	0.3431	0.4076	0.0645
2440	train	0.2585	0.2511	-0.0074
2441	test	0.3261	0.3430	0.0169
2442	train	0.3070	0.2895	-0.0175
2443	test	0.3123	0.2706	-0.0417
2444	train	0.2982	0.2731	-0.0251
2445	test	0.2922	0.2776	-0.0146
2446	train	0.3008	0.2768	-0.0241
2447	train	0.3126	0.2876	-0.0250
2448	train	0.3190	0.2952	-0.0238
2449	train	0.4880	0.5421	0.0541
2450	train	0.1628	0.4829	0.3201
2451	train	0.1533	0.1684	0.0151
2452	train	0.1614	0.1922	0.0308
2453	train	0.1427	0.1741	0.0314
2454	train	0.1588	0.1449	-0.0140
2455	train	0.1552	0.1000	-0.0551
2456	train	0.1158	0.1563	0.0405
2457	train	0.1299	0.1265	-0.0034
2458	train	0.1306	0.1301	-0.0005
2459	test	0.1402	0.1748	0.0346
2460	train	0.1722	0.1652	-0.0070
2461	train	0.1855	0.2017	0.0162
2462	test	0.1277	0.1441	0.0164
2463	test	0.1473	0.1477	0.0004
2464	test	0.1185	0.1506	0.0321
2465	train	0.1263	0.0762	-0.0501
2466	train	0.1312	0.1445	0.0133
2467	test	0.1314	0.1259	-0.0055
2468	train	0.1472	0.1445	-0.0026
2469	train	0.1467	0.1296	-0.0172
2470	train	0.1217	0.1541	0.0324
2471	train	0.1395	0.1088	-0.0307
2472	train	0.1357	0.1643	0.0286
2473	train	0.1341	0.1434	0.0093
2474	test	0.1275	0.1275	0.0000
2475	train	0.1391	0.1300	-0.0091
2476	train	0.1244	0.0907	-0.0337
2477	train	0.1802	0.1116	-0.0686
2478	train	0.1561	0.1764	0.0202
2479	train	0.1478	0.1700	0.0222
2480	test	0.1948	0.1817	-0.0131
2481	train	0.1370	0.1623	0.0254
2482	train	0.1752	0.1977	0.0226
2483	train	0.2243	0.1872	-0.0370
2484	train	0.1189	0.1049	-0.0140
2485	train	0.1633	0.1703	0.0070
2486	train	0.1318	0.1112	-0.0206
2487	train	0.1370	0.1174	-0.0196
2488	train	0.1776	0.1971	0.0195
2489	train	0.1179	0.1395	0.0216
2490	train	0.1336	0.1005	-0.0331
2491	train	0.1812	0.2779	0.0967
2492	train	0.1425	0.1231	-0.0194
2493	train	0.1515	0.1546	0.0030
2494	train	0.1225	0.1574	0.0349
2495	train	0.1227	0.1502	0.0275
2496	train	0.1464	0.1319	-0.0145
2497	test	0.1570	0.1413	-0.0157
2498	train	0.1547	0.1552	0.0005
2499	train	0.1515	0.1560	0.0045
2500	test	0.1562	0.1297	-0.0265
2501	test	0.1891	0.3935	0.2044
2502	train	0.2515	0.5527	0.3012
2503	train	0.2409	0.2003	-0.0407
2504	train	0.2442	0.2431	-0.0011
2505	train	0.2338	0.2048	-0.0290
2506	train	0.2333	0.1769	-0.0564
2507	train	0.2470	0.1670	-0.0800
2508	train	0.2248	0.2321	0.0073
2509	test	0.2126	0.1859	-0.0267
2510	train	0.2216	0.2069	-0.0147
2511	test	0.2178	0.2108	-0.0070
2512	train	0.2465	0.2442	-0.0024
2513	train	0.2821	0.2880	0.0059
2514	train	0.2100	0.2138	0.0038
2515	test	0.2264	0.1948	-0.0316
2516	train	0.2218	0.1915	-0.0303
2517	train	0.1982	0.1541	-0.0442
2518	train	0.2297	0.1915	-0.0382
2519	test	0.2336	0.1675	-0.0661
2520	test	0.2355	0.2003	-0.0352
2521	train	0.2351	0.1826	-0.0525
2522	train	0.2306	0.1554	-0.0753
2523	train	0.2225	0.1542	-0.0683
2524	train	0.2317	0.2075	-0.0242
2525	train	0.2276	0.1755	-0.0521
2526	train	0.2299	0.1598	-0.0701
2527	test	0.2377	0.1760	-0.0618
2528	test	0.1934	0.1485	-0.0449
2529	train	0.2412	0.1890	-0.0521
2530	train	0.2429	0.2376	-0.0052
2531	train	0.2401	0.2656	0.0255
2532	test	0.2437	0.1952	-0.0486
2533	test	0.2423	0.2568	0.0145
2534	train	0.2390	0.2871	0.0481
2535	train	0.2907	0.1893	-0.1014
2536	train	0.2110	0.1544	-0.0566
2537	train	0.2415	0.2124	-0.0291
2538	test	0.2112	0.2435	0.0323
2539	train	0.2223	0.1455	-0.0768
2540	train	0.2330	0.2378	0.0047
2541	train	0.1943	0.1688	-0.0256
2542	train	0.2086	0.2205	0.0119
2543	train	0.2416	0.3002	0.0586
2544	train	0.2313	0.2476	0.0163
2545	train	0.2388	0.2502	0.0113
2546	test	0.2135	0.2514	0.0379
2547	test	0.2285	0.2027	-0.0258
2548	test	0.2260	0.1512	-0.0747
2549	train	0.2309	0.1623	-0.0687
2550	test	0.2780	0.1855	-0.0925
2551	train	0.2233	0.1771	-0.0461
2552	train	0.2224	0.1462	-0.0762
2553	train	0.3124	0.3216	0.0092
2554	train	0.1982	0.2447	0.0465
2555	train	0.2059	0.2336	0.0278
2556	test	0.1746	0.2602	0.0856
2557	train	0.2062	0.2228	0.0167
2558	train	0.2073	0.1944	-0.0129
2559	train	0.1932	0.2101	0.0170
2560	train	0.1771	0.2027	0.0256
2561	test	0.1897	0.1870	-0.0027
2562	train	0.1934	0.2315	0.0381
2563	train	0.2133	0.2503	0.0370
2564	train	0.2674	0.2773	0.0099
2565	train	0.1690	0.2051	0.0362
2566	train	0.1987	0.2080	0.0092
2567	train	0.1748	0.1962	0.0214
2568	train	0.1685	0.1860	0.0175
2569	train	0.1938	0.1962	0.0024
2570	train	0.2025	0.1948	-0.0077
2571	train	0.2044	0.2024	-0.0020
2572	train	0.2046	0.1924	-0.0123
2573	train	0.1958	0.2211	0.0253
2574	train	0.1695	0.1733	0.0038
2575	train	0.1987	0.2217	0.0230
2576	train	0.1988	0.2040	0.0052
2577	train	0.1781	0.2201	0.0420
2578	train	0.1935	0.2054	0.0119
2579	train	0.1783	0.1764	-0.0019
2580	train	0.2131	0.1989	-0.0142
2581	train	0.2200	0.2327	0.0127
2582	train	0.1960	0.2137	0.0177
2583	test	0.2193	0.2305	0.0112
2584	train	0.1942	0.2060	0.0118
2585	train	0.2202	0.2430	0.0228
2586	train	0.2829	0.2742	-0.0087
2587	train	0.1639	0.1567	-0.0072
2588	train	0.1788	0.2177	0.0389
2589	train	0.1850	0.1694	-0.0155
2590	train	0.1881	0.2068	0.0187
2591	train	0.2081	0.2424	0.0342
2592	train	0.5072	0.6307	0.1235
2593	test	0.1693	0.1864	0.0171
2594	test	0.1897	0.1717	-0.0180
2595	test	0.2051	0.3707	0.1656
2596	train	0.2050	0.1792	-0.0259
2597	train	0.2006	0.2061	0.0055
2598	train	0.1805	0.2076	0.0272
2599	train	0.1672	0.2104	0.0432
2600	train	0.1809	0.1621	-0.0187
2601	train	0.2052	0.1712	-0.0340
2602	train	0.1959	0.1831	-0.0128
2603	train	0.1993	0.2058	0.0065
2604	train	0.1917	0.1759	-0.0157
2605	train	0.4740	0.4562	-0.0178
2606	train	0.4372	0.6084	0.1712
2607	train	0.0962	0.1437	0.0475
2608	train	0.1015	0.1189	0.0174
2609	train	0.0937	0.1569	0.0632
2610	train	0.1106	0.1155	0.0049
2611	train	0.1131	0.0799	-0.0332
2612	train	0.1097	0.0995	-0.0102
2613	train	0.0922	0.1010	0.0088
2614	train	0.1069	0.0750	-0.0319
2615	train	0.0936	0.1343	0.0407
2616	train	0.1533	0.1859	0.0326
2617	train	0.1765	0.2301	0.0536
2618	train	0.1123	0.1024	-0.0099
2619	train	0.1222	0.0921	-0.0300
2620	test	0.0930	0.0966	0.0036
2621	train	0.1295	0.1090	-0.0205
2622	train	0.1183	0.0966	-0.0217
2623	train	0.1233	0.0879	-0.0354
2624	train	0.1270	0.1089	-0.0181
2625	train	0.1278	0.0935	-0.0344
2626	train	0.0899	0.1180	0.0281
2627	train	0.1243	0.1335	0.0092
2628	train	0.1181	0.0912	-0.0269
2629	train	0.1062	0.0836	-0.0226
2630	train	0.0935	0.1234	0.0299
2631	test	0.1163	0.0970	-0.0193
2632	test	0.0958	0.0676	-0.0282
2633	test	0.1643	0.1292	-0.0351
2634	train	0.1259	0.1224	-0.0034
2635	test	0.1339	0.1973	0.0634
2636	test	0.1349	0.2068	0.0719
2637	train	0.1147	0.1302	0.0155
2638	test	0.1262	0.1430	0.0168
2639	train	0.1662	0.1923	0.0261
2640	train	0.1040	0.0533	-0.0507
2641	train	0.1189	0.1502	0.0313
2642	train	0.0919	0.0796	-0.0123
2643	test	0.1067	0.1361	0.0294
2644	test	0.1827	0.2657	0.0830
2645	train	0.0944	0.0820	-0.0123
2646	train	0.1086	0.0728	-0.0358
2647	train	0.1902	0.3461	0.1559
2648	train	0.0993	0.0733	-0.0260
2649	train	0.1376	0.1814	0.0438
2650	train	0.1135	0.0994	-0.0140
2651	train	0.0950	0.0749	-0.0201
2652	train	0.1343	0.1264	-0.0079
2653	train	0.1331	0.1349	0.0018
2654	test	0.1171	0.1038	-0.0133
2655	train	0.1157	0.1295	0.0139
2656	train	0.1174	0.1077	-0.0097
2657	train	0.1228	0.3408	0.2180
2658	train	0.3323	0.3086	-0.0237
2659	train	0.3138	0.3258	0.0120
2660	train	0.3780	0.3139	-0.0641
2661	train	0.2739	0.2564	-0.0174
2662	test	0.2537	0.2294	-0.0242
2663	train	0.3382	0.2571	-0.0811
2664	train	0.3092	0.2573	-0.0519
2665	train	0.2724	0.2807	0.0083
2666	train	0.2799	0.2980	0.0180
2667	train	0.2687	0.2724	0.0037
2668	train	0.2804	0.2579	-0.0225
2669	train	0.3184	0.2239	-0.0945
2670	train	0.2909	0.2632	-0.0277
2671	train	0.3018	0.2362	-0.0656
2672	train	0.1807	0.2016	0.0209
2673	train	0.2942	0.2362	-0.0580
2674	test	0.3148	0.2329	-0.0819
2675	train	0.3036	0.2051	-0.0985
2676	train	0.3025	0.2017	-0.1008
2677	test	0.2677	0.2524	-0.0154
2678	train	0.2704	0.1837	-0.0867
2679	train	0.2751	0.2297	-0.0453
2680	train	0.2981	0.2263	-0.0719
2681	train	0.2959	0.2616	-0.0343
2682	train	0.2984	0.2548	-0.0435
2683	train	0.2459	0.1841	-0.0618
2684	train	0.2385	0.2072	-0.0313
2685	train	0.2778	0.2357	-0.0422
2686	train	0.2943	0.2802	-0.0141
2687	train	0.3095	0.3092	-0.0003
2688	train	0.2525	0.2689	0.0164
2689	train	0.3183	0.3182	-0.0002
2690	train	0.2457	0.2682	0.0225
2691	train	0.1610	0.1539	-0.0071
2692	train	0.3356	0.2864	-0.0493
2693	train	0.1998	0.1725	-0.0274
2694	train	0.2593	0.2474	-0.0119
2695	train	0.2088	0.1532	-0.0556
2696	train	0.2933	0.3878	0.0946
2697	train	0.2427	0.1999	-0.0428
2698	test	0.2276	0.1481	-0.0795
2699	train	0.3023	0.2206	-0.0817
2700	train	0.2627	0.1713	-0.0915
2701	train	0.2814	0.2931	0.0118
2702	train	0.3276	0.2756	-0.0521
2703	train	0.2765	0.2192	-0.0573
2704	train	0.2547	0.1885	-0.0662
2705	test	0.2640	0.1961	-0.0679
2706	train	0.2382	0.1963	-0.0419
2707	train	0.2798	0.2536	-0.0263
2708	train	0.3043	0.2431	-0.0612
2709	train	0.3115	0.3895	0.0780
2710	train	0.6626	0.5921	-0.0704
2711	train	0.6620	0.6046	-0.0574
2712	train	0.6592	0.5921	-0.0671
2713	train	0.6055	0.5280	-0.0775
2714	train	0.5428	0.5854	0.0426
2715	train	0.5426	0.5169	-0.0257
2716	test	0.6254	0.4949	-0.1305
2717	train	0.5803	0.5126	-0.0677
2718	test	0.5830	0.4975	-0.0855
2719	test	0.4230	0.5441	0.1211
2720	train	0.5244	0.5825	0.0581
2721	test	0.5312	0.4786	-0.0525
2722	test	0.6368	0.5452	-0.0916
2723	train	0.5084	0.4545	-0.0538
2724	train	0.2103	0.4887	0.2784
2725	train	0.4742	0.4545	-0.0197
2726	test	0.4808	0.4421	-0.0387
2727	train	0.4856	0.4442	-0.0414
2728	train	0.5017	0.4406	-0.0611
2729	train	0.5171	0.4398	-0.0773
2730	train	0.3891	0.4412	0.0521
2731	train	0.4560	0.4526	-0.0034
2732	test	0.5429	0.4585	-0.0844
2733	train	0.6015	0.4904	-0.1111
2734	train	0.5382	0.4807	-0.0575
2735	train	0.5274	0.4842	-0.0432
2736	test	0.4132	0.4981	0.0849
2737	train	0.4727	0.5278	0.0551
2738	train	0.6166	0.5648	-0.0518
2739	train	0.6412	0.5528	-0.0884
2740	train	0.4657	0.5323	0.0667
2741	train	0.6096	0.6060	-0.0037
2742	train	0.4669	0.5534	0.0865
2743	train	0.3286	0.4061	0.0774
2744	train	0.5528	0.5385	-0.0143
2745	train	0.5135	0.5173	0.0038
2746	train	0.6094	0.5085	-0.1009
2747	train	0.4451	0.5743	0.1292
2748	train	0.3362	0.8358	0.4996
2749	train	0.5841	0.5279	-0.0562
2750	train	0.4094	0.5174	0.1079
2751	train	0.3623	0.6126	0.2503
2752	train	0.5678	0.5138	-0.0541
2753	train	0.4794	0.5838	0.1044
2754	train	0.5838	0.5116	-0.0723
2755	test	0.5484	0.4434	-0.1050
2756	train	0.5222	0.4783	-0.0439
2757	train	0.4481	0.4797	0.0317
2758	train	0.5141	0.4711	-0.0431
2759	train	0.4357	0.4715	0.0358
2760	train	0.5220	0.4920	-0.0300
2761	test	0.5930	0.6447	0.0518
2762	train	0.1784	0.2517	0.0733
2763	test	0.1792	0.2251	0.0459
2764	train	0.2523	0.2645	0.0122
2765	test	0.1917	0.2123	0.0206
2766	train	0.1955	0.1673	-0.0282
2767	test	0.1888	0.1870	-0.0018
2768	test	0.1425	0.1913	0.0488
2769	train	0.1715	0.1761	0.0045
2770	test	0.1618	0.2321	0.0703
2771	train	0.1957	0.2225	0.0268
2772	test	0.2115	0.2376	0.0261
2773	train	0.1726	0.1804	0.0078
2774	test	0.1913	0.1801	-0.0112
2775	train	0.1822	0.1723	-0.0098
2776	train	0.1615	0.1660	0.0045
2777	train	0.1884	0.1723	-0.0161
2778	train	0.2100	0.1684	-0.0417
2779	train	0.2312	0.1753	-0.0559
2780	train	0.2430	0.1667	-0.0763
2781	train	0.1602	0.2123	0.0521
2782	train	0.1648	0.1518	-0.0131
2783	train	0.1740	0.1615	-0.0126
2784	test	0.1676	0.1623	-0.0053
2785	train	0.1436	0.2001	0.0566
2786	train	0.1562	0.1734	0.0172
2787	train	0.1500	0.1350	-0.0150
2788	train	0.2115	0.1647	-0.0468
2789	test	0.2055	0.1844	-0.0211
2790	train	0.1991	0.2034	0.0042
2791	test	0.2284	0.2457	0.0173
2792	train	0.2179	0.2043	-0.0137
2793	test	0.2473	0.2344	-0.0129
2794	train	0.2597	0.2654	0.0057
2795	train	0.1477	0.1373	-0.0103
2796	train	0.2513	0.2349	-0.0164
2797	train	0.1342	0.1612	0.0270
2798	train	0.1740	0.2094	0.0354
2799	test	0.2623	0.1926	-0.0697
2800	train	0.4150	0.4314	0.0164
2801	train	0.1309	0.1546	0.0237
2802	train	0.1597	0.1607	0.0010
2803	train	0.3202	0.2597	-0.0604
2804	train	0.1636	0.1540	-0.0096
2805	test	0.2185	0.2164	-0.0020
2806	train	0.2239	0.2191	-0.0048
2807	train	0.1976	0.1890	-0.0086
2808	train	0.2022	0.1739	-0.0283
2809	train	0.2108	0.1808	-0.0301
2810	train	0.2001	0.1817	-0.0184
2811	train	0.1810	0.2390	0.0581
2812	train	0.1734	0.2203	0.0469
2813	test	0.2792	0.3986	0.1194
2814	test	0.2132	0.2387	0.0255
2815	train	0.1954	0.2577	0.0623
2816	train	0.2086	0.2439	0.0353
2817	test	0.2141	0.2073	-0.0069
2818	test	0.1810	0.1537	-0.0273
2819	train	0.1912	0.1997	0.0086
2820	train	0.1501	0.1784	0.0283
2821	test	0.1904	0.2130	0.0226
2822	train	0.1754	0.2658	0.0904
2823	train	0.2065	0.2163	0.0097
2824	train	0.2572	0.2582	0.0010
2825	train	0.1892	0.1751	-0.0141
2826	train	0.2117	0.1890	-0.0227
2827	test	0.1929	0.1789	-0.0139
2828	train	0.1812	0.1282	-0.0530
2829	train	0.1886	0.1789	-0.0096
2830	train	0.1954	0.1725	-0.0228
2831	test	0.2089	0.1789	-0.0300
2832	train	0.1792	0.1683	-0.0109
2833	train	0.1797	0.2536	0.0739
2834	test	0.1543	0.1490	-0.0053
2835	train	0.1701	0.1880	0.0178
2836	train	0.2090	0.1841	-0.0249
2837	train	0.1613	0.1751	0.0138
2838	train	0.1802	0.1865	0.0063
2839	train	0.1362	0.1304	-0.0059
2840	train	0.2110	0.1731	-0.0379
2841	train	0.2347	0.2143	-0.0205
2842	train	0.2226	0.2198	-0.0027
2843	train	0.2589	0.2446	-0.0143
2844	train	0.2261	0.1995	-0.0265
2845	train	0.2381	0.2509	0.0128
2846	train	0.3150	0.2202	-0.0948
2847	test	0.2006	0.1744	-0.0261
2848	test	0.2042	0.2206	0.0165
2849	train	0.1833	0.1885	0.0053
2850	train	0.2018	0.1885	-0.0133
2851	train	0.3230	0.2727	-0.0503
2852	train	0.7987	0.5969	-0.2018
2853	train	0.1618	0.1214	-0.0403
2854	train	0.1912	0.1855	-0.0057
2855	train	0.5633	0.3561	-0.2072
2856	train	0.1906	0.1919	0.0013
2857	train	0.2324	0.2048	-0.0276
2858	train	0.1843	0.2366	0.0522
2859	train	0.1533	0.2331	0.0797
2860	test	0.2142	0.1486	-0.0657
2861	train	0.1899	0.1575	-0.0324
2862	train	0.2031	0.1697	-0.0334
2863	train	0.2008	0.2166	0.0158
2864	train	0.2162	0.1893	-0.0269
2865	train	0.2437	0.3899	0.1462
2866	test	0.7571	0.6593	-0.0978
2867	train	0.5946	0.6752	0.0806
2868	train	0.8370	0.6697	-0.1673
2869	train	0.6798	0.5855	-0.0943
2870	train	0.6563	0.5731	-0.0833
2871	train	0.6989	0.6038	-0.0951
2872	train	0.5556	0.5756	0.0200
2873	test	0.7236	0.5890	-0.1345
2874	train	0.7030	0.6361	-0.0669
2875	test	0.6311	0.5576	-0.0735
2876	train	0.6627	0.5688	-0.0938
2877	train	0.5726	0.5233	-0.0493
2878	train	0.7192	0.6074	-0.1118
2879	train	0.4426	0.5736	0.1309
2880	test	0.3956	0.5102	0.1146
2881	test	0.6715	0.5736	-0.0979
2882	train	0.6071	0.5409	-0.0662
2883	train	0.4480	0.5285	0.0805
2884	train	0.6541	0.5424	-0.1117
2885	train	0.6917	0.5911	-0.1006
2886	test	0.4441	0.5052	0.0611
2887	train	0.5409	0.5779	0.0369
2888	test	0.5371	0.5757	0.0386
2889	train	0.4991	0.5689	0.0698
2890	train	0.6580	0.5901	-0.0680
2891	test	0.6440	0.5231	-0.1209
2892	train	0.4282	0.5659	0.1377
2893	train	0.5977	0.6122	0.0146
2894	train	0.6391	0.5987	-0.0404
2895	train	0.7963	0.6477	-0.1486
2896	train	0.4744	0.5361	0.0617
2897	train	0.7463	0.6436	-0.1027
2898	train	0.5448	0.5944	0.0495
2899	train	0.3646	0.4883	0.1237
2900	test	0.7416	0.6039	-0.1377
2901	train	0.3940	0.5240	0.1299
2902	train	0.6860	0.5778	-0.1082
2903	train	0.5072	0.5306	0.0234
2904	train	0.4637	0.8382	0.3744
2905	train	0.5141	0.5204	0.0062
2906	train	0.4615	0.4909	0.0294
2907	train	0.6969	0.6131	-0.0839
2908	train	0.4916	0.5194	0.0278
2909	test	0.4088	0.5920	0.1832
2910	train	0.7248	0.6232	-0.1016
2911	train	0.6806	0.5887	-0.0919
2912	test	0.4605	0.4692	0.0087
2913	train	0.4832	0.4766	-0.0066
2914	train	0.5008	0.4808	-0.0200
2915	test	0.5263	0.5548	0.0285
2916	train	0.5586	0.5441	-0.0145
2917	test	0.5566	0.6972	0.1406
2918	train	0.6296	0.5226	-0.1070
2919	test	0.6928	0.4865	-0.2063
2920	train	0.6707	0.5359	-0.1349
2921	test	0.4922	0.4419	-0.0503
2922	test	0.3531	0.4377	0.0845
2923	train	0.4943	0.4425	-0.0518
2924	train	0.5136	0.4336	-0.0800
2925	train	0.4994	0.4595	-0.0399
2926	train	0.4860	0.4724	-0.0136
2927	train	0.3606	0.4433	0.0827
2928	test	0.4015	0.4265	0.0250
2929	train	0.3676	0.3807	0.0130
2930	train	0.5005	0.4390	-0.0615
2931	train	0.5216	0.4093	-0.1124
2932	train	0.3262	0.3819	0.0557
2933	train	0.4014	0.4093	0.0078
2934	test	0.3418	0.3723	0.0306
2935	train	0.3009	0.3493	0.0484
2936	train	0.3440	0.3556	0.0115
2937	train	0.4113	0.4226	0.0114
2938	train	0.2176	0.3517	0.1341
2939	train	0.4050	0.4062	0.0013
2940	train	0.4156	0.4068	-0.0088
2941	train	0.4119	0.4273	0.0154
2942	train	0.4493	0.4377	-0.0116
2943	train	0.3199	0.3712	0.0513
2944	train	0.2950	0.3972	0.1022
2945	train	0.3489	0.4203	0.0713
2946	train	0.5265	0.4510	-0.0755
2947	train	0.5899	0.5036	-0.0863
2948	train	0.4702	0.4148	-0.0554
2949	train	0.5928	0.4915	-0.1013
2950	train	0.3075	0.4819	0.1744
2951	train	0.1923	0.3267	0.1344
2952	test	0.5397	0.4631	-0.0766
2953	test	0.3351	0.3264	-0.0087
2954	train	0.4461	0.4318	-0.0143
2955	train	0.4292	0.3039	-0.1253
2956	train	0.4058	0.5305	0.1248
2957	train	0.3060	0.3808	0.0748
2958	train	0.2518	0.3063	0.0545
2959	test	0.4473	0.3710	-0.0763
2960	train	0.2084	0.3289	0.1205
2961	train	0.4982	0.4561	-0.0422
2962	train	0.5372	0.4472	-0.0900
2963	train	0.4016	0.3868	-0.0148
2964	train	0.2705	0.3475	0.0770
2965	train	0.3079	0.3530	0.0452
2966	train	0.3135	0.3461	0.0325
2967	train	0.4824	0.4059	-0.0764
2968	test	0.5140	0.4127	-0.1013
2969	train	0.5527	0.5835	0.0307
2970	train	0.3965	0.3683	-0.0283
2971	test	0.3985	0.3865	-0.0120
2972	train	0.3673	0.3739	0.0066
2973	train	0.3307	0.3252	-0.0054
2974	train	0.2849	0.2817	-0.0033
2975	train	0.3087	0.3195	0.0109
2976	train	0.3523	0.3012	-0.0511
2977	train	0.2987	0.3318	0.0332
2978	train	0.3463	0.3790	0.0327
2979	train	0.2854	0.3219	0.0365
2980	test	0.3139	0.3564	0.0425
2981	train	0.2403	0.2760	0.0357
2982	test	0.3336	0.3104	-0.0232
2983	test	0.3173	0.2945	-0.0227
2984	test	0.1963	0.2418	0.0455
2985	train	0.3138	0.2945	-0.0193
2986	train	0.2843	0.2775	-0.0069
2987	test	0.2917	0.2789	-0.0128
2988	test	0.2765	0.2758	-0.0007
2989	train	0.3147	0.3541	0.0394
2990	train	0.2754	0.2500	-0.0254
2991	train	0.3018	0.3035	0.0017
2992	test	0.3312	0.3009	-0.0303
2993	train	0.2976	0.2942	-0.0034
2994	train	0.2873	0.3088	0.0215
2995	train	0.2855	0.2479	-0.0376
2996	train	0.2474	0.2853	0.0380
2997	train	0.3049	0.3348	0.0299
2998	train	0.2954	0.3126	0.0172
2999	train	0.3580	0.3602	0.0022
3000	train	0.3186	0.2843	-0.0343
3001	train	0.3511	0.3473	-0.0038
3002	train	0.2856	0.3256	0.0400
3003	train	0.2054	0.2311	0.0257
3004	test	0.3449	0.3331	-0.0118
3005	train	0.2733	0.2873	0.0140
3006	test	0.2962	0.3019	0.0057
3007	train	0.3472	0.3495	0.0023
3008	train	0.7372	0.6783	-0.0590
3009	train	0.2350	0.2395	0.0045
3010	train	0.2613	0.2698	0.0085
3011	train	0.3529	0.4297	0.0768
3012	train	0.2617	0.2880	0.0263
3013	train	0.3323	0.3006	-0.0316
3014	train	0.3245	0.3535	0.0290
3015	train	0.3000	0.3358	0.0358
3016	train	0.2812	0.2388	-0.0424
3017	test	0.2659	0.2473	-0.0186
3018	train	0.2490	0.2545	0.0055
3019	test	0.2783	0.3119	0.0336
3020	train	0.3236	0.2944	-0.0292
3021	train	0.3730	0.4531	0.0801
3022	test	0.6606	0.6230	-0.0376
3023	train	0.3468	0.3196	-0.0272
3024	train	0.3412	0.3509	0.0098
3025	train	0.2191	0.3266	0.1075
3026	train	0.2471	0.2968	0.0497
3027	train	0.2403	0.2308	-0.0096
3028	test	0.2395	0.2534	0.0140
3029	train	0.2144	0.2513	0.0368
3030	train	0.2394	0.2835	0.0441
3031	test	0.2382	0.3295	0.0913
3032	train	0.2477	0.2877	0.0401
3033	train	0.3337	0.3239	-0.0098
3034	train	0.2291	0.2391	0.0100
3035	test	0.2301	0.2274	-0.0027
3036	train	0.2301	0.2274	-0.0027
3037	train	0.2763	0.2396	-0.0366
3038	train	0.2214	0.2129	-0.0085
3039	train	0.2586	0.2396	-0.0190
3040	train	0.2404	0.2287	-0.0117
3041	train	0.2412	0.2257	-0.0155
3042	train	0.2469	0.2198	-0.0271
3043	train	0.2328	0.3170	0.0842
3044	train	0.2317	0.2260	-0.0056
3045	train	0.2445	0.2362	-0.0083
3046	train	0.2691	0.2470	-0.0221
3047	train	0.2155	0.2458	0.0303
3048	train	0.2385	0.2325	-0.0059
3049	test	0.1993	0.2101	0.0108
3050	train	0.2419	0.2569	0.0150
3051	train	0.2535	0.2796	0.0261
3052	test	0.2712	0.2935	0.0223
3053	train	0.2509	0.3028	0.0519
3054	test	0.2509	0.3028	0.0519
3055	test	0.2465	0.2690	0.0225
3056	train	0.2784	0.3240	0.0457
3057	train	0.3082	0.2860	-0.0222
3058	train	0.2239	0.2327	0.0089
3059	train	0.2496	0.2927	0.0431
3060	train	0.5503	0.3250	-0.2253
3061	train	0.5337	0.2985	-0.2352
3062	test	0.3031	0.3363	0.0332
3063	test	0.6063	0.5321	-0.0742
3064	train	0.6063	0.5321	-0.0742
3065	train	0.2031	0.2083	0.0052
3066	train	0.2228	0.2100	-0.0128
3067	train	0.2228	0.2100	-0.0128
3068	train	0.6017	0.3229	-0.2789
3069	train	0.3689	0.3483	-0.0205
3070	train	0.3689	0.3483	-0.0205
3071	train	0.1957	0.2096	0.0139
3072	train	0.1957	0.2096	0.0139
3073	train	0.2398	0.2794	0.0396
3074	train	0.2411	0.3174	0.0763
3075	train	0.2531	0.3157	0.0626
3076	train	0.2358	0.2308	-0.0049
3077	train	0.2505	0.2365	-0.0140
3078	train	0.2599	0.2653	0.0055
3079	train	0.8508	0.3689	-0.4820
3080	train	0.2331	0.3227	0.0897
3081	train	0.3778	0.4203	0.0424
3082	train	0.4669	0.5534	0.0865
3083	train	0.3286	0.4061	0.0774
3084	train			
3085	train			
3086	train			
3087	train			
3088	train			
3089	train	0.5528	0.5385	-0.0143
3090	train	0.5135	0.5173	0.0038
3091	train	0.4481	0.4797	0.0317
3092	train	0.5678	0.5138	-0.0541
3093	train	0.4794	0.5838	0.1044
3094	train	0.3891	0.4412	0.0521
3095	train	0.4560	0.4526	-0.0034
3096	train	0.5429	0.4585	-0.0844
3097	train	0.6015	0.4904	-0.1111
3098	train	0.5382	0.4807	-0.0575
3099	train	0.5274	0.4842	-0.0432
3100	train	0.4132	0.4981	0.0849
3101	train	0.4727	0.5278	0.0551
3102	train	0.6166	0.5648	-0.0518
3103	train	0.6412	0.5528	-0.0884
3104	train	0.4657	0.5323	0.0667
3105	train	0.6096	0.6060	-0.0037
3106	train	0.4669	0.5534	0.0865
3107	train	0.3286	0.4061	0.0774
3108	train	0.5528	0.5385	-0.0143
3109	train	0.5135	0.5173	0.0038
3110	train	0.6094	0.5085	-0.1009
3111	test	0.4451	0.5743	0.1292
3112	train	0.3362	0.8358	0.4996
3113	train	0.5841	0.5279	-0.0562
3114	train	0.4094	0.5174	0.1079
3115	train	0.3623	0.6126	0.2503
3116	train	0.4313	0.3586	0.1503
3117	train	0.3164	0.5227	0.0403
3118	train	0.5838	0.5116	-0.0723
3119	train	0.5484	0.4434	-0.1050
3120	train	0.5222	0.4783	-0.0439
