# Supplementary material for: Band Gap and Reorganization Energy Prediction of Conducting Polymers by the Integration of Machine Learning and Density Functional Theory
Source: J Chem Inf Model. 2025 May 28;65(11):5360–9. doi: 10.1021/acs.jcim.5c00345 (PMC12152970; doi:10.1021/acs.jcim.5c00345)
Supplement: Supplementary file 3 [file ci5c00345_si_003.zip › ML_SI/Hole_M2_model_report.txt]

********************************************************************************

Report for Numeric Model kpls_desc_39

********************************************************************************

Ranking score = 0.748480

     Training Set              Test Set
    S.D.       R^2         RMSE        Q^2
   0.0777    0.7491       0.0772     0.7458

Optimum number of factors = 23

ID             Set           Y(Obs)         Y(Pred)    Error  
1	train	0.3485	0.3554	0.0069
2	train	0.3471	0.3615	0.0144
3	train	0.3345	0.4211	0.0866
4	train	0.3119	0.3113	-0.0006
5	train	0.3759	0.2569	-0.1189
6	train	0.2837	0.3183	0.0346
7	test	0.2849	0.3294	0.0445
8	train	0.3518	0.3629	0.0111
9	train	0.3414	0.3710	0.0296
10	test	0.3914	0.3838	-0.0076
11	train	0.3833	0.4205	0.0372
12	train	0.2726	0.2823	0.0097
13	test	0.2989	0.2636	-0.0353
14	train	0.2941	0.3317	0.0377
15	test	0.2804	0.3412	0.0608
16	train	0.3187	0.3265	0.0078
17	train	0.2965	0.3325	0.0360
18	train	0.3156	0.3271	0.0115
19	train	0.3194	0.3302	0.0107
20	test	0.3360	0.3790	0.0430
21	train	0.2770	0.2972	0.0202
22	train	0.3150	0.3156	0.0007
23	test	0.3058	0.3525	0.0466
24	train	0.2755	0.3197	0.0442
25	test	0.3172	0.3550	0.0378
26	train	0.3055	0.3326	0.0271
27	test	0.3192	0.2862	-0.0330
28	train	0.3107	0.3417	0.0310
29	train	0.3182	0.3461	0.0279
30	test	0.3345	0.3211	-0.0133
31	train	0.3063	0.3363	0.0300
32	train	0.3002	0.3883	0.0881
33	test	0.3559	0.3954	0.0394
34	train	0.2250	0.2307	0.0058
35	test	0.3366	0.3737	0.0371
36	train	0.2983	0.2948	-0.0035
37	train	0.2895	0.2369	-0.0526
38	train	0.5313	0.4940	-0.0374
39	train	0.7100	0.7324	0.0224
40	train	0.3005	0.3311	0.0306
41	test	0.3198	0.3232	0.0034
42	train	0.4805	0.4930	0.0125
43	train	0.3336	0.2862	-0.0473
44	train	0.3147	0.3588	0.0441
45	train	0.3299	0.3823	0.0524
46	train	0.3255	0.3801	0.0547
47	train	0.2976	0.2577	-0.0400
48	test	0.3004	0.2388	-0.0616
49	train	0.2999	0.2810	-0.0190
50	train	0.2885	0.3103	0.0218
51	train	0.2930	0.3258	0.0328
52	train	0.4398	0.5882	0.1484
53	train	0.2035	0.1294	-0.0741
54	train	0.2069	0.1567	-0.0502
55	train	0.2386	0.2607	0.0221
56	train	0.1502	0.1371	-0.0130
57	train	0.1512	0.0920	-0.0592
58	train	0.2133	0.2362	0.0229
59	train	0.1622	0.2414	0.0792
60	test	0.2223	0.2281	0.0058
61	train	0.1900	0.1651	-0.0249
62	train	0.2621	0.1791	-0.0830
63	test	0.1755	0.1067	-0.0688
64	train	0.2002	0.1995	-0.0007
65	train	0.2109	0.2086	-0.0023
66	train	0.1869	0.2204	0.0335
67	train	0.1756	0.1177	-0.0579
68	train	0.2349	0.2082	-0.0268
69	train	0.1769	0.2163	0.0394
70	test	0.2574	0.1879	-0.0695
71	train	0.1685	0.1451	-0.0233
72	test	0.2061	0.1774	-0.0287
73	train	0.2725	0.1716	-0.1009
74	test	0.1815	0.1682	-0.0132
75	train	0.1650	0.1729	0.0080
76	train	0.1649	0.1608	-0.0041
77	train	0.1814	0.1563	-0.0251
78	train	0.1627	0.1526	-0.0101
79	train	0.2117	0.1984	-0.0133
80	test	0.1857	0.2066	0.0208
81	train	0.1628	0.1757	0.0128
82	train	0.1983	0.1713	-0.0270
83	train	0.1726	0.1304	-0.0423
84	train	0.1727	0.1868	0.0141
85	test	0.1795	0.1632	-0.0163
86	train	0.1290	0.1057	-0.0233
87	train	0.2201	0.1713	-0.0488
88	test	0.1392	0.2383	0.0991
89	train	0.1274	0.1104	-0.0170
90	test	0.2132	0.2479	0.0347
91	train	0.1686	0.4632	0.2946
92	test	0.1457	0.2067	0.0609
93	train	0.2892	0.2517	-0.0374
94	train	0.2625	0.3282	0.0657
95	train	0.2455	0.2156	-0.0299
96	test	0.1655	0.1344	-0.0312
97	train	0.1873	0.1851	-0.0023
98	test	0.1574	0.1736	0.0162
99	train	0.1407	0.1525	0.0118
100	test	0.1373	0.1652	0.0279
101	test	0.1294	0.0822	-0.0472
102	train	0.1458	0.0971	-0.0488
103	test	0.1681	0.0985	-0.0696
104	test	0.1989	0.2270	0.0281
105	test	0.3934	0.4471	0.0537
106	train	0.4073	0.4449	0.0376
107	train	0.4139	0.5167	0.1028
108	train	0.3986	0.3507	-0.0479
109	test	0.4374	0.2941	-0.1434
110	test	0.3456	0.3551	0.0095
111	train	0.3465	0.3797	0.0332
112	train	0.4042	0.3903	-0.0139
113	test	0.3989	0.3861	-0.0128
114	test	0.4691	0.4094	-0.0597
115	train	0.4537	0.4227	-0.0310
116	train	0.3192	0.3065	-0.0127
117	test	0.3504	0.2941	-0.0563
118	train	0.3436	0.3765	0.0329
119	test	0.4950	0.3383	-0.1567
120	test	0.3669	0.3658	-0.0012
121	test	0.3535	0.3687	0.0152
122	train	0.3449	0.3544	0.0094
123	train	0.3504	0.3562	0.0058
124	train	0.4151	0.3991	-0.0160
125	train	0.3107	0.3150	0.0044
126	train	0.3621	0.3588	-0.0033
127	train	0.3637	0.3828	0.0191
128	train	0.3735	0.3465	-0.0270
129	train	0.3732	0.3765	0.0033
130	test	0.3563	0.3729	0.0165
131	train	0.3486	0.2974	-0.0512
132	train	0.4436	0.3657	-0.0779
133	train	0.3509	0.3506	-0.0002
134	train	0.3708	0.3286	-0.0422
135	train	0.3621	0.3510	-0.0110
136	test	0.3720	0.3999	0.0278
137	test	0.4260	0.4078	-0.0183
138	train	0.2864	0.2221	-0.0643
139	train	0.4235	0.3910	-0.0325
140	test	0.3388	0.3074	-0.0314
141	test	0.3297	0.2669	-0.0628
142	train	0.6646	0.5118	-0.1528
143	train	0.6717	0.7255	0.0539
144	train	0.3495	0.3472	-0.0024
145	test	0.3764	0.3387	-0.0377
146	train	0.4855	0.4982	0.0127
147	train	0.3679	0.3018	-0.0661
148	train	0.3640	0.3728	0.0088
149	train	0.4001	0.4032	0.0031
150	test	0.3864	0.3956	0.0092
151	train	0.3134	0.2821	-0.0313
152	train	0.2887	0.2606	-0.0281
153	test	0.3255	0.2911	-0.0345
154	train	0.3379	0.3270	-0.0109
155	train	0.3329	0.3555	0.0226
156	train	0.5546	0.6203	0.0657
157	train	0.1010	0.0840	-0.0171
158	train	0.1010	0.1043	0.0033
159	test	0.0937	0.1692	0.0754
160	train	0.0985	0.0725	-0.0260
161	train	0.1114	0.0794	-0.0320
162	train	0.0939	0.1285	0.0346
163	train	0.0940	0.1133	0.0193
164	train	0.0959	0.1039	0.0080
165	train	0.0986	0.0654	-0.0332
166	train	0.1132	0.1204	0.0072
167	train	0.1479	0.1151	-0.0328
168	train	0.0984	0.0766	-0.0219
169	train	0.1039	0.1211	0.0172
170	train	0.0989	0.1229	0.0239
171	train	0.1072	-0.0312	-0.1385
172	train	0.1024	0.0690	-0.0335
173	test	0.1055	0.0972	-0.0083
174	test	0.1075	0.1002	-0.0073
175	train	0.1075	0.0875	-0.0200
176	test	0.0909	0.0598	-0.0311
177	train	0.1087	0.0392	-0.0695
178	train	0.1020	0.0866	-0.0155
179	test	0.0984	0.0790	-0.0195
180	test	0.1021	0.0861	-0.0160
181	train	0.1020	0.0919	-0.0101
182	train	0.0878	0.0531	-0.0347
183	train	0.1302	0.0956	-0.0345
184	train	0.1106	0.1152	0.0046
185	train	0.1093	0.1124	0.0031
186	test	0.1141	0.1227	0.0085
187	test	0.1111	0.0990	-0.0121
188	train	0.1054	0.1143	0.0090
189	train	0.1095	0.1463	0.0368
190	test	0.1094	-0.0107	-0.1201
191	test	0.0964	0.0813	-0.0151
192	train	0.0757	0.0946	0.0189
193	train	0.0979	0.0613	-0.0366
194	train	0.1115	0.0570	-0.0544
195	train	0.1365	0.2682	0.1316
196	train	0.0847	0.1054	0.0207
197	train	0.0893	0.0896	0.0003
198	train	0.1302	0.1325	0.0022
199	train	0.0792	0.0766	-0.0026
200	train	0.1099	0.0832	-0.0267
201	train	0.0977	0.0676	-0.0301
202	train	0.1089	0.0431	-0.0657
203	test	0.1122	0.0692	-0.0429
204	train	0.1184	0.0688	-0.0495
205	train	0.1150	0.0455	-0.0694
206	train	0.0994	0.0650	-0.0344
207	train	0.1118	0.0719	-0.0399
208	train	0.1230	0.1088	-0.0142
209	train	0.2208	0.1854	-0.0354
210	test	0.2381	0.2146	-0.0235
211	train	0.2315	0.2448	0.0134
212	train	0.2286	0.1613	-0.0673
213	train	0.2341	0.2363	0.0021
214	train	0.1801	0.1994	0.0192
215	train	0.1928	0.1780	-0.0148
216	train	0.1889	0.2009	0.0120
217	train	0.1844	0.1802	-0.0041
218	test	0.2067	0.1925	-0.0142
219	train	0.2380	0.1880	-0.0500
220	train	0.1690	0.1759	0.0069
221	train	0.2146	0.2073	-0.0074
222	train	0.1890	0.1864	-0.0025
223	train	0.1916	0.0967	-0.0950
224	train	0.2008	0.1470	-0.0538
225	test	0.2175	0.2118	-0.0058
226	train	0.2028	0.2155	0.0127
227	train	0.2144	0.2188	0.0044
228	train	0.1886	0.2026	0.0139
229	train	0.1737	0.2010	0.0272
230	test	0.1971	0.1676	-0.0295
231	train	0.1983	0.1525	-0.0458
232	train	0.2035	0.1964	-0.0071
233	train	0.2097	0.2459	0.0362
234	train	0.1432	0.1317	-0.0115
235	train	0.2209	0.1557	-0.0652
236	test	0.2264	0.1761	-0.0502
237	train	0.1916	0.2571	0.0655
238	train	0.2342	0.2243	-0.0099
239	train	0.2099	0.2311	0.0212
240	train	0.2092	0.2161	0.0069
241	train	0.2664	0.2020	-0.0644
242	train	0.1546	0.1406	-0.0140
243	test	0.2207	0.1926	-0.0281
244	train	0.2033	0.1965	-0.0068
245	train	0.1954	0.1552	-0.0402
246	test	0.2114	0.1322	-0.0791
247	train	0.2069	0.3245	0.1176
248	train	0.1504	0.2038	0.0534
249	train	0.1889	0.2266	0.0377
250	test	0.2411	0.2057	-0.0354
251	train	0.2229	0.1704	-0.0525
252	train	0.1974	0.2040	0.0067
253	train	0.1694	0.1765	0.0071
254	train	0.2055	0.1826	-0.0229
255	train	0.1891	0.1571	-0.0320
256	train	0.2144	0.1633	-0.0512
257	train	0.1921	0.1781	-0.0140
258	train	0.2205	0.2028	-0.0176
259	train	0.2171	0.2145	-0.0026
260	train	0.2580	0.2689	0.0109
261	train	0.2951	0.3042	0.0091
262	train	0.2995	0.3622	0.0627
263	train	0.2845	0.3745	0.0900
264	test	0.2789	0.3047	0.0258
265	train	0.2789	0.3047	0.0258
266	train	0.2962	0.2783	-0.0179
267	train	0.2533	0.2942	0.0409
268	train	0.2709	0.3006	0.0297
269	train	0.2664	0.2563	-0.0101
270	test	0.2891	0.3133	0.0242
271	train	0.3276	0.3014	-0.0262
272	test	0.2395	0.2325	-0.0070
273	train	0.2622	0.2477	-0.0145
274	test	0.2614	0.2551	-0.0064
275	test	0.1983	0.1469	-0.0514
276	train	0.2751	0.2368	-0.0383
277	train	0.2782	0.2794	0.0012
278	train	0.2772	0.2728	-0.0043
279	test	0.2775	0.2700	-0.0074
280	train	0.2574	0.2657	0.0083
281	train	0.2347	0.2108	-0.0239
282	train	0.2745	0.2742	-0.0003
283	train	0.2675	0.2772	0.0097
284	train	0.2656	0.2753	0.0097
285	train	0.2842	0.2801	-0.0041
286	train	0.2180	0.2128	-0.0051
287	train	0.2764	0.2961	0.0197
288	train	0.2761	0.3352	0.0591
289	train	0.2721	0.3176	0.0455
290	train	0.2885	0.2603	-0.0282
291	train	0.2804	0.3196	0.0392
292	train	0.2728	0.3049	0.0322
293	train	0.2843	0.2449	-0.0394
294	test	0.2025	0.2173	0.0147
295	train	0.2955	0.2739	-0.0216
296	train	0.2163	0.1886	-0.0277
297	train	0.2555	0.2610	0.0055
298	train	0.2904	0.2693	-0.0211
299	train	0.3197	0.5264	0.2068
300	train	0.2105	0.2918	0.0813
301	train	0.2221	0.2340	0.0118
302	train	0.2975	0.3343	0.0368
303	test	0.2260	0.1850	-0.0411
304	train	0.2837	0.3173	0.0336
305	train	0.2470	0.2500	0.0031
306	train	0.2519	0.2285	-0.0234
307	train	0.2621	0.2212	-0.0409
308	test	0.2660	0.2434	-0.0227
309	train	0.2623	0.2601	-0.0021
310	test	0.2650	0.2751	0.0101
311	train	0.2650	0.2782	0.0133
312	test	0.6130	0.4336	-0.1794
313	train	0.2629	0.1747	-0.0882
314	test	0.2740	0.2189	-0.0551
315	train	0.2445	0.2723	0.0278
316	train	0.2596	0.2382	-0.0214
317	train	0.2740	0.2197	-0.0543
318	train	0.2310	0.2187	-0.0123
319	train	0.2129	0.2078	-0.0051
320	train	0.2421	0.2352	-0.0069
321	train	0.2319	0.2384	0.0065
322	test	0.2673	0.2998	0.0325
323	train	0.3201	0.4221	0.1019
324	train	0.2051	0.1772	-0.0279
325	train	0.2324	0.1986	-0.0338
326	train	0.2226	0.2063	-0.0163
327	train	0.2019	0.2736	0.0717
328	train	0.2390	0.2114	-0.0276
329	train	0.2427	0.2133	-0.0294
330	train	0.2439	0.2525	0.0086
331	train	0.2453	0.2632	0.0179
332	train	0.2346	0.2212	-0.0134
333	train	0.2141	0.1954	-0.0187
334	train	0.2343	0.2178	-0.0165
335	test	0.2336	0.2103	-0.0233
336	train	0.2309	0.2059	-0.0250
337	train	0.2464	0.2523	0.0059
338	train	0.1899	0.2083	0.0183
339	train	0.2601	0.2108	-0.0493
340	test	0.2621	0.2344	-0.0277
341	train	0.2549	0.2538	-0.0011
342	train	0.2613	0.2699	0.0086
343	train	0.2339	0.2847	0.0508
344	test	0.2681	0.2857	0.0176
345	train	0.3328	0.3537	0.0209
346	train	0.1873	0.2500	0.0627
347	test	0.2547	0.2691	0.0144
348	train	0.2106	0.2188	0.0082
349	train	0.2398	0.1786	-0.0612
350	train	0.3195	0.3948	0.0753
351	test	0.5564	0.6946	0.1382
352	train	0.2003	0.2080	0.0076
353	train	0.2157	0.2248	0.0091
354	train	0.2763	0.4376	0.1613
355	train	0.2167	0.2345	0.0179
356	test	0.2443	0.2720	0.0277
357	test	0.2124	0.2204	0.0079
358	test	0.2191	0.2256	0.0065
359	train	0.2441	0.1891	-0.0549
360	train	0.2494	0.1931	-0.0563
361	train	0.2487	0.2310	-0.0177
362	train	0.2480	0.2461	-0.0019
363	train	0.2452	0.2533	0.0081
364	train	0.3483	0.5314	0.1831
365	train	0.3470	0.4164	0.0694
366	train	0.3470	0.4568	0.1097
367	train	0.3052	0.5186	0.2134
368	train	0.3393	0.4178	0.0785
369	train	0.3759	0.3671	-0.0088
370	test	0.2886	0.3919	0.1033
371	test	0.2552	0.4285	0.1734
372	train	0.3489	0.4427	0.0939
373	train	0.3237	0.4603	0.1365
374	train	0.4051	0.4227	0.0176
375	train	0.4389	0.4987	0.0597
376	test	0.2514	0.3513	0.0999
377	train	0.3018	0.3128	0.0110
378	train	0.2810	0.3904	0.1094
379	test	0.4994	0.2751	-0.2243
380	train	0.2863	0.3718	0.0855
381	test	0.2834	0.3438	0.0605
382	test	0.2925	0.3762	0.0837
383	train	0.2976	0.3418	0.0443
384	train	0.3558	0.4214	0.0656
385	train	0.2710	0.3093	0.0383
386	train	0.2955	0.3694	0.0739
387	train	0.2907	0.4037	0.1130
388	train	0.2670	0.3623	0.0953
389	train	0.2972	0.3841	0.0870
390	train	0.2911	0.3964	0.1053
391	train	0.2958	0.3688	0.0730
392	test	0.4423	0.4287	-0.0135
393	train	0.3196	0.4066	0.0870
394	train	0.3258	0.3651	0.0393
395	test	0.2859	0.4027	0.1168
396	train	0.3245	0.4376	0.1131
397	train	0.4238	0.4353	0.0115
398	train	0.2244	0.2347	0.0104
399	train	0.3352	0.4048	0.0696
400	train	0.3688	0.3270	-0.0419
401	test	0.2967	0.2758	-0.0209
402	train	0.7028	0.4990	-0.2038
403	train	0.8204	0.7282	-0.0922
404	train	0.3533	0.3842	0.0309
405	train	0.3711	0.3289	-0.0421
406	train	0.5500	0.5070	-0.0430
407	train	0.4129	0.3199	-0.0930
408	train	0.3046	0.4512	0.1466
409	train	0.3216	0.4331	0.1115
410	train	0.3183	0.4030	0.0847
411	train	0.2851	0.3167	0.0316
412	train	0.2853	0.3153	0.0300
413	train	0.2819	0.3405	0.0585
414	train	0.3033	0.3713	0.0680
415	train	0.2588	0.3918	0.1330
416	train	0.4458	0.7131	0.2673
417	train	0.2777	0.2340	-0.0437
418	train	0.2836	0.2815	-0.0021
419	train	0.2630	0.3326	0.0696
420	train	0.2712	0.2978	0.0266
421	train	0.2853	0.3073	0.0220
422	train	0.2351	0.2833	0.0482
423	test	0.2251	0.2750	0.0498
424	train	0.2411	0.3025	0.0614
425	test	0.2410	0.2924	0.0514
426	train	0.2722	0.3192	0.0470
427	train	0.3226	0.4209	0.0983
428	train	0.2055	0.2163	0.0109
429	train	0.2416	0.2638	0.0222
430	test	0.2352	0.2657	0.0305
431	test	0.2078	0.2428	0.0350
432	train	0.2566	0.2615	0.0049
433	train	0.2573	0.2533	-0.0040
434	train	0.2607	0.3076	0.0468
435	train	0.2532	0.2955	0.0422
436	train	0.2426	0.2551	0.0125
437	test	0.2285	0.2202	-0.0083
438	train	0.2463	0.2541	0.0079
439	train	0.2479	0.2487	0.0008
440	train	0.2452	0.2493	0.0041
441	test	0.2615	0.3055	0.0440
442	train	0.1855	0.2211	0.0357
443	train	0.2720	0.2781	0.0061
444	train	0.2704	0.2854	0.0150
445	train	0.2555	0.3055	0.0500
446	test	0.2736	0.2968	0.0232
447	train	0.2651	0.3188	0.0537
448	train	0.2635	0.3136	0.0501
449	train	0.3512	0.3260	-0.0252
450	train	0.2126	0.2593	0.0467
451	train	0.2542	0.2816	0.0274
452	train	0.2144	0.2817	0.0673
453	train	0.2510	0.2271	-0.0239
454	train	0.2546	0.3556	0.1010
455	train	0.4354	0.6134	0.1780
456	train	0.2094	0.2427	0.0333
457	test	0.2199	0.2613	0.0414
458	train	0.2839	0.4061	0.1222
459	train	0.2281	0.2841	0.0561
460	train	0.2602	0.3131	0.0529
461	train	0.2089	0.2232	0.0144
462	train	0.2366	0.2249	-0.0117
463	test	0.2522	0.2307	-0.0215
464	train	0.2591	0.2387	-0.0204
465	train	0.2659	0.2718	0.0059
466	train	0.2499	0.2923	0.0424
467	train	0.2364	0.3026	0.0662
468	train	0.3819	0.5184	0.1365
469	train	0.1989	0.1998	0.0009
470	train	0.2073	0.2416	0.0343
471	train	0.1927	0.2495	0.0568
472	train	0.2063	0.2237	0.0173
473	train	0.2050	0.2242	0.0192
474	train	0.1933	0.2271	0.0338
475	train	0.1779	0.1913	0.0134
476	train	0.1987	0.1782	-0.0204
477	train	0.1857	0.1397	-0.0460
478	train	0.2278	0.2289	0.0011
479	train	0.2469	0.2372	-0.0097
480	train	0.1694	0.1932	0.0238
481	train	0.1984	0.2307	0.0323
482	train	0.1749	0.2079	0.0330
483	train	0.1576	0.1187	-0.0389
484	train	0.1745	0.1731	-0.0014
485	train	0.2026	0.2001	-0.0026
486	train	0.1993	0.2058	0.0065
487	train	0.2061	0.2223	0.0162
488	train	0.1956	0.1301	-0.0655
489	train	0.1841	0.1349	-0.0492
490	train	0.1963	0.1917	-0.0046
491	train	0.1968	0.1645	-0.0323
492	train	0.1834	0.2082	0.0248
493	test	0.1900	0.1936	0.0036
494	train	0.1660	0.1340	-0.0320
495	train	0.2096	0.2201	0.0105
496	train	0.2220	0.2141	-0.0079
497	train	0.1963	0.2343	0.0379
498	train	0.2173	0.2581	0.0409
499	train	0.2260	0.2496	0.0236
500	train	0.2162	0.2474	0.0312
501	train	0.2883	0.2709	-0.0174
502	train	0.1625	0.1276	-0.0349
503	train	0.1788	0.2164	0.0376
504	test	0.1859	0.1500	-0.0360
505	train	0.1935	0.2113	0.0178
506	train	0.2542	0.1719	-0.0824
507	train	0.4862	0.4161	-0.0701
508	train	0.1620	0.1836	0.0216
509	test	0.1883	0.1466	-0.0418
510	train	0.2302	0.2512	0.0210
511	train	0.2058	0.1463	-0.0595
512	train	0.2025	0.2146	0.0121
513	train	0.1638	0.1804	0.0166
514	train	0.1690	0.1493	-0.0196
515	train	0.1856	0.2137	0.0281
516	test	0.2082	0.2240	0.0158
517	train	0.1983	0.1966	-0.0017
518	train	0.1921	0.2072	0.0151
519	train	0.2000	0.2061	0.0061
520	train	0.2503	0.3183	0.0679
521	train	0.1776	0.1539	-0.0238
522	train	0.1883	0.1774	-0.0109
523	train	0.1706	0.2396	0.0691
524	train	0.2057	0.1355	-0.0702
525	train	0.1985	0.1785	-0.0201
526	train	0.1980	0.2161	0.0181
527	train	0.2074	0.1796	-0.0278
528	test	0.1669	0.1682	0.0012
529	train	0.1662	0.1317	-0.0345
530	test	0.2227	0.2124	-0.0103
531	train	0.1840	0.2303	0.0462
532	train	0.1996	0.1585	-0.0411
533	train	0.2136	0.2107	-0.0029
534	train	0.1790	0.2109	0.0319
535	train	0.1478	0.2311	0.0833
536	train	0.2179	0.1895	-0.0285
537	train	0.1580	0.2264	0.0684
538	train	0.1882	0.2335	0.0453
539	train	0.1914	0.2307	0.0393
540	train	0.1790	0.1655	-0.0135
541	train	0.2113	0.1708	-0.0405
542	train	0.1439	0.1935	0.0496
543	train	0.1815	0.1614	-0.0201
544	train	0.2129	0.1908	-0.0221
545	train	0.1598	0.1994	0.0396
546	train	0.1609	0.1382	-0.0227
547	train	0.1814	0.1666	-0.0148
548	train	0.2275	0.1761	-0.0514
549	train	0.2092	0.1727	-0.0366
550	train	0.2125	0.2005	-0.0120
551	train	0.1491	0.1532	0.0041
552	test	0.1919	0.1849	-0.0070
553	train	0.1722	0.2513	0.0791
554	test	0.0703	0.1202	0.0500
555	test	0.1927	0.1845	-0.0083
556	train	0.1599	0.2281	0.0682
557	train	0.1977	0.1334	-0.0643
558	train	0.2491	0.2617	0.0127
559	train	0.1691	0.5047	0.3356
560	train	0.2115	0.1859	-0.0256
561	train	0.2276	0.2569	0.0293
562	test	0.2710	0.3358	0.0648
563	train	0.1994	0.2028	0.0034
564	train	0.1680	0.1118	-0.0562
565	train	0.1309	0.1260	-0.0049
566	test	0.1503	0.1284	-0.0220
567	train	0.1780	0.1401	-0.0379
568	test	0.1767	0.1422	-0.0345
569	train	0.1860	0.1112	-0.0748
570	train	0.1959	0.1192	-0.0766
571	train	0.1634	0.1148	-0.0487
572	train	0.1485	0.1622	0.0137
573	train	0.2880	0.2417	-0.0463
574	test	0.2920	0.2986	0.0066
575	train	0.2657	0.3287	0.0630
576	train	0.2801	0.3031	0.0230
577	train	0.2719	0.2591	-0.0128
578	train	0.2538	0.2536	-0.0002
579	train	0.2335	0.2408	0.0072
580	test	0.2581	0.2524	-0.0057
581	train	0.2556	0.2450	-0.0105
582	train	0.2919	0.3168	0.0249
583	train	0.3560	0.4149	0.0589
584	train	0.2336	0.2111	-0.0226
585	test	0.2545	0.2394	-0.0151
586	train	0.2462	0.2292	-0.0170
587	train	0.1961	0.2527	0.0565
588	train	0.2629	0.2308	-0.0321
589	train	0.2651	0.2237	-0.0414
590	test	0.2654	0.2461	-0.0193
591	train	0.2653	0.2783	0.0130
592	test	0.2552	0.2039	-0.0512
593	train	0.2393	0.1939	-0.0454
594	train	0.2607	0.2425	-0.0181
595	train	0.2626	0.2326	-0.0301
596	train	0.2439	0.2095	-0.0344
597	train	0.2666	0.2509	-0.0157
598	test	0.2172	0.2149	-0.0023
599	test	0.2594	0.2644	0.0051
600	train	0.2785	0.2733	-0.0052
601	train	0.2790	0.2644	-0.0147
602	train	0.3152	0.2861	-0.0291
603	test	0.2896	0.3096	0.0200
604	test	0.2939	0.2940	0.0001
605	train	0.3909	0.3147	-0.0762
606	train	0.2271	0.2874	0.0603
607	train	0.2743	0.2673	-0.0071
608	train	0.2250	0.2141	-0.0110
609	train	0.2640	0.2397	-0.0243
610	test	0.2633	0.3711	0.1078
611	test	0.7405	0.6735	-0.0671
612	test	0.2142	0.2125	-0.0017
613	train	0.2152	0.2068	-0.0085
614	train	0.5799	0.4320	-0.1479
615	train	0.2343	0.2363	0.0020
616	train	0.3073	0.3022	-0.0051
617	test	0.2372	0.2289	-0.0083
618	test	0.2540	0.2142	-0.0398
619	train	0.2620	0.2345	-0.0276
620	train	0.2636	0.2473	-0.0164
621	train	0.2732	0.2715	-0.0018
622	train	0.2734	0.2830	0.0095
623	train	0.2615	0.2866	0.0251
624	train	0.7797	0.5508	-0.2289
625	train	0.2887	0.2229	-0.0658
626	train	0.2978	0.2932	-0.0046
627	train	0.2721	0.2905	0.0184
628	train	0.2845	0.3105	0.0260
629	train	0.2804	0.2635	-0.0169
630	train	0.2553	0.2861	0.0308
631	train	0.2395	0.2580	0.0185
632	train	0.2663	0.2723	0.0060
633	train	0.2612	0.2514	-0.0098
634	train	0.2931	0.3130	0.0199
635	train	0.3782	0.3917	0.0135
636	train	0.2345	0.2588	0.0243
637	test	0.2556	0.2483	-0.0073
638	train	0.2523	0.2463	-0.0060
639	train	0.2109	0.2699	0.0590
640	test	0.2603	0.2508	-0.0095
641	train	0.2643	0.2431	-0.0212
642	train	0.2666	0.2706	0.0040
643	train	0.2670	0.2940	0.0271
644	test	0.2671	0.1975	-0.0696
645	train	0.2429	0.2203	-0.0226
646	train	0.2571	0.2453	-0.0118
647	train	0.2587	0.2206	-0.0380
648	train	0.2540	0.2180	-0.0360
649	train	0.2709	0.2393	-0.0317
650	test	0.2253	0.2012	-0.0241
651	train	0.2593	0.3039	0.0446
652	train	0.2878	0.2754	-0.0124
653	train	0.2917	0.2612	-0.0305
654	train	0.3144	0.2743	-0.0401
655	train	0.2926	0.3068	0.0142
656	train	0.2936	0.2852	-0.0083
657	test	0.3632	0.3132	-0.0500
658	train	0.2442	0.3124	0.0682
659	test	0.2827	0.2708	-0.0120
660	test	0.2320	0.2538	0.0218
661	train	0.2665	0.2689	0.0024
662	train	0.3346	0.3535	0.0189
663	train	0.7229	0.6587	-0.0642
664	train	0.2253	0.2353	0.0100
665	test	0.2277	0.2327	0.0051
666	train	0.5735	0.4118	-0.1617
667	train	0.2352	0.2402	0.0050
668	train	0.2968	0.2961	-0.0007
669	test	0.2486	0.2289	-0.0198
670	train	0.2638	0.2058	-0.0579
671	train	0.2593	0.2593	0.0000
672	train	0.2622	0.2812	0.0190
673	train	0.2786	0.2706	-0.0080
674	train	0.2802	0.2709	-0.0093
675	train	0.2760	0.2744	-0.0016
676	test	0.4106	0.4875	0.0769
677	test	1.2832	0.9661	-0.3171
678	train	0.3526	0.4827	0.1301
679	train	0.3552	0.4689	0.1137
680	train	0.3649	0.4383	0.0734
681	train	0.2964	0.2942	-0.0021
682	train	0.2765	0.2614	-0.0152
683	train	0.3813	0.3805	-0.0007
684	train	0.3773	0.4473	0.0700
685	train	0.4693	0.4193	-0.0499
686	train	0.4306	0.4350	0.0044
687	train	0.5260	0.4916	-0.0344
688	test	0.4274	0.5222	0.0949
689	train	0.3402	0.3497	0.0095
690	test	0.3900	0.2999	-0.0901
691	train	0.3766	0.3852	0.0086
692	train	0.4283	0.3676	-0.0607
693	train	0.3789	0.3954	0.0165
694	test	0.3709	0.3935	0.0227
695	train	0.3741	0.3315	-0.0427
696	train	0.3647	0.3100	-0.0547
697	train	0.5162	0.4391	-0.0771
698	train	0.2970	0.3457	0.0488
699	test	0.4146	0.3368	-0.0777
700	train	0.3954	0.4411	0.0457
701	train	0.3809	0.3062	-0.0747
702	test	0.3981	0.3247	-0.0735
703	train	0.4268	0.4319	0.0051
704	train	0.2410	0.3808	0.1399
705	train	0.4213	0.4053	-0.0160
706	train	0.3070	0.4093	0.1024
707	train	0.3220	0.3945	0.0726
708	train	0.3656	0.3742	0.0086
709	train	0.3036	0.4975	0.1939
710	train	0.3413	0.4555	0.1142
711	train	0.2170	0.2704	0.0534
712	train	0.4285	0.4317	0.0032
713	train	0.5165	0.4797	-0.0368
714	train	0.2681	0.2002	-0.0679
715	train	0.7158	0.7367	0.0209
716	test	0.5000	0.3675	-0.1325
717	test	0.5414	0.5142	-0.0273
718	train	0.5940	0.7212	0.1272
719	test	0.5093	0.4824	-0.0268
720	train	0.3737	0.4545	0.0808
721	train	0.4615	0.5011	0.0396
722	train	0.4627	0.4867	0.0240
723	train	0.2409	0.3092	0.0683
724	train	0.2361	0.2925	0.0564
725	train	0.2474	0.2956	0.0482
726	train	0.2776	0.3379	0.0603
727	train	0.2849	0.3559	0.0709
728	train	0.5029	0.6616	0.1587
729	train	0.2547	0.5132	0.2585
730	train	0.2768	0.3158	0.0390
731	test	0.2784	0.3212	0.0428
732	train	0.2829	0.3940	0.1112
733	test	0.2338	0.2356	0.0018
734	train	0.2191	0.2123	-0.0068
735	test	0.2598	0.2708	0.0111
736	train	0.2494	0.2808	0.0314
737	train	0.2434	0.2650	0.0216
738	test	0.2491	0.2510	0.0019
739	test	0.1835	0.2650	0.0815
740	train	0.2444	0.2838	0.0394
741	train	0.2118	0.2147	0.0029
742	train	0.2595	0.2389	-0.0205
743	train	0.2381	0.2835	0.0453
744	test	0.1569	0.1493	-0.0076
745	train	0.2595	0.2405	-0.0190
746	train	0.2491	0.2378	-0.0113
747	train	0.2496	0.2364	-0.0132
748	train	0.2507	0.2131	-0.0376
749	train	0.2152	0.2384	0.0231
750	train	0.1893	0.1662	-0.0231
751	train	0.2446	0.2354	-0.0092
752	train	0.2436	0.2528	0.0092
753	train	0.2288	0.2247	-0.0041
754	train	0.2286	0.2627	0.0342
755	train	0.1912	0.2243	0.0331
756	train	0.2023	0.2251	0.0227
757	train	0.1715	0.2651	0.0936
758	train	0.2935	0.2671	-0.0264
759	train	0.3910	0.2877	-0.1033
760	train	0.2494	0.2641	0.0147
761	train	0.3564	0.3164	-0.0400
762	train	0.1823	0.2992	0.1169
763	train	0.1259	0.1184	-0.0075
764	train	0.2721	0.2852	0.0130
765	train	0.1947	0.2241	0.0294
766	train	0.2222	0.1692	-0.0531
767	train	0.2350	0.2993	0.0643
768	train	0.1558	0.2280	0.0722
769	train	0.1627	0.2162	0.0536
770	train	0.2738	0.3355	0.0617
771	train	0.1884	0.2142	0.0258
772	train	0.2447	0.2756	0.0310
773	train	0.2902	0.2742	-0.0160
774	test	0.2219	0.2452	0.0234
775	train	0.1669	0.1908	0.0238
776	test	0.1691	0.1705	0.0013
777	test	0.2095	0.1845	-0.0250
778	train	0.2193	0.2169	-0.0024
779	train	0.2357	0.2430	0.0073
780	test	0.2760	0.3699	0.0939
781	train	0.3037	0.2714	-0.0324
782	train	0.3088	0.3501	0.0412
783	test	0.2877	0.3360	0.0484
784	train	0.2929	0.3165	0.0236
785	train	0.2980	0.3163	0.0183
786	train	0.2745	0.3142	0.0396
787	train	0.2558	0.3060	0.0502
788	train	0.2757	0.3281	0.0524
789	train	0.2707	0.2924	0.0217
790	train	0.3005	0.3091	0.0086
791	train	0.3538	0.3334	-0.0204
792	train	0.2497	0.2896	0.0399
793	train	0.2732	0.2417	-0.0315
794	train	0.2643	0.2679	0.0036
795	train	0.3586	0.2254	-0.1332
796	train	0.2777	0.2597	-0.0180
797	train	0.2801	0.2748	-0.0053
798	test	0.2829	0.2998	0.0169
799	train	0.2821	0.2964	0.0143
800	train	0.2829	0.2791	-0.0039
801	test	0.2536	0.2577	0.0040
802	train	0.2877	0.2567	-0.0310
803	test	0.2822	0.2469	-0.0353
804	test	0.2751	0.2605	-0.0147
805	train	0.2935	0.2594	-0.0341
806	train	0.2328	0.2131	-0.0197
807	test	0.2721	0.3392	0.0672
808	train	0.2817	0.3260	0.0443
809	train	0.2946	0.3317	0.0371
810	train	0.2997	0.2828	-0.0169
811	train	0.3157	0.3485	0.0328
812	train	0.3043	0.3255	0.0212
813	test	0.3331	0.3328	-0.0004
814	test	0.2388	0.2993	0.0606
815	train	0.3014	0.2956	-0.0058
816	train	0.2239	0.2567	0.0328
817	train	0.2779	0.2890	0.0111
818	train	0.2813	0.3391	0.0578
819	train	0.3079	0.6056	0.2977
820	train	0.2229	0.2851	0.0622
821	test	0.2319	0.2723	0.0404
822	train	0.3081	0.3859	0.0778
823	train	0.2289	0.2228	-0.0062
824	train	0.3039	0.3405	0.0366
825	train	0.2698	0.2701	0.0003
826	train	0.2934	0.2540	-0.0394
827	train	0.2629	0.3047	0.0418
828	train	0.2650	0.3380	0.0730
829	train	0.2795	0.2949	0.0154
830	train	0.2847	0.2988	0.0141
831	test	0.2780	0.2922	0.0142
832	train	0.4111	0.5070	0.0959
833	train	0.2130	0.2466	0.0336
834	train	0.1502	0.2059	0.0557
835	train	0.1528	0.2200	0.0672
836	test	0.1620	0.2851	0.1231
837	train	0.1320	0.1729	0.0409
838	train	0.1326	0.1810	0.0484
839	train	0.2948	0.2440	-0.0507
840	test	0.1945	0.2322	0.0376
841	train	0.2242	0.2274	0.0033
842	train	0.2165	0.2077	-0.0088
843	train	0.3301	0.2189	-0.1112
844	train	0.2112	0.2025	-0.0087
845	train	0.1821	0.2342	0.0521
846	train	0.2869	0.3015	0.0147
847	train	0.2275	0.2357	0.0081
848	train	0.2274	0.1279	-0.0995
849	test	0.2101	0.1913	-0.0188
850	test	0.2042	0.2650	0.0608
851	train	0.3052	0.2566	-0.0487
852	train	0.1808	0.2564	0.0756
853	test	0.1513	0.2444	0.0931
854	train	0.3209	0.3022	-0.0187
855	train	0.2399	0.2088	-0.0311
856	train	0.1766	0.1735	-0.0031
857	train	0.1827	0.2567	0.0740
858	train	0.2281	0.2531	0.0250
859	train	0.2055	0.1938	-0.0117
860	train	0.1346	0.1438	0.0092
861	test	0.1959	0.1797	-0.0161
862	train	0.1834	0.2219	0.0384
863	train	0.2021	0.1945	-0.0076
864	test	0.2059	0.1563	-0.0495
865	train	0.1376	0.1389	0.0012
866	test	0.1779	0.1356	-0.0424
867	train	0.1073	0.1517	0.0444
868	train	0.1575	0.1535	-0.0041
869	train	0.2761	0.2813	0.0052
870	train	0.1193	0.1830	0.0637
871	test	0.2016	0.1271	-0.0745
872	test	0.1239	0.2894	0.1656
873	test	0.3209	0.3174	-0.0036
874	train	0.2967	0.2318	-0.0649
875	test	0.2218	0.2751	0.0533
876	train	0.1953	0.1272	-0.0682
877	train	0.1711	0.1805	0.0094
878	train	0.2210	0.2001	-0.0209
879	train	0.1142	0.1428	0.0287
880	train	0.1167	0.1437	0.0270
881	train	0.1847	0.1343	-0.0504
882	train	0.1218	0.1623	0.0405
883	train	0.1251	0.2011	0.0760
884	test	0.1637	0.1030	-0.0607
885	test	0.4214	0.4317	0.0103
886	train	0.4010	0.4978	0.0968
887	train	0.3099	0.4684	0.1586
888	train	0.4092	0.4141	0.0049
889	train	0.4671	0.3939	-0.0731
890	train	0.4779	0.4042	-0.0737
891	train	0.2857	0.4150	0.1293
892	train	0.5134	0.4466	-0.0668
893	train	0.4859	0.4457	-0.0402
894	train	0.5331	0.4559	-0.0773
895	test	0.5508	0.4791	-0.0716
896	train	0.4253	0.3456	-0.0798
897	train	0.4996	0.3645	-0.1351
898	test	0.4427	0.3682	-0.0745
899	train	0.3000	0.3283	0.0283
900	train	0.4786	0.3656	-0.1130
901	train	0.4815	0.3923	-0.0892
902	test	0.4774	0.3637	-0.1137
903	train	0.4933	0.3871	-0.1061
904	train	0.4874	0.4312	-0.0562
905	train	0.4205	0.3490	-0.0714
906	test	0.5166	0.3552	-0.1614
907	train	0.5008	0.3818	-0.1190
908	train	0.3005	0.3434	0.0429
909	train	0.5131	0.3651	-0.1480
910	train	0.4408	0.3299	-0.1108
911	train	0.5593	0.4173	-0.1420
912	train	0.5002	0.4177	-0.0825
913	train	0.4880	0.4684	-0.0196
914	train	0.5072	0.4181	-0.0891
915	train	0.5487	0.4184	-0.1303
916	train	0.4631	0.4673	0.0042
917	train	0.4276	0.4191	-0.0085
918	test	0.3497	0.3355	-0.0143
919	test	0.5082	0.4309	-0.0773
920	train	0.3873	0.3507	-0.0367
921	train	0.3344	0.3187	-0.0157
922	train	0.6041	0.5020	-0.1021
923	train	1.0135	0.7597	-0.2539
924	train	0.3965	0.3711	-0.0254
925	train	0.4343	0.3774	-0.0569
926	train	0.5950	0.5460	-0.0490
927	train	0.4312	0.3636	-0.0676
928	train	0.5822	0.4279	-0.1543
929	train	0.4520	0.4301	-0.0219
930	train	0.4555	0.4077	-0.0478
931	train	0.4545	0.2898	-0.1647
932	train	0.4461	0.3080	-0.1382
933	train	0.4295	0.3869	-0.0426
934	train	0.3952	0.4051	0.0099
935	train	0.3130	0.4186	0.1056
936	train	0.7047	0.5982	-0.1065
937	train	0.3278	0.3548	0.0270
938	train	0.3396	0.3653	0.0256
939	train	0.3771	0.4141	0.0370
940	train	0.2967	0.3611	0.0643
941	train	0.2739	0.3557	0.0818
942	test	0.2972	0.3642	0.0670
943	train	0.3177	0.3613	0.0436
944	train	0.3094	0.3626	0.0532
945	train	0.3052	0.3422	0.0370
946	train	0.2704	0.2857	0.0153
947	test	0.3307	0.2723	-0.0584
948	test	0.2687	0.3221	0.0534
949	train	0.3174	0.3884	0.0709
950	train	0.3183	0.3495	0.0312
951	train	0.1839	0.1902	0.0064
952	test	0.2986	0.3126	0.0140
953	train	0.2920	0.3068	0.0149
954	test	0.2724	0.3339	0.0615
955	train	0.3057	0.3457	0.0400
956	train	0.2896	0.3090	0.0194
957	train	0.2701	0.2792	0.0091
958	train	0.2901	0.2733	-0.0168
959	train	0.3096	0.2493	-0.0603
960	train	0.2926	0.3362	0.0436
961	test	0.2808	0.3636	0.0829
962	train	0.2311	0.2224	-0.0087
963	train	0.2469	0.2905	0.0437
964	train	0.3028	0.3015	-0.0013
965	train	0.3437	0.3696	0.0259
966	train	0.3226	0.4057	0.0831
967	test	0.2714	0.3631	0.0916
968	train	0.3163	0.3836	0.0673
969	train	0.2501	0.3173	0.0672
970	train	0.1967	0.2261	0.0294
971	train	0.2988	0.3575	0.0586
972	train	0.2410	0.2496	0.0086
973	test	0.2846	0.3538	0.0692
974	train	0.2811	0.2658	-0.0153
975	train	0.2950	0.4879	0.1929
976	test	0.2528	0.3485	0.0957
977	train	0.2203	0.2184	-0.0019
978	train	0.3169	0.3712	0.0542
979	train	0.2406	0.2660	0.0254
980	train	0.2985	0.3303	0.0317
981	train	0.3095	0.3628	0.0533
982	train	0.2696	0.3252	0.0556
983	train	0.2554	0.2818	0.0264
984	train	0.2541	0.2835	0.0294
985	test	0.2505	0.3099	0.0594
986	train	0.2843	0.3419	0.0576
987	train	0.2931	0.3848	0.0917
988	train	0.3986	0.4175	0.0189
989	train	0.2408	0.3149	0.0741
990	train	0.2487	0.3335	0.0848
991	train	0.2267	0.3961	0.1695
992	train	0.2338	0.2572	0.0234
993	test	0.2344	0.3115	0.0770
994	train	0.4046	0.3410	-0.0636
995	train	0.2583	0.3348	0.0765
996	train	0.3857	0.3511	-0.0346
997	test	0.3473	0.3123	-0.0350
998	train	0.5055	0.3489	-0.1567
999	train	0.2678	0.3259	0.0581
1000	test	0.4016	0.2897	-0.1119
1001	train	0.4217	0.3408	-0.0809
1002	train	0.2423	0.3340	0.0917
1003	train	0.3226	0.2807	-0.0419
1004	train	0.4396	0.3123	-0.1272
1005	train	0.4819	0.3589	-0.1230
1006	train	0.4788	0.3497	-0.1291
1007	train	0.2559	0.3438	0.0879
1008	train	0.3960	0.3429	-0.0531
1009	train	0.5736	0.3136	-0.2600
1010	train	0.3579	0.3103	-0.0476
1011	train	0.2685	0.3041	0.0357
1012	train	0.2421	0.3008	0.0587
1013	train	0.3282	0.3395	0.0113
1014	train	0.3022	0.2766	-0.0256
1015	train	0.2219	0.2714	0.0495
1016	train	0.2878	0.3168	0.0290
1017	train	0.2378	0.3255	0.0877
1018	train	0.2689	0.3265	0.0576
1019	train	0.2527	0.2969	0.0443
1020	train	0.2336	0.3138	0.0802
1021	train	0.2765	0.3152	0.0387
1022	train	0.1905	0.2314	0.0409
1023	train	0.2936	0.3021	0.0085
1024	train	0.4520	0.4043	-0.0476
1025	train	0.2020	0.2248	0.0228
1026	train	0.2973	0.3771	0.0798
1027	train	0.4550	0.5595	0.1046
1028	train	0.3976	0.3053	-0.0923
1029	train	0.5384	0.4296	-0.1088
1030	test	0.3988	0.4533	0.0545
1031	train	0.5015	0.3739	-0.1275
1032	train	0.2491	0.2849	0.0358
1033	train	0.2456	0.2684	0.0228
1034	train	0.2830	0.2746	-0.0085
1035	train	0.2014	0.2411	0.0397
1036	train	0.2054	0.2440	0.0386
1037	train	0.2082	0.2447	0.0366
1038	train	0.2122	0.2708	0.0586
1039	test	0.2215	0.2847	0.0632
1040	train	0.3503	0.3611	0.0108
1041	train	0.5908	0.4986	-0.0921
1042	train	0.1914	0.1862	-0.0051
1043	train	0.2048	0.2132	0.0084
1044	test	0.1558	0.2631	0.1074
1045	test	0.2056	0.1866	-0.0190
1046	train	0.2009	0.2162	0.0153
1047	test	0.1889	0.2266	0.0376
1048	train	0.1564	0.2161	0.0597
1049	test	0.1906	0.2212	0.0306
1050	test	0.1893	0.1956	0.0063
1051	train	0.2146	0.2378	0.0233
1052	train	0.2696	0.2510	-0.0186
1053	train	0.1577	0.2072	0.0495
1054	train	0.1928	0.2160	0.0232
1055	train	0.1797	0.2196	0.0399
1056	train	0.1731	0.1291	-0.0440
1057	train	0.1867	0.1887	0.0019
1058	train	0.2018	0.2117	0.0099
1059	train	0.2030	0.2171	0.0141
1060	train	0.2034	0.2286	0.0252
1061	train	0.1843	0.1683	-0.0160
1062	train	0.1830	0.1838	0.0008
1063	train	0.1858	0.1888	0.0030
1064	train	0.1835	0.1790	-0.0046
1065	test	0.1695	0.1953	0.0258
1066	train	0.1927	0.2274	0.0347
1067	train	0.1804	0.1691	-0.0113
1068	train	0.2106	0.1771	-0.0335
1069	train	0.2241	0.2049	-0.0192
1070	train	0.1934	0.2103	0.0169
1071	train	0.2111	0.2214	0.0102
1072	train	0.1939	0.2174	0.0234
1073	test	0.2052	0.2334	0.0281
1074	train	0.2655	0.2188	-0.0467
1075	train	0.2081	0.1510	-0.0571
1076	test	0.2035	0.2200	0.0165
1077	test	0.1880	0.1958	0.0078
1078	train	0.1858	0.1756	-0.0102
1079	train	0.2673	0.2526	-0.0146
1080	train	0.1584	0.2019	0.0435
1081	test	0.1834	0.2046	0.0212
1082	train	0.2403	0.3155	0.0752
1083	train	0.2042	0.1942	-0.0100
1084	train	0.2115	0.2131	0.0016
1085	train	0.1627	0.2023	0.0397
1086	test	0.1952	0.1878	-0.0074
1087	train	0.2044	0.1887	-0.0157
1088	train	0.2066	0.1869	-0.0197
1089	train	0.2195	0.1722	-0.0474
1090	train	0.1997	0.1959	-0.0038
1091	train	0.2012	0.2077	0.0065
1092	train	0.2670	0.2941	0.0270
1093	test	0.1615	0.2045	0.0430
1094	train	0.1686	0.2124	0.0438
1095	train	0.1919	0.2890	0.0971
1096	train	0.1694	0.1769	0.0075
1097	train	0.1817	0.1972	0.0155
1098	train	0.1695	0.1855	0.0161
1099	train	0.1419	0.1847	0.0428
1100	train	0.1703	0.1640	-0.0063
1101	train	0.1563	0.1379	-0.0184
1102	train	0.2005	0.1983	-0.0021
1103	train	0.1810	0.1642	-0.0168
1104	train	0.1609	0.1688	0.0079
1105	train	0.1777	0.1963	0.0186
1106	train	0.1503	0.1899	0.0396
1107	train	0.1687	0.0581	-0.1107
1108	train	0.1398	0.1418	0.0020
1109	train	0.1535	0.1590	0.0055
1110	train	0.1673	0.1580	-0.0093
1111	train	0.1487	0.1549	0.0063
1112	train	0.1393	0.1341	-0.0052
1113	train	0.1215	0.1254	0.0039
1114	test	0.1752	0.1430	-0.0321
1115	train	0.1465	0.1532	0.0067
1116	train	0.1452	0.1537	0.0085
1117	test	0.1811	0.1759	-0.0052
1118	train	0.1091	0.1270	0.0179
1119	train	0.1768	0.1383	-0.0386
1120	train	0.1936	0.1781	-0.0155
1121	test	0.1437	0.1997	0.0560
1122	train	0.2008	0.2474	0.0466
1123	train	0.1346	0.1881	0.0536
1124	test	0.1709	0.2260	0.0551
1125	train	0.2362	0.2373	0.0010
1126	train	0.1218	0.0657	-0.0561
1127	test	0.1357	0.1788	0.0431
1128	test	0.1628	0.1205	-0.0423
1129	train	0.1556	0.1476	-0.0079
1130	train	0.2333	0.1584	-0.0749
1131	test	0.3600	0.3644	0.0043
1132	train	0.0935	0.1736	0.0801
1133	train	0.1693	0.1126	-0.0567
1134	train	0.2064	0.2253	0.0189
1135	train	0.1849	0.1221	-0.0628
1136	test	0.1402	0.1722	0.0320
1137	train	0.2605	0.1950	-0.0656
1138	train	0.1192	0.1736	0.0543
1139	train	0.1778	0.1687	-0.0091
1140	train	0.1856	0.1613	-0.0243
1141	train	0.1698	0.1455	-0.0243
1142	train	0.1565	0.1793	0.0228
1143	train	0.1610	0.2011	0.0401
1144	train	0.1854	0.2624	0.0770
1145	train	0.2720	0.2259	-0.0461
1146	train	0.2711	0.2452	-0.0260
1147	train	0.3255	0.3017	-0.0238
1148	test	0.1973	0.2545	0.0573
1149	train	0.1951	0.1942	-0.0009
1150	train	0.2727	0.2930	0.0203
1151	train	0.2709	0.2820	0.0110
1152	train	0.2949	0.2793	-0.0156
1153	test	0.3119	0.2504	-0.0616
1154	test	0.2943	0.3117	0.0175
1155	test	0.2351	0.2927	0.0575
1156	train	0.2774	0.2471	-0.0303
1157	train	0.2817	0.2775	-0.0042
1158	train	0.3337	0.2921	-0.0417
1159	test	0.2497	0.2828	0.0331
1160	train	0.2786	0.2814	0.0028
1161	train	0.2322	0.3092	0.0770
1162	train	0.2496	0.2789	0.0292
1163	train	0.1804	0.2702	0.0899
1164	train	0.2970	0.2775	-0.0195
1165	train	0.3011	0.2518	-0.0493
1166	train	0.2388	0.2682	0.0294
1167	train	0.2500	0.2593	0.0093
1168	test	0.2910	0.2465	-0.0445
1169	train	0.3174	0.2536	-0.0639
1170	train	0.2527	0.2496	-0.0031
1171	train	0.1931	0.2414	0.0483
1172	test	0.2815	0.2795	-0.0019
1173	train	0.2765	0.2707	-0.0058
1174	train	0.3279	0.2819	-0.0460
1175	train	0.2707	0.2243	-0.0464
1176	train	0.3084	0.2995	-0.0089
1177	train	0.3937	0.3250	-0.0687
1178	train	0.2359	0.1833	-0.0526
1179	train	0.3337	0.2960	-0.0376
1180	train	0.2738	0.3185	0.0447
1181	train	0.2074	0.2181	0.0107
1182	test	0.4549	0.4046	-0.0503
1183	train	0.9101	0.6464	-0.2638
1184	train	0.1805	0.2715	0.0910
1185	train	0.2770	0.3550	0.0780
1186	train	0.5795	0.4667	-0.1129
1187	train	0.2647	0.3059	0.0412
1188	train	0.2667	0.2137	-0.0531
1189	train	0.2996	0.2805	-0.0191
1190	train	0.3344	0.2694	-0.0650
1191	train	0.2216	0.2038	-0.0179
1192	train	0.2560	0.1994	-0.0566
1193	train	0.2433	0.1887	-0.0546
1194	train	0.2182	0.2054	-0.0128
1195	train	0.2409	0.2247	-0.0161
1196	train	0.2949	0.2939	-0.0011
1197	train	0.6892	0.7058	0.0167
1198	test	0.3015	0.2905	-0.0110
1199	train	0.3125	0.3462	0.0337
1200	train	0.2855	0.3539	0.0684
1201	train	0.2890	0.3060	0.0170
1202	train	0.2830	0.2621	-0.0209
1203	train	0.2630	0.2615	-0.0015
1204	train	0.2491	0.2746	0.0255
1205	train	0.2714	0.3007	0.0293
1206	test	0.2666	0.2823	0.0158
1207	test	0.2927	0.3476	0.0549
1208	test	0.3780	0.4165	0.0386
1209	train	0.2392	0.2852	0.0461
1210	train	0.2623	0.2315	-0.0308
1211	test	0.2558	0.2275	-0.0283
1212	test	0.1995	0.2425	0.0430
1213	train	0.2670	0.2272	-0.0398
1214	test	0.2696	0.2634	-0.0062
1215	train	0.2698	0.2649	-0.0049
1216	test	0.2694	0.2973	0.0279
1217	train	0.2647	0.2749	0.0102
1218	test	0.2447	0.2908	0.0461
1219	train	0.2691	0.2589	-0.0102
1220	train	0.2745	0.2952	0.0207
1221	train	0.2655	0.2488	-0.0167
1222	train	0.2695	0.2455	-0.0240
1223	train	0.2265	0.2486	0.0220
1224	train	0.2579	0.2744	0.0165
1225	train	0.2786	0.3283	0.0496
1226	test	0.2983	0.3632	0.0650
1227	train	0.3008	0.3145	0.0136
1228	train	0.3106	0.3447	0.0341
1229	train	0.2981	0.3500	0.0519
1230	train	0.3558	0.3170	-0.0388
1231	test	0.2146	0.3298	0.1152
1232	test	0.2880	0.3116	0.0236
1233	train	0.2236	0.2173	-0.0063
1234	train	0.2672	0.2557	-0.0114
1235	train	0.2779	0.3959	0.1180
1236	train	0.2241	0.2955	0.0714
1237	test	0.2242	0.2529	0.0286
1238	train	0.3241	0.4632	0.1391
1239	test	0.2313	0.2441	0.0127
1240	train	0.3172	0.3518	0.0346
1241	train	0.2522	0.3175	0.0653
1242	train	0.2605	0.3081	0.0475
1243	train	0.2614	0.2597	-0.0017
1244	test	0.2630	0.2812	0.0182
1245	test	0.2750	0.3231	0.0481
1246	test	0.2793	0.3390	0.0596
1247	train	0.2751	0.3485	0.0734
1248	train	0.8030	0.5857	-0.2173
1249	train	0.6617	0.6580	-0.0037
1250	train	0.1802	0.2543	0.0741
1251	train	0.1962	0.2694	0.0732
1252	test	0.1696	0.3319	0.1623
1253	train	0.2103	0.2660	0.0557
1254	train	0.2201	0.2766	0.0564
1255	test	0.2157	0.2797	0.0640
1256	train	0.1895	0.2804	0.0909
1257	test	0.1986	0.2877	0.0891
1258	train	0.1961	0.2672	0.0711
1259	train	0.2467	0.3362	0.0895
1260	train	0.3028	0.4016	0.0987
1261	test	0.1846	0.2252	0.0406
1262	train	0.2106	0.2448	0.0342
1263	test	0.2009	0.2653	0.0644
1264	train	0.1629	0.2291	0.0663
1265	test	0.2184	0.2453	0.0269
1266	test	0.2300	0.2474	0.0175
1267	train	0.2110	0.2658	0.0548
1268	test	0.2110	0.2642	0.0531
1269	train	0.1897	0.2550	0.0653
1270	train	0.1909	0.1938	0.0029
1271	train	0.2021	0.2324	0.0303
1272	train	0.2072	0.2415	0.0343
1273	train	0.1978	0.2370	0.0392
1274	train	0.1890	0.2677	0.0786
1275	train	0.1769	0.2189	0.0420
1276	train	0.2153	0.2571	0.0417
1277	test	0.2346	0.2677	0.0331
1278	train	0.2041	0.2985	0.0943
1279	train	0.2322	0.3041	0.0719
1280	train	0.2248	0.2866	0.0618
1281	test	0.2278	0.3254	0.0976
1282	train	0.3009	0.3112	0.0103
1283	train	0.1820	0.2119	0.0299
1284	train	0.1803	0.2964	0.1162
1285	train	0.1584	0.2586	0.1002
1286	test	0.2049	0.2041	-0.0008
1287	train	0.2856	0.3993	0.1137
1288	train	0.1831	0.2438	0.0607
1289	train	0.1762	0.2636	0.0874
1290	train	0.5266	0.4547	-0.0719
1291	train	0.1807	0.2561	0.0753
1292	train	0.2329	0.2875	0.0546
1293	test	0.1770	0.2685	0.0916
1294	train	0.1980	0.2507	0.0526
1295	train	0.2271	0.2153	-0.0117
1296	train	0.2054	0.2174	0.0120
1297	test	0.2246	0.2317	0.0071
1298	test	0.2007	0.2523	0.0516
1299	train	0.2087	0.2691	0.0604
1300	train	0.2220	0.4132	0.1912
1301	train	0.2853	0.2417	-0.0435
1302	train	0.2937	0.2986	0.0050
1303	train	0.2640	0.3287	0.0647
1304	train	0.2764	0.3031	0.0267
1305	train	0.2743	0.2610	-0.0133
1306	train	0.2552	0.2536	-0.0016
1307	test	0.2377	0.2408	0.0031
1308	train	0.2551	0.2524	-0.0026
1309	train	0.2533	0.2450	-0.0083
1310	train	0.2899	0.3168	0.0269
1311	test	0.3518	0.4149	0.0631
1312	train	0.2298	0.2111	-0.0188
1313	train	0.2546	0.2394	-0.0152
1314	train	0.2468	0.2292	-0.0176
1315	train	0.2097	0.2527	0.0430
1316	train	0.2567	0.2308	-0.0259
1317	test	0.2592	0.2237	-0.0355
1318	test	0.2609	0.2461	-0.0148
1319	train	0.2647	0.2783	0.0135
1320	train	0.2609	0.2039	-0.0569
1321	train	0.2337	0.1939	-0.0398
1322	train	0.2594	0.2425	-0.0169
1323	train	0.2512	0.2326	-0.0186
1324	train	0.2562	0.2095	-0.0467
1325	train	0.2692	0.2399	-0.0293
1326	train	0.2254	0.2149	-0.0105
1327	test	0.2577	0.2644	0.0068
1328	train	0.2786	0.2733	-0.0053
1329	train	0.2844	0.2644	-0.0200
1330	train	0.3098	0.2861	-0.0237
1331	train	0.2916	0.3096	0.0180
1332	test	0.2855	0.2940	0.0085
1333	train	0.3667	0.3520	-0.0147
1334	train	0.2141	0.2572	0.0431
1335	train	0.2810	0.2673	-0.0138
1336	train	0.2258	0.2141	-0.0117
1337	train	0.2623	0.2397	-0.0226
1338	test	0.2639	0.3711	0.1072
1339	train	0.7344	0.6735	-0.0609
1340	train	0.2227	0.2125	-0.0102
1341	train	0.2078	0.2068	-0.0011
1342	test	0.5448	0.4320	-0.1128
1343	train	0.2518	0.2363	-0.0155
1344	train	0.2965	0.3022	0.0058
1345	train	0.2375	0.2289	-0.0086
1346	train	0.2506	0.2142	-0.0365
1347	train	0.2594	0.2345	-0.0249
1348	train	0.2604	0.2473	-0.0132
1349	train	0.2699	0.2715	0.0016
1350	train	0.2724	0.2830	0.0106
1351	train	0.2704	0.2866	0.0162
1352	train	0.7615	0.5508	-0.2107
1353	train	0.7884	0.6157	-0.1727
1354	train	0.2523	0.1708	-0.0816
1355	test	0.2636	0.2080	-0.0556
1356	test	0.2431	0.2863	0.0432
1357	test	0.2596	0.2348	-0.0248
1358	test	0.2476	0.2342	-0.0134
1359	test	0.2357	0.2392	0.0034
1360	test	0.2153	0.2406	0.0253
1361	train	0.2509	0.2525	0.0016
1362	test	0.2442	0.2496	0.0054
1363	train	0.2737	0.3019	0.0282
1364	train	0.3598	0.3646	0.0049
1365	train	0.2015	0.2026	0.0011
1366	test	0.2404	0.2177	-0.0227
1367	test	0.2303	0.2250	-0.0054
1368	train	0.2090	0.1924	-0.0166
1369	train	0.2320	0.2139	-0.0180
1370	test	0.2402	0.2242	-0.0159
1371	train	0.2421	0.2362	-0.0059
1372	train	0.2419	0.2456	0.0037
1373	train	0.2323	0.2306	-0.0017
1374	test	0.2069	0.1936	-0.0134
1375	train	0.2387	0.2069	-0.0318
1376	train	0.2375	0.2149	-0.0226
1377	test	0.2232	0.2076	-0.0155
1378	test	0.2391	0.2504	0.0113
1379	train	0.1939	0.1936	-0.0003
1380	train	0.2329	0.2327	-0.0002
1381	train	0.2604	0.2459	-0.0145
1382	train	0.2610	0.2590	-0.0020
1383	train	0.2773	0.2652	-0.0121
1384	train	0.2772	0.2767	-0.0005
1385	train	0.2651	0.2901	0.0251
1386	train	0.3408	0.2849	-0.0559
1387	train	0.2230	0.2069	-0.0161
1388	train	0.2754	0.2533	-0.0221
1389	train	0.2186	0.2252	0.0066
1390	train	0.2392	0.1864	-0.0528
1391	train	0.3600	0.3513	-0.0087
1392	train	0.2120	0.2188	0.0068
1393	train	0.2149	0.2307	0.0158
1394	train	0.6019	0.4046	-0.1973
1395	test	0.2291	0.2379	0.0088
1396	test	0.2795	0.2722	-0.0073
1397	test	0.2215	0.2290	0.0074
1398	train	0.2322	0.2111	-0.0211
1399	train	0.2352	0.1819	-0.0532
1400	train	0.2409	0.1827	-0.0581
1401	train	0.2329	0.2217	-0.0112
1402	train	0.2575	0.2441	-0.0134
1403	test	0.2394	0.2627	0.0233
1404	train	0.7092	0.4168	-0.2924
1405	test	0.1421	0.1655	0.0234
1406	train	0.2951	0.1973	-0.0978
1407	train	0.1006	0.2930	0.1924
1408	train	0.2351	0.2173	-0.0178
1409	train	0.2264	0.2209	-0.0055
1410	train	0.2564	0.2706	0.0142
1411	train	0.1340	0.2523	0.1184
1412	train	0.0948	0.2476	0.1529
1413	train	0.1077	0.2127	0.1050
1414	train	0.4391	0.3713	-0.0678
1415	train	0.2960	0.4340	0.1380
1416	train	0.0912	0.2267	0.1355
1417	train	0.1022	0.2388	0.1366
1418	train	0.1873	0.2612	0.0738
1419	train	0.2496	0.4122	0.1627
1420	test	0.0867	0.2772	0.1905
1421	train	0.3618	0.3011	-0.0608
1422	test	0.3786	0.3084	-0.0702
1423	train	0.3837	0.3162	-0.0675
1424	train	0.2092	0.2630	0.0538
1425	train	0.3830	0.2561	-0.1269
1426	train	0.2197	0.2726	0.0529
1427	train	0.1821	0.2493	0.0672
1428	train	0.1803	0.2457	0.0654
1429	test	0.1806	0.2502	0.0696
1430	train	0.2037	0.2550	0.0513
1431	train	0.2129	0.2326	0.0197
1432	test	0.3113	0.2600	-0.0514
1433	train	0.2357	0.2512	0.0155
1434	train	0.2279	0.2825	0.0547
1435	train	0.2585	0.2602	0.0017
1436	train	0.2186	0.2891	0.0705
1437	train	0.3447	0.3853	0.0407
1438	test	0.2465	0.2772	0.0307
1439	train	0.1859	0.3015	0.1156
1440	train	0.3943	0.3376	-0.0567
1441	train	0.2068	0.1899	-0.0169
1442	train	0.5128	0.5603	0.0475
1443	train	0.9446	0.8498	-0.0948
1444	train	0.3577	0.2566	-0.1011
1445	test	0.4622	0.3983	-0.0640
1446	train	0.5957	0.6200	0.0243
1447	train	0.4446	0.3277	-0.1169
1448	train	0.2663	0.2301	-0.0362
1449	test	0.1733	0.2497	0.0764
1450	train	0.1929	0.2537	0.0607
1451	train	0.2284	0.2057	-0.0227
1452	train	0.2353	0.2125	-0.0228
1453	train	0.2367	0.2086	-0.0281
1454	train	0.2765	0.2119	-0.0647
1455	train	0.2894	0.2058	-0.0836
1456	train	0.1788	0.4286	0.2498
1457	train	0.6587	0.7253	0.0667
1458	test	0.5664	0.4312	-0.1352
1459	train	0.5346	0.4459	-0.0887
1460	train	0.5900	0.4937	-0.0962
1461	train	0.3848	0.3448	-0.0400
1462	test	0.2414	0.3250	0.0836
1463	train	0.4193	0.3618	-0.0576
1464	test	0.4583	0.3846	-0.0737
1465	train	0.4327	0.3747	-0.0580
1466	train	0.4576	0.3731	-0.0845
1467	test	0.2466	0.3911	0.1445
1468	train	0.3942	0.4519	0.0576
1469	train	0.3482	0.2674	-0.0808
1470	train	0.4984	0.3131	-0.1852
1471	train	0.4875	0.3725	-0.1150
1472	train	0.2238	0.2914	0.0675
1473	train	0.3862	0.3506	-0.0356
1474	train	0.3466	0.3191	-0.0275
1475	train	0.3734	0.3101	-0.0632
1476	train	0.3601	0.3048	-0.0553
1477	test	0.3674	0.3048	-0.0626
1478	train	0.3612	0.3551	-0.0061
1479	train	0.2306	0.2422	0.0116
1480	train	0.4076	0.3101	-0.0976
1481	train	0.4442	0.3520	-0.0922
1482	train	0.5709	0.2858	-0.2851
1483	train	0.4397	0.3366	-0.1030
1484	train	0.3575	0.3180	-0.0395
1485	train	0.2549	0.3438	0.0890
1486	test	0.2625	0.3597	0.0972
1487	test	0.5032	0.3780	-0.1252
1488	test	0.5708	0.4017	-0.1691
1489	train	0.4020	0.3782	-0.0238
1490	train	0.5193	0.4464	-0.0729
1491	train	0.4862	0.4286	-0.0576
1492	train	0.2190	0.2082	-0.0108
1493	train	0.6527	0.3928	-0.2599
1494	train	0.2875	0.3289	0.0415
1495	train	0.2377	0.2339	-0.0037
1496	train	0.3347	0.4960	0.1614
1497	test	0.2781	0.2842	0.0061
1498	train	0.2030	0.3178	0.1148
1499	train	0.4034	0.5171	0.1138
1500	train	0.2635	0.3275	0.0640
1501	test	0.4206	0.3966	-0.0240
1502	train	0.4906	0.3781	-0.1125
1503	test	0.4326	0.3500	-0.0826
1504	train	0.2587	0.2757	0.0170
1505	train	0.2498	0.2555	0.0057
1506	train	0.2542	0.2870	0.0328
1507	train	0.2425	0.3209	0.0784
1508	test	0.3950	0.3417	-0.0532
1509	train	0.7554	0.5564	-0.1991
1510	train	0.7535	0.5755	-0.1780
1511	test	0.2661	0.2228	-0.0433
1512	train	0.2236	0.2493	0.0257
1513	train	0.2556	0.2930	0.0374
1514	train	0.2642	0.2096	-0.0546
1515	test	0.2476	0.2549	0.0073
1516	train	0.2414	0.2212	-0.0202
1517	train	0.2302	0.2154	-0.0148
1518	train	0.2538	0.2307	-0.0230
1519	train	0.2477	0.2235	-0.0243
1520	train	0.2607	0.2735	0.0128
1521	train	0.3388	0.3219	-0.0168
1522	train	0.2172	0.2094	-0.0078
1523	test	0.2364	0.1869	-0.0496
1524	train	0.2361	0.2218	-0.0142
1525	train	0.1927	0.2085	0.0158
1526	train	0.2312	0.1960	-0.0352
1527	test	0.2462	0.2234	-0.0227
1528	train	0.2465	0.2311	-0.0154
1529	train	0.2466	0.2506	0.0040
1530	test	0.2270	0.2309	0.0040
1531	train	0.2082	0.2153	0.0070
1532	train	0.2422	0.2034	-0.0388
1533	train	0.2401	0.2091	-0.0310
1534	train	0.2164	0.2225	0.0061
1535	train	0.2417	0.2559	0.0143
1536	train	0.2037	0.1999	-0.0038
1537	train	0.2369	0.2090	-0.0278
1538	train	0.2661	0.2355	-0.0306
1539	test	0.2565	0.2642	0.0078
1540	train	0.2713	0.2471	-0.0242
1541	test	0.2676	0.2667	-0.0009
1542	train	0.2674	0.2795	0.0121
1543	train	0.3392	0.2884	-0.0508
1544	test	0.2221	0.1784	-0.0437
1545	test	0.2657	0.2386	-0.0271
1546	train	0.2281	0.1944	-0.0338
1547	train	0.2487	0.1883	-0.0605
1548	train	0.3603	0.3166	-0.0438
1549	train	0.2006	0.2252	0.0246
1550	test	0.2108	0.2181	0.0073
1551	test	0.5914	0.3500	-0.2414
1552	test	0.2371	0.1869	-0.0501
1553	train	0.2899	0.2660	-0.0239
1554	train	0.2371	0.2249	-0.0122
1555	train	0.2247	0.2226	-0.0021
1556	train	0.2404	0.2383	-0.0020
1557	train	0.2477	0.2344	-0.0133
1558	train	0.2471	0.2378	-0.0093
1559	train	0.2654	0.2578	-0.0076
1560	test	0.2491	0.2641	0.0150
1561	test	0.7207	0.3856	-0.3351
1562	train	0.8239	0.6916	-0.1324
1563	train	0.3619	0.4407	0.0788
1564	train	0.5253	0.4540	-0.0713
1565	train	0.5017	0.4728	-0.0289
1566	train	0.3001	0.3699	0.0698
1567	test	0.2940	0.3272	0.0332
1568	train	0.2932	0.3269	0.0337
1569	train	0.4300	0.3498	-0.0801
1570	train	0.3189	0.3453	0.0264
1571	train	0.3057	0.3661	0.0604
1572	train	0.3257	0.3838	0.0580
1573	train	0.3983	0.4441	0.0458
1574	test	0.2773	0.2724	-0.0049
1575	train	0.3074	0.2695	-0.0379
1576	train	0.2731	0.3465	0.0733
1577	train	0.2318	0.2810	0.0492
1578	train	0.3148	0.3175	0.0027
1579	test	0.3082	0.3107	0.0025
1580	train	0.2972	0.3193	0.0221
1581	train	0.3000	0.3083	0.0083
1582	train	0.3044	0.3557	0.0513
1583	train	0.2188	0.2379	0.0192
1584	train	0.2941	0.3304	0.0363
1585	train	0.2831	0.3546	0.0715
1586	test	0.2797	0.2941	0.0144
1587	train	0.3097	0.3430	0.0333
1588	test	0.2741	0.3335	0.0593
1589	train	0.2671	0.2991	0.0320
1590	train	0.3155	0.3735	0.0580
1591	test	0.3346	0.3676	0.0330
1592	train	0.3548	0.3832	0.0285
1593	test	0.3429	0.3785	0.0355
1594	test	0.3232	0.4300	0.1069
1595	test	0.3580	0.4647	0.1067
1596	test	0.2403	0.1905	-0.0497
1597	train	0.5701	0.3876	-0.1825
1598	train	0.2531	0.2777	0.0245
1599	train	0.2587	0.2418	-0.0169
1600	train	0.3255	0.4644	0.1389
1601	test	0.2961	0.2773	-0.0188
1602	train	0.2542	0.2898	0.0355
1603	train	0.6740	0.4706	-0.2034
1604	train	0.2875	0.2720	-0.0155
1605	train	0.3246	0.3979	0.0733
1606	train	0.5435	0.3606	-0.1829
1607	train	0.2924	0.3364	0.0440
1608	train	0.2631	0.2798	0.0167
1609	train	0.2828	0.2604	-0.0224
1610	train	0.2778	0.2885	0.0107
1611	test	0.3018	0.3227	0.0208
1612	test	0.2644	0.3475	0.0831
1613	train	0.8523	0.6092	-0.2431
1614	train	0.6163	0.3812	-0.2351
1615	train	0.6145	0.4043	-0.2103
1616	train	0.6094	0.4718	-0.1376
1617	train	0.4129	0.4048	-0.0082
1618	train	0.2782	0.3774	0.0993
1619	train	0.4972	0.4213	-0.0760
1620	train	0.5690	0.4197	-0.1494
1621	train	0.5034	0.4252	-0.0782
1622	train	0.5463	0.3986	-0.1478
1623	train	0.2805	0.3624	0.0819
1624	train	0.3363	0.3168	-0.0195
1625	test	0.3816	0.3608	-0.0208
1626	train	0.4817	0.4289	-0.0528
1627	train	0.5372	0.4054	-0.1318
1628	train	0.2208	0.2198	-0.0010
1629	train	0.3493	0.3597	0.0104
1630	train	0.2800	0.3683	0.0884
1631	train	0.2673	0.3690	0.1016
1632	train	0.2742	0.3484	0.0741
1633	test	0.4696	0.3676	-0.1020
1634	train	0.2184	0.2817	0.0633
1635	train	0.4796	0.3315	-0.1481
1636	test	0.5038	0.3071	-0.1967
1637	train	0.4959	0.3785	-0.1174
1638	train	0.5543	0.3951	-0.1592
1639	test	0.4346	0.2788	-0.1558
1640	train	0.2366	0.3454	0.1088
1641	test	0.2690	0.3621	0.0930
1642	train	0.5650	0.4327	-0.1323
1643	test	0.5970	0.4462	-0.1509
1644	train	0.5566	0.3740	-0.1826
1645	train	0.5838	0.4390	-0.1448
1646	train	0.3284	0.3731	0.0447
1647	train	0.1715	0.2448	0.0733
1648	train	0.5661	0.4156	-0.1506
1649	train	0.2535	0.3033	0.0498
1650	train	0.3753	0.3571	-0.0182
1651	train	0.3351	0.2939	-0.0412
1652	train	0.7795	0.5064	-0.2731
1653	test	0.2905	0.3951	0.1046
1654	train	0.2276	0.2757	0.0480
1655	train	0.3055	0.3877	0.0822
1656	train	0.2626	0.3036	0.0410
1657	test	0.5753	0.3648	-0.2106
1658	train	0.6140	0.4281	-0.1859
1659	train	0.5842	0.3890	-0.1952
1660	train	0.2454	0.3101	0.0647
1661	train	0.2412	0.3129	0.0718
1662	train	0.2438	0.3160	0.0722
1663	train	0.3315	0.3484	0.0169
1664	train	0.4601	0.3912	-0.0689
1665	train	0.5803	0.4331	-0.1473
1666	train	0.2495	0.2106	-0.0389
1667	train	0.2618	0.2448	-0.0170
1668	test	0.2232	0.3111	0.0879
1669	train	0.2578	0.2542	-0.0037
1670	train	0.2375	0.2800	0.0425
1671	train	0.2769	0.2937	0.0168
1672	train	0.2211	0.2778	0.0567
1673	test	0.2810	0.2815	0.0005
1674	train	0.2642	0.2383	-0.0259
1675	train	0.3341	0.3789	0.0448
1676	train	0.3555	0.4117	0.0561
1677	train	0.2580	0.2471	-0.0109
1678	train	0.2875	0.2730	-0.0144
1679	train	0.2655	0.2791	0.0135
1680	train	0.6314	0.3806	-0.2508
1681	train	0.2739	0.2877	0.0138
1682	test	0.2830	0.3283	0.0453
1683	train	0.2765	0.3267	0.0502
1684	train	0.2822	0.3398	0.0576
1685	test	0.2768	0.2894	0.0126
1686	train	0.2611	0.2779	0.0168
1687	train	0.2828	0.2888	0.0060
1688	test	0.2726	0.2675	-0.0051
1689	test	0.2537	0.2591	0.0053
1690	train	0.2899	0.2786	-0.0112
1691	test	0.2703	0.2545	-0.0158
1692	test	0.2709	0.2572	-0.0138
1693	train	0.3084	0.2866	-0.0218
1694	train	0.2702	0.2878	0.0175
1695	test	0.2731	0.2978	0.0247
1696	train	0.3091	0.2798	-0.0293
1697	train	0.2538	0.3014	0.0476
1698	train	0.3755	0.3399	-0.0356
1699	train	0.2618	0.2819	0.0200
1700	test	0.2666	0.3034	0.0368
1701	train	0.2351	0.3682	0.1331
1702	train	0.2474	0.2193	-0.0281
1703	train	0.5087	0.5175	0.0088
1704	train	0.9735	0.7694	-0.2041
1705	train	0.2556	0.2608	0.0052
1706	train	0.2404	0.4266	0.1862
1707	train	0.5872	0.5889	0.0017
1708	train	0.2573	0.3521	0.0948
1709	train	0.3190	0.2498	-0.0692
1710	train	0.2382	0.2439	0.0057
1711	train	0.2524	0.2480	-0.0044
1712	train	0.2856	0.2315	-0.0540
1713	test	0.2871	0.2422	-0.0449
1714	test	0.2975	0.2394	-0.0581
1715	train	0.2516	0.2479	-0.0037
1716	train	0.2593	0.2451	-0.0143
1717	train	0.5158	0.4092	-0.1066
1718	train	1.1287	0.7904	-0.3383
1719	train	0.2465	0.1831	-0.0634
1720	train	0.2746	0.2259	-0.0487
1721	train	0.1030	0.3225	0.2195
1722	train	0.2712	0.2461	-0.0251
1723	train	0.2327	0.2275	-0.0053
1724	train	0.4697	0.2725	-0.1973
1725	train	0.3830	0.2555	-0.1275
1726	train	0.1088	0.2299	0.1212
1727	test	0.1152	0.1843	0.0691
1728	train	0.5665	0.3522	-0.2143
1729	train	0.3740	0.4138	0.0397
1730	train	0.4776	0.2323	-0.2454
1731	test	0.4882	0.2437	-0.2445
1732	train	0.4345	0.2549	-0.1796
1733	train	0.2897	0.3426	0.0529
1734	train	0.4995	0.2637	-0.2358
1735	train	0.5319	0.2717	-0.2602
1736	train	0.5317	0.2828	-0.2489
1737	train	0.2649	0.2873	0.0223
1738	train	0.0943	0.2100	0.1157
1739	train	0.0883	0.2235	0.1352
1740	train	0.4576	0.2609	-0.1967
1741	test	0.3828	0.2385	-0.1443
1742	train	0.4532	0.2238	-0.2294
1743	train	0.2879	0.2143	-0.0736
1744	train	0.4390	0.2323	-0.2067
1745	test	0.1919	0.2517	0.0598
1746	train	0.3225	0.2672	-0.0553
1747	train	0.2909	0.2390	-0.0519
1748	test	0.3087	0.2703	-0.0383
1749	train	0.2836	0.2617	-0.0219
1750	train	0.2620	0.2725	0.0105
1751	train	0.6237	0.3593	-0.2645
1752	train	0.2552	0.2608	0.0056
1753	train	0.3012	0.2691	-0.0321
1754	train	0.5473	0.3000	-0.2473
1755	train	0.2541	0.2100	-0.0442
1756	train	0.5872	0.5000	-0.0873
1757	train	0.5066	0.2431	-0.2635
1758	train	0.5408	0.3432	-0.1976
1759	train	0.6418	0.5727	-0.0691
1760	train	0.5637	0.2966	-0.2671
1761	test	0.3739	0.2378	-0.1361
1762	train	0.2807	0.2287	-0.0520
1763	test	0.1322	0.2130	0.0807
1764	train	0.2264	0.2214	-0.0050
1765	train	0.2314	0.2354	0.0040
1766	train	0.2465	0.2219	-0.0246
1767	test	0.2572	0.2224	-0.0348
1768	test	0.2528	0.2135	-0.0393
1769	train	0.2170	0.4317	0.2147
1770	train	1.1079	0.7901	-0.3178
1771	train	0.1466	0.1678	0.0213
1772	train	0.2018	0.2203	0.0185
1773	train	0.1189	0.2827	0.1638
1774	train	0.2719	0.2521	-0.0198
1775	train	0.2479	0.2136	-0.0342
1776	train	0.0919	0.2769	0.1849
1777	train	0.2823	0.2484	-0.0340
1778	train	0.1012	0.2258	0.1246
1779	test	0.1088	0.1687	0.0599
1780	train	0.5120	0.3514	-0.1606
1781	train	0.3680	0.3911	0.0231
1782	train	0.4094	0.2427	-0.1667
1783	train	0.0859	0.2281	0.1423
1784	train	0.0938	0.2511	0.1573
1785	train	0.3002	0.3642	0.0640
1786	train	0.0817	0.2620	0.1803
1787	test	0.0770	0.2809	0.2039
1788	train	0.4667	0.2826	-0.1841
1789	train	0.2855	0.2946	0.0091
1790	train	0.0926	0.1989	0.1063
1791	train	0.0958	0.2354	0.1396
1792	train	0.1033	0.2584	0.1551
1793	train	0.1097	0.2252	0.1156
1794	train	0.3550	0.2069	-0.1481
1795	train	0.1146	0.1876	0.0730
1796	train	0.0979	0.2195	0.1216
1797	test	0.1961	0.2699	0.0738
1798	train	0.3218	0.2693	-0.0525
1799	train	0.1264	0.2392	0.1128
1800	train	0.3254	0.2564	-0.0690
1801	train	0.3496	0.2685	-0.0811
1802	train	0.2729	0.2668	-0.0061
1803	train	0.5909	0.3688	-0.2221
1804	train	0.2780	0.2875	0.0095
1805	train	0.1350	0.2635	0.1285
1806	test	0.4850	0.3197	-0.1653
1807	test	0.2454	0.2338	-0.0115
1808	test	0.6016	0.4965	-0.1051
1809	train	0.4305	0.2375	-0.1930
1810	train	0.5007	0.3666	-0.1341
1811	test	0.6233	0.5512	-0.0721
1812	train	0.5024	0.2855	-0.2169
1813	train	0.3271	0.2270	-0.1002
1814	train	0.1350	0.2189	0.0839
1815	train	0.1331	0.1995	0.0665
1816	train	0.2304	0.2409	0.0105
1817	train	0.2317	0.2628	0.0311
1818	train	0.2569	0.2319	-0.0251
1819	train	0.2646	0.2209	-0.0436
1820	train	0.2552	0.1997	-0.0555
1821	test	0.1333	0.4085	0.2752
1822	train	0.3221	0.2292	-0.0928
1823	train	0.3345	0.2940	-0.0405
1824	test	0.2899	0.4355	0.1456
1825	train	0.3152	0.3259	0.0107
1826	train	0.2937	0.3104	0.0167
1827	train	0.2725	0.2557	-0.0168
1828	test	0.2579	0.2947	0.0368
1829	train	0.2900	0.2570	-0.0330
1830	train	0.2827	0.2670	-0.0157
1831	train	0.3067	0.3626	0.0559
1832	train	0.4316	0.4484	0.0168
1833	train	0.2419	0.2500	0.0081
1834	train	0.2728	0.2284	-0.0444
1835	test	0.2646	0.2276	-0.0370
1836	train	0.2299	0.3477	0.1177
1837	train	0.2697	0.2349	-0.0347
1838	train	0.2733	0.2444	-0.0289
1839	test	0.2767	0.2459	-0.0308
1840	test	0.2763	0.2579	-0.0184
1841	test	0.2712	0.2429	-0.0283
1842	train	0.2442	0.2391	-0.0052
1843	train	0.2781	0.2271	-0.0511
1844	train	0.2765	0.2692	-0.0073
1845	train	0.2675	0.2514	-0.0161
1846	train	0.2883	0.2597	-0.0286
1847	test	0.2419	0.2306	-0.0113
1848	train	0.2528	0.2829	0.0302
1849	test	0.2907	0.3075	0.0169
1850	train	0.3200	0.3104	-0.0096
1851	train	0.3239	0.3375	0.0135
1852	train	0.3396	0.3330	-0.0066
1853	train	0.3138	0.3498	0.0359
1854	train	0.4026	0.3615	-0.0411
1855	train	0.2610	0.3367	0.0757
1856	train	0.3070	0.2852	-0.0217
1857	train	0.2254	0.2157	-0.0097
1858	test	0.2893	0.2698	-0.0195
1859	train	0.2852	0.5428	0.2576
1860	train	0.9481	0.8888	-0.0593
1861	train	0.2304	0.2768	0.0463
1862	test	0.2274	0.2984	0.0710
1863	train	0.7359	0.6182	-0.1177
1864	train	0.2289	0.2473	0.0184
1865	test	0.3479	0.3572	0.0093
1866	train	0.2560	0.2939	0.0379
1867	train	0.2713	0.2953	0.0240
1868	train	0.2655	0.2548	-0.0107
1869	train	0.2721	0.2687	-0.0034
1870	train	0.2851	0.2946	0.0095
1871	test	0.3099	0.3107	0.0008
1872	train	0.3072	0.3143	0.0071
1873	test	0.9515	0.5905	-0.3610
1874	train	0.6569	0.6940	0.0371
1875	train	0.2795	0.2555	-0.0240
1876	train	0.3020	0.3073	0.0053
1877	train	0.2813	0.3394	0.0580
1878	train	0.3250	0.3196	-0.0054
1879	test	0.3221	0.3299	0.0078
1880	train	0.2875	0.2851	-0.0024
1881	test	0.2950	0.2851	-0.0099
1882	train	0.2550	0.2734	0.0185
1883	train	0.3287	0.3091	-0.0196
1884	test	0.3054	0.3159	0.0106
1885	train	0.3354	0.3529	0.0175
1886	test	0.4825	0.4925	0.0101
1887	train	-0.1245	0.2281	0.3526
1888	train	0.2848	0.2503	-0.0346
1889	train	0.2817	0.2678	-0.0139
1890	train	0.2255	0.3336	0.1082
1891	train	0.2974	0.2723	-0.0251
1892	test	0.3040	0.2696	-0.0345
1893	train	0.3066	0.3262	0.0195
1894	test	0.3070	0.3244	0.0174
1895	test	0.3065	0.2916	-0.0149
1896	train	0.2765	0.2560	-0.0205
1897	test	0.3000	0.2688	-0.0312
1898	train	-0.0111	0.2622	0.2733
1899	test	0.2871	0.2714	-0.0157
1900	train	0.6095	0.3302	-0.2794
1901	train	0.2579	0.2420	-0.0158
1902	train	0.2630	0.3053	0.0424
1903	train	0.3242	0.3010	-0.0232
1904	train	0.3555	0.3331	-0.0224
1905	train	0.3889	0.3070	-0.0819
1906	train	0.7474	0.3428	-0.4046
1907	train	0.3804	0.3395	-0.0409
1908	test	0.3685	0.3554	-0.0131
1909	train	0.6360	0.3045	-0.3315
1910	test	0.3069	0.3008	-0.0062
1911	test	0.6465	0.3008	-0.3457
1912	train	0.3049	0.2443	-0.0607
1913	train	0.2778	0.2443	-0.0335
1914	train	0.5479	0.4203	-0.1276
1915	train	0.3809	0.2655	-0.1153
1916	train	0.6640	0.2922	-0.3718
1917	train	0.3893	0.4567	0.0674
1918	train	0.2417	0.2973	0.0557
1919	test	0.4154	0.3404	-0.0750
1920	train	0.7667	0.3404	-0.4263
1921	train	-0.1274	0.2417	0.3691
1922	train	0.2597	0.2417	-0.0180
1923	train	0.2751	0.2517	-0.0234
1924	train	0.2953	0.2633	-0.0320
1925	train	0.1756	0.2723	0.0967
1926	train	0.3171	0.3152	-0.0020
1927	train	0.3187	0.3282	0.0095
1928	train	0.3141	0.3302	0.0161
1929	test	0.8581	0.5180	-0.3402
1930	train	0.3930	0.4571	0.0640
1931	train	0.4170	0.4948	0.0778
1932	train	1.3064	0.8445	-0.4619
1933	train	0.3496	0.2968	-0.0528
1934	train	0.3048	0.3779	0.0731
1935	train	0.2826	0.2822	-0.0003
1936	train	0.2846	0.3394	0.0549
1937	train	0.2982	0.3024	0.0042
1938	train	0.2897	0.3020	0.0123
1939	train	0.3287	0.4436	0.1149
1940	train	0.5007	0.7048	0.2041
1941	train	0.2466	0.2451	-0.0016
1942	train	0.2795	0.2767	-0.0028
1943	test	0.2756	0.2644	-0.0113
1944	train	0.2574	0.3840	0.1266
1945	train	0.2754	0.2798	0.0044
1946	train	0.2757	0.2561	-0.0196
1947	train	0.2788	0.3768	0.0980
1948	train	0.2784	0.2963	0.0179
1949	train	0.2796	0.2863	0.0067
1950	train	0.2465	0.3256	0.0791
1951	train	0.2820	0.2583	-0.0237
1952	train	0.2962	0.3582	0.0620
1953	train	0.2868	0.3220	0.0353
1954	test	0.3045	0.3006	-0.0039
1955	train	0.2465	0.2610	0.0145
1956	train	0.2277	0.2715	0.0438
1957	test	0.3067	0.3600	0.0533
1958	test	0.3615	0.3123	-0.0492
1959	train	0.3519	0.3276	-0.0244
1960	train	0.3987	0.3122	-0.0865
1961	test	0.3573	0.3520	-0.0054
1962	train	0.4035	0.3804	-0.0232
1963	train	0.2779	0.3638	0.0859
1964	train	0.3016	0.3191	0.0175
1965	train	0.2198	0.2357	0.0159
1966	train	0.3426	0.2103	-0.1323
1967	train	0.6837	0.7738	0.0902
1968	test	1.2140	1.1192	-0.0948
1969	train	0.2401	0.4020	0.1618
1970	train	0.2076	0.3903	0.1827
1971	train	1.0383	0.8068	-0.2314
1972	train	0.2131	0.2877	0.0746
1973	train	0.4382	0.3714	-0.0668
1974	train	0.2741	0.3700	0.0959
1975	test	0.2813	0.4134	0.1321
1976	train	0.2776	0.1657	-0.1118
1977	train	0.2778	0.1767	-0.1010
1978	train	0.3081	0.3066	-0.0015
1979	train	0.3554	0.3319	-0.0235
1980	train	0.3635	0.3561	-0.0074
1981	train	1.1081	0.8302	-0.2779
1982	train	0.1623	0.2234	0.0612
1983	train	0.1742	0.2707	0.0965
1984	test	0.1214	0.3413	0.2199
1985	train	0.2528	0.2694	0.0166
1986	train	0.2276	0.2676	0.0400
1987	train	0.2336	0.2741	0.0404
1988	train	0.1726	0.2699	0.0973
1989	train	0.2294	0.2683	0.0389
1990	train	0.2057	0.2488	0.0431
1991	test	0.2611	0.3436	0.0825
1992	test	0.3552	0.4358	0.0807
1993	test	0.2169	0.2199	0.0030
1994	train	0.2432	0.2351	-0.0081
1995	train	0.2168	0.2579	0.0411
1996	train	0.2337	0.2911	0.0574
1997	train	0.2394	0.2492	0.0098
1998	test	0.2470	0.2442	-0.0028
1999	test	0.2511	0.2666	0.0154
2000	test	0.2495	0.2713	0.0218
2001	train	0.2162	0.2425	0.0264
2002	train	0.2203	0.2058	-0.0145
2003	train	0.2280	0.2328	0.0048
2004	train	0.2196	0.2408	0.0212
2005	train	0.2053	0.2330	0.0277
2006	train	0.2247	0.2514	0.0268
2007	train	0.1921	0.2184	0.0263
2008	train	0.2339	0.2695	0.0356
2009	train	0.2691	0.2687	-0.0003
2010	train	0.2557	0.2755	0.0198
2011	train	0.2639	0.2872	0.0233
2012	train	0.2567	0.2768	0.0201
2013	train	0.2599	0.3102	0.0504
2014	train	0.3580	0.3272	-0.0308
2015	test	0.2360	0.2395	0.0035
2016	train	0.2058	0.2824	0.0766
2017	train	0.2105	0.2591	0.0486
2018	train	0.2341	0.2109	-0.0232
2019	test	0.4564	0.4503	-0.0061
2020	train	0.9618	0.7417	-0.2201
2021	train	0.1994	0.2439	0.0445
2022	train	0.1972	0.2745	0.0772
2023	train	0.7301	0.5060	-0.2241
2024	train	0.2215	0.2584	0.0370
2025	train	0.2618	0.2785	0.0168
2026	test	0.1674	0.2565	0.0891
2027	train	0.1986	0.2442	0.0456
2028	train	0.2450	0.2187	-0.0264
2029	train	0.2446	0.2227	-0.0219
2030	train	0.2693	0.2363	-0.0330
2031	train	0.2591	0.2495	-0.0096
2032	train	0.2452	0.2572	0.0121
2033	train	0.1509	0.4188	0.2679
2034	test	0.3749	0.3660	-0.0089
2035	train	0.3928	0.4234	0.0305
2036	train	1.0255	0.5983	-0.4271
2037	train	0.3440	0.3619	0.0180
2038	train	0.2973	0.3487	0.0514
2039	train	0.2947	0.3151	0.0204
2040	train	0.2952	0.3301	0.0349
2041	train	0.3254	0.3039	-0.0215
2042	train	0.3168	0.3025	-0.0143
2043	test	0.3395	0.4258	0.0863
2044	train	0.6189	0.5343	-0.0847
2045	test	0.2499	0.2230	-0.0270
2046	train	0.2914	0.2527	-0.0386
2047	test	0.2838	0.2902	0.0065
2048	test	0.2628	0.4780	0.2152
2049	train	0.2806	0.3075	0.0269
2050	train	0.2818	0.2936	0.0118
2051	train	0.2837	0.2876	0.0039
2052	train	0.2793	0.3063	0.0270
2053	train	0.3136	0.2804	-0.0332
2054	train	0.2395	0.2311	-0.0084
2055	train	0.3078	0.2840	-0.0239
2056	train	0.3242	0.3006	-0.0236
2057	test	0.3083	0.2664	-0.0419
2058	train	0.3346	0.2707	-0.0638
2059	train	0.2837	0.2630	-0.0207
2060	train	0.2219	0.3223	0.1004
2061	train	0.3099	0.3300	0.0201
2062	train	0.4548	0.3008	-0.1540
2063	test	0.4924	0.3189	-0.1734
2064	train	0.5259	0.3082	-0.2177
2065	test	0.4808	0.3522	-0.1285
2066	train	0.3702	0.4010	0.0308
2067	train	0.2588	0.3067	0.0479
2068	train	0.3343	0.3021	-0.0322
2069	train	0.2353	0.2603	0.0250
2070	test	0.3182	0.2413	-0.0769
2071	test	0.8025	0.6400	-0.1624
2072	train	0.9745	0.9958	0.0213
2073	train	0.2663	0.2618	-0.0045
2074	train	0.2218	0.3402	0.1184
2075	train	0.4841	0.6833	0.1992
2076	train	0.2307	0.2816	0.0508
2077	test	0.5496	0.3492	-0.2004
2078	train	0.3036	0.2801	-0.0235
2079	train	0.3067	0.2944	-0.0123
2080	train	0.2651	0.2463	-0.0187
2081	train	0.2629	0.2590	-0.0039
2082	test	0.3013	0.2843	-0.0170
2083	train	0.3273	0.2950	-0.0323
2084	train	0.3442	0.3018	-0.0424
2085	train	0.2579	0.5073	0.2494
2086	train	0.1684	0.1631	-0.0053
2087	train	0.1852	0.1895	0.0043
2088	train	0.1354	0.2724	0.1370
2089	train	0.2154	0.2448	0.0293
2090	train	0.2084	0.2108	0.0024
2091	train	0.2089	0.2286	0.0196
2092	train	0.1535	0.2185	0.0650
2093	train	0.1900	0.2008	0.0109
2094	test	0.1916	0.1682	-0.0234
2095	train	0.2440	0.2746	0.0306
2096	test	0.2852	0.3603	0.0751
2097	test	0.1842	0.2107	0.0265
2098	train	0.2115	0.2055	-0.0059
2099	train	0.1980	0.2041	0.0061
2100	train	0.1926	0.2202	0.0276
2101	train	0.2135	0.1981	-0.0154
2102	test	0.2184	0.1917	-0.0267
2103	train	0.2220	0.2133	-0.0087
2104	train	0.2218	0.2207	-0.0011
2105	train	0.1838	0.1633	-0.0204
2106	train	0.1821	0.1861	0.0041
2107	test	0.2109	0.1861	-0.0248
2108	test	0.2034	0.1836	-0.0198
2109	train	0.1739	0.1797	0.0058
2110	train	0.1965	0.1869	-0.0095
2111	train	0.1622	0.1742	0.0120
2112	train	0.2045	0.2214	0.0169
2113	train	0.2277	0.2225	-0.0052
2114	train	0.2352	0.2062	-0.0290
2115	train	0.2348	0.2354	0.0007
2116	train	0.2308	0.2433	0.0126
2117	test	0.2334	0.2403	0.0069
2118	test	0.3052	0.2800	-0.0253
2119	train	0.1790	0.2375	0.0585
2120	test	0.1980	0.2162	0.0182
2121	train	0.1593	0.2190	0.0597
2122	train	0.1967	0.2206	0.0238
2123	train	0.3429	0.3896	0.0467
2124	test	0.7751	0.6961	-0.0790
2125	test	0.1783	0.2097	0.0314
2126	test	0.1856	0.2338	0.0481
2127	train	0.5916	0.4695	-0.1221
2128	test	0.1789	0.2246	0.0457
2129	train	0.2370	0.2360	-0.0010
2130	train	0.1787	0.2036	0.0249
2131	train	0.1899	0.1834	-0.0065
2132	test	0.2239	0.2046	-0.0193
2133	train	0.2271	0.2162	-0.0109
2134	test	0.2418	0.2113	-0.0304
2135	test	0.2205	0.2195	-0.0010
2136	train	0.2109	0.2257	0.0148
2137	test	0.2019	0.3883	0.1864
2138	train	0.3305	0.2025	-0.1280
2139	train	0.3363	0.2162	-0.1201
2140	train	0.3508	0.2635	-0.0873
2141	train	0.2398	0.2098	-0.0300
2142	train	0.2392	0.1918	-0.0473
2143	test	0.2281	0.2290	0.0009
2144	train	0.1934	0.2279	0.0345
2145	train	0.2019	0.2114	0.0095
2146	train	0.1885	0.1928	0.0043
2147	train	0.2694	0.2211	-0.0482
2148	train	0.3045	0.2543	-0.0502
2149	train	0.1956	0.2062	0.0106
2150	train	0.2398	0.2221	-0.0177
2151	train	0.2071	0.2383	0.0311
2152	test	0.1488	0.1996	0.0509
2153	train	0.2359	0.2118	-0.0241
2154	train	0.2155	0.2025	-0.0131
2155	train	0.1945	0.2272	0.0327
2156	train	0.2390	0.2668	0.0278
2157	train	0.1979	0.1890	-0.0090
2158	train	0.1829	0.1954	0.0124
2159	train	0.2242	0.1700	-0.0543
2160	train	0.2185	0.1744	-0.0441
2161	train	0.2539	0.2167	-0.0373
2162	train	0.2209	0.1988	-0.0221
2163	train	0.1839	0.1576	-0.0263
2164	train	0.1962	0.2131	0.0169
2165	train	0.2289	0.2171	-0.0118
2166	test	0.2103	0.2296	0.0193
2167	train	0.2995	0.2661	-0.0334
2168	train	0.2166	0.2254	0.0088
2169	train	0.1911	0.2572	0.0661
2170	test	0.2558	0.2784	0.0226
2171	train	0.1632	0.1290	-0.0342
2172	train	0.2406	0.2061	-0.0345
2173	train	0.1784	0.2269	0.0485
2174	train	0.2062	0.2307	0.0245
2175	test	0.3289	0.3102	-0.0186
2176	train	0.6267	0.5424	-0.0843
2177	train	0.1508	0.2403	0.0895
2178	test	0.1733	0.2177	0.0444
2179	test	0.4076	0.3795	-0.0281
2180	train	0.2134	0.2269	0.0135
2181	train	0.2263	0.2102	-0.0160
2182	train	0.2904	0.2084	-0.0820
2183	train	0.1745	0.1904	0.0159
2184	train	0.2013	0.2392	0.0379
2185	test	0.2193	0.2286	0.0093
2186	test	0.1829	0.2082	0.0253
2187	train	0.2291	0.2303	0.0012
2188	train	0.2269	0.2371	0.0101
2189	train	0.2690	0.2744	0.0054
2190	train	0.8259	0.7539	-0.0720
2191	test	0.8184	0.7910	-0.0273
2192	test	0.9744	0.9510	-0.0234
2193	train	0.8455	0.6168	-0.2287
2194	train	0.8182	0.4927	-0.3255
2195	train	0.6721	0.7062	0.0341
2196	train	0.5994	0.7752	0.1757
2197	train	0.8814	0.7497	-0.1317
2198	train	0.8548	0.7308	-0.1240
2199	train	0.9077	0.8036	-0.1041
2200	train	1.1795	0.8882	-0.2913
2201	train	0.5632	0.4338	-0.1294
2202	train	0.6726	0.6037	-0.0688
2203	train	0.6572	0.7120	0.0548
2204	test	0.7647	0.7247	-0.0400
2205	train	0.6683	0.7171	0.0488
2206	train	0.6665	0.6886	0.0221
2207	train	0.6610	0.6486	-0.0125
2208	train	0.6586	0.5473	-0.1112
2209	test	0.8836	0.7269	-0.1567
2210	train	0.5578	0.4494	-0.1084
2211	test	0.7039	0.5997	-0.1042
2212	train	0.7281	0.6604	-0.0677
2213	train	0.8211	0.6264	-0.1946
2214	test	0.7423	0.6252	-0.1171
2215	test	0.8294	0.6425	-0.1869
2216	test	0.5792	0.6737	0.0946
2217	train	0.8920	0.6469	-0.2451
2218	train	0.6663	0.6777	0.0114
2219	train	0.6572	0.6651	0.0079
2220	train	0.6606	0.5435	-0.1171
2221	train	0.6484	0.7659	0.1175
2222	train	0.7062	0.7237	0.0175
2223	train	0.5400	0.3957	-0.1443
2224	train	0.9174	0.7347	-0.1827
2225	test	0.7060	0.6778	-0.0282
2226	train	0.5261	0.3955	-0.1306
2227	test	1.1074	1.0353	-0.0721
2228	train	1.6737	1.2902	-0.3835
2229	train	0.7611	0.6320	-0.1291
2230	test	0.7262	0.7183	-0.0079
2231	train	0.8629	1.0036	0.1407
2232	train	0.7101	0.6802	-0.0299
2233	test	0.6679	0.6040	-0.0639
2234	train	0.8526	0.7530	-0.0996
2235	train	0.9187	0.7449	-0.1738
2236	train	0.5771	0.4133	-0.1638
2237	train	0.5727	0.3992	-0.1735
2238	train	0.5960	0.4742	-0.1218
2239	train	0.4872	0.5134	0.0263
2240	train	0.5082	0.5463	0.0381
2241	train	1.4299	0.9333	-0.4967
2242	train	0.3820	0.4322	0.0502
2243	train	0.4007	0.4584	0.0577
2244	train	1.0450	0.6707	-0.3743
2245	train	0.3684	0.3758	0.0073
2246	test	0.4524	0.3431	-0.1093
2247	train	0.3043	0.3706	0.0662
2248	train	0.2872	0.4103	0.1231
2249	test	0.4497	0.3974	-0.0524
2250	train	0.4193	0.4220	0.0026
2251	train	0.5333	0.4983	-0.0349
2252	train	0.6372	0.5793	-0.0579
2253	train	0.2545	0.3084	0.0539
2254	train	0.3086	0.3024	-0.0062
2255	train	0.2942	0.3793	0.0850
2256	test	0.3048	0.5674	0.2626
2257	train	0.2951	0.3972	0.1021
2258	train	0.3068	0.4075	0.1007
2259	train	0.3069	0.3805	0.0736
2260	train	0.3472	0.3917	0.0445
2261	test	0.4789	0.4163	-0.0626
2262	train	0.2575	0.3556	0.0981
2263	train	0.3055	0.3682	0.0628
2264	train	0.3053	0.3989	0.0936
2265	train	0.2975	0.3786	0.0812
2266	test	0.3212	0.3834	0.0622
2267	train	0.3894	0.3988	0.0093
2268	train	0.2916	0.3215	0.0298
2269	train	0.3362	0.3782	0.0420
2270	train	0.3661	0.3798	0.0137
2271	train	0.3624	0.3883	0.0259
2272	train	0.3612	0.3768	0.0156
2273	train	0.3670	0.4472	0.0801
2274	train	0.4798	0.5002	0.0204
2275	train	0.3054	0.3488	0.0434
2276	train	0.4059	0.4301	0.0242
2277	train	0.4073	0.3554	-0.0520
2278	train	0.3478	0.2536	-0.0942
2279	train	0.9949	0.7790	-0.2159
2280	train	1.4140	1.1121	-0.3019
2281	train	0.4066	0.3690	-0.0376
2282	train	0.4121	0.4618	0.0498
2283	train	0.7292	0.7902	0.0610
2284	test	0.4085	0.3724	-0.0361
2285	train	0.3647	0.4222	0.0574
2286	train	0.4498	0.4322	-0.0176
2287	train	0.4258	0.4532	0.0274
2288	train	0.3316	0.2801	-0.0515
2289	train	0.3050	0.2713	-0.0337
2290	train	0.3229	0.3283	0.0054
2291	train	0.3569	0.3525	-0.0045
2292	train	0.3568	0.3739	0.0170
2293	train	0.8724	0.7914	-0.0811
2294	test	0.3647	0.3236	-0.0410
2295	train	0.3558	0.3399	-0.0158
2296	train	0.3648	0.3479	-0.0169
2297	train	0.3125	0.3440	0.0315
2298	test	0.2966	0.3451	0.0485
2299	train	0.3263	0.3846	0.0583
2300	train	0.3374	0.3206	-0.0168
2301	train	0.3293	0.3278	-0.0015
2302	train	0.3399	0.2966	-0.0434
2303	test	0.3141	0.2783	-0.0358
2304	train	0.3278	0.2539	-0.0740
2305	train	0.3039	0.2960	-0.0079
2306	train	0.2700	0.3031	0.0331
2307	train	0.3426	0.3163	-0.0263
2308	train	0.4160	0.2584	-0.1577
2309	test	0.3193	0.2874	-0.0320
2310	train	0.3248	0.3000	-0.0248
2311	train	0.2890	0.3130	0.0240
2312	train	0.2896	0.3172	0.0275
2313	train	0.3115	0.2785	-0.0330
2314	train	0.2514	0.2470	-0.0044
2315	test	0.3251	0.2564	-0.0687
2316	train	0.3393	0.2400	-0.0993
2317	train	0.3068	0.2907	-0.0160
2318	train	0.3589	0.3056	-0.0534
2319	test	0.3349	0.1882	-0.1467
2320	train	0.2561	0.3314	0.0752
2321	train	0.2666	0.3102	0.0437
2322	train	0.3772	0.3869	0.0097
2323	test	0.3639	0.3636	-0.0004
2324	train	0.3292	0.3684	0.0391
2325	train	0.3667	0.3853	0.0186
2326	test	0.2408	0.3653	0.1245
2327	train	0.2559	0.2460	-0.0098
2328	train	0.3420	0.3337	-0.0083
2329	test	0.2399	0.2538	0.0140
2330	train	0.3067	0.3310	0.0243
2331	train	0.2809	0.2579	-0.0230
2332	test	0.3153	0.4874	0.1721
2333	train	0.2437	0.3118	0.0682
2334	test	0.2424	0.2375	-0.0049
2335	train	0.3241	0.3092	-0.0149
2336	train	0.2339	0.2057	-0.0282
2337	test	0.3438	0.3271	-0.0167
2338	test	0.3318	0.3230	-0.0088
2339	train	0.3502	0.2903	-0.0599
2340	train	0.2688	0.3107	0.0420
2341	test	0.2621	0.3285	0.0664
2342	train	0.2946	0.3210	0.0264
2343	test	0.3165	0.3338	0.0173
2344	train	0.3349	0.3305	-0.0044
2345	train	0.4068	0.4042	-0.0026
2346	train	0.4845	0.4454	-0.0391
2347	train	0.2678	0.2755	0.0077
2348	train	0.2661	0.2980	0.0319
2349	test	0.2287	0.3248	0.0960
2350	train	0.2374	0.2928	0.0555
2351	train	0.2214	0.2103	-0.0111
2352	test	0.2124	0.3146	0.1022
2353	train	0.2215	0.3121	0.0906
2354	train	0.2224	0.2974	0.0750
2355	train	0.2281	0.2665	0.0384
2356	train	0.1950	0.2539	0.0590
2357	train	0.1981	0.1840	-0.0141
2358	train	0.2108	0.2286	0.0178
2359	test	0.2308	0.3356	0.1048
2360	test	0.2439	0.3018	0.0578
2361	train	0.1606	0.1393	-0.0213
2362	train	0.2235	0.2630	0.0395
2363	train	0.2285	0.2738	0.0454
2364	train	0.2333	0.2364	0.0032
2365	train	0.2171	0.2475	0.0304
2366	train	0.2203	0.2512	0.0309
2367	test	0.1784	0.2028	0.0245
2368	train	0.2187	0.2306	0.0118
2369	train	0.2079	0.2073	-0.0006
2370	train	0.2025	0.2369	0.0344
2371	train	0.2011	0.2449	0.0438
2372	train	0.1848	0.1908	0.0060
2373	train	0.2294	0.2490	0.0196
2374	train	0.2217	0.2606	0.0388
2375	train	0.2082	0.2806	0.0725
2376	train	0.2372	0.3124	0.0752
2377	train	0.2200	0.2237	0.0038
2378	train	0.2050	0.2930	0.0879
2379	train	0.2374	0.2537	0.0163
2380	train	0.1560	0.1425	-0.0135
2381	train	0.2137	0.2693	0.0556
2382	test	0.1853	0.2566	0.0713
2383	train	0.2284	0.2659	0.0375
2384	train	0.2889	0.2381	-0.0508
2385	train	0.1703	0.2619	0.0916
2386	train	0.1679	0.2450	0.0772
2387	train	0.2593	0.3424	0.0831
2388	train	0.1950	0.2626	0.0676
2389	test	0.2275	0.1970	-0.0306
2390	train	0.1871	0.2881	0.1010
2391	train	0.1759	0.2556	0.0797
2392	train	0.2039	0.1915	-0.0124
2393	train	0.2015	0.1921	-0.0094
2394	train	0.1919	0.1914	-0.0005
2395	train	0.2068	0.2207	0.0139
2396	train	0.2072	0.2617	0.0545
2397	train	0.2459	0.2255	-0.0204
2398	train	0.3712	0.6999	0.3287
2399	train	0.3767	0.2794	-0.0973
2400	train	0.3572	0.3151	-0.0421
2401	train	0.3760	0.3726	-0.0034
2402	test	0.3153	0.2981	-0.0172
2403	train	0.3444	0.2615	-0.0830
2404	train	0.3120	0.2808	-0.0312
2405	train	0.3026	0.2900	-0.0126
2406	train	0.3143	0.3080	-0.0064
2407	train	0.3197	0.3078	-0.0119
2408	train	0.3359	0.3432	0.0073
2409	test	0.4033	0.4486	0.0452
2410	train	0.2579	0.2444	-0.0135
2411	train	0.3082	0.2445	-0.0637
2412	train	0.3065	0.2770	-0.0295
2413	train	0.3333	0.2760	-0.0574
2414	train	0.3114	0.2728	-0.0386
2415	test	0.2650	0.2639	-0.0011
2416	train	0.2647	0.2924	0.0277
2417	train	0.3198	0.2995	-0.0203
2418	train	0.3140	0.2783	-0.0357
2419	train	0.2896	0.2491	-0.0406
2420	test	0.3187	0.2688	-0.0500
2421	train	0.3235	0.2813	-0.0423
2422	train	0.3212	0.2528	-0.0684
2423	train	0.3347	0.2850	-0.0497
2424	train	0.2643	0.2717	0.0075
2425	train	0.3070	0.2710	-0.0360
2426	test	0.3242	0.3033	-0.0209
2427	test	0.3032	0.3073	0.0041
2428	train	0.3345	0.3059	-0.0285
2429	train	0.3281	0.3313	0.0032
2430	train	0.3409	0.3415	0.0007
2431	train	0.3536	0.3786	0.0250
2432	train	0.2215	0.2481	0.0266
2433	test	0.3495	0.3095	-0.0400
2434	train	0.2409	0.2753	0.0344
2435	train	0.3082	0.2170	-0.0913
2436	test	0.3279	0.4363	0.1083
2437	train	0.2581	0.2632	0.0051
2438	train	0.2670	0.2709	0.0039
2439	train	0.3431	0.4665	0.1234
2440	train	0.2585	0.2880	0.0295
2441	train	0.3261	0.3405	0.0144
2442	train	0.3070	0.2813	-0.0257
2443	train	0.3123	0.2792	-0.0331
2444	train	0.2982	0.2510	-0.0472
2445	train	0.2922	0.2499	-0.0424
2446	test	0.3008	0.2720	-0.0288
2447	test	0.3126	0.2964	-0.0162
2448	train	0.3190	0.3124	-0.0066
2449	train	0.4880	0.5868	0.0988
2450	test	0.1628	0.5029	0.3401
2451	test	0.1533	0.2225	0.0692
2452	train	0.1614	0.2518	0.0904
2453	train	0.1427	0.2450	0.1023
2454	test	0.1588	0.2023	0.0435
2455	test	0.1552	0.2243	0.0691
2456	train	0.1158	0.1823	0.0665
2457	train	0.1299	0.1735	0.0436
2458	test	0.1306	0.1759	0.0453
2459	train	0.1402	0.1843	0.0441
2460	train	0.1722	0.2194	0.0472
2461	train	0.1855	0.2701	0.0846
2462	train	0.1277	0.1854	0.0577
2463	train	0.1473	0.1733	0.0260
2464	test	0.1185	0.1666	0.0481
2465	train	0.1263	0.1538	0.0275
2466	train	0.1312	0.1493	0.0181
2467	train	0.1314	0.1739	0.0425
2468	test	0.1472	0.2036	0.0564
2469	train	0.1467	0.2160	0.0693
2470	test	0.1217	0.1840	0.0623
2471	train	0.1395	0.1514	0.0118
2472	train	0.1357	0.1747	0.0390
2473	train	0.1341	0.1663	0.0323
2474	train	0.1275	0.1821	0.0546
2475	train	0.1391	0.2262	0.0872
2476	train	0.1244	0.1531	0.0287
2477	test	0.1802	0.1375	-0.0427
2478	train	0.1561	0.1979	0.0418
2479	train	0.1478	0.2202	0.0723
2480	train	0.1948	0.2521	0.0573
2481	train	0.1370	0.2394	0.1024
2482	train	0.1752	0.2498	0.0746
2483	train	0.2243	0.2571	0.0329
2484	train	0.1189	0.1272	0.0083
2485	train	0.1633	0.2278	0.0644
2486	train	0.1318	0.1370	0.0052
2487	train	0.1370	0.1626	0.0256
2488	train	0.1776	0.2492	0.0716
2489	train	0.1179	0.1574	0.0395
2490	train	0.1336	0.1453	0.0116
2491	train	0.1812	0.3170	0.1358
2492	train	0.1425	0.1384	-0.0041
2493	train	0.1515	0.2176	0.0661
2494	train	0.1225	0.1741	0.0515
2495	train	0.1227	0.1787	0.0561
2496	train	0.1464	0.1542	0.0078
2497	train	0.1570	0.1522	-0.0048
2498	train	0.1547	0.1659	0.0112
2499	train	0.1515	0.1894	0.0379
2500	train	0.1562	0.2131	0.0569
2501	train	0.1891	0.3632	0.1741
2502	train	0.2515	0.3449	0.0933
2503	train	0.2409	0.1898	-0.0511
2504	train	0.2442	0.2297	-0.0145
2505	test	0.2338	0.2407	0.0069
2506	train	0.2333	0.1939	-0.0394
2507	train	0.2470	0.2363	-0.0107
2508	train	0.2248	0.2587	0.0338
2509	train	0.2126	0.2172	0.0046
2510	train	0.2216	0.2461	0.0245
2511	train	0.2178	0.2132	-0.0046
2512	train	0.2465	0.2278	-0.0187
2513	train	0.2821	0.2187	-0.0634
2514	train	0.2100	0.2444	0.0344
2515	train	0.2264	0.2286	0.0022
2516	train	0.2218	0.2303	0.0085
2517	train	0.1982	0.1596	-0.0387
2518	train	0.2297	0.1963	-0.0333
2519	train	0.2336	0.2522	0.0186
2520	train	0.2355	0.2662	0.0307
2521	train	0.2351	0.2662	0.0311
2522	train	0.2306	0.2189	-0.0117
2523	train	0.2225	0.2418	0.0193
2524	train	0.2317	0.2087	-0.0230
2525	train	0.2276	0.1423	-0.0854
2526	test	0.2299	0.2296	-0.0003
2527	train	0.2377	0.2723	0.0345
2528	train	0.1934	0.1530	-0.0404
2529	train	0.2412	0.2030	-0.0382
2530	test	0.2429	0.1819	-0.0609
2531	train	0.2401	0.2605	0.0204
2532	test	0.2437	0.2041	-0.0396
2533	train	0.2423	0.2491	0.0068
2534	train	0.2390	0.2143	-0.0247
2535	train	0.2907	0.2153	-0.0753
2536	train	0.2110	0.2483	0.0373
2537	train	0.2415	0.2299	-0.0116
2538	train	0.2112	0.2644	0.0533
2539	train	0.2223	0.2140	-0.0083
2540	test	0.2330	0.1486	-0.0845
2541	test	0.1943	0.2470	0.0527
2542	train	0.2086	0.2764	0.0678
2543	train	0.2416	0.2060	-0.0355
2544	train	0.2313	0.1931	-0.0382
2545	train	0.2388	0.2128	-0.0261
2546	test	0.2135	0.2025	-0.0109
2547	train	0.2285	0.2000	-0.0285
2548	train	0.2260	0.1929	-0.0331
2549	train	0.2309	0.2098	-0.0211
2550	train	0.2780	0.2001	-0.0778
2551	train	0.2233	0.2071	-0.0162
2552	train	0.2224	0.2272	0.0048
2553	train	0.3124	0.2607	-0.0516
2554	test	0.1982	0.1998	0.0016
2555	train	0.2059	0.2416	0.0358
2556	test	0.1746	0.2495	0.0749
2557	train	0.2062	0.2237	0.0175
2558	test	0.2073	0.2242	0.0169
2559	test	0.1932	0.2271	0.0339
2560	train	0.1771	0.1913	0.0142
2561	train	0.1897	0.1782	-0.0115
2562	train	0.1934	0.1397	-0.0537
2563	train	0.2133	0.2289	0.0156
2564	train	0.2674	0.2372	-0.0302
2565	test	0.1690	0.1932	0.0242
2566	train	0.1987	0.2307	0.0320
2567	train	0.1748	0.2079	0.0331
2568	train	0.1685	0.1187	-0.0498
2569	train	0.1938	0.1731	-0.0207
2570	train	0.2025	0.2001	-0.0024
2571	train	0.2044	0.2058	0.0014
2572	train	0.2046	0.2223	0.0176
2573	train	0.1958	0.1301	-0.0657
2574	train	0.1695	0.1745	0.0050
2575	train	0.1987	0.2207	0.0220
2576	train	0.1988	0.1656	-0.0331
2577	train	0.1781	0.1737	-0.0044
2578	test	0.1935	0.1936	0.0002
2579	train	0.1783	0.1340	-0.0443
2580	test	0.2131	0.2201	0.0070
2581	train	0.2200	0.2141	-0.0059
2582	train	0.1960	0.2343	0.0382
2583	train	0.2193	0.2581	0.0388
2584	train	0.1942	0.2496	0.0554
2585	test	0.2202	0.2474	0.0272
2586	train	0.2829	0.2416	-0.0413
2587	train	0.1639	0.1729	0.0090
2588	train	0.1788	0.2490	0.0701
2589	train	0.1850	0.1819	-0.0031
2590	train	0.1881	0.2392	0.0511
2591	test	0.2081	0.1719	-0.0363
2592	train	0.5072	0.4364	-0.0708
2593	train	0.1693	0.1836	0.0143
2594	train	0.1897	0.1768	-0.0129
2595	train	0.2051	0.2790	0.0739
2596	test	0.2050	0.1789	-0.0262
2597	train	0.2006	0.2146	0.0140
2598	train	0.1805	0.2176	0.0371
2599	train	0.1672	0.1837	0.0165
2600	test	0.1809	0.2137	0.0329
2601	train	0.2052	0.2240	0.0188
2602	train	0.1959	0.1966	0.0008
2603	train	0.1993	0.2072	0.0079
2604	train	0.1917	0.2278	0.0361
2605	train	0.4740	0.3072	-0.1668
2606	train	0.4372	0.5347	0.0975
2607	train	0.0962	0.1130	0.0167
2608	test	0.1015	0.1504	0.0489
2609	train	0.0937	0.2162	0.1225
2610	train	0.1106	0.1642	0.0536
2611	train	0.1131	0.1551	0.0420
2612	train	0.1097	0.1849	0.0752
2613	train	0.0922	0.1630	0.0708
2614	train	0.1069	0.1342	0.0273
2615	test	0.0936	0.0930	-0.0006
2616	train	0.1533	0.2063	0.0530
2617	train	0.1765	0.2487	0.0722
2618	train	0.1123	0.1555	0.0432
2619	train	0.1222	0.1645	0.0424
2620	train	0.0930	0.1688	0.0758
2621	train	0.1295	0.1390	0.0095
2622	train	0.1183	0.1424	0.0241
2623	train	0.1233	0.1574	0.0341
2624	test	0.1270	0.1732	0.0462
2625	train	0.1278	0.1717	0.0439
2626	train	0.0899	0.0920	0.0021
2627	test	0.1243	0.1430	0.0187
2628	train	0.1181	0.1458	0.0277
2629	test	0.1062	0.1260	0.0198
2630	train	0.0935	0.1335	0.0400
2631	train	0.1163	0.1289	0.0126
2632	train	0.0958	0.1090	0.0133
2633	train	0.1643	0.1712	0.0069
2634	train	0.1259	0.1728	0.0469
2635	train	0.1339	0.1629	0.0290
2636	test	0.1349	0.1938	0.0589
2637	train	0.1147	0.1845	0.0699
2638	train	0.1262	0.1902	0.0640
2639	train	0.1662	0.2148	0.0486
2640	train	0.1040	0.1134	0.0094
2641	train	0.1189	0.1596	0.0406
2642	train	0.0919	0.1620	0.0701
2643	train	0.1067	0.1610	0.0543
2644	train	0.1827	0.2510	0.0683
2645	test	0.0944	0.1539	0.0595
2646	train	0.1086	0.1727	0.0640
2647	train	0.1902	0.3394	0.1492
2648	test	0.0993	0.1508	0.0515
2649	train	0.1376	0.1664	0.0288
2650	train	0.1135	0.1233	0.0099
2651	train	0.0950	0.1005	0.0055
2652	train	0.1343	0.1728	0.0385
2653	train	0.1331	0.1820	0.0489
2654	train	0.1171	0.1471	0.0301
2655	train	0.1157	0.1542	0.0385
2656	test	0.1174	0.1502	0.0328
2657	train	0.1228	0.2296	0.1068
2658	train	0.3323	0.3530	0.0207
2659	test	0.3138	0.3777	0.0639
2660	train	0.3780	0.4218	0.0438
2661	train	0.2739	0.3176	0.0437
2662	train	0.2537	0.3502	0.0966
2663	train	0.3382	0.2931	-0.0450
2664	train	0.3092	0.3025	-0.0067
2665	train	0.2724	0.2981	0.0257
2666	train	0.2799	0.2517	-0.0282
2667	train	0.2687	0.2271	-0.0416
2668	train	0.2804	0.2215	-0.0590
2669	train	0.3184	0.2456	-0.0728
2670	train	0.2909	0.3390	0.0481
2671	train	0.3018	0.2890	-0.0128
2672	train	0.1807	0.1730	-0.0077
2673	train	0.2942	0.2541	-0.0400
2674	test	0.3148	0.3039	-0.0109
2675	train	0.3036	0.2810	-0.0225
2676	train	0.3025	0.2827	-0.0198
2677	train	0.2677	0.2532	-0.0145
2678	train	0.2704	0.2381	-0.0323
2679	train	0.2751	0.2234	-0.0516
2680	train	0.2981	0.2457	-0.0524
2681	train	0.2959	0.3038	0.0079
2682	train	0.2984	0.2918	-0.0066
2683	test	0.2459	0.1799	-0.0660
2684	train	0.2385	0.2691	0.0306
2685	test	0.2778	0.2916	0.0138
2686	train	0.2943	0.3408	0.0465
2687	test	0.3095	0.3619	0.0524
2688	test	0.2525	0.3103	0.0579
2689	train	0.3183	0.3476	0.0293
2690	train	0.2457	0.2818	0.0361
2691	test	0.1610	0.1399	-0.0211
2692	train	0.3356	0.2799	-0.0557
2693	test	0.1998	0.1808	-0.0190
2694	train	0.2593	0.2862	0.0269
2695	test	0.2088	0.2583	0.0495
2696	test	0.2933	0.4634	0.1701
2697	train	0.2427	0.3035	0.0608
2698	train	0.2276	0.1844	-0.0432
2699	train	0.3023	0.3244	0.0221
2700	train	0.2627	0.1779	-0.0849
2701	train	0.2814	0.2875	0.0061
2702	test	0.3276	0.2927	-0.0349
2703	train	0.2765	0.2731	-0.0034
2704	train	0.2547	0.2583	0.0037
2705	train	0.2640	0.2546	-0.0094
2706	train	0.2382	0.2531	0.0149
2707	train	0.2798	0.2928	0.0130
2708	train	0.3043	0.3155	0.0113
2709	train	0.3115	0.3905	0.0790
2710	test	0.6626	0.5728	-0.0898
2711	train	0.6620	0.5779	-0.0841
2712	test	0.6592	0.6340	-0.0252
2713	train	0.6055	0.5485	-0.0569
2714	train	0.5428	0.4996	-0.0432
2715	train	0.5426	0.5382	-0.0044
2716	test	0.6254	0.5580	-0.0674
2717	train	0.5803	0.5345	-0.0458
2718	train	0.5830	0.5266	-0.0564
2719	train	0.4230	0.5136	0.0906
2720	train	0.5244	0.4583	-0.0661
2721	train	0.5312	0.4616	-0.0695
2722	train	0.6368	0.5515	-0.0853
2723	train	0.5084	0.5527	0.0444
2724	train	0.2103	0.3308	0.1205
2725	train	0.4742	0.4979	0.0237
2726	train	0.4808	0.4889	0.0080
2727	train	0.4856	0.4570	-0.0285
2728	train	0.5017	0.4595	-0.0422
2729	train	0.5171	0.4989	-0.0181
2730	train	0.3891	0.4132	0.0241
2731	train	0.4560	0.4800	0.0240
2732	train	0.5429	0.5092	-0.0337
2733	train	0.6015	0.4784	-0.1231
2734	train	0.5382	0.4941	-0.0441
2735	train	0.5274	0.4748	-0.0526
2736	train	0.4132	0.5119	0.0987
2737	train	0.4727	0.5421	0.0693
2738	train	0.6166	0.5510	-0.0657
2739	train	0.6412	0.5576	-0.0836
2740	train	0.4657	0.5261	0.0604
2741	train	0.6096	0.5773	-0.0324
2742	train	0.4669	0.4976	0.0307
2743	train	0.3286	0.3046	-0.0240
2744	train	0.5528	0.5100	-0.0428
2745	test	0.5135	0.4398	-0.0737
2746	train	0.6094	0.4941	-0.1154
2747	test	0.4451	0.4708	0.0258
2748	train	0.3362	0.6412	0.3051
2749	test	0.5841	0.4886	-0.0954
2750	train	0.4094	0.4184	0.0090
2751	train	0.3623	0.5112	0.1489
2752	train	0.5678	0.4433	-0.1245
2753	train	0.4794	0.5240	0.0447
2754	train	0.5838	0.5431	-0.0408
2755	train	0.5484	0.4993	-0.0490
2756	train	0.5222	0.4938	-0.0284
2757	train	0.4481	0.4724	0.0243
2758	train	0.5141	0.4872	-0.0270
2759	train	0.4357	0.5245	0.0888
2760	train	0.5220	0.5434	0.0214
2761	test	0.5930	0.5680	-0.0250
2762	train	0.1784	0.2249	0.0465
2763	train	0.1792	0.2466	0.0674
2764	train	0.2523	0.2692	0.0169
2765	train	0.1917	0.2390	0.0473
2766	train	0.1955	0.2160	0.0204
2767	train	0.1888	0.2455	0.0567
2768	train	0.1425	0.2358	0.0933
2769	train	0.1715	0.2222	0.0507
2770	train	0.1618	0.1912	0.0294
2771	train	0.1957	0.2105	0.0148
2772	train	0.2115	0.2171	0.0056
2773	test	0.1726	0.1992	0.0266
2774	test	0.1913	0.2555	0.0642
2775	test	0.1822	0.2367	0.0545
2776	train	0.1615	0.1750	0.0135
2777	train	0.1884	0.2135	0.0251
2778	train	0.2100	0.2031	-0.0070
2779	test	0.2312	0.2286	-0.0025
2780	train	0.2430	0.2449	0.0019
2781	test	0.1602	0.1723	0.0121
2782	train	0.1648	0.1689	0.0041
2783	train	0.1740	0.1638	-0.0102
2784	train	0.1676	0.1586	-0.0091
2785	train	0.1436	0.2091	0.0655
2786	train	0.1562	0.1968	0.0406
2787	train	0.1500	0.1195	-0.0305
2788	test	0.2115	0.2307	0.0192
2789	train	0.2055	0.2201	0.0146
2790	train	0.1991	0.2597	0.0606
2791	train	0.2284	0.3119	0.0836
2792	train	0.2179	0.2435	0.0256
2793	train	0.2473	0.2849	0.0376
2794	train	0.2597	0.2958	0.0361
2795	train	0.1477	0.1297	-0.0180
2796	train	0.2513	0.2259	-0.0253
2797	train	0.1342	0.2122	0.0780
2798	train	0.1740	0.2489	0.0750
2799	train	0.2623	0.2649	0.0026
2800	train	0.4150	0.5011	0.0861
2801	test	0.1309	0.2294	0.0985
2802	train	0.1597	0.1896	0.0299
2803	train	0.3202	0.3619	0.0417
2804	train	0.1636	0.2173	0.0537
2805	train	0.2185	0.2165	-0.0019
2806	train	0.2239	0.2163	-0.0076
2807	train	0.1976	0.1869	-0.0107
2808	test	0.2022	0.2226	0.0203
2809	train	0.2108	0.2264	0.0156
2810	train	0.2001	0.2157	0.0156
2811	train	0.1810	0.2367	0.0557
2812	train	0.1734	0.2433	0.0699
2813	train	0.2792	0.2786	-0.0006
2814	train	0.2132	0.2277	0.0144
2815	test	0.1954	0.2376	0.0423
2816	train	0.2086	0.2893	0.0807
2817	train	0.2141	0.2150	0.0009
2818	train	0.1810	0.1816	0.0006
2819	train	0.1912	0.2138	0.0227
2820	test	0.1501	0.2310	0.0809
2821	train	0.1904	0.1887	-0.0017
2822	train	0.1754	0.1835	0.0081
2823	train	0.2065	0.1785	-0.0280
2824	train	0.2572	0.1843	-0.0730
2825	train	0.1892	0.1759	-0.0133
2826	train	0.2117	0.2184	0.0067
2827	test	0.1929	0.2183	0.0254
2828	train	0.1812	0.2224	0.0412
2829	test	0.1886	0.2030	0.0145
2830	train	0.1954	0.2181	0.0228
2831	test	0.2089	0.2204	0.0115
2832	train	0.1792	0.2152	0.0359
2833	train	0.1797	0.2143	0.0346
2834	train	0.1543	0.2084	0.0541
2835	train	0.1701	0.1501	-0.0201
2836	train	0.2090	0.1524	-0.0567
2837	train	0.1613	0.2378	0.0766
2838	train	0.1802	0.2029	0.0227
2839	train	0.1362	0.1287	-0.0076
2840	train	0.2110	0.1596	-0.0515
2841	train	0.2347	0.1924	-0.0423
2842	train	0.2226	0.2209	-0.0017
2843	test	0.2589	0.2696	0.0107
2844	train	0.2261	0.1631	-0.0630
2845	train	0.2381	0.2583	0.0202
2846	train	0.3150	0.2572	-0.0578
2847	test	0.2006	0.1291	-0.0714
2848	train	0.2042	0.2216	0.0174
2849	train	0.1833	0.1871	0.0039
2850	train	0.2018	0.1850	-0.0169
2851	train	0.3230	0.3345	0.0115
2852	train	0.7987	0.5530	-0.2457
2853	train	0.1618	0.2566	0.0948
2854	train	0.1912	0.2203	0.0292
2855	test	0.5633	0.3955	-0.1678
2856	train	0.1906	0.1852	-0.0054
2857	test	0.2324	0.1600	-0.0724
2858	train	0.1843	0.2486	0.0643
2859	train	0.1533	0.2465	0.0932
2860	train	0.2142	0.1453	-0.0690
2861	test	0.1899	0.1326	-0.0573
2862	test	0.2031	0.1238	-0.0793
2863	train	0.2008	0.1608	-0.0400
2864	test	0.2162	0.2055	-0.0107
2865	train	0.2437	0.2448	0.0011
2866	train	0.7571	0.6354	-0.1217
2867	train	0.5946	0.6558	0.0613
2868	train	0.8370	0.6747	-0.1622
2869	train	0.6798	0.6044	-0.0754
2870	train	0.6563	0.5257	-0.1306
2871	train	0.6989	0.5965	-0.1024
2872	train	0.5556	0.5990	0.0433
2873	train	0.7236	0.5792	-0.1443
2874	train	0.7030	0.5439	-0.1592
2875	train	0.6311	0.4943	-0.1368
2876	test	0.6627	0.3905	-0.2722
2877	train	0.5726	0.4667	-0.1059
2878	train	0.7192	0.6244	-0.0948
2879	train	0.4426	0.5828	0.1402
2880	train	0.3956	0.3153	-0.0802
2881	train	0.6715	0.5304	-0.1411
2882	train	0.6071	0.5197	-0.0875
2883	train	0.4480	0.4793	0.0313
2884	test	0.6541	0.4824	-0.1717
2885	test	0.6917	0.4912	-0.2005
2886	train	0.4441	0.3788	-0.0653
2887	test	0.5409	0.4977	-0.0432
2888	train	0.5371	0.4746	-0.0625
2889	train	0.4991	0.4850	-0.0141
2890	train	0.6580	0.5123	-0.1458
2891	train	0.6440	0.4244	-0.2196
2892	train	0.4282	0.5214	0.0932
2893	train	0.5977	0.5339	-0.0637
2894	test	0.6391	0.5909	-0.0482
2895	train	0.7963	0.6337	-0.1626
2896	train	0.4744	0.5360	0.0616
2897	train	0.7463	0.6188	-0.1276
2898	train	0.5448	0.5129	-0.0320
2899	train	0.3646	0.3385	-0.0261
2900	train	0.7416	0.5863	-0.1553
2901	train	0.3940	0.4260	0.0319
2902	train	0.6860	0.5262	-0.1598
2903	train	0.5072	0.3959	-0.1114
2904	train	0.4637	0.5732	0.1095
2905	train	0.5141	0.4814	-0.0327
2906	train	0.4615	0.3820	-0.0794
2907	train	0.6969	0.4993	-0.1976
2908	train	0.4916	0.4474	-0.0442
2909	train	0.4088	0.5082	0.0994
2910	train	0.7248	0.5907	-0.1341
2911	test	0.6806	0.5260	-0.1546
2912	train	0.4605	0.4324	-0.0282
2913	train	0.4832	0.4312	-0.0520
2914	test	0.5008	0.4690	-0.0318
2915	test	0.5263	0.5055	-0.0208
2916	train	0.5586	0.5529	-0.0057
2917	train	0.5566	0.5747	0.0180
2918	train	0.6296	0.5985	-0.0311
2919	train	0.6928	0.6188	-0.0739
2920	train	0.6707	0.6365	-0.0343
2921	train	0.4922	0.5393	0.0472
2922	train	0.3531	0.5150	0.1618
2923	train	0.4943	0.5101	0.0158
2924	train	0.5136	0.5225	0.0089
2925	train	0.4994	0.4480	-0.0514
2926	test	0.4860	0.4220	-0.0641
2927	train	0.3606	0.4043	0.0438
2928	train	0.4015	0.3250	-0.0766
2929	train	0.3676	0.3741	0.0065
2930	train	0.5005	0.5152	0.0146
2931	test	0.5216	0.5075	-0.0141
2932	test	0.3262	0.2900	-0.0362
2933	train	0.4014	0.4610	0.0595
2934	test	0.3418	0.4542	0.1125
2935	train	0.3009	0.4215	0.1205
2936	train	0.3440	0.4152	0.0711
2937	train	0.4113	0.3952	-0.0160
2938	train	0.2176	0.3221	0.1045
2939	test	0.4050	0.4243	0.0193
2940	train	0.4156	0.4520	0.0365
2941	train	0.4119	0.4380	0.0261
2942	train	0.4493	0.4198	-0.0295
2943	train	0.3199	0.3521	0.0322
2944	test	0.2950	0.4868	0.1918
2945	train	0.3489	0.5030	0.1541
2946	test	0.5265	0.5376	0.0111
2947	test	0.5899	0.5743	-0.0156
2948	train	0.4702	0.4671	-0.0032
2949	train	0.5928	0.5622	-0.0306
2950	test	0.3075	0.4627	0.1552
2951	train	0.1923	0.2414	0.0491
2952	train	0.5397	0.4853	-0.0544
2953	train	0.3351	0.3416	0.0065
2954	train	0.4461	0.4442	-0.0019
2955	test	0.4292	0.3731	-0.0561
2956	train	0.4058	0.5404	0.1347
2957	train	0.3060	0.4142	0.1082
2958	train	0.2518	0.3195	0.0677
2959	train	0.4473	0.4352	-0.0121
2960	train	0.2084	0.3430	0.1346
2961	train	0.4982	0.4489	-0.0493
2962	test	0.5372	0.4852	-0.0520
2963	train	0.4016	0.4443	0.0427
2964	test	0.2705	0.3935	0.1231
2965	train	0.3079	0.3865	0.0786
2966	train	0.3135	0.3878	0.0743
2967	train	0.4824	0.4317	-0.0507
2968	train	0.5140	0.4591	-0.0549
2969	train	0.5527	0.5359	-0.0168
2970	train	0.3965	0.3616	-0.0349
2971	train	0.3985	0.3737	-0.0248
2972	train	0.3673	0.4331	0.0658
2973	train	0.3307	0.3189	-0.0117
2974	train	0.2849	0.3251	0.0402
2975	train	0.3087	0.3212	0.0126
2976	test	0.3523	0.3426	-0.0097
2977	train	0.2987	0.3046	0.0059
2978	test	0.3463	0.3006	-0.0457
2979	train	0.2854	0.2732	-0.0122
2980	train	0.3139	0.2704	-0.0435
2981	train	0.2403	0.2841	0.0438
2982	train	0.3336	0.3186	-0.0150
2983	train	0.3173	0.3255	0.0083
2984	test	0.1963	0.2554	0.0591
2985	train	0.3138	0.2995	-0.0144
2986	test	0.2843	0.3056	0.0213
2987	train	0.2917	0.3187	0.0270
2988	test	0.2765	0.3145	0.0380
2989	train	0.3147	0.3106	-0.0041
2990	train	0.2754	0.2984	0.0230
2991	train	0.3018	0.2581	-0.0438
2992	train	0.3312	0.2615	-0.0697
2993	test	0.2976	0.3599	0.0623
2994	train	0.2873	0.3359	0.0486
2995	train	0.2855	0.2336	-0.0519
2996	train	0.2474	0.2550	0.0077
2997	train	0.3049	0.2960	-0.0089
2998	test	0.2954	0.3529	0.0575
2999	train	0.3580	0.3675	0.0095
3000	train	0.3186	0.3158	-0.0028
3001	train	0.3511	0.3660	0.0150
3002	train	0.2856	0.3085	0.0229
3003	train	0.2054	0.2141	0.0087
3004	train	0.3449	0.3311	-0.0138
3005	test	0.2733	0.2347	-0.0385
3006	train	0.2962	0.2828	-0.0134
3007	train	0.3472	0.3505	0.0033
3008	train	0.7372	0.5296	-0.2076
3009	test	0.2350	0.3632	0.1282
3010	train	0.2613	0.2452	-0.0161
3011	train	0.3529	0.3939	0.0410
3012	train	0.2617	0.2300	-0.0317
3013	train	0.3323	0.3085	-0.0238
3014	test	0.3245	0.3648	0.0403
3015	train	0.3000	0.3581	0.0581
3016	train	0.2812	0.2383	-0.0428
3017	train	0.2659	0.2234	-0.0425
3018	train	0.2490	0.2474	-0.0016
3019	train	0.2783	0.2897	0.0114
3020	train	0.3236	0.3386	0.0150
3021	train	0.3730	0.4335	0.0605
3022	train	0.6606	0.6011	-0.0595
3023	train	0.3468	0.2791	-0.0677
3024	test	0.3412	0.3005	-0.0407
3025	train	0.2191	0.3278	0.1087
3026	train	0.2471	0.2953	0.0481
3027	train	0.2403	0.2426	0.0023
3028	train	0.2395	0.2970	0.0576
3029	train	0.2144	0.2966	0.0821
3030	train	0.2394	0.2946	0.0552
3031	train	0.2382	0.2834	0.0452
3032	train	0.2477	0.3022	0.0545
3033	test	0.3337	0.3045	-0.0292
3034	train	0.2291	0.2547	0.0256
3035	train	0.2301	0.2662	0.0361
3036	train	0.2301	0.2662	0.0361
3037	train	0.2763	0.2944	0.0182
3038	train	0.2214	0.2209	-0.0005
3039	test	0.2586	0.2723	0.0136
3040	train	0.2404	0.2743	0.0339
3041	train	0.2412	0.2633	0.0221
3042	test	0.2469	0.2730	0.0260
3043	train	0.2328	0.2655	0.0327
3044	train	0.2317	0.2227	-0.0090
3045	train	0.2445	0.2444	-0.0001
3046	train	0.2691	0.2477	-0.0214
3047	train	0.2155	0.2453	0.0297
3048	test	0.2385	0.2663	0.0278
3049	train	0.1993	0.2274	0.0281
3050	train	0.2419	0.2677	0.0258
3051	train	0.2535	0.2829	0.0294
3052	train	0.2712	0.3124	0.0412
3053	train	0.2509	0.3281	0.0772
3054	train	0.2509	0.3281	0.0772
3055	train	0.2465	0.2923	0.0457
3056	train	0.2784	0.3488	0.0705
3057	train	0.3082	0.3324	0.0242
3058	train	0.2239	0.1843	-0.0396
3059	train	0.2496	0.3157	0.0661
3060	train	0.5503	0.2724	-0.2779
3061	test	0.5337	0.2489	-0.2848
3062	test	0.3031	0.3592	0.0561
3063	test	0.6063	0.5954	-0.0110
3064	train	0.6063	0.5954	-0.0110
3065	train	0.2031	0.2622	0.0592
3066	train	0.2228	0.2368	0.0140
3067	train	0.2228	0.2368	0.0140
3068	train	0.6017	0.2672	-0.3345
3069	train	0.3689	0.4067	0.0379
3070	train	0.3689	0.4067	0.0379
3071	train	0.1957	0.2580	0.0623
3072	train	0.1957	0.2580	0.0623
3073	train	0.2398	0.2901	0.0503
3074	train	0.2411	0.3123	0.0712
3075	train	0.2531	0.2848	0.0317
3076	train	0.2358	0.2437	0.0080
3077	train	0.2505	0.2374	-0.0131
3078	train	0.2599	0.2411	-0.0188
3079	train	0.8508	0.2676	-0.5832
3080	train	0.2331	0.2947	0.0616
3081	train	0.3778	0.4026	0.0247
3082	train	0.2228	0.2368	0.0140
3083	train	0.6017	0.2672	-0.3345
3084	train	0.3689	0.4067	0.0379
3085	train	0.2277	0.2327	0.0051
3086	train	0.5735	0.4118	-0.1617
3087	train			
3088	train	0.2665	0.2689	0.0024
3089	train	0.3346	0.3535	0.0189
3090	train	0.7229	0.6587	-0.0642
3091	train	0.2253	0.2353	0.0100
3092	train	0.2442	0.3124	0.0682
3093	train	0.2827	0.2708	-0.0120
3094	train	0.2320	0.2538	0.0218
3095	train	0.2967	0.2318	-0.0649
3096	train	0.2352	0.2402	0.0050
3097	train	0.2968	0.2961	-0.0007
3098	train	0.3209	0.3174	-0.0036
3099	test	0.2967	0.2318	-0.0649
3100	train	0.2786	0.2706	-0.0080
3101	train	0.2936	0.2852	-0.0083
3102	train	0.3632	0.3132	-0.0500
3103	train	0.3087	0.3212	0.0126
3104	train	0.3523	0.3426	-0.0097
3105	train	0.2987	0.3046	0.0059
3106	train	0.3463	0.3006	-0.0457
3107	train	0.2854	0.2732	-0.0122
3108	train	0.2761	0.2813	0.0052
3109	train	0.1193	0.1830	0.0637
3110	train	0.2016	0.1271	-0.0745
3111	train	0.1239	0.2894	0.1656
3112	train	0.3209	0.3174	-0.0036
3113	train	0.2967	0.2318	-0.0649
3114	train	0.2218	0.2751	0.0533
3115	train	0.1953	0.1272	-0.0682
3116	train	0.2593	0.2593	0.0000
3117	train	0.2622	0.2812	0.0190
3118	train	0.2786	0.2706	-0.0080
3119	train	0.2802	0.2709	-0.0093
3120	train	0.2760	0.2744	-0.0016
