# Supplementary material for: Band Gap and Reorganization Energy Prediction of Conducting Polymers by the Integration of Machine Learning and Density Functional Theory
Source: J Chem Inf Model. 2025 May 28;65(11):5360–9. doi: 10.1021/acs.jcim.5c00345 (PMC12152970; doi:10.1021/acs.jcim.5c00345)
Supplement: Supplementary file 3 [file ci5c00345_si_003.zip › ML_SI/Hole_M3_model_report.txt]

********************************************************************************

Report for Numeric Model kpls_desc_4

********************************************************************************

Ranking score = 0.244981

     Training Set              Test Set
    S.D.       R^2         RMSE        Q^2
   0.1425    0.1578       0.1309     0.2362

Optimum number of factors = 1

  ID	Set	Y(Obs)	Y(Pred)	Error
1	test	0.3485	0.2815	-0.067
2	train	0.3471	0.2815	-0.0656
3	train	0.3345	0.2745	-0.0601
4	train	0.3119	0.2672	-0.0448
5	train	0.3759	0.2787	-0.0972
6	test	0.2837	0.2801	-0.0036
7	train	0.2849	0.2801	-0.0048
8	test	0.3518	0.2913	-0.0605
9	train	0.3414	0.3017	-0.0396
10	train	0.3914	0.3625	-0.0289
11	train	0.3833	0.4301	0.0468
12	train	0.2726	0.2556	-0.017
13	train	0.2989	0.2801	-0.0188
14	train	0.2941	0.2801	-0.014
15	train	0.2804	0.2849	0.0045
16	test	0.3187	0.2801	-0.0386
17	train	0.2965	0.2738	-0.0227
18	train	0.3156	0.3112	-0.0044
19	train	0.3194	0.3463	0.0269
20	train	0.3360	0.2953	-0.0407
21	train	0.2770	0.2609	-0.0161
22	train	0.3150	0.2805	-0.0345
23	train	0.3058	0.2805	-0.0253
24	train	0.2755	0.2797	0.0042
25	train	0.3172	0.2797	-0.0375
26	train	0.3055	0.2704	-0.0351
27	train	0.3192	0.2859	-0.0333
28	train	0.3107	0.2861	-0.0246
29	test	0.3182	0.3272	0.0091
30	train	0.3345	0.3179	-0.0166
31	test	0.3063	0.3139	0.0075
32	train	0.3002	0.3179	0.0177
33	train	0.3559	0.3109	-0.045
34	test	0.2250	0.2654	0.0404
35	test	0.3366	0.2953	-0.0414
36	train	0.2983	0.273	-0.0252
37	train	0.2895	0.2567	-0.0328
38	train	0.5313	0.2835	-0.2479
39	train	0.7100	0.2933	-0.4166
40	train	0.3005	0.289	-0.0115
41	train	0.3198	0.2835	-0.0363
42	train	0.4805	0.2835	-0.197
43	train	0.3336	0.273	-0.0605
44	test	0.3147	0.3139	-0.0009
45	train	0.3299	0.3026	-0.0273
46	train	0.3255	0.3114	-0.0141
47	train	0.2976	0.2451	-0.0526
48	train	0.3004	0.2451	-0.0553
49	train	0.2999	0.2836	-0.0163
50	train	0.2885	0.2836	-0.0049
51	train	0.2930	0.2836	-0.0094
52	test	0.4398	0.2744	-0.1654
53	train	0.2035	0.4095	0.206
54	test	0.2069	0.4095	0.2026
55	train	0.2386	0.3994	0.1607
56	train	0.1502	0.3847	0.2345
57	test	0.1512	0.3879	0.2367
58	train	0.2133	0.392	0.1787
59	train	0.1622	0.392	0.2298
60	test	0.2223	0.3984	0.1761
61	train	0.1900	0.4044	0.2144
62	train	0.2621	0.4533	0.1912
63	train	0.1755	0.5037	0.3282
64	train	0.2002	0.3511	0.1509
65	train	0.2109	0.392	0.1811
66	train	0.1869	0.392	0.2051
67	test	0.1756	0.4044	0.2288
68	train	0.2349	0.392	0.1571
69	train	0.1769	0.3984	0.2215
70	train	0.2574	0.4124	0.155
71	train	0.1685	0.4394	0.2709
72	train	0.2061	0.41	0.2039
73	train	0.2725	0.3633	0.0908
74	train	0.1815	0.3889	0.2075
75	train	0.1650	0.3889	0.224
76	test	0.1649	0.4011	0.2363
77	train	0.1814	0.4011	0.2197
78	train	0.1627	0.3692	0.2065
79	train	0.2117	0.4005	0.1888
80	train	0.1857	0.3971	0.2114
81	train	0.1628	0.4234	0.2606
82	train	0.1983	0.4183	0.22
83	train	0.1726	0.4044	0.2318
84	train	0.1727	0.4183	0.2455
85	test	0.1795	0.4095	0.23
86	train	0.1290	0.3467	0.2177
87	train	0.2201	0.41	0.1899
88	train	0.1392	0.3771	0.2379
89	train	0.1274	0.363	0.2356
90	test	0.2132	0.3833	0.1701
91	test	0.1686	0.3893	0.2207
92	train	0.1457	0.3873	0.2415
93	train	0.2892	0.3833	0.0942
94	test	0.2625	0.3833	0.1208
95	train	0.2455	0.3771	0.1316
96	train	0.1655	0.4069	0.2414
97	train	0.1873	0.3949	0.2076
98	train	0.1574	0.4002	0.2428
99	test	0.1407	0.3444	0.2037
100	train	0.1373	0.3444	0.2071
101	train	0.1294	0.376	0.2466
102	train	0.1458	0.376	0.2301
103	train	0.1681	0.376	0.2079
104	test	0.1989	0.3592	0.1603
105	test	0.3934	0.2823	-0.1111
106	train	0.4073	0.2823	-0.1249
107	train	0.4139	0.2758	-0.1381
108	train	0.3986	0.2689	-0.1296
109	train	0.4374	0.2795	-0.1579
110	train	0.3456	0.2809	-0.0647
111	train	0.3465	0.2809	-0.0655
112	train	0.4042	0.2913	-0.1129
113	test	0.3989	0.3011	-0.0978
114	train	0.4691	0.358	-0.1111
115	train	0.4537	0.4222	-0.0316
116	train	0.3192	0.2577	-0.0616
117	train	0.3504	0.2809	-0.0695
118	train	0.3436	0.2809	-0.0627
119	train	0.4950	0.2853	-0.2097
120	train	0.3669	0.2809	-0.086
121	test	0.3535	0.275	-0.0784
122	train	0.3449	0.3099	-0.035
123	train	0.3504	0.3428	-0.0076
124	train	0.4151	0.2951	-0.12
125	train	0.3107	0.2625	-0.0481
126	train	0.3621	0.2813	-0.0808
127	train	0.3637	0.2813	-0.0824
128	test	0.3735	0.2805	-0.0931
129	train	0.3732	0.2805	-0.0927
130	train	0.3563	0.2717	-0.0846
131	train	0.3486	0.2863	-0.0623
132	train	0.4436	0.2641	-0.1795
133	train	0.3509	0.325	-0.0259
134	train	0.3708	0.3162	-0.0546
135	train	0.3621	0.3126	-0.0495
136	train	0.3720	0.3162	-0.0558
137	train	0.4260	0.3097	-0.1163
138	train	0.2864	0.2666	-0.0198
139	train	0.4235	0.2951	-0.1284
140	train	0.3388	0.2742	-0.0646
141	train	0.3297	0.2589	-0.0708
142	test	0.6646	0.284	-0.3806
143	train	0.6717	0.2932	-0.3784
144	train	0.3495	0.2891	-0.0604
145	train	0.3764	0.284	-0.0924
146	train	0.4855	0.284	-0.2015
147	train	0.3679	0.2742	-0.0937
148	train	0.3640	0.3126	-0.0514
149	train	0.4001	0.302	-0.0981
150	test	0.3864	0.3103	-0.0761
151	test	0.3134	0.2478	-0.0656
152	train	0.2887	0.2478	-0.0409
153	train	0.3255	0.284	-0.0415
154	train	0.3379	0.284	-0.0539
155	train	0.3329	0.284	-0.0489
156	train	0.5546	0.2753	-0.2794
157	train	0.1010	0.2058	0.1048
158	train	0.1010	0.2058	0.1047
159	train	0.0937	0.2025	0.1088
160	train	0.0985	0.2003	0.1018
161	train	0.1114	0.2152	0.1039
162	train	0.0939	0.2135	0.1196
163	test	0.0940	0.2135	0.1195
164	train	0.0959	0.2255	0.1296
165	train	0.0986	0.2368	0.1382
166	train	0.1132	0.2929	0.1797
167	train	0.1479	0.3598	0.2119
168	train	0.0984	0.2045	0.1061
169	train	0.1039	0.2135	0.1096
170	train	0.0989	0.2135	0.1146
171	train	0.1072	0.2368	0.1296
172	train	0.1024	0.2135	0.1111
173	test	0.1055	0.2255	0.1201
174	test	0.1075	0.2453	0.1378
175	train	0.1075	0.2784	0.1709
176	train	0.0909	0.2475	0.1566
177	train	0.1087	0.2242	0.1155
178	train	0.1020	0.2159	0.1139
179	test	0.0984	0.2159	0.1175
180	test	0.1021	0.2193	0.1172
181	train	0.1020	0.2384	0.1364
182	train	0.0878	0.215	0.1272
183	train	0.1302	0.2164	0.0862
184	train	0.1106	0.2187	0.1082
185	train	0.1093	0.2615	0.1522
186	train	0.1141	0.2512	0.1371
187	train	0.1111	0.2551	0.144
188	train	0.1054	0.2512	0.1458
189	train	0.1095	0.2471	0.1376
190	train	0.1094	0.22	0.1106
191	train	0.0964	0.2475	0.1512
192	train	0.0757	0.214	0.1383
193	test	0.0979	0.1999	0.102
194	test	0.1115	0.2249	0.1135
195	train	0.1365	0.2353	0.0988
196	train	0.0847	0.233	0.1483
197	test	0.0893	0.2249	0.1356
198	test	0.1302	0.2249	0.0947
199	train	0.0792	0.214	0.1348
200	train	0.1099	0.2535	0.1435
201	train	0.0977	0.2452	0.1475
202	test	0.1089	0.2546	0.1457
203	train	0.1122	0.1939	0.0818
204	test	0.1184	0.1939	0.0756
205	train	0.1150	0.2299	0.1149
206	train	0.0994	0.2299	0.1305
207	train	0.1118	0.2299	0.1181
208	train	0.1230	0.2189	0.0959
209	train	0.2208	0.2417	0.0209
210	train	0.2381	0.2417	0.0036
211	train	0.2315	0.2371	0.0056
212	train	0.2286	0.2325	0.0039
213	train	0.2341	0.2455	0.0113
214	train	0.1801	0.2449	0.0647
215	train	0.1928	0.2449	0.052
216	train	0.1889	0.256	0.0671
217	test	0.1844	0.2665	0.0821
218	train	0.2067	0.3218	0.1151
219	train	0.2380	0.3863	0.1483
220	train	0.1690	0.23	0.061
221	test	0.2146	0.2449	0.0302
222	train	0.1890	0.2449	0.0559
223	train	0.1916	0.2517	0.06
224	train	0.2008	0.2449	0.0441
225	train	0.2175	0.2407	0.0232
226	train	0.2028	0.275	0.0721
227	train	0.2144	0.3073	0.0929
228	train	0.1886	0.262	0.0734
229	train	0.1737	0.2363	0.0626
230	train	0.1971	0.2463	0.0492
231	train	0.1983	0.2463	0.048
232	train	0.2035	0.248	0.0445
233	train	0.2097	0.2672	0.0575
234	train	0.1432	0.2419	0.0988
235	test	0.2209	0.2488	0.0279
236	test	0.2264	0.2501	0.0237
237	train	0.1916	0.2905	0.0989
238	test	0.2342	0.281	0.0468
239	test	0.2099	0.2816	0.0717
240	train	0.2092	0.281	0.0717
241	train	0.2664	0.276	0.0096
242	train	0.1546	0.2422	0.0876
243	train	0.2207	0.262	0.0413
244	test	0.2033	0.2425	0.0392
245	train	0.1954	0.2282	0.0329
246	train	0.2114	0.2528	0.0414
247	train	0.2069	0.2625	0.0556
248	train	0.1504	0.2594	0.109
249	train	0.1889	0.2528	0.0638
250	train	0.2411	0.2528	0.0117
251	train	0.2229	0.2425	0.0196
252	test	0.1974	0.2807	0.0833
253	test	0.1694	0.2717	0.1023
254	test	0.2055	0.2804	0.0749
255	train	0.1891	0.22	0.0309
256	test	0.2144	0.22	0.0056
257	train	0.1921	0.2556	0.0635
258	train	0.2205	0.2556	0.0351
259	test	0.2171	0.2556	0.0385
260	train	0.2580	0.2499	-0.0081
261	test	0.2951	0.3602	0.0651
262	train	0.2995	0.3602	0.0607
263	train	0.2845	0.3479	0.0633
264	train	0.2789	0.3317	0.0528
265	train	0.2789	0.3317	0.0528
266	train	0.2962	0.3407	0.0445
267	train	0.2533	0.3441	0.0908
268	train	0.2709	0.3549	0.084
269	train	0.2664	0.3648	0.0984
270	test	0.2891	0.4327	0.1436
271	train	0.3276	0.5011	0.1735
272	test	0.2395	0.3019	0.0623
273	train	0.2622	0.3441	0.0819
274	train	0.2614	0.3441	0.0827
275	test	0.1983	0.3648	0.1664
276	train	0.2751	0.3441	0.069
277	test	0.2782	0.3549	0.0766
278	train	0.2772	0.3759	0.0987
279	train	0.2775	0.4139	0.1364
280	train	0.2574	0.3739	0.1165
281	train	0.2347	0.3207	0.086
282	train	0.2745	0.3419	0.0673
283	train	0.2675	0.3419	0.0743
284	train	0.2656	0.3619	0.0963
285	train	0.2842	0.3619	0.0777
286	train	0.2180	0.3224	0.1044
287	train	0.2764	0.354	0.0776
288	train	0.2761	0.3513	0.0752
289	train	0.2721	0.3921	0.12
290	train	0.2885	0.3838	0.0953
291	train	0.2804	0.3704	0.09
292	train	0.2728	0.3838	0.111
293	test	0.2843	0.3732	0.0889
294	train	0.2025	0.3047	0.1021
295	train	0.2955	0.3739	0.0784
296	train	0.2163	0.3294	0.1132
297	train	0.2555	0.3105	0.055
298	train	0.2904	0.3396	0.0492
299	train	0.3197	0.349	0.0293
300	train	0.2105	0.3477	0.1372
301	train	0.2221	0.3396	0.1174
302	train	0.2975	0.3396	0.042
303	train	0.2260	0.3294	0.1034
304	train	0.2837	0.3724	0.0887
305	train	0.2470	0.3577	0.1107
306	train	0.2519	0.3658	0.1139
307	train	0.2621	0.2915	0.0294
308	train	0.2660	0.2915	0.0254
309	train	0.2623	0.3343	0.0721
310	test	0.2650	0.3343	0.0693
311	train	0.2650	0.3343	0.0693
312	train	0.6130	0.318	-0.295
313	test	0.2629	0.2559	-0.0069
314	test	0.2740	0.2559	-0.0181
315	train	0.2445	0.248	0.0034
316	train	0.2596	0.2401	-0.0195
317	train	0.2740	0.2582	-0.0158
318	test	0.2310	0.2579	0.0269
319	train	0.2129	0.2579	0.045
320	test	0.2421	0.2733	0.0313
321	test	0.2319	0.2876	0.0556
322	train	0.2673	0.3651	0.0978
323	train	0.3201	0.4481	0.1279
324	train	0.2051	0.2344	0.0293
325	test	0.2324	0.2579	0.0255
326	test	0.2226	0.2579	0.0352
327	train	0.2019	0.2876	0.0857
328	test	0.2390	0.2579	0.0189
329	train	0.2427	0.2512	0.0084
330	train	0.2439	0.2998	0.0558
331	train	0.2453	0.3445	0.0992
332	test	0.2346	0.2802	0.0456
333	train	0.2141	0.2424	0.0283
334	train	0.2343	0.2593	0.025
335	train	0.2336	0.2593	0.0257
336	train	0.2309	0.2605	0.0296
337	train	0.2464	0.2877	0.0413
338	train	0.1899	0.252	0.0621
339	train	0.2601	0.2644	0.0043
340	train	0.2621	0.2656	0.0035
341	train	0.2549	0.3206	0.0657
342	train	0.2613	0.3083	0.047
343	train	0.2339	0.3054	0.0716
344	train	0.2681	0.3083	0.0402
345	train	0.3328	0.3	-0.0328
346	train	0.1873	0.2492	0.0618
347	train	0.2547	0.2802	0.0255
348	train	0.2106	0.2536	0.043
349	train	0.2398	0.2336	-0.0062
350	train	0.3195	0.2672	-0.0523
351	train	0.5564	0.28	-0.2764
352	train	0.2003	0.2752	0.0748
353	train	0.2157	0.2672	0.0515
354	train	0.2763	0.2672	-0.0091
355	test	0.2167	0.2536	0.0369
356	train	0.2443	0.3051	0.0608
357	train	0.2124	0.2918	0.0794
358	train	0.2191	0.3028	0.0838
359	train	0.2441	0.2209	-0.0232
360	test	0.2494	0.2209	-0.0285
361	train	0.2487	0.2693	0.0207
362	train	0.2480	0.2693	0.0213
363	test	0.2452	0.2693	0.0241
364	train	0.3483	0.2597	-0.0886
365	train	0.3470	0.4175	0.0705
366	train	0.3470	0.4175	0.0705
367	train	0.3052	0.4024	0.0972
368	test	0.3393	0.3815	0.0422
369	test	0.3759	0.3862	0.0103
370	train	0.2886	0.3918	0.1032
371	train	0.2552	0.3918	0.1366
372	train	0.3489	0.4006	0.0517
373	test	0.3237	0.4086	0.0849
374	train	0.4051	0.474	0.0689
375	train	0.4389	0.5369	0.0979
376	test	0.2514	0.3386	0.0872
377	test	0.3018	0.3918	0.0901
378	train	0.2810	0.3918	0.1108
379	train	0.4994	0.4086	-0.0908
380	train	0.2863	0.3918	0.1055
381	train	0.2834	0.4006	0.1172
382	test	0.2925	0.4195	0.127
383	train	0.2976	0.4553	0.1578
384	train	0.3558	0.416	0.0602
385	train	0.2710	0.3551	0.0841
386	train	0.2955	0.3876	0.0921
387	train	0.2907	0.3876	0.0969
388	test	0.2670	0.4041	0.1371
389	train	0.2972	0.4041	0.1069
390	train	0.2911	0.3617	0.0706
391	test	0.2958	0.4038	0.108
392	train	0.4423	0.3989	-0.0433
393	test	0.3196	0.434	0.1143
394	train	0.3258	0.4274	0.1017
395	test	0.2859	0.4081	0.1222
396	train	0.3245	0.4274	0.1029
397	train	0.4238	0.4153	-0.0085
398	train	0.2244	0.3352	0.1108
399	train	0.3352	0.416	0.0808
400	train	0.3688	0.3717	0.0029
401	train	0.2967	0.3528	0.0561
402	train	0.7028	0.3803	-0.3225
403	train	0.8204	0.3882	-0.4322
404	train	0.3533	0.3857	0.0323
405	train	0.3711	0.3803	0.0092
406	train	0.5500	0.3803	-0.1697
407	test	0.4129	0.3717	-0.0411
408	train	0.3046	0.4115	0.107
409	test	0.3216	0.3956	0.074
410	train	0.3183	0.4024	0.0841
411	train	0.2851	0.3295	0.0444
412	train	0.2853	0.3295	0.0442
413	train	0.2819	0.371	0.0891
414	train	0.3033	0.371	0.0677
415	train	0.2588	0.371	0.1122
416	train	0.4458	0.3504	-0.0955
417	train	0.2777	0.2749	-0.0029
418	train	0.2836	0.2749	-0.0087
419	train	0.2630	0.2663	0.0033
420	train	0.2712	0.2571	-0.0141
421	train	0.2853	0.273	-0.0123
422	train	0.2351	0.2733	0.0383
423	train	0.2251	0.2733	0.0482
424	train	0.2411	0.2876	0.0465
425	train	0.2410	0.3007	0.0597
426	train	0.2722	0.3746	0.1024
427	train	0.3226	0.4535	0.1309
428	train	0.2055	0.2469	0.0415
429	train	0.2416	0.2733	0.0317
430	test	0.2352	0.2733	0.0382
431	train	0.2078	0.2802	0.0724
432	train	0.2566	0.2733	0.0168
433	train	0.2573	0.2663	0.0089
434	train	0.2607	0.3123	0.0516
435	train	0.2532	0.3549	0.1016
436	train	0.2426	0.2931	0.0505
437	train	0.2285	0.2539	0.0254
438	train	0.2463	0.2741	0.0278
439	train	0.2479	0.2741	0.0262
440	train	0.2452	0.2741	0.0288
441	train	0.2615	0.3003	0.0387
442	train	0.1855	0.2647	0.0792
443	test	0.2720	0.2803	0.0083
444	train	0.2704	0.2808	0.0104
445	train	0.2555	0.3318	0.0764
446	train	0.2736	0.3206	0.047
447	train	0.2651	0.3159	0.0509
448	train	0.2635	0.3206	0.057
449	test	0.3512	0.3122	-0.039
450	train	0.2126	0.2592	0.0466
451	train	0.2542	0.2931	0.0389
452	train	0.2144	0.2672	0.0528
453	train	0.2510	0.2479	-0.0031
454	train	0.2546	0.28	0.0254
455	test	0.4354	0.2918	-0.1436
456	train	0.2094	0.2867	0.0773
457	test	0.2199	0.28	0.0601
458	train	0.2839	0.28	-0.0039
459	train	0.2281	0.2672	0.0392
460	train	0.2602	0.316	0.0558
461	train	0.2089	0.3028	0.094
462	train	0.2366	0.3131	0.0765
463	train	0.2522	0.2343	-0.0179
464	train	0.2591	0.2343	-0.0248
465	train	0.2659	0.2807	0.0148
466	train	0.2499	0.2807	0.0308
467	test	0.2364	0.2807	0.0444
468	train	0.3819	0.2701	-0.1118
469	train	0.1989	0.1804	-0.0185
470	train	0.2073	0.1804	-0.027
471	test	0.1927	0.1776	-0.0151
472	train	0.2063	0.1771	-0.0293
473	train	0.2050	0.1957	-0.0093
474	test	0.1933	0.1929	-0.0004
475	train	0.1779	0.1929	0.015
476	train	0.1987	0.2071	0.0084
477	test	0.1857	0.2204	0.0348
478	test	0.2278	0.2844	0.0566
479	train	0.2469	0.3602	0.1133
480	train	0.1694	0.1871	0.0177
481	test	0.1984	0.1929	-0.0056
482	train	0.1749	0.1929	0.018
483	train	0.1576	0.2038	0.0462
484	test	0.1745	0.1929	0.0184
485	test	0.2026	0.19	-0.0126
486	train	0.1993	0.2302	0.0308
487	train	0.2061	0.2681	0.062
488	train	0.1956	0.2169	0.0213
489	train	0.1841	0.1962	0.0121
490	test	0.1963	0.1963	0
491	train	0.1968	0.1963	-0.0005
492	test	0.1834	0.2013	0.0179
493	train	0.1900	0.2013	0.0113
494	train	0.1660	0.1978	0.0318
495	train	0.2096	0.1953	-0.0142
496	train	0.2220	0.1988	-0.0232
497	train	0.1963	0.2488	0.0524
498	train	0.2173	0.2367	0.0194
499	train	0.2260	0.2429	0.0169
500	train	0.2162	0.2367	0.0205
501	train	0.2883	0.2325	-0.0558
502	train	0.1625	0.2065	0.044
503	train	0.1788	0.2169	0.038
504	train	0.1859	0.1955	0.0096
505	train	0.1935	0.1797	-0.0138
506	train	0.2542	0.2082	-0.046
507	train	0.4862	0.2203	-0.2659
508	test	0.1620	0.2182	0.0562
509	train	0.1883	0.2082	0.0199
510	train	0.2302	0.2082	-0.0219
511	train	0.2058	0.1955	-0.0103
512	train	0.2025	0.2406	0.0382
513	train	0.1638	0.2317	0.0679
514	train	0.1690	0.2425	0.0736
515	train	0.1856	0.1748	-0.0108
516	train	0.2082	0.1748	-0.0334
517	train	0.1983	0.2151	0.0168
518	train	0.1921	0.2151	0.023
519	train	0.2000	0.2151	0.0151
520	train	0.2503	0.213	-0.0374
521	test	0.1776	0.2058	0.0281
522	train	0.1883	0.2058	0.0175
523	train	0.1706	0.2025	0.0319
524	train	0.2057	0.2003	-0.0054
525	train	0.1985	0.2152	0.0167
526	test	0.1980	0.2135	0.0155
527	train	0.2074	0.2135	0.0061
528	train	0.1669	0.2255	0.0586
529	test	0.1662	0.2368	0.0706
530	test	0.2227	0.2929	0.0702
531	train	0.1840	0.3598	0.1758
532	train	0.1996	0.2045	0.005
533	train	0.2136	0.2135	0
534	train	0.1790	0.2135	0.0345
535	train	0.1478	0.2368	0.0891
536	train	0.2179	0.2135	-0.0044
537	train	0.1580	0.2104	0.0524
538	train	0.1882	0.2453	0.0571
539	train	0.1914	0.2784	0.087
540	train	0.1790	0.2332	0.0542
541	train	0.2113	0.212	0.0007
542	train	0.1439	0.2159	0.072
543	train	0.1815	0.2159	0.0344
544	test	0.2129	0.2193	0.0064
545	train	0.1598	0.2384	0.0786
546	train	0.1609	0.215	0.0541
547	train	0.1814	0.2164	0.0349
548	test	0.2275	0.2187	-0.0088
549	train	0.2092	0.2615	0.0523
550	train	0.2125	0.2512	0.0387
551	train	0.1491	0.2551	0.106
552	train	0.1919	0.2512	0.0593
553	test	0.1722	0.2471	0.075
554	train	0.0703	0.22	0.1497
555	test	0.1927	0.2332	0.0405
556	train	0.1599	0.214	0.0541
557	train	0.1977	0.1999	0.0022
558	train	0.2491	0.2249	-0.0241
559	train	0.1691	0.2353	0.0662
560	train	0.2115	0.233	0.0215
561	train	0.2276	0.2249	-0.0026
562	train	0.2710	0.2249	-0.046
563	train	0.1994	0.214	0.0146
564	test	0.1680	0.2535	0.0855
565	train	0.1309	0.2452	0.1143
566	train	0.1503	0.2546	0.1042
567	train	0.1780	0.1939	0.0159
568	train	0.1767	0.1939	0.0173
569	train	0.1860	0.2299	0.0439
570	train	0.1959	0.2299	0.034
571	train	0.1634	0.2299	0.0665
572	train	0.1485	0.2266	0.0781
573	train	0.2880	0.2349	-0.0531
574	train	0.2920	0.2349	-0.0571
575	test	0.2657	0.2278	-0.0379
576	train	0.2801	0.2217	-0.0584
577	train	0.2719	0.2423	-0.0296
578	train	0.2538	0.241	-0.0127
579	train	0.2335	0.241	0.0075
580	train	0.2581	0.2579	-0.0002
581	train	0.2556	0.2733	0.0178
582	train	0.2919	0.3547	0.0628
583	test	0.3560	0.4422	0.0862
584	train	0.2336	0.2211	-0.0125
585	train	0.2545	0.241	-0.0135
586	test	0.2462	0.241	-0.0052
587	train	0.1961	0.2512	0.055
588	train	0.2629	0.241	-0.0218
589	train	0.2651	0.2348	-0.0303
590	train	0.2654	0.2861	0.0207
591	train	0.2653	0.3333	0.068
592	train	0.2552	0.2663	0.0111
593	train	0.2393	0.2301	-0.0093
594	train	0.2607	0.2434	-0.0173
595	train	0.2626	0.2434	-0.0193
596	train	0.2439	0.2458	0.0019
597	train	0.2666	0.2458	-0.0208
598	train	0.2172	0.2384	0.0212
599	train	0.2594	0.247	-0.0124
600	train	0.2785	0.2491	-0.0293
601	test	0.2790	0.3083	0.0292
602	train	0.3152	0.2949	-0.0203
603	train	0.2896	0.2941	0.0045
604	test	0.2939	0.2949	0.001
605	train	0.3909	0.2869	-0.104
606	train	0.2271	0.2386	0.0115
607	train	0.2743	0.2663	-0.0081
608	train	0.2250	0.2389	0.0139
609	train	0.2640	0.2183	-0.0458
610	train	0.2633	0.2536	-0.0097
611	test	0.7405	0.2672	-0.4733
612	train	0.2142	0.2628	0.0486
613	train	0.2152	0.2536	0.0384
614	train	0.5799	0.2536	-0.3263
615	train	0.2343	0.2389	0.0047
616	train	0.3073	0.2933	-0.014
617	test	0.2372	0.28	0.0428
618	train	0.2540	0.2918	0.0378
619	test	0.2620	0.2066	-0.0554
620	train	0.2636	0.2066	-0.057
621	train	0.2732	0.2572	-0.016
622	test	0.2734	0.2572	-0.0162
623	test	0.2615	0.2572	-0.0043
624	train	0.7797	0.2486	-0.531
625	test	0.2887	0.2349	-0.0538
626	train	0.2978	0.2349	-0.0628
627	test	0.2721	0.2278	-0.0443
628	train	0.2845	0.2217	-0.0628
629	train	0.2804	0.2423	-0.0381
630	test	0.2553	0.241	-0.0143
631	train	0.2395	0.241	0.0015
632	train	0.2663	0.2579	-0.0085
633	test	0.2612	0.2733	0.0121
634	train	0.2931	0.3547	0.0616
635	train	0.3782	0.4422	0.064
636	train	0.2345	0.2211	-0.0134
637	train	0.2556	0.241	-0.0145
638	train	0.2523	0.241	-0.0112
639	train	0.2109	0.2512	0.0403
640	train	0.2603	0.241	-0.0193
641	train	0.2643	0.2348	-0.0295
642	train	0.2666	0.2861	0.0195
643	train	0.2670	0.3333	0.0664
644	train	0.2671	0.2663	-0.0008
645	test	0.2429	0.2301	-0.0128
646	train	0.2571	0.2434	-0.0137
647	train	0.2587	0.2434	-0.0153
648	test	0.2540	0.2458	-0.0082
649	train	0.2709	0.2458	-0.0251
650	train	0.2253	0.2384	0.0131
651	test	0.2593	0.247	-0.0123
652	train	0.2878	0.2491	-0.0387
653	train	0.2917	0.3083	0.0166
654	train	0.3144	0.2949	-0.0195
655	train	0.2926	0.2941	0.0015
656	train	0.2936	0.2949	0.0014
657	train	0.3632	0.2869	-0.0763
658	train	0.2442	0.2386	-0.0056
659	train	0.2827	0.2663	-0.0164
660	train	0.2320	0.2389	0.007
661	train	0.2665	0.2183	-0.0482
662	train	0.3346	0.2536	-0.081
663	train	0.7229	0.2672	-0.4556
664	train	0.2253	0.2628	0.0375
665	train	0.2277	0.2536	0.0259
666	train	0.5735	0.2536	-0.3199
667	train	0.2352	0.2389	0.0037
668	train	0.2968	0.2933	-0.0035
669	train	0.2486	0.28	0.0313
670	train	0.2638	0.2918	0.028
671	train	0.2593	0.2066	-0.0527
672	train	0.2622	0.2066	-0.0556
673	train	0.2786	0.2572	-0.0214
674	train	0.2802	0.2572	-0.023
675	test	0.2760	0.2572	-0.0188
676	train	0.4106	0.2486	-0.162
677	train	1.2832	0.4341	-0.8491
678	train	0.3526	0.4894	0.1368
679	train	0.3552	0.4894	0.1342
680	train	0.3649	0.4693	0.1044
681	train	0.2964	0.4402	0.1438
682	train	0.2765	0.4399	0.1633
683	train	0.3813	0.4488	0.0675
684	train	0.3773	0.4488	0.0714
685	train	0.4693	0.4556	-0.0137
686	train	0.4306	0.4617	0.031
687	train	0.5260	0.5285	0.0025
688	train	0.4274	0.5874	0.1601
689	train	0.3402	0.3782	0.038
690	train	0.3900	0.4488	0.0588
691	train	0.3766	0.4488	0.0722
692	test	0.4283	0.4617	0.0334
693	test	0.3789	0.4488	0.0699
694	train	0.3709	0.4556	0.0847
695	train	0.3741	0.473	0.0989
696	train	0.3647	0.5087	0.144
697	train	0.5162	0.4672	-0.049
698	train	0.2970	0.393	0.0961
699	train	0.4146	0.4417	0.0272
700	train	0.3954	0.4417	0.0463
701	train	0.3809	0.4547	0.0738
702	train	0.3981	0.4547	0.0566
703	train	0.4268	0.4059	-0.0209
704	train	0.2410	0.4645	0.2236
705	train	0.4213	0.4565	0.0351
706	train	0.3070	0.486	0.179
707	train	0.3220	0.4815	0.1595
708	train	0.3656	0.4536	0.088
709	train	0.3036	0.4815	0.1778
710	train	0.3413	0.4661	0.1248
711	train	0.2170	0.3674	0.1504
712	train	0.4285	0.4672	0.0386
713	train	0.5165	0.4203	-0.0961
714	train	0.2681	0.3998	0.1318
715	train	0.7158	0.4275	-0.2883
716	train	0.5000	0.4297	-0.0703
717	train	0.5414	0.4275	-0.1139
718	train	0.5940	0.4275	-0.1664
719	train	0.5093	0.4203	-0.0889
720	train	0.3737	0.4589	0.0852
721	test	0.4615	0.4402	-0.0213
722	train	0.4627	0.4457	-0.017
723	train	0.2409	0.3698	0.1289
724	train	0.2361	0.3698	0.1337
725	test	0.2474	0.4125	0.165
726	test	0.2776	0.4125	0.1349
727	test	0.2849	0.4125	0.1275
728	train	0.5029	0.3753	-0.1276
729	test	0.2547	0.3167	0.062
730	train	0.2768	0.3138	0.0369
731	train	0.2784	0.3138	0.0354
732	train	0.2829	0.306	0.0231
733	test	0.2338	0.2962	0.0624
734	train	0.2191	0.3058	0.0867
735	train	0.2598	0.3072	0.0475
736	train	0.2494	0.3072	0.0578
737	train	0.2434	0.3171	0.0737
738	train	0.2491	0.3263	0.0772
739	train	0.1835	0.3833	0.1998
740	train	0.2444	0.4454	0.201
741	train	0.2118	0.2792	0.0674
742	train	0.2595	0.3072	0.0478
743	test	0.2381	0.3072	0.0691
744	train	0.1569	0.3263	0.1694
745	train	0.2595	0.3072	0.0478
746	train	0.2491	0.3171	0.068
747	train	0.2496	0.3354	0.0858
748	train	0.2507	0.3679	0.1171
749	train	0.2152	0.335	0.1197
750	train	0.1893	0.2963	0.1069
751	test	0.2446	0.3067	0.0621
752	train	0.2436	0.3067	0.063
753	train	0.2288	0.3252	0.0964
754	train	0.2286	0.3252	0.0966
755	test	0.1912	0.2948	0.1035
756	train	0.2023	0.3137	0.1114
757	test	0.1715	0.3129	0.1414
758	test	0.2935	0.3499	0.0563
759	train	0.3910	0.3417	-0.0493
760	train	0.2494	0.3354	0.086
761	train	0.3564	0.3417	-0.0147
762	train	0.1823	0.3345	0.1521
763	train	0.1259	0.2849	0.159
764	train	0.2721	0.335	0.0628
765	test	0.1947	0.2988	0.1041
766	train	0.2222	0.2835	0.0612
767	test	0.2350	0.308	0.073
768	train	0.1558	0.3166	0.1608
769	test	0.1627	0.308	0.1453
770	train	0.2738	0.308	0.0342
771	test	0.1884	0.2988	0.1104
772	train	0.2447	0.336	0.0914
773	train	0.2902	0.3249	0.0347
774	test	0.2219	0.3326	0.1107
775	train	0.1669	0.27	0.1031
776	train	0.1691	0.27	0.1009
777	test	0.2095	0.3063	0.0968
778	train	0.2193	0.3063	0.087
779	train	0.2357	0.3063	0.0706
780	train	0.2760	0.2952	0.0192
781	train	0.3037	0.3057	0.002
782	train	0.3088	0.3057	-0.0031
783	train	0.2877	0.295	0.0073
784	train	0.2929	0.2824	-0.0105
785	train	0.2980	0.2968	-0.0012
786	train	0.2745	0.2983	0.0238
787	train	0.2558	0.2983	0.0425
788	train	0.2757	0.3121	0.0364
789	train	0.2707	0.3248	0.0541
790	train	0.3005	0.4006	0.1001
791	train	0.3538	0.4786	0.1248
792	train	0.2497	0.2646	0.0149
793	train	0.2732	0.2983	0.0252
794	test	0.2643	0.2983	0.034
795	test	0.3586	0.3248	-0.0339
796	train	0.2777	0.2983	0.0206
797	train	0.2801	0.3121	0.032
798	train	0.2829	0.337	0.0541
799	train	0.2821	0.3801	0.098
800	train	0.2829	0.3363	0.0534
801	train	0.2536	0.287	0.0334
802	train	0.2877	0.298	0.0103
803	train	0.2822	0.298	0.0158
804	train	0.2751	0.3233	0.0482
805	train	0.2935	0.3233	0.0298
806	train	0.2328	0.2838	0.051
807	train	0.2721	0.3069	0.0349
808	train	0.2817	0.3062	0.0244
809	train	0.2946	0.3562	0.0616
810	test	0.2997	0.3455	0.0458
811	train	0.3157	0.3367	0.021
812	train	0.3043	0.3455	0.0412
813	test	0.3331	0.3357	0.0025
814	train	0.2388	0.2741	0.0354
815	train	0.3014	0.3363	0.0349
816	train	0.2239	0.2882	0.0643
817	train	0.2779	0.2678	-0.0101
818	train	0.2813	0.3007	0.0194
819	test	0.3079	0.3123	0.0044
820	train	0.2229	0.3124	0.0894
821	train	0.2319	0.3007	0.0688
822	train	0.3081	0.3007	-0.0074
823	train	0.2289	0.2882	0.0592
824	train	0.3039	0.3376	0.0337
825	train	0.2698	0.3231	0.0533
826	train	0.2934	0.3331	0.0397
827	train	0.2629	0.2521	-0.0108
828	train	0.2650	0.2521	-0.013
829	train	0.2795	0.2993	0.0198
830	train	0.2847	0.2993	0.0146
831	train	0.2780	0.2993	0.0213
832	test	0.4111	0.2761	-0.1351
833	train	0.2130	0.2482	0.0352
834	test	0.1502	0.23	0.0799
835	train	0.1528	0.23	0.0773
836	train	0.1620	0.227	0.0651
837	train	0.1320	0.2242	0.0922
838	test	0.1326	0.2342	0.1016
839	test	0.2948	0.2335	-0.0613
840	train	0.1945	0.2335	0.0389
841	test	0.2242	0.242	0.0178
842	train	0.2165	0.2502	0.0337
843	train	0.3301	0.2922	-0.0379
844	train	0.2112	0.3438	0.1326
845	test	0.1821	0.2236	0.0416
846	train	0.2869	0.2335	-0.0534
847	train	0.2275	0.2335	0.0059
848	train	0.2274	0.2391	0.0117
849	test	0.2101	0.2335	0.0234
850	train	0.2042	0.2307	0.0265
851	train	0.3052	0.2565	-0.0487
852	train	0.1808	0.2813	0.1004
853	train	0.1513	0.2472	0.0959
854	train	0.3209	0.2289	-0.092
855	train	0.2399	0.2348	-0.0051
856	train	0.1766	0.2348	0.0581
857	train	0.1827	0.2366	0.0539
858	train	0.2281	0.2511	0.023
859	train	0.2055	0.2324	0.0269
860	train	0.1346	0.236	0.1014
861	train	0.1959	0.2373	0.0415
862	train	0.1834	0.2686	0.0852
863	train	0.2021	0.261	0.059
864	test	0.2059	0.2632	0.0573
865	test	0.1376	0.261	0.1234
866	train	0.1779	0.2578	0.0798
867	train	0.1073	0.234	0.1267
868	test	0.1575	0.2472	0.0897
869	train	0.2761	0.2325	-0.0436
870	test	0.1193	0.2217	0.1024
871	test	0.2016	0.2405	0.0389
872	train	0.1239	0.2461	0.1222
873	train	0.3209	0.2405	-0.0805
874	train	0.2967	0.2405	-0.0562
875	test	0.2218	0.2325	0.0107
876	train	0.1953	0.2621	0.0668
877	train	0.1711	0.2555	0.0845
878	train	0.2210	0.2626	0.0417
879	train	0.1142	0.2158	0.1016
880	train	0.1167	0.2158	0.0991
881	train	0.1847	0.2434	0.0587
882	train	0.1218	0.2434	0.1217
883	train	0.1251	0.2434	0.1183
884	train	0.1637	0.2399	0.0762
885	train	0.4214	0.3057	-0.1156
886	train	0.4010	0.3057	-0.0953
887	train	0.3099	0.295	-0.0149
888	train	0.4092	0.2824	-0.1268
889	train	0.4671	0.2968	-0.1703
890	train	0.4779	0.2983	-0.1796
891	train	0.2857	0.2983	0.0126
892	train	0.5134	0.3121	-0.2013
893	train	0.4859	0.3248	-0.1611
894	train	0.5331	0.4006	-0.1326
895	train	0.5508	0.4786	-0.0722
896	train	0.4253	0.2646	-0.1607
897	train	0.4996	0.2983	-0.2012
898	train	0.4427	0.2983	-0.1444
899	train	0.3000	0.3248	0.0247
900	train	0.4786	0.2983	-0.1803
901	train	0.4815	0.3121	-0.1694
902	test	0.4774	0.337	-0.1405
903	train	0.4933	0.3801	-0.1132
904	train	0.4874	0.3363	-0.151
905	train	0.4205	0.287	-0.1334
906	test	0.5166	0.298	-0.2187
907	train	0.5008	0.298	-0.2028
908	test	0.3005	0.3233	0.0228
909	train	0.5131	0.3233	-0.1897
910	train	0.4408	0.2838	-0.157
911	train	0.5593	0.3069	-0.2524
912	test	0.5002	0.3062	-0.194
913	train	0.4880	0.3562	-0.1318
914	train	0.5072	0.3455	-0.1617
915	train	0.5487	0.3367	-0.212
916	train	0.4631	0.3455	-0.1176
917	test	0.4276	0.3357	-0.0919
918	train	0.3497	0.2741	-0.0756
919	test	0.5082	0.3363	-0.1719
920	train	0.3873	0.2882	-0.0991
921	train	0.3344	0.2678	-0.0665
922	train	0.6041	0.3007	-0.3034
923	train	1.0135	0.3123	-0.7012
924	test	0.3965	0.3124	-0.0841
925	train	0.4343	0.3007	-0.1336
926	train	0.5950	0.3007	-0.2943
927	train	0.4312	0.2882	-0.143
928	train	0.5822	0.3376	-0.2446
929	train	0.4520	0.3231	-0.1289
930	train	0.4555	0.3331	-0.1224
931	test	0.4545	0.2521	-0.2024
932	train	0.4461	0.2521	-0.1941
933	train	0.4295	0.2993	-0.1302
934	train	0.3952	0.2993	-0.0959
935	train	0.3130	0.2993	-0.0137
936	test	0.7047	0.2863	-0.4184
937	train	0.3278	0.324	-0.0038
938	test	0.3396	0.324	-0.0157
939	test	0.3771	0.3169	-0.0602
940	test	0.2967	0.3076	0.0109
941	test	0.2739	0.3155	0.0416
942	test	0.2972	0.3171	0.0199
943	train	0.3177	0.3171	-0.0006
944	train	0.3094	0.3255	0.0161
945	train	0.3052	0.3334	0.0281
946	test	0.2704	0.3837	0.1133
947	test	0.3307	0.4397	0.109
948	train	0.2687	0.2903	0.0216
949	train	0.3174	0.3171	-0.0004
950	train	0.3183	0.3171	-0.0012
951	train	0.1839	0.3334	0.1495
952	test	0.2986	0.3171	0.0185
953	train	0.2920	0.3255	0.0335
954	train	0.2724	0.3414	0.069
955	train	0.3057	0.3701	0.0644
956	train	0.2896	0.3408	0.0513
957	train	0.2701	0.3051	0.035
958	train	0.2901	0.3163	0.0262
959	train	0.3096	0.3163	0.0067
960	train	0.2926	0.3322	0.0396
961	train	0.2808	0.3322	0.0514
962	train	0.2311	0.3049	0.0738
963	train	0.2469	0.3231	0.0762
964	train	0.3028	0.3221	0.0193
965	test	0.3437	0.3541	0.0104
966	train	0.3226	0.347	0.0244
967	train	0.2714	0.3408	0.0694
968	train	0.3163	0.347	0.0307
969	train	0.2501	0.3404	0.0903
970	train	0.1967	0.2937	0.0971
971	train	0.2988	0.3408	0.042
972	test	0.2410	0.3089	0.0679
973	train	0.2846	0.2952	0.0107
974	train	0.2811	0.3168	0.0357
975	train	0.2950	0.3243	0.0293
976	test	0.2528	0.324	0.0713
977	train	0.2203	0.3168	0.0965
978	train	0.3169	0.3168	-0.0001
979	test	0.2406	0.3089	0.0684
980	train	0.2985	0.3415	0.043
981	train	0.3095	0.3314	0.0219
982	train	0.2696	0.3382	0.0686
983	train	0.2554	0.2822	0.0268
984	train	0.2541	0.2822	0.0281
985	train	0.2505	0.3145	0.064
986	train	0.2843	0.3145	0.0302
987	train	0.2931	0.3145	0.0215
988	train	0.3986	0.2961	-0.1025
989	train	0.2408	0.252	0.0112
990	test	0.2487	0.252	0.0033
991	train	0.2267	0.2466	0.02
992	train	0.2338	0.2411	0.0073
993	train	0.2344	0.2543	0.0199
994	test	0.4046	0.254	-0.1506
995	train	0.2583	0.254	-0.0043
996	train	0.3857	0.2656	-0.1201
997	train	0.3473	0.2765	-0.0708
998	train	0.5055	0.335	-0.1706
999	test	0.2678	0.4019	0.1341
1000	train	0.4016	0.2366	-0.1650
1001	test	0.4217	0.2540	-0.1677
1002	train	0.2423	0.2540	0.0117
1003	train	0.3226	0.2607	-0.0619
1004	train	0.4396	0.2540	-0.1856
1005	train	0.4819	0.2493	-0.2326
1006	train	0.4788	0.2855	-0.1933
1007	train	0.2559	0.3196	0.0637
1008	train	0.3960	0.2714	-0.1247
1009	train	0.5736	0.2429	-0.3307
1010	train	0.3579	0.2552	-0.1027
1011	train	0.2685	0.2552	-0.0132
1012	train	0.2421	0.2565	0.0144
1013	train	0.3282	0.2769	-0.0512
1014	train	0.3022	0.2495	-0.0526
1015	train	0.2219	0.2586	0.0366
1016	train	0.2878	0.2597	-0.0282
1017	train	0.2378	0.3016	0.0638
1018	test	0.2689	0.2919	0.0230
1019	train	0.2527	0.2913	0.0386
1020	train	0.2336	0.2919	0.0583
1021	train	0.2765	0.2863	0.0098
1022	test	0.1905	0.2483	0.0578
1023	train	0.2936	0.2714	-0.0222
1024	test	0.4520	0.2507	-0.2013
1025	train	0.2020	0.2354	0.0335
1026	train	0.2973	0.2613	-0.0360
1027	train	0.4550	0.2713	-0.1836
1028	test	0.3976	0.2678	-0.1297
1029	train	0.5384	0.2613	-0.2771
1030	train	0.3988	0.2613	-0.1375
1031	train	0.5015	0.2507	-0.2508
1032	train	0.2491	0.2906	0.0415
1033	test	0.2456	0.2808	0.0352
1034	test	0.2830	0.2898	0.0067
1035	test	0.2014	0.2261	0.0247
1036	test	0.2054	0.2261	0.0208
1037	train	0.2082	0.2635	0.0554
1038	train	0.2122	0.2635	0.0514
1039	train	0.2215	0.2635	0.0421
1040	test	0.3503	0.2568	-0.0935
1041	train	0.5908	0.2711	-0.3196
1042	train	0.1914	0.2500	0.0586
1043	test	0.2048	0.2500	0.0452
1044	train	0.1558	0.2443	0.0885
1045	train	0.2056	0.2385	0.0330
1046	train	0.2009	0.2529	0.0520
1047	train	0.1889	0.2526	0.0637
1048	train	0.1564	0.2526	0.0962
1049	test	0.1906	0.2650	0.0744
1050	test	0.1893	0.2767	0.0873
1051	train	0.2146	0.3390	0.1244
1052	train	0.2696	0.4096	0.1400
1053	train	0.1577	0.2345	0.0768
1054	train	0.1928	0.2526	0.0598
1055	train	0.1797	0.2526	0.0729
1056	train	0.1731	0.2767	0.1035
1057	test	0.1867	0.2526	0.0659
1058	train	0.2018	0.2650	0.0632
1059	train	0.2030	0.2862	0.0832
1060	train	0.2034	0.3226	0.1191
1061	train	0.1843	0.2875	0.1032
1062	train	0.1830	0.2548	0.0718
1063	train	0.1858	0.2540	0.0683
1064	test	0.1835	0.2540	0.0705
1065	train	0.1695	0.2771	0.1077
1066	train	0.1927	0.2771	0.0845
1067	train	0.1804	0.2481	0.0677
1068	train	0.2106	0.2574	0.0468
1069	train	0.2241	0.2587	0.0346
1070	train	0.1934	0.3034	0.1100
1071	train	0.2111	0.2931	0.0819
1072	train	0.1939	0.2924	0.0984
1073	train	0.2052	0.2931	0.0879
1074	test	0.2655	0.2870	0.0215
1075	train	0.2081	0.2470	0.0389
1076	test	0.2035	0.2875	0.0840
1077	train	0.1880	0.2492	0.0611
1078	train	0.1858	0.2328	0.0470
1079	train	0.2673	0.2605	-0.0068
1080	train	0.1584	0.2724	0.1140
1081	train	0.1834	0.2605	0.0770
1082	train	0.2403	0.2605	0.0202
1083	train	0.2042	0.2492	0.0450
1084	test	0.2115	0.2917	0.0802
1085	test	0.1627	0.2812	0.1185
1086	train	0.1952	0.2906	0.0954
1087	train	0.2044	0.2233	0.0188
1088	train	0.2066	0.2233	0.0167
1089	train	0.2195	0.2628	0.0433
1090	test	0.1997	0.2628	0.0631
1091	train	0.2012	0.2628	0.0616
1092	train	0.2670	0.2472	-0.0199
1093	train	0.1615	0.2555	0.0940
1094	train	0.1686	0.2555	0.0869
1095	test	0.1919	0.2507	0.0589
1096	test	0.1694	0.2456	0.0762
1097	train	0.1817	0.2570	0.0753
1098	train	0.1695	0.2570	0.0876
1099	train	0.1419	0.2570	0.1152
1100	train	0.1703	0.2671	0.0968
1101	train	0.1563	0.2767	0.1203
1102	train	0.2005	0.3285	0.1280
1103	train	0.1810	0.3890	0.2081
1104	test	0.1609	0.2409	0.0800
1105	train	0.1777	0.2570	0.0793
1106	train	0.1503	0.2570	0.1067
1107	train	0.1687	0.2767	0.1079
1108	test	0.1398	0.2570	0.1173
1109	train	0.1535	0.2671	0.1136
1110	train	0.1673	0.2845	0.1171
1111	train	0.1487	0.3148	0.1661
1112	train	0.1393	0.2857	0.1464
1113	train	0.1215	0.2580	0.1365
1114	test	0.1752	0.2581	0.0829
1115	train	0.1465	0.2581	0.1116
1116	test	0.1452	0.2771	0.1319
1117	train	0.1811	0.2771	0.0959
1118	train	0.1091	0.2526	0.1436
1119	test	0.1768	0.2611	0.0843
1120	train	0.1936	0.2620	0.0685
1121	train	0.1437	0.2989	0.1552
1122	train	0.2008	0.2902	0.0894
1123	train	0.1346	0.2900	0.1554
1124	train	0.1709	0.2902	0.1193
1125	train	0.2362	0.2852	0.0489
1126	train	0.1218	0.2507	0.1289
1127	test	0.1357	0.2857	0.1500
1128	train	0.1628	0.2538	0.0909
1129	train	0.1556	0.2401	0.0845
1130	train	0.2333	0.2631	0.0298
1131	train	0.3600	0.2720	-0.0880
1132	test	0.0935	0.2731	0.1796
1133	train	0.1693	0.2631	0.0938
1134	train	0.2064	0.2631	0.0567
1135	train	0.1849	0.2538	0.0689
1136	train	0.1402	0.2893	0.1491
1137	train	0.2605	0.2804	0.0199
1138	test	0.1192	0.2885	0.1692
1139	train	0.1778	0.2315	0.0538
1140	train	0.1856	0.2315	0.0459
1141	train	0.1698	0.2648	0.0950
1142	test	0.1565	0.2648	0.1083
1143	train	0.1610	0.2648	0.1038
1144	train	0.1854	0.2511	0.0657
1145	train	0.2720	0.3247	0.0527
1146	test	0.2711	0.3247	0.0535
1147	test	0.3255	0.3168	-0.0088
1148	train	0.1973	0.3065	0.1093
1149	test	0.1951	0.3152	0.1201
1150	train	0.2727	0.3170	0.0443
1151	train	0.2709	0.3170	0.0460
1152	train	0.2949	0.3262	0.0313
1153	train	0.3119	0.3348	0.0229
1154	train	0.2943	0.3897	0.0955
1155	train	0.2351	0.4498	0.2147
1156	train	0.2774	0.2880	0.0106
1157	train	0.2817	0.3170	0.0353
1158	test	0.3337	0.3170	-0.0168
1159	test	0.2497	0.3348	0.0851
1160	test	0.2786	0.3170	0.0384
1161	train	0.2322	0.3262	0.0940
1162	test	0.2496	0.3436	0.0940
1163	train	0.1804	0.3748	0.1945
1164	train	0.2970	0.3429	0.0459
1165	test	0.3011	0.3040	0.0030
1166	train	0.2388	0.3161	0.0773
1167	train	0.2500	0.3161	0.0661
1168	train	0.2910	0.3335	0.0425
1169	train	0.3174	0.3335	0.0160
1170	train	0.2527	0.3037	0.0510
1171	train	0.1931	0.3236	0.1305
1172	test	0.2815	0.3224	0.0410
1173	train	0.2765	0.3574	0.0809
1174	train	0.3279	0.3497	0.0218
1175	train	0.2707	0.3427	0.0720
1176	test	0.3084	0.3497	0.0413
1177	train	0.3937	0.3424	-0.0513
1178	train	0.2359	0.2920	0.0562
1179	train	0.3337	0.3429	0.0093
1180	train	0.2738	0.3081	0.0343
1181	train	0.2074	0.2932	0.0858
1182	train	0.4549	0.3167	-0.1382
1183	train	0.9101	0.3248	-0.5853
1184	test	0.1805	0.3245	0.1440
1185	train	0.2770	0.3167	0.0397
1186	train	0.5795	0.3167	-0.2629
1187	train	0.2647	0.3081	0.0434
1188	train	0.2667	0.3435	0.0768
1189	train	0.2996	0.3325	0.0329
1190	test	0.3344	0.3398	0.0054
1191	test	0.2216	0.2792	0.0575
1192	test	0.2560	0.2792	0.0232
1193	test	0.2433	0.3143	0.0710
1194	train	0.2182	0.3143	0.0961
1195	train	0.2409	0.3143	0.0734
1196	train	0.2949	0.3026	0.0076
1197	train	0.6892	0.2882	-0.4010
1198	train	0.3015	0.2669	-0.0345
1199	train	0.3125	0.2669	-0.0456
1200	train	0.2855	0.2573	-0.0282
1201	train	0.2890	0.2477	-0.0413
1202	train	0.2830	0.2669	-0.0161
1203	train	0.2630	0.2668	0.0038
1204	train	0.2491	0.2668	0.0176
1205	test	0.2714	0.2833	0.0119
1206	test	0.2666	0.2983	0.0318
1207	train	0.2927	0.3822	0.0895
1208	train	0.3780	0.4689	0.0909
1209	train	0.2392	0.2390	-0.0002
1210	train	0.2623	0.2668	0.0045
1211	train	0.2558	0.2668	0.0110
1212	train	0.1995	0.2750	0.0755
1213	train	0.2670	0.2668	-0.0002
1214	train	0.2696	0.2589	-0.0107
1215	test	0.2698	0.3118	0.0420
1216	test	0.2694	0.3599	0.0905
1217	train	0.2647	0.2898	0.0251
1218	train	0.2447	0.2471	0.0024
1219	train	0.2691	0.2679	-0.0011
1220	test	0.2745	0.2679	-0.0065
1221	train	0.2655	0.2683	0.0028
1222	train	0.2695	0.2683	-0.0012
1223	train	0.2265	0.2577	0.0311
1224	train	0.2579	0.2745	0.0166
1225	train	0.2786	0.2753	-0.0033
1226	test	0.2983	0.3338	0.0355
1227	test	0.3008	0.3210	0.0202
1228	train	0.3106	0.3155	0.0049
1229	train	0.2981	0.3210	0.0229
1230	train	0.3558	0.3114	-0.0444
1231	train	0.2146	0.2538	0.0392
1232	test	0.2880	0.2898	0.0018
1233	train	0.2236	0.2601	0.0365
1234	test	0.2672	0.2382	-0.0290
1235	test	0.2779	0.2747	-0.0032
1236	train	0.2241	0.2826	0.0585
1237	train	0.2242	0.2747	0.0504
1238	test	0.3241	0.2747	-0.0494
1239	train	0.2313	0.2601	0.0287
1240	train	0.3172	0.3155	-0.0016
1241	test	0.2522	0.3007	0.0486
1242	test	0.2605	0.3123	0.0518
1243	train	0.2614	0.2246	-0.0368
1244	train	0.2630	0.2246	-0.0384
1245	train	0.2750	0.2760	0.0010
1246	test	0.2793	0.2760	-0.0033
1247	train	0.2751	0.2760	0.0009
1248	train	0.8030	0.2652	-0.5378
1249	train	0.6617	0.2867	-0.3749
1250	train	0.1802	0.2683	0.0881
1251	train	0.1962	0.2683	0.0721
1252	train	0.1696	0.2605	0.0909
1253	train	0.2103	0.2522	0.0419
1254	train	0.2201	0.2678	0.0477
1255	train	0.2157	0.2680	0.0522
1256	train	0.1895	0.2680	0.0785
1257	train	0.1986	0.2818	0.0832
1258	train	0.1961	0.2946	0.0985
1259	train	0.2467	0.3659	0.1192
1260	train	0.3028	0.4431	0.1403
1261	train	0.1846	0.2437	0.0591
1262	test	0.2106	0.2680	0.0574
1263	test	0.2009	0.2680	0.0670
1264	train	0.1629	0.2946	0.1317
1265	train	0.2184	0.2680	0.0496
1266	train	0.2300	0.2818	0.0518
1267	train	0.2110	0.3058	0.0948
1268	test	0.2110	0.3469	0.1359
1269	train	0.1897	0.3065	0.1168
1270	train	0.1909	0.2660	0.0751
1271	test	0.2021	0.2689	0.0668
1272	train	0.2072	0.2689	0.0617
1273	train	0.1978	0.2693	0.0715
1274	test	0.1890	0.2945	0.1054
1275	train	0.1769	0.2606	0.0837
1276	train	0.2153	0.2744	0.0590
1277	test	0.2346	0.2751	0.0405
1278	train	0.2041	0.3248	0.1207
1279	train	0.2322	0.3137	0.0815
1280	train	0.2248	0.3102	0.0854
1281	train	0.2278	0.3137	0.0859
1282	train	0.3009	0.3059	0.0050
1283	train	0.1820	0.2561	0.0741
1284	train	0.1803	0.3065	0.1262
1285	train	0.1584	0.2628	0.1044
1286	train	0.2049	0.2442	0.0393
1287	train	0.2856	0.2752	-0.0104
1288	train	0.1831	0.2821	0.0989
1289	train	0.1762	0.2752	0.0990
1290	train	0.5266	0.2752	-0.2514
1291	train	0.1807	0.2628	0.0821
1292	test	0.2329	0.3101	0.0772
1293	train	0.1770	0.2976	0.1206
1294	train	0.1980	0.3077	0.1096
1295	train	0.2271	0.2314	0.0043
1296	train	0.2054	0.2314	0.0260
1297	train	0.2246	0.2764	0.0518
1298	test	0.2007	0.2764	0.0757
1299	train	0.2087	0.2764	0.0676
1300	train	0.2220	0.2569	0.0349
1301	train	0.2853	0.2349	-0.0503
1302	train	0.2937	0.2349	-0.0588
1303	train	0.2640	0.2278	-0.0362
1304	test	0.2764	0.2217	-0.0547
1305	train	0.2743	0.2423	-0.0320
1306	test	0.2552	0.2410	-0.0141
1307	test	0.2377	0.2410	0.0033
1308	train	0.2551	0.2579	0.0028
1309	train	0.2533	0.2733	0.0200
1310	train	0.2899	0.3547	0.0649
1311	train	0.3518	0.4422	0.0904
1312	train	0.2298	0.2211	-0.0087
1313	test	0.2546	0.2410	-0.0136
1314	train	0.2468	0.2410	-0.0058
1315	train	0.2097	0.2512	0.0415
1316	test	0.2567	0.2410	-0.0157
1317	train	0.2592	0.2348	-0.0244
1318	test	0.2609	0.2861	0.0252
1319	train	0.2647	0.3333	0.0686
1320	train	0.2609	0.2663	0.0054
1321	train	0.2337	0.2301	-0.0036
1322	test	0.2594	0.2434	-0.0161
1323	test	0.2512	0.2434	-0.0078
1324	train	0.2562	0.2458	-0.0104
1325	train	0.2692	0.2458	-0.0234
1326	train	0.2254	0.2384	0.0130
1327	train	0.2577	0.2470	-0.0107
1328	train	0.2786	0.2491	-0.0295
1329	test	0.2844	0.3083	0.0239
1330	test	0.3098	0.2949	-0.0149
1331	train	0.2916	0.2941	0.0025
1332	test	0.2855	0.2949	0.0094
1333	train	0.3667	0.2869	-0.0798
1334	train	0.2141	0.2386	0.0244
1335	test	0.2810	0.2663	-0.0148
1336	test	0.2258	0.2389	0.0132
1337	train	0.2623	0.2183	-0.0441
1338	test	0.2639	0.2536	-0.0103
1339	train	0.7344	0.2672	-0.4671
1340	train	0.2227	0.2628	0.0401
1341	test	0.2078	0.2536	0.0458
1342	train	0.5448	0.2536	-0.2912
1343	train	0.2518	0.2389	-0.0129
1344	train	0.2965	0.2933	-0.0032
1345	train	0.2375	0.2800	0.0424
1346	test	0.2506	0.2918	0.0412
1347	train	0.2594	0.2066	-0.0528
1348	train	0.2604	0.2066	-0.0538
1349	train	0.2699	0.2572	-0.0127
1350	test	0.2724	0.2572	-0.0152
1351	train	0.2704	0.2572	-0.0132
1352	test	0.7615	0.2486	-0.5128
1353	train	0.7884	0.2867	-0.5017
1354	train	0.2523	0.2683	0.0160
1355	train	0.2636	0.2683	0.0047
1356	train	0.2431	0.2605	0.0174
1357	train	0.2596	0.2522	-0.0074
1358	train	0.2476	0.2678	0.0202
1359	train	0.2357	0.2680	0.0322
1360	train	0.2153	0.2680	0.0526
1361	train	0.2509	0.2818	0.0309
1362	test	0.2442	0.2946	0.0504
1363	train	0.2737	0.3659	0.0923
1364	train	0.3598	0.4431	0.0833
1365	train	0.2015	0.2437	0.0422
1366	train	0.2404	0.2680	0.0276
1367	train	0.2303	0.2680	0.0376
1368	train	0.2090	0.2946	0.0857
1369	train	0.2320	0.2680	0.0360
1370	train	0.2402	0.2818	0.0417
1371	train	0.2421	0.3058	0.0637
1372	train	0.2419	0.3469	0.1051
1373	train	0.2323	0.3065	0.0741
1374	test	0.2069	0.2660	0.0591
1375	train	0.2387	0.2689	0.0302
1376	train	0.2375	0.2689	0.0314
1377	test	0.2232	0.2693	0.0461
1378	test	0.2391	0.2945	0.0553
1379	train	0.1939	0.2606	0.0667
1380	train	0.2329	0.2744	0.0415
1381	train	0.2604	0.2751	0.0147
1382	train	0.2610	0.3248	0.0638
1383	train	0.2773	0.3137	0.0364
1384	train	0.2772	0.3102	0.0330
1385	test	0.2651	0.3137	0.0486
1386	train	0.3408	0.3059	-0.0350
1387	train	0.2230	0.2561	0.0331
1388	train	0.2754	0.3065	0.0310
1389	train	0.2186	0.2628	0.0442
1390	train	0.2392	0.2442	0.0050
1391	train	0.3600	0.2752	-0.0848
1392	train	0.2120	0.2821	0.0701
1393	train	0.2149	0.2752	0.0603
1394	test	0.6019	0.2752	-0.3267
1395	train	0.2291	0.2628	0.0337
1396	train	0.2795	0.3101	0.0306
1397	train	0.2215	0.2976	0.0760
1398	test	0.2322	0.3077	0.0755
1399	train	0.2352	0.2314	-0.0038
1400	test	0.2409	0.2314	-0.0095
1401	train	0.2329	0.2764	0.0435
1402	train	0.2575	0.2764	0.0189
1403	test	0.2394	0.2764	0.0370
1404	train	0.7092	0.2569	-0.4522
1405	train	0.1421	0.2449	0.1028
1406	test	0.2951	0.2449	-0.0502
1407	train	0.1006	0.2383	0.1377
1408	train	0.2351	0.2320	-0.0031
1409	train	0.2264	0.2493	0.0229
1410	train	0.2564	0.2485	-0.0079
1411	train	0.1340	0.2485	0.1146
1412	train	0.0948	0.2630	0.1683
1413	train	0.1077	0.2765	0.1688
1414	train	0.4391	0.3484	-0.0907
1415	train	0.2960	0.4277	0.1317
1416	train	0.0912	0.2288	0.1376
1417	train	0.1022	0.2485	0.1463
1418	train	0.1873	0.2485	0.0612
1419	train	0.2496	0.2765	0.0270
1420	train	0.0867	0.2485	0.1618
1421	test	0.3618	0.2428	-0.1191
1422	train	0.3786	0.2877	-0.0908
1423	train	0.3837	0.3295	-0.0542
1424	train	0.2092	0.2702	0.0610
1425	test	0.3830	0.2366	-0.1464
1426	train	0.2197	0.2502	0.0305
1427	train	0.1821	0.2502	0.0682
1428	test	0.1803	0.2520	0.0717
1429	train	0.1806	0.2771	0.0964
1430	train	0.2037	0.2448	0.0412
1431	train	0.2129	0.2540	0.0411
1432	test	0.3113	0.2556	-0.0558
1433	train	0.2357	0.3073	0.0717
1434	test	0.2279	0.2955	0.0677
1435	train	0.2585	0.2947	0.0362
1436	train	0.2186	0.2955	0.0770
1437	train	0.3447	0.2884	-0.0562
1438	test	0.2465	0.2436	-0.0029
1439	test	0.1859	0.2702	0.0843
1440	train	0.3943	0.2458	-0.1485
1441	train	0.2068	0.2274	0.0205
1442	test	0.5128	0.2587	-0.2542
1443	train	0.9446	0.2707	-0.6738
1444	train	0.3577	0.2666	-0.0911
1445	train	0.4622	0.2587	-0.2036
1446	train	0.5957	0.2587	-0.3370
1447	train	0.4446	0.2458	-0.1988
1448	test	0.2663	0.2940	0.0277
1449	train	0.1733	0.2821	0.1087
1450	train	0.1929	0.2927	0.0997
1451	train	0.2284	0.2161	-0.0123
1452	train	0.2353	0.2161	-0.0193
1453	train	0.2367	0.2615	0.0248
1454	train	0.2765	0.2615	-0.0151
1455	test	0.2894	0.2615	-0.0279
1456	train	0.1788	0.2532	0.0744
1457	train	0.6587	0.3589	-0.2997
1458	train	0.5664	0.3734	-0.1930
1459	train	0.5346	0.3734	-0.1612
1460	train	0.5900	0.3615	-0.2284
1461	train	0.3848	0.3455	-0.0394
1462	train	0.2414	0.3528	0.1114
1463	test	0.4193	0.3564	-0.0629
1464	train	0.4583	0.3564	-0.1019
1465	train	0.4327	0.3659	-0.0668
1466	train	0.4576	0.3747	-0.0829
1467	train	0.2466	0.4375	0.1909
1468	train	0.3942	0.5014	0.1072
1469	train	0.3482	0.3142	-0.0341
1470	train	0.4984	0.3564	-0.1419
1471	test	0.4875	0.3564	-0.1311
1472	train	0.2238	0.3747	0.1509
1473	train	0.3862	0.3564	-0.0298
1474	test	0.3466	0.3659	0.0193
1475	train	0.3734	0.3850	0.0116
1476	test	0.3601	0.4200	0.0599
1477	test	0.3674	0.4200	0.0526
1478	train	0.3612	0.3828	0.0215
1479	train	0.2306	0.3312	0.1006
1480	test	0.4076	0.3539	-0.0537
1481	train	0.4442	0.3539	-0.0903
1482	test	0.5709	0.3717	-0.1993
1483	test	0.4397	0.3717	-0.0680
1484	train	0.3575	0.3342	-0.0233
1485	train	0.2549	0.3660	0.1112
1486	train	0.2625	0.3630	0.1005
1487	train	0.5032	0.3997	-0.1035
1488	train	0.5708	0.3923	-0.1785
1489	test	0.4020	0.3785	-0.0235
1490	train	0.5193	0.3923	-0.1270
1491	train	0.4862	0.3822	-0.1040
1492	test	0.2190	0.3148	0.0958
1493	train	0.6527	0.3828	-0.2699
1494	test	0.2875	0.3416	0.0541
1495	train	0.2377	0.3241	0.0864
1496	train	0.3347	0.3505	0.0159
1497	train	0.2781	0.3575	0.0794
1498	train	0.2030	0.3505	0.1476
1499	train	0.4034	0.3505	-0.0528
1500	test	0.2635	0.3416	0.0781
1501	train	0.4206	0.3807	-0.0399
1502	train	0.4906	0.3668	-0.1238
1503	train	0.4326	0.3741	-0.0585
1504	test	0.2587	0.3048	0.0461
1505	train	0.2498	0.3048	0.0550
1506	train	0.2542	0.3446	0.0904
1507	train	0.2425	0.3446	0.1021
1508	train	0.3950	0.3446	-0.0504
1509	train	0.7554	0.3189	-0.4365
1510	test	0.7535	0.2711	-0.4824
1511	train	0.2661	0.2500	-0.0161
1512	train	0.2236	0.2500	0.0264
1513	train	0.2556	0.2443	-0.0113
1514	train	0.2642	0.2385	-0.0257
1515	train	0.2476	0.2529	0.0053
1516	test	0.2414	0.2526	0.0112
1517	test	0.2302	0.2526	0.0225
1518	train	0.2538	0.2650	0.0113
1519	train	0.2477	0.2767	0.0289
1520	train	0.2607	0.3390	0.0783
1521	train	0.3388	0.4096	0.0709
1522	train	0.2172	0.2345	0.0173
1523	train	0.2364	0.2526	0.0162
1524	train	0.2361	0.2526	0.0166
1525	train	0.1927	0.2767	0.0839
1526	train	0.2312	0.2526	0.0215
1527	train	0.2462	0.2650	0.0189
1528	train	0.2465	0.2862	0.0397
1529	test	0.2466	0.3226	0.0760
1530	train	0.2270	0.2875	0.0605
1531	test	0.2082	0.2548	0.0466
1532	train	0.2422	0.2540	0.0118
1533	train	0.2401	0.2540	0.0139
1534	train	0.2164	0.2552	0.0388
1535	train	0.2417	0.2771	0.0355
1536	train	0.2037	0.2481	0.0444
1537	train	0.2369	0.2574	0.0206
1538	test	0.2661	0.2587	-0.0074
1539	train	0.2565	0.3034	0.0469
1540	train	0.2713	0.2931	0.0218
1541	train	0.2676	0.2924	0.0248
1542	train	0.2674	0.2931	0.0257
1543	train	0.3392	0.2870	-0.0522
1544	train	0.2221	0.2470	0.0249
1545	train	0.2657	0.2875	0.0218
1546	train	0.2281	0.2492	0.0210
1547	train	0.2487	0.2328	-0.0159
1548	train	0.3603	0.2605	-0.0999
1549	train	0.2006	0.2675	0.0669
1550	train	0.2108	0.2605	0.0497
1551	train	0.5914	0.2605	-0.3309
1552	train	0.2371	0.2492	0.0121
1553	train	0.2899	0.2917	0.0019
1554	train	0.2371	0.2812	0.0441
1555	train	0.2247	0.2906	0.0659
1556	test	0.2404	0.2233	-0.0171
1557	train	0.2477	0.2233	-0.0244
1558	train	0.2471	0.2628	0.0157
1559	train	0.2654	0.2628	-0.0025
1560	test	0.2491	0.2628	0.0138
1561	train	0.7207	0.2558	-0.4650
1562	test	0.8239	0.3589	-0.4650
1563	train	0.3619	0.3734	0.0115
1564	train	0.5253	0.3734	-0.1519
1565	train	0.5017	0.3615	-0.1401
1566	train	0.3001	0.3455	0.0454
1567	train	0.2940	0.3528	0.0588
1568	test	0.2932	0.3564	0.0632
1569	test	0.4300	0.3564	-0.0735
1570	train	0.3189	0.3659	0.0470
1571	train	0.3057	0.3747	0.0690
1572	train	0.3257	0.4375	0.1118
1573	train	0.3983	0.5014	0.1031
1574	test	0.2773	0.3142	0.0369
1575	train	0.3074	0.3564	0.0491
1576	test	0.2731	0.3564	0.0833
1577	train	0.2318	0.3747	0.1429
1578	test	0.3148	0.3564	0.0416
1579	train	0.3082	0.3659	0.0577
1580	train	0.2972	0.3850	0.0878
1581	train	0.3000	0.4200	0.1200
1582	train	0.3044	0.3828	0.0784
1583	train	0.2188	0.3312	0.1124
1584	train	0.2941	0.3539	0.0598
1585	train	0.2831	0.3539	0.0708
1586	train	0.2797	0.3717	0.0920
1587	train	0.3097	0.3717	0.0619
1588	train	0.2741	0.3342	0.0601
1589	train	0.2671	0.3660	0.0989
1590	train	0.3155	0.3630	0.0475
1591	test	0.3346	0.3997	0.0651
1592	train	0.3548	0.3923	0.0375
1593	train	0.3429	0.3785	0.0356
1594	train	0.3232	0.3923	0.0691
1595	test	0.3580	0.3822	0.0241
1596	test	0.2403	0.3148	0.0745
1597	train	0.5701	0.3828	-0.1873
1598	test	0.2531	0.3416	0.0884
1599	train	0.2587	0.3241	0.0653
1600	train	0.3255	0.3505	0.0251
1601	train	0.2961	0.3575	0.0614
1602	test	0.2542	0.3505	0.0963
1603	train	0.6740	0.3505	-0.3235
1604	train	0.2875	0.3416	0.0541
1605	train	0.3246	0.3807	0.0561
1606	train	0.5435	0.3668	-0.1767
1607	train	0.2924	0.3741	0.0817
1608	train	0.2631	0.3048	0.0417
1609	train	0.2828	0.3048	0.0220
1610	train	0.2778	0.3446	0.0668
1611	train	0.3018	0.3446	0.0428
1612	train	0.2644	0.3446	0.0803
1613	train	0.8523	0.3189	-0.5334
1614	test	0.6163	0.3240	-0.2923
1615	train	0.6145	0.3240	-0.2905
1616	test	0.6094	0.3169	-0.2925
1617	train	0.4129	0.3076	-0.1053
1618	train	0.2782	0.3155	0.0373
1619	train	0.4972	0.3171	-0.1802
1620	train	0.5690	0.3171	-0.2519
1621	test	0.5034	0.3255	-0.1779
1622	train	0.5463	0.3334	-0.2130
1623	train	0.2805	0.3837	0.1032
1624	train	0.3363	0.4397	0.1034
1625	train	0.3816	0.2903	-0.0913
1626	test	0.4817	0.3171	-0.1646
1627	train	0.5372	0.3171	-0.2201
1628	train	0.2208	0.3334	0.1126
1629	train	0.3493	0.3171	-0.0322
1630	train	0.2800	0.3255	0.0455
1631	test	0.2673	0.3414	0.0740
1632	train	0.2742	0.3701	0.0959
1633	test	0.4696	0.3408	-0.1288
1634	train	0.2184	0.3051	0.0866
1635	train	0.4796	0.3163	-0.1632
1636	train	0.5038	0.3163	-0.1875
1637	test	0.4959	0.3322	-0.1637
1638	train	0.5543	0.3322	-0.2222
1639	test	0.4346	0.3049	-0.1297
1640	test	0.2366	0.3231	0.0865
1641	train	0.2690	0.3221	0.0530
1642	train	0.5650	0.3541	-0.2109
1643	test	0.5970	0.3470	-0.2501
1644	train	0.5566	0.3408	-0.2158
1645	test	0.5838	0.3470	-0.2368
1646	train	0.3284	0.3404	0.0120
1647	train	0.1715	0.2937	0.1223
1648	train	0.5661	0.3408	-0.2253
1649	train	0.2535	0.3089	0.0554
1650	train	0.3753	0.2952	-0.0800
1651	test	0.3351	0.3168	-0.0183
1652	train	0.7795	0.3243	-0.4552
1653	train	0.2905	0.3240	0.0335
1654	train	0.2276	0.3168	0.0892
1655	test	0.3055	0.3168	0.0113
1656	train	0.2626	0.3089	0.0463
1657	train	0.5753	0.3415	-0.2338
1658	train	0.6140	0.3314	-0.2826
1659	train	0.5842	0.3382	-0.2460
1660	train	0.2454	0.2822	0.0368
1661	train	0.2412	0.2822	0.0410
1662	train	0.2438	0.3145	0.0708
1663	test	0.3315	0.3145	-0.0169
1664	test	0.4601	0.3145	-0.1456
1665	train	0.5803	0.2961	-0.2842
1666	train	0.2495	0.2624	0.0129
1667	train	0.2618	0.2624	0.0007
1668	train	0.2232	0.2553	0.0321
1669	test	0.2578	0.2478	-0.0100
1670	train	0.2375	0.2631	0.0256
1671	test	0.2769	0.2630	-0.0139
1672	train	0.2211	0.2630	0.0420
1673	train	0.2810	0.2765	-0.0045
1674	test	0.2642	0.2890	0.0248
1675	train	0.3341	0.3579	0.0238
1676	train	0.3555	0.4335	0.0779
1677	train	0.2580	0.2407	-0.0173
1678	train	0.2875	0.2630	-0.0244
1679	train	0.2655	0.2630	-0.0025
1680	train	0.6314	0.2702	-0.3612
1681	train	0.2739	0.2630	-0.0109
1682	test	0.2830	0.2570	-0.0260
1683	test	0.2765	0.2998	0.0233
1684	train	0.2822	0.3396	0.0574
1685	train	0.2768	0.2824	0.0057
1686	train	0.2611	0.2476	-0.0135
1687	train	0.2828	0.2641	-0.0186
1688	train	0.2726	0.2641	-0.0085
1689	test	0.2537	0.2648	0.0111
1690	train	0.2899	0.2891	-0.0008
1691	train	0.2703	0.2569	-0.0135
1692	test	0.2709	0.2690	-0.0020
1693	train	0.3084	0.2698	-0.0385
1694	train	0.2702	0.3183	0.0481
1695	train	0.2731	0.3073	0.0343
1696	train	0.3091	0.3049	-0.0042
1697	train	0.2538	0.3073	0.0536
1698	train	0.3755	0.3001	-0.0754
1699	train	0.2618	0.2533	-0.0086
1700	train	0.2666	0.2824	0.0158
1701	train	0.2351	0.2587	0.0235
1702	train	0.2474	0.2408	-0.0066
1703	train	0.5087	0.2707	-0.2380
1704	train	0.9735	0.2821	-0.6915
1705	test	0.2556	0.2777	0.0220
1706	train	0.2404	0.2707	0.0303
1707	train	0.5872	0.2707	-0.3165
1708	test	0.2573	0.2587	0.0014
1709	test	0.3190	0.3046	-0.0144
1710	train	0.2382	0.2927	0.0544
1711	train	0.2524	0.3026	0.0502
1712	train	0.2856	0.2287	-0.0569
1713	train	0.2871	0.2287	-0.0584
1714	train	0.2975	0.2723	-0.0252
1715	train	0.2516	0.2723	0.0207
1716	train	0.2593	0.2723	0.0130
1717	train	0.5158	0.2632	-0.2526
1718	train	1.1287	0.2587	-0.8700
1719	train	0.2465	0.2257	-0.0208
1720	train	0.2746	0.2257	-0.0489
1721	train	0.1030	0.2198	0.1167
1722	train	0.2712	0.2150	-0.0562
1723	train	0.2327	0.2344	0.0017
1724	train	0.4697	0.2328	-0.2369
1725	train	0.3830	0.2328	-0.1501
1726	train	0.1088	0.2485	0.1397
1727	test	0.1152	0.2630	0.1478
1728	train	0.5665	0.3383	-0.2282
1729	test	0.3740	0.4215	0.0475
1730	train	0.4776	0.2163	-0.2614
1731	train	0.4882	0.2328	-0.2554
1732	train	0.4345	0.2328	-0.2017
1733	test	0.2897	0.2428	-0.0469
1734	train	0.4995	0.2328	-0.2666
1735	test	0.5319	0.2275	-0.3044
1736	train	0.5317	0.2747	-0.2570
1737	test	0.2649	0.3186	0.0536
1738	train	0.0943	0.2570	0.1626
1739	train	0.0883	0.2250	0.1366
1740	train	0.4576	0.2353	-0.2223
1741	test	0.3828	0.2353	-0.1475
1742	train	0.4532	0.2382	-0.2150
1743	test	0.2879	0.2382	-0.0497
1744	train	0.4390	0.2320	-0.2070
1745	train	0.1919	0.2378	0.0459
1746	train	0.3225	0.2402	-0.0824
1747	train	0.2909	0.2955	0.0047
1748	train	0.3087	0.2828	-0.0259
1749	train	0.2836	0.2839	0.0003
1750	test	0.2620	0.2828	0.0208
1751	train	0.6237	0.2759	-0.3478
1752	train	0.2552	0.2335	-0.0217
1753	train	0.3012	0.2570	-0.0442
1754	test	0.5473	0.2320	-0.3153
1755	train	0.2541	0.2131	-0.0411
1756	train	0.5872	0.2458	-0.3415
1757	train	0.5066	0.2548	-0.2518
1758	train	0.5408	0.2458	-0.2950
1759	train	0.6418	0.2458	-0.3960
1760	test	0.5637	0.2320	-0.3317
1761	train	0.3739	0.2827	-0.0911
1762	train	0.2807	0.2707	-0.0100
1763	train	0.1322	0.2821	0.1498
1764	train	0.2264	0.2027	-0.0237
1765	test	0.2314	0.2027	-0.0287
1766	test	0.2465	0.2499	0.0034
1767	train	0.2572	0.2499	-0.0073
1768	train	0.2528	0.2499	-0.0029
1769	train	0.2170	0.2427	0.0257
1770	train	1.1079	0.2587	-0.8492
1771	test	0.1466	0.2257	0.0791
1772	train	0.2018	0.2257	0.0239
1773	train	0.1189	0.2198	0.1009
1774	train	0.2719	0.2150	-0.0569
1775	train	0.2479	0.2344	-0.0135
1776	test	0.0919	0.2328	0.1409
1777	test	0.2823	0.2328	-0.0495
1778	train	0.1012	0.2485	0.1473
1779	train	0.1088	0.2630	0.1542
1780	train	0.5120	0.3383	-0.1737
1781	train	0.3680	0.4215	0.0535
1782	train	0.4094	0.2163	-0.1931
1783	test	0.0859	0.2328	0.1470
1784	train	0.0938	0.2328	0.1390
1785	train	0.3002	0.2428	-0.0574
1786	train	0.0817	0.2328	0.1512
1787	test	0.0770	0.2275	0.1505
1788	train	0.4667	0.2747	-0.1919
1789	test	0.2855	0.3186	0.0330
1790	train	0.0926	0.2570	0.1644
1791	train	0.0958	0.2250	0.1292
1792	test	0.1033	0.2353	0.1320
1793	test	0.1097	0.2353	0.1256
1794	test	0.3550	0.2382	-0.1168
1795	train	0.1146	0.2382	0.1235
1796	train	0.0979	0.2320	0.1341
1797	train	0.1961	0.2378	0.0417
1798	test	0.3218	0.2402	-0.0816
1799	train	0.1264	0.2955	0.1691
1800	test	0.3254	0.2828	-0.0427
1801	train	0.3496	0.2839	-0.0658
1802	train	0.2729	0.2828	0.0099
1803	train	0.5909	0.2759	-0.3150
1804	test	0.2780	0.2335	-0.0445
1805	train	0.1350	0.2570	0.1220
1806	train	0.4850	0.2320	-0.2530
1807	train	0.2454	0.2131	-0.0323
1808	train	0.6016	0.2458	-0.3558
1809	train	0.4305	0.2548	-0.1756
1810	train	0.5007	0.2458	-0.2549
1811	train	0.6233	0.2458	-0.3775
1812	train	0.5024	0.2320	-0.2704
1813	train	0.3271	0.2827	-0.0444
1814	train	0.1350	0.2707	0.1358
1815	train	0.1331	0.2821	0.1490
1816	test	0.2304	0.2027	-0.0277
1817	train	0.2317	0.2027	-0.0290
1818	train	0.2569	0.2499	-0.0070
1819	train	0.2646	0.2499	-0.0147
1820	train	0.2552	0.2499	-0.0053
1821	train	0.1333	0.2427	0.1094
1822	train	0.3221	0.2406	-0.0815
1823	train	0.3345	0.2406	-0.0939
1824	train	0.2899	0.2315	-0.0584
1825	test	0.3152	0.2254	-0.0898
1826	train	0.2937	0.2477	-0.0460
1827	train	0.2725	0.2478	-0.0247
1828	train	0.2579	0.2478	-0.0101
1829	test	0.2900	0.2668	-0.0232
1830	test	0.2827	0.2841	0.0013
1831	train	0.3067	0.3764	0.0696
1832	train	0.4316	0.4710	0.0394
1833	test	0.2419	0.2223	-0.0195
1834	test	0.2728	0.2478	-0.0251
1835	train	0.2646	0.2478	-0.0168
1836	train	0.2299	0.2585	0.0286
1837	train	0.2697	0.2478	-0.0219
1838	train	0.2733	0.2401	-0.0332
1839	test	0.2767	0.2987	0.0220
1840	train	0.2763	0.3519	0.0756
1841	train	0.2712	0.2754	0.0042
1842	train	0.2442	0.2323	-0.0119
1843	train	0.2781	0.2502	-0.0280
1844	train	0.2765	0.2502	-0.0263
1845	train	0.2675	0.2521	-0.0154
1846	train	0.2883	0.2521	-0.0362
1847	train	0.2419	0.2412	-0.0007
1848	train	0.2528	0.2551	0.0024
1849	test	0.2907	0.2572	-0.0335
1850	train	0.3200	0.3234	0.0034
1851	train	0.3239	0.3088	-0.0151
1852	train	0.3396	0.3047	-0.0350
1853	test	0.3138	0.3088	-0.0050
1854	train	0.4026	0.2989	-0.1037
1855	train	0.2610	0.2423	-0.0187
1856	train	0.3070	0.2754	-0.0316
1857	train	0.2254	0.2422	0.0167
1858	train	0.2893	0.2182	-0.0711
1859	train	0.2852	0.2589	-0.0263
1860	train	0.9481	0.2744	-0.6737
1861	train	0.2304	0.2690	0.0385
1862	train	0.2274	0.2589	0.0315
1863	train	0.7359	0.2589	-0.4770
1864	train	0.2289	0.2422	0.0133
1865	train	0.3479	0.3042	-0.0436
1866	train	0.2560	0.2886	0.0326
1867	train	0.2713	0.3016	0.0304
1868	train	0.2655	0.2060	-0.0595
1869	train	0.2721	0.2060	-0.0661
1870	train	0.2851	0.2624	-0.0227
1871	train	0.3099	0.2624	-0.0475
1872	train	0.3072	0.2624	-0.0448
1873	train	0.9515	0.2527	-0.6988
1874	test	0.6569	0.2918	-0.3651
1875	train	0.2795	0.2749	-0.0046
1876	train	0.3020	0.2749	-0.0271
1877	train	0.2813	0.2663	-0.0150
1878	train	0.3250	0.2571	-0.0679
1879	train	0.3221	0.2730	-0.0491
1880	train	0.2875	0.2733	-0.0142
1881	train	0.2950	0.2733	-0.0217
1882	train	0.2550	0.2733	0.0184
1883	train	0.3287	0.2876	-0.0411
1884	test	0.3054	0.3007	-0.0047
1885	train	0.3354	0.3746	0.0392
1886	train	0.4825	0.4535	-0.0290
1887	train	-0.1245	0.2469	0.3714
1888	train	0.2848	0.2733	-0.0115
1889	train	0.2817	0.2733	-0.0083
1890	train	0.2255	0.2802	0.0548
1891	train	0.2974	0.2733	-0.0240
1892	train	0.3040	0.2663	-0.0378
1893	train	0.3066	0.3123	0.0057
1894	train	0.3070	0.3549	0.0479
1895	train	0.3065	0.2931	-0.0134
1896	train	0.2765	0.2539	-0.0226
1897	train	0.3000	0.2741	-0.0259
1898	train	-0.0111	0.2741	0.2851
1899	train	0.2871	0.2741	-0.0130
1900	train	0.6095	0.3003	-0.3093
1901	train	0.2579	0.2647	0.0068
1902	test	0.2630	0.2803	0.0174
1903	train	0.3242	0.2808	-0.0434
1904	test	0.3555	0.3318	-0.0237
1905	train	0.3889	0.3206	-0.0683
1906	train	0.7474	0.3159	-0.4315
1907	train	0.3804	0.3206	-0.0598
1908	train	0.3685	0.3122	-0.0563
1909	test	0.6360	0.2592	-0.3768
1910	train	0.3069	0.2931	-0.0138
1911	train	0.6465	0.2672	-0.3793
1912	train	0.3049	0.2479	-0.0570
1913	train	0.2778	0.2479	-0.0299
1914	train	0.5479	0.2800	-0.2679
1915	train	0.3809	0.2867	-0.0941
1916	train	0.6640	0.2800	-0.3840
1917	test	0.3893	0.2800	-0.1093
1918	train	0.2417	0.2672	0.0256
1919	train	0.4154	0.3160	-0.0994
1920	train	0.7667	0.3160	-0.4506
1921	test	-0.1274	0.3028	0.4302
1922	train	0.2597	0.3028	0.0431
1923	train	0.2751	0.3131	0.0380
1924	train	0.2953	0.2343	-0.0610
1925	train	0.1756	0.2343	0.0587
1926	test	0.3171	0.2807	-0.0364
1927	train	0.3187	0.2807	-0.0380
1928	train	0.3141	0.2807	-0.0334
1929	train	0.8581	0.2701	-0.5881
1930	train	0.3930	0.2669	-0.1261
1931	train	0.4170	0.2669	-0.1501
1932	train	1.3064	0.2529	-1.0535
1933	test	0.3496	0.2406	-0.1090
1934	train	0.3048	0.2669	-0.0378
1935	train	0.2826	0.2670	-0.0155
1936	train	0.2846	0.2670	-0.0175
1937	train	0.2982	0.2890	-0.0092
1938	train	0.2897	0.3085	0.0188
1939	train	0.3287	0.4161	0.0874
1940	train	0.5007	0.5178	0.0171
1941	train	0.2466	0.2325	-0.0142
1942	train	0.2795	0.2670	-0.0125
1943	test	0.2756	0.2670	-0.0086
1944	test	0.2574	0.2778	0.0204
1945	test	0.2754	0.2670	-0.0084
1946	train	0.2757	0.2565	-0.0192
1947	train	0.2788	0.3260	0.0472
1948	train	0.2784	0.3873	0.1089
1949	test	0.2796	0.2968	0.0172
1950	train	0.2465	0.2429	-0.0036
1951	test	0.2820	0.2686	-0.0134
1952	train	0.2962	0.2686	-0.0276
1953	train	0.2868	0.2690	-0.0178
1954	test	0.3045	0.2690	-0.0356
1955	train	0.2465	0.2555	0.0090
1956	train	0.2277	0.2777	0.0500
1957	train	0.3067	0.2787	-0.0281
1958	train	0.3615	0.3537	-0.0078
1959	train	0.3519	0.3382	-0.0137
1960	train	0.3987	0.3278	-0.0708
1961	train	0.3573	0.3382	-0.0191
1962	train	0.4035	0.3248	-0.0788
1963	train	0.2779	0.2517	-0.0262
1964	train	0.3016	0.2968	-0.0048
1965	train	0.2198	0.2583	0.0384
1966	train	0.3426	0.2300	-0.1125
1967	train	0.6837	0.2771	-0.4066
1968	train	1.2140	0.2941	-0.9199
1969	train	0.2401	0.2868	0.0467
1970	test	0.2076	0.2771	0.0695
1971	train	1.0383	0.2771	-0.7612
1972	train	0.2131	0.2583	0.0452
1973	train	0.4382	0.3286	-0.1096
1974	train	0.2741	0.3094	0.0354
1975	train	0.2813	0.3234	0.0422
1976	train	0.2776	0.2141	-0.0634
1977	train	0.2778	0.2141	-0.0637
1978	train	0.3081	0.2785	-0.0296
1979	train	0.3554	0.2785	-0.0769
1980	train	0.3635	0.2785	-0.0850
1981	train	1.1081	0.2650	-0.8431
1982	train	0.1623	0.2501	0.0878
1983	train	0.1742	0.2501	0.0759
1984	train	0.1214	0.2429	0.1214
1985	train	0.2528	0.2359	-0.0169
1986	train	0.2276	0.2536	0.0260
1987	test	0.2336	0.2530	0.0193
1988	train	0.1726	0.2530	0.0804
1989	train	0.2294	0.2680	0.0385
1990	train	0.2057	0.2818	0.0761
1991	train	0.2611	0.3564	0.0953
1992	train	0.3552	0.4375	0.0824
1993	train	0.2169	0.2315	0.0146
1994	train	0.2432	0.2530	0.0097
1995	train	0.2168	0.2530	0.0362
1996	train	0.2337	0.2818	0.0482
1997	train	0.2394	0.2530	0.0136
1998	train	0.2470	0.2680	0.0209
1999	train	0.2511	0.2935	0.0424
2000	train	0.2495	0.3367	0.0872
2001	train	0.2162	0.2946	0.0785
2002	train	0.2203	0.2552	0.0349
2003	train	0.2280	0.2546	0.0266
2004	train	0.2196	0.2546	0.0350
2005	train	0.2053	0.2560	0.0508
2006	test	0.2247	0.2822	0.0575
2007	train	0.1921	0.2483	0.0562
2008	train	0.2339	0.2589	0.0250
2009	train	0.2691	0.2604	-0.0087
2010	train	0.2557	0.3137	0.0580
2011	train	0.2639	0.3016	0.0378
2012	train	0.2567	0.2999	0.0432
2013	train	0.2599	0.3016	0.0418
2014	train	0.3580	0.2940	-0.0640
2015	train	0.2360	0.2463	0.0103
2016	train	0.2058	0.2946	0.0888
2017	train	0.2105	0.2495	0.0391
2018	train	0.2341	0.2304	-0.0037
2019	train	0.4564	0.2628	-0.1936
2020	test	0.9618	0.2752	-0.6866
2021	test	0.1994	0.2707	0.0714
2022	train	0.1972	0.2628	0.0655
2023	train	0.7301	0.2628	-0.4673
2024	train	0.2215	0.2495	0.0281
2025	train	0.2618	0.2993	0.0376
2026	train	0.1674	0.2867	0.1194
2027	train	0.1986	0.2976	0.0990
2028	train	0.2450	0.2184	-0.0266
2029	train	0.2446	0.2184	-0.0262
2030	test	0.2693	0.2653	-0.0040
2031	train	0.2591	0.2653	0.0062
2032	train	0.2452	0.2653	0.0201
2033	train	0.1509	0.2563	0.1054
2034	train	0.3749	0.2406	-0.1343
2035	train	0.3928	0.2406	-0.1522
2036	train	1.0255	0.2315	-0.7940
2037	train	0.3440	0.2254	-0.1186
2038	train	0.2973	0.2477	-0.0496
2039	train	0.2947	0.2478	-0.0469
2040	train	0.2952	0.2478	-0.0474
2041	train	0.3254	0.2668	-0.0587
2042	test	0.3168	0.2841	-0.0327
2043	train	0.3395	0.3764	0.0368
2044	train	0.6189	0.4710	-0.1479
2045	train	0.2499	0.2223	-0.0276
2046	test	0.2914	0.2478	-0.0436
2047	train	0.2838	0.2478	-0.0360
2048	train	0.2628	0.2585	-0.0042
2049	test	0.2806	0.2478	-0.0328
2050	train	0.2818	0.2401	-0.0418
2051	train	0.2837	0.2987	0.0150
2052	train	0.2793	0.3519	0.0726
2053	train	0.3136	0.2754	-0.0382
2054	train	0.2395	0.2323	-0.0072
2055	train	0.3078	0.2502	-0.0577
2056	train	0.3242	0.2502	-0.0741
2057	train	0.3083	0.2521	-0.0563
2058	train	0.3346	0.2521	-0.0825
2059	train	0.2837	0.2412	-0.0425
2060	train	0.2219	0.2551	0.0332
2061	train	0.3099	0.2572	-0.0527
2062	test	0.4548	0.3234	-0.1314
2063	train	0.4924	0.3088	-0.1836
2064	test	0.5259	0.3047	-0.2213
2065	train	0.4808	0.3088	-0.1720
2066	train	0.3702	0.2989	-0.0713
2067	test	0.2588	0.2423	-0.0166
2068	train	0.3343	0.2754	-0.0589
2069	test	0.2353	0.2422	0.0069
2070	train	0.3182	0.2182	-0.1000
2071	train	0.8025	0.2589	-0.5435
2072	train	0.9745	0.2744	-0.7001
2073	train	0.2663	0.2690	0.0026
2074	train	0.2218	0.2589	0.0371
2075	test	0.4841	0.2589	-0.2252
2076	train	0.2307	0.2422	0.0114
2077	test	0.5496	0.3042	-0.2454
2078	train	0.3036	0.2886	-0.0150
2079	train	0.3067	0.3016	-0.0051
2080	train	0.2651	0.2060	-0.0591
2081	train	0.2629	0.2060	-0.0569
2082	train	0.3013	0.2624	-0.0389
2083	train	0.3273	0.2624	-0.0649
2084	train	0.3442	0.2624	-0.0818
2085	test	0.2579	0.2527	-0.0052
2086	train	0.1684	0.2300	0.0616
2087	train	0.1852	0.2300	0.0448
2088	train	0.1354	0.2235	0.0882
2089	test	0.2154	0.2182	0.0027
2090	train	0.2084	0.2382	0.0297
2091	train	0.2089	0.2367	0.0278
2092	train	0.1535	0.2367	0.0833
2093	train	0.1900	0.2530	0.0630
2094	test	0.1916	0.2680	0.0764
2095	train	0.2440	0.3462	0.1022
2096	train	0.2852	0.4315	0.1463
2097	train	0.1842	0.2186	0.0344
2098	train	0.2115	0.2367	0.0253
2099	train	0.1980	0.2367	0.0387
2100	train	0.1926	0.2468	0.0541
2101	train	0.2135	0.2367	0.0233
2102	test	0.2184	0.2310	0.0126
2103	train	0.2220	0.2802	0.0582
2104	train	0.2218	0.3256	0.1038
2105	train	0.1838	0.2614	0.0776
2106	train	0.1821	0.2274	0.0454
2107	train	0.2109	0.2391	0.0282
2108	train	0.2034	0.2391	0.0358
2109	test	0.1739	0.2418	0.0679
2110	train	0.1965	0.2418	0.0454
2111	train	0.1622	0.2351	0.0729
2112	train	0.2045	0.2422	0.0376
2113	train	0.2277	0.2444	0.0167
2114	train	0.2352	0.3016	0.0664
2115	train	0.2348	0.2886	0.0538
2116	train	0.2308	0.2888	0.0580
2117	test	0.2334	0.2886	0.0552
2118	train	0.3052	0.2812	-0.0241
2119	test	0.1790	0.2360	0.0570
2120	train	0.1980	0.2614	0.0634
2121	train	0.1593	0.2353	0.0760
2122	train	0.1967	0.2156	0.0188
2123	test	0.3429	0.2495	-0.0933
2124	train	0.7751	0.2628	-0.5123
2125	train	0.1783	0.2587	0.0803
2126	train	0.1856	0.2495	0.0639
2127	train	0.5916	0.2495	-0.3420
2128	train	0.1789	0.2353	0.0565
2129	train	0.2370	0.2878	0.0508
2130	test	0.1787	0.2752	0.0965
2131	train	0.1899	0.2867	0.0969
2132	test	0.2239	0.2046	-0.0193
2133	train	0.2271	0.2046	-0.0226
2134	train	0.2418	0.2534	0.0117
2135	test	0.2205	0.2534	0.0329
2136	train	0.2109	0.2534	0.0425
2137	train	0.2019	0.2456	0.0437
2138	train	0.3305	0.3016	-0.0289
2139	train	0.3363	0.3016	-0.0347
2140	train	0.3508	0.2953	-0.0555
2141	train	0.2398	0.2874	0.0475
2142	train	0.2392	0.2964	0.0572
2143	train	0.2281	0.2974	0.0693
2144	train	0.1934	0.2974	0.1041
2145	train	0.2019	0.3063	0.1044
2146	train	0.1885	0.3148	0.1263
2147	train	0.2694	0.3656	0.0962
2148	train	0.3045	0.4231	0.1186
2149	train	0.1956	0.2742	0.0786
2150	train	0.2398	0.2974	0.0576
2151	train	0.2071	0.2974	0.0903
2152	test	0.1488	0.3006	0.1519
2153	train	0.2359	0.2974	0.0616
2154	train	0.2155	0.2918	0.0763
2155	train	0.1945	0.3227	0.1282
2156	train	0.2390	0.3519	0.1129
2157	test	0.1979	0.3090	0.1111
2158	test	0.1829	0.2779	0.0949
2159	train	0.2242	0.2973	0.0730
2160	train	0.2185	0.2973	0.0788
2161	train	0.2539	0.2958	0.0419
2162	train	0.2209	0.2958	0.0749
2163	train	0.1839	0.2879	0.1040
2164	test	0.1962	0.3028	0.1066
2165	test	0.2289	0.3024	0.0735
2166	train	0.2103	0.3359	0.1256
2167	train	0.2995	0.3283	0.0288
2168	test	0.2166	0.3242	0.1075
2169	train	0.1911	0.3283	0.1373
2170	test	0.2558	0.3222	0.0664
2171	test	0.1632	0.2796	0.1163
2172	train	0.2406	0.3090	0.0684
2173	train	0.1784	0.2910	0.1126
2174	train	0.2062	0.2773	0.0711
2175	test	0.3289	0.2993	-0.0296
2176	test	0.6267	0.3072	-0.3195
2177	train	0.1508	0.3032	0.1523
2178	test	0.1733	0.2993	0.1260
2179	train	0.4076	0.2993	-0.1083
2180	test	0.2134	0.2910	0.0776
2181	train	0.2263	0.3244	0.0982
2182	train	0.2904	0.3147	0.0243
2183	train	0.1745	0.3219	0.1474
2184	train	0.2013	0.2657	0.0643
2185	train	0.2193	0.2657	0.0464
2186	train	0.1829	0.2983	0.1154
2187	train	0.2291	0.2983	0.0692
2188	test	0.2269	0.2983	0.0714
2189	train	0.2690	0.2888	0.0198
2190	train	0.8259	0.4705	-0.3554
2191	test	0.8184	0.4705	-0.3479
2192	test	0.9744	0.4473	-0.5272
2193	test	0.8455	0.4151	-0.4304
2194	train	0.8182	0.4175	-0.4007
2195	test	0.6721	0.4264	-0.2457
2196	train	0.5994	0.4264	-0.1730
2197	train	0.8814	0.4355	-0.4459
2198	train	0.8548	0.4437	-0.4112
2199	train	0.9077	0.5216	-0.3861
2200	test	1.1795	0.5891	-0.5904
2201	train	0.5632	0.3531	-0.2101
2202	train	0.6726	0.4264	-0.2462
2203	train	0.6572	0.4264	-0.2308
2204	train	0.7647	0.4437	-0.3211
2205	train	0.6683	0.4264	-0.2419
2206	train	0.6665	0.4355	-0.2310
2207	train	0.6610	0.4571	-0.2039
2208	train	0.6586	0.4990	-0.1596
2209	test	0.8836	0.4509	-0.4327
2210	train	0.5578	0.3716	-0.1862
2211	train	0.7039	0.4193	-0.2846
2212	test	0.7281	0.4193	-0.3088
2213	train	0.8211	0.4364	-0.3846
2214	train	0.7423	0.4364	-0.3059
2215	train	0.8294	0.3824	-0.4469
2216	test	0.5792	0.4438	-0.1353
2217	train	0.8920	0.4354	-0.4566
2218	train	0.6663	0.4727	-0.1937
2219	train	0.6572	0.4667	-0.1905
2220	test	0.6606	0.4372	-0.2234
2221	test	0.6484	0.4667	-0.1817
2222	train	0.7062	0.4499	-0.2563
2223	train	0.5400	0.3463	-0.1937
2224	test	0.9174	0.4509	-0.4665
2225	train	0.7060	0.3968	-0.3092
2226	train	0.5261	0.3734	-0.1528
2227	test	1.1074	0.4061	-0.7013
2228	train	1.6737	0.4146	-1.2591
2229	train	0.7611	0.4104	-0.3507
2230	train	0.7262	0.4061	-0.3201
2231	train	0.8629	0.4061	-0.4567
2232	test	0.7101	0.3968	-0.3132
2233	train	0.6679	0.4426	-0.2253
2234	train	0.8526	0.4223	-0.4304
2235	train	0.9187	0.4293	-0.4895
2236	train	0.5771	0.3427	-0.2344
2237	train	0.5727	0.3427	-0.2300
2238	train	0.5960	0.3919	-0.2041
2239	train	0.4872	0.3919	-0.0953
2240	test	0.5082	0.3919	-0.1164
2241	train	1.4299	0.3649	-1.0651
2242	train	0.3820	0.2787	-0.1033
2243	train	0.4007	0.2787	-0.1221
2244	train	1.0450	0.2676	-0.7774
2245	train	0.3684	0.2572	-0.1112
2246	train	0.4524	0.2753	-0.1771
2247	test	0.3043	0.2771	-0.0273
2248	test	0.2872	0.2771	-0.0101
2249	train	0.4497	0.2937	-0.1560
2250	test	0.4193	0.3089	-0.1105
2251	test	0.5333	0.3954	-0.1378
2252	train	0.6372	0.4835	-0.1537
2253	train	0.2545	0.2448	-0.0097
2254	train	0.3086	0.2771	-0.0315
2255	train	0.2942	0.2771	-0.0172
2256	train	0.3048	0.2844	-0.0203
2257	train	0.2951	0.2771	-0.0180
2258	train	0.3068	0.2681	-0.0387
2259	train	0.3069	0.3227	0.0158
2260	train	0.3472	0.3723	0.0251
2261	train	0.4789	0.2994	-0.1795
2262	train	0.2575	0.2526	-0.0049
2263	train	0.3055	0.2779	-0.0276
2264	train	0.3053	0.2779	-0.0274
2265	test	0.2975	0.2770	-0.0204
2266	train	0.3212	0.2770	-0.0442
2267	train	0.3894	0.2646	-0.1248
2268	train	0.2916	0.2857	-0.0059
2269	test	0.3362	0.2861	-0.0501
2270	train	0.3661	0.3451	-0.0210
2271	test	0.3624	0.3324	-0.0300
2272	train	0.3612	0.3246	-0.0366
2273	test	0.3670	0.3324	-0.0346
2274	train	0.4798	0.3218	-0.1579
2275	train	0.3054	0.2594	-0.0459
2276	train	0.4059	0.2994	-0.1065
2277	train	0.4073	0.2677	-0.1396
2278	test	0.3478	0.2444	-0.1033
2279	train	0.9949	0.2827	-0.7122
2280	train	1.4140	0.2965	-1.1175
2281	train	0.4066	0.2904	-0.1162
2282	train	0.4121	0.2827	-0.1294
2283	train	0.7292	0.2827	-0.4465
2284	train	0.4085	0.2677	-0.1408
2285	test	0.3647	0.3251	-0.0396
2286	train	0.4498	0.3092	-0.1406
2287	train	0.4258	0.3209	-0.1049
2288	train	0.3316	0.2298	-0.1019
2289	test	0.3050	0.2298	-0.0752
2290	train	0.3229	0.2831	-0.0398
2291	test	0.3569	0.2831	-0.0739
2292	train	0.3568	0.2831	-0.0738
2293	train	0.8724	0.2710	-0.6014
2294	test	0.3647	0.3240	-0.0407
2295	train	0.3558	0.3240	-0.0318
2296	train	0.3648	0.3169	-0.0479
2297	train	0.3125	0.3076	-0.0049
2298	test	0.2966	0.3155	0.0189
2299	test	0.3263	0.3171	-0.0092
2300	train	0.3374	0.3171	-0.0203
2301	train	0.3293	0.3255	-0.0039
2302	train	0.3399	0.3334	-0.0066
2303	train	0.3141	0.3837	0.0696
2304	train	0.3278	0.4397	0.1119
2305	test	0.3039	0.2903	-0.0136
2306	train	0.2700	0.3171	0.0471
2307	train	0.3426	0.3171	-0.0255
2308	train	0.4160	0.3334	-0.0827
2309	train	0.3193	0.3171	-0.0023
2310	test	0.3248	0.3255	0.0006
2311	train	0.2890	0.3414	0.0524
2312	train	0.2896	0.3701	0.0805
2313	train	0.3115	0.3408	0.0293
2314	train	0.2514	0.3051	0.0537
2315	train	0.3251	0.3163	-0.0088
2316	train	0.3393	0.3163	-0.0229
2317	test	0.3068	0.3322	0.0254
2318	train	0.3589	0.3322	-0.0268
2319	train	0.3349	0.3049	-0.0301
2320	train	0.2561	0.3231	0.0670
2321	train	0.2666	0.3221	0.0555
2322	train	0.3772	0.3541	-0.0231
2323	train	0.3639	0.3470	-0.0170
2324	train	0.3292	0.3408	0.0116
2325	train	0.3667	0.3470	-0.0197
2326	train	0.2408	0.3404	0.0996
2327	train	0.2559	0.2937	0.0379
2328	train	0.3420	0.3408	-0.0012
2329	test	0.2399	0.3089	0.0691
2330	test	0.3067	0.2952	-0.0114
2331	train	0.2809	0.3168	0.0359
2332	train	0.3153	0.3243	0.0090
2333	train	0.2437	0.3240	0.0803
2334	train	0.2424	0.3168	0.0744
2335	train	0.3241	0.3168	-0.0073
2336	train	0.2339	0.3089	0.0750
2337	train	0.3438	0.3415	-0.0023
2338	train	0.3318	0.3314	-0.0004
2339	train	0.3502	0.3382	-0.0121
2340	train	0.2688	0.2822	0.0134
2341	train	0.2621	0.2822	0.0201
2342	train	0.2946	0.3145	0.0200
2343	train	0.3165	0.3145	-0.0020
2344	test	0.3349	0.3145	-0.0204
2345	test	0.4068	0.2961	-0.1107
2346	train	0.4845	0.3219	-0.1626
2347	train	0.2678	0.3209	0.0531
2348	train	0.2661	0.3209	0.0548
2349	train	0.2287	0.3143	0.0856
2350	test	0.2374	0.3058	0.0684
2351	test	0.2214	0.3133	0.0919
2352	test	0.2124	0.3148	0.1023
2353	train	0.2215	0.3148	0.0932
2354	train	0.2224	0.3227	0.1003
2355	test	0.2281	0.3303	0.1021
2356	train	0.1950	0.3780	0.1830
2357	train	0.1981	0.4318	0.2337
2358	test	0.2108	0.2896	0.0788
2359	train	0.2308	0.3148	0.0839
2360	test	0.2439	0.3148	0.0708
2361	train	0.1606	0.3303	0.1697
2362	train	0.2235	0.3148	0.0913
2363	test	0.2285	0.3227	0.0943
2364	train	0.2333	0.3378	0.1046
2365	train	0.2171	0.3651	0.1481
2366	test	0.2203	0.3374	0.1171
2367	train	0.1784	0.3038	0.1254
2368	test	0.2187	0.3141	0.0953
2369	train	0.2079	0.3141	0.1062
2370	train	0.2025	0.3292	0.1267
2371	train	0.2011	0.3292	0.1281
2372	train	0.1848	0.3034	0.1186
2373	test	0.2294	0.3203	0.0909
2374	train	0.2217	0.3194	0.0977
2375	train	0.2082	0.3499	0.1418
2376	train	0.2372	0.3431	0.1060
2377	train	0.2200	0.3376	0.1177
2378	test	0.2050	0.3431	0.1381
2379	train	0.2374	0.3370	0.0996
2380	train	0.1560	0.2930	0.1370
2381	test	0.2137	0.3374	0.1237
2382	train	0.1853	0.3072	0.1219
2383	train	0.2284	0.2942	0.0658
2384	train	0.2889	0.3147	0.0259
2385	train	0.1703	0.3217	0.1514
2386	train	0.1679	0.3147	0.1469
2387	train	0.2593	0.3147	0.0554
2388	train	0.1950	0.3072	0.1122
2389	train	0.2275	0.3382	0.1107
2390	train	0.1871	0.3287	0.1416
2391	train	0.1759	0.3352	0.1593
2392	train	0.2039	0.2819	0.0781
2393	train	0.2015	0.2819	0.0804
2394	train	0.1919	0.3127	0.1208
2395	train	0.2068	0.3127	0.1059
2396	train	0.2072	0.3127	0.1055
2397	train	0.2459	0.2953	0.0494
2398	test	0.3712	0.2752	-0.0960
2399	train	0.3767	0.2501	-0.1267
2400	train	0.3572	0.2501	-0.1071
2401	train	0.3760	0.2429	-0.1331
2402	train	0.3153	0.2359	-0.0794
2403	train	0.3444	0.2536	-0.0909
2404	train	0.3120	0.2530	-0.0591
2405	train	0.3026	0.2530	-0.0496
2406	train	0.3143	0.2680	-0.0464
2407	train	0.3197	0.2818	-0.0378
2408	train	0.3359	0.3564	0.0205
2409	train	0.4033	0.4375	0.0342
2410	train	0.2579	0.2315	-0.0264
2411	train	0.3082	0.2530	-0.0552
2412	train	0.3065	0.2530	-0.0536
2413	train	0.3333	0.2818	-0.0515
2414	train	0.3114	0.2530	-0.0584
2415	train	0.2650	0.2680	0.0029
2416	train	0.2647	0.2935	0.0288
2417	train	0.3198	0.3367	0.0169
2418	train	0.3140	0.2946	-0.0194
2419	train	0.2896	0.2552	-0.0344
2420	train	0.3187	0.2546	-0.0642
2421	train	0.3235	0.2546	-0.0690
2422	train	0.3212	0.2560	-0.0651
2423	train	0.3347	0.2822	-0.0525
2424	train	0.2643	0.2483	-0.0160
2425	test	0.3070	0.2589	-0.0480
2426	train	0.3242	0.2604	-0.0638
2427	test	0.3032	0.3137	0.0105
2428	train	0.3345	0.3016	-0.0328
2429	train	0.3281	0.2999	-0.0282
2430	test	0.3409	0.3016	-0.0392
2431	train	0.3536	0.2940	-0.0596
2432	train	0.2215	0.2463	0.0248
2433	train	0.3495	0.2946	-0.0549
2434	train	0.2409	0.2495	0.0086
2435	test	0.3082	0.2304	-0.0779
2436	test	0.3279	0.2628	-0.0651
2437	test	0.2581	0.2707	0.0127
2438	train	0.2670	0.2628	-0.0042
2439	train	0.3431	0.2628	-0.0803
2440	train	0.2585	0.2495	-0.0090
2441	train	0.3261	0.2993	-0.0268
2442	train	0.3070	0.2867	-0.0202
2443	test	0.3123	0.2976	-0.0147
2444	train	0.2982	0.2184	-0.0798
2445	test	0.2922	0.2184	-0.0738
2446	train	0.3008	0.2653	-0.0356
2447	train	0.3126	0.2653	-0.0473
2448	train	0.3190	0.2653	-0.0537
2449	train	0.4880	0.2563	-0.2317
2450	train	0.1628	0.2710	0.1081
2451	test	0.1533	0.2488	0.0956
2452	train	0.1614	0.2488	0.0874
2453	train	0.1427	0.2429	0.1002
2454	train	0.1588	0.2371	0.0782
2455	train	0.1552	0.2521	0.0969
2456	train	0.1158	0.2517	0.1359
2457	test	0.1299	0.2517	0.1218
2458	train	0.1306	0.2646	0.1340
2459	train	0.1402	0.2767	0.1365
2460	train	0.1722	0.3412	0.1690
2461	test	0.1855	0.4138	0.2283
2462	train	0.1277	0.2332	0.1055
2463	test	0.1473	0.2517	0.1044
2464	train	0.1185	0.2517	0.1332
2465	train	0.1263	0.2767	0.1504
2466	train	0.1312	0.2517	0.1205
2467	test	0.1314	0.2646	0.1332
2468	train	0.1472	0.2866	0.1394
2469	train	0.1467	0.3242	0.1775
2470	train	0.1217	0.2879	0.1662
2471	train	0.1395	0.2542	0.1146
2472	train	0.1357	0.2532	0.1175
2473	test	0.1341	0.2532	0.1191
2474	train	0.1275	0.2545	0.1270
2475	train	0.1391	0.2772	0.1381
2476	train	0.1244	0.2472	0.1228
2477	train	0.1802	0.2567	0.0765
2478	train	0.1561	0.2580	0.1019
2479	train	0.1478	0.3044	0.1565
2480	train	0.1948	0.2937	0.0989
2481	train	0.1370	0.2929	0.1559
2482	train	0.1752	0.2937	0.1185
2483	train	0.2243	0.2874	0.0631
2484	train	0.1189	0.2462	0.1274
2485	train	0.1633	0.2879	0.1246
2486	train	0.1318	0.2482	0.1164
2487	train	0.1370	0.2314	0.0944
2488	train	0.1776	0.2600	0.0823
2489	train	0.1179	0.2672	0.1492
2490	train	0.1336	0.2600	0.1263
2491	train	0.1812	0.2600	0.0787
2492	train	0.1425	0.2482	0.1057
2493	train	0.1515	0.2922	0.1407
2494	train	0.1225	0.2813	0.1588
2495	train	0.1227	0.2911	0.1684
2496	train	0.1464	0.2216	0.0752
2497	train	0.1570	0.2216	0.0646
2498	test	0.1547	0.2624	0.1077
2499	train	0.1515	0.2624	0.1110
2500	train	0.1562	0.2624	0.1062
2501	train	0.1891	0.2464	0.0573
2502	train	0.2515	0.2625	0.0109
2503	train	0.2409	0.2417	0.0007
2504	train	0.2442	0.2417	-0.0026
2505	train	0.2338	0.2371	0.0033
2506	train	0.2333	0.2325	-0.0008
2507	test	0.2470	0.2455	-0.0015
2508	train	0.2248	0.2449	0.0201
2509	train	0.2126	0.2449	0.0323
2510	train	0.2216	0.2560	0.0344
2511	train	0.2178	0.2665	0.0487
2512	train	0.2465	0.3218	0.0753
2513	train	0.2821	0.3863	0.1042
2514	train	0.2100	0.2300	0.0200
2515	train	0.2264	0.2449	0.0184
2516	train	0.2218	0.2449	0.0231
2517	train	0.1982	0.2517	0.0534
2518	test	0.2297	0.2449	0.0152
2519	train	0.2336	0.2407	0.0071
2520	train	0.2355	0.2750	0.0395
2521	train	0.2351	0.3073	0.0722
2522	train	0.2306	0.2620	0.0314
2523	train	0.2225	0.2363	0.0139
2524	train	0.2317	0.2463	0.0146
2525	train	0.2276	0.2463	0.0187
2526	train	0.2299	0.2480	0.0181
2527	train	0.2377	0.2672	0.0295
2528	train	0.1934	0.2419	0.0485
2529	train	0.2412	0.2488	0.0076
2530	train	0.2429	0.2501	0.0073
2531	train	0.2401	0.2905	0.0503
2532	test	0.2437	0.2810	0.0372
2533	test	0.2423	0.2816	0.0393
2534	train	0.2390	0.2810	0.0420
2535	train	0.2907	0.2760	-0.0146
2536	train	0.2110	0.2422	0.0312
2537	train	0.2415	0.2620	0.0205
2538	train	0.2112	0.2425	0.0313
2539	train	0.2223	0.2282	0.0059
2540	train	0.2330	0.2528	0.0197
2541	train	0.1943	0.2594	0.0651
2542	train	0.2086	0.2528	0.0442
2543	train	0.2416	0.2528	0.0112
2544	train	0.2313	0.2425	0.0113
2545	train	0.2388	0.2807	0.0419
2546	train	0.2135	0.2717	0.0582
2547	train	0.2285	0.2804	0.0519
2548	train	0.2260	0.2200	-0.0059
2549	train	0.2309	0.2200	-0.0109
2550	train	0.2780	0.2556	-0.0224
2551	train	0.2233	0.2556	0.0323
2552	train	0.2224	0.2556	0.0332
2553	train	0.3124	0.2499	-0.0625
2554	train	0.1982	0.1804	-0.0179
2555	train	0.2059	0.1804	-0.0255
2556	train	0.1746	0.1776	0.0030
2557	test	0.2062	0.1771	-0.0291
2558	train	0.2073	0.1957	-0.0116
2559	train	0.1932	0.1929	-0.0003
2560	train	0.1771	0.1929	0.0158
2561	train	0.1897	0.2071	0.0173
2562	train	0.1934	0.2204	0.0271
2563	train	0.2133	0.2844	0.0711
2564	train	0.2674	0.3602	0.0928
2565	test	0.1690	0.1871	0.0181
2566	train	0.1987	0.1929	-0.0059
2567	train	0.1748	0.1929	0.0181
2568	train	0.1685	0.2038	0.0353
2569	test	0.1938	0.1929	-0.0009
2570	test	0.2025	0.1900	-0.0125
2571	train	0.2044	0.2302	0.0257
2572	train	0.2046	0.2681	0.0634
2573	train	0.1958	0.2169	0.0211
2574	train	0.1695	0.1962	0.0267
2575	train	0.1987	0.1963	-0.0024
2576	train	0.1988	0.1963	-0.0024
2577	train	0.1781	0.2013	0.0232
2578	test	0.1935	0.2013	0.0079
2579	test	0.1783	0.1978	0.0194
2580	train	0.2131	0.1953	-0.0177
2581	train	0.2200	0.1988	-0.0212
2582	train	0.1960	0.2488	0.0528
2583	test	0.2193	0.2367	0.0173
2584	train	0.1942	0.2429	0.0487
2585	train	0.2202	0.2367	0.0165
2586	train	0.2829	0.2325	-0.0503
2587	train	0.1639	0.2065	0.0426
2588	train	0.1788	0.2169	0.0380
2589	test	0.1850	0.1955	0.0106
2590	test	0.1881	0.1797	-0.0084
2591	train	0.2081	0.2082	0.0001
2592	train	0.5072	0.2203	-0.2869
2593	train	0.1693	0.2182	0.0489
2594	train	0.1897	0.2082	0.0185
2595	train	0.2051	0.2082	0.0031
2596	train	0.2050	0.1955	-0.0095
2597	train	0.2006	0.2406	0.0400
2598	train	0.1805	0.2317	0.0512
2599	train	0.1672	0.2425	0.0753
2600	train	0.1809	0.1748	-0.0061
2601	train	0.2052	0.1748	-0.0304
2602	test	0.1959	0.2151	0.0193
2603	train	0.1993	0.2151	0.0158
2604	train	0.1917	0.2151	0.0235
2605	train	0.4740	0.2130	-0.2611
2606	train	0.4372	0.2274	-0.2097
2607	train	0.0962	0.1866	0.0904
2608	train	0.1015	0.1866	0.0852
2609	train	0.0937	0.1834	0.0897
2610	train	0.1106	0.1823	0.0717
2611	test	0.1131	0.2020	0.0889
2612	train	0.1097	0.1992	0.0895
2613	train	0.0922	0.1992	0.1070
2614	train	0.1069	0.2143	0.1074
2615	train	0.0936	0.2284	0.1348
2616	train	0.1533	0.2967	0.1435
2617	train	0.1765	0.3762	0.1997
2618	train	0.1123	0.1916	0.0794
2619	test	0.1222	0.1992	0.0770
2620	train	0.0930	0.1992	0.1062
2621	train	0.1295	0.2105	0.0810
2622	train	0.1183	0.1992	0.0809
2623	train	0.1233	0.1958	0.0726
2624	test	0.1270	0.2389	0.1118
2625	train	0.1278	0.2792	0.1514
2626	train	0.0899	0.2243	0.1343
2627	test	0.1243	0.2010	0.0767
2628	train	0.1181	0.2027	0.0846
2629	train	0.1062	0.2027	0.0965
2630	train	0.0935	0.2076	0.1141
2631	test	0.1163	0.2076	0.0913
2632	test	0.0958	0.2034	0.1076
2633	train	0.1643	0.2021	0.0378
2634	train	0.1259	0.2056	0.0798
2635	train	0.1339	0.2586	0.1247
2636	test	0.1349	0.2459	0.1109
2637	train	0.1147	0.2513	0.1366
2638	test	0.1262	0.2459	0.1196
2639	train	0.1662	0.2411	0.0749
2640	train	0.1040	0.2114	0.1074
2641	train	0.1189	0.2243	0.1053
2642	train	0.0919	0.2013	0.1094
2643	train	0.1067	0.1844	0.0777
2644	train	0.1827	0.2148	0.0321
2645	train	0.0944	0.2250	0.1306
2646	test	0.1086	0.2148	0.1062
2647	train	0.1902	0.2148	0.0245
2648	test	0.0993	0.2013	0.1020
2649	train	0.1376	0.2492	0.1116
2650	train	0.1135	0.2394	0.1259
2651	train	0.0950	0.2507	0.1557
2652	train	0.1343	0.1786	0.0444
2653	train	0.1331	0.1786	0.0456
2654	train	0.1171	0.2215	0.1044
2655	train	0.1157	0.2215	0.1058
2656	train	0.1174	0.2215	0.1040
2657	train	0.1228	0.2185	0.0957
2658	train	0.3323	0.3419	0.0096
2659	train	0.3138	0.3419	0.0282
2660	test	0.3780	0.3347	-0.0433
2661	train	0.2739	0.3250	0.0511
2662	train	0.2537	0.3314	0.0777
2663	train	0.3382	0.3334	-0.0048
2664	train	0.3092	0.3334	0.0241
2665	train	0.2724	0.3408	0.0685
2666	test	0.2799	0.3479	0.0680
2667	test	0.2687	0.3952	0.1265
2668	test	0.2804	0.4475	0.1671
2669	train	0.3184	0.3051	-0.0133
2670	test	0.2909	0.3334	0.0425
2671	train	0.3018	0.3334	0.0316
2672	train	0.1807	0.3479	0.1672
2673	test	0.2942	0.3334	0.0392
2674	train	0.3148	0.3408	0.0260
2675	train	0.3036	0.3555	0.0519
2676	train	0.3025	0.3824	0.0799
2677	train	0.2677	0.3546	0.0869
2678	train	0.2704	0.3186	0.0482
2679	test	0.2751	0.3322	0.0571
2680	test	0.2981	0.3322	0.0341
2681	train	0.2959	0.3291	0.0332
2682	train	0.2984	0.3464	0.0480
2683	train	0.2459	0.3197	0.0738
2684	train	0.2385	0.3395	0.1010
2685	train	0.2778	0.3381	0.0602
2686	train	0.2943	0.3671	0.0728
2687	test	0.3095	0.3608	0.0513
2688	test	0.2525	0.3535	0.1010
2689	test	0.3183	0.3608	0.0424
2690	train	0.2457	0.3542	0.1085
2691	train	0.1610	0.3066	0.1457
2692	train	0.3356	0.3546	0.0189
2693	train	0.1998	0.3243	0.1245
2694	train	0.2593	0.3113	0.0520
2695	test	0.2088	0.3314	0.1226
2696	train	0.2933	0.3382	0.0449
2697	train	0.2427	0.3336	0.0908
2698	test	0.2276	0.3314	0.1038
2699	test	0.3023	0.3314	0.0291
2700	train	0.2627	0.3243	0.0615
2701	train	0.2814	0.3545	0.0731
2702	train	0.3276	0.3446	0.0170
2703	train	0.2765	0.3507	0.0742
2704	train	0.2547	0.2978	0.0431
2705	train	0.2640	0.2978	0.0337
2706	train	0.2382	0.3282	0.0900
2707	train	0.2798	0.3282	0.0484
2708	train	0.3043	0.3282	0.0240
2709	test	0.3115	0.3095	-0.0020
2710	test	0.6626	0.3917	-0.2709
2711	train	0.6620	0.3917	-0.2703
2712	train	0.6592	0.3830	-0.2763
2713	train	0.6055	0.3704	-0.2350
2714	train	0.5428	0.3743	-0.1686
2715	test	0.5426	0.3775	-0.1651
2716	train	0.6254	0.3775	-0.2479
2717	train	0.5803	0.3837	-0.1965
2718	test	0.5830	0.3896	-0.1934
2719	train	0.4230	0.4355	0.0125
2720	train	0.5244	0.4842	-0.0402
2721	train	0.5312	0.3418	-0.1893
2722	train	0.6368	0.3775	-0.2593
2723	train	0.5084	0.3775	-0.1309
2724	train	0.2103	0.3896	0.1793
2725	train	0.4742	0.3775	-0.0967
2726	train	0.4808	0.3837	-0.0971
2727	train	0.4856	0.3972	-0.0884
2728	train	0.5017	0.4228	-0.0789
2729	train	0.5171	0.3952	-0.1218
2730	train	0.3891	0.3537	-0.0354
2731	train	0.4560	0.3750	-0.0810
2732	train	0.5429	0.3750	-0.1678
2733	test	0.6015	0.3870	-0.2145
2734	test	0.5382	0.3870	-0.1512
2735	train	0.5274	0.3581	-0.1693
2736	train	0.4132	0.3848	-0.0284
2737	test	0.4727	0.3821	-0.0906
2738	train	0.6166	0.4076	-0.2090
2739	train	0.6412	0.4024	-0.2387
2740	test	0.4657	0.3909	-0.0747
2741	train	0.6096	0.4024	-0.2072
2742	train	0.4669	0.3948	-0.0721
2743	test	0.3286	0.3388	0.0102
2744	train	0.5528	0.3952	-0.1576
2745	train	0.5135	0.3648	-0.1487
2746	train	0.6094	0.3519	-0.2575
2747	test	0.4451	0.3709	-0.0742
2748	train	0.3362	0.3767	0.0405
2749	train	0.5841	0.3751	-0.2090
2750	train	0.4094	0.3709	-0.0385
2751	train	0.3623	0.3709	0.0086
2752	test	0.5678	0.3648	-0.2030
2753	test	0.4794	0.3929	-0.0864
2754	train	0.5838	0.3822	-0.2017
2755	train	0.5484	0.3874	-0.1610
2756	train	0.5222	0.3354	-0.1867
2757	train	0.4481	0.3354	-0.1126
2758	train	0.5141	0.3650	-0.1492
2759	train	0.4357	0.3650	-0.0707
2760	train	0.5220	0.3650	-0.1571
2761	test	0.5930	0.3431	-0.2498
2762	train	0.1784	0.3016	0.1232
2763	train	0.1792	0.3016	0.1224
2764	train	0.2523	0.2953	0.0429
2765	train	0.1917	0.2874	0.0957
2766	test	0.1955	0.2964	0.1008
2767	test	0.1888	0.2974	0.1086
2768	test	0.1425	0.2974	0.1550
2769	train	0.1715	0.3063	0.1348
2770	train	0.1618	0.3148	0.1529
2771	train	0.1957	0.3656	0.1699
2772	train	0.2115	0.4231	0.2116
2773	train	0.1726	0.2742	0.1016
2774	train	0.1913	0.2974	0.1062
2775	test	0.1822	0.2974	0.1153
2776	train	0.1615	0.3006	0.1391
2777	train	0.1884	0.2974	0.1091
2778	train	0.2100	0.2918	0.0818
2779	test	0.2312	0.3227	0.0915
2780	train	0.2430	0.3519	0.1089
2781	train	0.1602	0.3090	0.1488
2782	test	0.1648	0.2779	0.1130
2783	train	0.1740	0.2973	0.1232
2784	train	0.1676	0.2973	0.1296
2785	train	0.1436	0.2958	0.1522
2786	test	0.1562	0.2958	0.1396
2787	train	0.1500	0.2879	0.1379
2788	train	0.2115	0.3028	0.0913
2789	train	0.2055	0.3024	0.0969
2790	train	0.1991	0.3359	0.1368
2791	train	0.2284	0.3283	0.0999
2792	test	0.2179	0.3242	0.1062
2793	train	0.2473	0.3283	0.0810
2794	test	0.2597	0.3222	0.0625
2795	train	0.1477	0.2796	0.1319
2796	train	0.2513	0.3090	0.0577
2797	train	0.1342	0.2910	0.1568
2798	train	0.1740	0.2773	0.1034
2799	test	0.2623	0.2993	0.0370
2800	test	0.4150	0.3072	-0.1078
2801	train	0.1309	0.3032	0.1722
2802	test	0.1597	0.2993	0.1396
2803	test	0.3202	0.2993	-0.0209
2804	train	0.1636	0.2910	0.1274
2805	train	0.2185	0.3244	0.1060
2806	train	0.2239	0.3147	0.0908
2807	train	0.1976	0.3219	0.1243
2808	train	0.2022	0.2657	0.0634
2809	train	0.2108	0.2657	0.0548
2810	test	0.2001	0.2983	0.0982
2811	test	0.1810	0.2983	0.1173
2812	train	0.1734	0.2983	0.1249
2813	train	0.2792	0.2888	0.0096
2814	train	0.2132	0.3379	0.1247
2815	train	0.1954	0.3379	0.1426
2816	train	0.2086	0.3313	0.1226
2817	train	0.2141	0.3222	0.1081
2818	train	0.1810	0.3285	0.1474
2819	train	0.1912	0.3303	0.1391
2820	train	0.1501	0.3303	0.1802
2821	train	0.1904	0.3374	0.1470
2822	train	0.1754	0.3442	0.1688
2823	train	0.2065	0.3892	0.1827
2824	train	0.2572	0.4396	0.1823
2825	train	0.1892	0.3038	0.1146
2826	test	0.2117	0.3303	0.1185
2827	train	0.1929	0.3303	0.1374
2828	test	0.1812	0.3316	0.1504
2829	train	0.1886	0.3303	0.1417
2830	train	0.1954	0.3244	0.1291
2831	test	0.2089	0.3514	0.1425
2832	train	0.1792	0.3770	0.1978
2833	test	0.1797	0.3384	0.1586
2834	train	0.1543	0.3060	0.1517
2835	test	0.1701	0.3292	0.1591
2836	train	0.2090	0.3292	0.1202
2837	test	0.1613	0.3264	0.1652
2838	train	0.1802	0.3428	0.1627
2839	train	0.1362	0.3176	0.1814
2840	test	0.2110	0.3359	0.1249
2841	train	0.2347	0.3347	0.1000
2842	train	0.2226	0.3625	0.1399
2843	train	0.2589	0.3564	0.0975
2844	test	0.2261	0.3499	0.1238
2845	train	0.2381	0.3564	0.1183
2846	train	0.3150	0.3503	0.0353
2847	train	0.2006	0.3054	0.1048
2848	test	0.2042	0.3384	0.1342
2849	train	0.1833	0.3219	0.1386
2850	train	0.2018	0.3096	0.1077
2851	test	0.3230	0.3287	0.0057
2852	test	0.7987	0.3352	-0.4635
2853	train	0.1618	0.3309	0.1691
2854	train	0.1912	0.3287	0.1375
2855	train	0.5633	0.3287	-0.2346
2856	train	0.1906	0.3219	0.1313
2857	train	0.2324	0.3507	0.1184
2858	train	0.1843	0.3414	0.1571
2859	test	0.1533	0.3473	0.1940
2860	train	0.2142	0.2968	0.0825
2861	test	0.1899	0.2968	0.1069
2862	train	0.2031	0.3259	0.1228
2863	train	0.2008	0.3259	0.1251
2864	test	0.2162	0.3259	0.1097
2865	train	0.2437	0.3149	0.0712
2866	train	0.7571	0.3917	-0.3655
2867	train	0.5946	0.3917	-0.2029
2868	train	0.8370	0.3830	-0.4540
2869	train	0.6798	0.3704	-0.3093
2870	train	0.6563	0.3743	-0.2821
2871	train	0.6989	0.3775	-0.3214
2872	test	0.5556	0.3775	-0.1782
2873	train	0.7236	0.3837	-0.3398
2874	train	0.7030	0.3896	-0.3134
2875	train	0.6311	0.4355	-0.1956
2876	train	0.6627	0.4842	-0.1785
2877	train	0.5726	0.3418	-0.2308
2878	test	0.7192	0.3775	-0.3417
2879	train	0.4426	0.3775	-0.0652
2880	train	0.3956	0.3896	-0.0059
2881	train	0.6715	0.3775	-0.2940
2882	train	0.6071	0.3837	-0.2234
2883	test	0.4480	0.3972	-0.0508
2884	train	0.6541	0.4228	-0.2313
2885	train	0.6917	0.3952	-0.2964
2886	train	0.4441	0.3537	-0.0904
2887	train	0.5409	0.3750	-0.1659
2888	train	0.5371	0.3750	-0.1621
2889	train	0.4991	0.3870	-0.1121
2890	train	0.6580	0.3870	-0.2710
2891	test	0.6440	0.3581	-0.2858
2892	train	0.4282	0.3848	-0.0434
2893	train	0.5977	0.3821	-0.2155
2894	train	0.6391	0.4076	-0.2314
2895	train	0.7963	0.4024	-0.3939
2896	train	0.4744	0.3909	-0.0834
2897	train	0.7463	0.4024	-0.3439
2898	test	0.5448	0.3948	-0.1500
2899	train	0.3646	0.3388	-0.0258
2900	train	0.7416	0.3952	-0.3464
2901	test	0.3940	0.3648	-0.0292
2902	test	0.6860	0.3519	-0.3341
2903	train	0.5072	0.3709	-0.1363
2904	train	0.4637	0.3767	-0.0871
2905	train	0.5141	0.3751	-0.1390
2906	train	0.4615	0.3709	-0.0905
2907	train	0.6969	0.3709	-0.3260
2908	test	0.4916	0.3648	-0.1267
2909	train	0.4088	0.3929	-0.0159
2910	train	0.7248	0.3822	-0.3426
2911	train	0.6806	0.3874	-0.2932
2912	train	0.4605	0.3354	-0.1251
2913	train	0.4832	0.3354	-0.1478
2914	test	0.5008	0.3650	-0.1358
2915	test	0.5263	0.3650	-0.1613
2916	train	0.5586	0.3650	-0.1936
2917	test	0.5566	0.3431	-0.2135
2918	train	0.6296	0.4044	-0.2252
2919	test	0.6928	0.4044	-0.2883
2920	train	0.6707	0.3959	-0.2749
2921	train	0.4922	0.3834	-0.1088
2922	train	0.3531	0.3863	0.0332
2923	test	0.4943	0.3896	-0.1047
2924	train	0.5136	0.3896	-0.1240
2925	test	0.4994	0.3952	-0.1042
2926	test	0.4860	0.4005	-0.0856
2927	train	0.3606	0.4437	0.0831
2928	test	0.4015	0.4895	0.0879
2929	train	0.3676	0.3537	-0.0140
2930	train	0.5005	0.3896	-0.1109
2931	train	0.5216	0.3896	-0.1320
2932	train	0.3262	0.4005	0.0743
2933	train	0.4014	0.3896	-0.0118
2934	train	0.3418	0.3952	0.0534
2935	train	0.3009	0.4077	0.1068
2936	test	0.3440	0.4317	0.0877
2937	train	0.4113	0.4055	-0.0058
2938	train	0.2176	0.3645	0.1468
2939	train	0.4050	0.3870	-0.0180
2940	train	0.4156	0.3870	-0.0286
2941	train	0.4119	0.3977	-0.0142
2942	train	0.4493	0.3977	-0.0516
2943	train	0.3199	0.3698	0.0498
2944	train	0.2950	0.3969	0.1019
2945	train	0.3489	0.3940	0.0451
2946	train	0.5265	0.4172	-0.1093
2947	test	0.5899	0.4126	-0.1773
2948	train	0.4702	0.4007	-0.0696
2949	train	0.5928	0.4126	-0.1802
2950	test	0.3075	0.4051	0.0976
2951	train	0.1923	0.3494	0.1571
2952	train	0.5397	0.4055	-0.1343
2953	train	0.3351	0.3767	0.0416
2954	train	0.4461	0.3644	-0.0817
2955	train	0.4292	0.3822	-0.0470
2956	train	0.4058	0.3874	-0.0184
2957	train	0.3060	0.3857	0.0797
2958	train	0.2518	0.3822	0.1304
2959	train	0.4473	0.3822	-0.0651
2960	train	0.2084	0.3767	0.1683
2961	train	0.4982	0.4028	-0.0955
2962	train	0.5372	0.3924	-0.1448
2963	train	0.4016	0.3971	-0.0045
2964	test	0.2705	0.3479	0.0774
2965	train	0.3079	0.3479	0.0400
2966	train	0.3135	0.3758	0.0622
2967	train	0.4824	0.3758	-0.1066
2968	test	0.5140	0.3758	-0.1382
2969	train	0.5527	0.3539	-0.1988
2970	train	0.3965	0.3577	-0.0388
2971	train	0.3985	0.3577	-0.0408
2972	train	0.3673	0.3505	-0.0168
2973	train	0.3307	0.3404	0.0097
2974	test	0.2849	0.3457	0.0608
2975	train	0.3087	0.3479	0.0393
2976	train	0.3523	0.3479	-0.0044
2977	train	0.2987	0.3546	0.0559
2978	test	0.3463	0.3609	0.0146
2979	train	0.2854	0.4055	0.1201
2980	train	0.3139	0.4544	0.1405
2981	train	0.2403	0.3186	0.0783
2982	train	0.3336	0.3479	0.0143
2983	train	0.3173	0.3479	0.0306
2984	train	0.1963	0.3609	0.1646
2985	train	0.3138	0.3479	0.0341
2986	train	0.2843	0.3546	0.0703
2987	train	0.2917	0.3682	0.0765
2988	train	0.2765	0.3933	0.1168
2989	train	0.3147	0.3669	0.0522
2990	train	0.2754	0.3309	0.0555
2991	train	0.3018	0.3464	0.0446
2992	train	0.3312	0.3464	0.0152
2993	train	0.2976	0.3428	0.0451
2994	train	0.2873	0.3591	0.0718
2995	train	0.2855	0.3331	0.0476
2996	test	0.2474	0.3541	0.1067
2997	train	0.3049	0.3523	0.0474
2998	train	0.2954	0.3787	0.0834
2999	train	0.3580	0.3731	0.0151
3000	train	0.3186	0.3650	0.0463
3001	train	0.3511	0.3731	0.0220
3002	train	0.2856	0.3665	0.0810
3003	test	0.2054	0.3185	0.1131
3004	train	0.3449	0.3669	0.0220
3005	train	0.2733	0.3382	0.0649
3006	test	0.2962	0.3259	0.0296
3007	train	0.3472	0.3446	-0.0026
3008	train	0.7372	0.3507	-0.3865
3009	train	0.2350	0.3460	0.1110
3010	train	0.2613	0.3446	0.0833
3011	train	0.3529	0.3446	-0.0083
3012	train	0.2617	0.3382	0.0765
3013	train	0.3323	0.3662	0.0339
3014	train	0.3245	0.3565	0.0320
3015	test	0.3000	0.3621	0.0621
3016	train	0.2812	0.3119	0.0308
3017	train	0.2659	0.3119	0.0460
3018	train	0.2490	0.3407	0.0917
3019	train	0.2783	0.3407	0.0624
3020	train	0.3236	0.3407	0.0171
3021	train	0.3730	0.3217	-0.0513
3022	train	0.6606	0.3300	-0.3306
3023	train	0.3468	0.3317	-0.0151
3024	train	0.3412	0.3317	-0.0095
3025	train	0.2191	0.3232	0.1041
3026	train	0.2471	0.3122	0.0650
3027	train	0.2403	0.3208	0.0804
3028	train	0.2395	0.3228	0.0833
3029	train	0.2144	0.3228	0.1083
3030	train	0.2394	0.3321	0.0927
3031	train	0.2382	0.3408	0.1026
3032	test	0.2477	0.3972	0.1495
3033	train	0.3337	0.4582	0.1245
3034	train	0.2291	0.2918	0.0627
3035	train	0.2301	0.3228	0.0926
3036	train	0.2301	0.3228	0.0926
3037	train	0.2763	0.3228	0.0465
3038	train	0.2214	0.3408	0.1194
3039	train	0.2586	0.3228	0.0641
3040	train	0.2404	0.3321	0.0917
3041	test	0.2412	0.3499	0.1087
3042	train	0.2469	0.3819	0.1350
3043	train	0.2328	0.3490	0.1162
3044	train	0.2317	0.3081	0.0765
3045	train	0.2445	0.3217	0.0772
3046	train	0.2691	0.3217	0.0526
3047	train	0.2155	0.3392	0.1237
3048	test	0.2385	0.3392	0.1008
3049	train	0.1993	0.3082	0.1090
3050	train	0.2419	0.3298	0.0879
3051	train	0.2535	0.3284	0.0749
3052	train	0.2712	0.3639	0.0927
3053	train	0.2509	0.3562	0.1053
3054	train	0.2509	0.3562	0.1053
3055	train	0.2465	0.3482	0.1017
3056	train	0.2784	0.3562	0.0779
3057	train	0.3082	0.3485	0.0403
3058	test	0.2239	0.2955	0.0716
3059	train	0.2496	0.3490	0.0994
3060	train	0.5503	0.3130	-0.2373
3061	train	0.5337	0.2977	-0.2360
3062	train	0.3031	0.3218	0.0186
3063	train	0.6063	0.3300	-0.2764
3064	train	0.6063	0.3300	-0.2764
3065	train	0.2031	0.3295	0.1265
3066	train	0.2228	0.3295	0.1067
3067	train	0.2228	0.3295	0.1067
3068	train	0.6017	0.3218	-0.2800
3069	train	0.3689	0.3218	-0.0471
3070	test	0.3689	0.3218	-0.0471
3071	train	0.1957	0.3130	0.1173
3072	test	0.1957	0.3130	0.1173
3073	train	0.2398	0.3492	0.1095
3074	train	0.2411	0.3378	0.0966
3075	train	0.2531	0.3451	0.0920
3076	test	0.2358	0.2829	0.0471
3077	test	0.2505	0.2829	0.0323
3078	test	0.2599	0.3189	0.0590
3079	train	0.8508	0.3189	-0.5320
3080	train	0.2331	0.3189	0.0858
3081	train	0.3778	0.3064	-0.0714
3082	train	0.2989	0.2801	-0.0188
3083	train	0.2941	0.2801	-0.0140
3084	train	0.2804	0.2849	0.0045
3085	train	0.3187	0.2801	-0.0386
3086	train	0.2965	0.2738	-0.0227
3087	train	0.3156	0.3112	-0.0044
3088	train	0.3194	0.3463	0.0269
3089	train	0.3360	0.2953	-0.0407
3090	train	0.2901	0.3163	0.0262
3091	train	0.3096	0.3163	0.0067
3092	train	0.2926	0.3322	0.0396
3093	train	0.2808	0.3322	0.0514
3094	train	0.2311	0.3049	0.0738
3095	train	0.2469	0.3231	0.0762
3096	train	0.3028	0.3221	0.0193
3097	train	0.3437	0.3541	0.0104
3098	train	0.3226	0.3470	0.0244
3099	train	0.2714	0.3408	0.0694
3100	train	0.3163	0.3470	0.0307
3101	train	0.2501	0.3404	0.0903
3102	train	0.1967	0.2937	0.0971
3103	train	0.2988	0.3408	0.0420
3104	train	0.3134	0.2478	-0.0656
3105	train	0.2887	0.2478	-0.0409
3106	train	0.3255	0.2840	-0.0415
3107	train	0.3379	0.2840	-0.0539
3108	train	0.3329	0.2840	-0.0489
3109	train	0.5546	0.2753	-0.2794
3110	train	0.1010	0.2058	0.1048
3111	train	0.1010	0.2058	0.1047
3112	train	0.0937	0.2025	0.1088
3113	train	0.2629	0.2559	-0.0069
3114	train	0.2740	0.2559	-0.0181
3115	train	0.2445	0.2480	0.0034
3116	train	0.2596	0.2401	-0.0195
3117	train	0.2740	0.2582	-0.0158
3118	train	0.2310	0.2579	0.0269
3119	train	0.2129	0.2579	0.0450
3120	train	0.2421	0.2733	0.0313
