# Supplementary material for: Band Gap and Reorganization Energy Prediction of Conducting Polymers by the Integration of Machine Learning and Density Functional Theory
Source: J Chem Inf Model. 2025 May 28;65(11):5360–9. doi: 10.1021/acs.jcim.5c00345 (PMC12152970; doi:10.1021/acs.jcim.5c00345)
Supplement: Supplementary file 3 [file ci5c00345_si_003.zip › ML_SI/Hole_M4_model_report.txt]

********************************************************************************

Report for Numeric Model mlr_70

********************************************************************************

Ranking score = 0.442961

     Training Set              Test Set
    S.D.       R^2         RMSE        Q^2
   0.1214    0.3828       0.1085     0.5052

Number of independent variables in each MLR model = 15

Ensemble MLR Model Summary:

Coefficient    Std. Err.      T      Variable
 3.7505e-01   3.2458e-02   11.5549   Intercept
-1.6499e-01   2.1430e-02    7.6990   r_matsci_Backbone_Atoms_Fraction
-2.1249e-02   5.8425e-03    3.6370   r_matsci_Double_Ring_Atoms_Fraction
-1.5126e-01   3.6227e-02    4.1753   r_matsci_Polymer_Fingerprint_13029888554
-9.1320e-01   1.6074e-01    5.6812   r_matsci_Polymer_Fingerprint_13969412650
-2.0311e+00   1.4509e-01   13.9989   r_matsci_Polymer_Fingerprint_5513695273
-4.8116e-01   1.2333e-01    3.9014   r_matsci_Polymer_Fingerprint_5513695776
 4.9035e-01   1.0599e-01    4.6264   r_matsci_Polymer_Fingerprint_5513695785
 2.2413e+00   3.8151e-01    5.8748   r_matsci_Polymer_Fingerprint_5647650858
-9.2706e-01   1.3315e-01    6.9625   r_matsci_Polymer_Fingerprint_5647913001
-1.4836e+00   1.0554e-01   14.0572   r_matsci_Polymer_Fingerprint_5647913002
-4.0777e-01   1.0790e-01    3.7791   r_matsci_Polymer_Fingerprint_5647929385
 2.0468e+00   2.2973e-01    8.9096   r_matsci_Polymer_Fingerprint_5647941664
 3.3372e+00   3.5600e-01    9.3742   r_matsci_Polymer_Fingerprint_5654204970
-1.6216e-01   4.0986e-02    3.9565   r_matsci_Polymer_Fingerprint_5656039978
-1.5894e+00   2.9362e-01    5.4131   r_matsci_Polymer_Fingerprint_8869138986
-2.6601e-01   5.8283e-02    4.5641   r_matsci_Polymer_Fingerprint_9808663082
 6.1599e-02   1.3429e-02    4.5870   r_matsci_Ring_Atoms_Fraction
 7.4841e-01   7.8573e-02    9.5250   r_matsci_Rotatable_Bonds_Fraction
 1.0094e-01   1.8020e-02    5.6016   r_matsci_Sp3_Atoms_Fraction
 8.6684e-02   1.0544e-02    8.2212   r_matsci_Triple_Ring_Atoms_Fraction

ID	Set	Y(Obs)	Y(Pred)	Error
1	test	0.3485	0.4129	0.0643
2	test	0.3471	0.4129	0.0658
3	test	0.3345	0.3997	0.0651
4	train	0.3119	0.3821	0.0702
5	test	0.3759	0.4069	0.0310
6	train	0.2837	0.3770	0.0934
7	train	0.2849	0.3798	0.0950
8	train	0.3518	0.3391	-0.0127
9	train	0.3414	0.3896	0.0482
10	train	0.3914	0.3946	0.0031
11	train	0.3833	0.4840	0.1007
12	train	0.2726	0.2739	0.0013
13	train	0.2989	0.3770	0.0782
14	train	0.2941	0.3770	0.0830
15	train	0.2804	0.3841	0.1037
16	train	0.3187	0.3770	0.0584
17	test	0.2965	0.3637	0.0671
18	train	0.3156	0.3940	0.0784
19	test	0.3194	0.4218	0.1023
20	train	0.3360	0.3771	0.0411
21	train	0.2770	0.2710	-0.0060
22	train	0.3150	0.3560	0.0410
23	train	0.3058	0.3585	0.0527
24	test	0.2755	0.3536	0.0781
25	test	0.3172	0.3436	0.0263
26	train	0.3055	0.3682	0.0627
27	train	0.3192	0.3907	0.0715
28	train	0.3107	0.3811	0.0704
29	train	0.3182	0.3843	0.0661
30	train	0.3345	0.3794	0.0449
31	test	0.3063	0.3673	0.0609
32	test	0.3002	0.3794	0.0791
33	train	0.3559	0.4083	0.0524
34	train	0.2250	0.2793	0.0543
35	train	0.3366	0.3397	0.0030
36	test	0.2983	0.4045	0.1062
37	train	0.2895	0.3510	0.0615
38	train	0.5313	0.4245	-0.1068
39	train	0.7100	0.4272	-0.2828
40	train	0.3005	0.3973	0.0968
41	train	0.3198	0.4079	0.0881
42	train	0.4805	0.4245	-0.0560
43	train	0.3336	0.4045	0.0710
44	train	0.3147	0.4025	0.0878
45	train	0.3299	0.3890	0.0591
46	test	0.3255	0.3922	0.0667
47	train	0.2976	0.2940	-0.0036
48	train	0.3004	0.2940	-0.0064
49	test	0.2999	0.3124	0.0125
50	train	0.2885	0.3471	0.0586
51	train	0.2930	0.3818	0.0888
52	train	0.4398	0.5823	0.1425
53	train	0.2035	0.1983	-0.0052
54	train	0.2069	0.1983	-0.0086
55	train	0.2386	0.1954	-0.0432
56	train	0.1502	0.2095	0.0594
57	train	0.1512	0.2149	0.0637
58	train	0.2133	0.1643	-0.0489
59	test	0.1622	0.1712	0.0090
60	train	0.2223	0.1525	-0.0699
61	train	0.1900	0.2110	0.0211
62	test	0.2621	0.2045	-0.0576
63	train	0.1755	0.3016	0.1261
64	train	0.2002	0.1398	-0.0604
65	test	0.2109	0.1643	-0.0466
66	train	0.1869	0.1643	-0.0226
67	test	0.1756	0.1938	0.0182
68	train	0.2349	0.1643	-0.0706
69	train	0.1769	0.1728	-0.0041
70	train	0.2574	0.1883	-0.0691
71	train	0.1685	0.2135	0.0450
72	train	0.2061	0.2180	0.0119
73	train	0.2725	0.1539	-0.1186
74	train	0.1815	0.1451	-0.0363
75	train	0.1650	0.1963	0.0313
76	train	0.1649	0.1806	0.0157
77	train	0.1814	0.1678	-0.0136
78	train	0.1627	0.2040	0.0412
79	train	0.2117	0.2016	-0.0101
80	train	0.1857	0.1957	0.0099
81	train	0.1628	0.2237	0.0608
82	test	0.1983	0.2117	0.0134
83	train	0.1726	0.2144	0.0417
84	test	0.1727	0.2117	0.0390
85	test	0.1795	0.2511	0.0716
86	train	0.1290	0.1554	0.0264
87	test	0.2201	0.1658	-0.0543
88	test	0.1392	0.2374	0.0982
89	train	0.1274	0.1999	0.0725
90	train	0.2132	0.2580	0.0447
91	train	0.1686	0.2632	0.0946
92	train	0.1457	0.2442	0.0985
93	train	0.2892	0.2433	-0.0459
94	train	0.2625	0.2580	-0.0046
95	train	0.2455	0.2374	-0.0081
96	train	0.1655	0.2500	0.0845
97	test	0.1873	0.2371	0.0498
98	train	0.1574	0.2423	0.0849
99	test	0.1407	0.1676	0.0269
100	train	0.1373	0.1676	0.0304
101	train	0.1294	0.1766	0.0471
102	train	0.1458	0.2048	0.0590
103	train	0.1681	0.2505	0.0823
104	train	0.1989	0.3331	0.1342
105	train	0.3934	0.4231	0.0297
106	train	0.4073	0.4231	0.0158
107	train	0.4139	0.4105	-0.0034
108	train	0.3986	0.3933	-0.0053
109	train	0.4374	0.4134	-0.0240
110	train	0.3456	0.3870	0.0414
111	train	0.3465	0.3900	0.0436
112	train	0.4042	0.3499	-0.0543
113	train	0.3989	0.3992	0.0003
114	train	0.4691	0.4008	-0.0683
115	train	0.4537	0.4861	0.0324
116	train	0.3192	0.2845	-0.0347
117	train	0.3504	0.3870	0.0366
118	train	0.3436	0.3870	0.0434
119	train	0.4950	0.3928	-0.1022
120	test	0.3669	0.3870	0.0201
121	train	0.3535	0.3740	0.0206
122	train	0.3449	0.4019	0.0570
123	train	0.3504	0.4276	0.0772
124	train	0.4151	0.3870	-0.0281
125	train	0.3107	0.2811	-0.0296
126	train	0.3621	0.3658	0.0038
127	train	0.3637	0.3685	0.0048
128	train	0.3735	0.3634	-0.0101
129	test	0.3732	0.3545	-0.0187
130	test	0.3563	0.3759	0.0195
131	train	0.3486	0.4001	0.0515
132	train	0.4436	0.3766	-0.0670
133	train	0.3509	0.3920	0.0412
134	train	0.3708	0.3883	0.0175
135	train	0.3621	0.3737	0.0117
136	train	0.3720	0.3883	0.0163
137	train	0.4260	0.4168	-0.0093
138	train	0.2864	0.2889	0.0025
139	train	0.4235	0.3499	-0.0736
140	train	0.3388	0.4125	0.0737
141	train	0.3297	0.3603	0.0306
142	train	0.6646	0.4315	-0.2331
143	train	0.6717	0.4336	-0.2381
144	train	0.3495	0.4040	0.0545
145	train	0.3764	0.4152	0.0388
146	train	0.4855	0.4315	-0.0540
147	test	0.3679	0.4125	0.0446
148	train	0.3640	0.4088	0.0449
149	train	0.4001	0.3963	-0.0038
150	test	0.3864	0.3990	0.0126
151	train	0.3134	0.3048	-0.0087
152	test	0.2887	0.3048	0.0161
153	train	0.3255	0.3214	-0.0041
154	train	0.3379	0.3556	0.0177
155	train	0.3329	0.3899	0.0570
156	train	0.5546	0.5873	0.0327
157	train	0.1010	0.0634	-0.0376
158	train	0.1010	0.0634	-0.0376
159	test	0.0937	0.0646	-0.0291
160	train	0.0985	0.0772	-0.0213
161	train	0.1114	0.1179	0.0065
162	train	0.0939	0.0887	-0.0052
163	train	0.0940	0.0879	-0.0061
164	train	0.0959	0.0595	-0.0363
165	train	0.0986	0.1081	0.0095
166	train	0.1132	0.1179	0.0048
167	train	0.1479	0.2102	0.0623
168	train	0.0984	0.0556	-0.0429
169	train	0.1039	0.0887	-0.0152
170	test	0.0989	0.0887	-0.0102
171	train	0.1072	0.1217	0.0145
172	train	0.1024	0.0887	-0.0138
173	train	0.1055	0.0986	-0.0068
174	test	0.1075	0.1157	0.0082
175	train	0.1075	0.1440	0.0365
176	train	0.0909	0.1172	0.0263
177	train	0.1087	0.0725	-0.0362
178	test	0.1020	0.0763	-0.0258
179	test	0.0984	0.0755	-0.0230
180	train	0.1021	0.0845	-0.0175
181	train	0.1020	0.0983	-0.0037
182	test	0.0878	0.1125	0.0247
183	train	0.1302	0.0856	-0.0445
184	test	0.1106	0.0820	-0.0286
185	train	0.1093	0.1167	0.0074
186	train	0.1141	0.1032	-0.0109
187	train	0.1111	0.1225	0.0115
188	train	0.1054	0.1032	-0.0022
189	train	0.1095	0.1668	0.0573
190	train	0.1094	0.0926	-0.0168
191	train	0.0964	0.0975	0.0011
192	test	0.0757	0.1348	0.0591
193	train	0.0979	0.0872	-0.0107
194	train	0.1115	0.1573	0.0458
195	train	0.1365	0.1647	0.0281
196	train	0.0847	0.1447	0.0600
197	train	0.0893	0.1428	0.0535
198	test	0.1302	0.1573	0.0271
199	test	0.0792	0.1348	0.0555
200	train	0.1099	0.1494	0.0394
201	test	0.0977	0.1437	0.0459
202	train	0.1089	0.1508	0.0419
203	test	0.1122	0.0691	-0.0431
204	train	0.1184	0.0691	-0.0492
205	test	0.1150	0.0842	-0.0308
206	train	0.0994	0.1122	0.0127
207	train	0.1118	0.1402	0.0284
208	train	0.1230	0.2832	0.1602
209	train	0.2208	0.2143	-0.0065
210	train	0.2381	0.2143	-0.0238
211	train	0.2315	0.2135	-0.0180
212	train	0.2286	0.2099	-0.0187
213	train	0.2341	0.2446	0.0105
214	train	0.1801	0.2168	0.0367
215	train	0.1928	0.2167	0.0239
216	test	0.1889	0.1867	-0.0021
217	train	0.1844	0.2278	0.0435
218	train	0.2067	0.2403	0.0336
219	train	0.2380	0.3218	0.0838
220	train	0.1690	0.1621	-0.0069
221	train	0.2146	0.2168	0.0022
222	train	0.1890	0.2168	0.0278
223	train	0.1916	0.2273	0.0357
224	test	0.2008	0.2168	0.0160
225	train	0.2175	0.2081	-0.0095
226	test	0.2028	0.2376	0.0347
227	train	0.2144	0.2641	0.0496
228	train	0.1886	0.2195	0.0309
229	train	0.1737	0.1623	-0.0114
230	train	0.1971	0.2031	0.0061
231	train	0.1983	0.2029	0.0047
232	train	0.2035	0.2043	0.0008
233	train	0.2097	0.2185	0.0088
234	train	0.1432	0.2248	0.0817
235	train	0.2209	0.2155	-0.0054
236	train	0.2264	0.2110	-0.0154
237	train	0.1916	0.2300	0.0384
238	test	0.2342	0.2215	-0.0127
239	train	0.2099	0.2306	0.0207
240	train	0.2092	0.2215	0.0122
241	train	0.2664	0.2759	0.0095
242	train	0.1546	0.1833	0.0287
243	test	0.2207	0.1993	-0.0214
244	test	0.2033	0.2493	0.0460
245	train	0.1954	0.2063	0.0110
246	train	0.2114	0.2683	0.0569
247	train	0.2069	0.2732	0.0663
248	train	0.1504	0.2519	0.1015
249	train	0.1889	0.2547	0.0658
250	train	0.2411	0.2683	0.0272
251	test	0.2229	0.2493	0.0264
252	train	0.1974	0.2572	0.0598
253	train	0.1694	0.2484	0.0790
254	train	0.2055	0.2534	0.0478
255	train	0.1891	0.1756	-0.0135
256	train	0.2144	0.1756	-0.0389
257	train	0.1921	0.1922	0.0001
258	train	0.2205	0.2188	-0.0016
259	train	0.2171	0.2455	0.0284
260	train	0.2580	0.3728	0.1149
261	test	0.2951	0.3278	0.0328
262	train	0.2995	0.3278	0.0283
263	train	0.2845	0.3223	0.0378
264	train	0.2789	0.3080	0.0292
265	test	0.2789	0.3080	0.0292
266	test	0.2962	0.3528	0.0566
267	train	0.2533	0.3108	0.0575
268	test	0.2709	0.2563	-0.0146
269	train	0.2664	0.3200	0.0536
270	test	0.2891	0.3229	0.0337
271	train	0.3276	0.4304	0.1028
272	train	0.2395	0.2040	-0.0356
273	test	0.2622	0.3119	0.0497
274	train	0.2614	0.3119	0.0504
275	train	0.1983	0.3452	0.1469
276	test	0.2751	0.3119	0.0368
277	train	0.2782	0.3186	0.0403
278	train	0.2772	0.3349	0.0577
279	train	0.2775	0.3673	0.0898
280	train	0.2574	0.3263	0.0689
281	train	0.2347	0.2192	-0.0155
282	train	0.2745	0.2858	0.0113
283	train	0.2675	0.2846	0.0171
284	test	0.2656	0.3108	0.0452
285	train	0.2842	0.3033	0.0191
286	train	0.2180	0.2979	0.0799
287	train	0.2764	0.3124	0.0360
288	train	0.2761	0.3000	0.0239
289	train	0.2721	0.3167	0.0446
290	train	0.2885	0.3076	0.0191
291	train	0.2804	0.2999	0.0195
292	train	0.2728	0.3076	0.0348
293	test	0.2843	0.3939	0.1096
294	train	0.2025	0.2351	0.0325
295	train	0.2955	0.2944	-0.0011
296	train	0.2163	0.3408	0.1246
297	train	0.2555	0.2788	0.0233
298	train	0.2904	0.3673	0.0768
299	train	0.3197	0.3714	0.0518
300	test	0.2105	0.3422	0.1317
301	test	0.2221	0.3460	0.1239
302	train	0.2975	0.3673	0.0697
303	train	0.2260	0.3408	0.1148
304	train	0.2837	0.3434	0.0597
305	train	0.2470	0.3298	0.0828
306	train	0.2519	0.3345	0.0826
307	train	0.2621	0.2291	-0.0330
308	train	0.2660	0.2291	-0.0369
309	train	0.2623	0.2467	-0.0156
310	train	0.2650	0.2869	0.0219
311	train	0.2650	0.3272	0.0622
312	train	0.6130	0.5048	-0.1082
313	train	0.2629	0.3191	0.0562
314	test	0.2740	0.3191	0.0451
315	test	0.2445	0.3128	0.0683
316	test	0.2596	0.2958	0.0361
317	train	0.2740	0.3423	0.0683
318	train	0.2310	0.3027	0.0718
319	test	0.2129	0.3017	0.0888
320	train	0.2421	0.2526	0.0105
321	train	0.2319	0.3099	0.0779
322	train	0.2673	0.3259	0.0586
323	train	0.3201	0.4324	0.1123
324	train	0.2051	0.2029	-0.0022
325	train	0.2324	0.3027	0.0703
326	train	0.2226	0.3027	0.0801
327	train	0.2019	0.3369	0.1350
328	train	0.2390	0.3027	0.0638
329	train	0.2427	0.2879	0.0452
330	train	0.2439	0.3283	0.0844
331	train	0.2453	0.3639	0.1185
332	train	0.2346	0.2965	0.0619
333	train	0.2141	0.2023	-0.0118
334	train	0.2343	0.2800	0.0457
335	train	0.2336	0.2788	0.0451
336	train	0.2309	0.2773	0.0464
337	test	0.2464	0.2954	0.0490
338	train	0.1899	0.2962	0.1063
339	train	0.2601	0.3043	0.0442
340	train	0.2621	0.2935	0.0314
341	train	0.2549	0.3114	0.0565
342	train	0.2613	0.3009	0.0396
343	train	0.2339	0.3011	0.0673
344	train	0.2681	0.3009	0.0328
345	test	0.3328	0.3775	0.0447
346	train	0.1873	0.2277	0.0404
347	test	0.2547	0.2675	0.0128
348	train	0.2106	0.3347	0.1241
349	test	0.2398	0.2755	0.0357
350	train	0.3195	0.3601	0.0406
351	train	0.5564	0.3650	-0.1913
352	test	0.2003	0.3325	0.1321
353	train	0.2157	0.3407	0.1250
354	train	0.2763	0.3601	0.0838
355	test	0.2167	0.3347	0.1180
356	train	0.2443	0.3406	0.0963
357	train	0.2124	0.3251	0.1126
358	train	0.2191	0.3303	0.1112
359	train	0.2441	0.2241	-0.0200
360	test	0.2494	0.2241	-0.0253
361	train	0.2487	0.2461	-0.0026
362	train	0.2480	0.2831	0.0350
363	train	0.2452	0.3201	0.0749
364	train	0.3483	0.4808	0.1326
365	train	0.3470	0.4580	0.1110
366	train	0.3470	0.4580	0.1110
367	train	0.3052	0.4427	0.1376
368	test	0.3393	0.4163	0.0770
369	train	0.3759	0.4459	0.0700
370	train	0.2886	0.4118	0.1231
371	train	0.2552	0.4145	0.1593
372	train	0.3489	0.3618	0.0129
373	train	0.3237	0.4175	0.0938
374	train	0.4051	0.4230	0.0179
375	train	0.4389	0.5192	0.0802
376	train	0.2514	0.2810	0.0296
377	train	0.3018	0.4118	0.1100
378	train	0.2810	0.4118	0.1308
379	train	0.4994	0.4383	-0.0611
380	test	0.2863	0.4118	0.1254
381	train	0.2834	0.4152	0.1318
382	train	0.2925	0.4284	0.1359
383	test	0.2976	0.4587	0.1611
384	train	0.3558	0.4210	0.0652
385	train	0.2710	0.2925	0.0215
386	train	0.2955	0.3838	0.0883
387	train	0.2907	0.3828	0.0921
388	train	0.2670	0.4049	0.1379
389	train	0.2972	0.3931	0.0959
390	train	0.2911	0.3869	0.0957
391	test	0.2958	0.4235	0.1277
392	train	0.4423	0.4085	-0.0337
393	train	0.3196	0.4102	0.0905
394	test	0.3258	0.4050	0.0792
395	train	0.2859	0.3850	0.0991
396	train	0.3245	0.4050	0.0805
397	train	0.4238	0.4623	0.0385
398	train	0.2244	0.2936	0.0692
399	train	0.3352	0.3826	0.0474
400	train	0.3688	0.4330	0.0641
401	train	0.2967	0.3714	0.0747
402	train	0.7028	0.4561	-0.2467
403	train	0.8204	0.4580	-0.3624
404	train	0.3533	0.4270	0.0736
405	train	0.3711	0.4357	0.0646
406	test	0.5500	0.4561	-0.0938
407	train	0.4129	0.4330	0.0201
408	test	0.3046	0.4290	0.1244
409	train	0.3216	0.4123	0.0906
410	train	0.3183	0.4149	0.0966
411	test	0.2851	0.3070	0.0219
412	train	0.2853	0.3070	0.0217
413	train	0.2819	0.3251	0.0432
414	train	0.3033	0.3667	0.0634
415	train	0.2588	0.4057	0.1469
416	train	0.4458	0.6194	0.1736
417	train	0.2777	0.3385	0.0607
418	train	0.2836	0.3385	0.0548
419	train	0.2630	0.3325	0.0695
420	train	0.2712	0.3135	0.0423
421	test	0.2853	0.3575	0.0722
422	train	0.2351	0.3186	0.0836
423	train	0.2251	0.3183	0.0931
424	train	0.2411	0.2710	0.0299
425	test	0.2410	0.3249	0.0839
426	train	0.2722	0.3392	0.0671
427	train	0.3226	0.4397	0.1171
428	test	0.2055	0.2195	0.0141
429	test	0.2416	0.3186	0.0770
430	train	0.2352	0.3186	0.0835
431	train	0.2078	0.3277	0.1199
432	train	0.2566	0.3186	0.0621
433	train	0.2573	0.3033	0.0459
434	train	0.2607	0.3410	0.0803
435	test	0.2532	0.3744	0.1211
436	train	0.2426	0.3110	0.0684
437	train	0.2285	0.2173	-0.0112
438	train	0.2463	0.2960	0.0497
439	train	0.2479	0.2954	0.0475
440	train	0.2452	0.2918	0.0465
441	train	0.2615	0.3102	0.0487
442	train	0.1855	0.3098	0.1244
443	test	0.2720	0.3202	0.0482
444	train	0.2704	0.3100	0.0396
445	train	0.2555	0.3236	0.0682
446	train	0.2736	0.3154	0.0418
447	train	0.2651	0.3137	0.0486
448	test	0.2635	0.3154	0.0519
449	test	0.3512	0.3871	0.0359
450	train	0.2126	0.2394	0.0268
451	train	0.2542	0.2824	0.0282
452	train	0.2144	0.3485	0.1341
453	train	0.2510	0.2913	0.0403
454	train	0.2546	0.3717	0.1172
455	train	0.4354	0.3756	-0.0598
456	train	0.2094	0.3437	0.1342
457	train	0.2199	0.3532	0.1333
458	train	0.2839	0.3717	0.0878
459	train	0.2281	0.3485	0.1205
460	train	0.2602	0.3521	0.0919
461	train	0.2089	0.3371	0.1282
462	test	0.2366	0.3413	0.1047
463	train	0.2522	0.2399	-0.0122
464	train	0.2591	0.2399	-0.0192
465	test	0.2659	0.2607	-0.0052
466	train	0.2499	0.2965	0.0466
467	test	0.2364	0.3323	0.0959
468	test	0.3819	0.4849	0.1030
469	test	0.1989	0.1469	-0.0519
470	train	0.2073	0.1469	-0.0604
471	test	0.1927	0.1468	-0.0459
472	train	0.2063	0.1500	-0.0563
473	train	0.2050	0.1946	-0.0104
474	train	0.1933	0.1613	-0.0320
475	test	0.1779	0.1601	-0.0178
476	test	0.1987	0.1269	-0.0717
477	train	0.1857	0.1765	-0.0092
478	train	0.2278	0.1920	-0.0358
479	train	0.2469	0.2890	0.0421
480	train	0.1694	0.1092	-0.0601
481	train	0.1984	0.1613	-0.0372
482	test	0.1749	0.1613	-0.0137
483	train	0.1576	0.1794	0.0218
484	train	0.1745	0.1613	-0.0132
485	train	0.2026	0.1537	-0.0489
486	train	0.1993	0.1895	-0.0098
487	train	0.2061	0.2211	0.0151
488	train	0.1956	0.1694	-0.0262
489	train	0.1841	0.1131	-0.0710
490	train	0.1963	0.1475	-0.0488
491	test	0.1968	0.1463	-0.0505
492	train	0.1834	0.1529	-0.0305
493	train	0.1900	0.1452	-0.0448
494	train	0.1660	0.1779	0.0119
495	test	0.2096	0.1590	-0.0505
496	train	0.2220	0.1542	-0.0678
497	train	0.1963	0.1842	-0.0121
498	test	0.2173	0.1709	-0.0464
499	train	0.2260	0.1867	-0.0393
500	train	0.2162	0.1709	-0.0453
501	train	0.2883	0.2368	-0.0515
502	train	0.1625	0.1429	-0.0196
503	test	0.1788	0.1477	-0.0312
504	train	0.1859	0.2023	0.0163
505	train	0.1935	0.1535	-0.0400
506	train	0.2542	0.2261	-0.0281
507	train	0.4862	0.2335	-0.2528
508	train	0.1620	0.2108	0.0489
509	test	0.1883	0.2105	0.0221
510	train	0.2302	0.2261	-0.0041
511	train	0.2058	0.2023	-0.0035
512	train	0.2025	0.2157	0.0132
513	train	0.1638	0.2065	0.0427
514	test	0.1690	0.2137	0.0447
515	train	0.1856	0.1244	-0.0612
516	train	0.2082	0.1244	-0.0838
517	train	0.1983	0.1434	-0.0549
518	train	0.1921	0.1733	-0.0188
519	train	0.2000	0.2032	0.0032
520	test	0.2503	0.3533	0.1030
521	train	0.1776	0.1387	-0.0389
522	train	0.1883	0.1387	-0.0496
523	test	0.1706	0.1389	-0.0317
524	train	0.2057	0.1431	-0.0627
525	train	0.1985	0.1923	-0.0063
526	train	0.1980	0.1627	-0.0353
527	test	0.2074	0.1568	-0.0506
528	train	0.1669	0.1270	-0.0399
529	test	0.1662	0.1674	0.0012
530	train	0.2227	0.1833	-0.0394
531	train	0.1840	0.2661	0.0821
532	train	0.1996	0.1150	-0.0846
533	train	0.2136	0.1627	-0.0509
534	train	0.1790	0.1627	-0.0164
535	train	0.1478	0.1924	0.0446
536	train	0.2179	0.1627	-0.0553
537	test	0.1580	0.1555	-0.0025
538	train	0.1882	0.1865	-0.0016
539	train	0.1914	0.2141	0.0227
540	train	0.1790	0.1607	-0.0183
541	train	0.2113	0.1176	-0.0937
542	train	0.1439	0.1498	0.0059
543	train	0.1815	0.1440	-0.0375
544	train	0.2129	0.1494	-0.0635
545	train	0.1598	0.1678	0.0080
546	test	0.1609	0.1680	0.0071
547	train	0.1814	0.1503	-0.0312
548	train	0.2275	0.1461	-0.0815
549	train	0.2092	0.1728	-0.0364
550	train	0.2125	0.1615	-0.0510
551	test	0.1491	0.1758	0.0267
552	test	0.1919	0.1615	-0.0304
553	test	0.1722	0.2217	0.0495
554	train	0.0703	0.1522	0.0819
555	train	0.1927	0.1499	-0.0428
556	train	0.1599	0.1908	0.0309
557	test	0.1977	0.1460	-0.0517
558	train	0.2491	0.2120	-0.0371
559	train	0.1691	0.2183	0.0493
560	train	0.2115	0.1978	-0.0137
561	test	0.2276	0.1978	-0.0298
562	test	0.2710	0.2120	-0.0590
563	test	0.1994	0.1908	-0.0086
564	train	0.1680	0.2026	0.0346
565	train	0.1309	0.1950	0.0640
566	train	0.1503	0.2012	0.0508
567	train	0.1780	0.1291	-0.0489
568	train	0.1767	0.1291	-0.0475
569	train	0.1860	0.1454	-0.0405
570	test	0.1959	0.1688	-0.0271
571	test	0.1634	0.1921	0.0287
572	test	0.1485	0.3472	0.1986
573	train	0.2880	0.3037	0.0157
574	train	0.2920	0.3037	0.0117
575	train	0.2657	0.2971	0.0315
576	train	0.2801	0.2820	0.0018
577	train	0.2719	0.3336	0.0617
578	train	0.2538	0.2905	0.0368
579	train	0.2335	0.2889	0.0553
580	train	0.2581	0.2377	-0.0205
581	test	0.2556	0.2987	0.0431
582	train	0.2919	0.3155	0.0236
583	train	0.3560	0.4280	0.0720
584	train	0.2336	0.1893	-0.0443
585	train	0.2545	0.2905	0.0360
586	train	0.2462	0.2905	0.0443
587	train	0.1961	0.3057	0.1096
588	train	0.2629	0.2905	0.0277
589	train	0.2651	0.2757	0.0106
590	train	0.2654	0.3187	0.0533
591	train	0.2653	0.3562	0.0909
592	train	0.2552	0.2855	0.0303
593	train	0.2393	0.1898	-0.0496
594	train	0.2607	0.2672	0.0065
595	train	0.2626	0.2656	0.0029
596	train	0.2439	0.2657	0.0218
597	train	0.2666	0.2554	-0.0112
598	train	0.2172	0.2858	0.0686
599	train	0.2594	0.2921	0.0327
600	train	0.2785	0.2806	0.0022
601	train	0.2790	0.3020	0.0229
602	train	0.3152	0.2899	-0.0254
603	train	0.2896	0.2917	0.0021
604	test	0.2939	0.2899	-0.0040
605	test	0.3909	0.3714	-0.0194
606	test	0.2271	0.2182	-0.0088
607	train	0.2743	0.2556	-0.0187
608	train	0.2250	0.3249	0.0998
609	train	0.2640	0.2632	-0.0009
610	train	0.2633	0.3522	0.0890
611	test	0.7405	0.3578	-0.3827
612	train	0.2142	0.3243	0.1101
613	test	0.2152	0.3317	0.1165
614	test	0.5799	0.3522	-0.2277
615	train	0.2343	0.3249	0.0906
616	train	0.3073	0.3325	0.0252
617	train	0.2372	0.3165	0.0793
618	train	0.2540	0.3223	0.0684
619	train	0.2620	0.2114	-0.0506
620	train	0.2636	0.2114	-0.0522
621	train	0.2732	0.2343	-0.0390
622	train	0.2734	0.2727	-0.0007
623	test	0.2615	0.3113	0.0497
624	train	0.7797	0.4804	-0.2992
625	train	0.2887	0.3037	0.0150
626	train	0.2978	0.3037	0.0059
627	train	0.2721	0.2971	0.0250
628	train	0.2845	0.2820	-0.0025
629	test	0.2804	0.3336	0.0532
630	train	0.2553	0.2905	0.0352
631	train	0.2395	0.2889	0.0494
632	train	0.2663	0.2377	-0.0287
633	train	0.2612	0.2987	0.0375
634	train	0.2931	0.3155	0.0224
635	train	0.3782	0.4280	0.0497
636	train	0.2345	0.1893	-0.0452
637	train	0.2556	0.2905	0.0350
638	train	0.2523	0.2905	0.0383
639	train	0.2109	0.3057	0.0948
640	train	0.2603	0.2905	0.0302
641	train	0.2643	0.2757	0.0114
642	train	0.2666	0.3187	0.0521
643	train	0.2670	0.3562	0.0892
644	train	0.2671	0.2855	0.0184
645	train	0.2429	0.1898	-0.0531
646	train	0.2571	0.2672	0.0101
647	train	0.2587	0.2656	0.0069
648	train	0.2540	0.2657	0.0118
649	train	0.2709	0.2554	-0.0156
650	train	0.2253	0.2858	0.0604
651	train	0.2593	0.2921	0.0328
652	train	0.2878	0.2806	-0.0072
653	train	0.2917	0.3020	0.0103
654	train	0.3144	0.2899	-0.0245
655	train	0.2926	0.2917	-0.0009
656	train	0.2936	0.2899	-0.0037
657	train	0.3632	0.3714	0.0082
658	train	0.2442	0.2182	-0.0259
659	train	0.2827	0.2556	-0.0271
660	train	0.2320	0.3249	0.0929
661	train	0.2665	0.2632	-0.0033
662	train	0.3346	0.3522	0.0176
663	train	0.7229	0.3578	-0.3650
664	train	0.2253	0.3243	0.0990
665	train	0.2277	0.3317	0.1041
666	test	0.5735	0.3522	-0.2213
667	train	0.2352	0.3249	0.0896
668	train	0.2968	0.3325	0.0357
669	train	0.2486	0.3165	0.0678
670	train	0.2638	0.3223	0.0585
671	test	0.2593	0.2114	-0.0478
672	train	0.2622	0.2114	-0.0508
673	train	0.2786	0.2343	-0.0443
674	train	0.2802	0.2727	-0.0075
675	train	0.2760	0.3113	0.0353
676	train	0.4106	0.4804	0.0698
677	train	1.2832	0.4306	-0.8526
678	train	0.3526	0.4471	0.0945
679	train	0.3552	0.4471	0.0919
680	train	0.3649	0.4291	0.0642
681	train	0.2964	0.4083	0.1119
682	test	0.2765	0.4033	0.1267
683	train	0.3813	0.3262	-0.0551
684	test	0.3773	0.3411	-0.0362
685	train	0.4693	0.3095	-0.1597
686	train	0.4306	0.3817	-0.0489
687	test	0.5260	0.3774	-0.1486
688	test	0.4274	0.4939	0.0665
689	train	0.3402	0.2410	-0.0992
690	test	0.3900	0.3262	-0.0638
691	train	0.3766	0.3262	-0.0504
692	train	0.4283	0.3572	-0.0711
693	train	0.3789	0.3262	-0.0527
694	train	0.3709	0.3328	-0.0381
695	train	0.3741	0.3498	-0.0243
696	train	0.3647	0.3834	0.0187
697	test	0.5162	0.3862	-0.1299
698	test	0.2970	0.2551	-0.0419
699	train	0.4146	0.2943	-0.1203
700	train	0.3954	0.3690	-0.0264
701	train	0.3809	0.3365	-0.0445
702	train	0.3981	0.3138	-0.0843
703	train	0.4268	0.3522	-0.0746
704	train	0.2410	0.3942	0.1533
705	test	0.4213	0.3817	-0.0396
706	train	0.3070	0.3847	0.0777
707	train	0.3220	0.3779	0.0559
708	train	0.3656	0.3570	-0.0086
709	train	0.3036	0.3779	0.0743
710	test	0.3413	0.3966	0.0553
711	test	0.2170	0.2368	0.0198
712	train	0.4285	0.3022	-0.1263
713	train	0.5165	0.4049	-0.1115
714	train	0.2681	0.3561	0.0880
715	train	0.7158	0.4282	-0.2877
716	train	0.5000	0.3994	-0.1006
717	train	0.5414	0.4083	-0.1331
718	train	0.5940	0.4282	-0.1658
719	train	0.5093	0.4049	-0.1043
720	train	0.3737	0.4076	0.0339
721	train	0.4615	0.3821	-0.0794
722	train	0.4627	0.3854	-0.0773
723	train	0.2409	0.2795	0.0386
724	train	0.2361	0.2795	0.0434
725	test	0.2474	0.2964	0.0490
726	train	0.2776	0.3374	0.0598
727	train	0.2849	0.3986	0.1137
728	train	0.5029	0.5336	0.0306
729	train	0.2547	0.3404	0.0858
730	train	0.2768	0.2993	0.0225
731	test	0.2784	0.2993	0.0209
732	test	0.2829	0.2957	0.0128
733	train	0.2338	0.2855	0.0517
734	train	0.2191	0.3215	0.1023
735	train	0.2598	0.2904	0.0306
736	train	0.2494	0.2896	0.0402
737	test	0.2434	0.2520	0.0086
738	train	0.2491	0.2971	0.0480
739	train	0.1835	0.3067	0.1232
740	train	0.2444	0.3917	0.1473
741	train	0.2118	0.2116	-0.0002
742	train	0.2595	0.2904	0.0309
743	train	0.2381	0.2904	0.0523
744	test	0.1569	0.3167	0.1598
745	train	0.2595	0.2904	0.0309
746	train	0.2491	0.2962	0.0471
747	train	0.2496	0.3098	0.0602
748	test	0.2507	0.3368	0.0861
749	train	0.2152	0.3027	0.0875
750	train	0.1893	0.2238	0.0345
751	test	0.2446	0.2730	0.0284
752	train	0.2436	0.2721	0.0285
753	test	0.2288	0.2924	0.0635
754	train	0.2286	0.2858	0.0572
755	train	0.1912	0.2857	0.0944
756	train	0.2023	0.2908	0.0885
757	train	0.1715	0.2829	0.1114
758	train	0.2935	0.2974	0.0038
759	train	0.3910	0.2893	-0.1017
760	train	0.2494	0.2890	0.0396
761	train	0.3564	0.2893	-0.0671
762	train	0.1823	0.3516	0.1693
763	test	0.1259	0.2327	0.1068
764	train	0.2721	0.2798	0.0077
765	train	0.1947	0.3159	0.1212
766	test	0.2222	0.2695	0.0473
767	test	0.2350	0.3363	0.1013
768	train	0.1558	0.3196	0.1639
769	test	0.1627	0.3206	0.1580
770	train	0.2738	0.3363	0.0625
771	train	0.1884	0.3159	0.1275
772	train	0.2447	0.3207	0.0760
773	test	0.2902	0.3095	0.0193
774	test	0.2219	0.3138	0.0919
775	train	0.1669	0.2297	0.0627
776	train	0.1691	0.2297	0.0605
777	train	0.2095	0.2462	0.0367
778	test	0.2193	0.2763	0.0570
779	train	0.2357	0.3065	0.0708
780	test	0.2760	0.4454	0.1694
781	train	0.3037	0.2949	-0.0088
782	test	0.3088	0.2949	-0.0139
783	train	0.2877	0.2841	-0.0035
784	train	0.2929	0.2779	-0.0150
785	train	0.2980	0.3201	0.0221
786	train	0.2745	0.2803	0.0058
787	train	0.2558	0.2794	0.0236
788	train	0.2757	0.2253	-0.0505
789	train	0.2707	0.2990	0.0283
790	train	0.3005	0.2993	-0.0012
791	test	0.3538	0.4207	0.0669
792	train	0.2497	0.1791	-0.0707
793	test	0.2732	0.2803	0.0071
794	train	0.2643	0.2803	0.0160
795	train	0.3586	0.3173	-0.0413
796	test	0.2777	0.2803	0.0026
797	train	0.2801	0.2887	0.0086
798	train	0.2829	0.3073	0.0244
799	train	0.2821	0.3431	0.0610
800	train	0.2829	0.3065	0.0235
801	test	0.2536	0.1963	-0.0574
802	train	0.2877	0.2546	-0.0332
803	train	0.2822	0.2572	-0.0250
804	train	0.2751	0.2831	0.0079
805	train	0.2935	0.2746	-0.0188
806	test	0.2328	0.2807	0.0479
807	train	0.2721	0.2888	0.0168
808	test	0.2817	0.2771	-0.0046
809	train	0.2946	0.2980	0.0034
810	train	0.2997	0.2874	-0.0123
811	test	0.3157	0.2847	-0.0310
812	train	0.3043	0.2874	-0.0169
813	train	0.3331	0.3527	0.0195
814	train	0.2388	0.2072	-0.0316
815	test	0.3014	0.2668	-0.0346
816	train	0.2239	0.3236	0.0997
817	train	0.2779	0.2548	-0.0231
818	train	0.2813	0.3513	0.0700
819	train	0.3079	0.3563	0.0484
820	train	0.2229	0.3270	0.1041
821	test	0.2319	0.3298	0.0978
822	test	0.3081	0.3513	0.0433
823	train	0.2289	0.3236	0.0947
824	train	0.3039	0.3284	0.0245
825	train	0.2698	0.3142	0.0445
826	test	0.2934	0.3196	0.0262
827	train	0.2629	0.2030	-0.0599
828	train	0.2650	0.2030	-0.0621
829	train	0.2795	0.2228	-0.0567
830	train	0.2847	0.2636	-0.0211
831	train	0.2780	0.3073	0.0293
832	train	0.4111	0.5326	0.1215
833	train	0.2130	0.2116	-0.0014
834	train	0.1502	0.1544	0.0042
835	train	0.1528	0.1544	0.0016
836	train	0.1620	0.1546	-0.0074
837	train	0.1320	0.1563	0.0243
838	train	0.1326	0.1913	0.0587
839	train	0.2948	0.1698	-0.1249
840	train	0.1945	0.1661	-0.0284
841	train	0.2242	0.1446	-0.0796
842	train	0.2165	0.1737	-0.0428
843	test	0.3301	0.1859	-0.1442
844	test	0.2112	0.2481	0.0369
845	test	0.1821	0.1339	-0.0482
846	train	0.2869	0.1698	-0.1170
847	train	0.2275	0.1698	-0.0577
848	train	0.2274	0.1789	-0.0484
849	train	0.2101	0.1698	-0.0403
850	test	0.2042	0.1640	-0.0402
851	test	0.3052	0.1867	-0.1186
852	train	0.1808	0.2071	0.0263
853	train	0.1513	0.1681	0.0168
854	test	0.3209	0.1347	-0.1862
855	train	0.2399	0.1602	-0.0797
856	train	0.1766	0.1565	-0.0202
857	train	0.1827	0.1590	-0.0238
858	train	0.2281	0.1735	-0.0546
859	train	0.2055	0.1743	-0.0312
860	train	0.1346	0.1610	0.0264
861	test	0.1959	0.1583	-0.0376
862	train	0.1834	0.1765	-0.0070
863	train	0.2021	0.1690	-0.0331
864	train	0.2059	0.1800	-0.0259
865	train	0.1376	0.1690	0.0314
866	train	0.1779	0.2124	0.0345
867	test	0.1073	0.1593	0.0520
868	train	0.1575	0.1596	0.0021
869	train	0.2761	0.1917	-0.0844
870	train	0.1193	0.1580	0.0387
871	train	0.2016	0.2071	0.0054
872	train	0.1239	0.1961	0.0723
873	train	0.3209	0.1966	-0.1244
874	train	0.2967	0.2071	-0.0896
875	train	0.2218	0.1917	-0.0301
876	train	0.1953	0.2001	0.0048
877	train	0.1711	0.1945	0.0234
878	train	0.2210	0.1990	-0.0220
879	train	0.1142	0.1443	0.0301
880	train	0.1167	0.1443	0.0275
881	train	0.1847	0.1568	-0.0279
882	train	0.1218	0.1745	0.0528
883	train	0.1251	0.1923	0.0672
884	train	0.1637	0.3115	0.1478
885	train	0.4214	0.2949	-0.1264
886	train	0.4010	0.2949	-0.1061
887	test	0.3099	0.2841	-0.0258
888	test	0.4092	0.2779	-0.1313
889	train	0.4671	0.3201	-0.1470
890	train	0.4779	0.2803	-0.1976
891	train	0.2857	0.2832	-0.0025
892	train	0.5134	0.2332	-0.2802
893	train	0.4859	0.2990	-0.1869
894	train	0.5331	0.3069	-0.2263
895	test	0.5508	0.4207	-0.1301
896	test	0.4253	0.1791	-0.2462
897	train	0.4996	0.2803	-0.2192
898	train	0.4427	0.2803	-0.1624
899	train	0.3000	0.3173	0.0173
900	train	0.4786	0.2803	-0.1983
901	train	0.4815	0.2887	-0.1928
902	train	0.4774	0.3073	-0.1701
903	train	0.4933	0.3431	-0.1502
904	test	0.4874	0.3065	-0.1809
905	train	0.4205	0.1963	-0.2242
906	train	0.5166	0.2546	-0.2621
907	train	0.5008	0.2535	-0.2473
908	train	0.3005	0.2865	-0.0140
909	train	0.5131	0.2746	-0.2384
910	train	0.4408	0.2807	-0.1601
911	train	0.5593	0.2888	-0.2705
912	train	0.5002	0.2771	-0.2231
913	train	0.4880	0.2980	-0.1900
914	test	0.5072	0.2874	-0.2198
915	train	0.5487	0.2847	-0.2640
916	test	0.4631	0.2874	-0.1758
917	train	0.4276	0.3527	-0.0749
918	train	0.3497	0.2072	-0.1426
919	train	0.5082	0.2668	-0.2414
920	train	0.3873	0.3236	-0.0637
921	train	0.3344	0.2548	-0.0796
922	train	0.6041	0.3513	-0.2528
923	train	1.0135	0.3563	-0.6572
924	test	0.3965	0.3270	-0.0695
925	train	0.4343	0.3298	-0.1045
926	train	0.5950	0.3513	-0.2437
927	train	0.4312	0.3236	-0.1075
928	train	0.5822	0.3284	-0.2538
929	train	0.4520	0.3142	-0.1378
930	train	0.4555	0.3196	-0.1358
931	test	0.4545	0.2030	-0.2516
932	train	0.4461	0.2030	-0.2432
933	train	0.4295	0.2228	-0.2067
934	test	0.3952	0.2665	-0.1287
935	test	0.3130	0.3073	-0.0057
936	train	0.7047	0.5430	-0.1617
937	train	0.3278	0.4084	0.0805
938	train	0.3396	0.4084	0.0687
939	train	0.3771	0.4025	0.0254
940	train	0.2967	0.3852	0.0885
941	test	0.2739	0.4128	0.1389
942	test	0.2972	0.3865	0.0892
943	train	0.3177	0.3857	0.0680
944	train	0.3094	0.3490	0.0396
945	train	0.3052	0.3866	0.0814
946	test	0.2704	0.3931	0.1227
947	train	0.3307	0.4636	0.1328
948	train	0.2687	0.2963	0.0276
949	train	0.3174	0.3865	0.0690
950	train	0.3183	0.3865	0.0682
951	train	0.1839	0.4050	0.2211
952	train	0.2986	0.3865	0.0879
953	train	0.2920	0.3891	0.0971
954	train	0.2724	0.3987	0.1263
955	test	0.3057	0.4209	0.1152
956	train	0.2896	0.3893	0.0998
957	train	0.2701	0.3038	0.0337
958	train	0.2901	0.3688	0.0787
959	train	0.3096	0.3680	0.0584
960	train	0.2926	0.3810	0.0884
961	train	0.2808	0.3753	0.0945
962	train	0.2311	0.3691	0.1380
963	train	0.2469	0.3890	0.1421
964	train	0.3028	0.3797	0.0769
965	train	0.3437	0.3830	0.0393
966	train	0.3226	0.3787	0.0561
967	train	0.2714	0.3691	0.0977
968	train	0.3163	0.3787	0.0624
969	train	0.2501	0.4327	0.1826
970	train	0.1967	0.3063	0.1096
971	train	0.2988	0.3684	0.0696
972	train	0.2410	0.3996	0.1586
973	test	0.2846	0.3594	0.0748
974	train	0.2811	0.4161	0.1350
975	train	0.2950	0.4179	0.1229
976	train	0.2528	0.3973	0.1445
977	train	0.2203	0.4018	0.1816
978	train	0.3169	0.4161	0.0992
979	test	0.2406	0.3996	0.1591
980	train	0.2985	0.3995	0.1010
981	test	0.3095	0.3871	0.0776
982	train	0.2696	0.3892	0.1196
983	train	0.2554	0.3150	0.0596
984	test	0.2541	0.3150	0.0608
985	train	0.2505	0.3288	0.0783
986	train	0.2843	0.3564	0.0721
987	test	0.2931	0.3839	0.0908
988	train	0.3986	0.4977	0.0990
989	test	0.2408	0.2478	0.0070
990	test	0.2487	0.2478	-0.0009
991	test	0.2267	0.2465	0.0198
992	test	0.2338	0.2397	0.0059
993	train	0.2344	0.2881	0.0537
994	train	0.4046	0.2566	-0.1480
995	train	0.2583	0.2511	-0.0072
996	train	0.3857	0.2170	-0.1687
997	train	0.3473	0.2561	-0.0912
998	train	0.5055	0.2726	-0.2329
999	train	0.2678	0.3530	0.0851
1000	train	0.4016	0.1890	-0.2126
1001	train	0.4217	0.2566	-0.1651
1002	test	0.2423	0.2566	0.0143
1003	test	0.3226	0.2661	-0.0565
1004	train	0.4396	0.2566	-0.1830
1005	train	0.4819	0.2463	-0.2356
1006	test	0.4788	0.2768	-0.2020
1007	train	0.2559	0.3044	0.0484
1008	train	0.3960	0.2466	-0.1494
1009	train	0.5736	0.1883	-0.3853
1010	train	0.3579	0.2411	-0.1168
1011	test	0.2685	0.2355	-0.0329
1012	train	0.2421	0.2354	-0.0066
1013	test	0.3282	0.2559	-0.0723
1014	train	0.3022	0.2499	-0.0523
1015	train	0.2219	0.2449	0.0230
1016	test	0.2878	0.2394	-0.0484
1017	train	0.2378	0.2561	0.0182
1018	test	0.2689	0.2483	-0.0206
1019	train	0.2527	0.2547	0.0020
1020	test	0.2336	0.2483	0.0146
1021	train	0.2765	0.3070	0.0305
1022	train	0.1905	0.2171	0.0266
1023	train	0.2936	0.2338	-0.0598
1024	train	0.4520	0.2773	-0.1747
1025	train	0.2020	0.2316	0.0296
1026	train	0.2973	0.2971	-0.0002
1027	train	0.4550	0.3016	-0.1533
1028	train	0.3976	0.2781	-0.1195
1029	train	0.5384	0.2823	-0.2560
1030	train	0.3988	0.2971	-0.1016
1031	train	0.5015	0.2773	-0.2242
1032	train	0.2491	0.2840	0.0349
1033	test	0.2456	0.2738	0.0282
1034	train	0.2830	0.2784	-0.0046
1035	train	0.2014	0.2045	0.0031
1036	test	0.2054	0.2045	-0.0008
1037	test	0.2082	0.2220	0.0138
1038	train	0.2122	0.2466	0.0344
1039	train	0.2215	0.2712	0.0498
1040	test	0.3503	0.4200	0.0697
1041	test	0.5908	0.2328	-0.3580
1042	test	0.1914	0.1421	-0.0493
1043	train	0.2048	0.1421	-0.0627
1044	test	0.1558	0.1413	-0.0145
1045	train	0.2056	0.1479	-0.0576
1046	train	0.2009	0.1911	-0.0098
1047	train	0.1889	0.1585	-0.0305
1048	train	0.1564	0.1577	0.0012
1049	train	0.1906	0.1229	-0.0677
1050	test	0.1893	0.1755	-0.0138
1051	train	0.2146	0.1860	-0.0286
1052	train	0.2696	0.2842	0.0145
1053	train	0.1577	0.1065	-0.0512
1054	train	0.1928	0.1585	-0.0343
1055	train	0.1797	0.1585	-0.0212
1056	train	0.1731	0.1922	0.0191
1057	train	0.1867	0.1585	-0.0283
1058	test	0.2018	0.1678	-0.0340
1059	train	0.2030	0.1853	-0.0176
1060	train	0.2034	0.2159	0.0125
1061	train	0.1843	0.1841	-0.0002
1062	train	0.1830	0.1231	-0.0599
1063	train	0.1858	0.1425	-0.0432
1064	test	0.1835	0.1416	-0.0419
1065	train	0.1695	0.1701	0.0006
1066	train	0.1927	0.1635	-0.0292
1067	train	0.1804	0.1745	-0.0059
1068	test	0.2106	0.1567	-0.0539
1069	train	0.2241	0.1508	-0.0733
1070	train	0.1934	0.1822	-0.0112
1071	train	0.2111	0.1693	-0.0418
1072	train	0.1939	0.1833	-0.0106
1073	train	0.2052	0.1693	-0.0359
1074	train	0.2655	0.2384	-0.0271
1075	train	0.2081	0.1403	-0.0678
1076	train	0.2035	0.1612	-0.0423
1077	train	0.1880	0.2025	0.0144
1078	test	0.1858	0.1500	-0.0359
1079	train	0.2673	0.2262	-0.0411
1080	train	0.1584	0.2136	0.0552
1081	train	0.1834	0.2099	0.0264
1082	train	0.2403	0.2262	-0.0142
1083	train	0.2042	0.2025	-0.0017
1084	train	0.2115	0.2147	0.0032
1085	train	0.1627	0.2062	0.0436
1086	train	0.1952	0.2127	0.0175
1087	train	0.2044	0.1227	-0.0817
1088	train	0.2066	0.1227	-0.0838
1089	test	0.2195	0.1394	-0.0802
1090	train	0.1997	0.1706	-0.0291
1091	train	0.2012	0.2019	0.0008
1092	train	0.2670	0.3508	0.0837
1093	train	0.1615	0.2422	0.0807
1094	train	0.1686	0.2422	0.0736
1095	train	0.1919	0.2400	0.0481
1096	train	0.1694	0.2354	0.0659
1097	test	0.1817	0.2679	0.0862
1098	test	0.1695	0.2417	0.0722
1099	train	0.1419	0.2410	0.0991
1100	train	0.1703	0.2115	0.0412
1101	train	0.1563	0.2500	0.0937
1102	train	0.2005	0.2614	0.0609
1103	train	0.1810	0.3379	0.1569
1104	train	0.1609	0.1834	0.0225
1105	train	0.1777	0.2417	0.0640
1106	test	0.1503	0.2417	0.0914
1107	train	0.1687	0.2658	0.0971
1108	train	0.1398	0.2417	0.1019
1109	train	0.1535	0.2476	0.0941
1110	train	0.1673	0.2605	0.0932
1111	train	0.1487	0.2852	0.1365
1112	train	0.1393	0.2556	0.1164
1113	train	0.1215	0.1950	0.0735
1114	train	0.1752	0.2284	0.0532
1115	train	0.1465	0.2277	0.0812
1116	train	0.1452	0.2467	0.1015
1117	train	0.1811	0.2409	0.0598
1118	test	0.1091	0.2455	0.1364
1119	train	0.1768	0.2415	0.0647
1120	test	0.1936	0.2360	0.0424
1121	test	0.1437	0.2527	0.1090
1122	train	0.2008	0.2444	0.0436
1123	train	0.1346	0.2505	0.1160
1124	train	0.1709	0.2444	0.0735
1125	train	0.2362	0.2969	0.0607
1126	test	0.1218	0.2217	0.0999
1127	test	0.1357	0.2370	0.1013
1128	train	0.1628	0.2691	0.1062
1129	train	0.1556	0.2289	0.0734
1130	test	0.2333	0.2871	0.0538
1131	train	0.3600	0.2916	-0.0684
1132	train	0.0935	0.2753	0.1818
1133	train	0.1693	0.2740	0.1047
1134	train	0.2064	0.2871	0.0807
1135	train	0.1849	0.2691	0.0842
1136	train	0.1402	0.2764	0.1362
1137	train	0.2605	0.2671	0.0066
1138	test	0.1192	0.2716	0.1524
1139	train	0.1778	0.1976	0.0198
1140	train	0.1856	0.1976	0.0120
1141	train	0.1698	0.2130	0.0432
1142	train	0.1565	0.2384	0.0818
1143	train	0.1610	0.2638	0.1028
1144	train	0.1854	0.3795	0.1941
1145	train	0.2720	0.2944	0.0224
1146	train	0.2711	0.2944	0.0233
1147	train	0.3255	0.2894	-0.0361
1148	train	0.1973	0.2841	0.0868
1149	train	0.1951	0.3293	0.1342
1150	train	0.2727	0.3005	0.0278
1151	train	0.2709	0.2937	0.0227
1152	train	0.2949	0.2553	-0.0396
1153	test	0.3119	0.2965	-0.0155
1154	train	0.2943	0.3063	0.0121
1155	train	0.2351	0.3849	0.1497
1156	train	0.2774	0.2202	-0.0572
1157	train	0.2817	0.3005	0.0188
1158	train	0.3337	0.3005	-0.0332
1159	train	0.2497	0.3249	0.0752
1160	test	0.2786	0.3005	0.0219
1161	train	0.2322	0.3053	0.0731
1162	train	0.2496	0.3177	0.0681
1163	train	0.1804	0.3427	0.1623
1164	train	0.2970	0.3013	0.0042
1165	train	0.3011	0.2310	-0.0701
1166	train	0.2388	0.2817	0.0429
1167	train	0.2500	0.2750	0.0250
1168	train	0.2910	0.2944	0.0034
1169	train	0.3174	0.2938	-0.0236
1170	test	0.2527	0.2836	0.0309
1171	train	0.1931	0.2905	0.0974
1172	train	0.2815	0.2810	-0.0005
1173	test	0.2765	0.2971	0.0207
1174	train	0.3279	0.2890	-0.0389
1175	train	0.2707	0.2873	0.0166
1176	train	0.3084	0.2890	-0.0194
1177	train	0.3937	0.3535	-0.0402
1178	train	0.2359	0.2489	0.0130
1179	train	0.3337	0.2892	-0.0444
1180	train	0.2738	0.3156	0.0418
1181	train	0.2074	0.2675	0.0602
1182	train	0.4549	0.3356	-0.1193
1183	train	0.9101	0.3390	-0.5711
1184	test	0.1805	0.3178	0.1372
1185	train	0.2770	0.3196	0.0426
1186	train	0.5795	0.3356	-0.2440
1187	train	0.2647	0.3156	0.0509
1188	train	0.2667	0.3203	0.0536
1189	test	0.2996	0.3095	0.0099
1190	train	0.3344	0.3132	-0.0212
1191	test	0.2216	0.2398	0.0182
1192	train	0.2560	0.2398	-0.0161
1193	train	0.2433	0.2533	0.0100
1194	test	0.2182	0.2791	0.0610
1195	train	0.2409	0.3050	0.0641
1196	test	0.2949	0.4655	0.1706
1197	train	0.6892	0.4457	-0.2435
1198	train	0.3015	0.4538	0.1523
1199	train	0.3125	0.4538	0.1413
1200	train	0.2855	0.4436	0.1581
1201	train	0.2890	0.3993	0.1103
1202	train	0.2830	0.4521	0.1690
1203	train	0.2630	0.4004	0.1374
1204	train	0.2491	0.3984	0.1493
1205	train	0.2714	0.3324	0.0610
1206	train	0.2666	0.3974	0.1308
1207	train	0.2927	0.4089	0.1162
1208	train	0.3780	0.5218	0.1438
1209	train	0.2392	0.2517	0.0125
1210	train	0.2623	0.4004	0.1381
1211	train	0.2558	0.4004	0.1446
1212	train	0.1995	0.4108	0.2113
1213	train	0.2670	0.4004	0.1334
1214	test	0.2696	0.3811	0.1114
1215	train	0.2698	0.4226	0.1527
1216	train	0.2694	0.4601	0.1906
1217	train	0.2647	0.3805	0.1158
1218	train	0.2447	0.2497	0.0050
1219	train	0.2691	0.3708	0.1017
1220	train	0.2745	0.3689	0.0944
1221	train	0.2655	0.3622	0.0967
1222	train	0.2695	0.3521	0.0826
1223	train	0.2265	0.3670	0.1404
1224	train	0.2579	0.4031	0.1452
1225	train	0.2786	0.3875	0.1089
1226	test	0.2983	0.3889	0.0906
1227	test	0.3008	0.3821	0.0813
1228	train	0.3106	0.3658	0.0552
1229	train	0.2981	0.3821	0.0841
1230	train	0.3558	0.4719	0.1161
1231	train	0.2146	0.2776	0.0630
1232	train	0.2880	0.3445	0.0564
1233	train	0.2236	0.4143	0.1907
1234	train	0.2672	0.3510	0.0839
1235	train	0.2779	0.4424	0.1645
1236	train	0.2241	0.4056	0.1814
1237	train	0.2242	0.4189	0.1947
1238	train	0.3241	0.4424	0.1183
1239	test	0.2313	0.4143	0.1830
1240	train	0.3172	0.4136	0.0964
1241	test	0.2522	0.3930	0.1408
1242	train	0.2605	0.3972	0.1366
1243	train	0.2614	0.2797	0.0183
1244	train	0.2630	0.2797	0.0167
1245	train	0.2750	0.3040	0.0289
1246	train	0.2793	0.3476	0.0683
1247	train	0.2751	0.3913	0.1161
1248	test	0.8030	0.5547	-0.2483
1249	train	0.6617	0.3218	-0.3399
1250	test	0.1802	0.2574	0.0772
1251	test	0.1962	0.2574	0.0612
1252	train	0.1696	0.2532	0.0836
1253	train	0.2103	0.2467	0.0364
1254	train	0.2201	0.2922	0.0721
1255	test	0.2157	0.2546	0.0389
1256	train	0.1895	0.2538	0.0643
1257	train	0.1986	0.2094	0.0108
1258	train	0.1961	0.2661	0.0700
1259	train	0.2467	0.2778	0.0311
1260	test	0.3028	0.3817	0.0788
1261	test	0.1846	0.1721	-0.0125
1262	train	0.2106	0.2546	0.0440
1263	train	0.2009	0.2546	0.0537
1264	test	0.1629	0.2879	0.1250
1265	train	0.2184	0.2546	0.0362
1266	train	0.2300	0.2625	0.0326
1267	train	0.2110	0.2800	0.0689
1268	test	0.2110	0.3132	0.1021
1269	train	0.1897	0.2735	0.0838
1270	test	0.1909	0.1877	-0.0032
1271	train	0.2021	0.2335	0.0314
1272	train	0.2072	0.2326	0.0254
1273	train	0.1978	0.2340	0.0361
1274	train	0.1890	0.2516	0.0625
1275	test	0.1769	0.2560	0.0791
1276	train	0.2153	0.2550	0.0396
1277	test	0.2346	0.2457	0.0111
1278	train	0.2041	0.2687	0.0646
1279	train	0.2322	0.2577	0.0255
1280	train	0.2248	0.2622	0.0374
1281	train	0.2278	0.2577	0.0299
1282	test	0.3009	0.3328	0.0319
1283	train	0.1820	0.2000	0.0180
1284	train	0.1803	0.2462	0.0660
1285	train	0.1584	0.2920	0.1336
1286	train	0.2049	0.2340	0.0290
1287	train	0.2856	0.3166	0.0311
1288	test	0.1831	0.2918	0.1087
1289	train	0.1762	0.2981	0.1219
1290	train	0.5266	0.3166	-0.2099
1291	test	0.1807	0.2920	0.1113
1292	train	0.2329	0.2996	0.0667
1293	train	0.1770	0.2869	0.1100
1294	train	0.1980	0.2923	0.0943
1295	train	0.2271	0.1920	-0.0351
1296	train	0.2054	0.1920	-0.0134
1297	train	0.2246	0.2110	-0.0136
1298	train	0.2007	0.2465	0.0458
1299	train	0.2087	0.2820	0.0733
1300	train	0.2220	0.4346	0.2126
1301	train	0.2853	0.3037	0.0184
1302	train	0.2937	0.3037	0.0100
1303	train	0.2640	0.2971	0.0331
1304	train	0.2764	0.2820	0.0056
1305	train	0.2743	0.3323	0.0580
1306	train	0.2552	0.2905	0.0354
1307	test	0.2377	0.2889	0.0512
1308	train	0.2551	0.2377	-0.0174
1309	train	0.2533	0.2987	0.0453
1310	test	0.2899	0.3155	0.0256
1311	train	0.3518	0.4280	0.0762
1312	train	0.2298	0.1893	-0.0405
1313	train	0.2546	0.2905	0.0359
1314	test	0.2468	0.2905	0.0437
1315	train	0.2097	0.3057	0.0960
1316	train	0.2567	0.2905	0.0338
1317	train	0.2592	0.2757	0.0165
1318	train	0.2609	0.3187	0.0578
1319	train	0.2647	0.3562	0.0915
1320	test	0.2609	0.2855	0.0246
1321	train	0.2337	0.1898	-0.0439
1322	test	0.2594	0.2672	0.0078
1323	test	0.2512	0.2656	0.0144
1324	train	0.2562	0.2657	0.0095
1325	train	0.2692	0.2554	-0.0138
1326	train	0.2254	0.2858	0.0604
1327	train	0.2577	0.2921	0.0344
1328	train	0.2786	0.2806	0.0020
1329	train	0.2844	0.3020	0.0176
1330	train	0.3098	0.2899	-0.0199
1331	train	0.2916	0.2917	0.0001
1332	train	0.2855	0.2899	0.0044
1333	train	0.3667	0.3714	0.0047
1334	train	0.2141	0.2182	0.0041
1335	test	0.2810	0.2556	-0.0254
1336	train	0.2258	0.3249	0.0991
1337	train	0.2623	0.2632	0.0008
1338	test	0.2639	0.3522	0.0883
1339	train	0.7344	0.3578	-0.3765
1340	train	0.2227	0.3243	0.1016
1341	train	0.2078	0.3317	0.1239
1342	train	0.5448	0.3522	-0.1926
1343	train	0.2518	0.3249	0.0730
1344	train	0.2965	0.3325	0.0361
1345	train	0.2375	0.3165	0.0789
1346	train	0.2506	0.3223	0.0717
1347	train	0.2594	0.2114	-0.0480
1348	train	0.2604	0.2114	-0.0490
1349	test	0.2699	0.2343	-0.0357
1350	train	0.2724	0.2727	0.0004
1351	train	0.2704	0.3113	0.0408
1352	train	0.7615	0.4804	-0.2811
1353	train	0.7884	0.3218	-0.4666
1354	train	0.2523	0.2574	0.0051
1355	train	0.2636	0.2574	-0.0062
1356	train	0.2431	0.2532	0.0101
1357	train	0.2596	0.2467	-0.0129
1358	train	0.2476	0.2922	0.0446
1359	train	0.2357	0.2546	0.0189
1360	train	0.2153	0.2538	0.0385
1361	train	0.2509	0.2094	-0.0415
1362	train	0.2442	0.2661	0.0219
1363	train	0.2737	0.2778	0.0042
1364	train	0.3598	0.3817	0.0219
1365	train	0.2015	0.1721	-0.0295
1366	train	0.2404	0.2546	0.0142
1367	train	0.2303	0.2546	0.0243
1368	train	0.2090	0.2879	0.0789
1369	train	0.2320	0.2546	0.0227
1370	train	0.2402	0.2625	0.0224
1371	train	0.2421	0.2800	0.0378
1372	train	0.2419	0.3132	0.0713
1373	train	0.2323	0.2735	0.0412
1374	train	0.2069	0.1877	-0.0192
1375	train	0.2387	0.2335	-0.0052
1376	train	0.2375	0.2326	-0.0049
1377	train	0.2232	0.2340	0.0108
1378	train	0.2391	0.2516	0.0125
1379	train	0.1939	0.2560	0.0621
1380	train	0.2329	0.2550	0.0221
1381	test	0.2604	0.2457	-0.0147
1382	train	0.2610	0.2687	0.0077
1383	test	0.2773	0.2577	-0.0196
1384	train	0.2772	0.2622	-0.0150
1385	test	0.2651	0.2577	-0.0073
1386	train	0.3408	0.3328	-0.0080
1387	train	0.2230	0.2000	-0.0230
1388	train	0.2754	0.2462	-0.0292
1389	test	0.2186	0.2920	0.0734
1390	train	0.2392	0.2340	-0.0052
1391	train	0.3600	0.3166	-0.0434
1392	train	0.2120	0.2918	0.0798
1393	train	0.2149	0.2981	0.0832
1394	train	0.6019	0.3166	-0.2852
1395	test	0.2291	0.2920	0.0629
1396	train	0.2795	0.2996	0.0201
1397	train	0.2215	0.2869	0.0654
1398	test	0.2322	0.2923	0.0601
1399	test	0.2352	0.1920	-0.0432
1400	train	0.2409	0.1920	-0.0489
1401	train	0.2329	0.2110	-0.0218
1402	test	0.2575	0.2465	-0.0110
1403	train	0.2394	0.2820	0.0426
1404	train	0.7092	0.4346	-0.2746
1405	test	0.1421	0.2473	0.1052
1406	train	0.2951	0.2473	-0.0478
1407	train	0.1006	0.2432	0.1426
1408	train	0.2351	0.2385	0.0033
1409	test	0.2264	0.2998	0.0735
1410	test	0.2564	0.2613	0.0049
1411	test	0.1340	0.2530	0.1190
1412	train	0.0948	0.2075	0.1127
1413	train	0.1077	0.2591	0.1514
1414	train	0.4391	0.2760	-0.1631
1415	train	0.2960	0.3751	0.0791
1416	test	0.0912	0.1749	0.0837
1417	train	0.1022	0.2613	0.1591
1418	train	0.1873	0.2613	0.0739
1419	train	0.2496	0.2947	0.0452
1420	train	0.0867	0.2613	0.1746
1421	train	0.3618	0.2484	-0.1134
1422	train	0.3786	0.2863	-0.0922
1423	test	0.3837	0.3195	-0.0641
1424	train	0.2092	0.2476	0.0384
1425	train	0.3830	0.1751	-0.2079
1426	train	0.2197	0.2401	0.0203
1427	train	0.1821	0.2318	0.0498
1428	train	0.1803	0.2335	0.0532
1429	train	0.1806	0.2579	0.0773
1430	test	0.2037	0.2492	0.0455
1431	train	0.2129	0.2472	0.0342
1432	train	0.3113	0.2377	-0.0737
1433	train	0.2357	0.2616	0.0259
1434	train	0.2279	0.2503	0.0225
1435	test	0.2585	0.2556	-0.0029
1436	train	0.2186	0.2503	0.0317
1437	test	0.3447	0.3278	-0.0169
1438	train	0.2465	0.2134	-0.0331
1439	train	0.1859	0.2327	0.0469
1440	test	0.3943	0.2848	-0.1095
1441	train	0.2068	0.2264	0.0195
1442	train	0.5128	0.3101	-0.2028
1443	train	0.9446	0.3154	-0.6291
1444	train	0.3577	0.2854	-0.0723
1445	train	0.4622	0.2911	-0.1711
1446	train	0.5957	0.3101	-0.2856
1447	test	0.4446	0.2848	-0.1598
1448	train	0.2663	0.2934	0.0270
1449	train	0.1733	0.2805	0.1072
1450	train	0.1929	0.2860	0.0931
1451	test	0.2284	0.1957	-0.0326
1452	test	0.2353	0.1957	-0.0396
1453	train	0.2367	0.2147	-0.0219
1454	train	0.2765	0.2453	-0.0312
1455	test	0.2894	0.2759	-0.0135
1456	train	0.1788	0.4605	0.2817
1457	train	0.6587	0.4665	-0.1922
1458	train	0.5664	0.4762	-0.0901
1459	train	0.5346	0.4762	-0.0583
1460	train	0.5900	0.4669	-0.1230
1461	train	0.3848	0.4352	0.0503
1462	train	0.2414	0.4694	0.2280
1463	test	0.4193	0.4346	0.0153
1464	test	0.4583	0.4339	-0.0244
1465	test	0.4327	0.3848	-0.0478
1466	train	0.4576	0.4309	-0.0266
1467	train	0.2466	0.4407	0.1941
1468	train	0.3942	0.5256	0.1314
1469	train	0.3482	0.3123	-0.0360
1470	test	0.4984	0.4346	-0.0637
1471	train	0.4875	0.4346	-0.0529
1472	test	0.2238	0.4565	0.2326
1473	train	0.3862	0.4346	0.0484
1474	train	0.3466	0.4370	0.0905
1475	train	0.3734	0.4485	0.0752
1476	test	0.3601	0.4764	0.1163
1477	train	0.3674	0.4764	0.1089
1478	train	0.3612	0.4336	0.0724
1479	train	0.2306	0.3214	0.0907
1480	test	0.4076	0.4108	0.0032
1481	train	0.4442	0.4099	-0.0343
1482	train	0.5709	0.4244	-0.1466
1483	test	0.4397	0.4165	-0.0232
1484	train	0.3575	0.4052	0.0477
1485	train	0.2549	0.4388	0.1840
1486	test	0.2625	0.4260	0.1635
1487	train	0.5032	0.4244	-0.0788
1488	test	0.5708	0.4204	-0.1504
1489	train	0.4020	0.4037	0.0017
1490	train	0.5193	0.4204	-0.0989
1491	train	0.4862	0.4859	-0.0003
1492	train	0.2190	0.3214	0.1025
1493	train	0.6527	0.4063	-0.2463
1494	train	0.2875	0.4453	0.1578
1495	train	0.2377	0.3953	0.1577
1496	train	0.3347	0.4651	0.1304
1497	train	0.2781	0.4394	0.1614
1498	train	0.2030	0.4473	0.2444
1499	train	0.4034	0.4651	0.0617
1500	test	0.2635	0.4453	0.1818
1501	train	0.4206	0.4420	0.0215
1502	train	0.4906	0.4253	-0.0653
1503	train	0.4326	0.4274	-0.0052
1504	train	0.2587	0.3351	0.0764
1505	test	0.2498	0.3351	0.0853
1506	train	0.2542	0.3534	0.0992
1507	train	0.2425	0.3875	0.1450
1508	train	0.3950	0.4215	0.0265
1509	train	0.7554	0.5495	-0.2059
1510	train	0.7535	0.2930	-0.4606
1511	train	0.2661	0.2285	-0.0376
1512	train	0.2236	0.2285	0.0049
1513	train	0.2556	0.2265	-0.0291
1514	train	0.2642	0.2224	-0.0418
1515	train	0.2476	0.2635	0.0160
1516	train	0.2414	0.2301	-0.0113
1517	train	0.2302	0.2293	-0.0008
1518	train	0.2538	0.1920	-0.0618
1519	test	0.2477	0.2416	-0.0062
1520	test	0.2607	0.2534	-0.0073
1521	train	0.3388	0.3472	0.0084
1522	train	0.2172	0.1614	-0.0558
1523	train	0.2364	0.2301	-0.0064
1524	train	0.2361	0.2301	-0.0060
1525	train	0.1927	0.2614	0.0687
1526	train	0.2312	0.2301	-0.0011
1527	train	0.2462	0.2381	-0.0081
1528	train	0.2465	0.2543	0.0078
1529	train	0.2466	0.2843	0.0377
1530	train	0.2270	0.2491	0.0221
1531	train	0.2082	0.1766	-0.0316
1532	train	0.2422	0.2131	-0.0290
1533	train	0.2401	0.2123	-0.0278
1534	train	0.2164	0.2154	-0.0010
1535	train	0.2417	0.2302	-0.0115
1536	train	0.2037	0.2350	0.0313
1537	train	0.2369	0.2291	-0.0077
1538	train	0.2661	0.2224	-0.0437
1539	train	0.2565	0.2450	-0.0115
1540	train	0.2713	0.2343	-0.0370
1541	train	0.2676	0.2408	-0.0268
1542	train	0.2674	0.2343	-0.0331
1543	train	0.3392	0.3010	-0.0382
1544	train	0.2221	0.1891	-0.0329
1545	train	0.2657	0.2253	-0.0403
1546	train	0.2281	0.2645	0.0364
1547	train	0.2487	0.2145	-0.0342
1548	train	0.3603	0.2873	-0.0731
1549	train	0.2006	0.2674	0.0669
1550	train	0.2108	0.2710	0.0602
1551	train	0.5914	0.2873	-0.3041
1552	train	0.2371	0.2645	0.0274
1553	train	0.2899	0.2728	-0.0170
1554	train	0.2371	0.2626	0.0255
1555	train	0.2247	0.2684	0.0436
1556	train	0.2404	0.1787	-0.0616
1557	train	0.2477	0.1787	-0.0689
1558	test	0.2471	0.1966	-0.0504
1559	train	0.2654	0.2280	-0.0374
1560	train	0.2491	0.2594	0.0103
1561	train	0.7207	0.4080	-0.3127
1562	train	0.8239	0.4665	-0.3575
1563	train	0.3619	0.4762	0.1144
1564	train	0.5253	0.4762	-0.0490
1565	train	0.5017	0.4669	-0.0347
1566	train	0.3001	0.4352	0.1351
1567	train	0.2940	0.4694	0.1754
1568	train	0.2932	0.4346	0.1414
1569	test	0.4300	0.4339	0.0040
1570	train	0.3189	0.3848	0.0659
1571	train	0.3057	0.4309	0.1252
1572	train	0.3257	0.4407	0.1150
1573	train	0.3983	0.5256	0.1273
1574	train	0.2773	0.3123	0.0350
1575	train	0.3074	0.4346	0.1273
1576	train	0.2731	0.4346	0.1615
1577	train	0.2318	0.4565	0.2247
1578	train	0.3148	0.4346	0.1199
1579	train	0.3082	0.4370	0.1289
1580	train	0.2972	0.4485	0.1514
1581	train	0.3000	0.4764	0.1764
1582	train	0.3044	0.4336	0.1292
1583	train	0.2188	0.3214	0.1026
1584	test	0.2941	0.4108	0.1167
1585	train	0.2831	0.4099	0.1269
1586	train	0.2797	0.4244	0.1447
1587	train	0.3097	0.4165	0.1068
1588	train	0.2741	0.4052	0.1310
1589	train	0.2671	0.4388	0.1717
1590	train	0.3155	0.4260	0.1105
1591	train	0.3346	0.4244	0.0898
1592	train	0.3548	0.4204	0.0657
1593	train	0.3429	0.4037	0.0608
1594	train	0.3232	0.4204	0.0972
1595	train	0.3580	0.4859	0.1279
1596	test	0.2403	0.3214	0.0812
1597	train	0.5701	0.4063	-0.1637
1598	train	0.2531	0.4453	0.1921
1599	train	0.2587	0.3953	0.1366
1600	train	0.3255	0.4651	0.1396
1601	train	0.2961	0.4394	0.1434
1602	test	0.2542	0.4473	0.1931
1603	test	0.6740	0.4651	-0.2089
1604	train	0.2875	0.4453	0.1578
1605	train	0.3246	0.4420	0.1175
1606	train	0.5435	0.4253	-0.1182
1607	train	0.2924	0.4274	0.1350
1608	train	0.2631	0.3351	0.0720
1609	train	0.2828	0.3351	0.0523
1610	train	0.2778	0.3534	0.0756
1611	train	0.3018	0.3875	0.0856
1612	train	0.2644	0.4215	0.1572
1613	train	0.8523	0.5495	-0.3028
1614	train	0.6163	0.4084	-0.2079
1615	train	0.6145	0.4084	-0.2062
1616	train	0.6094	0.4025	-0.2069
1617	test	0.4129	0.3852	-0.0277
1618	test	0.2782	0.4128	0.1346
1619	test	0.4972	0.3865	-0.1108
1620	train	0.5690	0.3857	-0.1833
1621	test	0.5034	0.3490	-0.1544
1622	train	0.5463	0.3866	-0.1597
1623	train	0.2805	0.3931	0.1126
1624	test	0.3363	0.4636	0.1272
1625	train	0.3816	0.2963	-0.0853
1626	train	0.4817	0.3865	-0.0952
1627	train	0.5372	0.3865	-0.1507
1628	train	0.2208	0.4050	0.1842
1629	train	0.3493	0.3865	0.0371
1630	train	0.2800	0.3891	0.1091
1631	test	0.2673	0.3987	0.1314
1632	test	0.2742	0.4209	0.1466
1633	train	0.4696	0.3893	-0.0803
1634	train	0.2184	0.3038	0.0854
1635	train	0.4796	0.3688	-0.1108
1636	train	0.5038	0.3680	-0.1358
1637	train	0.4959	0.3810	-0.1150
1638	train	0.5543	0.3753	-0.1791
1639	train	0.4346	0.3691	-0.0655
1640	train	0.2366	0.3890	0.1524
1641	train	0.2690	0.3797	0.1106
1642	train	0.5650	0.3830	-0.1820
1643	train	0.5970	0.3787	-0.2184
1644	train	0.5566	0.3691	-0.1875
1645	train	0.5838	0.3787	-0.2051
1646	train	0.3284	0.4327	0.1043
1647	train	0.1715	0.3063	0.1348
1648	test	0.5661	0.3684	-0.1977
1649	train	0.2535	0.3996	0.1461
1650	train	0.3753	0.3594	-0.0159
1651	train	0.3351	0.4161	0.0810
1652	train	0.7795	0.4179	-0.3616
1653	train	0.2905	0.3973	0.1068
1654	train	0.2276	0.4018	0.1742
1655	train	0.3055	0.4161	0.1106
1656	test	0.2626	0.3996	0.1370
1657	train	0.5753	0.3995	-0.1758
1658	test	0.6140	0.3871	-0.2269
1659	test	0.5842	0.3892	-0.1949
1660	train	0.2454	0.3150	0.0695
1661	train	0.2412	0.3150	0.0738
1662	test	0.2438	0.3288	0.0851
1663	train	0.3315	0.3564	0.0249
1664	train	0.4601	0.3839	-0.0763
1665	train	0.5803	0.4977	-0.0827
1666	train	0.2495	0.2682	0.0187
1667	train	0.2618	0.2682	0.0064
1668	test	0.2232	0.2642	0.0410
1669	train	0.2578	0.2568	-0.0010
1670	train	0.2375	0.3141	0.0766
1671	train	0.2769	0.2773	0.0004
1672	train	0.2211	0.2698	0.0488
1673	train	0.2810	0.2260	-0.0550
1674	test	0.2642	0.2746	0.0104
1675	train	0.3341	0.2904	-0.0437
1676	test	0.3555	0.3841	0.0285
1677	test	0.2580	0.1912	-0.0668
1678	train	0.2875	0.2773	-0.0102
1679	train	0.2655	0.2773	0.0118
1680	test	0.6314	0.2880	-0.3434
1681	train	0.2739	0.2773	0.0034
1682	test	0.2830	0.2641	-0.0189
1683	train	0.2765	0.2997	0.0232
1684	train	0.2822	0.3311	0.0489
1685	test	0.2768	0.2626	-0.0141
1686	train	0.2611	0.1900	-0.0711
1687	train	0.2828	0.2564	-0.0264
1688	train	0.2726	0.2490	-0.0236
1689	train	0.2537	0.2487	-0.0051
1690	train	0.2899	0.2728	-0.0171
1691	train	0.2703	0.2635	-0.0068
1692	train	0.2709	0.2641	-0.0068
1693	test	0.3084	0.2550	-0.0534
1694	train	0.2702	0.2749	0.0047
1695	train	0.2731	0.2655	-0.0076
1696	train	0.3091	0.2689	-0.0403
1697	test	0.2538	0.2655	0.0117
1698	train	0.3755	0.3383	-0.0372
1699	train	0.2618	0.2248	-0.0370
1700	test	0.2666	0.2478	-0.0189
1701	test	0.2351	0.2990	0.0638
1702	train	0.2474	0.2427	-0.0047
1703	train	0.5087	0.3223	-0.1864
1704	train	0.9735	0.3268	-0.6467
1705	train	0.2556	0.2975	0.0418
1706	train	0.2404	0.3042	0.0637
1707	train	0.5872	0.3223	-0.2649
1708	test	0.2573	0.2990	0.0417
1709	train	0.3190	0.3056	-0.0135
1710	train	0.2382	0.2929	0.0547
1711	train	0.2524	0.2977	0.0453
1712	test	0.2856	0.2112	-0.0744
1713	train	0.2871	0.2112	-0.0759
1714	test	0.2975	0.2294	-0.0681
1715	train	0.2516	0.2589	0.0073
1716	train	0.2593	0.2885	0.0292
1717	train	0.5158	0.4643	-0.0515
1718	train	1.1287	0.3068	-0.8219
1719	train	0.2465	0.2291	-0.0174
1720	test	0.2746	0.2291	-0.0455
1721	train	0.1030	0.2250	0.1220
1722	test	0.2712	0.2231	-0.0481
1723	train	0.2327	0.2887	0.0560
1724	train	0.4697	0.2482	-0.2216
1725	train	0.3830	0.2390	-0.1439
1726	train	0.1088	0.1916	0.0828
1727	train	0.1152	0.2467	0.1314
1728	train	0.5665	0.2640	-0.3025
1729	train	0.3740	0.3684	-0.0056
1730	train	0.4776	0.1613	-0.3164
1731	train	0.4882	0.2482	-0.2400
1732	train	0.4345	0.2482	-0.1864
1733	test	0.2897	0.2640	-0.0257
1734	train	0.4995	0.2482	-0.2513
1735	test	0.5319	0.2354	-0.2965
1736	train	0.5317	0.2754	-0.2563
1737	test	0.2649	0.3103	0.0454
1738	train	0.0943	0.2353	0.1410
1739	train	0.0883	0.1623	0.0740
1740	train	0.4576	0.2263	-0.2313
1741	train	0.3828	0.2173	-0.1655
1742	test	0.4532	0.2206	-0.2326
1743	train	0.2879	0.2194	-0.0685
1744	train	0.4390	0.2375	-0.2015
1745	train	0.1919	0.2330	0.0411
1746	train	0.3225	0.2230	-0.0995
1747	train	0.2909	0.2506	-0.0403
1748	train	0.3087	0.2379	-0.0708
1749	train	0.2836	0.2448	-0.0388
1750	train	0.2620	0.2379	-0.0241
1751	train	0.6237	0.3202	-0.3036
1752	train	0.2552	0.2041	-0.0512
1753	train	0.3012	0.2202	-0.0810
1754	train	0.5473	0.2739	-0.2734
1755	train	0.2541	0.2127	-0.0414
1756	train	0.5872	0.3009	-0.2864
1757	train	0.5066	0.2759	-0.2307
1758	train	0.5408	0.2809	-0.2599
1759	train	0.6418	0.3009	-0.3409
1760	train	0.5637	0.2739	-0.2897
1761	test	0.3739	0.2841	-0.0898
1762	train	0.2807	0.2709	-0.0098
1763	train	0.1322	0.2770	0.1448
1764	train	0.2264	0.1829	-0.0435
1765	train	0.2314	0.1829	-0.0485
1766	test	0.2465	0.2024	-0.0441
1767	test	0.2572	0.2342	-0.0230
1768	train	0.2528	0.2661	0.0132
1769	train	0.2170	0.4599	0.2429
1770	train	1.1079	0.3068	-0.8010
1771	test	0.1466	0.2291	0.0825
1772	train	0.2018	0.2291	0.0273
1773	train	0.1189	0.2250	0.1061
1774	test	0.2719	0.2231	-0.0488
1775	train	0.2479	0.2887	0.0408
1776	train	0.0919	0.2482	0.1563
1777	test	0.2823	0.2390	-0.0433
1778	test	0.1012	0.1916	0.0904
1779	train	0.1088	0.2467	0.1379
1780	test	0.5120	0.2640	-0.2480
1781	train	0.3680	0.3684	0.0004
1782	train	0.4094	0.1613	-0.2481
1783	train	0.0859	0.2482	0.1623
1784	train	0.0938	0.2482	0.1544
1785	train	0.3002	0.2640	-0.0362
1786	train	0.0817	0.2482	0.1665
1787	train	0.0770	0.2354	0.1583
1788	test	0.4667	0.2754	-0.1912
1789	train	0.2855	0.3103	0.0248
1790	train	0.0926	0.2353	0.1427
1791	test	0.0958	0.1623	0.0666
1792	test	0.1033	0.2263	0.1231
1793	test	0.1097	0.2173	0.1076
1794	train	0.3550	0.2206	-0.1344
1795	train	0.1146	0.2194	0.1047
1796	train	0.0979	0.2375	0.1395
1797	train	0.1961	0.2330	0.0369
1798	train	0.3218	0.2230	-0.0988
1799	train	0.1264	0.2506	0.1242
1800	test	0.3254	0.2379	-0.0876
1801	train	0.3496	0.2448	-0.1048
1802	test	0.2729	0.2379	-0.0350
1803	train	0.5909	0.3202	-0.2707
1804	train	0.2780	0.2041	-0.0740
1805	train	0.1350	0.2202	0.0852
1806	train	0.4850	0.2739	-0.2111
1807	test	0.2454	0.2127	-0.0327
1808	test	0.6016	0.3009	-0.3007
1809	train	0.4305	0.2759	-0.1546
1810	test	0.5007	0.2809	-0.2198
1811	train	0.6233	0.3009	-0.3224
1812	train	0.5024	0.2739	-0.2285
1813	train	0.3271	0.2841	-0.0431
1814	train	0.1350	0.2709	0.1359
1815	test	0.1331	0.2770	0.1439
1816	train	0.2304	0.1829	-0.0475
1817	test	0.2317	0.1829	-0.0488
1818	train	0.2569	0.2024	-0.0545
1819	train	0.2646	0.2342	-0.0303
1820	test	0.2552	0.2661	0.0108
1821	train	0.1333	0.4599	0.3266
1822	train	0.3221	0.2266	-0.0955
1823	train	0.3345	0.2266	-0.1079
1824	train	0.2899	0.2232	-0.0667
1825	test	0.3152	0.2170	-0.0982
1826	train	0.2937	0.2847	-0.0090
1827	test	0.2725	0.2304	-0.0420
1828	train	0.2579	0.2284	-0.0295
1829	train	0.2900	0.1692	-0.1208
1830	train	0.2827	0.2470	-0.0358
1831	train	0.3067	0.2643	-0.0424
1832	train	0.4316	0.4007	-0.0309
1833	train	0.2419	0.1317	-0.1101
1834	train	0.2728	0.2304	-0.0424
1835	train	0.2646	0.2304	-0.0341
1836	test	0.2299	0.2547	0.0247
1837	train	0.2697	0.2304	-0.0392
1838	train	0.2733	0.2163	-0.0570
1839	train	0.2767	0.2690	-0.0078
1840	train	0.2763	0.3141	0.0377
1841	train	0.2712	0.2344	-0.0369
1842	train	0.2442	0.1363	-0.1079
1843	train	0.2781	0.2044	-0.0738
1844	train	0.2765	0.2023	-0.0741
1845	test	0.2675	0.2095	-0.0579
1846	train	0.2883	0.1979	-0.0904
1847	test	0.2419	0.2369	-0.0051
1848	train	0.2528	0.2289	-0.0238
1849	train	0.2907	0.2177	-0.0730
1850	train	0.3200	0.2530	-0.0670
1851	train	0.3239	0.2364	-0.0876
1852	train	0.3396	0.2455	-0.0941
1853	train	0.3138	0.2364	-0.0775
1854	train	0.4026	0.3366	-0.0659
1855	train	0.2610	0.1762	-0.0847
1856	train	0.3070	0.1988	-0.1082
1857	test	0.2254	0.2798	0.0544
1858	train	0.2893	0.2059	-0.0834
1859	train	0.2852	0.3140	0.0287
1860	train	0.9481	0.3220	-0.6261
1861	test	0.2304	0.2842	0.0538
1862	train	0.2274	0.2898	0.0623
1863	train	0.7359	0.3140	-0.4220
1864	train	0.2289	0.2798	0.0510
1865	train	0.3479	0.2921	-0.0558
1866	train	0.2560	0.2761	0.0201
1867	train	0.2713	0.2842	0.0130
1868	test	0.2655	0.1559	-0.1096
1869	train	0.2721	0.1559	-0.1162
1870	train	0.2851	0.1818	-0.1033
1871	train	0.3099	0.2267	-0.0832
1872	train	0.3072	0.2717	-0.0355
1873	train	0.9515	0.4709	-0.4806
1874	train	0.6569	0.4206	-0.2362
1875	train	0.2795	0.4261	0.1466
1876	test	0.3020	0.4261	0.1241
1877	train	0.2813	0.4187	0.1373
1878	train	0.3250	0.3865	0.0615
1879	train	0.3221	0.4138	0.0917
1880	test	0.2875	0.3667	0.0792
1881	train	0.2950	0.3667	0.0717
1882	test	0.2550	0.3735	0.1185
1883	train	0.3287	0.3202	-0.0085
1884	train	0.3054	0.3746	0.0692
1885	test	0.3354	0.3874	0.0519
1886	train	0.4825	0.4871	0.0047
1887	train	-0.1245	0.2548	0.3793
1888	train	0.2848	0.3667	0.0818
1889	train	0.2817	0.3667	0.0850
1890	train	0.2255	0.3743	0.1488
1891	train	0.2974	0.3667	0.0693
1892	train	0.3040	0.3505	0.0464
1893	train	0.3066	0.3873	0.0807
1894	train	0.3070	0.4204	0.1134
1895	train	0.3065	0.3599	0.0534
1896	train	0.2765	0.2519	-0.0246
1897	train	0.3000	0.3429	0.0429
1898	train	-0.0111	0.3493	0.3604
1899	train	0.2871	0.3430	0.0559
1900	train	0.6095	0.3542	-0.2554
1901	test	0.2579	0.3543	0.0964
1902	test	0.2630	0.3829	0.1199
1903	train	0.3242	0.3719	0.0476
1904	train	0.3555	0.3773	0.0218
1905	train	0.3889	0.3710	-0.0179
1906	train	0.7474	0.3614	-0.3861
1907	train	0.3804	0.3710	-0.0094
1908	train	0.3685	0.4405	0.0720
1909	train	0.6360	0.2661	-0.3699
1910	train	0.3069	0.3247	0.0178
1911	test	0.6465	0.3948	-0.2517
1912	train	0.3049	0.3526	0.0476
1913	test	0.2778	0.3526	0.0748
1914	test	0.5479	0.4174	-0.1305
1915	test	0.3809	0.3872	0.0063
1916	train	0.6640	0.3989	-0.2651
1917	train	0.3893	0.4174	0.0282
1918	train	0.2417	0.3948	0.1531
1919	train	0.4154	0.4005	-0.0149
1920	test	0.7667	0.4005	-0.3662
1921	train	-0.1274	0.3785	0.5060
1922	train	0.2597	0.3785	0.1188
1923	train	0.2751	0.3823	0.1072
1924	train	0.2953	0.2816	-0.0137
1925	train	0.1756	0.2816	0.1060
1926	test	0.3171	0.3036	-0.0136
1927	train	0.3187	0.3448	0.0261
1928	test	0.3141	0.3862	0.0721
1929	train	0.8581	0.5051	-0.3530
1930	train	0.3930	0.4362	0.0432
1931	train	0.4170	0.4362	0.0192
1932	train	1.3064	0.4221	-0.8844
1933	test	0.3496	0.3666	0.0170
1934	train	0.3048	0.4376	0.1329
1935	train	0.2826	0.3712	0.0886
1936	train	0.2846	0.3686	0.0840
1937	train	0.2982	0.2846	-0.0136
1938	train	0.2897	0.3714	0.0817
1939	train	0.3287	0.3875	0.0588
1940	train	0.5007	0.5313	0.0306
1941	train	0.2466	0.2033	-0.0433
1942	train	0.2795	0.3712	0.0917
1943	train	0.2756	0.3712	0.0956
1944	train	0.2574	0.3872	0.1298
1945	train	0.2754	0.3712	0.0958
1946	train	0.2757	0.3471	0.0714
1947	train	0.2788	0.4033	0.1245
1948	train	0.2784	0.4522	0.1738
1949	test	0.2796	0.3512	0.0716
1950	test	0.2465	0.2039	-0.0426
1951	test	0.2820	0.3331	0.0511
1952	train	0.2962	0.3306	0.0344
1953	train	0.2868	0.3262	0.0394
1954	train	0.3045	0.3129	0.0084
1955	train	0.2465	0.3387	0.0922
1956	train	0.2277	0.3742	0.1465
1957	test	0.3067	0.3543	0.0476
1958	test	0.3615	0.3648	0.0033
1959	train	0.3519	0.3539	0.0020
1960	train	0.3987	0.3407	-0.0580
1961	test	0.3573	0.3539	-0.0034
1962	test	0.4035	0.4671	0.0636
1963	train	0.2779	0.2414	-0.0365
1964	train	0.3016	0.3058	0.0042
1965	train	0.2198	0.3971	0.1772
1966	train	0.3426	0.3145	-0.0281
1967	train	0.6837	0.4330	-0.2506
1968	train	1.2140	0.4377	-0.7762
1969	train	0.2401	0.3883	0.1482
1970	train	0.2076	0.4040	0.1964
1971	train	1.0383	0.4330	-0.6052
1972	train	0.2131	0.3971	0.1840
1973	test	0.4382	0.3989	-0.0393
1974	train	0.2741	0.3744	0.1003
1975	train	0.2813	0.3802	0.0990
1976	train	0.2776	0.2348	-0.0428
1977	train	0.2778	0.2348	-0.0430
1978	train	0.3081	0.2646	-0.0434
1979	train	0.3554	0.3177	-0.0377
1980	test	0.3635	0.3709	0.0074
1981	train	1.1081	0.5637	-0.5444
1982	train	0.1623	0.2245	0.0622
1983	train	0.1742	0.2245	0.0503
1984	train	0.1214	0.2205	0.0991
1985	train	0.2528	0.2189	-0.0339
1986	train	0.2276	0.2679	0.0403
1987	train	0.2336	0.2286	-0.0050
1988	train	0.1726	0.2275	0.0549
1989	train	0.2294	0.1817	-0.0477
1990	test	0.2057	0.2428	0.0371
1991	train	0.2611	0.2550	-0.0061
1992	train	0.3552	0.3658	0.0106
1993	train	0.2169	0.1492	-0.0677
1994	train	0.2432	0.2286	-0.0146
1995	train	0.2168	0.2286	0.0119
1996	train	0.2337	0.2664	0.0327
1997	test	0.2394	0.2286	-0.0107
1998	train	0.2470	0.2382	-0.0088
1999	train	0.2511	0.2575	0.0064
2000	test	0.2495	0.2927	0.0433
2001	train	0.2162	0.2516	0.0355
2002	train	0.2203	0.1671	-0.0533
2003	test	0.2280	0.2071	-0.0209
2004	train	0.2196	0.2059	-0.0137
2005	train	0.2053	0.2101	0.0049
2006	train	0.2247	0.2276	0.0029
2007	train	0.1921	0.2344	0.0424
2008	train	0.2339	0.2286	-0.0053
2009	test	0.2691	0.2191	-0.0500
2010	test	0.2557	0.2484	-0.0073
2011	train	0.2639	0.2351	-0.0288
2012	train	0.2567	0.2421	-0.0145
2013	test	0.2599	0.2351	-0.0248
2014	test	0.3580	0.3155	-0.0425
2015	train	0.2360	0.1824	-0.0535
2016	train	0.2058	0.2236	0.0178
2017	train	0.2105	0.2711	0.0606
2018	train	0.2341	0.2097	-0.0244
2019	test	0.4564	0.2979	-0.1585
2020	test	0.9618	0.3042	-0.6576
2021	train	0.1994	0.2733	0.0740
2022	train	0.1972	0.2784	0.0812
2023	train	0.7301	0.2979	-0.4322
2024	test	0.2215	0.2711	0.0496
2025	train	0.2618	0.2808	0.0190
2026	test	0.1674	0.2686	0.1012
2027	train	0.1986	0.2749	0.0763
2028	train	0.2450	0.1697	-0.0753
2029	train	0.2446	0.1697	-0.0748
2030	train	0.2693	0.1893	-0.0800
2031	train	0.2591	0.2262	-0.0329
2032	train	0.2452	0.2632	0.0180
2033	train	0.1509	0.4350	0.2841
2034	train	0.3749	0.3562	-0.0187
2035	train	0.3928	0.3562	-0.0367
2036	train	1.0255	0.3494	-0.6761
2037	train	0.3440	0.3169	-0.0270
2038	train	0.2973	0.3610	0.0637
2039	train	0.2947	0.2948	0.0001
2040	train	0.2952	0.3024	0.0072
2041	train	0.3254	0.2341	-0.0913
2042	train	0.3168	0.3113	-0.0054
2043	train	0.3395	0.3282	-0.0113
2044	test	0.6189	0.4626	-0.1563
2045	train	0.2499	0.1749	-0.0750
2046	train	0.2914	0.2948	0.0034
2047	train	0.2838	0.2948	0.0110
2048	train	0.2628	0.3175	0.0547
2049	test	0.2806	0.2948	0.0142
2050	train	0.2818	0.2796	-0.0022
2051	test	0.2837	0.3310	0.0473
2052	train	0.2793	0.3758	0.0965
2053	test	0.3136	0.2980	-0.0156
2054	train	0.2395	0.1787	-0.0608
2055	train	0.3078	0.2675	-0.0403
2056	test	0.3242	0.2749	-0.0493
2057	train	0.3083	0.2778	-0.0305
2058	test	0.3346	0.2555	-0.0790
2059	test	0.2837	0.2934	0.0097
2060	train	0.2219	0.3142	0.0923
2061	train	0.3099	0.3013	-0.0086
2062	train	0.4548	0.3227	-0.1321
2063	test	0.4924	0.3088	-0.1836
2064	train	0.5259	0.3056	-0.2203
2065	train	0.4808	0.3088	-0.1720
2066	test	0.3702	0.4057	0.0355
2067	test	0.2588	0.2085	-0.0503
2068	test	0.3343	0.2536	-0.0807
2069	train	0.2353	0.3381	0.1028
2070	test	0.3182	0.2858	-0.0324
2071	train	0.8025	0.3719	-0.4305
2072	train	0.9745	0.3793	-0.5952
2073	test	0.2663	0.3393	0.0730
2074	train	0.2218	0.3477	0.1259
2075	test	0.4841	0.3719	-0.1122
2076	train	0.2307	0.3381	0.1074
2077	train	0.5496	0.3530	-0.1966
2078	train	0.3036	0.3276	0.0240
2079	train	0.3067	0.3351	0.0284
2080	train	0.2651	0.2074	-0.0576
2081	train	0.2629	0.2074	-0.0555
2082	train	0.3013	0.2355	-0.0657
2083	train	0.3273	0.2874	-0.0399
2084	train	0.3442	0.3393	-0.0049
2085	train	0.2579	0.4948	0.2369
2086	train	0.1684	0.2187	0.0503
2087	train	0.1852	0.2187	0.0335
2088	train	0.1354	0.2145	0.0791
2089	test	0.2154	0.2141	-0.0014
2090	train	0.2084	0.2666	0.0581
2091	train	0.2089	0.2251	0.0161
2092	test	0.1535	0.2234	0.0699
2093	test	0.1900	0.1752	-0.0148
2094	train	0.1916	0.2398	0.0482
2095	train	0.2440	0.2519	0.0079
2096	train	0.2852	0.3676	0.0824
2097	train	0.1842	0.1427	-0.0415
2098	train	0.2115	0.2251	0.0136
2099	train	0.1980	0.2251	0.0270
2100	train	0.1926	0.2434	0.0508
2101	test	0.2135	0.2251	0.0116
2102	train	0.2184	0.2127	-0.0058
2103	train	0.2220	0.2554	0.0334
2104	train	0.2218	0.2921	0.0703
2105	train	0.1838	0.2285	0.0447
2106	train	0.1821	0.1449	-0.0371
2107	train	0.2109	0.2028	-0.0081
2108	train	0.2034	0.2012	-0.0022
2109	test	0.1739	0.2061	0.0321
2110	train	0.1965	0.1970	0.0005
2111	train	0.1622	0.2315	0.0694
2112	train	0.2045	0.2251	0.0205
2113	test	0.2277	0.2147	-0.0129
2114	train	0.2352	0.2457	0.0104
2115	train	0.2348	0.2316	-0.0032
2116	train	0.2308	0.2397	0.0090
2117	train	0.2334	0.2316	-0.0018
2118	train	0.3052	0.3165	0.0112
2119	train	0.1790	0.1791	0.0001
2120	train	0.1980	0.1996	0.0016
2121	train	0.1593	0.2690	0.1097
2122	train	0.1967	0.2053	0.0086
2123	train	0.3429	0.2971	-0.0457
2124	train	0.7751	0.3036	-0.4714
2125	train	0.1783	0.2718	0.0935
2126	test	0.1856	0.2767	0.0910
2127	train	0.5916	0.2971	-0.2944
2128	test	0.1789	0.2690	0.0901
2129	train	0.2370	0.2799	0.0429
2130	train	0.1787	0.2667	0.0880
2131	train	0.1899	0.2733	0.0835
2132	train	0.2239	0.1643	-0.0596
2133	train	0.2271	0.1643	-0.0629
2134	train	0.2418	0.1844	-0.0573
2135	train	0.2205	0.2228	0.0023
2136	train	0.2109	0.2613	0.0504
2137	train	0.2019	0.4410	0.2391
2138	train	0.3305	0.2230	-0.1075
2139	train	0.3363	0.2230	-0.1132
2140	train	0.3508	0.2193	-0.1315
2141	train	0.2398	0.2218	-0.0180
2142	train	0.2392	0.2535	0.0143
2143	train	0.2281	0.2285	0.0004
2144	test	0.1934	0.2274	0.0340
2145	train	0.2019	0.1950	-0.0069
2146	train	0.1885	0.2391	0.0506
2147	test	0.2694	0.2434	-0.0260
2148	train	0.3045	0.3238	0.0193
2149	train	0.1956	0.1696	-0.0260
2150	train	0.2398	0.2285	-0.0113
2151	train	0.2071	0.2285	0.0214
2152	train	0.1488	0.2393	0.0906
2153	test	0.2359	0.2285	-0.0074
2154	train	0.2155	0.2197	0.0041
2155	test	0.1945	0.2469	0.0524
2156	test	0.2390	0.2705	0.0315
2157	test	0.1979	0.2308	0.0328
2158	train	0.1829	0.1693	-0.0137
2159	test	0.2242	0.2126	-0.0117
2160	test	0.2185	0.2115	-0.0070
2161	train	0.2539	0.2137	-0.0402
2162	train	0.2209	0.2083	-0.0127
2163	test	0.1839	0.2321	0.0481
2164	train	0.1962	0.2294	0.0332
2165	test	0.2289	0.2215	-0.0075
2166	train	0.2103	0.2432	0.0328
2167	train	0.2995	0.2337	-0.0658
2168	train	0.2166	0.2380	0.0214
2169	train	0.1911	0.2337	0.0426
2170	train	0.2558	0.2941	0.0382
2171	train	0.1632	0.1939	0.0306
2172	train	0.2406	0.2114	-0.0292
2173	train	0.1784	0.2598	0.0814
2174	train	0.2062	0.2144	0.0081
2175	train	0.3289	0.2789	-0.0499
2176	train	0.6267	0.2831	-0.3436
2177	train	0.1508	0.2606	0.1098
2178	train	0.1733	0.2644	0.0912
2179	train	0.4076	0.2789	-0.1287
2180	train	0.2134	0.2598	0.0464
2181	train	0.2263	0.2675	0.0412
2182	train	0.2904	0.2589	-0.0315
2183	train	0.1745	0.2631	0.0887
2184	train	0.2013	0.1867	-0.0146
2185	train	0.2193	0.1867	-0.0326
2186	train	0.1829	0.1982	0.0153
2187	train	0.2291	0.2260	-0.0031
2188	train	0.2269	0.2537	0.0268
2189	train	0.2690	0.3953	0.1263
2190	test	0.8259	0.7308	-0.0951
2191	train	0.8184	0.7308	-0.0876
2192	train	0.9744	0.6956	-0.2789
2193	train	0.8455	0.6156	-0.2299
2194	train	0.8182	0.6352	-0.1829
2195	train	0.6721	0.5937	-0.0785
2196	test	0.5994	0.5976	-0.0019
2197	train	0.8814	0.5226	-0.3588
2198	test	0.8548	0.5876	-0.2672
2199	test	0.9077	0.5896	-0.3181
2200	test	1.1795	0.6941	-0.4854
2201	test	0.5632	0.3822	-0.1810
2202	train	0.6726	0.5937	-0.0789
2203	train	0.6572	0.5937	-0.0635
2204	train	0.7647	0.6124	-0.1523
2205	test	0.6683	0.5937	-0.0747
2206	train	0.6665	0.5910	-0.0755
2207	test	0.6610	0.6009	-0.0601
2208	train	0.6586	0.6347	-0.0239
2209	train	0.8836	0.5862	-0.2974
2210	test	0.5578	0.3906	-0.1673
2211	train	0.7039	0.5547	-0.1492
2212	train	0.7281	0.5581	-0.1700
2213	train	0.8211	0.5656	-0.2554
2214	test	0.7423	0.5510	-0.1913
2215	test	0.8294	0.5310	-0.2984
2216	train	0.5792	0.6226	0.0434
2217	train	0.8920	0.5996	-0.2924
2218	train	0.6663	0.5641	-0.1022
2219	train	0.6572	0.5678	-0.0894
2220	train	0.6606	0.5197	-0.1409
2221	train	0.6484	0.5678	-0.0806
2222	test	0.7062	0.6003	-0.1059
2223	train	0.5400	0.3732	-0.1668
2224	train	0.9174	0.5289	-0.3885
2225	train	0.7060	0.5924	-0.1136
2226	train	0.5261	0.5220	-0.0042
2227	test	1.1074	0.6150	-0.4924
2228	train	1.6737	0.6124	-1.0613
2229	test	0.7611	0.5707	-0.1903
2230	train	0.7262	0.5908	-0.1354
2231	train	0.8629	0.6150	-0.2479
2232	test	0.7101	0.5924	-0.1176
2233	train	0.6679	0.5739	-0.0940
2234	train	0.8526	0.5465	-0.3061
2235	test	0.9187	0.5460	-0.3727
2236	train	0.5771	0.4147	-0.1624
2237	train	0.5727	0.4147	-0.1580
2238	train	0.5960	0.4395	-0.1564
2239	test	0.4872	0.4883	0.0012
2240	train	0.5082	0.5373	0.0291
2241	test	1.4299	0.7783	-0.6516
2242	train	0.3820	0.4089	0.0269
2243	train	0.4007	0.4089	0.0081
2244	train	1.0450	0.3872	-0.6578
2245	train	0.3684	0.3624	-0.0060
2246	train	0.4524	0.3976	-0.0548
2247	test	0.3043	0.3565	0.0521
2248	train	0.2872	0.3602	0.0730
2249	train	0.4497	0.3013	-0.1484
2250	train	0.4193	0.3762	-0.0431
2251	train	0.5333	0.3831	-0.1501
2252	train	0.6372	0.5082	-0.1290
2253	train	0.2545	0.2239	-0.0306
2254	train	0.3086	0.3565	0.0479
2255	train	0.2942	0.3565	0.0622
2256	train	0.3048	0.3686	0.0639
2257	train	0.2951	0.3565	0.0614
2258	train	0.3068	0.3378	0.0310
2259	train	0.3069	0.3829	0.0760
2260	train	0.3472	0.4227	0.0755
2261	train	0.4789	0.3593	-0.1196
2262	train	0.2575	0.2229	-0.0346
2263	train	0.3055	0.3264	0.0209
2264	test	0.3053	0.3297	0.0244
2265	train	0.2975	0.3254	0.0280
2266	test	0.3212	0.3109	-0.0103
2267	train	0.3894	0.3489	-0.0406
2268	test	0.2916	0.3768	0.0852
2269	train	0.3362	0.3626	0.0264
2270	train	0.3661	0.3705	0.0044
2271	test	0.3624	0.3624	0.0000
2272	train	0.3612	0.3496	-0.0116
2273	train	0.3670	0.3624	-0.0046
2274	train	0.4798	0.4038	-0.0760
2275	train	0.3054	0.2395	-0.0658
2276	test	0.4059	0.3066	-0.0993
2277	train	0.4073	0.3985	-0.0088
2278	train	0.3478	0.3222	-0.0255
2279	train	0.9949	0.4269	-0.5681
2280	train	1.4140	0.4307	-0.9833
2281	train	0.4066	0.3896	-0.0169
2282	train	0.4121	0.4037	-0.0083
2283	train	0.7292	0.4269	-0.3023
2284	train	0.4085	0.3985	-0.0100
2285	train	0.3647	0.3975	0.0328
2286	train	0.4498	0.3787	-0.0711
2287	train	0.4258	0.3834	-0.0424
2288	test	0.3316	0.2495	-0.0821
2289	train	0.3050	0.2495	-0.0555
2290	train	0.3229	0.2745	-0.0485
2291	train	0.3569	0.3213	-0.0356
2292	train	0.3568	0.3684	0.0115
2293	train	0.8724	0.6291	-0.2433
2294	train	0.3647	0.4084	0.0437
2295	test	0.3558	0.4084	0.0526
2296	test	0.3648	0.4025	0.0377
2297	train	0.3125	0.3852	0.0727
2298	train	0.2966	0.4128	0.1162
2299	train	0.3263	0.3865	0.0602
2300	train	0.3374	0.3857	0.0483
2301	train	0.3293	0.3490	0.0197
2302	test	0.3399	0.3866	0.0467
2303	train	0.3141	0.3931	0.0790
2304	train	0.3278	0.4636	0.1357
2305	train	0.3039	0.2963	-0.0076
2306	train	0.2700	0.3865	0.1165
2307	test	0.3426	0.3865	0.0439
2308	test	0.4160	0.4050	-0.0110
2309	train	0.3193	0.3865	0.0671
2310	train	0.3248	0.3891	0.0642
2311	train	0.2890	0.3987	0.1097
2312	train	0.2896	0.4209	0.1312
2313	test	0.3115	0.3893	0.0778
2314	test	0.2514	0.3038	0.0524
2315	train	0.3251	0.3688	0.0437
2316	train	0.3393	0.3680	0.0287
2317	train	0.3068	0.3810	0.0742
2318	train	0.3589	0.3753	0.0163
2319	test	0.3349	0.3691	0.0341
2320	train	0.2561	0.3890	0.1329
2321	test	0.2666	0.3797	0.1131
2322	train	0.3772	0.3830	0.0058
2323	train	0.3639	0.3787	0.0147
2324	train	0.3292	0.3691	0.0399
2325	train	0.3667	0.3787	0.0119
2326	train	0.2408	0.4327	0.1919
2327	test	0.2559	0.3063	0.0504
2328	train	0.3420	0.3684	0.0264
2329	train	0.2399	0.3996	0.1598
2330	train	0.3067	0.3594	0.0527
2331	train	0.2809	0.4161	0.1352
2332	train	0.3153	0.4179	0.1026
2333	train	0.2437	0.3973	0.1536
2334	train	0.2424	0.4018	0.1595
2335	test	0.3241	0.4161	0.0920
2336	test	0.2339	0.3996	0.1657
2337	train	0.3438	0.3995	0.0557
2338	train	0.3318	0.3871	0.0553
2339	train	0.3502	0.3892	0.0390
2340	train	0.2688	0.3150	0.0462
2341	train	0.2621	0.3150	0.0528
2342	train	0.2946	0.3288	0.0343
2343	train	0.3165	0.3564	0.0398
2344	train	0.3349	0.3839	0.0490
2345	train	0.4068	0.4977	0.0909
2346	train	0.4845	0.2981	-0.1864
2347	train	0.2678	0.2460	-0.0217
2348	train	0.2661	0.2460	-0.0200
2349	train	0.2287	0.2425	0.0138
2350	train	0.2374	0.2428	0.0055
2351	test	0.2214	0.2724	0.0510
2352	test	0.2124	0.2482	0.0358
2353	train	0.2215	0.2474	0.0258
2354	train	0.2224	0.2156	-0.0068
2355	test	0.2281	0.2576	0.0294
2356	test	0.1950	0.2608	0.0658
2357	train	0.1981	0.3368	0.1387
2358	train	0.2108	0.1878	-0.0230
2359	test	0.2308	0.2482	0.0174
2360	train	0.2439	0.2482	0.0043
2361	train	0.1606	0.2710	0.1104
2362	train	0.2235	0.2482	0.0247
2363	train	0.2285	0.2532	0.0248
2364	train	0.2333	0.2648	0.0316
2365	train	0.2171	0.2870	0.0699
2366	test	0.2203	0.2623	0.0420
2367	train	0.1784	0.1982	0.0198
2368	train	0.2187	0.2324	0.0137
2369	train	0.2079	0.2316	0.0237
2370	test	0.2025	0.2503	0.0478
2371	test	0.2011	0.2454	0.0443
2372	train	0.1848	0.2488	0.0640
2373	train	0.2294	0.2490	0.0196
2374	train	0.2217	0.2413	0.0196
2375	train	0.2082	0.2599	0.0517
2376	train	0.2372	0.2516	0.0145
2377	train	0.2200	0.2535	0.0335
2378	train	0.2050	0.2516	0.0466
2379	test	0.2374	0.3094	0.0720
2380	train	0.1560	0.2096	0.0536
2381	train	0.2137	0.2431	0.0294
2382	train	0.1853	0.2764	0.0911
2383	train	0.2284	0.2330	0.0046
2384	train	0.2889	0.2944	0.0056
2385	test	0.1703	0.2800	0.1097
2386	train	0.1679	0.2804	0.1126
2387	train	0.2593	0.2944	0.0351
2388	train	0.1950	0.2764	0.0814
2389	train	0.2275	0.2823	0.0547
2390	test	0.1871	0.2741	0.0870
2391	train	0.1759	0.2778	0.1019
2392	train	0.2039	0.2047	0.0008
2393	test	0.2015	0.2047	0.0032
2394	train	0.1919	0.2156	0.0238
2395	test	0.2068	0.2426	0.0358
2396	train	0.2072	0.2696	0.0625
2397	train	0.2459	0.3982	0.1523
2398	train	0.3712	0.3649	-0.0062
2399	train	0.3767	0.3204	-0.0564
2400	train	0.3572	0.3204	-0.0368
2401	test	0.3760	0.3147	-0.0612
2402	train	0.3153	0.2985	-0.0168
2403	train	0.3444	0.3444	0.0000
2404	train	0.3120	0.3041	-0.0079
2405	train	0.3026	0.3034	0.0008
2406	train	0.3143	0.2543	-0.0601
2407	train	0.3197	0.3118	-0.0079
2408	train	0.3359	0.3241	-0.0117
2409	train	0.4033	0.4288	0.0255
2410	train	0.2579	0.2046	-0.0533
2411	train	0.3082	0.3041	-0.0041
2412	train	0.3065	0.3041	-0.0024
2413	train	0.3333	0.3370	0.0036
2414	train	0.3114	0.3041	-0.0073
2415	train	0.2650	0.3113	0.0463
2416	test	0.2647	0.3284	0.0637
2417	test	0.3198	0.3624	0.0426
2418	train	0.3140	0.3186	0.0045
2419	train	0.2896	0.2199	-0.0697
2420	train	0.3187	0.2808	-0.0379
2421	train	0.3235	0.2800	-0.0436
2422	train	0.3212	0.2789	-0.0422
2423	train	0.3347	0.2967	-0.0379
2424	train	0.2643	0.2960	0.0317
2425	test	0.3070	0.3052	-0.0018
2426	train	0.3242	0.2945	-0.0296
2427	train	0.3032	0.3116	0.0085
2428	train	0.3345	0.3020	-0.0325
2429	train	0.3281	0.3000	-0.0281
2430	train	0.3409	0.3020	-0.0389
2431	train	0.3536	0.3791	0.0254
2432	train	0.2215	0.2298	0.0082
2433	train	0.3495	0.2891	-0.0604
2434	train	0.2409	0.3353	0.0944
2435	train	0.3082	0.2763	-0.0319
2436	train	0.3279	0.3604	0.0324
2437	train	0.2581	0.3323	0.0742
2438	test	0.2670	0.3409	0.0739
2439	train	0.3431	0.3604	0.0172
2440	train	0.2585	0.3353	0.0768
2441	train	0.3261	0.3397	0.0136
2442	test	0.3070	0.3254	0.0184
2443	train	0.3123	0.3303	0.0180
2444	train	0.2982	0.2263	-0.0719
2445	test	0.2922	0.2263	-0.0660
2446	train	0.3008	0.2468	-0.0541
2447	train	0.3126	0.2839	-0.0287
2448	test	0.3190	0.3212	0.0022
2449	train	0.4880	0.4829	-0.0051
2450	train	0.1628	0.3121	0.1493
2451	train	0.1533	0.2552	0.1019
2452	train	0.1614	0.2552	0.0938
2453	train	0.1427	0.2527	0.1100
2454	train	0.1588	0.2446	0.0858
2455	train	0.1552	0.2864	0.1312
2456	train	0.1158	0.2521	0.1363
2457	train	0.1299	0.2513	0.1214
2458	train	0.1306	0.2132	0.0826
2459	train	0.1402	0.2619	0.1217
2460	train	0.1722	0.2757	0.1036
2461	train	0.1855	0.3692	0.1838
2462	test	0.1277	0.1783	0.0506
2463	train	0.1473	0.2521	0.1047
2464	test	0.1185	0.2521	0.1336
2465	train	0.1263	0.2824	0.1561
2466	train	0.1312	0.2521	0.1209
2467	train	0.1314	0.2596	0.1282
2468	train	0.1472	0.2757	0.1285
2469	test	0.1467	0.3064	0.1596
2470	train	0.1217	0.2690	0.1473
2471	train	0.1395	0.1929	0.0533
2472	train	0.1357	0.2350	0.0993
2473	train	0.1341	0.2342	0.1001
2474	train	0.1275	0.2353	0.1078
2475	train	0.1391	0.2508	0.1118
2476	train	0.1244	0.2547	0.1304
2477	train	0.1802	0.2515	0.0713
2478	train	0.1561	0.2446	0.0885
2479	train	0.1478	0.2641	0.1163
2480	train	0.1948	0.2543	0.0594
2481	train	0.1370	0.2602	0.1232
2482	train	0.1752	0.2543	0.0791
2483	train	0.2243	0.3196	0.0953
2484	train	0.1189	0.2031	0.0842
2485	train	0.1633	0.2450	0.0816
2486	test	0.1318	0.2845	0.1527
2487	train	0.1370	0.2349	0.0979
2488	train	0.1776	0.3069	0.1292
2489	train	0.1179	0.2862	0.1683
2490	train	0.1336	0.2906	0.1569
2491	test	0.1812	0.3069	0.1256
2492	train	0.1425	0.2845	0.1420
2493	train	0.1515	0.2923	0.1408
2494	train	0.1225	0.2807	0.1582
2495	train	0.1227	0.2861	0.1634
2496	train	0.1464	0.1955	0.0491
2497	test	0.1570	0.1955	0.0385
2498	train	0.1547	0.2146	0.0599
2499	test	0.1515	0.2460	0.0945
2500	train	0.1562	0.2774	0.1212
2501	test	0.1891	0.4135	0.2244
2502	train	0.2515	0.2732	0.0216
2503	train	0.2409	0.2143	-0.0267
2504	test	0.2442	0.2143	-0.0300
2505	train	0.2338	0.2135	-0.0203
2506	train	0.2333	0.2099	-0.0234
2507	train	0.2470	0.2455	-0.0015
2508	test	0.2248	0.2168	-0.0080
2509	train	0.2126	0.2167	0.0041
2510	train	0.2216	0.1867	-0.0348
2511	train	0.2178	0.2278	0.0100
2512	train	0.2465	0.2403	-0.0062
2513	train	0.2821	0.3218	0.0397
2514	test	0.2100	0.1621	-0.0479
2515	train	0.2264	0.2168	-0.0096
2516	train	0.2218	0.2168	-0.0050
2517	train	0.1982	0.2273	0.0291
2518	train	0.2297	0.2168	-0.0129
2519	train	0.2336	0.2081	-0.0256
2520	train	0.2355	0.2376	0.0021
2521	train	0.2351	0.2641	0.0290
2522	train	0.2306	0.2195	-0.0111
2523	train	0.2225	0.1623	-0.0601
2524	train	0.2317	0.2031	-0.0286
2525	train	0.2276	0.2029	-0.0247
2526	train	0.2299	0.2043	-0.0256
2527	test	0.2377	0.2185	-0.0193
2528	train	0.1934	0.2248	0.0314
2529	test	0.2412	0.2155	-0.0257
2530	train	0.2429	0.2110	-0.0319
2531	test	0.2401	0.2300	-0.0102
2532	train	0.2437	0.2215	-0.0223
2533	train	0.2423	0.2306	-0.0117
2534	train	0.2390	0.2215	-0.0175
2535	train	0.2907	0.2759	-0.0147
2536	train	0.2110	0.1833	-0.0277
2537	test	0.2415	0.1993	-0.0423
2538	train	0.2112	0.2493	0.0381
2539	train	0.2223	0.2063	-0.0160
2540	train	0.2330	0.2683	0.0352
2541	train	0.1943	0.2519	0.0576
2542	train	0.2086	0.2547	0.0462
2543	train	0.2416	0.2683	0.0267
2544	train	0.2313	0.2493	0.0181
2545	train	0.2388	0.2572	0.0184
2546	train	0.2135	0.2484	0.0349
2547	train	0.2285	0.2534	0.0249
2548	test	0.2260	0.1756	-0.0504
2549	test	0.2309	0.1756	-0.0554
2550	test	0.2780	0.1922	-0.0858
2551	train	0.2233	0.2188	-0.0044
2552	train	0.2224	0.2455	0.0231
2553	train	0.3124	0.3728	0.0605
2554	test	0.1982	0.1469	-0.0513
2555	train	0.2059	0.1469	-0.0589
2556	test	0.1746	0.1468	-0.0278
2557	test	0.2062	0.1500	-0.0561
2558	test	0.2073	0.1946	-0.0127
2559	train	0.1932	0.1613	-0.0319
2560	train	0.1771	0.1601	-0.0171
2561	train	0.1897	0.1269	-0.0628
2562	train	0.1934	0.1765	-0.0169
2563	test	0.2133	0.1920	-0.0213
2564	train	0.2674	0.2890	0.0216
2565	train	0.1690	0.1092	-0.0597
2566	train	0.1987	0.1613	-0.0375
2567	train	0.1748	0.1613	-0.0136
2568	test	0.1685	0.1794	0.0109
2569	train	0.1938	0.1613	-0.0325
2570	train	0.2025	0.1537	-0.0488
2571	train	0.2044	0.1895	-0.0149
2572	test	0.2046	0.2211	0.0165
2573	train	0.1958	0.1694	-0.0264
2574	train	0.1695	0.1131	-0.0564
2575	train	0.1987	0.1475	-0.0512
2576	train	0.1988	0.1463	-0.0525
2577	test	0.1781	0.1529	-0.0252
2578	train	0.1935	0.1452	-0.0482
2579	train	0.1783	0.1779	-0.0005
2580	test	0.2131	0.1590	-0.0540
2581	train	0.2200	0.1542	-0.0658
2582	train	0.1960	0.1842	-0.0118
2583	train	0.2193	0.1709	-0.0484
2584	train	0.1942	0.1867	-0.0075
2585	train	0.2202	0.1709	-0.0493
2586	train	0.2829	0.2368	-0.0460
2587	train	0.1639	0.1429	-0.0210
2588	train	0.1788	0.1477	-0.0312
2589	test	0.1850	0.2023	0.0173
2590	train	0.1881	0.1535	-0.0346
2591	train	0.2081	0.2261	0.0180
2592	train	0.5072	0.2335	-0.2737
2593	test	0.1693	0.2108	0.0416
2594	train	0.1897	0.2105	0.0208
2595	train	0.2051	0.2261	0.0210
2596	train	0.2050	0.2023	-0.0028
2597	train	0.2006	0.2157	0.0151
2598	train	0.1805	0.2065	0.0260
2599	train	0.1672	0.2137	0.0464
2600	train	0.1809	0.1244	-0.0565
2601	test	0.2052	0.1244	-0.0808
2602	train	0.1959	0.1434	-0.0524
2603	train	0.1993	0.1733	-0.0260
2604	train	0.1917	0.2032	0.0115
2605	train	0.4740	0.3533	-0.1207
2606	test	0.4372	0.2206	-0.2166
2607	train	0.0962	0.1154	0.0191
2608	train	0.1015	0.1154	0.0139
2609	train	0.0937	0.1158	0.0221
2610	train	0.1106	0.1251	0.0145
2611	train	0.1131	0.1749	0.0618
2612	train	0.1097	0.1379	0.0282
2613	train	0.0922	0.1365	0.0443
2614	train	0.1069	0.0991	-0.0078
2615	train	0.0936	0.1573	0.0637
2616	train	0.1533	0.1693	0.0160
2617	test	0.1765	0.2770	0.1005
2618	train	0.1123	0.0853	-0.0270
2619	train	0.1222	0.1379	0.0158
2620	test	0.0930	0.1379	0.0450
2621	train	0.1295	0.1590	0.0295
2622	train	0.1183	0.1379	0.0197
2623	train	0.1233	0.1303	0.0070
2624	train	0.1270	0.1692	0.0422
2625	train	0.1278	0.2031	0.0753
2626	train	0.0899	0.1499	0.0600
2627	train	0.1243	0.0902	-0.0341
2628	train	0.1181	0.1219	0.0038
2629	train	0.1062	0.1206	0.0143
2630	train	0.0935	0.1299	0.0364
2631	train	0.1163	0.1224	0.0061
2632	train	0.0958	0.1581	0.0623
2633	train	0.1643	0.1349	-0.0294
2634	train	0.1259	0.1293	0.0034
2635	train	0.1339	0.1654	0.0315
2636	train	0.1349	0.1505	0.0155
2637	test	0.1147	0.1679	0.0532
2638	test	0.1262	0.1505	0.0242
2639	train	0.1662	0.2268	0.0606
2640	train	0.1040	0.1265	0.0225
2641	train	0.1189	0.1255	0.0066
2642	train	0.0919	0.1859	0.0940
2643	train	0.1067	0.1303	0.0237
2644	test	0.1827	0.2126	0.0299
2645	train	0.0944	0.1954	0.1010
2646	train	0.1086	0.1949	0.0863
2647	train	0.1902	0.2126	0.0224
2648	train	0.0993	0.1859	0.0866
2649	train	0.1376	0.2009	0.0633
2650	train	0.1135	0.1919	0.0784
2651	train	0.0950	0.1996	0.1047
2652	train	0.1343	0.1026	-0.0317
2653	train	0.1331	0.1026	-0.0305
2654	test	0.1171	0.1212	0.0042
2655	train	0.1157	0.1548	0.0392
2656	train	0.1174	0.1884	0.0710
2657	test	0.1228	0.3588	0.2360
2658	train	0.3323	0.3000	-0.0323
2659	train	0.3138	0.3000	-0.0137
2660	train	0.3780	0.2958	-0.0822
2661	train	0.2739	0.2899	0.0161
2662	train	0.2537	0.3180	0.0643
2663	test	0.3382	0.2939	-0.0443
2664	train	0.3092	0.2932	-0.0161
2665	test	0.2724	0.2611	-0.0112
2666	test	0.2799	0.2999	0.0200
2667	train	0.2687	0.3058	0.0371
2668	train	0.2804	0.3783	0.0979
2669	test	0.3184	0.2258	-0.0926
2670	test	0.2909	0.2939	0.0030
2671	train	0.3018	0.2939	-0.0079
2672	train	0.1807	0.3155	0.1348
2673	train	0.2942	0.2939	-0.0003
2674	test	0.3148	0.2983	-0.0165
2675	test	0.3036	0.3094	0.0058
2676	train	0.3025	0.3314	0.0289
2677	train	0.2677	0.3042	0.0365
2678	train	0.2704	0.2355	-0.0349
2679	train	0.2751	0.2782	0.0031
2680	train	0.2981	0.2774	-0.0207
2681	train	0.2959	0.2768	-0.0191
2682	train	0.2984	0.2884	-0.0099
2683	train	0.2459	0.2891	0.0432
2684	test	0.2385	0.2953	0.0568
2685	train	0.2778	0.2875	0.0097
2686	test	0.2943	0.3013	0.0070
2687	train	0.3095	0.2940	-0.0155
2688	test	0.2525	0.2923	0.0398
2689	train	0.3183	0.2940	-0.0243
2690	train	0.2457	0.3483	0.1025
2691	train	0.1610	0.2425	0.0816
2692	train	0.3356	0.2851	-0.0506
2693	test	0.1998	0.3166	0.1167
2694	train	0.2593	0.2756	0.0163
2695	test	0.2088	0.3338	0.1250
2696	train	0.2933	0.3371	0.0438
2697	test	0.2427	0.3148	0.0721
2698	train	0.2276	0.3203	0.0927
2699	train	0.3023	0.3338	0.0315
2700	train	0.2627	0.3166	0.0538
2701	test	0.2814	0.3205	0.0391
2702	test	0.3276	0.3113	-0.0163
2703	train	0.2765	0.3147	0.0382
2704	train	0.2547	0.2425	-0.0122
2705	train	0.2640	0.2425	-0.0215
2706	test	0.2382	0.2548	0.0166
2707	train	0.2798	0.2810	0.0012
2708	test	0.3043	0.3072	0.0030
2709	train	0.3115	0.4256	0.1141
2710	train	0.6626	0.4537	-0.2089
2711	train	0.6620	0.4537	-0.2083
2712	train	0.6592	0.4469	-0.2123
2713	train	0.6055	0.4278	-0.1777
2714	test	0.5428	0.4517	-0.0911
2715	train	0.5426	0.4276	-0.1150
2716	train	0.6254	0.4269	-0.1985
2717	train	0.5803	0.3905	-0.1898
2718	train	0.5830	0.4256	-0.1574
2719	train	0.4230	0.4306	0.0075
2720	train	0.5244	0.4956	-0.0288
2721	test	0.5312	0.3336	-0.1976
2722	train	0.6368	0.4276	-0.2092
2723	train	0.5084	0.4276	-0.0807
2724	train	0.2103	0.4437	0.2334
2725	test	0.4742	0.4276	-0.0466
2726	test	0.4808	0.4292	-0.0517
2727	train	0.4856	0.4375	-0.0481
2728	test	0.5017	0.4576	-0.0441
2729	train	0.5171	0.4273	-0.0897
2730	train	0.3891	0.3395	-0.0496
2731	train	0.4560	0.4096	-0.0465
2732	train	0.5429	0.4088	-0.1341
2733	train	0.6015	0.4194	-0.1821
2734	test	0.5382	0.4137	-0.1245
2735	train	0.5274	0.4054	-0.1220
2736	train	0.4132	0.4311	0.0178
2737	test	0.4727	0.4210	-0.0517
2738	train	0.6166	0.4213	-0.1953
2739	train	0.6412	0.4179	-0.2232
2740	train	0.4657	0.4042	-0.0615
2741	train	0.6096	0.4179	-0.1917
2742	train	0.4669	0.4694	0.0024
2743	test	0.3286	0.3394	0.0107
2744	train	0.5528	0.4072	-0.1457
2745	train	0.5135	0.4366	-0.0769
2746	train	0.6094	0.3981	-0.2113
2747	train	0.4451	0.4518	0.0067
2748	train	0.3362	0.4528	0.1166
2749	test	0.5841	0.4320	-0.1521
2750	train	0.4094	0.4380	0.0286
2751	train	0.3623	0.4518	0.0895
2752	train	0.5678	0.4366	-0.1312
2753	train	0.4794	0.4344	-0.0449
2754	train	0.5838	0.4220	-0.1619
2755	train	0.5484	0.4234	-0.1250
2756	train	0.5222	0.3526	-0.1696
2757	test	0.4481	0.3526	-0.0954
2758	train	0.5141	0.3651	-0.1490
2759	train	0.4357	0.3918	-0.0440
2760	test	0.5220	0.4184	-0.1036
2761	train	0.5930	0.5263	-0.0667
2762	train	0.1784	0.2230	0.0447
2763	train	0.1792	0.2230	0.0439
2764	train	0.2523	0.2193	-0.0331
2765	train	0.1917	0.2218	0.0302
2766	train	0.1955	0.2535	0.0580
2767	train	0.1888	0.2285	0.0397
2768	train	0.1425	0.2274	0.0849
2769	train	0.1715	0.1950	0.0234
2770	train	0.1618	0.2391	0.0773
2771	train	0.1957	0.2434	0.0477
2772	test	0.2115	0.3238	0.1122
2773	train	0.1726	0.1696	-0.0030
2774	test	0.1913	0.2285	0.0372
2775	train	0.1822	0.2285	0.0464
2776	test	0.1615	0.2393	0.0778
2777	train	0.1884	0.2285	0.0401
2778	train	0.2100	0.2197	0.0096
2779	train	0.2312	0.2469	0.0158
2780	test	0.2430	0.2705	0.0275
2781	test	0.1602	0.2308	0.0705
2782	test	0.1648	0.1693	0.0044
2783	train	0.1740	0.2126	0.0385
2784	train	0.1676	0.2115	0.0439
2785	train	0.1436	0.2137	0.0702
2786	train	0.1562	0.2083	0.0521
2787	train	0.1500	0.2321	0.0820
2788	train	0.2115	0.2294	0.0180
2789	train	0.2055	0.2215	0.0160
2790	train	0.1991	0.2432	0.0440
2791	train	0.2284	0.2337	0.0053
2792	train	0.2179	0.2380	0.0200
2793	train	0.2473	0.2337	-0.0137
2794	train	0.2597	0.2941	0.0344
2795	train	0.1477	0.1939	0.0462
2796	train	0.2513	0.2114	-0.0399
2797	test	0.1342	0.2598	0.1256
2798	train	0.1740	0.2144	0.0404
2799	train	0.2623	0.2789	0.0167
2800	train	0.4150	0.2831	-0.1318
2801	train	0.1309	0.2606	0.1297
2802	train	0.1597	0.2644	0.1047
2803	train	0.3202	0.2789	-0.0412
2804	train	0.1636	0.2598	0.0962
2805	train	0.2185	0.2675	0.0490
2806	test	0.2239	0.2589	0.0350
2807	train	0.1976	0.2631	0.0656
2808	test	0.2022	0.1867	-0.0155
2809	train	0.2108	0.1867	-0.0241
2810	train	0.2001	0.1982	-0.0019
2811	train	0.1810	0.2260	0.0450
2812	train	0.1734	0.2537	0.0803
2813	train	0.2792	0.3953	0.1160
2814	train	0.2132	0.2997	0.0865
2815	test	0.1954	0.2997	0.1043
2816	train	0.2086	0.2959	0.0872
2817	test	0.2141	0.2906	0.0765
2818	train	0.1810	0.3183	0.1373
2819	train	0.1912	0.2945	0.1033
2820	train	0.1501	0.2935	0.1434
2821	train	0.1904	0.2616	0.0712
2822	train	0.1754	0.3002	0.1248
2823	test	0.2065	0.3044	0.0979
2824	train	0.2572	0.3754	0.1181
2825	train	0.1892	0.2265	0.0373
2826	train	0.2117	0.2945	0.0827
2827	test	0.1929	0.2945	0.1016
2828	train	0.1812	0.3034	0.1222
2829	train	0.1886	0.2945	0.1059
2830	test	0.1954	0.2859	0.0905
2831	train	0.2089	0.3096	0.1007
2832	train	0.1792	0.3308	0.1515
2833	train	0.1797	0.2921	0.1123
2834	test	0.1543	0.2253	0.0710
2835	train	0.1701	0.2793	0.1092
2836	test	0.2090	0.2783	0.0693
2837	train	0.1613	0.2785	0.1172
2838	train	0.1802	0.2894	0.1092
2839	test	0.1362	0.2889	0.1526
2840	train	0.2110	0.2956	0.0845
2841	train	0.2347	0.2878	0.0531
2842	test	0.2226	0.3012	0.0786
2843	train	0.2589	0.2940	0.0351
2844	train	0.2261	0.2915	0.0654
2845	train	0.2381	0.2940	0.0558
2846	train	0.3150	0.3488	0.0338
2847	train	0.2006	0.2452	0.0447
2848	train	0.2042	0.2735	0.0693
2849	train	0.1833	0.3153	0.1320
2850	train	0.2018	0.2759	0.0740
2851	train	0.3230	0.3326	0.0096
2852	train	0.7987	0.3360	-0.4627
2853	train	0.1618	0.3142	0.1524
2854	train	0.1912	0.3191	0.1279
2855	train	0.5633	0.3326	-0.2307
2856	train	0.1906	0.3153	0.1247
2857	train	0.2324	0.3194	0.0870
2858	train	0.1843	0.3104	0.1261
2859	train	0.1533	0.3139	0.1606
2860	train	0.2142	0.2436	0.0293
2861	test	0.1899	0.2436	0.0537
2862	train	0.2031	0.2552	0.0521
2863	train	0.2008	0.2812	0.0804
2864	train	0.2162	0.3071	0.0909
2865	train	0.2437	0.4343	0.1906
2866	train	0.7571	0.4537	-0.3034
2867	test	0.5946	0.4537	-0.1409
2868	train	0.8370	0.4469	-0.3901
2869	train	0.6798	0.4278	-0.2520
2870	test	0.6563	0.4517	-0.2046
2871	train	0.6989	0.4276	-0.2713
2872	train	0.5556	0.4269	-0.1288
2873	test	0.7236	0.3905	-0.3331
2874	test	0.7030	0.4256	-0.2774
2875	train	0.6311	0.4306	-0.2006
2876	test	0.6627	0.4956	-0.1671
2877	train	0.5726	0.3336	-0.2390
2878	train	0.7192	0.4276	-0.2916
2879	test	0.4426	0.4276	-0.0150
2880	train	0.3956	0.4437	0.0482
2881	train	0.6715	0.4276	-0.2439
2882	train	0.6071	0.4292	-0.1780
2883	train	0.4480	0.4375	-0.0106
2884	train	0.6541	0.4576	-0.1965
2885	train	0.6917	0.4273	-0.2643
2886	train	0.4441	0.3395	-0.1046
2887	train	0.5409	0.4096	-0.1314
2888	train	0.5371	0.4088	-0.1283
2889	train	0.4991	0.4194	-0.0796
2890	test	0.6580	0.4137	-0.2443
2891	train	0.6440	0.4054	-0.2386
2892	train	0.4282	0.4311	0.0028
2893	train	0.5977	0.4210	-0.1767
2894	test	0.6391	0.4213	-0.2178
2895	train	0.7963	0.4179	-0.3784
2896	train	0.4744	0.4042	-0.0702
2897	train	0.7463	0.4179	-0.3284
2898	train	0.5448	0.4694	-0.0755
2899	train	0.3646	0.3394	-0.0253
2900	train	0.7416	0.4072	-0.3345
2901	train	0.3940	0.4366	0.0426
2902	train	0.6860	0.3981	-0.2879
2903	test	0.5072	0.4518	-0.0555
2904	train	0.4637	0.4528	-0.0110
2905	train	0.5141	0.4320	-0.0822
2906	train	0.4615	0.4380	-0.0234
2907	train	0.6969	0.4518	-0.2452
2908	train	0.4916	0.4366	-0.0549
2909	train	0.4088	0.4344	0.0256
2910	train	0.7248	0.4220	-0.3028
2911	train	0.6806	0.4234	-0.2572
2912	train	0.4605	0.3526	-0.1079
2913	train	0.4832	0.3526	-0.1306
2914	train	0.5008	0.3651	-0.1357
2915	train	0.5263	0.3918	-0.1345
2916	train	0.5586	0.4184	-0.1402
2917	train	0.5566	0.5263	-0.0303
2918	train	0.6296	0.3577	-0.2719
2919	test	0.6928	0.3577	-0.3351
2920	train	0.6707	0.3524	-0.3183
2921	train	0.4922	0.3432	-0.1490
2922	test	0.3531	0.3676	0.0144
2923	train	0.4943	0.3453	-0.1490
2924	test	0.5136	0.3447	-0.1690
2925	train	0.4994	0.3125	-0.1869
2926	train	0.4860	0.3484	-0.1376
2927	train	0.3606	0.3531	-0.0075
2928	train	0.4015	0.4199	0.0183
2929	train	0.3676	0.2709	-0.0967
2930	train	0.5005	0.3453	-0.1552
2931	train	0.5216	0.3453	-0.1763
2932	train	0.3262	0.3641	0.0379
2933	test	0.4014	0.3453	-0.0561
2934	train	0.3418	0.3485	0.0068
2935	train	0.3009	0.3581	0.0571
2936	test	0.3440	0.3782	0.0341
2937	test	0.4113	0.3516	-0.0597
2938	train	0.2176	0.2787	0.0610
2939	train	0.4050	0.3291	-0.0759
2940	train	0.4156	0.3284	-0.0872
2941	train	0.4119	0.3424	-0.0695
2942	train	0.4493	0.3366	-0.1127
2943	train	0.3199	0.3342	0.0143
2944	train	0.2950	0.3477	0.0527
2945	test	0.3489	0.3391	-0.0098
2946	train	0.5265	0.3485	-0.1780
2947	train	0.5899	0.3425	-0.2474
2948	train	0.4702	0.3358	-0.1344
2949	train	0.5928	0.3425	-0.2502
2950	test	0.3075	0.3940	0.0865
2951	test	0.1923	0.2827	0.0903
2952	test	0.5397	0.3330	-0.2067
2953	train	0.3351	0.3626	0.0275
2954	train	0.4461	0.3237	-0.1224
2955	train	0.4292	0.3784	-0.0508
2956	train	0.4058	0.3808	-0.0250
2957	train	0.3060	0.3621	0.0561
2958	train	0.2518	0.3653	0.1135
2959	train	0.4473	0.3784	-0.0689
2960	test	0.2084	0.3626	0.1542
2961	train	0.4982	0.3640	-0.1343
2962	train	0.5372	0.3544	-0.1828
2963	test	0.4016	0.3569	-0.0446
2964	train	0.2705	0.2881	0.0176
2965	train	0.3079	0.2881	-0.0198
2966	train	0.3135	0.2993	-0.0142
2967	test	0.4824	0.3247	-0.1577
2968	train	0.5140	0.3501	-0.1639
2969	train	0.5527	0.4616	-0.0911
2970	train	0.3965	0.3801	-0.0164
2971	test	0.3985	0.3801	-0.0184
2972	train	0.3673	0.3754	0.0081
2973	train	0.3307	0.3620	0.0314
2974	train	0.2849	0.3871	0.1022
2975	train	0.3087	0.3639	0.0552
2976	train	0.3523	0.3632	0.0109
2977	train	0.2987	0.3315	0.0329
2978	train	0.3463	0.3652	0.0189
2979	test	0.2854	0.3726	0.0872
2980	train	0.3139	0.4376	0.1236
2981	train	0.2403	0.2866	0.0463
2982	test	0.3336	0.3639	0.0302
2983	train	0.3173	0.3639	0.0466
2984	train	0.1963	0.3822	0.1858
2985	train	0.3138	0.3639	0.0500
2986	train	0.2843	0.3670	0.0827
2987	test	0.2917	0.3764	0.0847
2988	train	0.2765	0.3970	0.1205
2989	train	0.3147	0.3683	0.0536
2990	train	0.2754	0.2943	0.0189
2991	train	0.3018	0.3487	0.0468
2992	train	0.3312	0.3480	0.0168
2993	train	0.2976	0.3445	0.0469
2994	test	0.2873	0.3552	0.0678
2995	train	0.2855	0.3512	0.0657
2996	train	0.2474	0.3658	0.1184
2997	train	0.3049	0.3580	0.0531
2998	train	0.2954	0.3639	0.0685
2999	train	0.3580	0.3588	0.0008
3000	train	0.3186	0.3519	0.0333
3001	train	0.3511	0.3588	0.0078
3002	train	0.2856	0.4075	0.1219
3003	train	0.2054	0.2965	0.0911
3004	train	0.3449	0.3499	0.0050
3005	train	0.2733	0.3779	0.1046
3006	train	0.2962	0.3416	0.0454
3007	train	0.3472	0.3933	0.0461
3008	train	0.7372	0.3956	-0.3416
3009	train	0.2350	0.3737	0.1387
3010	test	0.2613	0.3806	0.1193
3011	train	0.3529	0.3933	0.0404
3012	train	0.2617	0.3779	0.1162
3013	train	0.3323	0.3788	0.0465
3014	train	0.3245	0.3684	0.0439
3015	train	0.3000	0.3710	0.0710
3016	train	0.2812	0.3030	0.0219
3017	train	0.2659	0.3030	0.0371
3018	test	0.2490	0.3161	0.0671
3019	train	0.2783	0.3407	0.0624
3020	test	0.3236	0.3654	0.0418
3021	train	0.3730	0.4697	0.0967
3022	train	0.6606	0.3651	-0.2955
3023	test	0.3468	0.3309	-0.0159
3024	train	0.3412	0.3309	-0.0103
3025	train	0.2191	0.3250	0.1059
3026	train	0.2471	0.3148	0.0677
3027	train	0.2403	0.3480	0.1077
3028	test	0.2395	0.3189	0.0795
3029	test	0.2144	0.3179	0.1034
3030	train	0.2394	0.2785	0.0391
3031	train	0.2382	0.3240	0.0858
3032	train	0.2477	0.3306	0.0829
3033	train	0.3337	0.4137	0.0799
3034	train	0.2291	0.2341	0.0050
3035	train	0.2301	0.3189	0.0888
3036	train	0.2301	0.3189	0.0888
3037	test	0.2763	0.3189	0.0426
3038	train	0.2214	0.3430	0.1216
3039	train	0.2586	0.3189	0.0603
3040	train	0.2404	0.3234	0.0831
3041	train	0.2412	0.3358	0.0946
3042	train	0.2469	0.3614	0.1145
3043	train	0.2328	0.3284	0.0956
3044	train	0.2317	0.2446	0.0130
3045	train	0.2445	0.2998	0.0553
3046	train	0.2691	0.2987	0.0296
3047	train	0.2155	0.3171	0.1016
3048	train	0.2385	0.3107	0.0722
3049	train	0.1993	0.3095	0.1103
3050	train	0.2419	0.3211	0.0792
3051	train	0.2535	0.3111	0.0576
3052	train	0.2712	0.3239	0.0528
3053	train	0.2509	0.3165	0.0656
3054	train	0.2509	0.3165	0.0656
3055	train	0.2465	0.3125	0.0660
3056	train	0.2784	0.3165	0.0381
3057	train	0.3082	0.3796	0.0714
3058	train	0.2239	0.2524	0.0285
3059	train	0.2496	0.3058	0.0561
3060	train	0.5503	0.3424	-0.2079
3061	train	0.5337	0.2948	-0.2390
3062	train	0.3031	0.3620	0.0589
3063	test	0.6063	0.3651	-0.2412
3064	train	0.6063	0.3651	-0.2412
3065	train	0.2031	0.3432	0.1401
3066	train	0.2228	0.3432	0.1204
3067	train	0.2228	0.3432	0.1204
3068	train	0.6017	0.3460	-0.2557
3069	test	0.3689	0.3620	-0.0069
3070	train	0.3689	0.3620	-0.0069
3071	train	0.1957	0.3424	0.1467
3072	train	0.1957	0.3424	0.1467
3073	train	0.2398	0.3459	0.1061
3074	train	0.2411	0.3338	0.0927
3075	train	0.2531	0.3372	0.0842
3076	train	0.2358	0.2537	0.0179
3077	train	0.2505	0.2537	0.0032
3078	train	0.2599	0.2681	0.0082
3079	train	0.8508	0.2986	-0.5522
3080	train	0.2331	0.3292	0.0961
3081	train	0.3778	0.4702	0.0924
3082	train	0.3058	0.3585	0.0527
3083	train	0.2755	0.3536	0.0781
3084	train	0.3172	0.3436	0.0263
3085	train	0.3055	0.3682	0.0627
3086	train	0.3192	0.3907	0.0715
3087	train	0.3107	0.3811	0.0704
3088	train	0.3182	0.3843	0.0661
3089	train	0.3345	0.3794	0.0449
3090	train	0.3063	0.3673	0.0609
3091	train	0.3002	0.3794	0.0791
3092	train	0.3559	0.4083	0.0524
3093	train	0.2250	0.2793	0.0543
3094	train	0.3366	0.3397	0.0030
3095	train	0.3125	0.4538	0.1413
3096	train	0.2855	0.4436	0.1581
3097	train	0.2890	0.3993	0.1103
3098	train	0.2830	0.4521	0.1690
3099	train	0.2630	0.4004	0.1374
3100	train	0.2491	0.3984	0.1493
3101	train	0.2714	0.3324	0.0610
3102	train	0.2666	0.3974	0.1308
3103	train	0.2927	0.4089	0.1162
3104	train	0.3780	0.5218	0.1438
3105	train	0.2392	0.2517	0.0125
3106	train	0.2623	0.4004	0.1381
3107	train	0.2558	0.4004	0.1446
3108	train	0.1995	0.4108	0.2113
3109	train	0.2670	0.4004	0.1334
3110	train	0.2696	0.3811	0.1114
3111	train	0.2698	0.4226	0.1527
3112	train	0.2694	0.4601	0.1906
3113	train	0.2647	0.3805	0.1158
3114	train	0.2447	0.2497	0.0050
3115	train	0.1115	0.1573	0.0458
3116	train	0.1365	0.1647	0.0281
3117	train	0.0847	0.1447	0.0600
3118	train	0.0893	0.1428	0.0535
3119	train	0.1302	0.1573	0.0271
3120	train	0.0792	0.1348	0.0555
