# Supplementary material for: Band Gap and Reorganization Energy Prediction of Conducting Polymers by the Integration of Machine Learning and Density Functional Theory
Source: J Chem Inf Model. 2025 May 28;65(11):5360–9. doi: 10.1021/acs.jcim.5c00345 (PMC12152970; doi:10.1021/acs.jcim.5c00345)
Supplement: Supplementary file 3 [file ci5c00345_si_003.zip › ML_SI/Hole_M5_model_report.txt]

********************************************************************************

Report for Numeric Model kpls_desc_61

********************************************************************************

Ranking score = 0.419325

     Training Set              Test Set
    S.D.       R^2         RMSE        Q^2
   0.1216    0.3852       0.1146     0.4222

Optimum number of factors = 6

 ID	Set	Y(Obs)	Y(Pred)	Error
1	train	0.3485	0.4206	0.072
2	train	0.3471	0.4030	0.056
3	train	0.3345	0.4557	0.1211
4	test	0.3119	0.3629	0.051
5	train	0.3759	0.3905	0.0147
6	train	0.2837	0.3323	0.0486
7	train	0.2849	0.3741	0.0892
8	train	0.3518	0.3321	-0.0197
9	train	0.3414	0.3339	-0.0075
10	train	0.3914	0.4087	0.0172
11	train	0.3833	0.4846	0.1013
12	train	0.2726	0.3169	0.0443
13	test	0.2989	0.3199	0.021
14	train	0.2941	0.3487	0.0546
15	train	0.2804	0.4793	0.1989
16	train	0.3187	0.3998	0.0812
17	train	0.2965	0.3325	0.036
18	train	0.3156	0.3676	0.052
19	train	0.3194	0.4034	0.084
20	train	0.3360	0.3334	-0.0026
21	test	0.2770	0.3205	0.0435
22	train	0.3150	0.3082	-0.0067
23	test	0.3058	0.3500	0.0442
24	train	0.2755	0.3502	0.0746
25	train	0.3172	0.3094	-0.0078
26	train	0.3055	0.3248	0.0193
27	train	0.3192	0.2965	-0.0226
28	train	0.3107	0.3374	0.0267
29	train	0.3182	0.4008	0.0826
30	train	0.3345	0.3939	0.0594
31	train	0.3063	0.3288	0.0225
32	train	0.3002	0.4136	0.1134
33	train	0.3559	0.4256	0.0697
34	train	0.2250	0.2731	0.0481
35	train	0.3366	0.3847	0.0481
36	train	0.2983	0.3416	0.0433
37	train	0.2895	0.2997	0.0102
38	train	0.5313	0.5306	-0.0007
39	train	0.7100	0.5699	-0.1401
40	test	0.3005	0.3505	0.05
41	test	0.3198	0.3429	0.0231
42	train	0.4805	0.5242	0.0437
43	train	0.3336	0.3881	0.0546
44	train	0.3147	0.3603	0.0456
45	train	0.3299	0.4138	0.0839
46	train	0.3255	0.4137	0.0882
47	train	0.2976	0.2901	-0.0075
48	train	0.3004	0.2784	-0.022
49	test	0.2999	0.3111	0.0111
50	train	0.2885	0.3420	0.0535
51	train	0.2930	0.3753	0.0823
52	train	0.4398	0.5007	0.0609
53	train	0.2035	0.4179	0.2144
54	train	0.2069	0.4045	0.1976
55	test	0.2386	0.4621	0.2235
56	train	0.1502	0.3734	0.2232
57	train	0.1512	0.4048	0.2536
58	train	0.2133	0.3418	0.1286
59	train	0.1622	0.3872	0.225
60	train	0.2223	0.3412	0.1189
61	test	0.1900	0.3427	0.1527
62	train	0.2621	0.4130	0.151
63	test	0.1755	0.4835	0.308
64	train	0.2002	0.3483	0.1481
65	train	0.2109	0.3300	0.1192
66	train	0.1869	0.3539	0.1669
67	train	0.1756	0.4727	0.2971
68	test	0.2349	0.4072	0.1723
69	train	0.1769	0.3435	0.1666
70	train	0.2574	0.3804	0.123
71	train	0.1685	0.4175	0.249
72	test	0.2061	0.3437	0.1376
73	train	0.2725	0.3546	0.082
74	train	0.1815	0.3184	0.1369
75	train	0.1650	0.3633	0.1983
76	train	0.1649	0.3658	0.2009
77	train	0.1814	0.3188	0.1374
78	test	0.1627	0.3488	0.1861
79	test	0.2117	0.3019	0.0901
80	train	0.1857	0.3480	0.1623
81	train	0.1628	0.3874	0.2246
82	train	0.1983	0.3786	0.1803
83	train	0.1726	0.3223	0.1497
84	train	0.1727	0.3991	0.2263
85	train	0.1795	0.4036	0.2241
86	train	0.1290	0.2718	0.1428
87	train	0.2201	0.3690	0.1489
88	train	0.1392	0.3524	0.2132
89	test	0.1274	0.3183	0.1909
90	train	0.2132	0.5284	0.3152
91	test	0.1686	0.5749	0.4063
92	test	0.1457	0.3764	0.2307
93	test	0.2892	0.3551	0.0659
94	train	0.2625	0.5323	0.2697
95	train	0.2455	0.4003	0.1548
96	train	0.1655	0.3548	0.1893
97	train	0.1873	0.4120	0.2246
98	train	0.1574	0.4129	0.2555
99	train	0.1407	0.3131	0.1724
100	train	0.1373	0.3059	0.1686
101	train	0.1294	0.3196	0.1901
102	train	0.1458	0.3531	0.2072
103	train	0.1681	0.3891	0.221
104	train	0.1989	0.4778	0.279
105	train	0.3934	0.4178	0.0244
106	test	0.4073	0.4009	-0.0064
107	train	0.4139	0.4537	0.0398
108	test	0.3986	0.3627	-0.0359
109	train	0.4374	0.3910	-0.0464
110	train	0.3456	0.3320	-0.0137
111	train	0.3465	0.3741	0.0276
112	train	0.4042	0.3316	-0.0726
113	train	0.3989	0.3333	-0.0656
114	train	0.4691	0.4084	-0.0607
115	train	0.4537	0.4841	0.0304
116	train	0.3192	0.3204	0.0012
117	train	0.3504	0.3196	-0.0308
118	train	0.3436	0.3478	0.0041
119	test	0.4950	0.4761	-0.0189
120	test	0.3669	0.3986	0.0316
121	train	0.3535	0.3326	-0.0209
122	train	0.3449	0.3681	0.0232
123	train	0.3504	0.4042	0.0538
124	train	0.4151	0.3333	-0.0818
125	train	0.3107	0.3249	0.0143
126	test	0.3621	0.3081	-0.0539
127	train	0.3637	0.3502	-0.0135
128	train	0.3735	0.3516	-0.0219
129	train	0.3732	0.3090	-0.0641
130	train	0.3563	0.3269	-0.0294
131	train	0.3486	0.2964	-0.0522
132	train	0.4436	0.3374	-0.1062
133	test	0.3509	0.3997	0.0489
134	train	0.3708	0.3909	0.02
135	train	0.3621	0.3287	-0.0333
136	train	0.3720	0.4109	0.0388
137	test	0.4260	0.4216	-0.0045
138	train	0.2864	0.2743	-0.0121
139	test	0.4235	0.3818	-0.0417
140	train	0.3388	0.3414	0.0026
141	train	0.3297	0.3014	-0.0283
142	train	0.6646	0.5274	-0.1372
143	train	0.6717	0.5670	-0.1046
144	train	0.3495	0.3536	0.0041
145	train	0.3764	0.3432	-0.0332
146	train	0.4855	0.5222	0.0367
147	train	0.3679	0.3883	0.0204
148	train	0.3640	0.3603	-0.0036
149	test	0.4001	0.4128	0.0127
150	test	0.3864	0.4131	0.0267
151	train	0.3134	0.2932	-0.0202
152	train	0.2887	0.2822	-0.0065
153	train	0.3255	0.3132	-0.0123
154	test	0.3379	0.3440	0.0061
155	test	0.3329	0.3773	0.0443
156	train	0.5546	0.4970	-0.0576
157	train	0.1010	0.1735	0.0725
158	train	0.1010	0.1624	0.0613
159	train	0.0937	0.2131	0.1194
160	test	0.0985	0.1429	0.0444
161	train	0.1114	0.1800	0.0686
162	test	0.0939	0.1125	0.0186
163	train	0.0940	0.1536	0.0596
164	train	0.0959	0.1119	0.016
165	train	0.0986	0.1141	0.0155
166	test	0.1132	0.1894	0.0763
167	train	0.1479	0.2700	0.1221
168	train	0.0984	0.1370	0.0386
169	test	0.1039	0.1041	0.0002
170	train	0.0989	0.1220	0.0231
171	train	0.1072	0.2451	0.1379
172	train	0.1024	0.1718	0.0694
173	train	0.1055	0.1128	0.0073
174	test	0.1075	0.1532	0.0457
175	train	0.1075	0.1946	0.0872
176	train	0.0909	0.1136	0.0227
177	train	0.1087	0.1418	0.0331
178	train	0.1020	0.0914	-0.0107
179	train	0.0984	0.1320	0.0336
180	test	0.1021	0.1396	0.0375
181	train	0.1020	0.0924	-0.0096
182	train	0.0878	0.1270	0.0392
183	test	0.1302	0.0840	-0.0462
184	train	0.1106	0.1196	0.0091
185	train	0.1093	0.1701	0.0608
186	train	0.1141	0.1553	0.0411
187	test	0.1111	0.1162	0.0051
188	test	0.1054	0.1728	0.0674
189	train	0.1095	0.1734	0.0638
190	train	0.1094	0.0732	-0.0362
191	train	0.0964	0.1445	0.0481
192	train	0.0757	0.1264	0.0507
193	train	0.0979	0.1021	0.0042
194	test	0.1115	0.2908	0.1794
195	train	0.1365	0.3411	0.2046
196	test	0.0847	0.1573	0.0725
197	train	0.0893	0.1279	0.0386
198	train	0.1302	0.3020	0.1718
199	test	0.0792	0.1745	0.0953
200	train	0.1099	0.1472	0.0373
201	test	0.0977	0.1871	0.0894
202	train	0.1089	0.1873	0.0784
203	train	0.1122	0.1082	-0.004
204	test	0.1184	0.1042	-0.0142
205	train	0.1150	0.1170	0.002
206	train	0.0994	0.1440	0.0446
207	train	0.1118	0.1743	0.0625
208	train	0.1230	0.2740	0.151
209	test	0.2208	0.2992	0.0784
210	train	0.2381	0.2874	0.0493
211	train	0.2315	0.3401	0.1086
212	train	0.2286	0.2618	0.0332
213	train	0.2341	0.2972	0.063
214	train	0.1801	0.2331	0.0529
215	test	0.1928	0.2742	0.0814
216	train	0.1889	0.2321	0.0432
217	train	0.1844	0.2334	0.0491
218	test	0.2067	0.3078	0.1011
219	test	0.2380	0.3849	0.1469
220	train	0.1690	0.2469	0.0779
221	train	0.2146	0.2235	0.0088
222	train	0.1890	0.2433	0.0543
223	train	0.1916	0.3748	0.1831
224	train	0.2008	0.2952	0.0945
225	train	0.2175	0.2354	0.0179
226	train	0.2028	0.2749	0.0721
227	test	0.2144	0.3152	0.1008
228	train	0.1886	0.2350	0.0464
229	train	0.1737	0.2551	0.0813
230	train	0.1971	0.2125	0.0154
231	test	0.1983	0.2533	0.055
232	train	0.2035	0.2611	0.0576
233	train	0.2097	0.2123	0.0027
234	train	0.1432	0.2438	0.1006
235	train	0.2209	0.2001	-0.0208
236	train	0.2264	0.2394	0.013
237	train	0.1916	0.2951	0.1036
238	train	0.2342	0.2808	0.0466
239	train	0.2099	0.2354	0.0255
240	train	0.2092	0.2989	0.0896
241	train	0.2664	0.3081	0.0416
242	test	0.1546	0.1974	0.0428
243	train	0.2207	0.2719	0.0512
244	train	0.2033	0.2495	0.0462
245	train	0.1954	0.2159	0.0206
246	train	0.2114	0.4186	0.2072
247	train	0.2069	0.4687	0.2617
248	train	0.1504	0.2736	0.1232
249	train	0.1889	0.2530	0.0641
250	train	0.2411	0.4272	0.1861
251	train	0.2229	0.2979	0.075
252	train	0.1974	0.2650	0.0676
253	test	0.1694	0.3111	0.1417
254	train	0.2055	0.3131	0.1075
255	train	0.1891	0.2157	0.0266
256	train	0.2144	0.2107	-0.0037
257	train	0.1921	0.2266	0.0345
258	train	0.2205	0.2551	0.0347
259	train	0.2171	0.2866	0.0695
260	train	0.2580	0.3946	0.1366
261	train	0.2951	0.4315	0.1364
262	train	0.2995	0.4176	0.1181
263	train	0.2845	0.4697	0.1851
264	train	0.2789	0.3815	0.1026
265	test	0.2789	0.3815	0.1026
266	train	0.2962	0.4134	0.1173
267	train	0.2533	0.3924	0.139
268	test	0.2709	0.3496	0.0788
269	train	0.2664	0.3513	0.0849
270	train	0.2891	0.4264	0.1372
271	train	0.3276	0.5037	0.1761
272	test	0.2395	0.3406	0.1011
273	train	0.2622	0.3377	0.0756
274	train	0.2614	0.3624	0.1009
275	train	0.1983	0.4921	0.2937
276	train	0.2751	0.4157	0.1406
277	train	0.2782	0.3503	0.0721
278	train	0.2772	0.3889	0.1118
279	train	0.2775	0.4281	0.1507
280	train	0.2574	0.3510	0.0936
281	train	0.2347	0.3443	0.1096
282	train	0.2745	0.3258	0.0512
283	train	0.2675	0.3682	0.1006
284	train	0.2656	0.3707	0.1051
285	train	0.2842	0.3267	0.0425
286	test	0.2180	0.3456	0.1277
287	train	0.2764	0.3153	0.0389
288	train	0.2761	0.3559	0.0798
289	test	0.2721	0.4072	0.1351
290	train	0.2885	0.3975	0.1091
291	train	0.2804	0.3353	0.0549
292	train	0.2728	0.4182	0.1454
293	test	0.2843	0.4262	0.1419
294	train	0.2025	0.2776	0.075
295	train	0.2955	0.3878	0.0923
296	train	0.2163	0.3568	0.1406
297	train	0.2555	0.3211	0.0656
298	train	0.2904	0.5394	0.249
299	train	0.3197	0.5852	0.2655
300	train	0.2105	0.3739	0.1634
301	train	0.2221	0.3583	0.1362
302	train	0.2975	0.5406	0.2431
303	test	0.2260	0.4036	0.1775
304	test	0.2837	0.3684	0.0846
305	train	0.2470	0.4212	0.1743
306	train	0.2519	0.4212	0.1693
307	train	0.2621	0.3108	0.0487
308	train	0.2660	0.3033	0.0373
309	test	0.2623	0.3270	0.0647
310	train	0.2650	0.3582	0.0932
311	train	0.2650	0.3918	0.1268
312	train	0.6130	0.4956	-0.1174
313	test	0.2629	0.3304	0.0675
314	train	0.2740	0.3156	0.0416
315	train	0.2445	0.3693	0.1247
316	train	0.2596	0.2790	0.0194
317	test	0.2740	0.3104	0.0364
318	train	0.2310	0.2482	0.0172
319	train	0.2129	0.2909	0.0781
320	test	0.2421	0.2478	0.0057
321	train	0.2319	0.2497	0.0178
322	train	0.2673	0.3249	0.0576
323	train	0.3201	0.4047	0.0845
324	train	0.2051	0.2413	0.0362
325	train	0.2324	0.2374	0.005
326	train	0.2226	0.2615	0.0389
327	train	0.2019	0.4022	0.2003
328	test	0.2390	0.3171	0.0781
329	train	0.2427	0.2501	0.0074
330	train	0.2439	0.2883	0.0444
331	test	0.2453	0.3276	0.0822
332	train	0.2346	0.2509	0.0163
333	train	0.2141	0.2486	0.0346
334	train	0.2343	0.2249	-0.0094
335	train	0.2336	0.2676	0.034
336	train	0.2309	0.2699	0.039
337	train	0.2464	0.2259	-0.0205
338	train	0.1899	0.2466	0.0567
339	train	0.2601	0.2128	-0.0473
340	train	0.2621	0.2541	-0.008
341	test	0.2549	0.3059	0.051
342	train	0.2613	0.3011	0.0398
343	train	0.2339	0.2348	0.001
344	train	0.2681	0.3200	0.0519
345	train	0.3328	0.3338	0.001
346	train	0.1873	0.1863	-0.001
347	train	0.2547	0.2908	0.0361
348	test	0.2106	0.2582	0.0476
349	train	0.2398	0.2194	-0.0204
350	test	0.3195	0.4506	0.131
351	test	0.5564	0.4994	-0.057
352	train	0.2003	0.2736	0.0732
353	train	0.2157	0.2613	0.0456
354	train	0.2763	0.4515	0.1752
355	train	0.2167	0.3047	0.088
356	train	0.2443	0.2670	0.0227
357	test	0.2124	0.3235	0.111
358	train	0.2191	0.3252	0.1061
359	test	0.2441	0.2106	-0.0334
360	test	0.2494	0.2025	-0.0469
361	train	0.2487	0.2264	-0.0222
362	train	0.2480	0.2576	0.0095
363	train	0.2452	0.2913	0.046
364	test	0.3483	0.4093	0.061
365	train	0.3470	0.4773	0.1303
366	train	0.3470	0.4618	0.1147
367	train	0.3052	0.5134	0.2082
368	test	0.3393	0.4235	0.0842
369	train	0.3759	0.4535	0.0777
370	train	0.2886	0.3903	0.1017
371	test	0.2552	0.4336	0.1784
372	train	0.3489	0.3903	0.0414
373	test	0.3237	0.3922	0.0684
374	train	0.4051	0.4679	0.0628
375	train	0.4389	0.5448	0.1058
376	test	0.2514	0.3757	0.1243
377	train	0.3018	0.3766	0.0748
378	test	0.2810	0.4046	0.1236
379	test	0.4994	0.5287	0.0292
380	train	0.2863	0.4565	0.1702
381	test	0.2834	0.3892	0.1058
382	train	0.2925	0.4266	0.1341
383	train	0.2976	0.4645	0.1669
384	train	0.3558	0.3905	0.0347
385	train	0.2710	0.3763	0.1053
386	train	0.2955	0.3644	0.0689
387	test	0.2907	0.4077	0.117
388	train	0.2670	0.4078	0.1408
389	train	0.2972	0.3659	0.0687
390	train	0.2911	0.3817	0.0905
391	test	0.2958	0.3556	0.0598
392	test	0.4423	0.3963	-0.0459
393	train	0.3196	0.4495	0.1299
394	train	0.3258	0.4403	0.1145
395	test	0.2859	0.3755	0.0896
396	test	0.3245	0.4626	0.138
397	train	0.4238	0.4677	0.0439
398	train	0.2244	0.3090	0.0847
399	test	0.3352	0.4304	0.0952
400	train	0.3688	0.3950	0.0261
401	train	0.2967	0.3591	0.0624
402	test	0.7028	0.5805	-0.1223
403	train	0.8204	0.6216	-0.1988
404	train	0.3533	0.4091	0.0558
405	train	0.3711	0.3950	0.0239
406	train	0.5500	0.5770	0.0271
407	train	0.4129	0.4413	0.0284
408	train	0.3046	0.4103	0.1057
409	train	0.3216	0.4633	0.1417
410	train	0.3183	0.4619	0.1435
411	test	0.2851	0.3484	0.0633
412	train	0.2853	0.3388	0.0536
413	train	0.2819	0.3668	0.0849
414	test	0.3033	0.3988	0.0955
415	train	0.2588	0.4330	0.1743
416	train	0.4458	0.5371	0.0912
417	test	0.2777	0.3651	0.0874
418	train	0.2836	0.3503	0.0667
419	train	0.2630	0.4035	0.1405
420	train	0.2712	0.3108	0.0396
421	train	0.2853	0.3414	0.0562
422	train	0.2351	0.2822	0.0471
423	test	0.2251	0.3230	0.0979
424	train	0.2411	0.2815	0.0404
425	train	0.2410	0.2831	0.042
426	train	0.2722	0.3564	0.0843
427	test	0.3226	0.4332	0.1106
428	train	0.2055	0.2692	0.0638
429	test	0.2416	0.2715	0.0298
430	train	0.2352	0.2955	0.0604
431	train	0.2078	0.4372	0.2294
432	train	0.2566	0.3503	0.0938
433	train	0.2573	0.2840	0.0267
434	test	0.2607	0.3214	0.0607
435	train	0.2532	0.3597	0.1065
436	train	0.2426	0.2842	0.0416
437	train	0.2285	0.2764	0.0478
438	test	0.2463	0.2598	0.0136
439	test	0.2479	0.3006	0.0527
440	train	0.2452	0.3033	0.058
441	test	0.2615	0.2603	-0.0013
442	test	0.1855	0.2777	0.0922
443	train	0.2720	0.2461	-0.0259
444	train	0.2704	0.2869	0.0165
445	train	0.2555	0.3445	0.089
446	train	0.2736	0.3386	0.065
447	train	0.2651	0.2724	0.0074
448	train	0.2635	0.3564	0.0929
449	train	0.3512	0.3727	0.0215
450	test	0.2126	0.2250	0.0123
451	train	0.2542	0.3292	0.075
452	train	0.2144	0.2924	0.0779
453	train	0.2510	0.2502	-0.0007
454	test	0.2546	0.4812	0.2266
455	test	0.4354	0.5290	0.0936
456	test	0.2094	0.3042	0.0948
457	train	0.2199	0.2954	0.0755
458	train	0.2839	0.4820	0.1981
459	train	0.2281	0.3393	0.1112
460	train	0.2602	0.3024	0.0422
461	train	0.2089	0.3578	0.1489
462	train	0.2366	0.3594	0.1228
463	train	0.2522	0.2381	-0.014
464	test	0.2591	0.2299	-0.0292
465	train	0.2659	0.2561	-0.0098
466	train	0.2499	0.2866	0.0367
467	train	0.2364	0.3197	0.0833
468	train	0.3819	0.4440	0.0621
469	test	0.1989	0.2323	0.0334
470	test	0.2073	0.2226	0.0153
471	test	0.1927	0.2686	0.076
472	train	0.2063	0.2078	0.0015
473	train	0.2050	0.2461	0.0411
474	train	0.1933	0.1714	-0.0219
475	train	0.1779	0.2142	0.0363
476	train	0.1987	0.1716	-0.027
477	train	0.1857	0.1744	-0.0112
478	train	0.2278	0.2535	0.0257
479	test	0.2469	0.3391	0.0922
480	train	0.1694	0.1979	0.0286
481	train	0.1984	0.1596	-0.0389
482	train	0.1749	0.1794	0.0045
483	train	0.1576	0.2991	0.1415
484	test	0.1745	0.2279	0.0534
485	test	0.2026	0.1676	-0.035
486	train	0.1993	0.2098	0.0105
487	train	0.2061	0.2532	0.0471
488	test	0.1956	0.1699	-0.0257
489	train	0.1841	0.1944	0.0103
490	train	0.1963	0.1457	-0.0506
491	train	0.1968	0.1885	-0.0083
492	train	0.1834	0.1943	0.0109
493	test	0.1900	0.1483	-0.0417
494	train	0.1660	0.1815	0.0155
495	train	0.2096	0.1488	-0.0608
496	train	0.2220	0.1805	-0.0415
497	train	0.1963	0.2304	0.0341
498	train	0.2173	0.2133	-0.004
499	train	0.2260	0.1759	-0.0501
500	train	0.2162	0.2361	0.0199
501	train	0.2883	0.2304	-0.0579
502	train	0.1625	0.1231	-0.0395
503	train	0.1788	0.2015	0.0227
504	test	0.1859	0.1852	-0.0007
505	test	0.1935	0.1654	-0.0281
506	train	0.2542	0.3489	0.0947
507	train	0.4862	0.3976	-0.0887
508	train	0.1620	0.2141	0.0522
509	train	0.1883	0.1827	-0.0056
510	train	0.2302	0.3583	0.1281
511	test	0.2058	0.2311	0.0253
512	train	0.2025	0.2132	0.0107
513	train	0.1638	0.2490	0.0852
514	train	0.1690	0.2454	0.0765
515	train	0.1856	0.1742	-0.0114
516	train	0.2082	0.1716	-0.0366
517	train	0.1983	0.1840	-0.0143
518	train	0.1921	0.2112	0.0191
519	train	0.2000	0.2413	0.0413
520	train	0.2503	0.3330	0.0827
521	test	0.1776	0.1764	-0.0013
522	test	0.1883	0.1625	-0.0258
523	train	0.1706	0.2214	0.0508
524	train	0.2057	0.1367	-0.069
525	train	0.1985	0.1717	-0.0268
526	test	0.1980	0.1097	-0.0883
527	train	0.2074	0.1530	-0.0544
528	train	0.1669	0.1086	-0.0584
529	test	0.1662	0.1101	-0.0561
530	train	0.2227	0.1838	-0.0388
531	train	0.1840	0.2616	0.0776
532	train	0.1996	0.1312	-0.0684
533	train	0.2136	0.1033	-0.1102
534	test	0.1790	0.1221	-0.0569
535	train	0.1478	0.2551	0.1074
536	train	0.2179	0.1773	-0.0406
537	train	0.1580	0.1160	-0.042
538	train	0.1882	0.1548	-0.0334
539	train	0.1914	0.1946	0.0032
540	train	0.1790	0.1156	-0.0634
541	train	0.2113	0.1477	-0.0636
542	train	0.1439	0.0915	-0.0524
543	test	0.1815	0.1343	-0.0472
544	train	0.2129	0.1415	-0.0714
545	test	0.1598	0.0913	-0.0685
546	train	0.1609	0.1295	-0.0314
547	train	0.1814	0.0715	-0.11
548	train	0.2275	0.1162	-0.1114
549	train	0.2092	0.1602	-0.049
550	train	0.2125	0.1524	-0.0601
551	test	0.1491	0.1029	-0.0462
552	test	0.1919	0.1673	-0.0246
553	train	0.1722	0.1783	0.0062
554	train	0.0703	0.0717	0.0015
555	train	0.1927	0.1424	-0.0503
556	train	0.1599	0.1261	-0.0338
557	test	0.1977	0.0929	-0.1048
558	train	0.2491	0.3060	0.0569
559	test	0.1691	0.3592	0.1901
560	train	0.2115	0.1565	-0.055
561	test	0.2276	0.1336	-0.094
562	train	0.2710	0.3154	0.0444
563	train	0.1994	0.1755	-0.024
564	train	0.1680	0.1306	-0.0374
565	train	0.1309	0.1847	0.0537
566	test	0.1503	0.1905	0.0402
567	train	0.1780	0.0956	-0.0824
568	train	0.1767	0.0887	-0.088
569	train	0.1860	0.1014	-0.0846
570	train	0.1959	0.1315	-0.0644
571	train	0.1634	0.1648	0.0013
572	train	0.1485	0.2720	0.1235
573	test	0.2880	0.3298	0.0417
574	train	0.2920	0.3160	0.024
575	train	0.2657	0.3657	0.1001
576	train	0.2801	0.2814	0.0013
577	train	0.2719	0.3134	0.0415
578	train	0.2538	0.2492	-0.0045
579	train	0.2335	0.2907	0.0572
580	train	0.2581	0.2492	-0.0089
581	train	0.2556	0.2515	-0.0041
582	train	0.2919	0.3270	0.035
583	train	0.3560	0.4079	0.0519
584	test	0.2336	0.2421	0.0085
585	train	0.2545	0.2376	-0.0169
586	train	0.2462	0.2616	0.0153
587	train	0.1961	0.3978	0.2017
588	train	0.2629	0.3145	0.0517
589	train	0.2651	0.2482	-0.017
590	test	0.2654	0.2869	0.0215
591	train	0.2653	0.3266	0.0613
592	train	0.2552	0.2497	-0.0055
593	train	0.2393	0.2435	0.0042
594	train	0.2607	0.2246	-0.0361
595	train	0.2626	0.2661	0.0035
596	train	0.2439	0.2678	0.0239
597	test	0.2666	0.2264	-0.0402
598	test	0.2172	0.2442	0.027
599	train	0.2594	0.2183	-0.041
600	train	0.2785	0.2553	-0.0231
601	train	0.2790	0.3103	0.0313
602	train	0.3152	0.3033	-0.0119
603	train	0.2896	0.2407	-0.0489
604	train	0.2939	0.3232	0.0292
605	test	0.3909	0.3328	-0.058
606	train	0.2271	0.1862	-0.0409
607	train	0.2743	0.2926	0.0182
608	train	0.2250	0.2581	0.0331
609	train	0.2640	0.2226	-0.0414
610	train	0.2633	0.4440	0.1807
611	train	0.7405	0.4911	-0.2494
612	train	0.2142	0.2720	0.0578
613	train	0.2152	0.2582	0.043
614	test	0.5799	0.4451	-0.1348
615	train	0.2343	0.3037	0.0694
616	train	0.3073	0.2743	-0.033
617	train	0.2372	0.3245	0.0873
618	train	0.2540	0.3235	0.0695
619	test	0.2620	0.2148	-0.0472
620	test	0.2636	0.2078	-0.0558
621	train	0.2732	0.2324	-0.0408
622	train	0.2734	0.2621	-0.0114
623	train	0.2615	0.2943	0.0328
624	train	0.7797	0.4112	-0.3684
625	test	0.2887	0.3143	0.0255
626	train	0.2978	0.2998	0.002
627	train	0.2721	0.3512	0.0791
628	train	0.2845	0.2625	-0.022
629	train	0.2804	0.2931	0.0127
630	test	0.2553	0.2327	-0.0226
631	train	0.2395	0.2732	0.0337
632	train	0.2663	0.2326	-0.0337
633	test	0.2612	0.2348	-0.0264
634	train	0.2931	0.3074	0.0143
635	train	0.3782	0.3855	0.0073
636	test	0.2345	0.2228	-0.0117
637	train	0.2556	0.2344	-0.0211
638	test	0.2523	0.2457	-0.0065
639	train	0.2109	0.3823	0.1714
640	train	0.2603	0.2992	0.0389
641	train	0.2643	0.2327	-0.0316
642	train	0.2666	0.2700	0.0034
643	test	0.2670	0.3084	0.0414
644	train	0.2671	0.2341	-0.033
645	train	0.2429	0.2264	-0.0165
646	train	0.2571	0.2094	-0.0477
647	train	0.2587	0.2499	-0.0088
648	train	0.2540	0.2513	-0.0027
649	train	0.2709	0.2111	-0.0598
650	train	0.2253	0.2278	0.0025
651	test	0.2593	0.1992	-0.0602
652	train	0.2878	0.2376	-0.0502
653	train	0.2917	0.2909	-0.0008
654	test	0.3144	0.2970	-0.0174
655	test	0.2926	0.2213	-0.0713
656	train	0.2936	0.3033	0.0098
657	train	0.3632	0.3219	-0.0413
658	train	0.2442	0.1766	-0.0676
659	train	0.2827	0.2752	-0.0075
660	test	0.2320	0.2481	0.0161
661	train	0.2665	0.2032	-0.0633
662	train	0.3346	0.4273	0.0927
663	train	0.7229	0.4737	-0.2492
664	train	0.2253	0.2540	0.0287
665	train	0.2277	0.2493	0.0216
666	test	0.5735	0.4376	-0.1359
667	test	0.2352	0.2980	0.0628
668	test	0.2968	0.2524	-0.0444
669	train	0.2486	0.3045	0.0559
670	train	0.2638	0.3045	0.0407
671	train	0.2593	0.1934	-0.0659
672	train	0.2622	0.1855	-0.0767
673	test	0.2786	0.2095	-0.069
674	train	0.2802	0.2393	-0.0409
675	train	0.2760	0.2718	-0.0042
676	test	0.4106	0.3909	-0.0197
677	test	1.2832	0.6503	-0.6329
678	train	0.3526	0.5089	0.1563
679	train	0.3552	0.4906	0.1354
680	train	0.3649	0.5464	0.1815
681	train	0.2964	0.4393	0.1429
682	train	0.2765	0.4637	0.1871
683	test	0.3813	0.4115	0.0302
684	train	0.3773	0.4530	0.0757
685	train	0.4693	0.4110	-0.0583
686	train	0.4306	0.4123	-0.0184
687	train	0.5260	0.4815	-0.0445
688	train	0.4274	0.5509	0.1235
689	test	0.3402	0.3765	0.0363
690	train	0.3900	0.3997	0.0097
691	test	0.3766	0.4288	0.0523
692	train	0.4283	0.5612	0.1329
693	train	0.3789	0.4835	0.1046
694	train	0.3709	0.4137	0.0428
695	train	0.3741	0.4468	0.0727
696	test	0.3647	0.4804	0.1157
697	train	0.5162	0.4138	-0.1023
698	train	0.2970	0.3839	0.0869
699	train	0.4146	0.3883	-0.0262
700	train	0.3954	0.4297	0.0342
701	train	0.3809	0.4275	0.0466
702	train	0.3981	0.3887	-0.0094
703	train	0.4268	0.3964	-0.0304
704	test	0.2410	0.3691	0.1281
705	train	0.4213	0.4147	-0.0066
706	train	0.3070	0.4691	0.1621
707	train	0.3220	0.4675	0.1455
708	train	0.3656	0.3880	0.0224
709	train	0.3036	0.4853	0.1817
710	train	0.3413	0.5020	0.1607
711	train	0.2170	0.3257	0.1086
712	test	0.4285	0.4584	0.0299
713	test	0.5165	0.4141	-0.1024
714	train	0.2681	0.3663	0.0982
715	train	0.7158	0.6101	-0.1057
716	train	0.5000	0.4191	-0.0809
717	train	0.5414	0.4174	-0.1241
718	train	0.5940	0.6027	0.0087
719	test	0.5093	0.4605	-0.0487
720	test	0.3737	0.4172	0.0435
721	train	0.4615	0.4805	0.019
722	train	0.4627	0.4822	0.0195
723	train	0.2409	0.3443	0.1034
724	test	0.2361	0.3312	0.0951
725	train	0.2474	0.3657	0.1183
726	train	0.2776	0.3990	0.1214
727	train	0.2849	0.4347	0.1498
728	train	0.5029	0.5559	0.0529
729	train	0.2547	0.4605	0.2058
730	train	0.2768	0.3090	0.0322
731	train	0.2784	0.2950	0.0166
732	train	0.2829	0.3460	0.0632
733	train	0.2338	0.2677	0.0339
734	train	0.2191	0.3016	0.0825
735	train	0.2598	0.2341	-0.0256
736	train	0.2494	0.2773	0.0278
737	train	0.2434	0.2340	-0.0093
738	train	0.2491	0.2363	-0.0129
739	train	0.1835	0.3145	0.131
740	train	0.2444	0.3956	0.1512
741	train	0.2118	0.2421	0.0303
742	train	0.2595	0.2227	-0.0368
743	train	0.2381	0.2467	0.0086
744	test	0.1569	0.3651	0.2082
745	train	0.2595	0.2961	0.0366
746	train	0.2491	0.2327	-0.0164
747	train	0.2496	0.2721	0.0225
748	train	0.2507	0.3122	0.0615
749	train	0.2152	0.2341	0.0189
750	test	0.1893	0.2429	0.0535
751	train	0.2446	0.2096	-0.035
752	test	0.2436	0.2525	0.0088
753	train	0.2288	0.2558	0.027
754	train	0.2286	0.2112	-0.0174
755	test	0.1912	0.2375	0.0463
756	train	0.2023	0.2036	0.0012
757	train	0.1715	0.2413	0.0698
758	test	0.2935	0.2944	0.0009
759	train	0.3910	0.2810	-0.11
760	train	0.2494	0.2311	-0.0182
761	test	0.3564	0.3018	-0.0546
762	train	0.1823	0.3014	0.1191
763	train	0.1259	0.1725	0.0466
764	train	0.2721	0.2701	-0.0021
765	train	0.1947	0.2433	0.0487
766	train	0.2222	0.2152	-0.007
767	train	0.2350	0.4175	0.1825
768	test	0.1558	0.2670	0.1112
769	train	0.1627	0.2431	0.0804
770	test	0.2738	0.4197	0.146
771	train	0.1884	0.2909	0.1025
772	test	0.2447	0.2655	0.0209
773	train	0.2902	0.3099	0.0197
774	test	0.2219	0.3083	0.0864
775	train	0.1669	0.2156	0.0486
776	train	0.1691	0.2082	0.0391
777	train	0.2095	0.2293	0.0198
778	train	0.2193	0.2589	0.0396
779	train	0.2357	0.2914	0.0557
780	train	0.2760	0.3908	0.1148
781	train	0.3037	0.3810	0.0772
782	train	0.3088	0.3653	0.0565
783	train	0.2877	0.4198	0.1321
784	train	0.2929	0.3215	0.0286
785	train	0.2980	0.3490	0.0509
786	train	0.2745	0.2965	0.0219
787	train	0.2558	0.3354	0.0796
788	train	0.2757	0.2959	0.0202
789	train	0.2707	0.2975	0.0268
790	test	0.3005	0.3646	0.0641
791	train	0.3538	0.4349	0.0811
792	train	0.2497	0.2770	0.0273
793	test	0.2732	0.3098	0.0366
794	test	0.2643	0.3108	0.0465
795	test	0.3586	0.4441	0.0854
796	train	0.2777	0.3648	0.0871
797	train	0.2801	0.2994	0.0193
798	train	0.2829	0.3338	0.0509
799	train	0.2821	0.3689	0.0868
800	test	0.2829	0.2997	0.0168
801	train	0.2536	0.2863	0.0326
802	train	0.2877	0.2761	-0.0116
803	test	0.2822	0.3148	0.0325
804	train	0.2751	0.3161	0.0409
805	train	0.2935	0.2767	-0.0167
806	train	0.2328	0.2906	0.0578
807	train	0.2721	0.2569	-0.0152
808	train	0.2817	0.2994	0.0177
809	train	0.2946	0.3484	0.0538
810	train	0.2997	0.3660	0.0663
811	train	0.3157	0.2766	-0.0391
812	train	0.3043	0.3598	0.0555
813	train	0.3331	0.3882	0.055
814	train	0.2388	0.2410	0.0023
815	train	0.3014	0.3361	0.0347
816	train	0.2239	0.3151	0.0912
817	train	0.2779	0.2596	-0.0184
818	train	0.2813	0.4865	0.2053
819	train	0.3079	0.5306	0.2227
820	train	0.2229	0.3139	0.091
821	train	0.2319	0.3191	0.0871
822	test	0.3081	0.5034	0.1953
823	test	0.2289	0.3685	0.1396
824	train	0.3039	0.3028	-0.0011
825	train	0.2698	0.3601	0.0903
826	train	0.2934	0.3626	0.0692
827	train	0.2629	0.2433	-0.0196
828	train	0.2650	0.2337	-0.0313
829	train	0.2795	0.2582	-0.0212
830	train	0.2847	0.2887	0.004
831	train	0.2780	0.3219	0.0438
832	train	0.4111	0.4376	0.0264
833	train	0.2130	0.3919	0.1789
834	train	0.1502	0.2197	0.0695
835	test	0.1528	0.2093	0.0565
836	test	0.1620	0.2637	0.1018
837	train	0.1320	0.1926	0.0606
838	train	0.1326	0.2294	0.0968
839	train	0.2948	0.1715	-0.1232
840	train	0.1945	0.2088	0.0142
841	test	0.2242	0.1695	-0.0546
842	train	0.2165	0.1701	-0.0464
843	test	0.3301	0.2389	-0.0911
844	train	0.2112	0.3087	0.0975
845	train	0.1821	0.2056	0.0235
846	train	0.2869	0.1669	-0.12
847	train	0.2275	0.1803	-0.0472
848	train	0.2274	0.3031	0.0757
849	train	0.2101	0.2288	0.0187
850	train	0.2042	0.1781	-0.0261
851	train	0.3052	0.2159	-0.0893
852	test	0.1808	0.2544	0.0736
853	test	0.1513	0.1759	0.0246
854	test	0.3209	0.2219	-0.0989
855	train	0.2399	0.1581	-0.0818
856	train	0.1766	0.1945	0.0179
857	train	0.1827	0.2078	0.0251
858	train	0.2281	0.1561	-0.072
859	train	0.2055	0.1991	-0.0064
860	train	0.1346	0.1369	0.0023
861	test	0.1959	0.1767	-0.0192
862	train	0.1834	0.2308	0.0473
863	train	0.2021	0.2129	0.0108
864	train	0.2059	0.1858	-0.0201
865	train	0.1376	0.2247	0.0871
866	train	0.1779	0.2350	0.0571
867	train	0.1073	0.1686	0.0613
868	train	0.1575	0.2060	0.0484
869	train	0.2761	0.1939	-0.0822
870	train	0.1193	0.1634	0.0441
871	test	0.2016	0.3406	0.139
872	train	0.1239	0.2275	0.1036
873	train	0.3209	0.2015	-0.1195
874	test	0.2967	0.3569	0.0602
875	train	0.2218	0.2436	0.0218
876	test	0.1953	0.2069	0.0116
877	test	0.1711	0.2471	0.076
878	train	0.2210	0.2530	0.032
879	train	0.1142	0.1707	0.0566
880	train	0.1167	0.1671	0.0504
881	train	0.1847	0.1743	-0.0104
882	train	0.1218	0.1995	0.0778
883	train	0.1251	0.2281	0.1029
884	train	0.1637	0.3313	0.1676
885	train	0.4214	0.3984	-0.023
886	test	0.4010	0.3837	-0.0173
887	train	0.3099	0.4362	0.1263
888	train	0.4092	0.3443	-0.0648
889	train	0.4671	0.3751	-0.092
890	train	0.4779	0.3141	-0.1638
891	train	0.2857	0.3557	0.07
892	train	0.5134	0.3137	-0.1997
893	train	0.4859	0.3154	-0.1705
894	train	0.5331	0.3896	-0.1435
895	train	0.5508	0.4669	-0.0838
896	train	0.4253	0.2997	-0.1257
897	train	0.4996	0.3026	-0.197
898	train	0.4427	0.3274	-0.1153
899	test	0.3000	0.4632	0.1632
900	train	0.4786	0.3815	-0.0971
901	test	0.4815	0.3150	-0.1665
902	test	0.4774	0.3528	-0.1246
903	train	0.4933	0.3913	-0.102
904	test	0.4874	0.3156	-0.1718
905	train	0.4205	0.3047	-0.1158
906	train	0.5166	0.2906	-0.226
907	train	0.5008	0.3321	-0.1686
908	train	0.3005	0.3341	0.0336
909	train	0.5131	0.2915	-0.2216
910	train	0.4408	0.3077	-0.1331
911	train	0.5593	0.2788	-0.2805
912	train	0.5002	0.3193	-0.1809
913	train	0.4880	0.3731	-0.1149
914	test	0.5072	0.3664	-0.1408
915	train	0.5487	0.2996	-0.2491
916	train	0.4631	0.3855	-0.0776
917	train	0.4276	0.3977	-0.0299
918	test	0.3497	0.2447	-0.1051
919	train	0.5082	0.3566	-0.1516
920	train	0.3873	0.3209	-0.0664
921	train	0.3344	0.2821	-0.0523
922	test	0.6041	0.5089	-0.0952
923	train	1.0135	0.5553	-0.4583
924	train	0.3965	0.3347	-0.0618
925	train	0.4343	0.3230	-0.1113
926	train	0.5950	0.5089	-0.0861
927	train	0.4312	0.3674	-0.0638
928	test	0.5822	0.3313	-0.2509
929	train	0.4520	0.3862	-0.0658
930	train	0.4555	0.3868	-0.0687
931	train	0.4545	0.2695	-0.185
932	train	0.4461	0.2613	-0.1849
933	train	0.4295	0.2876	-0.1418
934	train	0.3952	0.3186	-0.0766
935	train	0.3130	0.3520	0.039
936	train	0.7047	0.4663	-0.2384
937	train	0.3278	0.3059	-0.022
938	train	0.3396	0.2986	-0.0411
939	test	0.3771	0.3437	-0.0334
940	train	0.2967	0.2931	-0.0037
941	train	0.2739	0.3354	0.0616
942	train	0.2972	0.2546	-0.0426
943	train	0.3177	0.2989	-0.0187
944	train	0.3094	0.2548	-0.0546
945	train	0.3052	0.2573	-0.048
946	train	0.2704	0.3393	0.0689
947	train	0.3307	0.4251	0.0944
948	train	0.2687	0.2958	0.0271
949	test	0.3174	0.2418	-0.0757
950	train	0.3183	0.2602	-0.0581
951	train	0.1839	0.3638	0.1799
952	train	0.2986	0.3060	0.0075
953	test	0.2920	0.2504	-0.0416
954	train	0.2724	0.2952	0.0228
955	train	0.3057	0.3406	0.035
956	test	0.2896	0.2523	-0.0372
957	train	0.2701	0.2908	0.0207
958	train	0.2901	0.2287	-0.0614
959	train	0.3096	0.2729	-0.0367
960	train	0.2926	0.2817	-0.0109
961	train	0.2808	0.2308	-0.0499
962	train	0.2311	0.2724	0.0413
963	train	0.2469	0.2339	-0.013
964	train	0.3028	0.2655	-0.0373
965	train	0.3437	0.3093	-0.0344
966	train	0.3226	0.2834	-0.0392
967	train	0.2714	0.2603	-0.0112
968	train	0.3163	0.3093	-0.007
969	train	0.2501	0.2925	0.0424
970	train	0.1967	0.2037	0.007
971	train	0.2988	0.2723	-0.0265
972	train	0.2410	0.2683	0.0273
973	test	0.2846	0.2578	-0.0268
974	test	0.2811	0.4156	0.1345
975	train	0.2950	0.4635	0.1686
976	train	0.2528	0.3082	0.0554
977	train	0.2203	0.2653	0.045
978	train	0.3169	0.4294	0.1124
979	train	0.2406	0.3151	0.0746
980	train	0.2985	0.2996	0.0011
981	train	0.3095	0.3292	0.0198
982	train	0.2696	0.3249	0.0553
983	train	0.2554	0.2727	0.0173
984	train	0.2541	0.2722	0.0181
985	train	0.2505	0.2779	0.0274
986	train	0.2843	0.3051	0.0208
987	test	0.2931	0.3349	0.0418
988	train	0.3986	0.3981	-0.0006
989	test	0.2408	0.3236	0.0828
990	train	0.2487	0.3084	0.0597
991	test	0.2267	0.3658	0.1391
992	test	0.2338	0.2679	0.0341
993	train	0.2344	0.2975	0.0631
994	train	0.4046	0.2453	-0.1593
995	test	0.2583	0.2842	0.0259
996	train	0.3857	0.2437	-0.142
997	train	0.3473	0.2445	-0.1029
998	train	0.5055	0.3128	-0.1927
999	train	0.2678	0.3826	0.1148
1000	train	0.4016	0.2366	-0.1650
1001	train	0.4217	0.2379	-0.1838
1002	train	0.2423	0.2590	0.0167
1003	train	0.3226	0.4007	0.0781
1004	train	0.4396	0.3140	-0.1255
1005	train	0.4819	0.2513	-0.2306
1006	test	0.4788	0.2867	-0.1921
1007	train	0.2559	0.3229	0.0670
1008	train	0.3960	0.2497	-0.1463
1009	train	0.5736	0.2522	-0.3214
1010	train	0.3579	0.2278	-0.1301
1011	test	0.2685	0.2662	-0.0022
1012	train	0.2421	0.2718	0.0297
1013	test	0.3282	0.2265	-0.1017
1014	train	0.3022	0.2486	-0.0535
1015	train	0.2219	0.2039	-0.0181
1016	test	0.2878	0.2483	-0.0395
1017	train	0.2378	0.3067	0.0689
1018	train	0.2689	0.3008	0.0319
1019	train	0.2527	0.2388	-0.0139
1020	train	0.2336	0.3137	0.0801
1021	train	0.2765	0.3360	0.0595
1022	train	0.1905	0.2054	0.0149
1023	train	0.2936	0.2927	-0.0009
1024	train	0.4520	0.2590	-0.1929
1025	train	0.2020	0.2125	0.0105
1026	train	0.2973	0.4405	0.1431
1027	train	0.4550	0.4898	0.0348
1028	train	0.3976	0.2734	-0.1241
1029	train	0.5384	0.2661	-0.2723
1030	train	0.3988	0.4449	0.0461
1031	train	0.5015	0.3079	-0.1935
1032	test	0.2491	0.2621	0.0130
1033	train	0.2456	0.3193	0.0738
1034	train	0.2830	0.3248	0.0417
1035	train	0.2014	0.2001	-0.0014
1036	test	0.2054	0.1913	-0.0140
1037	train	0.2082	0.2147	0.0065
1038	train	0.2122	0.2445	0.0323
1039	train	0.2215	0.2773	0.0559
1040	train	0.3503	0.4060	0.0557
1041	train	0.5908	0.3983	-0.1925
1042	train	0.1914	0.2334	0.0420
1043	train	0.2048	0.2207	0.0159
1044	train	0.1558	0.2723	0.1166
1045	train	0.2056	0.1926	-0.0130
1046	test	0.2009	0.2270	0.0261
1047	test	0.1889	0.1624	-0.0266
1048	test	0.1564	0.2036	0.0472
1049	train	0.1906	0.1618	-0.0288
1050	train	0.1893	0.1639	-0.0255
1051	test	0.2146	0.2386	0.0240
1052	train	0.2696	0.3182	0.0486
1053	test	0.1577	0.1712	0.0134
1054	train	0.1928	0.1531	-0.0397
1055	train	0.1797	0.1735	-0.0061
1056	train	0.1731	0.3038	0.1307
1057	train	0.1867	0.2254	0.0387
1058	train	0.2018	0.1630	-0.0388
1059	train	0.2030	0.2023	-0.0007
1060	train	0.2034	0.2426	0.0391
1061	test	0.1843	0.1637	-0.0206
1062	train	0.1830	0.1764	-0.0066
1063	test	0.1858	0.1404	-0.0454
1064	test	0.1835	0.1813	-0.0023
1065	train	0.1695	0.1866	0.0172
1066	train	0.1927	0.1414	-0.0513
1067	train	0.1804	0.1685	-0.0119
1068	train	0.2106	0.1312	-0.0794
1069	train	0.2241	0.1686	-0.0554
1070	train	0.1934	0.2214	0.0280
1071	test	0.2111	0.2104	-0.0007
1072	train	0.1939	0.1594	-0.0346
1073	train	0.2052	0.2281	0.0229
1074	train	0.2655	0.2345	-0.0309
1075	test	0.2081	0.1127	-0.0954
1076	train	0.2035	0.1998	-0.0037
1077	train	0.1880	0.1738	-0.0143
1078	train	0.1858	0.1429	-0.0429
1079	train	0.2673	0.3489	0.0817
1080	train	0.1584	0.1973	0.0389
1081	train	0.1834	0.1756	-0.0078
1082	train	0.2403	0.3558	0.1155
1083	train	0.2042	0.2214	0.0173
1084	train	0.2115	0.1905	-0.0210
1085	test	0.1627	0.2365	0.0738
1086	train	0.1952	0.2370	0.0418
1087	train	0.2044	0.1416	-0.0629
1088	train	0.2066	0.1359	-0.0707
1089	test	0.2195	0.1544	-0.0652
1090	test	0.1997	0.1829	-0.0168
1091	test	0.2012	0.2144	0.0132
1092	train	0.2670	0.3232	0.0561
1093	train	0.1615	0.1840	0.0225
1094	train	0.1686	0.1766	0.0080
1095	train	0.1919	0.2217	0.0298
1096	train	0.1694	0.1727	0.0032
1097	train	0.1817	0.2144	0.0327
1098	test	0.1695	0.1359	-0.0336
1099	train	0.1419	0.1789	0.0370
1100	train	0.1703	0.1359	-0.0344
1101	train	0.1563	0.1386	-0.0177
1102	test	0.2005	0.2189	0.0184
1103	train	0.1810	0.3053	0.1244
1104	train	0.1609	0.1819	0.0210
1105	train	0.1777	0.1249	-0.0528
1106	train	0.1503	0.1416	-0.0087
1107	train	0.1687	0.2515	0.0828
1108	train	0.1398	0.1877	0.0479
1109	train	0.1535	0.1323	-0.0212
1110	train	0.1673	0.1761	0.0088
1111	train	0.1487	0.2209	0.0723
1112	test	0.1393	0.1343	-0.0049
1113	train	0.1215	0.1790	0.0575
1114	train	0.1752	0.1114	-0.0638
1115	train	0.1465	0.1542	0.0077
1116	train	0.1452	0.1637	0.0185
1117	train	0.1811	0.1136	-0.0675
1118	train	0.1091	0.1569	0.0478
1119	train	0.1768	0.1162	-0.0607
1120	train	0.1936	0.1463	-0.0473
1121	train	0.1437	0.1928	0.0491
1122	train	0.2008	0.1693	-0.0315
1123	test	0.1346	0.1472	0.0126
1124	test	0.1709	0.1925	0.0215
1125	train	0.2362	0.1792	-0.0570
1126	test	0.1218	0.0994	-0.0224
1127	train	0.1357	0.1576	0.0219
1128	train	0.1628	0.1522	-0.0106
1129	train	0.1556	0.1411	-0.0145
1130	train	0.2333	0.3020	0.0687
1131	test	0.3600	0.3520	-0.0080
1132	train	0.0935	0.1921	0.0985
1133	train	0.1693	0.1500	-0.0193
1134	train	0.2064	0.3168	0.1104
1135	test	0.1849	0.1989	0.0140
1136	test	0.1402	0.1846	0.0444
1137	train	0.2605	0.2134	-0.0472
1138	test	0.1192	0.2099	0.0907
1139	train	0.1778	0.1586	-0.0192
1140	train	0.1856	0.1583	-0.0274
1141	train	0.1698	0.1635	-0.0063
1142	train	0.1565	0.1893	0.0327
1143	train	0.1610	0.2180	0.0570
1144	train	0.1854	0.2938	0.1084
1145	train	0.2720	0.2712	-0.0008
1146	train	0.2711	0.2562	-0.0149
1147	train	0.3255	0.3129	-0.0127
1148	test	0.1973	0.2251	0.0278
1149	train	0.1951	0.2583	0.0633
1150	test	0.2727	0.1965	-0.0761
1151	train	0.2709	0.2394	-0.0316
1152	train	0.2949	0.1958	-0.0991
1153	train	0.3119	0.1974	-0.1145
1154	train	0.2943	0.2717	-0.0225
1155	train	0.2351	0.3486	0.1134
1156	train	0.2774	0.2044	-0.0731
1157	train	0.2817	0.1881	-0.0936
1158	train	0.3337	0.2101	-0.1237
1159	train	0.2497	0.3352	0.0855
1160	train	0.2786	0.2629	-0.0157
1161	train	0.2322	0.1997	-0.0325
1162	train	0.2496	0.2378	-0.0118
1163	test	0.1804	0.2766	0.0962
1164	train	0.2970	0.1998	-0.0972
1165	train	0.3011	0.2144	-0.0867
1166	train	0.2388	0.1760	-0.0629
1167	test	0.2500	0.2183	-0.0317
1168	train	0.2910	0.2225	-0.0685
1169	train	0.3174	0.1763	-0.1411
1170	train	0.2527	0.2059	-0.0468
1171	test	0.1931	0.1591	-0.0340
1172	train	0.2815	0.2024	-0.0791
1173	train	0.2765	0.2504	-0.0260
1174	train	0.3279	0.2416	-0.0864
1175	train	0.2707	0.1880	-0.0827
1176	train	0.3084	0.2582	-0.0502
1177	train	0.3937	0.2655	-0.1282
1178	train	0.2359	0.1415	-0.0944
1179	train	0.3337	0.2315	-0.1022
1180	train	0.2738	0.2081	-0.0657
1181	train	0.2074	0.1738	-0.0336
1182	test	0.4549	0.3862	-0.0687
1183	train	0.9101	0.4331	-0.4770
1184	train	0.1805	0.2323	0.0518
1185	train	0.2770	0.2124	-0.0646
1186	train	0.5795	0.3909	-0.1886
1187	train	0.2647	0.2570	-0.0077
1188	train	0.2667	0.2173	-0.0494
1189	train	0.2996	0.2692	-0.0304
1190	test	0.3344	0.2719	-0.0625
1191	train	0.2216	0.1715	-0.0502
1192	train	0.2560	0.1631	-0.0928
1193	train	0.2433	0.1816	-0.0617
1194	train	0.2182	0.2122	-0.0059
1195	train	0.2409	0.2458	0.0049
1196	train	0.2949	0.3514	0.0564
1197	train	0.6892	0.5573	-0.1319
1198	train	0.3015	0.4006	0.0992
1199	train	0.3125	0.3854	0.0729
1200	train	0.2855	0.4375	0.1520
1201	train	0.2890	0.3442	0.0552
1202	train	0.2830	0.3741	0.0911
1203	test	0.2630	0.3141	0.0511
1204	train	0.2491	0.3553	0.1062
1205	train	0.2714	0.3139	0.0425
1206	train	0.2666	0.3157	0.0491
1207	train	0.2927	0.3893	0.0966
1208	test	0.3780	0.4666	0.0887
1209	train	0.2392	0.2957	0.0566
1210	train	0.2623	0.3026	0.0403
1211	train	0.2558	0.3279	0.0721
1212	train	0.1995	0.4657	0.2662
1213	train	0.2670	0.3823	0.1153
1214	train	0.2696	0.3145	0.0449
1215	test	0.2698	0.3518	0.0820
1216	train	0.2694	0.3899	0.1205
1217	train	0.2647	0.3154	0.0508
1218	train	0.2447	0.2998	0.0551
1219	train	0.2691	0.2904	0.0213
1220	test	0.2745	0.3316	0.0571
1221	train	0.2655	0.3321	0.0666
1222	test	0.2695	0.2915	0.0220
1223	train	0.2265	0.3052	0.0787
1224	train	0.2579	0.2787	0.0208
1225	train	0.2786	0.3190	0.0404
1226	train	0.2983	0.3736	0.0753
1227	train	0.3008	0.3690	0.0682
1228	train	0.3106	0.2993	-0.0113
1229	test	0.2981	0.3878	0.0897
1230	train	0.3558	0.4013	0.0455
1231	train	0.2146	0.2433	0.0287
1232	train	0.2880	0.3591	0.0710
1233	train	0.2236	0.3208	0.0972
1234	test	0.2672	0.2800	0.0129
1235	train	0.2779	0.5114	0.2336
1236	test	0.2241	0.3311	0.1069
1237	train	0.2242	0.3223	0.0981
1238	train	0.3241	0.5101	0.1861
1239	train	0.2313	0.3668	0.1355
1240	train	0.3172	0.3309	0.0138
1241	train	0.2522	0.3866	0.1344
1242	train	0.2605	0.3869	0.1263
1243	train	0.2614	0.2660	0.0046
1244	train	0.2630	0.2572	-0.0058
1245	train	0.2750	0.2851	0.0101
1246	train	0.2793	0.3161	0.0367
1247	test	0.2751	0.3495	0.0744
1248	train	0.8030	0.4694	-0.3335
1249	train	0.6617	0.4628	-0.1989
1250	train	0.1802	0.3006	0.1204
1251	train	0.1962	0.2864	0.0902
1252	train	0.1696	0.3388	0.1691
1253	train	0.2103	0.2504	0.0401
1254	test	0.2201	0.2821	0.0619
1255	train	0.2157	0.2207	0.0049
1256	train	0.1895	0.2617	0.0722
1257	train	0.1986	0.2201	0.0216
1258	train	0.1961	0.2220	0.0259
1259	train	0.2467	0.2960	0.0493
1260	train	0.3028	0.3743	0.0715
1261	train	0.1846	0.2141	0.0296
1262	train	0.2106	0.2105	-0.0001
1263	train	0.2009	0.2334	0.0325
1264	train	0.1629	0.3701	0.2072
1265	train	0.2184	0.2870	0.0686
1266	train	0.2300	0.2217	-0.0083
1267	test	0.2110	0.2597	0.0487
1268	train	0.2110	0.2987	0.0877
1269	test	0.1897	0.2223	0.0326
1270	train	0.1909	0.2199	0.0290
1271	test	0.2021	0.1980	-0.0041
1272	train	0.2072	0.2389	0.0317
1273	train	0.1978	0.2421	0.0443
1274	train	0.1890	0.1989	0.0099
1275	test	0.1769	0.2187	0.0418
1276	test	0.2153	0.1868	-0.0285
1277	train	0.2346	0.2260	-0.0086
1278	test	0.2041	0.2807	0.0766
1279	train	0.2322	0.2736	0.0414
1280	train	0.2248	0.2113	-0.0135
1281	train	0.2278	0.2913	0.0635
1282	train	0.3009	0.3033	0.0023
1283	train	0.1820	0.1615	-0.0205
1284	train	0.1803	0.2633	0.0830
1285	train	0.1584	0.2296	0.0711
1286	test	0.2049	0.1926	-0.0123
1287	train	0.2856	0.4147	0.1291
1288	train	0.1831	0.2460	0.0629
1289	train	0.1762	0.2318	0.0556
1290	train	0.5266	0.4173	-0.1093
1291	train	0.1807	0.2765	0.0958
1292	test	0.2329	0.2422	0.0093
1293	train	0.1770	0.2941	0.1172
1294	train	0.1980	0.2950	0.0970
1295	test	0.2271	0.1840	-0.0431
1296	train	0.2054	0.1766	-0.0288
1297	test	0.2246	0.2007	-0.0239
1298	train	0.2007	0.2304	0.0297
1299	train	0.2087	0.2629	0.0542
1300	train	0.2220	0.3804	0.1583
1301	train	0.2853	0.3298	0.0445
1302	test	0.2937	0.3160	0.0223
1303	test	0.2640	0.3657	0.1018
1304	test	0.2764	0.2814	0.0051
1305	train	0.2743	0.3134	0.0391
1306	train	0.2552	0.2492	-0.0059
1307	train	0.2377	0.2907	0.0530
1308	train	0.2551	0.2492	-0.0059
1309	test	0.2533	0.2515	-0.0018
1310	train	0.2899	0.3270	0.0371
1311	test	0.3518	0.4079	0.0561
1312	train	0.2298	0.2421	0.0123
1313	train	0.2546	0.2376	-0.0170
1314	train	0.2468	0.2616	0.0147
1315	test	0.2097	0.3978	0.1881
1316	train	0.2567	0.3145	0.0578
1317	train	0.2592	0.2482	-0.0110
1318	train	0.2609	0.2869	0.0260
1319	train	0.2647	0.3266	0.0619
1320	train	0.2609	0.2497	-0.0112
1321	train	0.2337	0.2435	0.0098
1322	train	0.2594	0.2246	-0.0348
1323	train	0.2512	0.2661	0.0149
1324	test	0.2562	0.2678	0.0116
1325	train	0.2692	0.2264	-0.0428
1326	train	0.2254	0.2442	0.0188
1327	train	0.2577	0.2183	-0.0393
1328	train	0.2786	0.2553	-0.0233
1329	test	0.2844	0.3103	0.0259
1330	train	0.3098	0.3033	-0.0065
1331	train	0.2916	0.2407	-0.0509
1332	train	0.2855	0.3232	0.0377
1333	train	0.3667	0.3328	-0.0339
1334	train	0.2141	0.1862	-0.0279
1335	train	0.2810	0.2926	0.0115
1336	train	0.2258	0.2581	0.0323
1337	test	0.2623	0.2226	-0.0397
1338	train	0.2639	0.4440	0.1801
1339	test	0.7344	0.4911	-0.2433
1340	train	0.2227	0.2720	0.0493
1341	train	0.2078	0.2582	0.0504
1342	test	0.5448	0.4451	-0.0997
1343	train	0.2518	0.3037	0.0518
1344	train	0.2965	0.2743	-0.0222
1345	train	0.2375	0.3245	0.0869
1346	test	0.2506	0.3235	0.0728
1347	test	0.2594	0.2148	-0.0446
1348	train	0.2604	0.2078	-0.0526
1349	train	0.2699	0.2324	-0.0375
1350	train	0.2724	0.2621	-0.0103
1351	train	0.2704	0.2943	0.0239
1352	train	0.7615	0.4112	-0.3502
1353	train	0.7884	0.4628	-0.3256
1354	train	0.2523	0.3006	0.0483
1355	train	0.2636	0.2864	0.0228
1356	train	0.2431	0.3388	0.0957
1357	train	0.2596	0.2504	-0.0092
1358	test	0.2476	0.2821	0.0344
1359	train	0.2357	0.2207	-0.0151
1360	train	0.2153	0.2617	0.0464
1361	train	0.2509	0.2201	-0.0307
1362	train	0.2442	0.2220	-0.0222
1363	train	0.2737	0.2960	0.0223
1364	train	0.3598	0.3743	0.0145
1365	train	0.2015	0.2141	0.0126
1366	test	0.2404	0.2105	-0.0299
1367	train	0.2303	0.2334	0.0030
1368	test	0.2090	0.3701	0.1611
1369	train	0.2320	0.2870	0.0551
1370	test	0.2402	0.2217	-0.0185
1371	train	0.2421	0.2597	0.0176
1372	test	0.2419	0.2987	0.0568
1373	train	0.2323	0.2223	-0.0100
1374	train	0.2069	0.2199	0.0130
1375	train	0.2387	0.1980	-0.0406
1376	train	0.2375	0.2389	0.0014
1377	test	0.2232	0.2421	0.0189
1378	train	0.2391	0.1989	-0.0402
1379	train	0.1939	0.2187	0.0248
1380	train	0.2329	0.1868	-0.0460
1381	test	0.2604	0.2260	-0.0344
1382	train	0.2610	0.2807	0.0197
1383	test	0.2773	0.2736	-0.0037
1384	train	0.2772	0.2113	-0.0659
1385	train	0.2651	0.2913	0.0263
1386	train	0.3408	0.3033	-0.0376
1387	train	0.2230	0.1615	-0.0615
1388	train	0.2754	0.2633	-0.0121
1389	train	0.2186	0.2296	0.0110
1390	test	0.2392	0.1926	-0.0466
1391	train	0.3600	0.4147	0.0546
1392	train	0.2120	0.2460	0.0341
1393	train	0.2149	0.2318	0.0169
1394	train	0.6019	0.4173	-0.1846
1395	train	0.2291	0.2765	0.0474
1396	train	0.2795	0.2422	-0.0373
1397	train	0.2215	0.2941	0.0726
1398	test	0.2322	0.2950	0.0628
1399	train	0.2352	0.1840	-0.0512
1400	train	0.2409	0.1766	-0.0643
1401	test	0.2329	0.2007	-0.0322
1402	train	0.2575	0.2304	-0.0271
1403	train	0.2394	0.2629	0.0236
1404	train	0.7092	0.3804	-0.3288
1405	train	0.1421	0.2803	0.1382
1406	train	0.2951	0.2636	-0.0315
1407	test	0.1006	0.3216	0.2210
1408	train	0.2351	0.2201	-0.0151
1409	train	0.2264	0.2490	0.0226
1410	test	0.2564	0.1949	-0.0615
1411	train	0.1340	0.2359	0.1019
1412	train	0.0948	0.1939	0.0991
1413	train	0.1077	0.1953	0.0876
1414	train	0.4391	0.2655	-0.1736
1415	train	0.2960	0.3395	0.0435
1416	train	0.0912	0.1813	0.0901
1417	train	0.1022	0.1873	0.0851
1418	train	0.1873	0.2103	0.0229
1419	train	0.2496	0.3546	0.1050
1420	train	0.0867	0.2672	0.1806
1421	train	0.3618	0.2001	-0.1618
1422	train	0.3786	0.2357	-0.1428
1423	train	0.3837	0.2723	-0.1114
1424	train	0.2092	0.1997	-0.0095
1425	train	0.3830	0.1956	-0.1874
1426	train	0.2197	0.1754	-0.0443
1427	train	0.1821	0.2160	0.0340
1428	train	0.1803	0.2182	0.0379
1429	train	0.1806	0.1753	-0.0053
1430	test	0.2037	0.1946	-0.0090
1431	train	0.2129	0.1535	-0.0594
1432	test	0.3113	0.1986	-0.1128
1433	train	0.2357	0.2510	0.0153
1434	train	0.2279	0.2506	0.0227
1435	train	0.2585	0.1792	-0.0793
1436	test	0.2186	0.2643	0.0457
1437	test	0.3447	0.2853	-0.0593
1438	train	0.2465	0.1380	-0.1085
1439	train	0.1859	0.2408	0.0550
1440	test	0.3943	0.2049	-0.1895
1441	train	0.2068	0.1593	-0.0476
1442	train	0.5128	0.3998	-0.1130
1443	train	0.9446	0.4493	-0.4953
1444	train	0.3577	0.2180	-0.1397
1445	train	0.4622	0.2112	-0.2510
1446	train	0.5957	0.4011	-0.1946
1447	train	0.4446	0.2529	-0.1917
1448	test	0.2663	0.2054	-0.0609
1449	train	0.1733	0.2670	0.0937
1450	train	0.1929	0.2719	0.0789
1451	test	0.2284	0.1458	-0.0826
1452	train	0.2353	0.1356	-0.0998
1453	train	0.2367	0.1613	-0.0753
1454	train	0.2765	0.1926	-0.0840
1455	train	0.2894	0.2268	-0.0626
1456	train	0.1788	0.3568	0.1780
1457	train	0.6587	0.5278	-0.1308
1458	train	0.5664	0.3783	-0.1880
1459	train	0.5346	0.3630	-0.1716
1460	train	0.5900	0.4147	-0.1753
1461	train	0.3848	0.3279	-0.0570
1462	test	0.2414	0.3591	0.1177
1463	train	0.4193	0.2950	-0.1243
1464	train	0.4583	0.3379	-0.1204
1465	train	0.4327	0.2949	-0.1378
1466	train	0.4576	0.2970	-0.1606
1467	train	0.2466	0.3739	0.1273
1468	train	0.3942	0.4532	0.0590
1469	train	0.3482	0.2880	-0.0602
1470	train	0.4984	0.2827	-0.2157
1471	train	0.4875	0.3090	-0.1785
1472	train	0.2238	0.4341	0.2103
1473	test	0.3862	0.3603	-0.0259
1474	test	0.3466	0.2940	-0.0525
1475	train	0.3734	0.3321	-0.0413
1476	train	0.3601	0.3708	0.0107
1477	train	0.3674	0.3708	0.0034
1478	train	0.3612	0.2953	-0.0659
1479	test	0.2306	0.2895	0.0588
1480	train	0.4076	0.2699	-0.1377
1481	test	0.4442	0.3127	-0.1315
1482	train	0.5709	0.3140	-0.2569
1483	train	0.4397	0.2715	-0.1682
1484	train	0.3575	0.2907	-0.0668
1485	train	0.2549	0.2618	0.0069
1486	train	0.2625	0.3012	0.0387
1487	train	0.5032	0.3560	-0.1472
1488	test	0.5708	0.3464	-0.2244
1489	test	0.4020	0.2857	-0.1163
1490	train	0.5193	0.3672	-0.1520
1491	train	0.4862	0.3722	-0.1140
1492	test	0.2190	0.2241	0.0051
1493	train	0.6527	0.3359	-0.3168
1494	train	0.2875	0.3018	0.0143
1495	train	0.2377	0.2677	0.0300
1496	train	0.3347	0.4855	0.1508
1497	test	0.2781	0.3186	0.0405
1498	train	0.2030	0.3020	0.0990
1499	train	0.4034	0.4840	0.0806
1500	train	0.2635	0.3487	0.0852
1501	test	0.4206	0.3198	-0.1008
1502	train	0.4906	0.3700	-0.1206
1503	test	0.4326	0.3688	-0.0638
1504	test	0.2587	0.2609	0.0022
1505	test	0.2498	0.2519	0.0021
1506	test	0.2542	0.2782	0.0240
1507	test	0.2425	0.3091	0.0666
1508	train	0.3950	0.3425	-0.0524
1509	train	0.7554	0.4503	-0.3051
1510	train	0.7535	0.4943	-0.2592
1511	train	0.2661	0.3129	0.0468
1512	test	0.2236	0.2999	0.0762
1513	test	0.2556	0.3590	0.1035
1514	train	0.2642	0.2720	0.0078
1515	train	0.2476	0.3070	0.0594
1516	train	0.2414	0.2412	-0.0002
1517	train	0.2302	0.2872	0.0571
1518	train	0.2538	0.2407	-0.0131
1519	train	0.2477	0.2425	-0.0052
1520	train	0.2607	0.3198	0.0591
1521	train	0.3388	0.4011	0.0623
1522	train	0.2172	0.2578	0.0406
1523	test	0.2364	0.2312	-0.0052
1524	train	0.2361	0.2527	0.0167
1525	train	0.1927	0.3874	0.1947
1526	train	0.2312	0.3089	0.0778
1527	train	0.2462	0.2444	-0.0018
1528	train	0.2465	0.2844	0.0379
1529	train	0.2466	0.3254	0.0788
1530	train	0.2270	0.2449	0.0180
1531	train	0.2082	0.2675	0.0593
1532	train	0.2422	0.2187	-0.0235
1533	test	0.2401	0.2647	0.0246
1534	train	0.2164	0.2701	0.0537
1535	train	0.2417	0.2195	-0.0221
1536	train	0.2037	0.2556	0.0519
1537	train	0.2369	0.2000	-0.0368
1538	train	0.2661	0.2479	-0.0182
1539	train	0.2565	0.2882	0.0317
1540	train	0.2713	0.2809	0.0096
1541	test	0.2676	0.2241	-0.0435
1542	test	0.2674	0.2999	0.0325
1543	train	0.3392	0.3106	-0.0286
1544	test	0.2221	0.1847	-0.0373
1545	train	0.2657	0.2704	0.0047
1546	train	0.2281	0.2553	0.0272
1547	test	0.2487	0.2217	-0.0270
1548	train	0.3603	0.4428	0.0824
1549	train	0.2006	0.2845	0.0839
1550	train	0.2108	0.2596	0.0488
1551	test	0.5914	0.4485	-0.1429
1552	train	0.2371	0.3024	0.0653
1553	test	0.2899	0.2565	-0.0333
1554	test	0.2371	0.3169	0.0798
1555	train	0.2247	0.3198	0.0951
1556	train	0.2404	0.2204	-0.0200
1557	train	0.2477	0.2141	-0.0335
1558	train	0.2471	0.2241	-0.0229
1559	test	0.2654	0.2579	-0.0074
1560	train	0.2491	0.2940	0.0450
1561	test	0.7207	0.3947	-0.3260
1562	train	0.8239	0.5278	-0.2961
1563	train	0.3619	0.3783	0.0165
1564	test	0.5253	0.3630	-0.1623
1565	train	0.5017	0.4147	-0.0870
1566	train	0.3001	0.3279	0.0277
1567	train	0.2940	0.3591	0.0651
1568	train	0.2932	0.2950	0.0018
1569	train	0.4300	0.3379	-0.0920
1570	train	0.3189	0.2949	-0.0240
1571	train	0.3057	0.2970	-0.0087
1572	train	0.3257	0.3739	0.0481
1573	train	0.3983	0.4532	0.0549
1574	train	0.2773	0.2880	0.0107
1575	train	0.3074	0.2827	-0.0247
1576	train	0.2731	0.3090	0.0359
1577	train	0.2318	0.4341	0.2023
1578	train	0.3148	0.3603	0.0455
1579	train	0.3082	0.2940	-0.0141
1580	train	0.2972	0.3321	0.0350
1581	train	0.3000	0.3708	0.0708
1582	test	0.3044	0.2953	-0.0091
1583	train	0.2188	0.2895	0.0707
1584	train	0.2941	0.2699	-0.0242
1585	train	0.2831	0.3127	0.0297
1586	train	0.2797	0.3140	0.0344
1587	train	0.3097	0.2715	-0.0382
1588	train	0.2741	0.2907	0.0165
1589	train	0.2671	0.2618	-0.0053
1590	train	0.3155	0.3012	-0.0143
1591	train	0.3346	0.3560	0.0214
1592	test	0.3548	0.3464	-0.0084
1593	train	0.3429	0.2857	-0.0572
1594	test	0.3232	0.3672	0.0440
1595	train	0.3580	0.3722	0.0142
1596	train	0.2403	0.2241	-0.0162
1597	train	0.5701	0.3359	-0.2342
1598	train	0.2531	0.3018	0.0486
1599	train	0.2587	0.2677	0.0089
1600	train	0.3255	0.4855	0.1600
1601	test	0.2961	0.3186	0.0225
1602	train	0.2542	0.3020	0.0477
1603	train	0.6740	0.4840	-0.1900
1604	test	0.2875	0.3487	0.0612
1605	train	0.3246	0.3198	-0.0048
1606	train	0.5435	0.3700	-0.1735
1607	train	0.2924	0.3688	0.0764
1608	train	0.2631	0.2609	-0.0022
1609	test	0.2828	0.2519	-0.0309
1610	train	0.2778	0.2782	0.0004
1611	train	0.3018	0.3091	0.0073
1612	train	0.2644	0.3425	0.0782
1613	train	0.8523	0.4503	-0.4020
1614	test	0.6163	0.3059	-0.3104
1615	train	0.6145	0.2986	-0.3160
1616	test	0.6094	0.3437	-0.2657
1617	train	0.4129	0.2931	-0.1199
1618	test	0.2782	0.3354	0.0572
1619	test	0.4972	0.2546	-0.2426
1620	train	0.5690	0.2989	-0.2701
1621	train	0.5034	0.2548	-0.2486
1622	train	0.5463	0.2573	-0.2891
1623	train	0.2805	0.3393	0.0588
1624	test	0.3363	0.4251	0.0888
1625	train	0.3816	0.2958	-0.0859
1626	train	0.4817	0.2418	-0.2399
1627	train	0.5372	0.2602	-0.2770
1628	train	0.2208	0.3638	0.1430
1629	train	0.3493	0.3060	-0.0433
1630	test	0.2800	0.2504	-0.0296
1631	train	0.2673	0.2952	0.0279
1632	train	0.2742	0.3406	0.0664
1633	train	0.4696	0.2523	-0.2173
1634	train	0.2184	0.2908	0.0724
1635	train	0.4796	0.2287	-0.2509
1636	test	0.5038	0.2729	-0.2309
1637	train	0.4959	0.2817	-0.2142
1638	train	0.5543	0.2308	-0.3235
1639	train	0.4346	0.2724	-0.1622
1640	train	0.2366	0.2339	-0.0027
1641	test	0.2690	0.2655	-0.0035
1642	train	0.5650	0.3093	-0.2557
1643	test	0.5970	0.2834	-0.3136
1644	train	0.5566	0.2603	-0.2964
1645	train	0.5838	0.3093	-0.2745
1646	train	0.3284	0.2925	-0.0359
1647	train	0.1715	0.2037	0.0322
1648	train	0.5661	0.2723	-0.2938
1649	test	0.2535	0.2683	0.0148
1650	test	0.3753	0.2578	-0.1175
1651	train	0.3351	0.4156	0.0805
1652	train	0.7795	0.4635	-0.3159
1653	train	0.2905	0.3082	0.0176
1654	train	0.2276	0.2653	0.0377
1655	train	0.3055	0.4294	0.1239
1656	train	0.2626	0.3151	0.0525
1657	train	0.5753	0.2996	-0.2757
1658	train	0.6140	0.3292	-0.2847
1659	train	0.5842	0.3249	-0.2593
1660	train	0.2454	0.2727	0.0272
1661	train	0.2412	0.2722	0.0310
1662	train	0.2438	0.2779	0.0341
1663	train	0.3315	0.3051	-0.0263
1664	test	0.4601	0.3349	-0.1252
1665	train	0.5803	0.3981	-0.1823
1666	test	0.2495	0.3188	0.0694
1667	train	0.2618	0.3023	0.0406
1668	train	0.2232	0.3594	0.1362
1669	test	0.2578	0.2562	-0.0016
1670	test	0.2375	0.2841	0.0466
1671	train	0.2769	0.2332	-0.0438
1672	test	0.2211	0.2720	0.0509
1673	train	0.2810	0.2319	-0.0492
1674	train	0.2642	0.2329	-0.0313
1675	test	0.3341	0.3010	-0.0331
1676	train	0.3555	0.3716	0.0160
1677	train	0.2580	0.2134	-0.0446
1678	train	0.2875	0.2255	-0.0619
1679	train	0.2655	0.2484	-0.0172
1680	train	0.6314	0.3931	-0.2382
1681	train	0.2739	0.3042	0.0303
1682	train	0.2830	0.2381	-0.0448
1683	train	0.2765	0.2727	-0.0038
1684	train	0.2822	0.3082	0.0260
1685	train	0.2768	0.2372	-0.0396
1686	train	0.2611	0.2273	-0.0339
1687	train	0.2828	0.2146	-0.0681
1688	train	0.2726	0.2530	-0.0196
1689	train	0.2537	0.2557	0.0019
1690	train	0.2899	0.2139	-0.0759
1691	train	0.2703	0.2297	-0.0406
1692	train	0.2709	0.1914	-0.0795
1693	test	0.3084	0.2357	-0.0727
1694	test	0.2702	0.2938	0.0235
1695	train	0.2731	0.2921	0.0190
1696	train	0.3091	0.2214	-0.0878
1697	test	0.2538	0.3048	0.0510
1698	train	0.3755	0.3282	-0.0473
1699	train	0.2618	0.1813	-0.0805
1700	train	0.2666	0.2834	0.0168
1701	train	0.2351	0.2433	0.0082
1702	train	0.2474	0.1945	-0.0529
1703	train	0.5087	0.4336	-0.0751
1704	train	0.9735	0.4818	-0.4918
1705	train	0.2556	0.2526	-0.0030
1706	train	0.2404	0.2495	0.0090
1707	train	0.5872	0.4347	-0.1525
1708	train	0.2573	0.2915	0.0342
1709	train	0.3190	0.2453	-0.0737
1710	test	0.2382	0.3053	0.0671
1711	train	0.2524	0.3099	0.0575
1712	train	0.2856	0.1777	-0.1079
1713	train	0.2871	0.1675	-0.1196
1714	test	0.2975	0.1955	-0.1020
1715	train	0.2516	0.2259	-0.0258
1716	train	0.2593	0.2592	-0.0001
1717	train	0.5158	0.3950	-0.1208
1718	train	1.1287	0.4383	-0.6904
1719	train	0.2465	0.2768	0.0303
1720	train	0.2746	0.2611	-0.0135
1721	train	0.1030	0.3152	0.2122
1722	train	0.2712	0.2196	-0.0516
1723	train	0.2327	0.2491	0.0164
1724	train	0.4697	0.1929	-0.2769
1725	train	0.3830	0.2326	-0.1503
1726	train	0.1088	0.1922	0.0834
1727	train	0.1152	0.1940	0.0787
1728	train	0.5665	0.2647	-0.3018
1729	train	0.3740	0.3400	-0.0341
1730	train	0.4776	0.1788	-0.2988
1731	test	0.4882	0.1843	-0.3039
1732	train	0.4345	0.2072	-0.2274
1733	train	0.2897	0.3475	0.0578
1734	train	0.4995	0.2617	-0.2378
1735	test	0.5319	0.1949	-0.3370
1736	train	0.5317	0.2311	-0.3007
1737	train	0.2649	0.2682	0.0033
1738	train	0.0943	0.1953	0.1010
1739	train	0.0883	0.1869	0.0986
1740	train	0.4576	0.1719	-0.2857
1741	test	0.3828	0.2113	-0.1715
1742	train	0.4532	0.2129	-0.2403
1743	train	0.2879	0.1725	-0.1153
1744	test	0.4390	0.1888	-0.2502
1745	train	0.1919	0.1560	-0.0359
1746	train	0.3225	0.1967	-0.1258
1747	train	0.2909	0.2526	-0.0383
1748	test	0.3087	0.2499	-0.0588
1749	train	0.2836	0.1820	-0.1015
1750	test	0.2620	0.2646	0.0027
1751	train	0.6237	0.2814	-0.3423
1752	train	0.2552	0.1345	-0.1208
1753	test	0.3012	0.2397	-0.0615
1754	train	0.5473	0.2016	-0.3457
1755	train	0.2541	0.1593	-0.0949
1756	train	0.5872	0.3905	-0.1967
1757	train	0.5066	0.2131	-0.2935
1758	train	0.5408	0.2049	-0.3359
1759	test	0.6418	0.3920	-0.2498
1760	train	0.5637	0.2488	-0.3149
1761	train	0.3739	0.2098	-0.1640
1762	train	0.2807	0.2651	-0.0156
1763	test	0.1322	0.2670	0.1348
1764	train	0.2264	0.1468	-0.0796
1765	train	0.2314	0.1377	-0.0937
1766	test	0.2465	0.1642	-0.0823
1767	train	0.2572	0.1940	-0.0632
1768	train	0.2528	0.2268	-0.0260
1769	test	0.2170	0.3561	0.1391
1770	train	1.1079	0.4251	-0.6828
1771	train	0.1466	0.2662	0.1196
1772	train	0.2018	0.2498	0.0481
1773	train	0.1189	0.3053	0.1864
1774	train	0.2719	0.2056	-0.0663
1775	train	0.2479	0.2337	-0.0142
1776	test	0.0919	0.1817	0.0898
1777	train	0.2823	0.2201	-0.0622
1778	train	0.1012	0.1810	0.0798
1779	train	0.1088	0.1827	0.0739
1780	train	0.5120	0.2502	-0.2618
1781	train	0.3680	0.3223	-0.0457
1782	train	0.4094	0.1648	-0.2446
1783	train	0.0859	0.1873	0.1014
1784	train	0.0938	0.1967	0.1029
1785	train	0.3002	0.3369	0.0367
1786	train	0.0817	0.2514	0.1698
1787	train	0.0770	0.1849	0.1079
1788	train	0.4667	0.2195	-0.2472
1789	train	0.2855	0.2552	-0.0303
1790	train	0.0926	0.1852	0.0926
1791	train	0.0958	0.1752	0.0795
1792	train	0.1033	0.1624	0.0591
1793	test	0.1097	0.2004	0.0907
1794	train	0.3550	0.2017	-0.1533
1795	train	0.1146	0.1629	0.0483
1796	train	0.0979	0.1779	0.0800
1797	train	0.1961	0.1423	-0.0538
1798	test	0.3218	0.1843	-0.1375
1799	train	0.1264	0.2383	0.1119
1800	train	0.3254	0.2496	-0.0759
1801	train	0.3496	0.1683	-0.1813
1802	train	0.2729	0.2499	-0.0230
1803	train	0.5909	0.2761	-0.3148
1804	train	0.2780	0.1314	-0.1466
1805	train	0.1350	0.2277	0.0928
1806	train	0.4850	0.1974	-0.2877
1807	train	0.2454	0.1453	-0.1001
1808	train	0.6016	0.3782	-0.2234
1809	train	0.4305	0.2003	-0.2302
1810	train	0.5007	0.2017	-0.2990
1811	train	0.6233	0.3895	-0.2337
1812	test	0.5024	0.2490	-0.2535
1813	test	0.3271	0.1932	-0.1340
1814	train	0.1350	0.2501	0.1151
1815	train	0.1331	0.2531	0.1201
1816	train	0.2304	0.1307	-0.0998
1817	test	0.2317	0.1207	-0.1109
1818	train	0.2569	0.1467	-0.1102
1819	train	0.2646	0.1764	-0.0882
1820	train	0.2552	0.2091	-0.0461
1821	train	0.1333	0.3407	0.2074
1822	train	0.3221	0.3771	0.0551
1823	train	0.3345	0.3611	0.0266
1824	test	0.2899	0.4134	0.1235
1825	train	0.3152	0.3160	0.0008
1826	train	0.2937	0.3442	0.0504
1827	test	0.2725	0.2872	0.0148
1828	train	0.2579	0.3275	0.0696
1829	train	0.2900	0.2869	-0.0031
1830	train	0.2827	0.2888	0.0060
1831	train	0.3067	0.3611	0.0543
1832	train	0.4316	0.4378	0.0062
1833	train	0.2419	0.2624	0.0205
1834	train	0.2728	0.2764	0.0035
1835	train	0.2646	0.3020	0.0374
1836	train	0.2299	0.4462	0.2162
1837	train	0.2697	0.3572	0.0876
1838	test	0.2733	0.2883	0.0150
1839	test	0.2767	0.3244	0.0476
1840	train	0.2763	0.3615	0.0851
1841	train	0.2712	0.2891	0.0178
1842	test	0.2442	0.2678	0.0236
1843	train	0.2781	0.2641	-0.0141
1844	test	0.2765	0.3043	0.0278
1845	train	0.2675	0.3040	0.0366
1846	train	0.2883	0.2651	-0.0232
1847	train	0.2419	0.2754	0.0334
1848	train	0.2528	0.2510	-0.0018
1849	train	0.2907	0.2913	0.0006
1850	train	0.3200	0.3484	0.0284
1851	train	0.3239	0.3471	0.0232
1852	train	0.3396	0.2718	-0.0678
1853	train	0.3138	0.3644	0.0506
1854	train	0.4026	0.3827	-0.0199
1855	train	0.2610	0.2185	-0.0425
1856	test	0.3070	0.3372	0.0302
1857	test	0.2254	0.2937	0.0682
1858	train	0.2893	0.2492	-0.0401
1859	train	0.2852	0.4901	0.2049
1860	test	0.9481	0.5363	-0.4118
1861	train	0.2304	0.2999	0.0694
1862	test	0.2274	0.2958	0.0684
1863	train	0.7359	0.4872	-0.2487
1864	train	0.2289	0.3392	0.1104
1865	train	0.3479	0.3021	-0.0458
1866	train	0.2560	0.3603	0.1044
1867	test	0.2713	0.3613	0.0900
1868	train	0.2655	0.2323	-0.0332
1869	test	0.2721	0.2226	-0.0495
1870	train	0.2851	0.2535	-0.0316
1871	train	0.3099	0.2843	-0.0256
1872	test	0.3072	0.3176	0.0104
1873	train	0.9515	0.4485	-0.5030
1874	train	0.6569	0.6212	-0.0357
1875	test	0.2795	0.4411	0.1616
1876	train	0.3020	0.4259	0.1239
1877	test	0.2813	0.4856	0.2043
1878	train	0.3250	0.3851	0.0601
1879	train	0.3221	0.4157	0.0936
1880	train	0.2875	0.3573	0.0698
1881	test	0.2950	0.3573	0.0623
1882	train	0.2550	0.4013	0.1463
1883	train	0.3287	0.3566	0.0279
1884	test	0.3054	0.3579	0.0526
1885	train	0.3354	0.4328	0.0973
1886	test	0.4825	0.5101	0.0277
1887	test	-0.1245	0.3497	0.4741
1888	train	0.2848	0.3461	0.0613
1889	test	0.2817	0.3711	0.0894
1890	train	0.2255	0.5199	0.2944
1891	train	0.2974	0.4304	0.1330
1892	train	0.3040	0.3617	0.0577
1893	train	0.3066	0.3993	0.0927
1894	train	0.3070	0.4377	0.1307
1895	train	0.3065	0.3617	0.0552
1896	train	0.2765	0.3613	0.0849
1897	train	0.3000	0.3348	0.0348
1898	train	-0.0111	0.3790	0.3900
1899	train	0.2871	0.3816	0.0946
1900	train	0.6095	0.3350	-0.2745
1901	train	0.2579	0.3592	0.1013
1902	train	0.2630	0.3108	0.0479
1903	train	0.3242	0.3613	0.0371
1904	train	0.3555	0.4081	0.0526
1905	train	0.3889	0.4073	0.0184
1906	test	0.7474	0.3340	-0.4135
1907	train	0.3804	0.4251	0.0447
1908	test	0.3685	0.4471	0.0786
1909	train	0.6360	0.2951	-0.3409
1910	train	0.3069	0.3982	0.0913
1911	train	0.6465	0.3698	-0.2767
1912	train	0.3049	0.3237	0.0187
1913	train	0.2778	0.3237	0.0459
1914	test	0.5479	0.5713	0.0234
1915	train	0.3809	0.3854	0.0045
1916	train	0.6640	0.3753	-0.2887
1917	train	0.3893	0.5708	0.1815
1918	train	0.2417	0.4161	0.1744
1919	test	0.4154	0.3637	-0.0517
1920	test	0.7667	0.3637	-0.4029
1921	train	-0.1274	0.4337	0.5612
1922	test	0.2597	0.4337	0.1740
1923	test	0.2751	0.4378	0.1627
1924	test	0.2953	0.3100	0.0148
1925	train	0.1756	0.3012	0.1256
1926	train	0.3171	0.3197	0.0025
1927	train	0.3187	0.3550	0.0363
1928	test	0.3141	0.3923	0.0782
1929	train	0.8581	0.5132	-0.3449
1930	train	0.3930	0.4338	0.0408
1931	train	0.4170	0.4157	-0.0013
1932	train	1.3064	0.4702	-0.8362
1933	test	0.3496	0.3611	0.0114
1934	train	0.3048	0.3854	0.0807
1935	train	0.2826	0.3358	0.0532
1936	train	0.2846	0.3747	0.0901
1937	train	0.2982	0.3352	0.0370
1938	train	0.2897	0.3366	0.0469
1939	train	0.3287	0.4054	0.0767
1940	train	0.5007	0.4777	-0.0230
1941	test	0.2466	0.2942	0.0476
1942	test	0.2795	0.3256	0.0461
1943	test	0.2756	0.3528	0.0771
1944	train	0.2574	0.5033	0.2459
1945	train	0.2754	0.4099	0.1344
1946	train	0.2757	0.3388	0.0631
1947	train	0.2788	0.3722	0.0934
1948	train	0.2784	0.4065	0.1282
1949	train	0.2796	0.3389	0.0593
1950	train	0.2465	0.3034	0.0569
1951	train	0.2820	0.3141	0.0321
1952	train	0.2962	0.3530	0.0568
1953	test	0.2868	0.3508	0.0641
1954	train	0.3045	0.3145	0.0100
1955	train	0.2465	0.3176	0.0711
1956	test	0.2277	0.2945	0.0668
1957	test	0.3067	0.3379	0.0312
1958	test	0.3615	0.3963	0.0348
1959	train	0.3519	0.4005	0.0486
1960	train	0.3987	0.3138	-0.0849
1961	test	0.3573	0.4155	0.0581
1962	train	0.4035	0.4416	0.0380
1963	test	0.2779	0.2618	-0.0161
1964	train	0.3016	0.3914	0.0898
1965	test	0.2198	0.3399	0.1201
1966	train	0.3426	0.2872	-0.0553
1967	train	0.6837	0.5455	-0.1382
1968	train	1.2140	0.5904	-0.6236
1969	train	0.2401	0.3388	0.0986
1970	train	0.2076	0.3440	0.1364
1971	train	1.0383	0.5386	-0.4996
1972	test	0.2131	0.3852	0.1721
1973	test	0.4382	0.3407	-0.0975
1974	train	0.2741	0.4065	0.1324
1975	train	0.2813	0.4093	0.1281
1976	train	0.2776	0.2616	-0.0160
1977	train	0.2778	0.2492	-0.0285
1978	train	0.3081	0.2860	-0.0221
1979	train	0.3554	0.3177	-0.0376
1980	train	0.3635	0.3520	-0.0115
1981	test	1.1081	0.4950	-0.6131
1982	train	0.1623	0.3417	0.1794
1983	train	0.1742	0.3271	0.1529
1984	train	0.1214	0.3826	0.2612
1985	train	0.2528	0.2913	0.0385
1986	train	0.2276	0.3233	0.0957
1987	train	0.2336	0.2609	0.0272
1988	train	0.1726	0.3045	0.1319
1989	train	0.2294	0.2605	0.0310
1990	train	0.2057	0.2623	0.0567
1991	train	0.2611	0.3379	0.0768
1992	train	0.3552	0.4179	0.0627
1993	train	0.2169	0.2577	0.0408
1994	train	0.2432	0.2504	0.0072
1995	train	0.2168	0.2740	0.0572
1996	test	0.2337	0.4134	0.1798
1997	train	0.2394	0.3297	0.0903
1998	train	0.2470	0.2628	0.0158
1999	test	0.2511	0.3013	0.0502
2000	train	0.2495	0.3408	0.0913
2001	test	0.2162	0.2636	0.0474
2002	train	0.2203	0.2650	0.0447
2003	test	0.2280	0.2379	0.0099
2004	train	0.2196	0.2816	0.0620
2005	train	0.2053	0.2843	0.0790
2006	train	0.2247	0.2390	0.0143
2007	train	0.1921	0.2626	0.0706
2008	train	0.2339	0.2230	-0.0109
2009	train	0.2691	0.2668	-0.0023
2010	test	0.2557	0.3156	0.0600
2011	train	0.2639	0.3107	0.0468
2012	train	0.2567	0.2453	-0.0114
2013	test	0.2599	0.3294	0.0696
2014	train	0.3580	0.3431	-0.0149
2015	train	0.2360	0.1981	-0.0379
2016	train	0.2058	0.3004	0.0946
2017	train	0.2105	0.2710	0.0605
2018	test	0.2341	0.2329	-0.0012
2019	train	0.4564	0.4633	0.0069
2020	train	0.9618	0.5123	-0.4495
2021	train	0.1994	0.2896	0.0902
2022	train	0.1972	0.2741	0.0768
2023	train	0.7301	0.4648	-0.2652
2024	train	0.2215	0.3175	0.0960
2025	train	0.2618	0.2773	0.0155
2026	test	0.1674	0.3357	0.1683
2027	test	0.1986	0.3375	0.1389
2028	train	0.2450	0.2247	-0.0204
2029	train	0.2446	0.2167	-0.0278
2030	train	0.2693	0.2374	-0.0319
2031	train	0.2591	0.2695	0.0104
2032	test	0.2452	0.3042	0.0590
2033	train	0.1509	0.4189	0.2680
2034	train	0.3749	0.4527	0.0778
2035	train	0.3928	0.4363	0.0434
2036	train	1.0255	0.4949	-0.5306
2037	test	0.3440	0.3901	0.0462
2038	test	0.2973	0.4185	0.1212
2039	train	0.2947	0.3624	0.0677
2040	train	0.2952	0.4057	0.1105
2041	test	0.3254	0.3621	0.0366
2042	test	0.3168	0.3636	0.0469
2043	train	0.3395	0.4375	0.0980
2044	train	0.6189	0.5150	-0.1039
2045	train	0.2499	0.3435	0.0936
2046	train	0.2914	0.3512	0.0598
2047	train	0.2838	0.3776	0.0939
2048	train	0.2628	0.5291	0.2663
2049	train	0.2806	0.4372	0.1566
2050	train	0.2818	0.3661	0.0843
2051	train	0.2837	0.4025	0.1188
2052	train	0.2793	0.4398	0.1604
2053	train	0.3136	0.3667	0.0531
2054	train	0.2395	0.3537	0.1142
2055	train	0.3078	0.3393	0.0314
2056	test	0.3242	0.3828	0.0586
2057	train	0.3083	0.3827	0.0744
2058	test	0.3346	0.3401	0.0055
2059	train	0.2837	0.3574	0.0737
2060	test	0.2219	0.3160	0.0941
2061	test	0.3099	0.3657	0.0558
2062	train	0.4548	0.4125	-0.0423
2063	train	0.4924	0.4161	-0.0762
2064	train	0.5259	0.3340	-0.1919
2065	train	0.4808	0.4333	-0.0474
2066	train	0.3702	0.4575	0.0873
2067	train	0.2588	0.2902	0.0314
2068	train	0.3343	0.4065	0.0722
2069	train	0.2353	0.3714	0.1361
2070	test	0.3182	0.3231	0.0048
2071	train	0.8025	0.5802	-0.2222
2072	test	0.9745	0.6285	-0.3460
2073	test	0.2663	0.3816	0.1153
2074	train	0.2218	0.3762	0.1544
2075	train	0.4841	0.5761	0.0920
2076	train	0.2307	0.4164	0.1856
2077	train	0.5496	0.3639	-0.1857
2078	train	0.3036	0.4366	0.1331
2079	train	0.3067	0.4401	0.1333
2080	train	0.2651	0.3049	0.0399
2081	train	0.2629	0.2946	0.0317
2082	train	0.3013	0.3176	0.0163
2083	train	0.3273	0.3532	0.0259
2084	train	0.3442	0.3906	0.0464
2085	train	0.2579	0.5185	0.2605
2086	train	0.1684	0.3020	0.1336
2087	train	0.1852	0.2872	0.1020
2088	test	0.1354	0.3393	0.2039
2089	train	0.2154	0.2492	0.0338
2090	test	0.2084	0.2800	0.0716
2091	train	0.2089	0.2196	0.0107
2092	train	0.1535	0.2604	0.1069
2093	train	0.1900	0.2193	0.0293
2094	train	0.1916	0.2213	0.0297
2095	train	0.2440	0.2945	0.0505
2096	train	0.2852	0.3727	0.0876
2097	train	0.1842	0.2091	0.0249
2098	train	0.2115	0.2094	-0.0020
2099	train	0.1980	0.2329	0.0349
2100	train	0.1926	0.3714	0.1787
2101	train	0.2135	0.2867	0.0733
2102	train	0.2184	0.2201	0.0017
2103	train	0.2220	0.2575	0.0356
2104	train	0.2218	0.2960	0.0742
2105	test	0.1838	0.2210	0.0372
2106	train	0.1821	0.2137	0.0317
2107	train	0.2109	0.1967	-0.0142
2108	test	0.2034	0.2373	0.0339
2109	train	0.1739	0.2389	0.0650
2110	train	0.1965	0.1979	0.0015
2111	train	0.1622	0.2150	0.0529
2112	train	0.2045	0.1857	-0.0188
2113	train	0.2277	0.2246	-0.0031
2114	train	0.2352	0.2801	0.0448
2115	train	0.2348	0.2752	0.0404
2116	train	0.2308	0.2098	-0.0209
2117	train	0.2334	0.2926	0.0592
2118	train	0.3052	0.3058	0.0005
2119	train	0.1790	0.1586	-0.0204
2120	train	0.1980	0.2646	0.0667
2121	train	0.1593	0.2284	0.0691
2122	test	0.1967	0.1895	-0.0072
2123	train	0.3429	0.4162	0.0733
2124	train	0.7751	0.4637	-0.3114
2125	test	0.1783	0.2412	0.0629
2126	train	0.1856	0.2301	0.0445
2127	train	0.5916	0.4174	-0.1742
2128	test	0.1789	0.2749	0.0960
2129	train	0.2370	0.2407	0.0037
2130	train	0.1787	0.2935	0.1148
2131	train	0.1899	0.2939	0.1040
2132	train	0.2239	0.1794	-0.0445
2133	train	0.2271	0.1714	-0.0558
2134	train	0.2418	0.1969	-0.0448
2135	train	0.2205	0.2267	0.0062
2136	test	0.2109	0.2593	0.0484
2137	train	0.2019	0.3824	0.1805
2138	train	0.3305	0.2620	-0.0686
2139	train	0.3363	0.2475	-0.0888
2140	train	0.3508	0.2993	-0.0514
2141	train	0.2398	0.2286	-0.0113
2142	train	0.2392	0.2661	0.0269
2143	train	0.2281	0.1976	-0.0305
2144	train	0.1934	0.2402	0.0468
2145	train	0.2019	0.1970	-0.0049
2146	train	0.1885	0.1989	0.0104
2147	train	0.2694	0.2758	0.0065
2148	train	0.3045	0.3558	0.0513
2149	train	0.1956	0.2225	0.0270
2150	train	0.2398	0.1892	-0.0506
2151	test	0.2071	0.2107	0.0036
2152	train	0.1488	0.3203	0.1715
2153	test	0.2359	0.2572	0.0213
2154	train	0.2155	0.1981	-0.0174
2155	test	0.1945	0.2387	0.0442
2156	train	0.2390	0.2799	0.0409
2157	train	0.1979	0.1986	0.0007
2158	train	0.1829	0.2272	0.0443
2159	train	0.2242	0.1769	-0.0473
2160	train	0.2185	0.2190	0.0005
2161	train	0.2539	0.2252	-0.0287
2162	train	0.2209	0.1777	-0.0433
2163	train	0.1839	0.2140	0.0301
2164	test	0.1962	0.1677	-0.0285
2165	train	0.2289	0.2057	-0.0232
2166	train	0.2103	0.2557	0.0453
2167	train	0.2995	0.2392	-0.0603
2168	test	0.2166	0.2032	-0.0135
2169	test	0.1911	0.2579	0.0669
2170	train	0.2558	0.2532	-0.0026
2171	test	0.1632	0.1529	-0.0104
2172	train	0.2406	0.2289	-0.0117
2173	test	0.1784	0.2089	0.0305
2174	test	0.2062	0.1874	-0.0188
2175	test	0.3289	0.3710	0.0421
2176	test	0.6267	0.4168	-0.2098
2177	train	0.1508	0.2425	0.0917
2178	train	0.1733	0.2106	0.0373
2179	train	0.4076	0.3803	-0.0273
2180	train	0.2134	0.2584	0.0450
2181	train	0.2263	0.2347	0.0084
2182	train	0.2904	0.2737	-0.0167
2183	train	0.1745	0.2739	0.0994
2184	train	0.2013	0.1970	-0.0043
2185	train	0.2193	0.1891	-0.0301
2186	train	0.1829	0.2055	0.0226
2187	train	0.2291	0.2334	0.0043
2188	train	0.2269	0.2643	0.0373
2189	train	0.2690	0.3559	0.0869
2190	test	0.8259	0.5069	-0.3190
2191	test	0.8184	0.4885	-0.3299
2192	train	0.9744	0.5428	-0.4316
2193	train	0.8455	0.4370	-0.4085
2194	train	0.8182	0.4618	-0.3564
2195	train	0.6721	0.4084	-0.2638
2196	test	0.5994	0.4496	-0.1498
2197	test	0.8814	0.4081	-0.4733
2198	train	0.8548	0.4096	-0.4453
2199	test	0.9077	0.4810	-0.4267
2200	train	1.1795	0.5534	-0.6261
2201	train	0.5632	0.3712	-0.1920
2202	train	0.6726	0.3960	-0.2766
2203	train	0.6572	0.4258	-0.2314
2204	train	0.7647	0.5634	-0.2013
2205	test	0.6683	0.4808	-0.1875
2206	train	0.6665	0.4099	-0.2566
2207	train	0.6610	0.4437	-0.2173
2208	train	0.6586	0.4781	-0.1804
2209	train	0.8836	0.4104	-0.4732
2210	train	0.5578	0.3771	-0.1807
2211	train	0.7039	0.3845	-0.3194
2212	train	0.7281	0.4257	-0.3024
2213	train	0.8211	0.4232	-0.3979
2214	train	0.7423	0.3852	-0.3571
2215	train	0.8294	0.3908	-0.4386
2216	train	0.5792	0.3677	-0.2114
2217	train	0.8920	0.4118	-0.4802
2218	train	0.6663	0.4688	-0.1975
2219	test	0.6572	0.4683	-0.1890
2220	train	0.6606	0.3866	-0.2740
2221	train	0.6484	0.4868	-0.1616
2222	test	0.7062	0.5045	-0.2017
2223	test	0.5400	0.3241	-0.2159
2224	train	0.9174	0.4592	-0.4582
2225	train	0.7060	0.4108	-0.2952
2226	train	0.5261	0.3630	-0.1632
2227	train	1.1074	0.6119	-0.4955
2228	train	1.6737	0.6526	-1.0211
2229	train	0.7611	0.4138	-0.3473
2230	train	0.7262	0.4133	-0.3129
2231	train	0.8629	0.6031	-0.2597
2232	test	0.7101	0.4565	-0.2535
2233	train	0.6679	0.4169	-0.2511
2234	test	0.8526	0.4801	-0.3725
2235	train	0.9187	0.4812	-0.4375
2236	train	0.5771	0.3409	-0.2362
2237	train	0.5727	0.3279	-0.2448
2238	train	0.5960	0.3646	-0.2314
2239	train	0.4872	0.3975	-0.0896
2240	train	0.5082	0.4327	-0.0755
2241	train	1.4299	0.5599	-0.8700
2242	train	0.3820	0.4411	0.0591
2243	train	0.4007	0.4216	0.0209
2244	train	1.0450	0.4770	-0.5680
2245	train	0.3684	0.3670	-0.0015
2246	test	0.4524	0.3906	-0.0618
2247	train	0.3043	0.3411	0.0367
2248	train	0.2872	0.3808	0.0936
2249	train	0.4497	0.3405	-0.1093
2250	test	0.4193	0.3419	-0.0775
2251	test	0.5333	0.4122	-0.1210
2252	train	0.6372	0.4847	-0.1525
2253	train	0.2545	0.3007	0.0462
2254	train	0.3086	0.3303	0.0217
2255	train	0.2942	0.3595	0.0653
2256	test	0.3048	0.5081	0.2033
2257	train	0.2951	0.4157	0.1206
2258	train	0.3068	0.3440	0.0372
2259	train	0.3069	0.3768	0.0699
2260	test	0.3472	0.4104	0.0632
2261	train	0.4789	0.3441	-0.1347
2262	test	0.2575	0.3097	0.0522
2263	train	0.3055	0.3189	0.0134
2264	train	0.3053	0.3586	0.0533
2265	train	0.2975	0.3563	0.0588
2266	train	0.3212	0.3193	-0.0019
2267	train	0.3894	0.3234	-0.0660
2268	train	0.2916	0.2991	0.0075
2269	train	0.3362	0.3434	0.0071
2270	train	0.3661	0.4068	0.0407
2271	test	0.3624	0.4097	0.0473
2272	train	0.3612	0.3245	-0.0367
2273	train	0.3670	0.4254	0.0584
2274	train	0.4798	0.4507	-0.0291
2275	test	0.3054	0.2718	-0.0336
2276	train	0.4059	0.4008	-0.0051
2277	train	0.4073	0.3466	-0.0608
2278	train	0.3478	0.2928	-0.0550
2279	train	0.9949	0.5535	-0.4414
2280	train	1.4140	0.5958	-0.8183
2281	train	0.4066	0.3449	-0.0617
2282	train	0.4121	0.3505	-0.0615
2283	train	0.7292	0.5442	-0.1849
2284	train	0.4085	0.3927	-0.0158
2285	train	0.3647	0.3518	-0.0130
2286	test	0.4498	0.4172	-0.0326
2287	train	0.4258	0.4198	-0.0060
2288	train	0.3316	0.2692	-0.0624
2289	train	0.3050	0.2553	-0.0497
2290	train	0.3229	0.2948	-0.0281
2291	train	0.3569	0.3269	-0.0300
2292	train	0.3568	0.3616	0.0047
2293	train	0.8724	0.5083	-0.3641
2294	train	0.3647	0.2764	-0.0883
2295	test	0.3558	0.2678	-0.0880
2296	test	0.3648	0.3155	-0.0493
2297	train	0.3125	0.2572	-0.0554
2298	train	0.2966	0.2965	0.0000
2299	train	0.3263	0.2242	-0.1021
2300	train	0.3374	0.2659	-0.0715
2301	train	0.3293	0.2242	-0.1051
2302	train	0.3399	0.2267	-0.1133
2303	train	0.3141	0.3021	-0.0120
2304	train	0.3278	0.3818	0.0539
2305	train	0.3039	0.2602	-0.0436
2306	train	0.2700	0.2386	-0.0314
2307	train	0.3426	0.2312	-0.1114
2308	train	0.4160	0.3345	-0.0816
2309	train	0.3193	0.2773	-0.0420
2310	train	0.3248	0.2222	-0.1027
2311	train	0.2890	0.2639	-0.0251
2312	train	0.2896	0.3062	0.0166
2313	train	0.3115	0.2240	-0.0876
2314	train	0.2514	0.2598	0.0085
2315	train	0.3251	0.2015	-0.1236
2316	train	0.3393	0.2429	-0.0964
2317	test	0.3068	0.2512	-0.0556
2318	train	0.3589	0.2036	-0.1554
2319	train	0.3349	0.2425	-0.0924
2320	train	0.2561	0.1987	-0.0575
2321	train	0.2666	0.2327	-0.0339
2322	train	0.3772	0.2727	-0.1045
2323	train	0.3639	0.2745	-0.0895
2324	train	0.3292	0.2248	-0.1044
2325	train	0.3667	0.2717	-0.0951
2326	train	0.2408	0.2744	0.0336
2327	train	0.2559	0.1893	-0.0666
2328	test	0.3420	0.2404	-0.1016
2329	train	0.2399	0.2511	0.0113
2330	train	0.3067	0.2221	-0.0846
2331	train	0.2809	0.3830	0.1021
2332	test	0.3153	0.4290	0.1137
2333	train	0.2437	0.2747	0.0311
2334	train	0.2424	0.2503	0.0079
2335	train	0.3241	0.4159	0.0918
2336	train	0.2339	0.3059	0.0720
2337	train	0.3438	0.2585	-0.0853
2338	train	0.3318	0.2913	-0.0405
2339	train	0.3502	0.2892	-0.0611
2340	train	0.2688	0.2333	-0.0354
2341	train	0.2621	0.2315	-0.0306
2342	test	0.2946	0.2356	-0.0590
2343	train	0.3165	0.2625	-0.0540
2344	train	0.3349	0.2922	-0.0427
2345	train	0.4068	0.3597	-0.0471
2346	train	0.4845	0.3987	-0.0857
2347	train	0.2678	0.2395	-0.0282
2348	train	0.2661	0.2304	-0.0357
2349	train	0.2287	0.2798	0.0511
2350	train	0.2374	0.2188	-0.0186
2351	test	0.2214	0.2591	0.0378
2352	train	0.2124	0.1860	-0.0264
2353	test	0.2215	0.2284	0.0069
2354	train	0.2224	0.1855	-0.0369
2355	train	0.2281	0.1875	-0.0406
2356	train	0.1950	0.2651	0.0701
2357	train	0.1981	0.3460	0.1479
2358	train	0.2108	0.2221	0.0113
2359	train	0.2308	0.1763	-0.0545
2360	train	0.2439	0.1934	-0.0505
2361	train	0.1606	0.3017	0.1411
2362	train	0.2235	0.2407	0.0172
2363	test	0.2285	0.1850	-0.0434
2364	train	0.2333	0.2275	-0.0058
2365	train	0.2171	0.2705	0.0534
2366	train	0.2203	0.1858	-0.0345
2367	train	0.1784	0.2239	0.0455
2368	train	0.2187	0.1640	-0.0548
2369	train	0.2079	0.2060	-0.0019
2370	test	0.2025	0.2150	0.0125
2371	train	0.2011	0.1650	-0.0361
2372	train	0.1848	0.2057	0.0209
2373	train	0.2294	0.1596	-0.0698
2374	train	0.2217	0.1947	-0.0270
2375	test	0.2082	0.2393	0.0312
2376	train	0.2372	0.2177	-0.0195
2377	train	0.2200	0.1903	-0.0297
2378	train	0.2050	0.2382	0.0331
2379	train	0.2374	0.2288	-0.0086
2380	train	0.1560	0.1419	-0.0141
2381	train	0.2137	0.2073	-0.0064
2382	train	0.1853	0.1999	0.0146
2383	train	0.2284	0.1832	-0.0452
2384	train	0.2889	0.3499	0.0611
2385	train	0.1703	0.2382	0.0679
2386	test	0.1679	0.2001	0.0323
2387	train	0.2593	0.3642	0.1048
2388	train	0.1950	0.2482	0.0532
2389	train	0.2275	0.2237	-0.0039
2390	test	0.1871	0.2578	0.0707
2391	test	0.1759	0.2566	0.0808
2392	train	0.2039	0.1944	-0.0095
2393	train	0.2015	0.1922	-0.0093
2394	train	0.1919	0.1991	0.0073
2395	train	0.2068	0.2263	0.0195
2396	train	0.2072	0.2565	0.0493
2397	train	0.2459	0.3321	0.0862
2398	test	0.3712	0.5284	0.1572
2399	train	0.3767	0.3676	-0.0092
2400	train	0.3572	0.3515	-0.0057
2401	train	0.3760	0.4047	0.0287
2402	train	0.3153	0.3099	-0.0054
2403	train	0.3444	0.3392	-0.0052
2404	train	0.3120	0.2808	-0.0313
2405	train	0.3026	0.3218	0.0192
2406	train	0.3143	0.2803	-0.0340
2407	train	0.3197	0.2820	-0.0376
2408	train	0.3359	0.3559	0.0200
2409	train	0.4033	0.4331	0.0297
2410	test	0.2579	0.2638	0.0059
2411	train	0.3082	0.2697	-0.0385
2412	train	0.3065	0.2955	-0.0110
2413	train	0.3333	0.4369	0.1035
2414	train	0.3114	0.3499	0.0385
2415	test	0.2650	0.2821	0.0170
2416	test	0.2647	0.3187	0.0540
2417	train	0.3198	0.3561	0.0363
2418	train	0.3140	0.2826	-0.0314
2419	train	0.2896	0.2698	-0.0198
2420	train	0.3187	0.2578	-0.0609
2421	train	0.3235	0.2988	-0.0248
2422	train	0.3212	0.3001	-0.0211
2423	train	0.3347	0.2586	-0.0760
2424	train	0.2643	0.2736	0.0093
2425	train	0.3070	0.2445	-0.0625
2426	train	0.3242	0.2854	-0.0388
2427	train	0.3032	0.3453	0.0421
2428	train	0.3345	0.3407	0.0063
2429	train	0.3281	0.2718	-0.0564
2430	test	0.3409	0.3587	0.0178
2431	train	0.3536	0.3751	0.0214
2432	train	0.2215	0.2211	-0.0004
2433	train	0.3495	0.3311	-0.0184
2434	train	0.2409	0.2900	0.0492
2435	train	0.3082	0.2467	-0.0616
2436	test	0.3279	0.4828	0.1549
2437	train	0.2581	0.2994	0.0413
2438	train	0.2670	0.2925	0.0255
2439	train	0.3431	0.4807	0.1376
2440	train	0.2585	0.3369	0.0784
2441	test	0.3261	0.3021	-0.0240
2442	train	0.3070	0.3581	0.0512
2443	train	0.3123	0.3593	0.0470
2444	train	0.2982	0.2338	-0.0644
2445	train	0.2922	0.2242	-0.0680
2446	train	0.3008	0.2539	-0.0470
2447	test	0.3126	0.2846	-0.0280
2448	test	0.3190	0.3179	-0.0011
2449	train	0.4880	0.4470	-0.0410
2450	train	0.1628	0.4265	0.2637
2451	train	0.1533	0.2621	0.1089
2452	train	0.1614	0.2504	0.0889
2453	test	0.1427	0.2999	0.1571
2454	train	0.1588	0.2257	0.0669
2455	train	0.1552	0.2613	0.1061
2456	train	0.1158	0.1926	0.0768
2457	train	0.1299	0.2348	0.1049
2458	train	0.1306	0.1924	0.0618
2459	train	0.1402	0.1947	0.0545
2460	train	0.1722	0.2718	0.0996
2461	train	0.1855	0.3541	0.1686
2462	train	0.1277	0.2046	0.0769
2463	train	0.1473	0.1817	0.0344
2464	train	0.1185	0.2027	0.0843
2465	train	0.1263	0.3306	0.2043
2466	test	0.1312	0.2539	0.1226
2467	train	0.1314	0.1916	0.0602
2468	test	0.1472	0.2321	0.0849
2469	train	0.1467	0.2736	0.1269
2470	train	0.1217	0.1929	0.0712
2471	train	0.1395	0.2063	0.0668
2472	train	0.1357	0.1686	0.0330
2473	train	0.1341	0.2107	0.0766
2474	train	0.1275	0.2160	0.0885
2475	train	0.1391	0.1702	0.0311
2476	test	0.1244	0.1980	0.0736
2477	train	0.1802	0.1644	-0.0158
2478	train	0.1561	0.2000	0.0439
2479	test	0.1478	0.2523	0.1044
2480	train	0.1948	0.2391	0.0443
2481	train	0.1370	0.1905	0.0535
2482	train	0.1752	0.2594	0.0843
2483	train	0.2243	0.2621	0.0379
2484	train	0.1189	0.1399	0.0210
2485	train	0.1633	0.2281	0.0648
2486	train	0.1318	0.2040	0.0722
2487	test	0.1370	0.1766	0.0396
2488	train	0.1776	0.3776	0.2000
2489	train	0.1179	0.2286	0.1107
2490	train	0.1336	0.2043	0.0706
2491	train	0.1812	0.3843	0.2031
2492	train	0.1425	0.2508	0.1083
2493	train	0.1515	0.2246	0.0731
2494	train	0.1225	0.2681	0.1456
2495	test	0.1227	0.2671	0.1444
2496	train	0.1464	0.1774	0.0310
2497	train	0.1570	0.1727	0.0157
2498	train	0.1547	0.1903	0.0356
2499	train	0.1515	0.2187	0.0673
2500	train	0.1562	0.2501	0.0939
2501	train	0.1891	0.3523	0.1632
2502	train	0.2515	0.4475	0.1959
2503	test	0.2409	0.2851	0.0441
2504	train	0.2442	0.2721	0.0278
2505	train	0.2338	0.3267	0.0930
2506	train	0.2333	0.2417	0.0084
2507	train	0.2470	0.2737	0.0267
2508	train	0.2248	0.2187	-0.0061
2509	train	0.2126	0.2567	0.0441
2510	train	0.2216	0.2176	-0.0039
2511	test	0.2178	0.2189	0.0011
2512	train	0.2465	0.2861	0.0396
2513	train	0.2821	0.3561	0.0741
2514	train	0.2100	0.2271	0.0171
2515	train	0.2264	0.2364	0.0100
2516	train	0.2218	0.2302	0.0085
2517	train	0.1982	0.3598	0.1616
2518	train	0.2297	0.2819	0.0522
2519	train	0.2336	0.2233	-0.0104
2520	test	0.2355	0.2593	0.0238
2521	test	0.2351	0.2962	0.0611
2522	train	0.2306	0.2227	-0.0079
2523	train	0.2225	0.2398	0.0173
2524	train	0.2317	0.2016	-0.0301
2525	train	0.2276	0.2391	0.0115
2526	test	0.2299	0.2463	0.0164
2527	train	0.2377	0.2014	-0.0364
2528	train	0.1934	0.2299	0.0365
2529	train	0.2412	0.1813	-0.0599
2530	train	0.2429	0.2225	-0.0204
2531	train	0.2401	0.2742	0.0341
2532	test	0.2437	0.2870	0.0433
2533	train	0.2423	0.2163	-0.0260
2534	train	0.2390	0.2768	0.0378
2535	test	0.2907	0.3047	0.0140
2536	train	0.2110	0.1994	-0.0116
2537	train	0.2415	0.2557	0.0142
2538	train	0.2112	0.2482	0.0371
2539	train	0.2223	0.1965	-0.0258
2540	train	0.2330	0.3998	0.1667
2541	train	0.1943	0.2558	0.0615
2542	train	0.2086	0.2538	0.0452
2543	train	0.2416	0.4272	0.1856
2544	test	0.2313	0.3042	0.0729
2545	train	0.2388	0.2398	0.0010
2546	train	0.2135	0.2886	0.0751
2547	train	0.2285	0.2927	0.0642
2548	train	0.2260	0.1923	-0.0336
2549	test	0.2309	0.1859	-0.0451
2550	train	0.2780	0.2003	-0.0777
2551	train	0.2233	0.2282	0.0049
2552	test	0.2224	0.2591	0.0367
2553	train	0.3124	0.3705	0.0581
2554	train	0.1982	0.2323	0.0341
2555	train	0.2059	0.2226	0.0167
2556	train	0.1746	0.2686	0.0940
2557	train	0.2062	0.2078	0.0016
2558	train	0.2073	0.2461	0.0388
2559	train	0.1932	0.1714	-0.0218
2560	train	0.1771	0.2142	0.0371
2561	train	0.1897	0.1716	-0.0181
2562	train	0.1934	0.1744	-0.0189
2563	test	0.2133	0.2535	0.0402
2564	train	0.2674	0.3391	0.0717
2565	train	0.1690	0.1979	0.0290
2566	train	0.1987	0.1596	-0.0391
2567	train	0.1748	0.1794	0.0046
2568	train	0.1685	0.2991	0.1306
2569	train	0.1938	0.2279	0.0341
2570	train	0.2025	0.1676	-0.0349
2571	train	0.2044	0.2098	0.0054
2572	test	0.2046	0.2532	0.0486
2573	train	0.1958	0.1699	-0.0259
2574	train	0.1695	0.1944	0.0249
2575	train	0.1987	0.1457	-0.0529
2576	train	0.1988	0.1885	-0.0102
2577	train	0.1781	0.1943	0.0162
2578	train	0.1935	0.1483	-0.0451
2579	train	0.1783	0.1815	0.0032
2580	train	0.2131	0.1488	-0.0643
2581	train	0.2200	0.1805	-0.0395
2582	train	0.1960	0.2304	0.0344
2583	train	0.2193	0.2133	-0.0060
2584	test	0.1942	0.1759	-0.0183
2585	train	0.2202	0.2361	0.0159
2586	train	0.2829	0.2304	-0.0525
2587	test	0.1639	0.1231	-0.0408
2588	train	0.1788	0.2015	0.0227
2589	train	0.1850	0.1852	0.0003
2590	train	0.1881	0.1654	-0.0227
2591	train	0.2081	0.3489	0.1408
2592	train	0.5072	0.3976	-0.1096
2593	train	0.1693	0.2141	0.0449
2594	train	0.1897	0.1827	-0.0070
2595	train	0.2051	0.3583	0.1532
2596	train	0.2050	0.2311	0.0261
2597	train	0.2006	0.2132	0.0126
2598	train	0.1805	0.2490	0.0685
2599	train	0.1672	0.2454	0.0782
2600	train	0.1809	0.1742	-0.0066
2601	train	0.2052	0.1716	-0.0335
2602	train	0.1959	0.1840	-0.0119
2603	test	0.1993	0.2112	0.0119
2604	train	0.1917	0.2413	0.0496
2605	train	0.4740	0.3330	-0.1410
2606	train	0.4372	0.3973	-0.0399
2607	test	0.0962	0.2329	0.1367
2608	train	0.1015	0.2196	0.1182
2609	test	0.0937	0.2710	0.1774
2610	train	0.1106	0.1895	0.0789
2611	train	0.1131	0.2230	0.1099
2612	train	0.1097	0.1593	0.0495
2613	train	0.0922	0.2002	0.1080
2614	train	0.1069	0.1589	0.0520
2615	train	0.0936	0.1611	0.0675
2616	train	0.1533	0.2351	0.0818
2617	train	0.1765	0.3146	0.1381
2618	train	0.1123	0.1640	0.0517
2619	train	0.1222	0.1499	0.0277
2620	train	0.0930	0.1710	0.0781
2621	train	0.1295	0.3031	0.1736
2622	train	0.1183	0.2232	0.1049
2623	train	0.1233	0.1593	0.0360
2624	train	0.1270	0.1980	0.0709
2625	train	0.1278	0.2378	0.1099
2626	train	0.0899	0.1603	0.0704
2627	train	0.1243	0.1680	0.0437
2628	train	0.1181	0.1369	0.0188
2629	train	0.1062	0.1776	0.0714
2630	train	0.0935	0.1813	0.0878
2631	test	0.1163	0.1382	0.0219
2632	train	0.0958	0.1627	0.0669
2633	train	0.1643	0.1279	-0.0364
2634	test	0.1259	0.1652	0.0393
2635	test	0.1339	0.2187	0.0848
2636	train	0.1349	0.2100	0.0751
2637	test	0.1147	0.1557	0.0411
2638	train	0.1262	0.2274	0.1011
2639	train	0.1662	0.2350	0.0689
2640	train	0.1040	0.1073	0.0033
2641	train	0.1189	0.1991	0.0802
2642	test	0.0919	0.1706	0.0787
2643	train	0.1067	0.1377	0.0310
2644	train	0.1827	0.3486	0.1659
2645	train	0.0944	0.1903	0.0960
2646	test	0.1086	0.1718	0.0632
2647	train	0.1902	0.3541	0.1639
2648	train	0.0993	0.2178	0.1185
2649	train	0.1376	0.1869	0.0493
2650	train	0.1135	0.2338	0.1204
2651	train	0.0950	0.2338	0.1389
2652	train	0.1343	0.1348	0.0005
2653	train	0.1331	0.1285	-0.0046
2654	train	0.1171	0.1485	0.0314
2655	train	0.1157	0.1771	0.0614
2656	train	0.1174	0.2087	0.0913
2657	train	0.1228	0.3233	0.2006
2658	train	0.3323	0.3081	-0.0242
2659	test	0.3138	0.3011	-0.0126
2660	train	0.3780	0.3455	-0.0326
2661	train	0.2739	0.2962	0.0223
2662	train	0.2537	0.3385	0.0848
2663	train	0.3382	0.2573	-0.0809
2664	train	0.3092	0.3015	-0.0078
2665	train	0.2724	0.2619	-0.0105
2666	train	0.2799	0.2688	-0.0111
2667	train	0.2687	0.3419	0.0732
2668	test	0.2804	0.4279	0.1475
2669	train	0.3184	0.2986	-0.0198
2670	train	0.2909	0.2444	-0.0465
2671	test	0.3018	0.2625	-0.0393
2672	train	0.1807	0.3641	0.1834
2673	train	0.2942	0.3076	0.0135
2674	test	0.3148	0.2523	-0.0625
2675	test	0.3036	0.2971	-0.0065
2676	test	0.3025	0.3424	0.0400
2677	train	0.2677	0.2632	-0.0045
2678	train	0.2704	0.2923	0.0219
2679	train	0.2751	0.2308	-0.0442
2680	train	0.2981	0.2750	-0.0231
2681	train	0.2959	0.2835	-0.0124
2682	test	0.2984	0.2423	-0.0561
2683	test	0.2459	0.2744	0.0285
2684	train	0.2385	0.2372	-0.0013
2685	train	0.2778	0.2682	-0.0096
2686	test	0.2943	0.3109	0.0166
2687	test	0.3095	0.2851	-0.0244
2688	test	0.2525	0.2623	0.0098
2689	train	0.3183	0.3109	-0.0074
2690	train	0.2457	0.2931	0.0473
2691	train	0.1610	0.2042	0.0433
2692	train	0.3356	0.2735	-0.0622
2693	train	0.1998	0.2704	0.0706
2694	train	0.2593	0.2609	0.0016
2695	train	0.2088	0.4161	0.2073
2696	train	0.2933	0.4631	0.1698
2697	test	0.2427	0.3103	0.0675
2698	train	0.2276	0.2667	0.0391
2699	train	0.3023	0.4299	0.1275
2700	train	0.2627	0.3172	0.0544
2701	train	0.2814	0.3021	0.0207
2702	train	0.3276	0.3307	0.0031
2703	train	0.2765	0.3257	0.0492
2704	train	0.2547	0.2760	0.0213
2705	test	0.2640	0.2758	0.0118
2706	train	0.2382	0.2806	0.0423
2707	train	0.2798	0.3077	0.0279
2708	test	0.3043	0.3374	0.0331
2709	train	0.3115	0.3979	0.0865
2710	train	0.6626	0.4633	-0.1993
2711	train	0.6620	0.4509	-0.2111
2712	test	0.6592	0.4965	-0.1627
2713	train	0.6055	0.4428	-0.1626
2714	test	0.5428	0.4834	-0.0594
2715	train	0.5426	0.4038	-0.1387
2716	train	0.6254	0.4492	-0.1762
2717	train	0.5803	0.4040	-0.1763
2718	train	0.5830	0.4059	-0.1771
2719	train	0.4230	0.4885	0.0654
2720	train	0.5244	0.5714	0.0470
2721	train	0.5312	0.4383	-0.0929
2722	train	0.6368	0.3902	-0.2466
2723	train	0.5084	0.4148	-0.0936
2724	train	0.2103	0.5044	0.2940
2725	train	0.4742	0.4563	-0.0179
2726	train	0.4808	0.3995	-0.0813
2727	test	0.4856	0.4432	-0.0424
2728	train	0.5017	0.4870	-0.0147
2729	test	0.5171	0.4010	-0.1160
2730	train	0.3891	0.4324	0.0434
2731	train	0.4560	0.3774	-0.0786
2732	train	0.5429	0.4228	-0.1200
2733	train	0.6015	0.4293	-0.1723
2734	train	0.5382	0.3792	-0.1590
2735	train	0.5274	0.4187	-0.1087
2736	train	0.4132	0.3809	-0.0323
2737	train	0.4727	0.4151	-0.0576
2738	train	0.6166	0.4626	-0.1540
2739	train	0.6412	0.4364	-0.2047
2740	train	0.4657	0.4117	-0.0540
2741	train	0.6096	0.4637	-0.1459
2742	train	0.4669	0.4426	-0.0244
2743	train	0.3286	0.3442	0.0156
2744	test	0.5528	0.4258	-0.1270
2745	train	0.5135	0.4132	-0.1003
2746	train	0.6094	0.4038	-0.2057
2747	train	0.4451	0.5613	0.1162
2748	train	0.3362	0.6028	0.2666
2749	test	0.5841	0.4525	-0.1316
2750	train	0.4094	0.4100	0.0005
2751	train	0.3623	0.5705	0.2082
2752	train	0.5678	0.4612	-0.1067
2753	test	0.4794	0.4517	-0.0277
2754	train	0.5838	0.4823	-0.1015
2755	train	0.5484	0.4776	-0.0707
2756	train	0.5222	0.4203	-0.1019
2757	train	0.4481	0.4142	-0.0338
2758	train	0.5141	0.4284	-0.0858
2759	train	0.4357	0.4568	0.0210
2760	train	0.5220	0.4872	-0.0348
2761	train	0.5930	0.5464	-0.0465
2762	train	0.1784	0.2353	0.0569
2763	train	0.1792	0.2256	0.0464
2764	train	0.2523	0.2749	0.0226
2765	test	0.1917	0.2119	0.0202
2766	train	0.1955	0.2514	0.0559
2767	train	0.1888	0.1789	-0.0099
2768	train	0.1425	0.2213	0.0788
2769	train	0.1715	0.1786	0.0071
2770	train	0.1618	0.1808	0.0190
2771	train	0.1957	0.2580	0.0623
2772	train	0.2115	0.3392	0.1277
2773	test	0.1726	0.2113	0.0387
2774	train	0.1913	0.1692	-0.0221
2775	test	0.1822	0.1870	0.0049
2776	train	0.1615	0.2975	0.1360
2777	train	0.1884	0.2347	0.0463
2778	test	0.2100	0.1774	-0.0327
2779	train	0.2312	0.2194	-0.0117
2780	train	0.2430	0.2622	0.0192
2781	test	0.1602	0.1785	0.0183
2782	train	0.1648	0.2120	0.0471
2783	train	0.1740	0.1565	-0.0175
2784	train	0.1676	0.1984	0.0308
2785	train	0.1436	0.2060	0.0624
2786	train	0.1562	0.1579	0.0017
2787	train	0.1500	0.1962	0.0462
2788	test	0.2115	0.1524	-0.0591
2789	train	0.2055	0.1874	-0.0182
2790	train	0.1991	0.2329	0.0338
2791	train	0.2284	0.2135	-0.0149
2792	train	0.2179	0.1828	-0.0351
2793	train	0.2473	0.2337	-0.0136
2794	train	0.2597	0.2256	-0.0341
2795	train	0.1477	0.1327	-0.0149
2796	train	0.2513	0.2027	-0.0485
2797	train	0.1342	0.1929	0.0587
2798	test	0.1740	0.1740	0.0000
2799	train	0.2623	0.3463	0.0840
2800	train	0.4150	0.3947	-0.0203
2801	train	0.1309	0.2276	0.0966
2802	train	0.1597	0.1925	0.0328
2803	train	0.3202	0.3592	0.0391
2804	train	0.1636	0.2409	0.0773
2805	train	0.2185	0.2164	-0.0021
2806	train	0.2239	0.2516	0.0276
2807	train	0.1976	0.2498	0.0523
2808	train	0.2022	0.1838	-0.0184
2809	train	0.2108	0.1811	-0.0297
2810	train	0.2001	0.1895	-0.0106
2811	train	0.1810	0.2169	0.0359
2812	test	0.1734	0.2472	0.0738
2813	train	0.2792	0.3290	0.0497
2814	train	0.2132	0.2475	0.0343
2815	train	0.1954	0.2385	0.0432
2816	train	0.2086	0.2859	0.0772
2817	test	0.2141	0.2262	0.0121
2818	test	0.1810	0.2652	0.0842
2819	train	0.1912	0.1926	0.0015
2820	train	0.1501	0.2343	0.0842
2821	train	0.1904	0.2021	0.0117
2822	train	0.1754	0.2138	0.0384
2823	train	0.2065	0.2709	0.0643
2824	test	0.2572	0.3514	0.0942
2825	train	0.1892	0.2253	0.0361
2826	train	0.2117	0.1830	-0.0287
2827	train	0.1929	0.1999	0.0071
2828	test	0.1812	0.3052	0.1240
2829	test	0.1886	0.2457	0.0572
2830	test	0.1954	0.1896	-0.0058
2831	train	0.2089	0.2311	0.0221
2832	train	0.1792	0.2733	0.0940
2833	train	0.1797	0.2102	0.0304
2834	train	0.1543	0.2231	0.0688
2835	train	0.1701	0.1695	-0.0006
2836	train	0.2090	0.2108	0.0018
2837	test	0.1613	0.2176	0.0563
2838	test	0.1802	0.1908	0.0106
2839	test	0.1362	0.2085	0.0722
2840	train	0.2110	0.1678	-0.0432
2841	train	0.2347	0.2011	-0.0336
2842	train	0.2226	0.2440	0.0215
2843	train	0.2589	0.2250	-0.0339
2844	train	0.2261	0.1954	-0.0307
2845	train	0.2381	0.2450	0.0069
2846	train	0.3150	0.2347	-0.0803
2847	test	0.2006	0.1430	-0.0576
2848	train	0.2042	0.2133	0.0092
2849	test	0.1833	0.2055	0.0223
2850	train	0.2018	0.1889	-0.0129
2851	train	0.3230	0.3538	0.0308
2852	train	0.7987	0.3999	-0.3988
2853	train	0.1618	0.2397	0.0779
2854	train	0.1912	0.2037	0.0126
2855	test	0.5633	0.3668	-0.1966
2856	train	0.1906	0.2530	0.0624
2857	train	0.2324	0.2296	-0.0028
2858	train	0.1843	0.2622	0.0779
2859	train	0.1533	0.2592	0.1058
2860	train	0.2142	0.1991	-0.0152
2861	train	0.1899	0.1970	0.0071
2862	train	0.2031	0.2034	0.0003
2863	train	0.2008	0.2302	0.0294
2864	train	0.2162	0.2600	0.0438
2865	train	0.2437	0.3358	0.0921
2866	train	0.7571	0.4257	-0.3314
2867	train	0.5946	0.4214	-0.1731
2868	train	0.8370	0.4622	-0.3748
2869	test	0.6798	0.4229	-0.2569
2870	train	0.6563	0.4672	-0.1891
2871	train	0.6989	0.3808	-0.3181
2872	train	0.5556	0.4255	-0.1302
2873	train	0.7236	0.3815	-0.3421
2874	train	0.7030	0.3841	-0.3189
2875	test	0.6311	0.4674	-0.1638
2876	test	0.6627	0.5530	-0.1097
2877	train	0.5726	0.4287	-0.1439
2878	train	0.7192	0.3651	-0.3541
2879	train	0.4426	0.3834	-0.0593
2880	train	0.3956	0.4725	0.0769
2881	test	0.6715	0.4261	-0.2454
2882	train	0.6071	0.3730	-0.2341
2883	train	0.4480	0.4194	-0.0286
2884	test	0.6541	0.4660	-0.1881
2885	train	0.6917	0.3757	-0.3160
2886	train	0.4441	0.4163	-0.0278
2887	train	0.5409	0.3517	-0.1892
2888	train	0.5371	0.3966	-0.1406
2889	train	0.4991	0.4055	-0.0936
2890	train	0.6580	0.3546	-0.3034
2891	train	0.6440	0.3977	-0.2463
2892	train	0.4282	0.3640	-0.0643
2893	train	0.5977	0.3927	-0.2049
2894	train	0.6391	0.4326	-0.2065
2895	test	0.7963	0.4010	-0.3953
2896	train	0.4744	0.3867	-0.0877
2897	train	0.7463	0.4309	-0.3155
2898	train	0.5448	0.4032	-0.1417
2899	train	0.3646	0.3200	-0.0446
2900	test	0.7416	0.3896	-0.3520
2901	test	0.3940	0.3944	0.0004
2902	train	0.6860	0.3905	-0.2955
2903	train	0.5072	0.5264	0.0191
2904	test	0.4637	0.5714	0.1077
2905	train	0.5141	0.4364	-0.0777
2906	test	0.4615	0.3878	-0.0736
2907	train	0.6969	0.5415	-0.1554
2908	train	0.4916	0.4398	-0.0518
2909	test	0.4088	0.4299	0.0211
2910	train	0.7248	0.4535	-0.2713
2911	train	0.6806	0.4456	-0.2350
2912	train	0.4605	0.4082	-0.0523
2913	train	0.4832	0.4103	-0.0729
2914	train	0.5008	0.4113	-0.0895
2915	train	0.5263	0.4386	-0.0877
2916	train	0.5586	0.4679	-0.0907
2917	test	0.5566	0.5087	-0.0479
2918	train	0.6296	0.4287	-0.2009
2919	train	0.6928	0.4246	-0.2681
2920	train	0.6707	0.4647	-0.2061
2921	train	0.4922	0.4266	-0.0656
2922	test	0.3531	0.4708	0.1177
2923	train	0.4943	0.3841	-0.1102
2924	train	0.5136	0.4287	-0.0850
2925	train	0.4994	0.3885	-0.1109
2926	train	0.4860	0.3948	-0.0912
2927	train	0.3606	0.4707	0.1101
2928	train	0.4015	0.5564	0.1549
2929	train	0.3676	0.4321	0.0644
2930	test	0.5005	0.3683	-0.1322
2931	train	0.5216	0.3864	-0.1353
2932	train	0.3262	0.4736	0.1474
2933	train	0.4014	0.4284	0.0270
2934	train	0.3418	0.3757	0.0339
2935	train	0.3009	0.4221	0.1211
2936	train	0.3440	0.4686	0.1246
2937	train	0.4113	0.3859	-0.0254
2938	train	0.2176	0.4184	0.2008
2939	train	0.4050	0.3546	-0.0503
2940	train	0.4156	0.3994	-0.0162
2941	test	0.4119	0.4080	-0.0039
2942	train	0.4493	0.3653	-0.0840
2943	train	0.3199	0.4004	0.0805
2944	train	0.2950	0.3680	0.0730
2945	train	0.3489	0.3961	0.0471
2946	test	0.5265	0.4349	-0.0916
2947	train	0.5899	0.4032	-0.1866
2948	test	0.4702	0.3893	-0.0809
2949	test	0.5928	0.4332	-0.1596
2950	train	0.3075	0.4045	0.0970
2951	train	0.1923	0.3214	0.1291
2952	train	0.5397	0.3915	-0.1482
2953	test	0.3351	0.3971	0.0621
2954	train	0.4461	0.3942	-0.0519
2955	train	0.4292	0.5275	0.0983
2956	test	0.4058	0.5717	0.1660
2957	train	0.3060	0.4391	0.1332
2958	train	0.2518	0.3899	0.1381
2959	test	0.4473	0.5426	0.0953
2960	train	0.2084	0.4423	0.2340
2961	train	0.4982	0.4329	-0.0653
2962	train	0.5372	0.4555	-0.0817
2963	train	0.4016	0.4471	0.0455
2964	test	0.2705	0.4120	0.1415
2965	train	0.3079	0.4144	0.1065
2966	train	0.3135	0.4146	0.1011
2967	train	0.4824	0.4416	-0.0407
2968	test	0.5140	0.4708	-0.0432
2969	train	0.5527	0.5091	-0.0436
2970	test	0.3965	0.3186	-0.0779
2971	train	0.3985	0.3121	-0.0864
2972	train	0.3673	0.3552	-0.0121
2973	train	0.3307	0.3077	-0.0230
2974	train	0.2849	0.3495	0.0645
2975	train	0.3087	0.2688	-0.0398
2976	train	0.3523	0.3124	-0.0399
2977	train	0.2987	0.2778	-0.0209
2978	train	0.3463	0.2889	-0.0574
2979	test	0.2854	0.3525	0.0671
2980	train	0.3139	0.4376	0.1236
2981	train	0.2403	0.3099	0.0696
2982	train	0.3336	0.2561	-0.0775
2983	train	0.3173	0.2737	-0.0436
2984	train	0.1963	0.3722	0.1758
2985	train	0.3138	0.3176	0.0038
2986	train	0.2843	0.2632	-0.0211
2987	test	0.2917	0.3074	0.0157
2988	train	0.2765	0.3522	0.0757
2989	train	0.3147	0.2828	-0.0320
2990	train	0.2754	0.3024	0.0270
2991	train	0.3018	0.2423	-0.0596
2992	train	0.3312	0.2858	-0.0454
2993	train	0.2976	0.2939	-0.0037
2994	train	0.2873	0.2626	-0.0248
2995	test	0.2855	0.2851	-0.0004
2996	train	0.2474	0.2497	0.0024
2997	train	0.3049	0.2797	-0.0252
2998	train	0.2954	0.3208	0.0255
2999	train	0.3580	0.2953	-0.0627
3000	test	0.3186	0.2732	-0.0454
3001	train	0.3511	0.3209	-0.0302
3002	train	0.2856	0.3022	0.0166
3003	test	0.2054	0.2144	0.0090
3004	train	0.3449	0.2834	-0.0615
3005	train	0.2733	0.2814	0.0081
3006	train	0.2962	0.2729	-0.0233
3007	test	0.3472	0.4236	0.0765
3008	train	0.7372	0.4692	-0.2680
3009	train	0.2350	0.3207	0.0857
3010	train	0.2613	0.2770	0.0157
3011	train	0.3529	0.4373	0.0844
3012	train	0.2617	0.3275	0.0658
3013	test	0.3323	0.3129	-0.0193
3014	train	0.3245	0.3402	0.0157
3015	train	0.3000	0.3347	0.0347
3016	train	0.2812	0.2880	0.0068
3017	test	0.2659	0.2881	0.0222
3018	train	0.2490	0.2919	0.0429
3019	train	0.2783	0.3186	0.0403
3020	train	0.3236	0.3478	0.0242
3021	train	0.3730	0.4051	0.0321
3022	train	0.6606	0.4534	-0.2072
3023	train	0.3468	0.2988	-0.0480
3024	train	0.3412	0.2860	-0.0551
3025	train	0.2191	0.3369	0.1177
3026	test	0.2471	0.2612	0.0141
3027	train	0.2403	0.2967	0.0564
3028	test	0.2395	0.2280	-0.0114
3029	train	0.2144	0.2710	0.0565
3030	train	0.2394	0.2279	-0.0116
3031	train	0.2382	0.2300	-0.0082
3032	train	0.2477	0.3076	0.0599
3033	train	0.3337	0.3884	0.0547
3034	test	0.2291	0.2406	0.0115
3035	train	0.2301	0.2170	-0.0131
3036	test	0.2301	0.2170	-0.0131
3037	test	0.2763	0.2392	-0.0370
3038	train	0.2214	0.3576	0.1362
3039	train	0.2586	0.2889	0.0303
3040	train	0.2404	0.2267	-0.0136
3041	train	0.2412	0.2670	0.0258
3042	train	0.2469	0.3079	0.0610
3043	train	0.2328	0.2280	-0.0048
3044	train	0.2317	0.2416	0.0099
3045	train	0.2445	0.2041	-0.0404
3046	test	0.2691	0.2467	-0.0224
3047	train	0.2155	0.2511	0.0355
3048	train	0.2385	0.2056	-0.0329
3049	train	0.1993	0.2343	0.0350
3050	train	0.2419	0.1981	-0.0439
3051	train	0.2535	0.2354	-0.0181
3052	test	0.2712	0.2861	0.0149
3053	train	0.2509	0.2716	0.0206
3054	train	0.2509	0.2716	0.0206
3055	train	0.2465	0.2253	-0.0212
3056	train	0.2784	0.2922	0.0139
3057	train	0.3082	0.2909	-0.0173
3058	train	0.2239	0.1690	-0.0549
3059	train	0.2496	0.2608	0.0111
3060	train	0.5503	0.2384	-0.3118
3061	train	0.5337	0.2117	-0.3220
3062	train	0.3031	0.4081	0.1050
3063	train	0.6063	0.4534	-0.1529
3064	train	0.6063	0.4534	-0.1529
3065	train	0.2031	0.2642	0.0611
3066	test	0.2228	0.2642	0.0413
3067	train	0.2228	0.2642	0.0413
3068	train	0.6017	0.2383	-0.3634
3069	train	0.3689	0.4136	0.0447
3070	test	0.3689	0.4136	0.0447
3071	train	0.1957	0.2861	0.0904
3072	train	0.1957	0.2861	0.0904
3073	train	0.2398	0.2594	0.0196
3074	train	0.2411	0.3023	0.0612
3075	test	0.2531	0.3008	0.0477
3076	train	0.2358	0.2132	-0.0226
3077	train	0.2505	0.2073	-0.0433
3078	train	0.2599	0.2249	-0.0350
3079	train	0.8508	0.2541	-0.5967
3080	train	0.2331	0.2862	0.0532
3081	train	0.3778	0.3817	0.0039
3082	train	0.2014	0.2001	-0.0014
3083	train	0.2054	0.1913	-0.0140
3084	train	0.2082	0.2147	0.0065
3085	train	0.2122	0.2445	0.0323
3086	train	0.2215	0.2773	0.0559
3087	train	0.3503	0.4060	0.0557
3088	train	0.5908	0.3983	-0.1925
3089	train	0.1914	0.2334	0.0420
3090	train	0.2048	0.2207	0.0159
3091	train	0.1558	0.2723	0.1166
3092	train	0.2056	0.1926	-0.0130
3093	train	0.2009	0.2270	0.0261
3094	train	0.3366	0.3397	0.0030
3095	train	0.1264	0.2383	0.1119
3096	train	0.3254	0.2496	-0.0759
3097	train	0.3496	0.1683	-0.1813
3098	train	0.2729	0.2499	-0.0230
3099	train	0.5909	0.2761	-0.3148
3100	train	0.2780	0.1314	-0.1466
3101	train	0.1350	0.2277	0.0928
3102	train	0.4850	0.1974	-0.2877
3103	train	0.2454	0.1453	-0.1001
3104	train	0.6016	0.3782	-0.2234
3105	train	0.4305	0.2003	-0.2302
3106	train	0.5007	0.2017	-0.2990
3107	train	0.6233	0.3895	-0.2337
3108	train	0.1995	0.4108	0.2113
3109	train	0.2757	0.2959	0.0202
3110	train	0.2707	0.2975	0.0268
3111	train	0.3005	0.3646	0.0641
3112	train	0.3538	0.4349	0.0811
3113	train	0.2497	0.2770	0.0273
3114	train	0.2732	0.3098	0.0366
3115	train	0.2643	0.3108	0.0465
3116	train	0.3586	0.4441	0.0854
3117	train	0.2777	0.3648	0.0871
3118	train	0.2801	0.2994	0.0193
3119	train	0.2829	0.3338	0.0509
3120	train	0.0792	0.1348	0.0555
