# Supplementary material for: Band Gap and Reorganization Energy Prediction of Conducting Polymers by the Integration of Machine Learning and Density Functional Theory
Source: J Chem Inf Model. 2025 May 28;65(11):5360–9. doi: 10.1021/acs.jcim.5c00345 (PMC12152970; doi:10.1021/acs.jcim.5c00345)
Supplement: Supplementary file 3 [file ci5c00345_si_003.zip › ML_SI/Hole_M6_model_report.txt]

********************************************************************************

Report for Numeric Model kpls_desc_45

********************************************************************************

Ranking score = 0.535359

     Training Set              Test Set
    S.D.       R^2         RMSE        Q^2
   0.1090    0.5077       0.1008     0.5542

Optimum number of factors = 12

 ID	Set	Y(Obs)	Y(Pred)	Error
1	train	0.3485	0.5124	0.1639
2	train	0.3471	0.4540	0.1070
3	train	0.3345	0.4796	0.1451
4	train	0.3119	0.4026	0.0907
5	train	0.3759	0.3779	0.0020
6	test	0.2837	0.3698	0.0862
7	train	0.2849	0.3948	0.1100
8	train	0.3518	0.4146	0.0628
9	train	0.3414	0.4166	0.0752
10	test	0.3914	0.3987	0.0072
11	train	0.3833	0.4204	0.0372
12	train	0.2726	0.2774	0.0048
13	train	0.2989	0.3653	0.0664
14	test	0.2941	0.4121	0.1180
15	test	0.2804	0.4009	0.1204
16	train	0.3187	0.4563	0.1376
17	train	0.2965	0.3762	0.0797
18	test	0.3156	0.3571	0.0415
19	train	0.3194	0.3416	0.0221
20	train	0.3360	0.4241	0.0880
21	train	0.2770	0.3133	0.0363
22	train	0.3150	0.3415	0.0266
23	train	0.3058	0.3675	0.0617
24	train	0.2755	0.3435	0.0680
25	train	0.3172	0.3691	0.0518
26	test	0.3055	0.2977	-0.0078
27	train	0.3192	0.3560	0.0368
28	train	0.3107	0.3693	0.0586
29	test	0.3182	0.4203	0.1021
30	test	0.3345	0.4741	0.1396
31	train	0.3063	0.3356	0.0293
32	train	0.3002	0.4790	0.1788
33	train	0.3559	0.5266	0.1706
34	train	0.2250	0.1979	-0.0271
35	train	0.3366	0.4359	0.0993
36	train	0.2983	0.4039	0.1056
37	train	0.2895	0.3096	0.0201
38	train	0.5313	0.5753	0.0440
39	train	0.7100	0.6934	-0.0166
40	train	0.3005	0.3058	0.0053
41	test	0.3198	0.3945	0.0747
42	train	0.4805	0.5277	0.0471
43	train	0.3336	0.3721	0.0385
44	train	0.3147	0.3799	0.0652
45	train	0.3299	0.4236	0.0937
46	train	0.3255	0.4376	0.1121
47	test	0.2976	0.2968	-0.0009
48	train	0.3004	0.2697	-0.0307
49	train	0.2999	0.3530	0.0531
50	train	0.2885	0.3673	0.0788
51	test	0.2930	0.4011	0.1081
52	train	0.4398	0.5967	0.1570
53	test	0.2035	0.2586	0.0551
54	train	0.2069	0.2663	0.0594
55	test	0.2386	0.2352	-0.0035
56	train	0.1502	0.3023	0.1521
57	train	0.1512	0.1963	0.0451
58	train	0.2133	0.2502	0.0369
59	train	0.1622	0.2682	0.1060
60	train	0.2223	0.2807	0.0584
61	test	0.1900	0.2614	0.0715
62	test	0.2621	0.2365	-0.0256
63	train	0.1755	0.2131	0.0376
64	train	0.2002	0.2159	0.0158
65	train	0.2109	0.2044	-0.0065
66	train	0.1869	0.2325	0.0456
67	train	0.1756	0.1603	-0.0153
68	train	0.2349	0.3033	0.0683
69	train	0.1769	0.2381	0.0612
70	test	0.2574	0.2166	-0.0408
71	train	0.1685	0.1876	0.0191
72	test	0.2061	0.2516	0.0455
73	train	0.2725	0.2310	-0.0416
74	train	0.1815	0.1790	-0.0024
75	train	0.1650	0.1976	0.0327
76	test	0.1649	0.1889	0.0241
77	test	0.1814	0.1767	-0.0047
78	train	0.1627	0.1486	-0.0141
79	test	0.2117	0.2705	0.0587
80	train	0.1857	0.2642	0.0784
81	train	0.1628	0.1814	0.0186
82	train	0.1983	0.0727	-0.1256
83	train	0.1726	0.0874	-0.0853
84	train	0.1727	0.1434	-0.0294
85	test	0.1795	0.1170	-0.0626
86	train	0.1290	-0.2094	-0.3384
87	train	0.2201	0.0323	-0.1877
88	train	0.1392	0.3037	0.1645
89	train	0.1274	0.2472	0.1198
90	test	0.2132	0.4384	0.2252
91	train	0.1686	0.3684	0.1998
92	train	0.1457	0.2123	0.0665
93	train	0.2892	0.2713	-0.0179
94	train	0.2625	0.4110	0.1485
95	train	0.2455	0.2567	0.0112
96	train	0.1655	0.1496	-0.0159
97	train	0.1873	0.1537	-0.0336
98	train	0.1574	0.1314	-0.0260
99	train	0.1407	0.2463	0.1056
100	train	0.1373	0.2458	0.1085
101	train	0.1294	0.2233	0.0939
102	test	0.1458	0.2470	0.1012
103	train	0.1681	0.2684	0.1003
104	train	0.1989	0.2914	0.0925
105	train	0.3934	0.4700	0.0766
106	train	0.4073	0.4109	0.0036
107	train	0.4139	0.4401	0.0262
108	train	0.3986	0.3592	-0.0394
109	train	0.4374	0.3332	-0.1042
110	train	0.3456	0.3283	-0.0173
111	train	0.3465	0.3511	0.0047
112	train	0.4042	0.3711	-0.0331
113	train	0.3989	0.3712	-0.0277
114	train	0.4691	0.3544	-0.1147
115	test	0.4537	0.3750	-0.0788
116	train	0.3192	0.2318	-0.0874
117	train	0.3504	0.3247	-0.0256
118	train	0.3436	0.3683	0.0247
119	train	0.4950	0.3567	-0.1384
120	train	0.3669	0.4143	0.0474
121	train	0.3535	0.3303	-0.0232
122	train	0.3449	0.3138	-0.0311
123	test	0.3504	0.3011	-0.0492
124	train	0.4151	0.3743	-0.0407
125	train	0.3107	0.2621	-0.0486
126	train	0.3621	0.3015	-0.0605
127	train	0.3637	0.3264	-0.0373
128	train	0.3735	0.3025	-0.0711
129	test	0.3732	0.3241	-0.0491
130	test	0.3563	0.2530	-0.1033
131	train	0.3486	0.3166	-0.0320
132	train	0.4436	0.3287	-0.1149
133	train	0.3509	0.3699	0.0190
134	train	0.3708	0.4270	0.0562
135	train	0.3621	0.2867	-0.0754
136	test	0.3720	0.4311	0.0591
137	train	0.4260	0.4973	0.0713
138	train	0.2864	0.1526	-0.1338
139	train	0.4235	0.3873	-0.0362
140	test	0.3388	0.3607	0.0219
141	train	0.3297	0.2670	-0.0627
142	train	0.6646	0.5234	-0.1412
143	train	0.6717	0.6514	-0.0203
144	train	0.3495	0.2607	-0.0888
145	test	0.3764	0.3467	-0.0297
146	train	0.4855	0.4797	-0.0058
147	train	0.3679	0.3291	-0.0387
148	train	0.3640	0.3301	-0.0338
149	train	0.4001	0.3739	-0.0262
150	train	0.3864	0.3846	-0.0018
151	train	0.3134	0.2513	-0.0621
152	train	0.2887	0.2265	-0.0621
153	train	0.3255	0.2994	-0.0262
154	train	0.3379	0.3113	-0.0266
155	train	0.3329	0.3431	0.0102
156	test	0.5546	0.4703	-0.0843
157	train	0.1010	0.1638	0.0628
158	train	0.1010	0.1490	0.0480
159	train	0.0937	0.1360	0.0423
160	train	0.0985	0.1406	0.0421
161	train	0.1114	0.1919	0.0806
162	train	0.0939	0.1464	0.0526
163	train	0.0940	0.1390	0.0450
164	train	0.0959	0.1500	0.0541
165	test	0.0986	0.1176	0.0191
166	train	0.1132	0.1514	0.0382
167	train	0.1479	0.1774	0.0295
168	train	0.0984	0.1439	0.0455
169	train	0.1039	0.1304	0.0265
170	train	0.0989	0.1530	0.0540
171	train	0.1072	0.1191	0.0119
172	train	0.1024	0.1759	0.0734
173	train	0.1055	0.1093	0.0039
174	train	0.1075	0.1190	0.0115
175	train	0.1075	0.1238	0.0163
176	train	0.0909	0.0854	-0.0055
177	train	0.1087	0.1129	0.0042
178	train	0.1020	0.1159	0.0139
179	train	0.0984	0.1008	0.0024
180	train	0.1021	0.1094	0.0074
181	test	0.1020	0.0858	-0.0162
182	train	0.0878	0.0819	-0.0060
183	train	0.1302	0.1274	-0.0027
184	train	0.1106	0.1248	0.0142
185	test	0.1093	0.1300	0.0207
186	test	0.1141	0.1602	0.0461
187	train	0.1111	0.1129	0.0018
188	train	0.1054	0.1680	0.0627
189	train	0.1095	0.1802	0.0707
190	train	0.1094	0.0587	-0.0507
191	train	0.0964	0.1420	0.0456
192	train	0.0757	0.2251	0.1495
193	train	0.0979	0.1277	0.0298
194	train	0.1115	0.1970	0.0855
195	train	0.1365	0.3935	0.2570
196	test	0.0847	0.1185	0.0338
197	test	0.0893	0.1705	0.0812
198	train	0.1302	0.2112	0.0810
199	test	0.0792	0.1653	0.0860
200	test	0.1099	0.1383	0.0284
201	train	0.0977	0.1501	0.0524
202	train	0.1089	0.1232	0.0143
203	train	0.1122	0.1592	0.0470
204	test	0.1184	0.1678	0.0494
205	train	0.1150	0.1060	-0.0090
206	train	0.0994	0.1184	0.0190
207	test	0.1118	0.1262	0.0144
208	train	0.1230	0.2171	0.0941
209	train	0.2208	0.2540	0.0332
210	train	0.2381	0.2324	-0.0057
211	train	0.2315	0.2352	0.0037
212	test	0.2286	0.2140	-0.0146
213	train	0.2341	0.2666	0.0324
214	train	0.1801	0.2203	0.0402
215	train	0.1928	0.2208	0.0280
216	train	0.1889	0.2408	0.0519
217	train	0.1844	0.2131	0.0288
218	test	0.2067	0.2181	0.0114
219	train	0.2380	0.2373	-0.0007
220	train	0.1690	0.2164	0.0474
221	test	0.2146	0.2051	-0.0095
222	test	0.1890	0.2278	0.0389
223	train	0.1916	0.1946	0.0030
224	test	0.2008	0.2314	0.0307
225	train	0.2175	0.1869	-0.0307
226	test	0.2028	0.1981	-0.0047
227	train	0.2144	0.2006	-0.0138
228	train	0.1886	0.1833	-0.0054
229	train	0.1737	0.1906	0.0168
230	train	0.1971	0.1928	-0.0043
231	test	0.1983	0.1856	-0.0127
232	train	0.2035	0.1934	-0.0101
233	train	0.2097	0.1802	-0.0295
234	test	0.1432	0.1651	0.0219
235	train	0.2209	0.1680	-0.0529
236	train	0.2264	0.1987	-0.0277
237	train	0.1916	0.2136	0.0220
238	train	0.2342	0.2276	-0.0066
239	train	0.2099	0.1777	-0.0322
240	train	0.2092	0.2344	0.0252
241	train	0.2664	0.2603	-0.0062
242	train	0.1546	0.1270	-0.0275
243	train	0.2207	0.2109	-0.0098
244	train	0.2033	0.2942	0.0909
245	train	0.1954	0.1963	0.0009
246	train	0.2114	0.2324	0.0210
247	train	0.2069	0.4286	0.2216
248	train	0.1504	0.1984	0.0480
249	train	0.1889	0.2427	0.0538
250	train	0.2411	0.2470	0.0059
251	train	0.2229	0.2375	0.0146
252	train	0.1974	0.2009	0.0036
253	train	0.1694	0.2343	0.0649
254	train	0.2055	0.2116	0.0061
255	train	0.1891	0.2170	0.0279
256	train	0.2144	0.2239	0.0094
257	test	0.1921	0.1523	-0.0398
258	train	0.2205	0.1863	-0.0342
259	train	0.2171	0.1979	-0.0192
260	train	0.2580	0.2632	0.0053
261	train	0.2951	0.3805	0.0854
262	train	0.2995	0.3404	0.0408
263	train	0.2845	0.3567	0.0721
264	train	0.2789	0.3498	0.0709
265	train	0.2789	0.3498	0.0709
266	train	0.2962	0.3355	0.0394
267	train	0.2533	0.3424	0.0891
268	test	0.2709	0.3605	0.0896
269	train	0.2664	0.3431	0.0767
270	train	0.2891	0.3664	0.0773
271	train	0.3276	0.3968	0.0693
272	train	0.2395	0.3117	0.0722
273	train	0.2622	0.3176	0.0554
274	train	0.2614	0.3546	0.0931
275	train	0.1983	0.2890	0.0906
276	train	0.2751	0.3962	0.1211
277	train	0.2782	0.3272	0.0490
278	train	0.2772	0.3365	0.0593
279	train	0.2775	0.3345	0.0570
280	train	0.2574	0.3384	0.0811
281	train	0.2347	0.3238	0.0891
282	test	0.2745	0.3050	0.0305
283	test	0.2675	0.3095	0.0420
284	train	0.2656	0.3172	0.0516
285	train	0.2842	0.3065	0.0223
286	train	0.2180	0.2748	0.0568
287	test	0.2764	0.3196	0.0432
288	train	0.2761	0.3232	0.0471
289	train	0.2721	0.3332	0.0611
290	train	0.2885	0.3595	0.0710
291	train	0.2804	0.2849	0.0046
292	train	0.2728	0.3782	0.1055
293	test	0.2843	0.4138	0.1295
294	train	0.2025	0.1869	-0.0156
295	train	0.2955	0.3388	0.0433
296	test	0.2163	0.4061	0.1898
297	test	0.2555	0.3100	0.0545
298	train	0.2904	0.4924	0.2020
299	train	0.3197	0.6657	0.3460
300	train	0.2105	0.3130	0.1025
301	train	0.2221	0.3815	0.1594
302	train	0.2975	0.4742	0.1766
303	test	0.2260	0.3531	0.1270
304	train	0.2837	0.3239	0.0401
305	train	0.2470	0.3822	0.1353
306	train	0.2519	0.3851	0.1332
307	train	0.2621	0.3278	0.0657
308	train	0.2660	0.3232	0.0572
309	train	0.2623	0.3260	0.0638
310	train	0.2650	0.3419	0.0769
311	train	0.2650	0.3616	0.0966
312	test	0.6130	0.4643	-0.1487
313	train	0.2629	0.3271	0.0643
314	train	0.2740	0.2826	0.0086
315	test	0.2445	0.2952	0.0507
316	train	0.2596	0.2323	-0.0273
317	train	0.2740	0.2657	-0.0083
318	train	0.2310	0.2351	0.0041
319	train	0.2129	0.2398	0.0269
320	train	0.2421	0.2446	0.0025
321	test	0.2319	0.2292	-0.0028
322	test	0.2673	0.2975	0.0302
323	test	0.3201	0.3280	0.0079
324	train	0.2051	0.1649	-0.0402
325	train	0.2324	0.2302	-0.0023
326	train	0.2226	0.2691	0.0465
327	train	0.2019	0.3094	0.1075
328	train	0.2390	0.3253	0.0864
329	test	0.2427	0.3262	0.0835
330	test	0.2439	0.3463	0.1024
331	test	0.2453	0.3482	0.1029
332	train	0.2346	0.3148	0.0802
333	train	0.2141	0.3089	0.0949
334	test	0.2343	0.2163	-0.0180
335	train	0.2336	0.2180	-0.0156
336	train	0.2309	0.2077	-0.0232
337	train	0.2464	0.1931	-0.0533
338	train	0.1899	0.1658	-0.0242
339	train	0.2601	0.2021	-0.0580
340	train	0.2621	0.2199	-0.0422
341	train	0.2549	0.2571	0.0022
342	train	0.2613	0.3583	0.0970
343	train	0.2339	0.2130	-0.0208
344	test	0.2681	0.3577	0.0896
345	test	0.3328	0.4394	0.1066
346	train	0.1873	0.2246	0.0373
347	train	0.2547	0.3381	0.0834
348	train	0.2106	0.2777	0.0670
349	train	0.2398	0.1713	-0.0686
350	train	0.3195	0.5289	0.2093
351	train	0.5564	0.7154	0.1590
352	train	0.2003	0.1772	-0.0231
353	train	0.2157	0.3569	0.1411
354	test	0.2763	0.4860	0.2097
355	train	0.2167	0.2372	0.0205
356	train	0.2443	0.2369	-0.0074
357	train	0.2124	0.3096	0.0972
358	test	0.2191	0.4025	0.1835
359	train	0.2441	0.1819	-0.0622
360	train	0.2494	0.1627	-0.0867
361	train	0.2487	0.2998	0.0511
362	train	0.2480	0.3112	0.0631
363	train	0.2452	0.3284	0.0832
364	train	0.3483	0.4795	0.1313
365	train	0.3470	0.5285	0.1815
366	train	0.3470	0.4728	0.1258
367	train	0.3052	0.5028	0.1976
368	train	0.3393	0.4468	0.1075
369	train	0.3759	0.4231	0.0472
370	train	0.2886	0.4186	0.1300
371	train	0.2552	0.4405	0.1853
372	train	0.3489	0.4630	0.1141
373	train	0.3237	0.4614	0.1377
374	train	0.4051	0.4656	0.0605
375	train	0.4389	0.4918	0.0528
376	train	0.2514	0.3585	0.1070
377	test	0.3018	0.4072	0.1055
378	train	0.2810	0.4538	0.1728
379	train	0.4994	0.3932	-0.1062
380	train	0.2863	0.4928	0.2064
381	train	0.2834	0.4202	0.1368
382	train	0.2925	0.4157	0.1233
383	train	0.2976	0.4009	0.1033
384	train	0.3558	0.4650	0.1092
385	train	0.2710	0.3872	0.1162
386	train	0.2955	0.3872	0.0917
387	train	0.2907	0.4092	0.1184
388	train	0.2670	0.3978	0.1308
389	test	0.2972	0.4138	0.1166
390	train	0.2911	0.3530	0.0619
391	train	0.2958	0.4000	0.1043
392	train	0.4423	0.4143	-0.0280
393	train	0.3196	0.4502	0.1306
394	train	0.3258	0.4839	0.1582
395	test	0.2859	0.3750	0.0891
396	train	0.3245	0.4978	0.1733
397	test	0.4238	0.5447	0.1209
398	train	0.2244	0.2246	0.0002
399	train	0.3352	0.4501	0.1149
400	test	0.3688	0.4710	0.1022
401	train	0.2967	0.3749	0.0781
402	train	0.7028	0.6147	-0.0881
403	train	0.8204	0.7335	-0.0869
404	test	0.3533	0.3763	0.0230
405	train	0.3711	0.4558	0.0847
406	train	0.5500	0.5660	0.0160
407	train	0.4129	0.4290	0.0161
408	train	0.3046	0.4214	0.1168
409	train	0.3216	0.4719	0.1503
410	train	0.3183	0.4820	0.1637
411	train	0.2851	0.3757	0.0906
412	train	0.2853	0.3559	0.0706
413	train	0.2819	0.4116	0.1297
414	train	0.3033	0.4302	0.1269
415	train	0.2588	0.4619	0.2032
416	train	0.4458	0.5858	0.1400
417	test	0.2777	0.3254	0.0477
418	train	0.2836	0.2850	0.0013
419	train	0.2630	0.3030	0.0400
420	test	0.2712	0.2467	-0.0245
421	test	0.2853	0.2883	0.0030
422	train	0.2351	0.2503	0.0152
423	train	0.2251	0.2583	0.0331
424	train	0.2411	0.2758	0.0347
425	test	0.2410	0.2590	0.0179
426	train	0.2722	0.3017	0.0295
427	train	0.3226	0.3319	0.0093
428	test	0.2055	0.2160	0.0106
429	train	0.2416	0.2408	-0.0008
430	train	0.2352	0.2764	0.0412
431	train	0.2078	0.2958	0.0879
432	train	0.2566	0.3034	0.0469
433	train	0.2573	0.2544	-0.0030
434	train	0.2607	0.2731	0.0124
435	train	0.2532	0.2739	0.0207
436	train	0.2426	0.2625	0.0199
437	train	0.2285	0.2485	0.0199
438	test	0.2463	0.2297	-0.0166
439	test	0.2479	0.2326	-0.0153
440	train	0.2452	0.2324	-0.0128
441	train	0.2615	0.2251	-0.0365
442	train	0.1855	0.1974	0.0120
443	test	0.2720	0.1966	-0.0754
444	train	0.2704	0.2332	-0.0372
445	train	0.2555	0.2803	0.0248
446	test	0.2736	0.3242	0.0506
447	test	0.2651	0.2243	-0.0408
448	train	0.2635	0.3283	0.0648
449	train	0.3512	0.3957	0.0445
450	train	0.2126	0.2080	-0.0046
451	train	0.2542	0.3079	0.0537
452	test	0.2144	0.3073	0.0929
453	train	0.2510	0.2052	-0.0458
454	test	0.2546	0.4012	0.1467
455	train	0.4354	0.5840	0.1486
456	train	0.2094	0.2192	0.0097
457	train	0.2199	0.2929	0.0730
458	train	0.2839	0.3699	0.0860
459	test	0.2281	0.2603	0.0323
460	train	0.2602	0.2471	-0.0131
461	train	0.2089	0.3100	0.1011
462	test	0.2366	0.3226	0.0860
463	test	0.2522	0.2201	-0.0321
464	test	0.2591	0.2090	-0.0501
465	train	0.2659	0.2176	-0.0483
466	train	0.2499	0.2474	-0.0025
467	train	0.2364	0.2673	0.0309
468	test	0.3819	0.3883	0.0064
469	train	0.1989	0.2004	0.0015
470	train	0.2073	0.1887	-0.0187
471	train	0.1927	0.1699	-0.0228
472	train	0.2063	0.1839	-0.0224
473	train	0.2050	0.2435	0.0385
474	train	0.1933	0.1925	-0.0008
475	train	0.1779	0.1807	0.0029
476	train	0.1987	0.1877	-0.0110
477	train	0.1857	0.1590	-0.0267
478	train	0.2278	0.2295	0.0018
479	train	0.2469	0.2718	0.0249
480	test	0.1694	0.1900	0.0207
481	test	0.1984	0.1732	-0.0253
482	train	0.1749	0.1997	0.0247
483	train	0.1576	0.1979	0.0403
484	train	0.1745	0.2298	0.0553
485	train	0.2026	0.1612	-0.0415
486	train	0.1993	0.1769	-0.0224
487	train	0.2061	0.1864	-0.0196
488	train	0.1956	0.1316	-0.0640
489	train	0.1841	0.1671	-0.0170
490	train	0.1963	0.1599	-0.0364
491	train	0.1968	0.1410	-0.0558
492	train	0.1834	0.1499	-0.0335
493	train	0.1900	0.1249	-0.0651
494	train	0.1660	0.1227	-0.0433
495	train	0.2096	0.1871	-0.0225
496	train	0.2220	0.1695	-0.0526
497	train	0.1963	0.2022	0.0059
498	train	0.2173	0.2388	0.0215
499	train	0.2260	0.1900	-0.0360
500	train	0.2162	0.2507	0.0345
501	train	0.2883	0.2539	-0.0344
502	train	0.1625	0.1589	-0.0036
503	train	0.1788	0.2240	0.0451
504	train	0.1859	0.2763	0.0904
505	train	0.1935	0.1710	-0.0225
506	train	0.2542	0.2883	0.0340
507	train	0.4862	0.4813	-0.0050
508	train	0.1620	0.1690	0.0070
509	train	0.1883	0.2280	0.0396
510	train	0.2302	0.2871	0.0569
511	train	0.2058	0.2160	0.0103
512	train	0.2025	0.2170	0.0145
513	train	0.1638	0.2249	0.0611
514	test	0.1690	0.2022	0.0333
515	train	0.1856	0.2122	0.0267
516	train	0.2082	0.2188	0.0106
517	train	0.1983	0.1901	-0.0082
518	train	0.1921	0.1903	-0.0018
519	train	0.2000	0.1972	-0.0028
520	train	0.2503	0.2996	0.0493
521	train	0.1776	0.2566	0.0790
522	train	0.1883	0.2053	0.0170
523	train	0.1706	0.2226	0.0520
524	train	0.2057	0.1587	-0.0471
525	train	0.1985	0.1857	-0.0129
526	train	0.1980	0.1782	-0.0198
527	train	0.2074	0.1720	-0.0354
528	train	0.1669	0.1636	-0.0034
529	train	0.1662	0.1296	-0.0366
530	test	0.2227	0.1822	-0.0404
531	test	0.1840	0.1845	0.0005
532	train	0.1996	0.1126	-0.0870
533	test	0.2136	0.1951	-0.0185
534	train	0.1790	0.2204	0.0413
535	train	0.1478	0.2596	0.1118
536	train	0.2179	0.2676	0.0497
537	train	0.1580	0.2862	0.1282
538	train	0.1882	0.2959	0.1077
539	train	0.1914	0.2922	0.1008
540	train	0.1790	0.2274	0.0484
541	train	0.2113	0.2752	0.0640
542	train	0.1439	0.1825	0.0386
543	test	0.1815	0.1721	-0.0093
544	train	0.2129	0.1575	-0.0554
545	train	0.1598	0.1183	-0.0415
546	train	0.1609	0.1269	-0.0340
547	train	0.1814	0.1397	-0.0417
548	train	0.2275	0.1555	-0.0721
549	test	0.2092	0.1530	-0.0562
550	test	0.2125	0.2456	0.0331
551	train	0.1491	0.1106	-0.0385
552	train	0.1919	0.2319	0.0400
553	train	0.1722	0.3182	0.1461
554	train	0.0703	0.0941	0.0238
555	train	0.1927	0.2236	0.0309
556	train	0.1599	0.2096	0.0497
557	train	0.1977	0.1114	-0.0863
558	train	0.2491	0.4009	0.1518
559	train	0.1691	0.5819	0.4128
560	train	0.2115	0.1089	-0.1026
561	test	0.2276	0.3010	0.0735
562	train	0.2710	0.3977	0.1267
563	train	0.1994	0.1684	-0.0310
564	test	0.1680	0.1289	-0.0390
565	train	0.1309	0.1897	0.0588
566	train	0.1503	0.2869	0.1366
567	train	0.1780	0.1251	-0.0529
568	test	0.1767	0.1145	-0.0622
569	train	0.1860	0.2069	0.0210
570	train	0.1959	0.2165	0.0206
571	train	0.1634	0.2253	0.0619
572	train	0.1485	0.3722	0.2237
573	test	0.2880	0.3105	0.0225
574	train	0.2920	0.2763	-0.0157
575	train	0.2657	0.2812	0.0155
576	train	0.2801	0.2461	-0.0340
577	train	0.2719	0.2903	0.0184
578	train	0.2538	0.2483	-0.0055
579	test	0.2335	0.2495	0.0160
580	train	0.2581	0.2606	0.0025
581	train	0.2556	0.2447	-0.0109
582	train	0.2919	0.3191	0.0272
583	train	0.3560	0.3646	0.0086
584	train	0.2336	0.2120	-0.0216
585	train	0.2545	0.2360	-0.0185
586	train	0.2462	0.2737	0.0274
587	test	0.1961	0.2940	0.0978
588	train	0.2629	0.3179	0.0550
589	train	0.2651	0.2512	-0.0140
590	train	0.2654	0.2708	0.0054
591	train	0.2653	0.2748	0.0095
592	test	0.2552	0.2476	-0.0075
593	train	0.2393	0.2428	0.0035
594	train	0.2607	0.2231	-0.0376
595	train	0.2626	0.2202	-0.0425
596	train	0.2439	0.2251	-0.0189
597	train	0.2666	0.2064	-0.0602
598	train	0.2172	0.1842	-0.0330
599	test	0.2594	0.2245	-0.0348
600	train	0.2785	0.2312	-0.0473
601	train	0.2790	0.2792	0.0001
602	train	0.3152	0.3422	0.0270
603	test	0.2896	0.2454	-0.0442
604	train	0.2939	0.3497	0.0558
605	train	0.3909	0.3842	-0.0067
606	train	0.2271	0.2291	0.0020
607	train	0.2743	0.3257	0.0514
608	test	0.2250	0.3117	0.0867
609	train	0.2640	0.2046	-0.0595
610	train	0.2633	0.4483	0.1851
611	test	0.7405	0.6262	-0.1144
612	train	0.2142	0.2157	0.0015
613	train	0.2152	0.2969	0.0817
614	train	0.5799	0.4098	-0.1701
615	train	0.2343	0.2629	0.0287
616	test	0.3073	0.2716	-0.0357
617	train	0.2372	0.3153	0.0781
618	train	0.2540	0.3257	0.0718
619	train	0.2620	0.2302	-0.0318
620	test	0.2636	0.2194	-0.0442
621	train	0.2732	0.2520	-0.0212
622	train	0.2734	0.2618	-0.0117
623	test	0.2615	0.2788	0.0173
624	train	0.7797	0.4123	-0.3674
625	train	0.2887	0.3102	0.0214
626	train	0.2978	0.2718	-0.0259
627	train	0.2721	0.2819	0.0098
628	train	0.2845	0.2417	-0.0428
629	train	0.2804	0.2744	-0.0060
630	train	0.2553	0.2383	-0.0170
631	train	0.2395	0.2422	0.0027
632	train	0.2663	0.2513	-0.0150
633	train	0.2612	0.2365	-0.0247
634	train	0.2931	0.3107	0.0175
635	train	0.3782	0.3532	-0.0250
636	train	0.2345	0.2045	-0.0299
637	train	0.2556	0.2294	-0.0261
638	train	0.2523	0.2674	0.0151
639	train	0.2109	0.2850	0.0741
640	test	0.2603	0.3108	0.0505
641	train	0.2643	0.2480	-0.0163
642	test	0.2666	0.2680	0.0014
643	train	0.2670	0.2711	0.0041
644	train	0.2671	0.2464	-0.0208
645	train	0.2429	0.2456	0.0027
646	train	0.2571	0.2157	-0.0414
647	train	0.2587	0.2198	-0.0389
648	train	0.2540	0.2143	-0.0397
649	train	0.2709	0.2017	-0.0693
650	train	0.2253	0.1834	-0.0419
651	train	0.2593	0.2136	-0.0457
652	train	0.2878	0.2255	-0.0623
653	train	0.2917	0.2682	-0.0235
654	test	0.3144	0.3325	0.0181
655	train	0.2926	0.2310	-0.0616
656	train	0.2936	0.3377	0.0441
657	train	0.3632	0.3852	0.0220
658	train	0.2442	0.2225	-0.0217
659	train	0.2827	0.3145	0.0318
660	train	0.2320	0.2946	0.0626
661	test	0.2665	0.2008	-0.0657
662	train	0.3346	0.4478	0.1132
663	train	0.7229	0.6159	-0.1070
664	train	0.2253	0.2052	-0.0201
665	train	0.2277	0.2873	0.0596
666	train	0.5735	0.4036	-0.1700
667	train	0.2352	0.2484	0.0132
668	train	0.2968	0.2551	-0.0418
669	train	0.2486	0.3047	0.0561
670	train	0.2638	0.3224	0.0586
671	train	0.2593	0.2232	-0.0361
672	train	0.2622	0.2093	-0.0529
673	train	0.2786	0.2473	-0.0313
674	train	0.2802	0.2581	-0.0222
675	train	0.2760	0.2802	0.0042
676	test	0.4106	0.4655	0.0549
677	test	1.2832	0.7837	-0.4995
678	train	0.3526	0.5574	0.2047
679	train	0.3552	0.5245	0.1693
680	train	0.3649	0.5420	0.1771
681	train	0.2964	0.4757	0.1793
682	train	0.2765	0.4420	0.1654
683	train	0.3813	0.4487	0.0674
684	train	0.3773	0.4752	0.0979
685	train	0.4693	0.4924	0.0231
686	train	0.4306	0.4906	0.0599
687	train	0.5260	0.4955	-0.0305
688	test	0.4274	0.5154	0.0880
689	test	0.3402	0.3637	0.0235
690	train	0.3900	0.4342	0.0442
691	test	0.3766	0.4843	0.1077
692	train	0.4283	0.4537	0.0254
693	train	0.3789	0.5317	0.1528
694	train	0.3709	0.4724	0.1016
695	train	0.3741	0.4688	0.0947
696	train	0.3647	0.4473	0.0826
697	train	0.5162	0.5100	-0.0062
698	train	0.2970	0.4375	0.1405
699	train	0.4146	0.4164	0.0018
700	train	0.3954	0.4439	0.0484
701	train	0.3809	0.4229	0.0419
702	train	0.3981	0.4385	0.0404
703	train	0.4268	0.3810	-0.0458
704	train	0.2410	0.4143	0.1734
705	train	0.4213	0.4503	0.0290
706	test	0.3070	0.4847	0.1777
707	train	0.3220	0.5031	0.1812
708	train	0.3656	0.3911	0.0255
709	test	0.3036	0.5404	0.2367
710	test	0.3413	0.5752	0.2339
711	train	0.2170	0.2139	-0.0032
712	train	0.4285	0.4698	0.0413
713	train	0.5165	0.4744	-0.0421
714	train	0.2681	0.3875	0.1194
715	test	0.7158	0.6799	-0.0359
716	test	0.5000	0.3949	-0.1052
717	train	0.5414	0.4781	-0.0634
718	test	0.5940	0.6237	0.0297
719	train	0.5093	0.4433	-0.0660
720	train	0.3737	0.4326	0.0589
721	test	0.4615	0.5018	0.0403
722	train	0.4627	0.5227	0.0600
723	train	0.2409	0.3793	0.1384
724	train	0.2361	0.3451	0.1090
725	train	0.2474	0.4350	0.1876
726	train	0.2776	0.4602	0.1826
727	train	0.2849	0.4964	0.2115
728	train	0.5029	0.6814	0.1785
729	train	0.2547	0.5165	0.2618
730	train	0.2768	0.3545	0.0777
731	train	0.2784	0.3146	0.0362
732	train	0.2829	0.3263	0.0434
733	train	0.2338	0.2793	0.0455
734	train	0.2191	0.2984	0.0793
735	train	0.2598	0.2564	-0.0034
736	train	0.2494	0.2712	0.0217
737	train	0.2434	0.2898	0.0464
738	train	0.2491	0.2818	0.0327
739	train	0.1835	0.2984	0.1149
740	train	0.2444	0.3256	0.0812
741	train	0.2118	0.2127	0.0008
742	train	0.2595	0.2443	-0.0151
743	train	0.2381	0.2849	0.0468
744	train	0.1569	0.2455	0.0886
745	train	0.2595	0.3095	0.0500
746	test	0.2491	0.2387	-0.0104
747	train	0.2496	0.2340	-0.0156
748	test	0.2507	0.2239	-0.0268
749	train	0.2152	0.2675	0.0522
750	test	0.1893	0.2117	0.0224
751	train	0.2446	0.2229	-0.0217
752	train	0.2436	0.2366	-0.0071
753	train	0.2288	0.2225	-0.0063
754	train	0.2286	0.2351	0.0065
755	test	0.1912	0.1902	-0.0011
756	train	0.2023	0.2370	0.0347
757	train	0.1715	0.2481	0.0765
758	train	0.2935	0.2854	-0.0081
759	train	0.3910	0.3222	-0.0688
760	train	0.2494	0.2330	-0.0164
761	train	0.3564	0.3313	-0.0251
762	train	0.1823	0.3443	0.1619
763	train	0.1259	0.1166	-0.0093
764	test	0.2721	0.2916	0.0195
765	train	0.1947	0.3173	0.1226
766	train	0.2222	0.2204	-0.0018
767	test	0.2350	0.3955	0.1605
768	train	0.1558	0.2124	0.0566
769	train	0.1627	0.2826	0.1199
770	train	0.2738	0.3567	0.0830
771	train	0.1884	0.2700	0.0816
772	train	0.2447	0.2711	0.0264
773	train	0.2902	0.2893	-0.0009
774	train	0.2219	0.2802	0.0583
775	train	0.1669	0.2303	0.0633
776	train	0.1691	0.2186	0.0495
777	test	0.2095	0.2362	0.0267
778	train	0.2193	0.2532	0.0339
779	train	0.2357	0.2805	0.0448
780	train	0.2760	0.4168	0.1408
781	train	0.3037	0.3269	0.0232
782	train	0.3088	0.3029	-0.0060
783	train	0.2877	0.3052	0.0176
784	test	0.2929	0.3031	0.0101
785	train	0.2980	0.2775	-0.0205
786	train	0.2745	0.2948	0.0203
787	test	0.2558	0.3034	0.0476
788	train	0.2757	0.3219	0.0461
789	train	0.2707	0.3062	0.0355
790	test	0.3005	0.3394	0.0389
791	test	0.3538	0.3629	0.0091
792	train	0.2497	0.2686	0.0189
793	train	0.2732	0.2719	-0.0013
794	train	0.2643	0.3072	0.0429
795	test	0.3586	0.2555	-0.1031
796	train	0.2777	0.3520	0.0743
797	train	0.2801	0.2979	0.0178
798	train	0.2829	0.3117	0.0289
799	train	0.2821	0.3055	0.0234
800	test	0.2829	0.3127	0.0298
801	test	0.2536	0.3112	0.0575
802	train	0.2877	0.2621	-0.0257
803	train	0.2822	0.2683	-0.0139
804	train	0.2751	0.2670	-0.0082
805	test	0.2935	0.2624	-0.0311
806	train	0.2328	0.2383	0.0055
807	train	0.2721	0.2773	0.0052
808	test	0.2817	0.2911	0.0094
809	test	0.2946	0.2924	-0.0022
810	train	0.2997	0.2960	-0.0037
811	train	0.3157	0.2367	-0.0790
812	train	0.3043	0.3438	0.0395
813	train	0.3331	0.3824	0.0492
814	train	0.2388	0.1228	-0.1160
815	train	0.3014	0.2761	-0.0253
816	train	0.2239	0.3460	0.1221
817	train	0.2779	0.2690	-0.0089
818	train	0.2813	0.4726	0.1913
819	train	0.3079	0.6224	0.3145
820	train	0.2229	0.2694	0.0465
821	train	0.2319	0.3300	0.0980
822	train	0.3081	0.4397	0.1317
823	test	0.2289	0.3015	0.0725
824	train	0.3039	0.2674	-0.0365
825	train	0.2698	0.3450	0.0753
826	train	0.2934	0.3513	0.0579
827	test	0.2629	0.2868	0.0239
828	test	0.2650	0.2732	0.0081
829	train	0.2795	0.2919	0.0124
830	train	0.2847	0.3084	0.0237
831	test	0.2780	0.3275	0.0495
832	train	0.4111	0.4404	0.0293
833	train	0.2130	0.2970	0.0840
834	test	0.1502	0.2645	0.1143
835	train	0.1528	0.2173	0.0645
836	train	0.1620	0.2560	0.0940
837	train	0.1320	0.2138	0.0819
838	train	0.1326	0.2537	0.1211
839	train	0.2948	0.2252	-0.0696
840	train	0.1945	0.2228	0.0283
841	train	0.2242	0.2386	0.0144
842	train	0.2165	0.2025	-0.0140
843	train	0.3301	0.1522	-0.1779
844	train	0.2112	0.1420	-0.0692
845	train	0.1821	0.2446	0.0625
846	train	0.2869	0.2449	-0.0419
847	train	0.2275	0.2542	0.0267
848	train	0.2274	0.1663	-0.0611
849	train	0.2101	0.2345	0.0244
850	train	0.2042	0.2162	0.0120
851	test	0.3052	0.2137	-0.0915
852	train	0.1808	0.2086	0.0277
853	train	0.1513	0.1870	0.0357
854	train	0.3209	0.2361	-0.0847
855	train	0.2399	0.2349	-0.0050
856	train	0.1766	0.2248	0.0481
857	train	0.1827	0.2293	0.0466
858	train	0.2281	0.2029	-0.0252
859	train	0.2055	0.2156	0.0101
860	test	0.1346	0.1563	0.0217
861	train	0.1959	0.1973	0.0015
862	train	0.1834	0.1625	-0.0209
863	test	0.2021	0.1543	-0.0477
864	train	0.2059	0.1345	-0.0713
865	train	0.1376	0.1350	-0.0026
866	train	0.1779	0.1404	-0.0375
867	train	0.1073	0.0500	-0.0573
868	train	0.1575	0.1390	-0.0185
869	train	0.2761	0.2941	0.0180
870	train	0.1193	0.2145	0.0952
871	test	0.2016	0.1399	-0.0617
872	train	0.1239	0.2103	0.0865
873	train	0.3209	0.2621	-0.0588
874	train	0.2967	0.2018	-0.0949
875	train	0.2218	0.2370	0.0152
876	train	0.1953	0.1535	-0.0419
877	train	0.1711	0.1635	-0.0076
878	train	0.2210	0.1500	-0.0710
879	train	0.1142	0.2336	0.1194
880	train	0.1167	0.2528	0.1361
881	train	0.1847	0.1097	-0.0750
882	train	0.1218	0.1567	0.0350
883	train	0.1251	0.1633	0.0382
884	train	0.1637	0.0868	-0.0768
885	train	0.4214	0.3773	-0.0441
886	test	0.4010	0.3353	-0.0657
887	train	0.3099	0.3534	0.0435
888	train	0.4092	0.3339	-0.0753
889	test	0.4671	0.3260	-0.1411
890	train	0.4779	0.3202	-0.1578
891	train	0.2857	0.3293	0.0437
892	test	0.5134	0.3467	-0.1668
893	train	0.4859	0.3315	-0.1544
894	train	0.5331	0.3633	-0.1699
895	train	0.5508	0.3956	-0.1552
896	train	0.4253	0.2935	-0.1318
897	train	0.4996	0.3050	-0.1946
898	train	0.4427	0.3435	-0.0992
899	test	0.3000	0.2915	-0.0086
900	test	0.4786	0.3866	-0.0920
901	test	0.4815	0.3202	-0.1613
902	train	0.4774	0.3321	-0.1454
903	test	0.4933	0.3304	-0.1628
904	test	0.4874	0.3335	-0.1539
905	train	0.4205	0.3160	-0.1044
906	train	0.5166	0.2927	-0.2239
907	train	0.5008	0.3004	-0.2004
908	test	0.3005	0.3032	0.0027
909	train	0.5131	0.2952	-0.2178
910	test	0.4408	0.2634	-0.1774
911	train	0.5593	0.3024	-0.2569
912	test	0.5002	0.3106	-0.1896
913	train	0.4880	0.3260	-0.1620
914	train	0.5072	0.3615	-0.1457
915	train	0.5487	0.2770	-0.2718
916	train	0.4631	0.3777	-0.0855
917	train	0.4276	0.4070	-0.0206
918	train	0.3497	0.1965	-0.1533
919	test	0.5082	0.3415	-0.1667
920	train	0.3873	0.3866	-0.0007
921	train	0.3344	0.2953	-0.0390
922	train	0.6041	0.4984	-0.1056
923	test	1.0135	0.6685	-0.3450
924	train	0.3965	0.2965	-0.1000
925	train	0.4343	0.3698	-0.0644
926	train	0.5950	0.4707	-0.1243
927	train	0.4312	0.3363	-0.0949
928	train	0.5822	0.3134	-0.2688
929	train	0.4520	0.3757	-0.0763
930	train	0.4555	0.3853	-0.0702
931	train	0.4545	0.3104	-0.1441
932	train	0.4461	0.3030	-0.1432
933	train	0.4295	0.3156	-0.1139
934	train	0.3952	0.3329	-0.0623
935	train	0.3130	0.3549	0.0419
936	train	0.7047	0.5001	-0.2047
937	train	0.3278	0.3249	-0.0029
938	train	0.3396	0.3203	-0.0193
939	train	0.3771	0.3033	-0.0739
940	train	0.2967	0.3383	0.0416
941	train	0.2739	0.4000	0.1261
942	train	0.2972	0.3171	0.0199
943	train	0.3177	0.3140	-0.0037
944	train	0.3094	0.3349	0.0255
945	train	0.3052	0.3117	0.0065
946	train	0.2704	0.2944	0.0240
947	test	0.3307	0.3229	-0.0078
948	train	0.2687	0.3494	0.0807
949	train	0.3174	0.2831	-0.0344
950	test	0.3183	0.3101	-0.0082
951	train	0.1839	0.2543	0.0705
952	train	0.2986	0.3251	0.0265
953	test	0.2920	0.2509	-0.0411
954	train	0.2724	0.2503	-0.0221
955	train	0.3057	0.2542	-0.0515
956	train	0.2896	0.2558	-0.0338
957	train	0.2701	0.2694	-0.0008
958	train	0.2901	0.2681	-0.0220
959	train	0.3096	0.2610	-0.0486
960	train	0.2926	0.2789	-0.0137
961	train	0.2808	0.2668	-0.0140
962	test	0.2311	0.2485	0.0175
963	test	0.2469	0.3278	0.0810
964	train	0.3028	0.3022	-0.0006
965	train	0.3437	0.3366	-0.0071
966	train	0.3226	0.3156	-0.0070
967	train	0.2714	0.3265	0.0551
968	train	0.3163	0.3472	0.0309
969	train	0.2501	0.2858	0.0357
970	train	0.1967	0.2149	0.0182
971	train	0.2988	0.2995	0.0007
972	train	0.2410	0.4316	0.1906
973	train	0.2846	0.3373	0.0527
974	train	0.2811	0.3163	0.0352
975	train	0.2950	0.4987	0.2038
976	train	0.2528	0.3141	0.0614
977	train	0.2203	0.3510	0.1307
978	test	0.3169	0.3544	0.0375
979	train	0.2406	0.3601	0.1195
980	train	0.2985	0.3679	0.0693
981	train	0.3095	0.3295	0.0200
982	train	0.2696	0.2754	0.0058
983	test	0.2554	0.3730	0.1176
984	test	0.2541	0.3952	0.1411
985	train	0.2505	0.3124	0.0619
986	train	0.2843	0.3199	0.0356
987	train	0.2931	0.3311	0.0380
988	train	0.3986	0.3742	-0.0244
989	test	0.2408	0.3883	0.1475
990	train	0.2487	0.3184	0.0697
991	train	0.2267	0.3645	0.1378
992	train	0.2338	0.3216	0.0878
993	train	0.2344	0.2916	0.0572
994	train	0.4046	0.3453	-0.0593
995	test	0.2583	0.3455	0.0872
996	train	0.3857	0.3608	-0.0249
997	test	0.3473	0.3265	-0.0208
998	train	0.5055	0.3435	-0.1620
999	train	0.2678	0.3445	0.0767
1000	train	0.4016	0.2999	-0.1017
1001	train	0.4217	0.3722	-0.0495
1002	test	0.2423	0.3907	0.1484
1003	train	0.3226	0.3184	-0.0042
1004	train	0.4396	0.4064	-0.0332
1005	train	0.4819	0.3843	-0.0976
1006	train	0.4788	0.3973	-0.0815
1007	train	0.2559	0.3906	0.1347
1008	train	0.3960	0.3522	-0.0438
1009	test	0.5736	0.3699	-0.2037
1010	train	0.3579	0.3663	0.0084
1011	train	0.2685	0.3596	0.0911
1012	train	0.2421	0.3658	0.1237
1013	train	0.3282	0.3315	0.0033
1014	train	0.3022	0.3244	0.0222
1015	train	0.2219	0.2797	0.0578
1016	test	0.2878	0.3184	0.0306
1017	train	0.2378	0.2577	0.0199
1018	train	0.2689	0.2599	-0.0090
1019	train	0.2527	0.1896	-0.0630
1020	test	0.2336	0.2584	0.0248
1021	train	0.2765	0.3362	0.0597
1022	train	0.1905	0.0829	-0.1076
1023	train	0.2936	0.2425	-0.0511
1024	train	0.4520	0.3816	-0.0703
1025	train	0.2020	0.2890	0.0871
1026	train	0.2973	0.4247	0.1274
1027	train	0.4550	0.5570	0.1020
1028	test	0.3976	0.3100	-0.0876
1029	train	0.5384	0.3967	-0.1416
1030	train	0.3988	0.4321	0.0334
1031	test	0.5015	0.3396	-0.1618
1032	train	0.2491	0.2123	-0.0368
1033	test	0.2456	0.2957	0.0502
1034	test	0.2830	0.3238	0.0407
1035	test	0.2014	0.2903	0.0889
1036	train	0.2054	0.2868	0.0815
1037	train	0.2082	0.2247	0.0165
1038	train	0.2122	0.2602	0.0480
1039	train	0.2215	0.2738	0.0524
1040	test	0.3503	0.3824	0.0321
1041	train	0.5908	0.4790	-0.1118
1042	train	0.1914	0.2367	0.0453
1043	test	0.2048	0.2109	0.0061
1044	train	0.1558	0.2117	0.0559
1045	train	0.2056	0.1942	-0.0113
1046	train	0.2009	0.2333	0.0324
1047	train	0.1889	0.1880	-0.0009
1048	test	0.1564	0.1891	0.0326
1049	test	0.1906	0.2021	0.0115
1050	train	0.1893	0.1793	-0.0100
1051	train	0.2146	0.2127	-0.0019
1052	train	0.2696	0.2427	-0.0270
1053	test	0.1577	0.1749	0.0172
1054	test	0.1928	0.1723	-0.0205
1055	train	0.1797	0.2035	0.0238
1056	test	0.1731	0.1765	0.0034
1057	test	0.1867	0.2324	0.0457
1058	train	0.2018	0.1664	-0.0355
1059	train	0.2030	0.1777	-0.0253
1060	train	0.2034	0.1803	-0.0231
1061	train	0.1843	0.1600	-0.0243
1062	train	0.1830	0.1658	-0.0172
1063	train	0.1858	0.1580	-0.0278
1064	train	0.1835	0.1564	-0.0271
1065	train	0.1695	0.1544	-0.0151
1066	train	0.1927	0.1406	-0.0521
1067	test	0.1804	0.1281	-0.0523
1068	train	0.2106	0.1655	-0.0451
1069	train	0.2241	0.1728	-0.0512
1070	train	0.1934	0.1897	-0.0037
1071	test	0.2111	0.2294	0.0182
1072	test	0.1939	0.1623	-0.0316
1073	train	0.2052	0.2402	0.0349
1074	train	0.2655	0.2552	-0.0103
1075	train	0.2081	0.1169	-0.0912
1076	train	0.2035	0.2111	0.0076
1077	train	0.1880	0.2596	0.0715
1078	train	0.1858	0.1677	-0.0182
1079	train	0.2673	0.2934	0.0262
1080	train	0.1584	0.1577	-0.0007
1081	train	0.1834	0.2208	0.0373
1082	train	0.2403	0.2863	0.0460
1083	train	0.2042	0.2042	0.0000
1084	test	0.2115	0.1893	-0.0222
1085	train	0.1627	0.2174	0.0548
1086	train	0.1952	0.2056	0.0104
1087	train	0.2044	0.1909	-0.0135
1088	train	0.2066	0.1913	-0.0152
1089	train	0.2195	0.1644	-0.0552
1090	train	0.1997	0.1810	-0.0187
1091	train	0.2012	0.1881	-0.0131
1092	train	0.2670	0.3154	0.0483
1093	train	0.1615	0.1517	-0.0098
1094	test	0.1686	0.1482	-0.0204
1095	train	0.1919	0.1235	-0.0684
1096	train	0.1694	0.1579	-0.0116
1097	train	0.1817	0.2220	0.0403
1098	test	0.1695	0.1602	-0.0093
1099	train	0.1419	0.1489	0.0070
1100	test	0.1703	0.1628	-0.0075
1101	train	0.1563	0.1315	-0.0248
1102	train	0.2005	0.1631	-0.0374
1103	train	0.1810	0.2030	0.0221
1104	train	0.1609	0.1795	0.0186
1105	train	0.1777	0.1359	-0.0419
1106	train	0.1503	0.1574	0.0071
1107	train	0.1687	0.1160	-0.0528
1108	test	0.1398	0.1735	0.0337
1109	train	0.1535	0.1006	-0.0529
1110	train	0.1673	0.1110	-0.0563
1111	test	0.1487	0.1218	-0.0269
1112	train	0.1393	0.0801	-0.0591
1113	train	0.1215	0.1138	-0.0077
1114	test	0.1752	0.1217	-0.0534
1115	train	0.1465	0.1012	-0.0453
1116	train	0.1452	0.1180	-0.0272
1117	train	0.1811	0.0945	-0.0867
1118	train	0.1091	0.0926	-0.0164
1119	train	0.1768	0.1580	-0.0188
1120	train	0.1936	0.1367	-0.0569
1121	train	0.1437	0.1513	0.0076
1122	train	0.2008	0.1721	-0.0287
1123	train	0.1346	0.1510	0.0164
1124	train	0.1709	0.1887	0.0178
1125	train	0.2362	0.1695	-0.0668
1126	train	0.1218	0.1005	-0.0213
1127	train	0.1357	0.1577	0.0220
1128	test	0.1628	0.2584	0.0956
1129	train	0.1556	0.1583	0.0028
1130	train	0.2333	0.1741	-0.0592
1131	train	0.3600	0.3809	0.0209
1132	train	0.0935	0.1430	0.0494
1133	train	0.1693	0.1832	0.0139
1134	train	0.2064	0.1987	-0.0078
1135	test	0.1849	0.1918	0.0069
1136	train	0.1402	0.1799	0.0397
1137	train	0.2605	0.1740	-0.0866
1138	test	0.1192	0.1260	0.0067
1139	train	0.1778	0.1988	0.0211
1140	test	0.1856	0.2159	0.0302
1141	train	0.1698	0.1372	-0.0326
1142	train	0.1565	0.1423	-0.0142
1143	train	0.1610	0.1472	-0.0137
1144	train	0.1854	0.2303	0.0449
1145	train	0.2720	0.3067	0.0347
1146	train	0.2711	0.2614	-0.0097
1147	train	0.3255	0.2756	-0.0500
1148	train	0.1973	0.2095	0.0123
1149	train	0.1951	0.2149	0.0199
1150	train	0.2727	0.1950	-0.0777
1151	train	0.2709	0.2095	-0.0615
1152	train	0.2949	0.2166	-0.0783
1153	train	0.3119	0.2005	-0.1114
1154	train	0.2943	0.2105	-0.0837
1155	train	0.2351	0.2080	-0.0272
1156	train	0.2774	0.1331	-0.1443
1157	train	0.2817	0.1909	-0.0908
1158	train	0.3337	0.2276	-0.1061
1159	train	0.2497	0.2339	-0.0158
1160	train	0.2786	0.2681	-0.0105
1161	train	0.2322	0.2835	0.0513
1162	test	0.2496	0.2772	0.0276
1163	train	0.1804	0.2605	0.0801
1164	test	0.2970	0.2829	-0.0141
1165	train	0.3011	0.2714	-0.0297
1166	train	0.2388	0.1717	-0.0671
1167	test	0.2500	0.1847	-0.0653
1168	test	0.2910	0.1577	-0.1333
1169	train	0.3174	0.1579	-0.1596
1170	test	0.2527	0.1317	-0.1210
1171	train	0.1931	0.1684	-0.0246
1172	test	0.2815	0.1886	-0.0929
1173	train	0.2765	0.2036	-0.0729
1174	train	0.3279	0.2395	-0.0884
1175	test	0.2707	0.1392	-0.1315
1176	test	0.3084	0.2552	-0.0532
1177	train	0.3937	0.2877	-0.1061
1178	test	0.2359	0.0121	-0.2237
1179	train	0.3337	0.2089	-0.1248
1180	test	0.2738	0.2327	-0.0411
1181	train	0.2074	0.1485	-0.0589
1182	train	0.4549	0.4296	-0.0253
1183	train	0.9101	0.5284	-0.3817
1184	train	0.1805	0.1302	-0.0503
1185	test	0.2770	0.3064	0.0295
1186	train	0.5795	0.3963	-0.1832
1187	train	0.2647	0.1923	-0.0724
1188	train	0.2667	0.1734	-0.0933
1189	test	0.2996	0.2038	-0.0958
1190	train	0.3344	0.2833	-0.0511
1191	train	0.2216	0.1487	-0.0729
1192	train	0.2560	0.1335	-0.1225
1193	train	0.2433	0.2472	0.0039
1194	train	0.2182	0.2659	0.0477
1195	train	0.2409	0.2886	0.0477
1196	train	0.2949	0.4208	0.1259
1197	train	0.6892	0.6881	-0.0011
1198	test	0.3015	0.3885	0.0870
1199	train	0.3125	0.3424	0.0299
1200	train	0.2855	0.3625	0.0770
1201	train	0.2890	0.3281	0.0391
1202	train	0.2830	0.3237	0.0406
1203	train	0.2630	0.3149	0.0518
1204	test	0.2491	0.3256	0.0764
1205	test	0.2714	0.3388	0.0674
1206	train	0.2666	0.3267	0.0601
1207	train	0.2927	0.3741	0.0814
1208	train	0.3780	0.4096	0.0316
1209	test	0.2392	0.2811	0.0419
1210	test	0.2623	0.3026	0.0403
1211	train	0.2558	0.3440	0.0882
1212	test	0.1995	0.3227	0.1232
1213	test	0.2670	0.3918	0.1248
1214	test	0.2696	0.3287	0.0591
1215	train	0.2698	0.3430	0.0732
1216	train	0.2694	0.3409	0.0715
1217	train	0.2647	0.3404	0.0758
1218	train	0.2447	0.3261	0.0814
1219	train	0.2691	0.2895	0.0205
1220	train	0.2745	0.2996	0.0251
1221	train	0.2655	0.2977	0.0322
1222	train	0.2695	0.2907	0.0212
1223	train	0.2265	0.2604	0.0338
1224	train	0.2579	0.2949	0.0370
1225	test	0.2786	0.3060	0.0273
1226	train	0.2983	0.3386	0.0403
1227	train	0.3008	0.3800	0.0792
1228	train	0.3106	0.2855	-0.0251
1229	train	0.2981	0.3928	0.0947
1230	train	0.3558	0.4322	0.0764
1231	train	0.2146	0.2108	-0.0038
1232	train	0.2880	0.3589	0.0708
1233	train	0.2236	0.3739	0.1503
1234	test	0.2672	0.2828	0.0157
1235	train	0.2779	0.5340	0.2561
1236	test	0.2241	0.2876	0.0635
1237	train	0.2242	0.3710	0.1468
1238	test	0.3241	0.4926	0.1686
1239	train	0.2313	0.3276	0.0963
1240	train	0.3172	0.3202	0.0031
1241	train	0.2522	0.3793	0.1271
1242	train	0.2605	0.4011	0.1406
1243	train	0.2614	0.2984	0.0370
1244	train	0.2630	0.2846	0.0216
1245	train	0.2750	0.3279	0.0529
1246	train	0.2793	0.3433	0.0640
1247	train	0.2751	0.3679	0.0928
1248	train	0.8030	0.5462	-0.2568
1249	train	0.6617	0.5695	-0.0922
1250	train	0.1802	0.2906	0.1104
1251	train	0.1962	0.2616	0.0654
1252	train	0.1696	0.2686	0.0989
1253	train	0.2103	0.2323	0.0220
1254	train	0.2201	0.2740	0.0539
1255	train	0.2157	0.2260	0.0103
1256	train	0.1895	0.2304	0.0409
1257	train	0.1986	0.2443	0.0457
1258	train	0.1961	0.2252	0.0291
1259	train	0.2467	0.2741	0.0274
1260	test	0.3028	0.3105	0.0077
1261	train	0.1846	0.1952	0.0106
1262	train	0.2106	0.2129	0.0023
1263	train	0.2009	0.2485	0.0476
1264	train	0.1629	0.2406	0.0777
1265	train	0.2184	0.2858	0.0674
1266	train	0.2300	0.2189	-0.0111
1267	test	0.2110	0.2341	0.0231
1268	train	0.2110	0.2365	0.0254
1269	train	0.1897	0.2202	0.0305
1270	train	0.1909	0.2089	0.0180
1271	train	0.2021	0.1995	-0.0026
1272	train	0.2072	0.2022	-0.0050
1273	train	0.1978	0.2003	0.0024
1274	train	0.1890	0.1893	0.0003
1275	train	0.1769	0.1653	-0.0117
1276	train	0.2153	0.1988	-0.0165
1277	train	0.2346	0.2124	-0.0222
1278	train	0.2041	0.2425	0.0384
1279	test	0.2322	0.2991	0.0669
1280	train	0.2248	0.2087	-0.0161
1281	train	0.2278	0.3077	0.0799
1282	train	0.3009	0.3397	0.0387
1283	train	0.1820	0.1856	0.0036
1284	train	0.1803	0.2817	0.1014
1285	test	0.1584	0.2910	0.1326
1286	train	0.2049	0.1938	-0.0111
1287	test	0.2856	0.3834	0.0978
1288	test	0.1831	0.1924	0.0093
1289	train	0.1762	0.2664	0.0902
1290	train	0.5266	0.3581	-0.1684
1291	train	0.1807	0.2400	0.0593
1292	train	0.2329	0.2350	0.0021
1293	train	0.1770	0.2768	0.0998
1294	test	0.1980	0.2791	0.0811
1295	train	0.2271	0.2110	-0.0161
1296	train	0.2054	0.2044	-0.0010
1297	test	0.2246	0.2066	-0.0181
1298	test	0.2007	0.2238	0.0231
1299	train	0.2087	0.2438	0.0350
1300	train	0.2220	0.3847	0.1627
1301	train	0.2853	0.3105	0.0253
1302	train	0.2937	0.2763	-0.0174
1303	test	0.2640	0.2812	0.0172
1304	train	0.2764	0.2461	-0.0303
1305	train	0.2743	0.2910	0.0166
1306	train	0.2552	0.2483	-0.0069
1307	train	0.2377	0.2495	0.0118
1308	train	0.2551	0.2606	0.0055
1309	test	0.2533	0.2447	-0.0086
1310	test	0.2899	0.3191	0.0293
1311	train	0.3518	0.3646	0.0128
1312	train	0.2298	0.2120	-0.0178
1313	train	0.2546	0.2360	-0.0187
1314	train	0.2468	0.2737	0.0269
1315	train	0.2097	0.2940	0.0843
1316	train	0.2567	0.3179	0.0612
1317	train	0.2592	0.2512	-0.0081
1318	train	0.2609	0.2708	0.0099
1319	train	0.2647	0.2748	0.0101
1320	train	0.2609	0.2476	-0.0132
1321	train	0.2337	0.2428	0.0092
1322	train	0.2594	0.2231	-0.0364
1323	train	0.2512	0.2202	-0.0310
1324	train	0.2562	0.2251	-0.0311
1325	test	0.2692	0.2093	-0.0599
1326	train	0.2254	0.1842	-0.0412
1327	train	0.2577	0.2245	-0.0331
1328	test	0.2786	0.2312	-0.0474
1329	test	0.2844	0.2792	-0.0052
1330	test	0.3098	0.3422	0.0324
1331	train	0.2916	0.2454	-0.0462
1332	train	0.2855	0.3497	0.0642
1333	test	0.3667	0.3967	0.0300
1334	train	0.2141	0.2328	0.0186
1335	train	0.2810	0.3257	0.0447
1336	train	0.2258	0.3117	0.0860
1337	train	0.2623	0.2046	-0.0578
1338	train	0.2639	0.4483	0.1844
1339	train	0.7344	0.6262	-0.1082
1340	train	0.2227	0.2157	-0.0069
1341	train	0.2078	0.2969	0.0891
1342	train	0.5448	0.4098	-0.1350
1343	train	0.2518	0.2629	0.0111
1344	test	0.2965	0.2716	-0.0249
1345	test	0.2375	0.3153	0.0778
1346	train	0.2506	0.3257	0.0751
1347	train	0.2594	0.2302	-0.0292
1348	test	0.2604	0.2210	-0.0394
1349	train	0.2699	0.2520	-0.0179
1350	train	0.2724	0.2618	-0.0106
1351	train	0.2704	0.2788	0.0084
1352	train	0.7615	0.4123	-0.3492
1353	test	0.7884	0.5730	-0.2154
1354	train	0.2523	0.3002	0.0479
1355	train	0.2636	0.2669	0.0033
1356	test	0.2431	0.2743	0.0312
1357	train	0.2596	0.2382	-0.0214
1358	test	0.2476	0.2774	0.0298
1359	train	0.2357	0.2315	-0.0043
1360	test	0.2153	0.2363	0.0210
1361	train	0.2509	0.2501	-0.0008
1362	test	0.2442	0.2312	-0.0130
1363	train	0.2737	0.2780	0.0043
1364	train	0.3598	0.3134	-0.0463
1365	train	0.2015	0.2015	-0.0001
1366	test	0.2404	0.2181	-0.0223
1367	train	0.2303	0.2540	0.0237
1368	test	0.2090	0.2440	0.0351
1369	train	0.2320	0.2912	0.0592
1370	train	0.2402	0.2245	-0.0156
1371	train	0.2421	0.2393	-0.0028
1372	train	0.2419	0.2413	-0.0006
1373	train	0.2323	0.2265	-0.0059
1374	test	0.2069	0.2156	0.0087
1375	train	0.2387	0.2047	-0.0340
1376	train	0.2375	0.2047	-0.0328
1377	train	0.2232	0.2047	-0.0184
1378	train	0.2391	0.1944	-0.0447
1379	train	0.1939	0.1712	-0.0227
1380	train	0.2329	0.2039	-0.0290
1381	train	0.2604	0.2180	-0.0424
1382	test	0.2610	0.2468	-0.0142
1383	train	0.2773	0.3021	0.0248
1384	train	0.2772	0.2119	-0.0653
1385	train	0.2651	0.3113	0.0462
1386	train	0.3408	0.3440	0.0031
1387	train	0.2230	0.1863	-0.0367
1388	train	0.2754	0.2847	0.0093
1389	train	0.2186	0.2955	0.0768
1390	train	0.2392	0.1997	-0.0395
1391	train	0.3600	0.3882	0.0282
1392	train	0.2120	0.1975	-0.0145
1393	train	0.2149	0.2713	0.0563
1394	train	0.6019	0.3630	-0.2389
1395	train	0.2291	0.2446	0.0155
1396	train	0.2795	0.2386	-0.0409
1397	train	0.2215	0.2814	0.0599
1398	train	0.2322	0.2839	0.0517
1399	train	0.2352	0.2170	-0.0182
1400	train	0.2409	0.2103	-0.0306
1401	train	0.2329	0.2124	-0.0205
1402	train	0.2575	0.2303	-0.0272
1403	train	0.2394	0.2506	0.0112
1404	train	0.7092	0.3938	-0.3154
1405	test	0.1421	0.3306	0.1885
1406	train	0.2951	0.2659	-0.0292
1407	test	0.1006	0.2899	0.1893
1408	train	0.2351	0.2051	-0.0300
1409	test	0.2264	0.2279	0.0016
1410	train	0.2564	0.2167	-0.0397
1411	train	0.1340	0.2197	0.0858
1412	train	0.0948	0.2184	0.1236
1413	train	0.1077	0.1948	0.0871
1414	train	0.4391	0.2591	-0.1801
1415	train	0.2960	0.2722	-0.0238
1416	train	0.0912	0.1340	0.0428
1417	test	0.1022	0.2275	0.1253
1418	train	0.1873	0.2631	0.0758
1419	train	0.2496	0.3241	0.0746
1420	train	0.0867	0.3223	0.2356
1421	test	0.3618	0.3305	-0.0313
1422	train	0.3786	0.3457	-0.0329
1423	test	0.3837	0.3401	-0.0436
1424	train	0.2092	0.2976	0.0884
1425	train	0.3830	0.3147	-0.0683
1426	test	0.2197	0.2167	-0.0030
1427	train	0.1821	0.2172	0.0352
1428	train	0.1803	0.2018	0.0215
1429	test	0.1806	0.1749	-0.0057
1430	train	0.2037	0.1622	-0.0414
1431	test	0.2129	0.1707	-0.0423
1432	test	0.3113	0.2002	-0.1111
1433	train	0.2357	0.2176	-0.0181
1434	train	0.2279	0.3129	0.0850
1435	train	0.2585	0.1616	-0.0969
1436	test	0.2186	0.3097	0.0911
1437	train	0.3447	0.4111	0.0665
1438	train	0.2465	0.1533	-0.0932
1439	test	0.1859	0.2932	0.1073
1440	train	0.3943	0.2415	-0.1528
1441	train	0.2068	0.1407	-0.0662
1442	train	0.5128	0.5104	-0.0024
1443	train	0.9446	0.6791	-0.2655
1444	train	0.3577	0.1492	-0.2085
1445	train	0.4622	0.3401	-0.1221
1446	train	0.5957	0.4760	-0.1197
1447	test	0.4446	0.2057	-0.2389
1448	train	0.2663	0.1814	-0.0850
1449	train	0.1733	0.2604	0.0870
1450	train	0.1929	0.3643	0.1714
1451	test	0.2284	0.1462	-0.0822
1452	test	0.2353	0.1239	-0.1115
1453	train	0.2367	0.2544	0.0177
1454	test	0.2765	0.2701	-0.0065
1455	train	0.2894	0.2869	-0.0025
1456	test	0.1788	0.4411	0.2623
1457	train	0.6587	0.6374	-0.0212
1458	train	0.5664	0.4474	-0.1190
1459	test	0.5346	0.3997	-0.1349
1460	train	0.5900	0.4183	-0.1717
1461	train	0.3848	0.3542	-0.0306
1462	train	0.2414	0.3698	0.1284
1463	train	0.4193	0.3300	-0.0893
1464	train	0.4583	0.3493	-0.1090
1465	train	0.4327	0.3694	-0.0632
1466	train	0.4576	0.3664	-0.0912
1467	train	0.2466	0.3804	0.1338
1468	test	0.3942	0.4120	0.0178
1469	test	0.3482	0.2689	-0.0793
1470	train	0.4984	0.3217	-0.1767
1471	train	0.4875	0.3659	-0.1216
1472	train	0.2238	0.3413	0.1175
1473	train	0.3862	0.3984	0.0121
1474	test	0.3466	0.3271	-0.0195
1475	train	0.3734	0.3252	-0.0482
1476	train	0.3601	0.3137	-0.0464
1477	train	0.3674	0.3137	-0.0537
1478	train	0.3612	0.3654	0.0042
1479	test	0.2306	0.2927	0.0621
1480	train	0.4076	0.2993	-0.1084
1481	train	0.4442	0.3182	-0.1260
1482	train	0.5709	0.3024	-0.2685
1483	train	0.4397	0.3200	-0.1196
1484	test	0.3575	0.2647	-0.0928
1485	train	0.2549	0.3046	0.0498
1486	train	0.2625	0.3236	0.0611
1487	train	0.5032	0.3723	-0.1309
1488	train	0.5708	0.4225	-0.1483
1489	test	0.4020	0.3112	-0.0908
1490	train	0.5193	0.4303	-0.0889
1491	train	0.4862	0.4602	-0.0260
1492	train	0.2190	0.2085	-0.0105
1493	train	0.6527	0.3923	-0.2604
1494	train	0.2875	0.3829	0.0954
1495	train	0.2377	0.2833	0.0457
1496	train	0.3347	0.5101	0.1754
1497	train	0.2781	0.2828	0.0047
1498	train	0.2030	0.3629	0.1600
1499	train	0.4034	0.4635	0.0601
1500	train	0.2635	0.3405	0.0770
1501	train	0.4206	0.3492	-0.0713
1502	test	0.4906	0.3833	-0.1072
1503	test	0.4326	0.3885	-0.0441
1504	test	0.2587	0.2874	0.0287
1505	test	0.2498	0.2679	0.0181
1506	train	0.2542	0.3164	0.0622
1507	train	0.2425	0.3357	0.0932
1508	train	0.3950	0.3664	-0.0285
1509	train	0.7554	0.5333	-0.2222
1510	test	0.7535	0.5267	-0.2268
1511	test	0.2661	0.2637	-0.0024
1512	train	0.2236	0.2272	0.0036
1513	train	0.2556	0.2388	-0.0168
1514	train	0.2642	0.1985	-0.0657
1515	train	0.2476	0.2416	-0.0060
1516	train	0.2414	0.1962	-0.0453
1517	test	0.2302	0.2030	-0.0271
1518	train	0.2538	0.2220	-0.0318
1519	train	0.2477	0.2072	-0.0405
1520	test	0.2607	0.2416	-0.0191
1521	train	0.3388	0.2791	-0.0596
1522	test	0.2172	0.1702	-0.0470
1523	train	0.2364	0.1833	-0.0532
1524	train	0.2361	0.2218	-0.0143
1525	train	0.1927	0.2821	0.0893
1526	train	0.2312	0.2584	0.0272
1527	train	0.2462	0.1802	-0.0660
1528	train	0.2465	0.1919	-0.0546
1529	train	0.2466	0.1933	-0.0533
1530	test	0.2270	0.1946	-0.0324
1531	test	0.2082	0.1741	-0.0341
1532	train	0.2422	0.1681	-0.0740
1533	train	0.2401	0.1708	-0.0693
1534	train	0.2164	0.1741	-0.0424
1535	test	0.2417	0.1705	-0.0712
1536	train	0.2037	0.1396	-0.0642
1537	train	0.2369	0.1831	-0.0538
1538	train	0.2661	0.1789	-0.0872
1539	train	0.2565	0.2143	-0.0422
1540	train	0.2713	0.2670	-0.0043
1541	train	0.2676	0.1793	-0.0883
1542	train	0.2674	0.2730	0.0056
1543	train	0.3392	0.3006	-0.0386
1544	train	0.2221	0.1454	-0.0766
1545	train	0.2657	0.2500	-0.0157
1546	train	0.2281	0.2659	0.0378
1547	test	0.2487	0.1579	-0.0908
1548	train	0.3603	0.3506	-0.0097
1549	train	0.2006	0.1704	-0.0302
1550	test	0.2108	0.2328	0.0220
1551	train	0.5914	0.3281	-0.2633
1552	test	0.2371	0.2154	-0.0216
1553	train	0.2899	0.2035	-0.0864
1554	train	0.2371	0.2430	0.0059
1555	train	0.2247	0.2371	0.0124
1556	test	0.2404	0.1812	-0.0591
1557	train	0.2477	0.1714	-0.0763
1558	train	0.2471	0.1662	-0.0809
1559	train	0.2654	0.1848	-0.0805
1560	train	0.2491	0.2058	-0.0433
1561	train	0.7207	0.2995	-0.4212
1562	train	0.8239	0.6419	-0.1820
1563	train	0.3619	0.4481	0.0862
1564	train	0.5253	0.3985	-0.1268
1565	train	0.5017	0.4195	-0.0822
1566	train	0.3001	0.3510	0.0509
1567	test	0.2940	0.3699	0.0759
1568	train	0.2932	0.3299	0.0367
1569	train	0.4300	0.3485	-0.0815
1570	train	0.3189	0.3703	0.0514
1571	train	0.3057	0.3675	0.0618
1572	test	0.3257	0.3809	0.0551
1573	train	0.3983	0.4115	0.0131
1574	train	0.2773	0.2680	-0.0093
1575	train	0.3074	0.3207	0.0133
1576	train	0.2731	0.3659	0.0927
1577	train	0.2318	0.3416	0.1098
1578	train	0.3148	0.3989	0.0841
1579	train	0.3082	0.3258	0.0176
1580	train	0.2972	0.3243	0.0272
1581	train	0.3000	0.3127	0.0127
1582	train	0.3044	0.3652	0.0608
1583	train	0.2188	0.2898	0.0710
1584	train	0.2941	0.2999	0.0059
1585	train	0.2831	0.3171	0.0341
1586	train	0.2797	0.3038	0.0242
1587	train	0.3097	0.3212	0.0115
1588	train	0.2741	0.2625	-0.0116
1589	train	0.2671	0.3024	0.0353
1590	train	0.3155	0.3215	0.0060
1591	train	0.3346	0.3707	0.0362
1592	train	0.3548	0.4241	0.0694
1593	train	0.3429	0.3102	-0.0328
1594	train	0.3232	0.4310	0.1078
1595	train	0.3580	0.4751	0.1171
1596	train	0.2403	0.2083	-0.0320
1597	train	0.5701	0.3933	-0.1768
1598	train	0.2531	0.3834	0.1303
1599	train	0.2587	0.2797	0.0209
1600	train	0.3255	0.5091	0.1837
1601	test	0.2961	0.2817	-0.0143
1602	train	0.2542	0.3618	0.1076
1603	train	0.6740	0.4631	-0.2109
1604	train	0.2875	0.3409	0.0534
1605	train	0.3246	0.3480	0.0234
1606	train	0.5435	0.3826	-0.1609
1607	train	0.2924	0.3868	0.0944
1608	train	0.2631	0.2840	0.0208
1609	train	0.2828	0.2645	-0.0184
1610	train	0.2778	0.3117	0.0339
1611	train	0.3018	0.3306	0.0288
1612	train	0.2644	0.3600	0.0956
1613	train	0.8523	0.4895	-0.3628
1614	train	0.6163	0.3260	-0.2903
1615	train	0.6145	0.3247	-0.2899
1616	train	0.6094	0.3045	-0.3049
1617	train	0.4129	0.3401	-0.0728
1618	train	0.2782	0.4006	0.1224
1619	train	0.4972	0.3186	-0.1786
1620	train	0.5690	0.3157	-0.2534
1621	test	0.5034	0.3365	-0.1669
1622	train	0.5463	0.3133	-0.2330
1623	train	0.2805	0.2951	0.0146
1624	test	0.3363	0.3232	-0.0131
1625	train	0.3816	0.3516	-0.0300
1626	train	0.4817	0.2845	-0.1972
1627	train	0.5372	0.3116	-0.2256
1628	test	0.2208	0.2546	0.0338
1629	test	0.3493	0.3264	-0.0230
1630	train	0.2800	0.2524	-0.0276
1631	train	0.2673	0.2516	-0.0157
1632	test	0.2742	0.2553	-0.0189
1633	train	0.4696	0.2574	-0.2122
1634	train	0.2184	0.2715	0.0530
1635	train	0.4796	0.2695	-0.2100
1636	train	0.5038	0.2625	-0.2413
1637	test	0.4959	0.2800	-0.2159
1638	train	0.5543	0.2680	-0.2863
1639	train	0.4346	0.2505	-0.1841
1640	train	0.2366	0.3293	0.0927
1641	test	0.2690	0.3037	0.0347
1642	train	0.5650	0.3374	-0.2276
1643	train	0.5970	0.3159	-0.2812
1644	train	0.5566	0.3270	-0.2296
1645	train	0.5838	0.3475	-0.2363
1646	test	0.3284	0.2864	-0.0420
1647	train	0.1715	0.2145	0.0430
1648	train	0.5661	0.2997	-0.2665
1649	train	0.2535	0.4330	0.1794
1650	train	0.3753	0.3393	-0.0360
1651	train	0.3351	0.3173	-0.0178
1652	train	0.7795	0.4991	-0.2804
1653	train	0.2905	0.3157	0.0252
1654	train	0.2276	0.3525	0.1248
1655	train	0.3055	0.3555	0.0500
1656	test	0.2626	0.3614	0.0988
1657	train	0.5753	0.3685	-0.2068
1658	train	0.6140	0.3306	-0.2834
1659	test	0.5842	0.2765	-0.3077
1660	train	0.2454	0.3751	0.1297
1661	train	0.2412	0.3973	0.1561
1662	test	0.2438	0.3143	0.0705
1663	train	0.3315	0.3222	-0.0093
1664	test	0.4601	0.3334	-0.1267
1665	test	0.5803	0.3777	-0.2026
1666	train	0.2495	0.3500	0.1005
1667	train	0.2618	0.2893	0.0275
1668	test	0.2232	0.3294	0.1063
1669	test	0.2578	0.2301	-0.0277
1670	train	0.2375	0.2631	0.0256
1671	train	0.2769	0.2440	-0.0329
1672	test	0.2211	0.2508	0.0297
1673	train	0.2810	0.2624	-0.0186
1674	train	0.2642	0.2369	-0.0273
1675	test	0.3341	0.2728	-0.0613
1676	test	0.3555	0.2864	-0.0692
1677	train	0.2580	0.1968	-0.0612
1678	train	0.2875	0.2617	-0.0258
1679	test	0.2655	0.2940	0.0285
1680	train	0.6314	0.3103	-0.3211
1681	train	0.2739	0.3215	0.0476
1682	train	0.2830	0.2859	0.0029
1683	train	0.2765	0.2999	0.0234
1684	train	0.2822	0.2931	0.0109
1685	train	0.2768	0.2663	-0.0105
1686	train	0.2611	0.2803	0.0191
1687	train	0.2828	0.2506	-0.0321
1688	train	0.2726	0.2522	-0.0204
1689	train	0.2537	0.2474	-0.0063
1690	train	0.2899	0.2249	-0.0649
1691	test	0.2703	0.2134	-0.0569
1692	train	0.2709	0.1723	-0.0986
1693	train	0.3084	0.2231	-0.0853
1694	train	0.2702	0.2496	-0.0206
1695	test	0.2731	0.2955	0.0225
1696	train	0.3091	0.1843	-0.1248
1697	test	0.2538	0.2880	0.0342
1698	train	0.3755	0.3829	0.0074
1699	test	0.2618	0.1542	-0.1077
1700	train	0.2666	0.2804	0.0137
1701	test	0.2351	0.2827	0.0476
1702	train	0.2474	0.1848	-0.0626
1703	train	0.5087	0.4033	-0.1054
1704	train	0.9735	0.5661	-0.4075
1705	train	0.2556	0.2037	-0.0519
1706	train	0.2404	0.3000	0.0596
1707	train	0.5872	0.3825	-0.2047
1708	train	0.2573	0.2405	-0.0168
1709	test	0.3190	0.2031	-0.1159
1710	train	0.2382	0.2698	0.0316
1711	train	0.2524	0.3046	0.0523
1712	train	0.2856	0.1936	-0.0920
1713	test	0.2871	0.1800	-0.1071
1714	train	0.2975	0.1808	-0.1167
1715	train	0.2516	0.2171	-0.0345
1716	test	0.2593	0.2363	-0.0230
1717	test	0.5158	0.3649	-0.1509
1718	train	1.1287	0.5831	-0.5456
1719	train	0.2465	0.2848	0.0383
1720	train	0.2746	0.2475	-0.0271
1721	train	0.1030	0.2553	0.1523
1722	train	0.2712	0.2081	-0.0631
1723	test	0.2327	0.2431	0.0104
1724	train	0.4697	0.2166	-0.2531
1725	train	0.3830	0.2166	-0.1664
1726	train	0.1088	0.2229	0.1142
1727	test	0.1152	0.1999	0.0846
1728	train	0.5665	0.2694	-0.2971
1729	train	0.3740	0.2995	-0.0745
1730	train	0.4776	0.1699	-0.3078
1731	train	0.4882	0.2108	-0.2774
1732	train	0.4345	0.2449	-0.1897
1733	test	0.2897	0.2626	-0.0271
1734	train	0.4995	0.2899	-0.2095
1735	train	0.5319	0.2294	-0.3024
1736	test	0.5317	0.2462	-0.2856
1737	test	0.2649	0.2458	-0.0192
1738	train	0.0943	0.2105	0.1162
1739	train	0.0883	0.2169	0.1286
1740	train	0.4576	0.1981	-0.2595
1741	train	0.3828	0.1951	-0.1878
1742	train	0.4532	0.1940	-0.2592
1743	train	0.2879	0.1721	-0.1158
1744	test	0.4390	0.1550	-0.2840
1745	train	0.1919	0.1827	-0.0092
1746	train	0.3225	0.1999	-0.1227
1747	train	0.2909	0.2292	-0.0617
1748	train	0.3087	0.2915	-0.0172
1749	train	0.2836	0.1854	-0.0981
1750	train	0.2620	0.2915	0.0295
1751	train	0.6237	0.3558	-0.2680
1752	train	0.2552	0.1581	-0.0971
1753	train	0.3012	0.2717	-0.0295
1754	train	0.5473	0.2652	-0.2821
1755	train	0.2541	0.1772	-0.0770
1756	test	0.5872	0.4097	-0.1776
1757	train	0.5066	0.1752	-0.3314
1758	train	0.5408	0.2591	-0.2816
1759	train	0.6418	0.3762	-0.2656
1760	train	0.5637	0.2200	-0.3437
1761	test	0.3739	0.2082	-0.1657
1762	test	0.2807	0.2561	-0.0245
1763	test	0.1322	0.2765	0.1442
1764	train	0.2264	0.1854	-0.0410
1765	train	0.2314	0.1720	-0.0594
1766	test	0.2465	0.1967	-0.0498
1767	train	0.2572	0.2104	-0.0468
1768	train	0.2528	0.2268	-0.0260
1769	train	0.2170	0.3573	0.1403
1770	train	1.1079	0.5781	-0.5298
1771	train	0.1466	0.2870	0.1405
1772	train	0.2018	0.2485	0.0468
1773	train	0.1189	0.2578	0.1389
1774	train	0.2719	0.2065	-0.0655
1775	train	0.2479	0.2360	-0.0118
1776	train	0.0919	0.2173	0.1254
1777	train	0.2823	0.2171	-0.0653
1778	train	0.1012	0.2226	0.1214
1779	train	0.1088	0.1986	0.0898
1780	train	0.5120	0.2708	-0.2412
1781	test	0.3680	0.2967	-0.0714
1782	train	0.4094	0.1692	-0.2402
1783	train	0.0859	0.2155	0.1296
1784	test	0.0938	0.2484	0.1546
1785	train	0.3002	0.2866	-0.0136
1786	train	0.0817	0.2953	0.2136
1787	train	0.0770	0.2436	0.1666
1788	train	0.4667	0.2602	-0.2065
1789	train	0.2855	0.2563	-0.0292
1790	train	0.0926	0.2199	0.1273
1791	test	0.0958	0.2409	0.1451
1792	train	0.1033	0.2046	0.1013
1793	train	0.1097	0.2016	0.0919
1794	train	0.3550	0.1975	-0.1575
1795	train	0.1146	0.1745	0.0599
1796	test	0.0979	0.1642	0.0662
1797	train	0.1961	0.1815	-0.0146
1798	train	0.3218	0.2026	-0.1191
1799	train	0.1264	0.2277	0.1013
1800	train	0.3254	0.2795	-0.0460
1801	train	0.3496	0.1799	-0.1697
1802	train	0.2729	0.2896	0.0167
1803	train	0.5909	0.3577	-0.2332
1804	train	0.2780	0.1418	-0.1363
1805	train	0.1350	0.2612	0.1262
1806	test	0.4850	0.2607	-0.2243
1807	train	0.2454	0.1636	-0.0818
1808	train	0.6016	0.4205	-0.1811
1809	test	0.4305	0.1743	-0.2562
1810	train	0.5007	0.2621	-0.2386
1811	train	0.6233	0.3858	-0.2374
1812	train	0.5024	0.2184	-0.2840
1813	test	0.3271	0.1995	-0.1277
1814	train	0.1350	0.2524	0.1174
1815	train	0.1331	0.2791	0.1460
1816	train	0.2304	0.1851	-0.0453
1817	train	0.2317	0.1686	-0.0631
1818	test	0.2569	0.1967	-0.0602
1819	train	0.2646	0.2104	-0.0542
1820	train	0.2552	0.2265	-0.0287
1821	train	0.1333	0.3638	0.2305
1822	test	0.3221	0.3763	0.0542
1823	train	0.3345	0.3314	-0.0031
1824	train	0.2899	0.3478	0.0579
1825	train	0.3152	0.2891	-0.0261
1826	train	0.2937	0.3191	0.0254
1827	train	0.2725	0.2830	0.0106
1828	train	0.2579	0.2912	0.0334
1829	train	0.2900	0.3014	0.0114
1830	train	0.2827	0.2907	0.0080
1831	train	0.3067	0.3665	0.0598
1832	train	0.4316	0.4103	-0.0213
1833	train	0.2419	0.2316	-0.0103
1834	test	0.2728	0.2749	0.0021
1835	test	0.2646	0.3182	0.0536
1836	train	0.2299	0.3468	0.1169
1837	train	0.2697	0.3682	0.0986
1838	train	0.2733	0.3055	0.0322
1839	train	0.2767	0.3258	0.0491
1840	train	0.2763	0.3264	0.0500
1841	train	0.2712	0.3114	0.0401
1842	train	0.2442	0.2926	0.0484
1843	train	0.2781	0.2622	-0.0160
1844	test	0.2765	0.2720	-0.0045
1845	train	0.2675	0.2652	-0.0023
1846	train	0.2883	0.2554	-0.0329
1847	train	0.2419	0.2269	-0.0151
1848	train	0.2528	0.2508	-0.0020
1849	train	0.2907	0.2722	-0.0185
1850	train	0.3200	0.3215	0.0015
1851	train	0.3239	0.3932	0.0692
1852	train	0.3396	0.2750	-0.0646
1853	train	0.3138	0.3984	0.0846
1854	train	0.4026	0.4572	0.0546
1855	train	0.2610	0.2690	0.0080
1856	train	0.3070	0.3757	0.0687
1857	train	0.2254	0.3315	0.1061
1858	test	0.2893	0.2337	-0.0556
1859	train	0.2852	0.5325	0.2473
1860	train	0.9481	0.6947	-0.2534
1861	train	0.2304	0.2459	0.0155
1862	test	0.2274	0.3368	0.1094
1863	train	0.7359	0.4757	-0.2602
1864	train	0.2289	0.2898	0.0610
1865	train	0.3479	0.3001	-0.0477
1866	test	0.2560	0.3604	0.1045
1867	train	0.2713	0.3901	0.1189
1868	train	0.2655	0.2476	-0.0179
1869	train	0.2721	0.2272	-0.0449
1870	train	0.2851	0.2903	0.0052
1871	train	0.3099	0.3058	-0.0041
1872	train	0.3072	0.3320	0.0249
1873	train	0.9515	0.5364	-0.4151
1874	train	0.6569	0.6445	-0.0123
1875	train	0.2795	0.3696	0.0901
1876	train	0.3020	0.3216	0.0196
1877	train	0.2813	0.3472	0.0659
1878	train	0.3250	0.2779	-0.0470
1879	train	0.3221	0.3168	-0.0053
1880	train	0.2875	0.2766	-0.0109
1881	train	0.2950	0.2766	-0.0184
1882	train	0.2550	0.2901	0.0351
1883	train	0.3287	0.3113	-0.0175
1884	train	0.3054	0.3033	-0.0020
1885	train	0.3354	0.3465	0.0111
1886	train	0.4825	0.3874	-0.0951
1887	test	-0.1245	0.2333	0.3578
1888	test	0.2848	0.2679	-0.0169
1889	train	0.2817	0.3117	0.0300
1890	test	0.2255	0.4107	0.1853
1891	train	0.2974	0.3485	0.0511
1892	train	0.3040	0.2838	-0.0203
1893	test	0.3066	0.3008	-0.0058
1894	train	0.3070	0.3005	-0.0065
1895	test	0.3065	0.3102	0.0037
1896	train	0.2765	0.2727	-0.0037
1897	train	0.3000	0.2547	-0.0453
1898	train	-0.0111	0.2654	0.2764
1899	train	0.2871	0.2653	-0.0218
1900	train	0.6095	0.2688	-0.3408
1901	train	0.2579	0.2265	-0.0314
1902	test	0.2630	0.2474	-0.0155
1903	train	0.3242	0.2613	-0.0629
1904	train	0.3555	0.3209	-0.0346
1905	train	0.3889	0.3787	-0.0102
1906	train	0.7474	0.2665	-0.4809
1907	test	0.3804	0.3817	0.0013
1908	train	0.3685	0.4366	0.0681
1909	train	0.6360	0.2551	-0.3809
1910	train	0.3069	0.3632	0.0563
1911	test	0.6465	0.3337	-0.3128
1912	train	0.3049	0.2233	-0.0816
1913	train	0.2778	0.2233	-0.0544
1914	test	0.5479	0.4788	-0.0691
1915	train	0.3809	0.2499	-0.1310
1916	train	0.6640	0.3231	-0.3409
1917	test	0.3893	0.4331	0.0438
1918	train	0.2417	0.2904	0.0487
1919	train	0.4154	0.2879	-0.1275
1920	test	0.7667	0.2879	-0.4788
1921	train	-0.1274	0.3493	0.4767
1922	test	0.2597	0.3493	0.0896
1923	train	0.2751	0.3648	0.0897
1924	train	0.2953	0.2380	-0.0573
1925	train	0.1756	0.2175	0.0419
1926	train	0.3171	0.2528	-0.0643
1927	train	0.3187	0.2771	-0.0416
1928	train	0.3141	0.3036	-0.0105
1929	train	0.8581	0.4122	-0.4459
1930	train	0.3930	0.4510	0.0580
1931	train	0.4170	0.3902	-0.0268
1932	train	1.3064	0.4242	-0.8822
1933	train	0.3496	0.3435	-0.0061
1934	train	0.3048	0.3429	0.0381
1935	test	0.2826	0.3382	0.0557
1936	train	0.2846	0.3518	0.0672
1937	test	0.2982	0.3590	0.0608
1938	train	0.2897	0.3508	0.0611
1939	train	0.3287	0.4330	0.1043
1940	train	0.5007	0.4736	-0.0271
1941	test	0.2466	0.2640	0.0174
1942	train	0.2795	0.3350	0.0555
1943	test	0.2756	0.3824	0.1067
1944	train	0.2574	0.3998	0.1424
1945	train	0.2754	0.4402	0.1648
1946	train	0.2757	0.3816	0.1059
1947	train	0.2788	0.4035	0.1247
1948	test	0.2784	0.4009	0.1225
1949	train	0.2796	0.3891	0.1095
1950	train	0.2465	0.3591	0.1126
1951	train	0.2820	0.3247	0.0427
1952	train	0.2962	0.3362	0.0400
1953	train	0.2868	0.3285	0.0417
1954	train	0.3045	0.3218	0.0173
1955	train	0.2465	0.2872	0.0407
1956	test	0.2277	0.2974	0.0697
1957	train	0.3067	0.3301	0.0234
1958	train	0.3615	0.3745	0.0130
1959	test	0.3519	0.4504	0.0985
1960	test	0.3987	0.3092	-0.0895
1961	train	0.3573	0.4531	0.0958
1962	train	0.4035	0.5339	0.1304
1963	test	0.2779	0.2783	0.0004
1964	train	0.3016	0.4311	0.1296
1965	train	0.2198	0.3699	0.1500
1966	train	0.3426	0.2698	-0.0728
1967	test	0.6837	0.6345	-0.0492
1968	train	1.2140	0.7924	-0.4216
1969	train	0.2401	0.2940	0.0539
1970	test	0.2076	0.3954	0.1878
1971	train	1.0383	0.5625	-0.4758
1972	train	0.2131	0.3354	0.1223
1973	train	0.4382	0.3348	-0.1033
1974	train	0.2741	0.4199	0.1458
1975	train	0.2813	0.4697	0.1885
1976	test	0.2776	0.2777	0.0002
1977	train	0.2778	0.2482	-0.0296
1978	train	0.3081	0.3372	0.0292
1979	train	0.3554	0.3567	0.0013
1980	train	0.3635	0.3834	0.0199
1981	train	1.1081	0.5385	-0.5696
1982	test	0.1623	0.3227	0.1604
1983	train	0.1742	0.2836	0.1094
1984	test	0.1214	0.2962	0.1747
1985	train	0.2528	0.2509	-0.0019
1986	train	0.2276	0.2840	0.0564
1987	train	0.2336	0.2442	0.0106
1988	test	0.1726	0.2519	0.0792
1989	train	0.2294	0.2645	0.0350
1990	test	0.2057	0.2502	0.0445
1991	train	0.2611	0.3047	0.0436
1992	train	0.3552	0.3440	-0.0111
1993	train	0.2169	0.2092	-0.0077
1994	train	0.2432	0.2326	-0.0106
1995	train	0.2168	0.2734	0.0566
1996	test	0.2337	0.3396	0.1060
1997	train	0.2394	0.3157	0.0764
1998	train	0.2470	0.2461	-0.0009
1999	train	0.2511	0.2612	0.0100
2000	train	0.2495	0.2621	0.0126
2001	test	0.2162	0.2532	0.0371
2002	test	0.2203	0.2382	0.0179
2003	train	0.2280	0.2182	-0.0098
2004	train	0.2196	0.2256	0.0060
2005	train	0.2053	0.2208	0.0155
2006	train	0.2247	0.2136	-0.0111
2007	test	0.1921	0.1880	-0.0041
2008	train	0.2339	0.2324	-0.0015
2009	train	0.2691	0.2312	-0.0379
2010	train	0.2557	0.2720	0.0163
2011	train	0.2639	0.3301	0.0663
2012	test	0.2567	0.2299	-0.0268
2013	train	0.2599	0.3366	0.0767
2014	train	0.3580	0.3737	0.0157
2015	train	0.2360	0.2099	-0.0261
2016	train	0.2058	0.3135	0.1077
2017	test	0.2105	0.3037	0.0932
2018	test	0.2341	0.2051	-0.0290
2019	train	0.4564	0.4395	-0.0169
2020	test	0.9618	0.6069	-0.3549
2021	train	0.1994	0.2123	0.0130
2022	test	0.1972	0.2885	0.0913
2023	train	0.7301	0.4021	-0.3280
2024	train	0.2215	0.2565	0.0350
2025	train	0.2618	0.2537	-0.0081
2026	train	0.1674	0.3022	0.1348
2027	train	0.1986	0.3126	0.1140
2028	test	0.2450	0.2239	-0.0211
2029	train	0.2446	0.2101	-0.0345
2030	train	0.2693	0.2345	-0.0348
2031	train	0.2591	0.2518	-0.0073
2032	train	0.2452	0.2760	0.0308
2033	train	0.1509	0.4418	0.2909
2034	train	0.3749	0.4283	0.0534
2035	train	0.3928	0.3743	-0.0185
2036	train	1.0255	0.4042	-0.6213
2037	test	0.3440	0.3248	-0.0192
2038	train	0.2973	0.3524	0.0551
2039	train	0.2947	0.3133	0.0186
2040	test	0.2952	0.3345	0.0394
2041	train	0.3254	0.3489	0.0234
2042	train	0.3168	0.3477	0.0309
2043	train	0.3395	0.4182	0.0787
2044	train	0.6189	0.4675	-0.1514
2045	train	0.2499	0.2567	0.0068
2046	train	0.2914	0.3131	0.0217
2047	train	0.2838	0.3623	0.0786
2048	train	0.2628	0.4571	0.1943
2049	train	0.2806	0.4182	0.1376
2050	train	0.2818	0.3473	0.0654
2051	train	0.2837	0.3670	0.0833
2052	train	0.2793	0.3657	0.0864
2053	test	0.3136	0.3732	0.0597
2054	test	0.2395	0.3294	0.0899
2055	train	0.3078	0.2992	-0.0087
2056	train	0.3242	0.3143	-0.0099
2057	train	0.3083	0.3101	0.0017
2058	train	0.3346	0.3121	-0.0224
2059	train	0.2837	0.2667	-0.0170
2060	test	0.2219	0.2861	0.0642
2061	train	0.3099	0.3078	-0.0021
2062	test	0.4548	0.3638	-0.0910
2063	train	0.4924	0.4415	-0.0509
2064	train	0.5259	0.3078	-0.2181
2065	train	0.4808	0.4435	-0.0373
2066	train	0.3702	0.5069	0.1368
2067	train	0.2588	0.2988	0.0400
2068	train	0.3343	0.4226	0.0883
2069	train	0.2353	0.3634	0.1281
2070	train	0.3182	0.2548	-0.0634
2071	train	0.8025	0.6087	-0.1938
2072	train	0.9745	0.7532	-0.2213
2073	train	0.2663	0.2860	0.0197
2074	train	0.2218	0.3748	0.1530
2075	train	0.4841	0.5384	0.0543
2076	test	0.2307	0.3272	0.0964
2077	train	0.5496	0.3317	-0.2179
2078	train	0.3036	0.4089	0.1053
2079	train	0.3067	0.4436	0.1368
2080	train	0.2651	0.2679	0.0028
2081	train	0.2629	0.2377	-0.0252
2082	train	0.3013	0.3155	0.0143
2083	train	0.3273	0.3433	0.0160
2084	train	0.3442	0.3728	0.0285
2085	train	0.2579	0.5997	0.3417
2086	train	0.1684	0.2926	0.1242
2087	train	0.1852	0.2612	0.0760
2088	train	0.1354	0.2700	0.1346
2089	train	0.2154	0.2289	0.0135
2090	test	0.2084	0.2622	0.0538
2091	train	0.2089	0.2252	0.0162
2092	test	0.1535	0.2290	0.0755
2093	train	0.1900	0.2363	0.0464
2094	train	0.1916	0.2172	0.0256
2095	train	0.2440	0.2880	0.0440
2096	test	0.2852	0.3267	0.0415
2097	test	0.1842	0.1879	0.0037
2098	train	0.2115	0.2150	0.0036
2099	train	0.1980	0.2530	0.0550
2100	train	0.1926	0.2675	0.0748
2101	train	0.2135	0.2960	0.0825
2102	test	0.2184	0.2329	0.0145
2103	train	0.2220	0.2504	0.0284
2104	test	0.2218	0.2522	0.0304
2105	train	0.1838	0.2267	0.0429
2106	test	0.1821	0.2253	0.0432
2107	train	0.2109	0.2015	-0.0094
2108	train	0.2034	0.2057	0.0023
2109	train	0.1739	0.2003	0.0263
2110	test	0.1965	0.1834	-0.0131
2111	train	0.1622	0.1668	0.0046
2112	train	0.2045	0.1982	-0.0063
2113	train	0.2277	0.2120	-0.0157
2114	train	0.2352	0.2496	0.0144
2115	train	0.2348	0.3097	0.0749
2116	train	0.2308	0.2111	-0.0196
2117	train	0.2334	0.3156	0.0822
2118	train	0.3052	0.3596	0.0544
2119	train	0.1790	0.1903	0.0113
2120	train	0.1980	0.2913	0.0933
2121	train	0.1593	0.2812	0.1219
2122	train	0.1967	0.1854	-0.0113
2123	test	0.3429	0.4239	0.0810
2124	train	0.7751	0.5931	-0.1820
2125	train	0.1783	0.1896	0.0113
2126	train	0.1856	0.2716	0.0859
2127	train	0.5916	0.3854	-0.2062
2128	train	0.1789	0.2344	0.0556
2129	train	0.2370	0.2361	-0.0009
2130	test	0.1787	0.2819	0.1032
2131	train	0.1899	0.2973	0.1075
2132	train	0.2239	0.2051	-0.0188
2133	train	0.2271	0.1924	-0.0347
2134	train	0.2418	0.2246	-0.0172
2135	train	0.2205	0.2372	0.0167
2136	train	0.2109	0.2597	0.0488
2137	train	0.2019	0.4340	0.2322
2138	train	0.3305	0.3072	-0.0234
2139	train	0.3363	0.2855	-0.0508
2140	train	0.3508	0.2805	-0.0703
2141	train	0.2398	0.2723	0.0325
2142	train	0.2392	0.2972	0.0580
2143	train	0.2281	0.2572	0.0291
2144	train	0.1934	0.2646	0.0712
2145	train	0.2019	0.2823	0.0805
2146	test	0.1885	0.2642	0.0757
2147	train	0.2694	0.2355	-0.0338
2148	test	0.3045	0.2436	-0.0608
2149	train	0.1956	0.2560	0.0605
2150	test	0.2398	0.2348	-0.0051
2151	train	0.2071	0.2693	0.0622
2152	train	0.1488	0.2508	0.1020
2153	test	0.2359	0.2936	0.0578
2154	train	0.2155	0.2343	0.0187
2155	train	0.1945	0.2281	0.0336
2156	test	0.2390	0.2163	-0.0227
2157	train	0.1979	0.2436	0.0457
2158	train	0.1829	0.2515	0.0685
2159	train	0.2242	0.2187	-0.0055
2160	train	0.2185	0.2217	0.0032
2161	train	0.2539	0.2241	-0.0298
2162	train	0.2209	0.2199	-0.0011
2163	train	0.1839	0.2003	0.0163
2164	train	0.1962	0.2412	0.0450
2165	train	0.2289	0.2463	0.0174
2166	train	0.2103	0.2757	0.0654
2167	train	0.2995	0.2441	-0.0554
2168	test	0.2166	0.2338	0.0172
2169	train	0.1911	0.2792	0.0881
2170	train	0.2558	0.2586	0.0028
2171	train	0.1632	0.0638	-0.0994
2172	train	0.2406	0.2211	-0.0195
2173	train	0.1784	0.3347	0.1563
2174	test	0.2062	0.2443	0.0381
2175	test	0.3289	0.3333	0.0044
2176	test	0.6267	0.4549	-0.1718
2177	test	0.1508	0.2394	0.0886
2178	train	0.1733	0.2915	0.1182
2179	train	0.4076	0.3479	-0.0597
2180	test	0.2134	0.2795	0.0661
2181	train	0.2263	0.2696	0.0434
2182	train	0.2904	0.2556	-0.0348
2183	test	0.1745	0.2322	0.0578
2184	train	0.2013	0.2720	0.0706
2185	test	0.2193	0.2698	0.0505
2186	train	0.1829	0.2461	0.0633
2187	train	0.2291	0.2620	0.0329
2188	train	0.2269	0.2810	0.0541
2189	train	0.2690	0.3740	0.1049
2190	test	0.8259	0.6254	-0.2005
2191	test	0.8184	0.5557	-0.2627
2192	train	0.9744	0.5983	-0.3761
2193	test	0.8455	0.4955	-0.3500
2194	train	0.8182	0.4792	-0.3390
2195	train	0.6721	0.4731	-0.1990
2196	train	0.5994	0.4993	-0.1001
2197	test	0.8814	0.5185	-0.3629
2198	train	0.8548	0.5215	-0.3333
2199	test	0.9077	0.5350	-0.3727
2200	train	1.1795	0.5665	-0.6130
2201	test	0.5632	0.3825	-0.1807
2202	train	0.6726	0.4716	-0.2010
2203	train	0.6572	0.5241	-0.1331
2204	train	0.7647	0.5042	-0.2606
2205	test	0.6683	0.5732	-0.0952
2206	train	0.6665	0.5053	-0.1612
2207	train	0.6610	0.5089	-0.1521
2208	train	0.6586	0.4932	-0.1653
2209	train	0.8836	0.5508	-0.3327
2210	test	0.5578	0.4580	-0.0998
2211	test	0.7039	0.4536	-0.2503
2212	train	0.7281	0.4817	-0.2464
2213	train	0.8211	0.4615	-0.3596
2214	train	0.7423	0.4819	-0.2605
2215	train	0.8294	0.4130	-0.4164
2216	train	0.5792	0.4334	-0.1458
2217	train	0.8920	0.4710	-0.4210
2218	train	0.6663	0.5221	-0.1442
2219	test	0.6572	0.5899	-0.0673
2220	test	0.6606	0.4352	-0.2254
2221	train	0.6484	0.5944	-0.0541
2222	train	0.7062	0.6811	-0.0250
2223	test	0.5400	0.3268	-0.2132
2224	train	0.9174	0.5575	-0.3599
2225	train	0.7060	0.5016	-0.2044
2226	test	0.5261	0.4029	-0.1233
2227	test	1.1074	0.7310	-0.3764
2228	train	1.6737	0.8679	-0.8058
2229	train	0.7611	0.4183	-0.3428
2230	test	0.7262	0.5166	-0.2096
2231	train	0.8629	0.6705	-0.1924
2232	train	0.7101	0.4711	-0.2389
2233	train	0.6679	0.4738	-0.1942
2234	train	0.8526	0.5497	-0.3029
2235	train	0.9187	0.5887	-0.3300
2236	train	0.5771	0.3940	-0.1831
2237	train	0.5727	0.3577	-0.2150
2238	test	0.5960	0.4620	-0.1339
2239	train	0.4872	0.4863	-0.0008
2240	test	0.5082	0.5232	0.0150
2241	train	1.4299	0.6729	-0.7571
2242	train	0.3820	0.5813	0.1993
2243	train	0.4007	0.5102	0.1094
2244	train	1.0450	0.5510	-0.4940
2245	train	0.3684	0.4352	0.0667
2246	train	0.4524	0.4231	-0.0293
2247	train	0.3043	0.4174	0.1131
2248	train	0.2872	0.4412	0.1540
2249	train	0.4497	0.4546	0.0049
2250	test	0.4193	0.4550	0.0356
2251	train	0.5333	0.4608	-0.0725
2252	train	0.6372	0.4954	-0.1418
2253	train	0.2545	0.3056	0.0511
2254	train	0.3086	0.4205	0.1119
2255	train	0.2942	0.4709	0.1767
2256	test	0.3048	0.4927	0.1879
2257	train	0.2951	0.5286	0.2334
2258	train	0.3068	0.4585	0.1517
2259	test	0.3069	0.4425	0.1356
2260	train	0.3472	0.4291	0.0819
2261	test	0.4789	0.4916	0.0128
2262	train	0.2575	0.3983	0.1408
2263	train	0.3055	0.4025	0.0970
2264	train	0.3053	0.4289	0.1236
2265	train	0.2975	0.4043	0.1068
2266	train	0.3212	0.4195	0.0983
2267	train	0.3894	0.3532	-0.0363
2268	train	0.2916	0.3765	0.0849
2269	test	0.3362	0.4149	0.0786
2270	train	0.3661	0.4707	0.1047
2271	train	0.3624	0.5568	0.1943
2272	test	0.3612	0.3822	0.0210
2273	train	0.3670	0.5546	0.1876
2274	train	0.4798	0.6584	0.1786
2275	train	0.3054	0.3039	-0.0015
2276	train	0.4059	0.5240	0.1182
2277	train	0.4073	0.4346	0.0272
2278	train	0.3478	0.3354	-0.0124
2279	train	0.9949	0.6947	-0.3003
2280	train	1.4140	0.8482	-0.5658
2281	test	0.4066	0.3501	-0.0565
2282	test	0.4121	0.4583	0.0462
2283	train	0.7292	0.6357	-0.0935
2284	test	0.4085	0.4093	0.0008
2285	train	0.3647	0.4158	0.0510
2286	test	0.4498	0.4950	0.0452
2287	train	0.4258	0.5425	0.1167
2288	train	0.3316	0.3208	-0.0108
2289	train	0.3050	0.2850	-0.0200
2290	test	0.3229	0.3997	0.0768
2291	train	0.3569	0.4213	0.0644
2292	train	0.3568	0.4568	0.1000
2293	train	0.8724	0.6151	-0.2573
2294	train	0.3647	0.2966	-0.0681
2295	train	0.3558	0.2850	-0.0708
2296	test	0.3648	0.2679	-0.0969
2297	train	0.3125	0.2945	-0.0181
2298	train	0.2966	0.3432	0.0466
2299	train	0.3263	0.2826	-0.0437
2300	train	0.3374	0.2795	-0.0579
2301	train	0.3293	0.3006	-0.0288
2302	train	0.3399	0.2744	-0.0655
2303	train	0.3141	0.2629	-0.0512
2304	test	0.3278	0.2831	-0.0447
2305	train	0.3039	0.3127	0.0088
2306	test	0.2700	0.2613	-0.0087
2307	train	0.3426	0.2834	-0.0592
2308	test	0.4160	0.2322	-0.1838
2309	train	0.3193	0.3007	-0.0187
2310	train	0.3248	0.2322	-0.0927
2311	train	0.2890	0.2348	-0.0542
2312	train	0.2896	0.2366	-0.0530
2313	test	0.3115	0.2315	-0.0800
2314	train	0.2514	0.2583	0.0069
2315	test	0.3251	0.2453	-0.0798
2316	train	0.3393	0.2345	-0.1048
2317	train	0.3068	0.2492	-0.0575
2318	train	0.3589	0.2402	-0.1187
2319	train	0.3349	0.2264	-0.1086
2320	train	0.2561	0.2869	0.0308
2321	train	0.2666	0.2682	0.0016
2322	train	0.3772	0.2931	-0.0841
2323	test	0.3639	0.2848	-0.0791
2324	train	0.3292	0.2762	-0.0530
2325	train	0.3667	0.3038	-0.0629
2326	train	0.2408	0.2803	0.0395
2327	train	0.2559	0.1775	-0.0783
2328	train	0.3420	0.2648	-0.0772
2329	train	0.2399	0.3820	0.1422
2330	train	0.3067	0.2960	-0.0107
2331	train	0.2809	0.2992	0.0183
2332	test	0.3153	0.4761	0.1608
2333	train	0.2437	0.2768	0.0331
2334	train	0.2424	0.3148	0.0725
2335	train	0.3241	0.3296	0.0055
2336	train	0.2339	0.3160	0.0821
2337	test	0.3438	0.3118	-0.0320
2338	test	0.3318	0.2879	-0.0439
2339	train	0.3502	0.2487	-0.1015
2340	train	0.2688	0.3344	0.0656
2341	train	0.2621	0.3510	0.0889
2342	train	0.2946	0.2734	-0.0212
2343	train	0.3165	0.2806	-0.0359
2344	test	0.3349	0.2887	-0.0462
2345	train	0.4068	0.3536	-0.0532
2346	test	0.4845	0.4116	-0.0728
2347	train	0.2678	0.2728	0.0050
2348	train	0.2661	0.2675	0.0014
2349	train	0.2287	0.2527	0.0239
2350	train	0.2374	0.2764	0.0390
2351	train	0.2214	0.3246	0.1033
2352	train	0.2124	0.2567	0.0443
2353	train	0.2215	0.2552	0.0337
2354	test	0.2224	0.2748	0.0524
2355	train	0.2281	0.2492	0.0211
2356	train	0.1950	0.2102	0.0152
2357	train	0.1981	0.2225	0.0244
2358	train	0.2108	0.2855	0.0747
2359	train	0.2308	0.2288	-0.0021
2360	train	0.2439	0.2530	0.0091
2361	test	0.1606	0.1893	0.0287
2362	train	0.2235	0.2664	0.0430
2363	test	0.2285	0.1995	-0.0290
2364	train	0.2333	0.1940	-0.0393
2365	train	0.2171	0.1923	-0.0247
2366	train	0.2203	0.2005	-0.0199
2367	train	0.1784	0.2191	0.0408
2368	train	0.2187	0.2128	-0.0059
2369	train	0.2079	0.2070	-0.0008
2370	train	0.2025	0.2194	0.0169
2371	train	0.2011	0.2069	0.0059
2372	train	0.1848	0.1937	0.0089
2373	train	0.2294	0.2575	0.0281
2374	train	0.2217	0.2430	0.0212
2375	train	0.2082	0.2606	0.0525
2376	train	0.2372	0.2294	-0.0078
2377	train	0.2200	0.2411	0.0212
2378	train	0.2050	0.2553	0.0502
2379	test	0.2374	0.2007	-0.0368
2380	test	0.1560	0.1042	-0.0518
2381	train	0.2137	0.2100	-0.0037
2382	train	0.1853	0.3603	0.1750
2383	train	0.2284	0.2733	0.0449
2384	test	0.2889	0.2449	-0.0440
2385	train	0.1703	0.2493	0.0790
2386	train	0.1679	0.2874	0.1195
2387	train	0.2593	0.2899	0.0306
2388	train	0.1950	0.2918	0.0968
2389	train	0.2275	0.2807	0.0531
2390	train	0.1871	0.2409	0.0538
2391	train	0.1759	0.1952	0.0193
2392	train	0.2039	0.3059	0.1020
2393	train	0.2015	0.3261	0.1246
2394	train	0.1919	0.2347	0.0429
2395	train	0.2068	0.2490	0.0423
2396	train	0.2072	0.2602	0.0530
2397	train	0.2459	0.2908	0.0449
2398	train	0.3712	0.6572	0.2860
2399	train	0.3767	0.4148	0.0380
2400	train	0.3572	0.3654	0.0082
2401	train	0.3760	0.3856	0.0096
2402	train	0.3153	0.3140	-0.0013
2403	train	0.3444	0.3379	-0.0066
2404	train	0.3120	0.3017	-0.0103
2405	train	0.3026	0.3161	0.0135
2406	train	0.3143	0.3338	0.0195
2407	train	0.3197	0.3255	0.0058
2408	train	0.3359	0.3631	0.0272
2409	train	0.4033	0.3981	-0.0053
2410	test	0.2579	0.2344	-0.0235
2411	train	0.3082	0.2947	-0.0135
2412	train	0.3065	0.3378	0.0312
2413	train	0.3333	0.3345	0.0012
2414	train	0.3114	0.3792	0.0679
2415	train	0.2650	0.3113	0.0462
2416	train	0.2647	0.3199	0.0552
2417	train	0.3198	0.3116	-0.0082
2418	train	0.3140	0.3351	0.0210
2419	train	0.2896	0.2770	-0.0127
2420	train	0.3187	0.2777	-0.0410
2421	train	0.3235	0.2907	-0.0328
2422	test	0.3212	0.2798	-0.0414
2423	train	0.3347	0.2867	-0.0480
2424	test	0.2643	0.2357	-0.0286
2425	train	0.3070	0.2696	-0.0373
2426	train	0.3242	0.2918	-0.0324
2427	train	0.3032	0.3375	0.0343
2428	train	0.3345	0.4055	0.0711
2429	train	0.3281	0.2800	-0.0481
2430	train	0.3409	0.4096	0.0687
2431	train	0.3536	0.4734	0.1198
2432	test	0.2215	0.2220	0.0005
2433	train	0.3495	0.3799	0.0304
2434	train	0.2409	0.3488	0.1079
2435	train	0.3082	0.2462	-0.0621
2436	train	0.3279	0.5065	0.1785
2437	train	0.2581	0.2517	-0.0064
2438	train	0.2670	0.3405	0.0735
2439	train	0.3431	0.4596	0.1165
2440	train	0.2585	0.3081	0.0496
2441	train	0.3261	0.3118	-0.0144
2442	train	0.3070	0.3613	0.0543
2443	test	0.3123	0.3791	0.0668
2444	train	0.2982	0.2499	-0.0483
2445	train	0.2922	0.2297	-0.0625
2446	train	0.3008	0.2821	-0.0187
2447	train	0.3126	0.3010	-0.0116
2448	test	0.3190	0.3275	0.0085
2449	train	0.4880	0.4627	-0.0253
2450	train	0.1628	0.5066	0.3437
2451	train	0.1533	0.2365	0.0832
2452	train	0.1614	0.2113	0.0499
2453	train	0.1427	0.2107	0.0680
2454	train	0.1588	0.1959	0.0370
2455	test	0.1552	0.2434	0.0882
2456	test	0.1158	0.1879	0.0721
2457	train	0.1299	0.1888	0.0589
2458	train	0.1306	0.2039	0.0732
2459	train	0.1402	0.1839	0.0436
2460	train	0.1722	0.2280	0.0558
2461	test	0.1855	0.2680	0.0825
2462	train	0.1277	0.1744	0.0467
2463	train	0.1473	0.1699	0.0226
2464	train	0.1185	0.2046	0.0862
2465	test	0.1263	0.1833	0.0570
2466	train	0.1312	0.2333	0.1021
2467	train	0.1314	0.1634	0.0319
2468	train	0.1472	0.1778	0.0306
2469	train	0.1467	0.1836	0.0369
2470	train	0.1217	0.1639	0.0422
2471	train	0.1395	0.1611	0.0215
2472	test	0.1357	0.1561	0.0205
2473	test	0.1341	0.1549	0.0208
2474	test	0.1275	0.1562	0.0287
2475	train	0.1391	0.1440	0.0049
2476	train	0.1244	0.1259	0.0015
2477	train	0.1802	0.1708	-0.0094
2478	train	0.1561	0.1730	0.0168
2479	train	0.1478	0.2011	0.0533
2480	test	0.1948	0.2484	0.0536
2481	train	0.1370	0.1789	0.0420
2482	train	0.1752	0.2612	0.0861
2483	train	0.2243	0.2734	0.0492
2484	train	0.1189	0.1522	0.0333
2485	train	0.1633	0.2314	0.0680
2486	train	0.1318	0.2654	0.1336
2487	train	0.1370	0.1684	0.0314
2488	train	0.1776	0.3059	0.1282
2489	train	0.1179	0.1614	0.0434
2490	train	0.1336	0.2244	0.0907
2491	train	0.1812	0.2930	0.1118
2492	train	0.1425	0.2091	0.0666
2493	train	0.1515	0.2071	0.0556
2494	test	0.1225	0.2360	0.1135
2495	train	0.1227	0.2210	0.0984
2496	test	0.1464	0.1922	0.0459
2497	train	0.1570	0.1930	0.0360
2498	train	0.1547	0.1739	0.0192
2499	train	0.1515	0.1872	0.0358
2500	train	0.1562	0.2047	0.0485
2501	train	0.1891	0.3326	0.1435
2502	train	0.2515	0.4496	0.1981
2503	train	0.2409	0.2949	0.0540
2504	train	0.2442	0.2540	0.0098
2505	train	0.2338	0.2789	0.0451
2506	train	0.2333	0.2333	0.0000
2507	train	0.2470	0.2688	0.0218
2508	train	0.2248	0.2432	0.0184
2509	train	0.2126	0.2427	0.0301
2510	train	0.2216	0.2558	0.0343
2511	train	0.2178	0.2240	0.0062
2512	train	0.2465	0.2414	-0.0051
2513	test	0.2821	0.2500	-0.0321
2514	test	0.2100	0.2401	0.0301
2515	train	0.2264	0.2514	0.0250
2516	train	0.2218	0.2700	0.0482
2517	train	0.1982	0.2405	0.0422
2518	test	0.2297	0.2755	0.0458
2519	train	0.2336	0.2493	0.0157
2520	train	0.2355	0.2616	0.0261
2521	train	0.2351	0.2592	0.0241
2522	train	0.2306	0.2274	-0.0032
2523	train	0.2225	0.2692	0.0468
2524	train	0.2317	0.2410	0.0093
2525	train	0.2276	0.2362	0.0086
2526	train	0.2299	0.2319	0.0020
2527	train	0.2377	0.2150	-0.0228
2528	test	0.1934	0.2177	0.0243
2529	train	0.2412	0.1881	-0.0531
2530	train	0.2429	0.2241	-0.0188
2531	test	0.2401	0.2243	-0.0158
2532	train	0.2437	0.2483	0.0046
2533	train	0.2423	0.1821	-0.0601
2534	train	0.2390	0.2430	0.0040
2535	test	0.2907	0.2826	-0.0080
2536	train	0.2110	0.1484	-0.0626
2537	train	0.2415	0.2308	-0.0107
2538	train	0.2112	0.2954	0.0842
2539	test	0.2223	0.2208	-0.0015
2540	test	0.2330	0.2852	0.0521
2541	train	0.1943	0.2169	0.0226
2542	train	0.2086	0.2799	0.0714
2543	test	0.2416	0.2936	0.0521
2544	train	0.2313	0.2456	0.0143
2545	test	0.2388	0.1985	-0.0404
2546	train	0.2135	0.2420	0.0285
2547	train	0.2285	0.2466	0.0181
2548	train	0.2260	0.2423	0.0164
2549	train	0.2309	0.2440	0.0130
2550	train	0.2780	0.1794	-0.0985
2551	test	0.2233	0.2117	-0.0115
2552	train	0.2224	0.2235	0.0011
2553	train	0.3124	0.2540	-0.0583
2554	train	0.1982	0.2004	0.0022
2555	train	0.2059	0.1887	-0.0172
2556	train	0.1746	0.1699	-0.0048
2557	train	0.2062	0.1839	-0.0223
2558	test	0.2073	0.2435	0.0362
2559	test	0.1932	0.1925	-0.0007
2560	test	0.1771	0.1807	0.0036
2561	test	0.1897	0.1877	-0.0021
2562	train	0.1934	0.1590	-0.0344
2563	train	0.2133	0.2295	0.0163
2564	train	0.2674	0.2718	0.0044
2565	train	0.1690	0.1900	0.0211
2566	train	0.1987	0.1732	-0.0256
2567	train	0.1748	0.1997	0.0248
2568	train	0.1685	0.1979	0.0294
2569	train	0.1938	0.2298	0.0360
2570	train	0.2025	0.1612	-0.0413
2571	train	0.2044	0.1769	-0.0275
2572	test	0.2046	0.1864	-0.0182
2573	test	0.1958	0.1316	-0.0641
2574	train	0.1695	0.1669	-0.0026
2575	test	0.1987	0.1537	-0.0450
2576	train	0.1988	0.1451	-0.0536
2577	train	0.1781	0.1562	-0.0220
2578	train	0.1935	0.1249	-0.0685
2579	test	0.1783	0.1227	-0.0556
2580	train	0.2131	0.1871	-0.0260
2581	test	0.2200	0.1695	-0.0505
2582	train	0.1960	0.2022	0.0062
2583	train	0.2193	0.2335	0.0142
2584	test	0.1942	0.1895	-0.0047
2585	train	0.2202	0.2488	0.0286
2586	train	0.2829	0.2465	-0.0364
2587	train	0.1639	0.1532	-0.0108
2588	train	0.1788	0.2183	0.0394
2589	train	0.1850	0.2726	0.0877
2590	test	0.1881	0.1779	-0.0103
2591	train	0.2081	0.2883	0.0801
2592	train	0.5072	0.4702	-0.0370
2593	train	0.1693	0.1690	-0.0003
2594	train	0.1897	0.2254	0.0357
2595	train	0.2051	0.2821	0.0770
2596	train	0.2050	0.2124	0.0074
2597	train	0.2006	0.2169	0.0163
2598	train	0.1805	0.2247	0.0442
2599	test	0.1672	0.2024	0.0352
2600	test	0.1809	0.2144	0.0336
2601	test	0.2052	0.2202	0.0151
2602	train	0.1959	0.1959	0.0001
2603	train	0.1993	0.1973	-0.0020
2604	train	0.1917	0.2116	0.0199
2605	train	0.4740	0.3340	-0.1401
2606	train	0.4372	0.4962	0.0591
2607	train	0.0962	0.2196	0.1234
2608	train	0.1015	0.1932	0.0917
2609	train	0.0937	0.1898	0.0962
2610	train	0.1106	0.1683	0.0577
2611	train	0.1131	0.2134	0.1003
2612	train	0.1097	0.1773	0.0676
2613	test	0.0922	0.1722	0.0799
2614	test	0.1069	0.1788	0.0719
2615	test	0.0936	0.1530	0.0595
2616	test	0.1533	0.2177	0.0644
2617	test	0.1765	0.2513	0.0748
2618	train	0.1123	0.1497	0.0375
2619	train	0.1222	0.1666	0.0444
2620	train	0.0930	0.1965	0.1035
2621	train	0.1295	0.1966	0.0671
2622	train	0.1183	0.2343	0.1160
2623	test	0.1233	0.1707	0.0474
2624	train	0.1270	0.1865	0.0595
2625	test	0.1278	0.1900	0.0621
2626	train	0.0899	0.1469	0.0569
2627	train	0.1243	0.1684	0.0441
2628	train	0.1181	0.1533	0.0352
2629	train	0.1062	0.1432	0.0370
2630	train	0.0935	0.1485	0.0550
2631	train	0.1163	0.1220	0.0057
2632	train	0.0958	0.1127	0.0169
2633	test	0.1643	0.1550	-0.0093
2634	train	0.1259	0.1578	0.0319
2635	train	0.1339	0.1857	0.0518
2636	train	0.1349	0.2323	0.0973
2637	train	0.1147	0.1552	0.0405
2638	train	0.1262	0.2399	0.1137
2639	train	0.1662	0.2670	0.1008
2640	train	0.1040	0.1231	0.0191
2641	train	0.1189	0.2174	0.0984
2642	train	0.0919	0.2408	0.1489
2643	test	0.1067	0.1379	0.0312
2644	train	0.1827	0.3226	0.1399
2645	train	0.0944	0.1430	0.0487
2646	test	0.1086	0.2156	0.1070
2647	train	0.1902	0.3029	0.1126
2648	train	0.0993	0.1891	0.0898
2649	test	0.1376	0.1803	0.0427
2650	train	0.1135	0.2097	0.0963
2651	train	0.0950	0.2107	0.1158
2652	train	0.1343	0.1724	0.0381
2653	test	0.1331	0.1674	0.0343
2654	train	0.1171	0.1611	0.0440
2655	train	0.1157	0.1698	0.0542
2656	train	0.1174	0.1819	0.0644
2657	train	0.1228	0.3401	0.2174
2658	train	0.3323	0.3375	0.0052
2659	train	0.3138	0.3283	0.0145
2660	train	0.3780	0.3168	-0.0612
2661	train	0.2739	0.3339	0.0600
2662	train	0.2537	0.3953	0.1416
2663	train	0.3382	0.3153	-0.0229
2664	train	0.3092	0.3174	0.0082
2665	test	0.2724	0.3020	0.0296
2666	test	0.2799	0.2953	0.0154
2667	train	0.2687	0.3035	0.0348
2668	train	0.2804	0.3382	0.0578
2669	train	0.3184	0.3352	0.0168
2670	train	0.2909	0.2803	-0.0105
2671	train	0.3018	0.3150	0.0132
2672	train	0.1807	0.2681	0.0874
2673	train	0.2942	0.3254	0.0313
2674	train	0.3148	0.2464	-0.0685
2675	train	0.3036	0.2408	-0.0628
2676	test	0.3025	0.2426	-0.0598
2677	train	0.2677	0.2407	-0.0270
2678	train	0.2704	0.2549	-0.0155
2679	test	0.2751	0.2673	-0.0077
2680	test	0.2981	0.2623	-0.0358
2681	test	0.2959	0.2884	-0.0075
2682	train	0.2984	0.2514	-0.0470
2683	train	0.2459	0.2480	0.0021
2684	train	0.2385	0.3177	0.0793
2685	train	0.2778	0.2982	0.0204
2686	train	0.2943	0.3493	0.0550
2687	test	0.3095	0.3286	0.0191
2688	train	0.2525	0.3306	0.0782
2689	train	0.3183	0.3581	0.0398
2690	train	0.2457	0.3010	0.0552
2691	test	0.1610	0.2134	0.0524
2692	train	0.3356	0.3126	-0.0231
2693	train	0.1998	0.4290	0.2291
2694	train	0.2593	0.3208	0.0615
2695	train	0.2088	0.3237	0.1149
2696	train	0.2933	0.4920	0.1987
2697	train	0.2427	0.3177	0.0750
2698	train	0.2276	0.3467	0.1191
2699	train	0.3023	0.3512	0.0489
2700	train	0.2627	0.3621	0.0994
2701	train	0.2814	0.3716	0.0903
2702	train	0.3276	0.3412	0.0136
2703	train	0.2765	0.2849	0.0084
2704	test	0.2547	0.3529	0.0983
2705	train	0.2640	0.3677	0.1037
2706	train	0.2382	0.3010	0.0627
2707	test	0.2798	0.3101	0.0303
2708	test	0.3043	0.3247	0.0204
2709	train	0.3115	0.3711	0.0596
2710	train	0.6626	0.5202	-0.1424
2711	train	0.6620	0.5084	-0.1536
2712	train	0.6592	0.4950	-0.1642
2713	test	0.6055	0.5011	-0.1044
2714	test	0.5428	0.5309	-0.0120
2715	train	0.5426	0.4728	-0.0698
2716	train	0.6254	0.4857	-0.1396
2717	train	0.5803	0.5085	-0.0718
2718	train	0.5830	0.4985	-0.0845
2719	train	0.4230	0.4462	0.0232
2720	test	0.5244	0.4622	-0.0622
2721	train	0.5312	0.4772	-0.0540
2722	train	0.6368	0.4341	-0.2028
2723	train	0.5084	0.4778	-0.0306
2724	train	0.2103	0.4398	0.2295
2725	train	0.4742	0.4943	0.0201
2726	train	0.4808	0.4223	-0.0586
2727	train	0.4856	0.4083	-0.0773
2728	train	0.5017	0.3969	-0.1048
2729	test	0.5171	0.4554	-0.0617
2730	test	0.3891	0.4342	0.0451
2731	train	0.4560	0.4168	-0.0392
2732	train	0.5429	0.4262	-0.1167
2733	test	0.6015	0.4320	-0.1695
2734	train	0.5382	0.4397	-0.0985
2735	train	0.5274	0.4043	-0.1231
2736	test	0.4132	0.4692	0.0559
2737	test	0.4727	0.4650	-0.0077
2738	train	0.6166	0.5183	-0.0983
2739	test	0.6412	0.4657	-0.1755
2740	train	0.4657	0.4751	0.0095
2741	train	0.6096	0.5171	-0.0926
2742	test	0.4669	0.4575	-0.0094
2743	train	0.3286	0.2640	-0.0647
2744	train	0.5528	0.4410	-0.1118
2745	train	0.5135	0.5657	0.0522
2746	train	0.6094	0.4683	-0.1411
2747	train	0.4451	0.5174	0.0723
2748	train	0.3362	0.6297	0.2935
2749	train	0.5841	0.4626	-0.1215
2750	train	0.4094	0.4973	0.0878
2751	test	0.3623	0.5359	0.1736
2752	test	0.5678	0.5067	-0.0611
2753	train	0.4794	0.5197	0.0404
2754	train	0.5838	0.4883	-0.0956
2755	train	0.5484	0.4400	-0.1084
2756	train	0.5222	0.4969	-0.0253
2757	train	0.4481	0.4942	0.0461
2758	train	0.5141	0.4770	-0.0371
2759	test	0.4357	0.4886	0.0529
2760	train	0.5220	0.5119	-0.0102
2761	train	0.5930	0.5848	-0.0082
2762	train	0.1784	0.2586	0.0803
2763	train	0.1792	0.2489	0.0697
2764	train	0.2523	0.2328	-0.0196
2765	test	0.1917	0.2519	0.0602
2766	train	0.1955	0.2971	0.1015
2767	test	0.1888	0.2414	0.0526
2768	train	0.1425	0.2385	0.0961
2769	test	0.1715	0.2553	0.0838
2770	train	0.1618	0.2279	0.0661
2771	train	0.1957	0.2099	0.0142
2772	train	0.2115	0.2236	0.0121
2773	train	0.1726	0.2601	0.0876
2774	train	0.1913	0.2174	0.0261
2775	train	0.1822	0.2423	0.0601
2776	test	0.1615	0.1995	0.0380
2777	train	0.1884	0.2630	0.0746
2778	train	0.2100	0.1964	-0.0136
2779	train	0.2312	0.1943	-0.0368
2780	train	0.2430	0.1928	-0.0502
2781	train	0.1602	0.1898	0.0296
2782	train	0.1648	0.2148	0.0500
2783	train	0.1740	0.2017	0.0276
2784	train	0.1676	0.1919	0.0243
2785	train	0.1436	0.2049	0.0613
2786	train	0.1562	0.1894	0.0332
2787	train	0.1500	0.1781	0.0281
2788	train	0.2115	0.2388	0.0273
2789	train	0.2055	0.2246	0.0191
2790	train	0.1991	0.2469	0.0478
2791	train	0.2284	0.2270	-0.0014
2792	train	0.2179	0.2245	0.0066
2793	test	0.2473	0.2476	0.0003
2794	train	0.2597	0.2197	-0.0400
2795	test	0.1477	0.0955	-0.0522
2796	test	0.2513	0.2068	-0.0444
2797	train	0.1342	0.3374	0.2032
2798	test	0.1740	0.2445	0.0705
2799	train	0.2623	0.2670	0.0047
2800	train	0.4150	0.4306	0.0157
2801	test	0.1309	0.2285	0.0976
2802	train	0.1597	0.2759	0.1162
2803	train	0.3202	0.3008	-0.0194
2804	test	0.1636	0.2720	0.1084
2805	train	0.2185	0.2615	0.0430
2806	train	0.2239	0.2302	0.0062
2807	test	0.1976	0.1957	-0.0019
2808	test	0.2022	0.2792	0.0770
2809	train	0.2108	0.2943	0.0835
2810	test	0.2001	0.2263	0.0263
2811	train	0.1810	0.2370	0.0560
2812	train	0.1734	0.2469	0.0735
2813	test	0.2792	0.3181	0.0388
2814	train	0.2132	0.2580	0.0448
2815	train	0.1954	0.2364	0.0410
2816	train	0.2086	0.2372	0.0286
2817	train	0.2141	0.2335	0.0194
2818	train	0.1810	0.2756	0.0945
2819	train	0.1912	0.2094	0.0182
2820	train	0.1501	0.2192	0.0691
2821	train	0.1904	0.2116	0.0212
2822	train	0.1754	0.2184	0.0430
2823	train	0.2065	0.2034	-0.0031
2824	train	0.2572	0.2329	-0.0243
2825	train	0.1892	0.2187	0.0295
2826	train	0.2117	0.1846	-0.0272
2827	train	0.1929	0.2212	0.0284
2828	train	0.1812	0.1891	0.0079
2829	train	0.1886	0.2316	0.0431
2830	test	0.1954	0.1626	-0.0328
2831	train	0.2089	0.1530	-0.0559
2832	train	0.1792	0.1499	-0.0293
2833	test	0.1797	0.1829	0.0032
2834	train	0.1543	0.1704	0.0161
2835	train	0.1701	0.1673	-0.0028
2836	train	0.2090	0.1732	-0.0359
2837	train	0.1613	0.1875	0.0263
2838	train	0.1802	0.1750	-0.0052
2839	train	0.1362	0.1534	0.0172
2840	train	0.2110	0.2057	-0.0053
2841	test	0.2347	0.1984	-0.0363
2842	train	0.2226	0.2551	0.0326
2843	train	0.2589	0.2334	-0.0255
2844	train	0.2261	0.2227	-0.0034
2845	train	0.2381	0.2577	0.0195
2846	train	0.3150	0.2128	-0.1022
2847	train	0.2006	0.0912	-0.1094
2848	test	0.2042	0.2135	0.0094
2849	test	0.1833	0.3087	0.1255
2850	train	0.2018	0.2080	0.0062
2851	train	0.3230	0.2585	-0.0645
2852	train	0.7987	0.3867	-0.4120
2853	train	0.1618	0.2096	0.0478
2854	train	0.1912	0.2483	0.0571
2855	train	0.5633	0.2694	-0.2940
2856	train	0.1906	0.2509	0.0603
2857	train	0.2324	0.2614	0.0290
2858	train	0.1843	0.2396	0.0553
2859	train	0.1533	0.2024	0.0491
2860	train	0.2142	0.2350	0.0208
2861	train	0.1899	0.2383	0.0485
2862	test	0.2031	0.2074	0.0043
2863	train	0.2008	0.2203	0.0195
2864	train	0.2162	0.2416	0.0254
2865	train	0.2437	0.3220	0.0783
2866	train	0.7571	0.4728	-0.2843
2867	train	0.5946	0.4800	-0.1146
2868	train	0.8370	0.4523	-0.3847
2869	train	0.6798	0.5078	-0.1719
2870	train	0.6563	0.5719	-0.0844
2871	train	0.6989	0.4815	-0.2174
2872	train	0.5556	0.4772	-0.0785
2873	train	0.7236	0.4966	-0.2270
2874	train	0.7030	0.4721	-0.2309
2875	train	0.6311	0.4369	-0.1942
2876	test	0.6627	0.4635	-0.1992
2877	test	0.5726	0.5310	-0.0416
2878	train	0.7192	0.4408	-0.2784
2879	train	0.4426	0.4672	0.0246
2880	test	0.3956	0.3947	-0.0009
2881	train	0.6715	0.4757	-0.1958
2882	test	0.6071	0.3980	-0.2091
2883	train	0.4480	0.3898	-0.0582
2884	train	0.6541	0.3932	-0.2609
2885	train	0.6917	0.4014	-0.2903
2886	train	0.4441	0.4238	-0.0203
2887	train	0.5409	0.4246	-0.1163
2888	train	0.5371	0.4159	-0.1212
2889	train	0.4991	0.4385	-0.0606
2890	train	0.6580	0.4239	-0.2342
2891	train	0.6440	0.4099	-0.2340
2892	train	0.4282	0.5033	0.0751
2893	train	0.5977	0.4661	-0.1315
2894	train	0.6391	0.5068	-0.1323
2895	train	0.7963	0.4591	-0.3372
2896	train	0.4744	0.4997	0.0254
2897	train	0.7463	0.4981	-0.2482
2898	train	0.5448	0.4068	-0.1381
2899	train	0.3646	0.3503	-0.0144
2900	train	0.7416	0.4429	-0.2987
2901	train	0.3940	0.6094	0.2153
2902	train	0.6860	0.5157	-0.1703
2903	train	0.5072	0.4362	-0.0711
2904	train	0.4637	0.6083	0.1445
2905	train	0.5141	0.4868	-0.0274
2906	train	0.4615	0.5134	0.0520
2907	train	0.6969	0.4915	-0.2054
2908	train	0.4916	0.5321	0.0405
2909	train	0.4088	0.5466	0.1378
2910	test	0.7248	0.4834	-0.2414
2911	train	0.6806	0.4126	-0.2679
2912	train	0.4605	0.5574	0.0969
2913	train	0.4832	0.5856	0.1023
2914	train	0.5008	0.4876	-0.0132
2915	train	0.5263	0.4907	-0.0356
2916	train	0.5586	0.5008	-0.0578
2917	train	0.5566	0.5191	-0.0376
2918	test	0.6296	0.4789	-0.1507
2919	test	0.6928	0.4784	-0.2144
2920	test	0.6707	0.4553	-0.2154
2921	train	0.4922	0.4987	0.0065
2922	train	0.3531	0.5616	0.2084
2923	train	0.4943	0.4755	-0.0188
2924	train	0.5136	0.4762	-0.0375
2925	train	0.4994	0.4611	-0.0383
2926	train	0.4860	0.4494	-0.0366
2927	train	0.3606	0.4420	0.0814
2928	train	0.4015	0.4740	0.0725
2929	train	0.3676	0.5124	0.1448
2930	train	0.5005	0.4367	-0.0638
2931	train	0.5216	0.4680	-0.0537
2932	train	0.3262	0.4045	0.0783
2933	train	0.4014	0.4718	0.0704
2934	train	0.3418	0.3901	0.0483
2935	train	0.3009	0.3772	0.0762
2936	train	0.3440	0.3787	0.0346
2937	train	0.4113	0.3805	-0.0307
2938	test	0.2176	0.4055	0.1879
2939	test	0.4050	0.4199	0.0149
2940	train	0.4156	0.4129	-0.0026
2941	train	0.4119	0.4433	0.0314
2942	train	0.4493	0.4025	-0.0469
2943	train	0.3199	0.4054	0.0855
2944	test	0.2950	0.4894	0.1945
2945	train	0.3489	0.4580	0.1090
2946	train	0.5265	0.5135	-0.0130
2947	train	0.5899	0.4663	-0.1236
2948	train	0.4702	0.4972	0.0269
2949	train	0.5928	0.5034	-0.0893
2950	train	0.3075	0.4159	0.1084
2951	train	0.1923	0.3441	0.1518
2952	train	0.5397	0.4508	-0.0889
2953	test	0.3351	0.6008	0.2658
2954	test	0.4461	0.4947	0.0486
2955	test	0.4292	0.4388	0.0096
2956	train	0.4058	0.5974	0.1916
2957	train	0.3060	0.4853	0.1793
2958	test	0.2518	0.5037	0.2519
2959	train	0.4473	0.4835	0.0362
2960	train	0.2084	0.5286	0.3202
2961	train	0.4982	0.5435	0.0452
2962	test	0.5372	0.4894	-0.0478
2963	train	0.4016	0.4171	0.0155
2964	train	0.2705	0.5328	0.2624
2965	test	0.3079	0.5538	0.2459
2966	train	0.3135	0.4713	0.1578
2967	train	0.4824	0.4759	-0.0065
2968	train	0.5140	0.4888	-0.0252
2969	test	0.5527	0.5177	-0.0351
2970	train	0.3965	0.3330	-0.0635
2971	train	0.3985	0.3155	-0.0830
2972	train	0.3673	0.3125	-0.0548
2973	train	0.3307	0.3183	-0.0124
2974	train	0.2849	0.3697	0.0848
2975	train	0.3087	0.2913	-0.0173
2976	train	0.3523	0.3009	-0.0514
2977	test	0.2987	0.2962	-0.0025
2978	test	0.3463	0.3046	-0.0418
2979	train	0.2854	0.2947	0.0093
2980	test	0.3139	0.3344	0.0205
2981	train	0.2403	0.3052	0.0649
2982	test	0.3336	0.2606	-0.0730
2983	train	0.3173	0.2991	-0.0182
2984	train	0.1963	0.2640	0.0677
2985	train	0.3138	0.3064	-0.0075
2986	train	0.2843	0.2318	-0.0525
2987	test	0.2917	0.2234	-0.0683
2988	train	0.2765	0.2234	-0.0531
2989	test	0.3147	0.2589	-0.0559
2990	test	0.2754	0.2372	-0.0381
2991	train	0.3018	0.2436	-0.0582
2992	train	0.3312	0.2491	-0.0821
2993	train	0.2976	0.2690	-0.0287
2994	test	0.2873	0.2572	-0.0301
2995	train	0.2855	0.2309	-0.0547
2996	train	0.2474	0.2940	0.0466
2997	train	0.3049	0.2794	-0.0255
2998	train	0.2954	0.3489	0.0535
2999	test	0.3580	0.3251	-0.0329
3000	train	0.3186	0.3206	0.0020
3001	train	0.3511	0.3551	0.0040
3002	train	0.2856	0.2989	0.0133
3003	train	0.2054	0.1966	-0.0088
3004	train	0.3449	0.3075	-0.0374
3005	train	0.2733	0.4003	0.1271
3006	train	0.2962	0.2941	-0.0021
3007	train	0.3472	0.3280	-0.0192
3008	train	0.7372	0.4644	-0.2728
3009	train	0.2350	0.2970	0.0620
3010	train	0.2613	0.3286	0.0673
3011	train	0.3529	0.3390	-0.0139
3012	train	0.2617	0.3395	0.0778
3013	train	0.3323	0.3618	0.0295
3014	test	0.3245	0.3369	0.0124
3015	train	0.3000	0.2880	-0.0120
3016	test	0.2812	0.3224	0.0413
3017	test	0.2659	0.3288	0.0630
3018	train	0.2490	0.2954	0.0464
3019	train	0.2783	0.3053	0.0270
3020	test	0.3236	0.3267	0.0031
3021	train	0.3730	0.4006	0.0276
3022	train	0.6606	0.4827	-0.1779
3023	train	0.3468	0.3204	-0.0264
3024	train	0.3412	0.2881	-0.0530
3025	train	0.2191	0.2940	0.0748
3026	train	0.2471	0.2631	0.0159
3027	train	0.2403	0.2852	0.0449
3028	train	0.2395	0.2394	-0.0001
3029	train	0.2144	0.2509	0.0364
3030	train	0.2394	0.2693	0.0299
3031	test	0.2382	0.2570	0.0187
3032	train	0.2477	0.2763	0.0286
3033	train	0.3337	0.2993	-0.0344
3034	train	0.2291	0.2135	-0.0156
3035	train	0.2301	0.2255	-0.0046
3036	train	0.2301	0.2255	-0.0046
3037	train	0.2763	0.2605	-0.0157
3038	train	0.2214	0.2199	-0.0015
3039	train	0.2586	0.2858	0.0272
3040	train	0.2404	0.2181	-0.0222
3041	train	0.2412	0.2141	-0.0271
3042	train	0.2469	0.2047	-0.0422
3043	train	0.2328	0.2399	0.0071
3044	test	0.2317	0.2055	-0.0262
3045	train	0.2445	0.2034	-0.0410
3046	train	0.2691	0.2133	-0.0558
3047	train	0.2155	0.2044	-0.0111
3048	train	0.2385	0.2109	-0.0276
3049	test	0.1993	0.1744	-0.0249
3050	test	0.2419	0.2263	-0.0156
3051	train	0.2535	0.2306	-0.0229
3052	train	0.2712	0.2650	-0.0062
3053	train	0.2509	0.2835	0.0326
3054	train	0.2509	0.2835	0.0326
3055	train	0.2465	0.2170	-0.0295
3056	train	0.2784	0.2962	0.0178
3057	test	0.3082	0.2972	-0.0110
3058	test	0.2239	0.0912	-0.1327
3059	train	0.2496	0.2540	0.0043
3060	train	0.5503	0.3093	-0.2410
3061	train	0.5337	0.2174	-0.3163
3062	train	0.3031	0.3693	0.0662
3063	train	0.6063	0.4880	-0.1184
3064	train	0.6063	0.4880	-0.1184
3065	train	0.2031	0.2035	0.0004
3066	train	0.2228	0.2042	-0.0186
3067	train	0.2228	0.2042	-0.0186
3068	train	0.6017	0.2712	-0.3306
3069	train	0.3689	0.3361	-0.0327
3070	train	0.3689	0.3361	-0.0327
3071	train	0.1957	0.2587	0.0630
3072	test	0.1957	0.2587	0.0630
3073	train	0.2398	0.2567	0.0170
3074	test	0.2411	0.2598	0.0187
3075	test	0.2531	0.2476	-0.0055
3076	train	0.2358	0.2326	-0.0032
3077	train	0.2505	0.2286	-0.0219
3078	train	0.2599	0.2257	-0.0341
3079	train	0.8508	0.2423	-0.6085
3080	train	0.2331	0.2657	0.0327
3081	test	0.3778	0.3868	0.0090
3082	train	0.2014	0.2001	-0.0014
3083	train	0.2054	0.1913	-0.0140
3084	train	0.2082	0.2147	0.0065
3085	train	0.2122	0.2445	0.0323
3086	train	0.2215	0.2773	0.0559
3087	train	0.3503	0.4060	0.0557
3088	train	0.5908	0.3983	-0.1925
3089	train	0.1914	0.2334	0.0420
3090	train	0.2048	0.2207	0.0159
3091	train	0.1558	0.2723	0.1166
3092	train	0.2173	0.2388	0.0215
3093	train	0.2260	0.1900	-0.0360
3094	train	0.2162	0.2507	0.0345
3095	train	0.2883	0.2539	-0.0344
3096	train	0.1625	0.1589	-0.0036
3097	train	0.1788	0.2240	0.0451
3098	train	0.1859	0.2763	0.0904
3099	train	0.1935	0.1710	-0.0225
3100	train	0.2542	0.2883	0.0340
3101	train	0.3833	0.4204	0.0372
3102	train	0.2726	0.2774	0.0048
3103	train	0.2989	0.3653	0.0664
3104	train	0.2941	0.4121	0.1180
3105	train	0.2804	0.4009	0.1204
3106	train	0.0989	0.1530	0.0540
3107	train	0.1072	0.1191	0.0119
3108	train	0.1024	0.1759	0.0734
3109	train	0.1055	0.1093	0.0039
3110	train	0.1075	0.1190	0.0115
3111	train	0.1075	0.1238	0.0163
3112	train	0.0909	0.0854	-0.0055
3113	train	0.1087	0.1129	0.0042
3114	train	0.1020	0.1159	0.0139
3115	train	0.0984	0.1008	0.0024
3116	train	0.1021	0.1094	0.0074
3117	test	0.1020	0.0858	-0.0162
3118	train	0.0878	0.0819	-0.0060
3119	train	0.1302	0.1274	-0.0027
3120	train	0.1106	0.1248	0.0142
