# Supplementary material for: Band Gap and Reorganization Energy Prediction of Conducting Polymers by the Integration of Machine Learning and Density Functional Theory
Source: J Chem Inf Model. 2025 May 28;65(11):5360–9. doi: 10.1021/acs.jcim.5c00345 (PMC12152970; doi:10.1021/acs.jcim.5c00345)
Supplement: Supplementary file 3 [file ci5c00345_si_003.zip › ML_SI/Hole_M7_model_report.txt]

********************************************************************************

Report for Numeric Model kpls_desc_39

********************************************************************************

Ranking score = 0.775133

     Training Set              Test Set
    S.D.       R^2         RMSE        Q^2
   0.0694    0.7995       0.0713     0.7833

Optimum number of factors = 22

ID	Set	Y(Obs)	Y(Pred)	Error
1	train	0.3485	0.3870	0.0384
2	train	0.3471	0.3525	0.0054
3	train	0.3345	0.4199	0.0854
4	train	0.3119	0.3337	0.0218
5	train	0.3759	0.2983	-0.0776
6	train	0.2837	0.2855	0.0019
7	test	0.2849	0.3163	0.0314
8	train	0.3518	0.3634	0.0116
9	train	0.3414	0.4065	0.0651
10	test	0.3914	0.3370	-0.0545
11	train	0.3833	0.4125	0.0293
12	train	0.2726	0.2859	0.0133
13	test	0.2989	0.2673	-0.0316
14	train	0.2941	0.2834	-0.0107
15	test	0.2804	0.2171	-0.0633
16	train	0.3187	0.3088	-0.0098
17	train	0.2965	0.2746	-0.0219
18	train	0.3156	0.2880	-0.0276
19	train	0.3194	0.2960	-0.0234
20	test	0.3360	0.3706	0.0346
21	train	0.2770	0.2570	-0.02
22	train	0.3150	0.3097	-0.0053
23	test	0.3058	0.3500	0.0441
24	train	0.2755	0.3093	0.0338
25	test	0.3172	0.3106	-0.0066
26	train	0.3055	0.3523	0.0468
27	test	0.3192	0.2443	-0.0749
28	train	0.3107	0.3427	0.032
29	train	0.3182	0.2934	-0.0248
30	test	0.3345	0.2839	-0.0505
31	train	0.3063	0.2973	-0.0091
32	train	0.3002	0.3375	0.0373
33	test	0.3559	0.5037	0.1477
34	train	0.2250	0.2145	-0.0105
35	test	0.3366	0.3124	-0.0242
36	train	0.2983	0.2915	-0.0068
37	train	0.2895	0.2686	-0.0209
38	train	0.5313	0.4874	-0.044
39	train	0.7100	0.7184	0.0084
40	train	0.3005	0.3337	0.0332
41	test	0.3198	0.3096	-0.0103
42	train	0.4805	0.4836	0.0031
43	train	0.3336	0.2987	-0.0348
44	train	0.3147	0.3313	0.0165
45	train	0.3299	0.3939	0.064
46	train	0.3255	0.3907	0.0653
47	train	0.2976	0.2596	-0.0381
48	test	0.3004	0.2453	-0.0551
49	train	0.2999	0.2547	-0.0452
50	train	0.2885	0.3067	0.0182
51	train	0.2930	0.3238	0.0308
52	train	0.4398	0.5802	0.1404
53	train	0.2035	0.1866	-0.0169
54	train	0.2069	0.2014	-0.0055
55	train	0.2386	0.2685	0.0299
56	train	0.1502	0.1645	0.0144
57	train	0.1512	0.0908	-0.0604
58	train	0.2133	0.2382	0.025
59	train	0.1622	0.2248	0.0626
60	test	0.2223	0.2385	0.0162
61	train	0.1900	0.2144	0.0244
62	train	0.2621	0.2022	-0.0599
63	test	0.1755	0.1730	-0.0025
64	train	0.2002	0.1968	-0.0033
65	train	0.2109	0.2108	0
66	train	0.1869	0.2203	0.0334
67	train	0.1756	0.1513	-0.0243
68	train	0.2349	0.2025	-0.0324
69	train	0.1769	0.2012	0.0243
70	test	0.2574	0.1604	-0.097
71	train	0.1685	0.1338	-0.0346
72	test	0.2061	0.1956	-0.0105
73	train	0.2725	0.1539	-0.1186
74	test	0.1815	0.1857	0.0042
75	train	0.1650	0.1820	0.017
76	train	0.1649	0.1578	-0.0071
77	train	0.1814	0.1969	0.0155
78	train	0.1627	0.1957	0.0329
79	train	0.2117	0.2086	-0.0032
80	test	0.1857	0.2181	0.0323
81	train	0.1628	0.1893	0.0265
82	train	0.1983	0.1679	-0.0304
83	train	0.1726	0.1931	0.0205
84	train	0.1727	0.1935	0.0208
85	test	0.1795	0.1882	0.0087
86	train	0.1290	0.0796	-0.0494
87	train	0.2201	0.2180	-0.0021
88	test	0.1392	0.2431	0.1039
89	train	0.1274	0.1216	-0.0058
90	test	0.2132	0.2743	0.0611
91	train	0.1686	0.3636	0.195
92	test	0.1457	0.2031	0.0573
93	train	0.2892	0.2206	-0.0686
94	train	0.2625	0.3237	0.0612
95	train	0.2455	0.2483	0.0028
96	test	0.1655	0.2050	0.0394
97	train	0.1873	0.2109	0.0235
98	test	0.1574	0.1939	0.0365
99	train	0.1407	0.1335	-0.0072
100	test	0.1373	0.1293	-0.008
101	test	0.1294	0.0933	-0.0361
102	train	0.1458	0.1152	-0.0306
103	test	0.1681	0.1229	-0.0452
104	test	0.1989	0.2814	0.0825
105	test	0.3934	0.4307	0.0373
106	train	0.4073	0.4166	0.0093
107	train	0.4139	0.4953	0.0815
108	train	0.3986	0.3767	-0.0219
109	test	0.4374	0.3479	-0.0895
110	test	0.3456	0.3434	-0.0023
111	train	0.3465	0.3819	0.0355
112	train	0.4042	0.4061	0.0019
113	test	0.3989	0.3935	-0.0054
114	test	0.4691	0.3905	-0.0786
115	train	0.4537	0.4494	-0.0044
116	train	0.3192	0.3290	0.0097
117	test	0.3504	0.3251	-0.0253
118	train	0.3436	0.3445	0.0009
119	test	0.4950	0.2540	-0.241
120	test	0.3669	0.3667	-0.0003
121	test	0.3535	0.3287	-0.0247
122	train	0.3449	0.3328	-0.0122
123	train	0.3504	0.3424	-0.008
124	train	0.4151	0.3593	-0.0557
125	train	0.3107	0.2865	-0.0241
126	train	0.3621	0.3734	0.0113
127	train	0.3637	0.3953	0.0316
128	train	0.3735	0.3614	-0.0121
129	train	0.3732	0.3475	-0.0257
130	test	0.3563	0.4072	0.0509
131	train	0.3486	0.2850	-0.0636
132	train	0.4436	0.3599	-0.0837
133	train	0.3509	0.3069	-0.044
134	train	0.3708	0.3092	-0.0616
135	train	0.3621	0.3237	-0.0383
136	test	0.3720	0.3539	-0.0182
137	test	0.4260	0.3712	-0.0549
138	train	0.2864	0.2396	-0.0468
139	train	0.4235	0.3548	-0.0687
140	test	0.3388	0.3246	-0.0142
141	test	0.3297	0.3170	-0.0127
142	train	0.6646	0.5151	-0.1495
143	train	0.6717	0.7374	0.0657
144	train	0.3495	0.3704	0.0209
145	test	0.3764	0.3426	-0.0338
146	train	0.4855	0.5181	0.0326
147	train	0.3679	0.3365	-0.0314
148	train	0.3640	0.3552	-0.0088
149	train	0.4001	0.4211	0.0211
150	test	0.3864	0.4061	0.0197
151	train	0.3134	0.2952	-0.0182
152	train	0.2887	0.2808	-0.0079
153	test	0.3255	0.2727	-0.0528
154	train	0.3379	0.3251	-0.0128
155	train	0.3329	0.3371	0.0042
156	train	0.5546	0.6147	0.0601
157	train	0.1010	0.0616	-0.0394
158	train	0.1010	0.0832	-0.0179
159	test	0.0937	0.1127	0.019
160	train	0.0985	0.0741	-0.0244
161	train	0.1114	0.0701	-0.0413
162	train	0.0939	0.1465	0.0526
163	train	0.0940	0.1026	0.0085
164	train	0.0959	0.0930	-0.0029
165	train	0.0986	0.0582	-0.0404
166	train	0.1132	0.1687	0.0555
167	train	0.1479	0.1455	-0.0024
168	train	0.0984	0.1236	0.0252
169	train	0.1039	0.1437	0.0397
170	train	0.0989	0.1599	0.061
171	train	0.1072	0.0626	-0.0446
172	train	0.1024	0.0972	-0.0052
173	test	0.1055	0.1436	0.0382
174	test	0.1075	0.1371	0.0296
175	train	0.1075	0.1383	0.0308
176	test	0.0909	0.0814	-0.0095
177	train	0.1087	0.1073	-0.0014
178	train	0.1020	0.1145	0.0124
179	test	0.0984	0.1015	0.0031
180	test	0.1021	0.1008	-0.0013
181	train	0.1020	0.0965	-0.0056
182	train	0.0878	0.0848	-0.003
183	train	0.1302	0.1015	-0.0286
184	train	0.1106	0.1060	-0.0046
185	train	0.1093	0.1243	0.015
186	test	0.1141	0.1046	-0.0095
187	test	0.1111	0.0697	-0.0414
188	train	0.1054	0.0992	-0.0062
189	train	0.1095	0.1327	0.0232
190	test	0.1094	0.0186	-0.0908
191	test	0.0964	0.1106	0.0142
192	train	0.0757	0.0963	0.0206
193	train	0.0979	0.0960	-0.0019
194	train	0.1115	0.0933	-0.0181
195	train	0.1365	0.3002	0.1637
196	train	0.0847	0.1161	0.0314
197	train	0.0893	0.0948	0.0054
198	train	0.1302	0.1603	0.0301
199	train	0.0792	0.1044	0.0251
200	train	0.1099	0.0837	-0.0262
201	train	0.0977	0.0610	-0.0367
202	train	0.1089	0.0675	-0.0414
203	test	0.1122	0.1470	0.0348
204	train	0.1184	0.1107	-0.0077
205	train	0.1150	0.0964	-0.0185
206	train	0.0994	0.1139	0.0145
207	train	0.1118	0.1106	-0.0012
208	train	0.1230	0.0876	-0.0353
209	train	0.2208	0.1967	-0.0241
210	test	0.2381	0.2249	-0.0132
211	train	0.2315	0.2267	-0.0048
212	train	0.2286	0.1783	-0.0503
213	train	0.2341	0.1931	-0.041
214	train	0.1801	0.2253	0.0452
215	train	0.1928	0.1884	-0.0044
216	train	0.1889	0.2206	0.0317
217	train	0.1844	0.2153	0.0309
218	test	0.2067	0.2082	0.0016
219	train	0.2380	0.2044	-0.0336
220	train	0.1690	0.1838	0.0148
221	train	0.2146	0.2447	0.03
222	train	0.1890	0.2128	0.0238
223	train	0.1916	0.1264	-0.0653
224	train	0.2008	0.1747	-0.0261
225	test	0.2175	0.2058	-0.0118
226	train	0.2028	0.2234	0.0206
227	train	0.2144	0.2091	-0.0053
228	train	0.1886	0.2004	0.0118
229	train	0.1737	0.1777	0.004
230	test	0.1971	0.1853	-0.0118
231	train	0.1983	0.1581	-0.0402
232	train	0.2035	0.1838	-0.0197
233	train	0.2097	0.2422	0.0325
234	train	0.1432	0.1395	-0.0037
235	train	0.2209	0.1815	-0.0394
236	test	0.2264	0.1889	-0.0375
237	train	0.1916	0.2519	0.0603
238	train	0.2342	0.2212	-0.013
239	train	0.2099	0.2015	-0.0084
240	train	0.2092	0.1947	-0.0145
241	train	0.2664	0.2011	-0.0653
242	train	0.1546	0.1085	-0.046
243	test	0.2207	0.1736	-0.0471
244	train	0.2033	0.2059	0.0026
245	train	0.1954	0.1676	-0.0278
246	test	0.2114	0.1270	-0.0844
247	train	0.2069	0.2758	0.0689
248	train	0.1504	0.2020	0.0516
249	train	0.1889	0.2096	0.0207
250	test	0.2411	0.1949	-0.0462
251	train	0.2229	0.2003	-0.0226
252	train	0.1974	0.2094	0.0121
253	train	0.1694	0.1534	-0.016
254	train	0.2055	0.1729	-0.0327
255	train	0.1891	0.1704	-0.0188
256	train	0.2144	0.1640	-0.0505
257	train	0.1921	0.1571	-0.035
258	train	0.2205	0.1921	-0.0283
259	train	0.2171	0.1925	-0.0246
260	train	0.2580	0.2616	0.0037
261	train	0.2951	0.2209	-0.0742
262	train	0.2995	0.2548	-0.0448
263	train	0.2845	0.2872	0.0027
264	test	0.2789	0.2809	0.002
265	train	0.2789	0.2809	0.002
266	train	0.2962	0.2258	-0.0704
267	train	0.2533	0.2485	-0.0048
268	train	0.2709	0.2964	0.0255
269	train	0.2664	0.2575	-0.0089
270	test	0.2891	0.2766	-0.0126
271	train	0.3276	0.3520	0.0245
272	test	0.2395	0.2676	0.0281
273	train	0.2622	0.2532	-0.009
274	test	0.2614	0.2132	-0.0483
275	test	0.1983	0.1802	-0.0182
276	train	0.2751	0.2336	-0.0415
277	train	0.2782	0.2655	-0.0128
278	train	0.2772	0.2235	-0.0536
279	test	0.2775	0.2281	-0.0494
280	train	0.2574	0.2572	-0.0002
281	train	0.2347	0.2393	0.0046
282	train	0.2745	0.2756	0.001
283	train	0.2675	0.2614	-0.0061
284	train	0.2656	0.3129	0.0473
285	train	0.2842	0.2840	-0.0002
286	train	0.2180	0.2267	0.0088
287	train	0.2764	0.2998	0.0234
288	train	0.2761	0.3195	0.0434
289	train	0.2721	0.2820	0.0099
290	train	0.2885	0.2552	-0.0332
291	train	0.2804	0.3432	0.0628
292	train	0.2728	0.2820	0.0092
293	train	0.2843	0.2817	-0.0026
294	test	0.2025	0.2431	0.0405
295	train	0.2955	0.3072	0.0117
296	train	0.2163	0.1839	-0.0324
297	train	0.2555	0.2638	0.0083
298	train	0.2904	0.2809	-0.0095
299	train	0.3197	0.5717	0.2521
300	train	0.2105	0.2805	0.07
301	train	0.2221	0.2146	-0.0075
302	train	0.2975	0.3624	0.0649
303	test	0.2260	0.1982	-0.0278
304	train	0.2837	0.3462	0.0625
305	train	0.2470	0.2496	0.0027
306	train	0.2519	0.2476	-0.0043
307	train	0.2621	0.2621	0.0001
308	test	0.2660	0.2741	0.0081
309	train	0.2623	0.2597	-0.0025
310	test	0.2650	0.2718	0.0068
311	train	0.2650	0.2471	-0.0179
312	test	0.6130	0.5576	-0.0554
313	train	0.2629	0.1966	-0.0662
314	test	0.2740	0.2266	-0.0474
315	train	0.2445	0.2610	0.0165
316	train	0.2596	0.2440	-0.0156
317	train	0.2740	0.2165	-0.0575
318	train	0.2310	0.2180	-0.013
319	train	0.2129	0.1842	-0.0287
320	train	0.2421	0.2060	-0.036
321	train	0.2319	0.1962	-0.0357
322	test	0.2673	0.2233	-0.044
323	train	0.3201	0.3521	0.0319
324	train	0.2051	0.2092	0.0041
325	train	0.2324	0.2278	-0.0046
326	train	0.2226	0.2134	-0.0092
327	train	0.2019	0.2652	0.0633
328	train	0.2390	0.2163	-0.0226
329	train	0.2427	0.2095	-0.0332
330	train	0.2439	0.2642	0.0203
331	train	0.2453	0.2783	0.033
332	train	0.2346	0.2067	-0.0279
333	train	0.2141	0.2290	0.015
334	train	0.2343	0.2286	-0.0057
335	test	0.2336	0.2012	-0.0324
336	train	0.2309	0.2026	-0.0283
337	train	0.2464	0.2938	0.0474
338	train	0.1899	0.2200	0.0301
339	train	0.2601	0.2261	-0.034
340	test	0.2621	0.2484	-0.0137
341	train	0.2549	0.2432	-0.0117
342	train	0.2613	0.2663	0.005
343	train	0.2339	0.2897	0.0559
344	test	0.2681	0.2695	0.0014
345	train	0.3328	0.3141	-0.0188
346	train	0.1873	0.2457	0.0584
347	test	0.2547	0.1991	-0.0556
348	train	0.2106	0.2272	0.0166
349	train	0.2398	0.2533	0.0134
350	train	0.3195	0.3885	0.069
351	test	0.5564	0.7192	0.1629
352	train	0.2003	0.2242	0.0239
353	train	0.2157	0.2497	0.034
354	train	0.2763	0.4553	0.179
355	train	0.2167	0.2528	0.0362
356	test	0.2443	0.2762	0.0319
357	test	0.2124	0.1799	-0.0325
358	test	0.2191	0.2125	-0.0066
359	train	0.2441	0.2401	-0.004
360	train	0.2494	0.2280	-0.0214
361	train	0.2487	0.2590	0.0103
362	train	0.2480	0.2775	0.0295
363	train	0.2452	0.2641	0.0189
364	train	0.3483	0.5356	0.1873
365	train	0.3470	0.3770	0.03
366	train	0.3470	0.3694	0.0223
367	train	0.3052	0.4397	0.1345
368	train	0.3393	0.3649	0.0256
369	train	0.3759	0.3290	-0.0468
370	test	0.2886	0.3460	0.0573
371	test	0.2552	0.3457	0.0906
372	train	0.3489	0.3844	0.0355
373	train	0.3237	0.3902	0.0665
374	train	0.4051	0.3838	-0.0213
375	train	0.4389	0.5327	0.0938
376	test	0.2514	0.3214	0.0699
377	train	0.3018	0.3216	0.0199
378	train	0.2810	0.3268	0.0458
379	test	0.4994	0.2777	-0.2218
380	train	0.2863	0.3361	0.0498
381	test	0.2834	0.3366	0.0532
382	test	0.2925	0.3129	0.0205
383	train	0.2976	0.2971	-0.0005
384	train	0.3558	0.3902	0.0345
385	train	0.2710	0.2829	0.0119
386	train	0.2955	0.3555	0.06
387	train	0.2907	0.3557	0.065
388	train	0.2670	0.3891	0.1221
389	train	0.2972	0.3813	0.0841
390	train	0.2911	0.3498	0.0587
391	train	0.2958	0.3488	0.053
392	test	0.4423	0.4049	-0.0374
393	train	0.3196	0.3215	0.0019
394	train	0.3258	0.3119	-0.0139
395	test	0.2859	0.3423	0.0564
396	train	0.3245	0.3536	0.029
397	train	0.4238	0.3502	-0.0736
398	train	0.2244	0.1989	-0.0255
399	train	0.3352	0.3869	0.0517
400	train	0.3688	0.2798	-0.089
401	test	0.2967	0.2684	-0.0283
402	train	0.7028	0.4610	-0.2418
403	train	0.8204	0.7313	-0.0891
404	train	0.3533	0.3570	0.0037
405	train	0.3711	0.2947	-0.0764
406	train	0.5500	0.5023	-0.0477
407	train	0.4129	0.2855	-0.1274
408	train	0.3046	0.3762	0.0716
409	train	0.3216	0.3805	0.0588
410	train	0.3183	0.3784	0.0601
411	train	0.2851	0.2882	0.0031
412	train	0.2853	0.3003	0.015
413	train	0.2819	0.2554	-0.0265
414	train	0.3033	0.2792	-0.0241
415	train	0.2588	0.2717	0.013
416	train	0.4458	0.6860	0.2402
417	train	0.2777	0.2161	-0.0617
418	train	0.2836	0.2531	-0.0306
419	train	0.2630	0.2801	0.0171
420	train	0.2712	0.2718	0.0006
421	train	0.2853	0.2724	-0.0128
422	train	0.2351	0.2539	0.0189
423	test	0.2251	0.2174	-0.0078
424	train	0.2411	0.2643	0.0232
425	test	0.2410	0.2572	0.0161
426	train	0.2722	0.2404	-0.0317
427	train	0.3226	0.3693	0.0467
428	train	0.2055	0.2101	0.0046
429	train	0.2416	0.2618	0.0202
430	test	0.2352	0.2284	-0.0067
431	test	0.2078	0.2816	0.0737
432	train	0.2566	0.2371	-0.0195
433	train	0.2573	0.2026	-0.0547
434	train	0.2607	0.2773	0.0166
435	train	0.2532	0.2711	0.0179
436	train	0.2426	0.2206	-0.022
437	test	0.2285	0.2016	-0.027
438	train	0.2463	0.2413	-0.005
439	train	0.2479	0.1992	-0.0487
440	train	0.2452	0.2248	-0.0205
441	test	0.2615	0.3257	0.0642
442	train	0.1855	0.2030	0.0176
443	train	0.2720	0.2683	-0.0037
444	train	0.2704	0.2717	0.0013
445	train	0.2555	0.3041	0.0486
446	test	0.2736	0.2803	0.0067
447	train	0.2651	0.3184	0.0533
448	train	0.2635	0.2772	0.0137
449	train	0.3512	0.3106	-0.0406
450	train	0.2126	0.2525	0.0399
451	train	0.2542	0.2149	-0.0393
452	train	0.2144	0.2539	0.0394
453	train	0.2510	0.2716	0.0206
454	train	0.2546	0.3153	0.0607
455	train	0.4354	0.6009	0.1655
456	train	0.2094	0.2340	0.0245
457	test	0.2199	0.2450	0.0251
458	train	0.2839	0.3825	0.0986
459	train	0.2281	0.2603	0.0323
460	train	0.2602	0.3081	0.0479
461	train	0.2089	0.1753	-0.0336
462	train	0.2366	0.1920	-0.0446
463	test	0.2522	0.2259	-0.0262
464	train	0.2591	0.2330	-0.0261
465	train	0.2659	0.2275	-0.0384
466	train	0.2499	0.2564	0.0065
467	train	0.2364	0.2410	0.0047
468	train	0.3819	0.5477	0.1659
469	train	0.1989	0.1953	-0.0035
470	train	0.2073	0.2249	0.0175
471	train	0.1927	0.2297	0.0371
472	train	0.2063	0.2037	-0.0026
473	train	0.2050	0.1925	-0.0125
474	train	0.1933	0.2326	0.0393
475	train	0.1779	0.1819	0.0041
476	train	0.1987	0.1847	-0.0139
477	train	0.1857	0.1608	-0.0249
478	train	0.2278	0.2345	0.0068
479	train	0.2469	0.2436	-0.0033
480	train	0.1694	0.1874	0.0181
481	train	0.1984	0.2374	0.0389
482	train	0.1749	0.2381	0.0632
483	train	0.1576	0.0956	-0.062
484	train	0.1745	0.1812	0.0067
485	train	0.2026	0.1857	-0.0169
486	train	0.1993	0.2027	0.0034
487	train	0.2061	0.2063	0.0002
488	train	0.1956	0.1273	-0.0683
489	train	0.1841	0.1168	-0.0673
490	train	0.1963	0.2024	0.0061
491	train	0.1968	0.1820	-0.0147
492	train	0.1834	0.1935	0.0101
493	test	0.1900	0.1800	-0.01
494	train	0.1660	0.1422	-0.0238
495	train	0.2096	0.1950	-0.0146
496	train	0.2220	0.2063	-0.0158
497	train	0.1963	0.2406	0.0443
498	train	0.2173	0.2333	0.016
499	train	0.2260	0.2136	-0.0124
500	train	0.2162	0.2321	0.0159
501	train	0.2883	0.2344	-0.0539
502	train	0.1625	0.1099	-0.0526
503	train	0.1788	0.1986	0.0197
504	test	0.1859	0.1540	-0.0319
505	train	0.1935	0.1932	-0.0003
506	train	0.2542	0.1675	-0.0867
507	train	0.4862	0.4084	-0.0778
508	train	0.1620	0.1823	0.0204
509	test	0.1883	0.1403	-0.0481
510	train	0.2302	0.2401	0.0099
511	train	0.2058	0.1707	-0.0351
512	train	0.2025	0.2177	0.0152
513	train	0.1638	0.1589	-0.0049
514	train	0.1690	0.1500	-0.0189
515	train	0.1856	0.2271	0.0415
516	test	0.2082	0.1993	-0.0089
517	train	0.1983	0.2037	0.0054
518	train	0.1921	0.2254	0.0333
519	train	0.2000	0.2206	0.0206
520	train	0.2503	0.2878	0.0375
521	train	0.1776	0.1153	-0.0624
522	train	0.1883	0.1719	-0.0164
523	train	0.1706	0.1713	0.0007
524	train	0.2057	0.1280	-0.0777
525	train	0.1985	0.1434	-0.0552
526	train	0.1980	0.2270	0.029
527	train	0.2074	0.1608	-0.0466
528	test	0.1669	0.1545	-0.0124
529	train	0.1662	0.1255	-0.0407
530	test	0.2227	0.2361	0.0134
531	train	0.1840	0.2122	0.0282
532	train	0.1996	0.1676	-0.032
533	train	0.2136	0.1921	-0.0214
534	train	0.1790	0.2165	0.0375
535	train	0.1478	0.1883	0.0405
536	train	0.2179	0.1609	-0.0571
537	train	0.1580	0.2178	0.0599
538	train	0.1882	0.2333	0.0451
539	train	0.1914	0.2362	0.0448
540	train	0.1790	0.1456	-0.0334
541	train	0.2113	0.1728	-0.0385
542	train	0.1439	0.1802	0.0363
543	train	0.1815	0.1495	-0.032
544	train	0.2129	0.1565	-0.0563
545	train	0.1598	0.1806	0.0208
546	train	0.1609	0.1504	-0.0105
547	train	0.1814	0.1572	-0.0243
548	train	0.2275	0.1765	-0.0511
549	train	0.2092	0.1632	-0.046
550	train	0.2125	0.1317	-0.0809
551	train	0.1491	0.1234	-0.0257
552	test	0.1919	0.1595	-0.0324
553	train	0.1722	0.1952	0.0231
554	test	0.0703	0.0725	0.0022
555	test	0.1927	0.1339	-0.0588
556	train	0.1599	0.2025	0.0427
557	train	0.1977	0.1479	-0.0498
558	train	0.2491	0.2601	0.011
559	train	0.1691	0.4565	0.2875
560	train	0.2115	0.2029	-0.0086
561	train	0.2276	0.2379	0.0104
562	test	0.2710	0.2988	0.0278
563	train	0.1994	0.2081	0.0087
564	train	0.1680	0.1151	-0.0529
565	train	0.1309	0.1280	-0.003
566	test	0.1503	0.1416	-0.0087
567	train	0.1780	0.1774	-0.0006
568	test	0.1767	0.1399	-0.0367
569	train	0.1860	0.1605	-0.0255
570	train	0.1959	0.1794	-0.0165
571	train	0.1634	0.1772	0.0138
572	train	0.1485	0.0931	-0.0555
573	train	0.2880	0.2774	-0.0106
574	test	0.2920	0.3113	0.0193
575	train	0.2657	0.3447	0.079
576	train	0.2801	0.3050	0.0248
577	train	0.2719	0.2810	0.0091
578	train	0.2538	0.2624	0.0087
579	train	0.2335	0.2410	0.0075
580	test	0.2581	0.2678	0.0097
581	train	0.2556	0.2494	-0.0062
582	train	0.2919	0.2930	0.001
583	train	0.3560	0.4212	0.0652
584	train	0.2336	0.2335	-0.0001
585	test	0.2545	0.2722	0.0177
586	train	0.2462	0.2420	-0.0043
587	train	0.1961	0.2438	0.0477
588	train	0.2629	0.2573	-0.0056
589	train	0.2651	0.2299	-0.0353
590	test	0.2654	0.2637	-0.0017
591	train	0.2653	0.2943	0.029
592	test	0.2552	0.1937	-0.0614
593	train	0.2393	0.2119	-0.0275
594	train	0.2607	0.2724	0.0117
595	train	0.2626	0.2498	-0.0128
596	train	0.2439	0.2435	-0.0004
597	train	0.2666	0.2622	-0.0044
598	test	0.2172	0.2343	0.0172
599	test	0.2594	0.2752	0.0158
600	train	0.2785	0.2999	0.0214
601	train	0.2790	0.3006	0.0215
602	train	0.3152	0.3133	-0.002
603	test	0.2896	0.3377	0.048
604	test	0.2939	0.3195	0.0256
605	train	0.3909	0.3508	-0.04
606	train	0.2271	0.2883	0.0612
607	train	0.2743	0.2668	-0.0076
608	train	0.2250	0.2360	0.011
609	train	0.2640	0.2787	0.0146
610	test	0.2633	0.3936	0.1304
611	test	0.7405	0.7470	0.0065
612	test	0.2142	0.2441	0.0299
613	train	0.2152	0.2353	0.0201
614	train	0.5799	0.4647	-0.1152
615	train	0.2343	0.2648	0.0305
616	train	0.3073	0.3323	0.025
617	test	0.2372	0.2333	-0.0039
618	test	0.2540	0.2448	-0.0091
619	train	0.2620	0.2593	-0.0027
620	train	0.2636	0.2518	-0.0118
621	train	0.2732	0.2832	0.01
622	train	0.2734	0.3044	0.031
623	train	0.2615	0.2926	0.0311
624	train	0.7797	0.5846	-0.1951
625	train	0.2887	0.2640	-0.0248
626	train	0.2978	0.2933	-0.0045
627	train	0.2721	0.2845	0.0124
628	train	0.2845	0.2966	0.0122
629	train	0.2804	0.2572	-0.0232
630	train	0.2553	0.2628	0.0074
631	train	0.2395	0.2335	-0.006
632	train	0.2663	0.2649	-0.0014
633	train	0.2612	0.2583	-0.0029
634	train	0.2931	0.2754	-0.0177
635	train	0.3782	0.3810	0.0028
636	train	0.2345	0.2396	0.0052
637	test	0.2556	0.2756	0.02
638	train	0.2523	0.2392	-0.013
639	train	0.2109	0.2473	0.0364
640	test	0.2603	0.2485	-0.0118
641	train	0.2643	0.2247	-0.0396
642	train	0.2666	0.2627	-0.0038
643	train	0.2670	0.2876	0.0207
644	test	0.2671	0.1982	-0.0689
645	train	0.2429	0.2100	-0.0329
646	train	0.2571	0.2504	-0.0067
647	train	0.2587	0.2276	-0.031
648	train	0.2540	0.2336	-0.0203
649	train	0.2709	0.2364	-0.0345
650	test	0.2253	0.2039	-0.0214
651	train	0.2593	0.2882	0.0288
652	train	0.2878	0.2790	-0.0088
653	train	0.2917	0.2997	0.008
654	train	0.3144	0.3165	0.0021
655	train	0.2926	0.3184	0.0257
656	train	0.2936	0.3090	0.0154
657	test	0.3632	0.3489	-0.0144
658	train	0.2442	0.3020	0.0578
659	test	0.2827	0.2622	-0.0205
660	test	0.2320	0.2402	0.0082
661	train	0.2665	0.2780	0.0115
662	train	0.3346	0.3581	0.0234
663	train	0.7229	0.6994	-0.0235
664	train	0.2253	0.2395	0.0142
665	test	0.2277	0.2328	0.0051
666	train	0.5735	0.4408	-0.1327
667	train	0.2352	0.2610	0.0258
668	train	0.2968	0.3140	0.0172
669	test	0.2486	0.2196	-0.029
670	train	0.2638	0.2291	-0.0346
671	train	0.2593	0.2537	-0.0056
672	train	0.2622	0.2518	-0.0104
673	train	0.2786	0.2764	-0.0022
674	train	0.2802	0.2888	0.0086
675	train	0.2760	0.2861	0.0101
676	test	0.4106	0.5118	0.1012
677	test	1.2832	0.9524	-0.3308
678	train	0.3526	0.3504	-0.0022
679	train	0.3552	0.3894	0.0342
680	train	0.3649	0.4078	0.0429
681	train	0.2964	0.3249	0.0285
682	train	0.2765	0.2921	0.0156
683	train	0.3813	0.3702	-0.011
684	train	0.3773	0.4222	0.0449
685	train	0.4693	0.4204	-0.0488
686	train	0.4306	0.4732	0.0426
687	train	0.5260	0.4436	-0.0824
688	test	0.4274	0.5583	0.1309
689	train	0.3402	0.3020	-0.0382
690	test	0.3900	0.3136	-0.0763
691	train	0.3766	0.3112	-0.0654
692	train	0.4283	0.3566	-0.0716
693	train	0.3789	0.3835	0.0046
694	test	0.3709	0.3854	0.0145
695	train	0.3741	0.3206	-0.0536
696	train	0.3647	0.3133	-0.0514
697	train	0.5162	0.4387	-0.0775
698	train	0.2970	0.3018	0.0048
699	test	0.4146	0.3559	-0.0587
700	train	0.3954	0.3859	-0.0095
701	train	0.3809	0.3782	-0.0027
702	test	0.3981	0.3589	-0.0392
703	train	0.4268	0.4066	-0.0202
704	train	0.2410	0.3907	0.1498
705	train	0.4213	0.4210	-0.0003
706	train	0.3070	0.3528	0.0458
707	train	0.3220	0.3152	-0.0068
708	train	0.3656	0.4123	0.0467
709	train	0.3036	0.4261	0.1225
710	train	0.3413	0.4183	0.077
711	train	0.2170	0.2578	0.0407
712	train	0.4285	0.4013	-0.0272
713	train	0.5165	0.4805	-0.036
714	train	0.2681	0.2474	-0.0207
715	train	0.7158	0.6517	-0.0641
716	test	0.5000	0.4061	-0.0939
717	test	0.5414	0.4519	-0.0895
718	train	0.5940	0.6640	0.07
719	test	0.5093	0.4766	-0.0327
720	train	0.3737	0.4346	0.0609
721	train	0.4615	0.5177	0.0562
722	train	0.4627	0.4654	0.0027
723	train	0.2409	0.2252	-0.0157
724	train	0.2361	0.2388	0.0026
725	train	0.2474	0.2322	-0.0152
726	train	0.2776	0.2731	-0.0045
727	train	0.2849	0.2763	-0.0087
728	train	0.5029	0.6284	0.1254
729	train	0.2547	0.4786	0.2239
730	train	0.2768	0.3006	0.0238
731	test	0.2784	0.2960	0.0176
732	train	0.2829	0.3304	0.0475
733	test	0.2338	0.2266	-0.0072
734	train	0.2191	0.2095	-0.0096
735	test	0.2598	0.2687	0.0089
736	train	0.2494	0.2596	0.0102
737	train	0.2434	0.2539	0.0105
738	test	0.2491	0.2557	0.0066
739	test	0.1835	0.2380	0.0545
740	train	0.2444	0.2513	0.0069
741	train	0.2118	0.1981	-0.0137
742	train	0.2595	0.2593	-0.0001
743	train	0.2381	0.2747	0.0366
744	test	0.1569	0.1310	-0.0259
745	train	0.2595	0.2391	-0.0204
746	train	0.2491	0.2418	-0.0073
747	train	0.2496	0.2139	-0.0357
748	train	0.2507	0.2010	-0.0497
749	train	0.2152	0.2371	0.0219
750	train	0.1893	0.1594	-0.0299
751	train	0.2446	0.2332	-0.0114
752	train	0.2436	0.2336	-0.01
753	train	0.2288	0.2411	0.0123
754	train	0.2286	0.2517	0.0231
755	train	0.1912	0.2127	0.0214
756	train	0.2023	0.2180	0.0157
757	train	0.1715	0.2469	0.0754
758	train	0.2935	0.2744	-0.0191
759	train	0.3910	0.2812	-0.1098
760	train	0.2494	0.2582	0.0088
761	train	0.3564	0.3020	-0.0544
762	train	0.1823	0.2824	0.1001
763	train	0.1259	0.1098	-0.0161
764	train	0.2721	0.3041	0.0319
765	train	0.1947	0.2064	0.0117
766	train	0.2222	0.1809	-0.0414
767	train	0.2350	0.2596	0.0246
768	train	0.1558	0.2195	0.0637
769	train	0.1627	0.1860	0.0233
770	train	0.2738	0.2986	0.0248
771	train	0.1884	0.2149	0.0265
772	train	0.2447	0.2738	0.0292
773	train	0.2902	0.2640	-0.0261
774	test	0.2219	0.2412	0.0193
775	train	0.1669	0.1920	0.0251
776	test	0.1691	0.1638	-0.0054
777	test	0.2095	0.1763	-0.0332
778	train	0.2193	0.2191	-0.0002
779	train	0.2357	0.2368	0.0011
780	test	0.2760	0.3853	0.1093
781	train	0.3037	0.2436	-0.0601
782	train	0.3088	0.3389	0.0301
783	test	0.2877	0.3005	0.0128
784	train	0.2929	0.3230	0.03
785	train	0.2980	0.3165	0.0185
786	train	0.2745	0.3023	0.0277
787	train	0.2558	0.2946	0.0388
788	train	0.2757	0.3426	0.0668
789	train	0.2707	0.3052	0.0345
790	train	0.3005	0.2987	-0.0019
791	train	0.3538	0.3845	0.0308
792	train	0.2497	0.2512	0.0015
793	train	0.2732	0.2529	-0.0202
794	train	0.2643	0.2196	-0.0447
795	train	0.3586	0.2687	-0.0899
796	train	0.2777	0.2376	-0.0401
797	train	0.2801	0.2610	-0.0191
798	test	0.2829	0.2410	-0.0419
799	train	0.2821	0.2538	-0.0283
800	train	0.2829	0.2675	-0.0155
801	test	0.2536	0.2094	-0.0442
802	train	0.2877	0.2501	-0.0376
803	test	0.2822	0.2060	-0.0762
804	test	0.2751	0.3079	0.0328
805	train	0.2935	0.2901	-0.0034
806	train	0.2328	0.1613	-0.0716
807	test	0.2721	0.3751	0.1031
808	train	0.2817	0.3517	0.07
809	train	0.2946	0.3400	0.0454
810	train	0.2997	0.2839	-0.0158
811	train	0.3157	0.3571	0.0414
812	train	0.3043	0.3424	0.0381
813	test	0.3331	0.3279	-0.0052
814	test	0.2388	0.2775	0.0388
815	train	0.3014	0.3166	0.0152
816	train	0.2239	0.2148	-0.0091
817	train	0.2779	0.2943	0.0164
818	train	0.2813	0.2861	0.0049
819	train	0.3079	0.5861	0.2782
820	train	0.2229	0.2607	0.0378
821	test	0.2319	0.1982	-0.0337
822	train	0.3081	0.3567	0.0486
823	train	0.2289	0.2204	-0.0085
824	train	0.3039	0.3543	0.0503
825	train	0.2698	0.2493	-0.0204
826	train	0.2934	0.2210	-0.0725
827	train	0.2629	0.2882	0.0253
828	train	0.2650	0.3060	0.041
829	train	0.2795	0.2948	0.0153
830	train	0.2847	0.2991	0.0144
831	test	0.2780	0.2602	-0.0178
832	train	0.4111	0.5108	0.0997
833	train	0.2130	0.1908	-0.0222
834	train	0.1502	0.2023	0.0521
835	train	0.1528	0.1975	0.0447
836	test	0.1620	0.2415	0.0796
837	train	0.1320	0.1529	0.021
838	train	0.1326	0.1428	0.0102
839	train	0.2948	0.2419	-0.0529
840	test	0.1945	0.2179	0.0234
841	train	0.2242	0.2151	-0.0091
842	train	0.2165	0.2163	-0.0002
843	train	0.3301	0.2614	-0.0687
844	train	0.2112	0.2408	0.0296
845	train	0.1821	0.2230	0.0409
846	train	0.2869	0.3008	0.014
847	train	0.2275	0.2578	0.0303
848	train	0.2274	0.1525	-0.0749
849	test	0.2101	0.2049	-0.0052
850	test	0.2042	0.2592	0.055
851	train	0.3052	0.2840	-0.0212
852	train	0.1808	0.2763	0.0955
853	test	0.1513	0.2465	0.0952
854	train	0.3209	0.2912	-0.0297
855	train	0.2399	0.2099	-0.0299
856	train	0.1766	0.1923	0.0157
857	train	0.1827	0.2392	0.0565
858	train	0.2281	0.2386	0.0104
859	train	0.2055	0.2014	-0.0041
860	train	0.1346	0.1283	-0.0063
861	test	0.1959	0.1634	-0.0324
862	train	0.1834	0.1931	0.0097
863	train	0.2021	0.1899	-0.0122
864	test	0.2059	0.1282	-0.0777
865	train	0.1376	0.1177	-0.0199
866	test	0.1779	0.1476	-0.0304
867	train	0.1073	0.1214	0.0141
868	train	0.1575	0.1396	-0.0179
869	train	0.2761	0.2440	-0.0321
870	train	0.1193	0.1460	0.0267
871	test	0.2016	0.1645	-0.0371
872	test	0.1239	0.2667	0.1429
873	test	0.3209	0.2856	-0.0353
874	train	0.2967	0.2245	-0.0722
875	test	0.2218	0.2573	0.0355
876	train	0.1953	0.1343	-0.061
877	train	0.1711	0.1607	-0.0104
878	train	0.2210	0.1969	-0.0241
879	train	0.1142	0.1526	0.0384
880	train	0.1167	0.1386	0.0219
881	train	0.1847	0.1180	-0.0667
882	train	0.1218	0.1516	0.0299
883	train	0.1251	0.1770	0.0519
884	test	0.1637	0.0628	-0.1009
885	test	0.4214	0.4854	0.064
886	train	0.4010	0.5075	0.1065
887	train	0.3099	0.5006	0.1907
888	train	0.4092	0.4413	0.0321
889	train	0.4671	0.4401	-0.0269
890	train	0.4779	0.4326	-0.0454
891	train	0.2857	0.4240	0.1383
892	train	0.5134	0.4707	-0.0427
893	train	0.4859	0.4649	-0.0209
894	train	0.5331	0.4119	-0.1212
895	test	0.5508	0.4979	-0.0528
896	train	0.4253	0.3435	-0.0818
897	train	0.4996	0.4353	-0.0642
898	test	0.4427	0.3913	-0.0514
899	train	0.3000	0.3754	0.0754
900	train	0.4786	0.4230	-0.0556
901	train	0.4815	0.4385	-0.043
902	test	0.4774	0.3727	-0.1047
903	train	0.4933	0.3938	-0.0995
904	train	0.4874	0.4560	-0.0314
905	train	0.4205	0.3482	-0.0722
906	test	0.5166	0.4122	-0.1044
907	train	0.5008	0.4164	-0.0844
908	train	0.3005	0.4201	0.1196
909	train	0.5131	0.4299	-0.0831
910	train	0.4408	0.3271	-0.1137
911	train	0.5593	0.4508	-0.1085
912	train	0.5002	0.4605	-0.0397
913	train	0.4880	0.4539	-0.0341
914	train	0.5072	0.4393	-0.068
915	train	0.5487	0.4383	-0.1104
916	train	0.4631	0.4685	0.0054
917	train	0.4276	0.4154	-0.0122
918	test	0.3497	0.3469	-0.0028
919	test	0.5082	0.4892	-0.019
920	train	0.3873	0.3507	-0.0366
921	train	0.3344	0.3597	0.0254
922	train	0.6041	0.4786	-0.1255
923	train	1.0135	0.8096	-0.2039
924	train	0.3965	0.3509	-0.0455
925	train	0.4343	0.3492	-0.0851
926	train	0.5950	0.5541	-0.0409
927	train	0.4312	0.3713	-0.0599
928	train	0.5822	0.4438	-0.1385
929	train	0.4520	0.4214	-0.0306
930	train	0.4555	0.4102	-0.0453
931	train	0.4545	0.3059	-0.1486
932	train	0.4461	0.3195	-0.1267
933	train	0.4295	0.3683	-0.0612
934	train	0.3952	0.3750	-0.0202
935	train	0.3130	0.3626	0.0496
936	train	0.7047	0.6365	-0.0682
937	train	0.3278	0.4002	0.0724
938	train	0.3396	0.3920	0.0523
939	train	0.3771	0.4225	0.0454
940	train	0.2967	0.3532	0.0564
941	train	0.2739	0.3388	0.065
942	test	0.2972	0.3755	0.0782
943	train	0.3177	0.3648	0.0471
944	train	0.3094	0.3649	0.0555
945	train	0.3052	0.3574	0.0522
946	train	0.2704	0.3132	0.0428
947	test	0.3307	0.3101	-0.0206
948	test	0.2687	0.3252	0.0565
949	train	0.3174	0.3922	0.0748
950	train	0.3183	0.3780	0.0597
951	train	0.1839	0.1961	0.0122
952	test	0.2986	0.3218	0.0233
953	train	0.2920	0.3322	0.0402
954	test	0.2724	0.3116	0.0392
955	train	0.3057	0.3149	0.0092
956	train	0.2896	0.3394	0.0499
957	train	0.2701	0.2607	-0.0095
958	train	0.2901	0.2983	0.0081
959	train	0.3096	0.2950	-0.0147
960	train	0.2926	0.3532	0.0606
961	test	0.2808	0.3725	0.0917
962	train	0.2311	0.2365	0.0055
963	train	0.2469	0.2758	0.0289
964	train	0.3028	0.3203	0.0175
965	train	0.3437	0.3889	0.0452
966	train	0.3226	0.4195	0.0969
967	test	0.2714	0.3582	0.0868
968	train	0.3163	0.4134	0.0971
969	train	0.2501	0.3391	0.089
970	train	0.1967	0.2158	0.0192
971	train	0.2988	0.4097	0.1109
972	train	0.2410	0.2639	0.0229
973	test	0.2846	0.3160	0.0314
974	train	0.2811	0.2715	-0.0096
975	train	0.2950	0.4824	0.1875
976	test	0.2528	0.3373	0.0845
977	train	0.2203	0.2319	0.0116
978	train	0.3169	0.3600	0.0431
979	train	0.2406	0.2855	0.045
980	train	0.2985	0.3635	0.065
981	train	0.3095	0.3859	0.0764
982	train	0.2696	0.3462	0.0766
983	train	0.2554	0.3060	0.0507
984	train	0.2541	0.2774	0.0233
985	test	0.2505	0.3057	0.0552
986	train	0.2843	0.3614	0.0771
987	train	0.2931	0.3950	0.1019
988	train	0.3986	0.3955	-0.0031
989	train	0.2408	0.2011	-0.0397
990	train	0.2487	0.2147	-0.034
991	train	0.2267	0.2329	0.0063
992	train	0.2338	0.2501	0.0164
993	test	0.2344	0.2320	-0.0024
994	train	0.4046	0.3613	-0.0433
995	train	0.2583	0.3252	0.0669
996	train	0.3857	0.3640	-0.0217
997	test	0.3473	0.3413	-0.006
998	train	0.5055	0.3513	-0.1543
999	train	0.2678	0.3333	0.0654
1000	test	0.4016	0.3337	-0.0678
1001	train	0.4217	0.3870	-0.0347
1002	train	0.2423	0.3313	0.0890
1003	train	0.3226	0.3079	-0.0147
1004	train	0.4396	0.3449	-0.0946
1005	train	0.4819	0.3936	-0.0883
1006	train	0.4788	0.4037	-0.0751
1007	train	0.2559	0.4054	0.1495
1008	train	0.3960	0.3497	-0.0463
1009	train	0.5736	0.3914	-0.1822
1010	train	0.3579	0.3426	-0.0153
1011	train	0.2685	0.2803	0.0119
1012	train	0.2421	0.3088	0.0668
1013	train	0.3282	0.3432	0.0150
1014	train	0.3022	0.3238	0.0217
1015	train	0.2219	0.2885	0.0666
1016	train	0.2878	0.3027	0.0149
1017	train	0.2378	0.2750	0.0372
1018	train	0.2689	0.2631	-0.0058
1019	train	0.2527	0.2689	0.0163
1020	train	0.2336	0.2442	0.0106
1021	train	0.2765	0.2783	0.0018
1022	train	0.1905	0.2081	0.0176
1023	train	0.2936	0.2522	-0.0414
1024	train	0.4520	0.4406	-0.0114
1025	train	0.2020	0.2731	0.0712
1026	train	0.2973	0.4127	0.1154
1027	train	0.4550	0.5734	0.1185
1028	train	0.3976	0.3503	-0.0473
1029	train	0.5384	0.4761	-0.0623
1030	test	0.3988	0.4945	0.0958
1031	train	0.5015	0.4269	-0.0746
1032	train	0.2491	0.2632	0.0141
1033	train	0.2456	0.2990	0.0534
1034	train	0.2830	0.3094	0.0263
1035	train	0.2014	0.2635	0.0620
1036	train	0.2054	0.2741	0.0688
1037	train	0.2082	0.2332	0.0250
1038	train	0.2122	0.2647	0.0525
1039	test	0.2215	0.2528	0.0313
1040	train	0.3503	0.3423	-0.0080
1041	train	0.5908	0.4798	-0.1110
1042	train	0.1914	0.2023	0.0109
1043	train	0.2048	0.2185	0.0138
1044	test	0.1558	0.2155	0.0597
1045	test	0.2056	0.1940	-0.0115
1046	train	0.2009	0.1973	-0.0036
1047	test	0.1889	0.2362	0.0473
1048	train	0.1564	0.2078	0.0514
1049	test	0.1906	0.2133	0.0226
1050	test	0.1893	0.1889	-0.0004
1051	train	0.2146	0.2330	0.0184
1052	train	0.2696	0.2368	-0.0328
1053	train	0.1577	0.2366	0.0789
1054	train	0.1928	0.2458	0.0530
1055	train	0.1797	0.2365	0.0568
1056	train	0.1731	0.1339	-0.0392
1057	train	0.1867	0.2055	0.0187
1058	train	0.2018	0.2348	0.0330
1059	train	0.2030	0.2199	0.0169
1060	train	0.2034	0.2335	0.0301
1061	train	0.1843	0.1679	-0.0164
1062	train	0.1830	0.2028	0.0198
1063	train	0.1858	0.2034	0.0176
1064	train	0.1835	0.1941	0.0105
1065	test	0.1695	0.2255	0.0561
1066	train	0.1927	0.2227	0.0300
1067	train	0.1804	0.1743	-0.0061
1068	train	0.2106	0.1914	-0.0192
1069	train	0.2241	0.2099	-0.0141
1070	train	0.1934	0.2105	0.0171
1071	train	0.2111	0.2152	0.0041
1072	train	0.1939	0.1955	0.0016
1073	test	0.2052	0.2183	0.0130
1074	train	0.2655	0.2043	-0.0612
1075	train	0.2081	0.1427	-0.0654
1076	test	0.2035	0.2193	0.0157
1077	test	0.1880	0.1905	0.0025
1078	train	0.1858	0.2138	0.0279
1079	train	0.2673	0.2338	-0.0335
1080	train	0.1584	0.2079	0.0495
1081	test	0.1834	0.1893	0.0059
1082	train	0.2403	0.3033	0.0630
1083	train	0.2042	0.2055	0.0014
1084	train	0.2115	0.2118	0.0003
1085	train	0.1627	0.1697	0.0070
1086	test	0.1952	0.1671	-0.0281
1087	train	0.2044	0.2536	0.0491
1088	train	0.2066	0.2270	0.0204
1089	train	0.2195	0.1973	-0.0222
1090	train	0.1997	0.2246	0.0249
1091	train	0.2012	0.2138	0.0126
1092	train	0.2670	0.2624	-0.0046
1093	test	0.1615	0.2040	0.0425
1094	train	0.1686	0.2095	0.0409
1095	train	0.1919	0.2543	0.0624
1096	train	0.1694	0.1495	-0.0199
1097	train	0.1817	0.1601	-0.0216
1098	train	0.1695	0.1914	0.0220
1099	train	0.1419	0.1726	0.0307
1100	train	0.1703	0.1592	-0.0111
1101	train	0.1563	0.1638	0.0075
1102	train	0.2005	0.1662	-0.0342
1103	train	0.1810	0.1592	-0.0218
1104	train	0.1609	0.1476	-0.0133
1105	train	0.1777	0.1982	0.0205
1106	train	0.1503	0.2175	0.0672
1107	train	0.1687	0.0164	-0.1524
1108	train	0.1398	0.1363	-0.0035
1109	train	0.1535	0.1504	-0.0031
1110	train	0.1673	0.1278	-0.0395
1111	train	0.1487	0.1585	0.0099
1112	train	0.1393	0.1726	0.0333
1113	train	0.1215	0.1197	-0.0018
1114	test	0.1752	0.1349	-0.0402
1115	train	0.1465	0.1358	-0.0107
1116	train	0.1452	0.1419	-0.0033
1117	test	0.1811	0.1907	0.0095
1118	train	0.1091	0.1196	0.0105
1119	train	0.1768	0.1027	-0.0741
1120	train	0.1936	0.1565	-0.0371
1121	test	0.1437	0.2039	0.0602
1122	train	0.2008	0.2209	0.0201
1123	train	0.1346	0.1563	0.0217
1124	test	0.1709	0.2120	0.0411
1125	train	0.2362	0.1904	-0.0458
1126	train	0.1218	0.0525	-0.0693
1127	test	0.1357	0.1950	0.0593
1128	test	0.1628	0.1183	-0.0445
1129	train	0.1556	0.1342	-0.0214
1130	train	0.2333	0.1428	-0.0905
1131	test	0.3600	0.3361	-0.0239
1132	train	0.0935	0.1406	0.0470
1133	train	0.1693	0.1110	-0.0583
1134	train	0.2064	0.1951	-0.0114
1135	train	0.1849	0.1289	-0.0560
1136	test	0.1402	0.1591	0.0189
1137	train	0.2605	0.1885	-0.0721
1138	train	0.1192	0.1832	0.0639
1139	train	0.1778	0.1841	0.0064
1140	train	0.1856	0.1416	-0.0440
1141	train	0.1698	0.1525	-0.0173
1142	train	0.1565	0.2026	0.0460
1143	train	0.1610	0.2226	0.0616
1144	train	0.1854	0.1967	0.0114
1145	train	0.2720	0.2198	-0.0522
1146	train	0.2711	0.2418	-0.0293
1147	train	0.3255	0.2788	-0.0468
1148	test	0.1973	0.2380	0.0407
1149	train	0.1951	0.1909	-0.0042
1150	train	0.2727	0.3101	0.0374
1151	train	0.2709	0.2719	0.0010
1152	train	0.2949	0.2660	-0.0289
1153	test	0.3119	0.2511	-0.0609
1154	test	0.2943	0.2883	-0.0059
1155	test	0.2351	0.2712	0.0361
1156	train	0.2774	0.2821	0.0047
1157	train	0.2817	0.2752	-0.0065
1158	train	0.3337	0.3028	-0.0310
1159	test	0.2497	0.2607	0.0111
1160	train	0.2786	0.2769	-0.0017
1161	train	0.2322	0.3313	0.0991
1162	train	0.2496	0.2988	0.0492
1163	train	0.1804	0.2870	0.1067
1164	train	0.2970	0.2798	-0.0172
1165	train	0.3011	0.2929	-0.0082
1166	train	0.2388	0.2642	0.0254
1167	train	0.2500	0.2451	-0.0049
1168	test	0.2910	0.2498	-0.0412
1169	train	0.3174	0.2706	-0.0468
1170	train	0.2527	0.2695	0.0168
1171	train	0.1931	0.2268	0.0337
1172	test	0.2815	0.2643	-0.0172
1173	train	0.2765	0.2567	-0.0198
1174	train	0.3279	0.2434	-0.0845
1175	train	0.2707	0.2311	-0.0396
1176	train	0.3084	0.2879	-0.0205
1177	train	0.3937	0.2939	-0.0998
1178	train	0.2359	0.1842	-0.0516
1179	train	0.3337	0.2961	-0.0375
1180	train	0.2738	0.3280	0.0542
1181	train	0.2074	0.2293	0.0219
1182	test	0.4549	0.4170	-0.0379
1183	train	0.9101	0.6316	-0.2785
1184	train	0.1805	0.2781	0.0976
1185	train	0.2770	0.3434	0.0665
1186	train	0.5795	0.4557	-0.1239
1187	train	0.2647	0.3324	0.0677
1188	train	0.2667	0.2416	-0.0251
1189	train	0.2996	0.2872	-0.0124
1190	train	0.3344	0.2874	-0.0470
1191	train	0.2216	0.2607	0.0390
1192	train	0.2560	0.2285	-0.0274
1193	train	0.2433	0.2388	-0.0045
1194	train	0.2182	0.2707	0.0525
1195	train	0.2409	0.2822	0.0413
1196	train	0.2949	0.2793	-0.0156
1197	train	0.6892	0.7686	0.0794
1198	test	0.3015	0.3033	0.0018
1199	train	0.3125	0.3045	-0.0080
1200	train	0.2855	0.3629	0.0774
1201	train	0.2890	0.2917	0.0027
1202	train	0.2830	0.2635	-0.0195
1203	train	0.2630	0.2133	-0.0497
1204	train	0.2491	0.2421	-0.0071
1205	train	0.2714	0.3029	0.0315
1206	test	0.2666	0.3014	0.0348
1207	test	0.2927	0.2846	-0.0081
1208	test	0.3780	0.4328	0.0548
1209	train	0.2392	0.2830	0.0438
1210	train	0.2623	0.2164	-0.0459
1211	test	0.2558	0.1871	-0.0687
1212	test	0.1995	0.2075	0.0080
1213	train	0.2670	0.2182	-0.0487
1214	test	0.2696	0.2132	-0.0564
1215	train	0.2698	0.2215	-0.0484
1216	test	0.2694	0.2512	-0.0182
1217	train	0.2647	0.2530	-0.0117
1218	test	0.2447	0.2661	0.0214
1219	train	0.2691	0.2513	-0.0178
1220	train	0.2745	0.2803	0.0058
1221	train	0.2655	0.2634	-0.0021
1222	train	0.2695	0.2635	-0.0060
1223	train	0.2265	0.2539	0.0274
1224	train	0.2579	0.2409	-0.0170
1225	train	0.2786	0.3073	0.0287
1226	test	0.2983	0.3322	0.0339
1227	train	0.3008	0.3075	0.0067
1228	train	0.3106	0.3808	0.0702
1229	train	0.2981	0.3381	0.0400
1230	train	0.3558	0.3447	-0.0111
1231	test	0.2146	0.3185	0.1039
1232	test	0.2880	0.3010	0.0129
1233	train	0.2236	0.2136	-0.0099
1234	train	0.2672	0.2904	0.0233
1235	train	0.2779	0.4103	0.1324
1236	train	0.2241	0.2829	0.0587
1237	test	0.2242	0.2420	0.0177
1238	train	0.3241	0.4774	0.1534
1239	test	0.2313	0.2417	0.0104
1240	train	0.3172	0.3747	0.0576
1241	train	0.2522	0.3193	0.0671
1242	train	0.2605	0.3330	0.0725
1243	train	0.2614	0.2561	-0.0053
1244	test	0.2630	0.2625	-0.0005
1245	test	0.2750	0.3134	0.0384
1246	test	0.2793	0.3407	0.0613
1247	train	0.2751	0.3369	0.0618
1248	train	0.8030	0.6451	-0.1579
1249	train	0.6617	0.6767	0.0150
1250	train	0.1802	0.1883	0.0081
1251	train	0.1962	0.2235	0.0273
1252	test	0.1696	0.2625	0.0928
1253	train	0.2103	0.2216	0.0113
1254	train	0.2201	0.2566	0.0365
1255	test	0.2157	0.2307	0.0150
1256	train	0.1895	0.2167	0.0272
1257	test	0.1986	0.2361	0.0375
1258	train	0.1961	0.2199	0.0238
1259	train	0.2467	0.2616	0.0149
1260	train	0.3028	0.3456	0.0428
1261	test	0.1846	0.2042	0.0196
1262	train	0.2106	0.2346	0.0240
1263	test	0.2009	0.2176	0.0167
1264	train	0.1629	0.2354	0.0725
1265	test	0.2184	0.2223	0.0040
1266	test	0.2300	0.2515	0.0216
1267	train	0.2110	0.2406	0.0296
1268	test	0.2110	0.2479	0.0369
1269	train	0.1897	0.2357	0.0460
1270	train	0.1909	0.2046	0.0137
1271	train	0.2021	0.2128	0.0107
1272	train	0.2072	0.2002	-0.0070
1273	train	0.1978	0.1965	-0.0013
1274	train	0.1890	0.2380	0.0490
1275	train	0.1769	0.1802	0.0032
1276	train	0.2153	0.2211	0.0058
1277	test	0.2346	0.2299	-0.0047
1278	train	0.2041	0.2636	0.0595
1279	train	0.2322	0.2753	0.0431
1280	train	0.2248	0.2574	0.0326
1281	test	0.2278	0.2859	0.0580
1282	train	0.3009	0.3040	0.0030
1283	train	0.1820	0.2264	0.0444
1284	train	0.1803	0.2943	0.1140
1285	train	0.1584	0.2126	0.0541
1286	test	0.2049	0.2167	0.0117
1287	train	0.2856	0.3700	0.0844
1288	train	0.1831	0.2013	0.0182
1289	train	0.1762	0.2299	0.0538
1290	train	0.5266	0.4394	-0.0871
1291	train	0.1807	0.2297	0.0490
1292	train	0.2329	0.2648	0.0319
1293	test	0.1770	0.2242	0.0472
1294	train	0.1980	0.2323	0.0342
1295	train	0.2271	0.2149	-0.0121
1296	train	0.2054	0.2023	-0.0031
1297	test	0.2246	0.2252	0.0006
1298	test	0.2007	0.2474	0.0467
1299	train	0.2087	0.2429	0.0341
1300	train	0.2220	0.3895	0.1674
1301	train	0.2853	0.2775	-0.0077
1302	train	0.2937	0.3113	0.0177
1303	train	0.2640	0.3446	0.0806
1304	train	0.2764	0.3050	0.0286
1305	train	0.2743	0.2729	-0.0014
1306	train	0.2552	0.2624	0.0073
1307	test	0.2377	0.2411	0.0034
1308	train	0.2551	0.2706	0.0155
1309	train	0.2533	0.2493	-0.0040
1310	train	0.2899	0.2961	0.0062
1311	test	0.3518	0.4213	0.0695
1312	train	0.2298	0.2334	0.0036
1313	train	0.2546	0.2722	0.0176
1314	train	0.2468	0.2419	-0.0049
1315	train	0.2097	0.2437	0.0340
1316	train	0.2567	0.2573	0.0006
1317	test	0.2592	0.2299	-0.0293
1318	test	0.2609	0.2637	0.0029
1319	train	0.2647	0.2943	0.0296
1320	train	0.2609	0.1938	-0.0670
1321	train	0.2337	0.2119	-0.0218
1322	train	0.2594	0.2724	0.0130
1323	train	0.2512	0.2498	-0.0013
1324	train	0.2562	0.2436	-0.0127
1325	train	0.2692	0.2442	-0.0250
1326	train	0.2254	0.2343	0.0090
1327	test	0.2577	0.2752	0.0175
1328	train	0.2786	0.2998	0.0212
1329	train	0.2844	0.3004	0.0160
1330	train	0.3098	0.3130	0.0032
1331	train	0.2916	0.3378	0.0462
1332	test	0.2855	0.3192	0.0337
1333	train	0.3667	0.3668	0.0001
1334	train	0.2141	0.2780	0.0639
1335	train	0.2810	0.2670	-0.0140
1336	train	0.2258	0.2360	0.0102
1337	train	0.2623	0.2787	0.0163
1338	test	0.2639	0.3936	0.1297
1339	train	0.7344	0.7470	0.0126
1340	train	0.2227	0.2449	0.0222
1341	train	0.2078	0.2342	0.0263
1342	test	0.5448	0.4647	-0.0802
1343	train	0.2518	0.2653	0.0135
1344	train	0.2965	0.3324	0.0359
1345	train	0.2375	0.2337	-0.0038
1346	train	0.2506	0.2449	-0.0057
1347	train	0.2594	0.2593	-0.0001
1348	train	0.2604	0.2525	-0.0079
1349	train	0.2699	0.2833	0.0134
1350	train	0.2724	0.3043	0.0320
1351	train	0.2704	0.2934	0.0230
1352	train	0.7615	0.5847	-0.1768
1353	train	0.7884	0.6318	-0.1566
1354	train	0.2523	0.1384	-0.1140
1355	test	0.2636	0.1564	-0.1072
1356	test	0.2431	0.2181	-0.0249
1357	test	0.2596	0.1914	-0.0682
1358	test	0.2476	0.2234	-0.0243
1359	test	0.2357	0.2052	-0.0305
1360	test	0.2153	0.1821	-0.0332
1361	train	0.2509	0.2028	-0.0481
1362	test	0.2442	0.1879	-0.0563
1363	train	0.2737	0.2283	-0.0454
1364	train	0.3598	0.3133	-0.0465
1365	train	0.2015	0.1911	-0.0105
1366	test	0.2404	0.2132	-0.0272
1367	test	0.2303	0.1928	-0.0375
1368	train	0.2090	0.2149	0.0060
1369	train	0.2320	0.1956	-0.0364
1370	test	0.2402	0.2235	-0.0166
1371	train	0.2421	0.2180	-0.0241
1372	train	0.2419	0.2456	0.0037
1373	train	0.2323	0.2216	-0.0108
1374	test	0.2069	0.2124	0.0055
1375	train	0.2387	0.1821	-0.0566
1376	train	0.2375	0.1548	-0.0827
1377	test	0.2232	0.1694	-0.0538
1378	test	0.2391	0.2315	-0.0076
1379	train	0.1939	0.1535	-0.0404
1380	train	0.2329	0.1988	-0.0341
1381	train	0.2604	0.2044	-0.0560
1382	train	0.2610	0.2327	-0.0283
1383	train	0.2773	0.2431	-0.0343
1384	train	0.2772	0.2458	-0.0315
1385	train	0.2651	0.2536	-0.0114
1386	train	0.3408	0.2590	-0.0818
1387	train	0.2230	0.2186	-0.0044
1388	train	0.2754	0.2342	-0.0413
1389	train	0.2186	0.1860	-0.0326
1390	train	0.2392	0.2107	-0.0285
1391	train	0.3600	0.3198	-0.0403
1392	train	0.2120	0.1798	-0.0321
1393	train	0.2149	0.1944	-0.0205
1394	train	0.6019	0.3922	-0.2096
1395	test	0.2291	0.2115	-0.0176
1396	test	0.2795	0.2348	-0.0447
1397	test	0.2215	0.1722	-0.0493
1398	train	0.2322	0.1781	-0.0541
1399	train	0.2352	0.1946	-0.0406
1400	train	0.2409	0.1831	-0.0578
1401	train	0.2329	0.2077	-0.0251
1402	train	0.2575	0.2286	-0.0289
1403	test	0.2394	0.2246	-0.0148
1404	train	0.7092	0.3866	-0.3226
1405	test	0.1421	0.1686	0.0265
1406	train	0.2951	0.2229	-0.0721
1407	train	0.1006	0.2372	0.1366
1408	train	0.2351	0.2232	-0.0119
1409	train	0.2264	0.2295	0.0031
1410	train	0.2564	0.2724	0.0160
1411	train	0.1340	0.2207	0.0868
1412	train	0.0948	0.2127	0.1180
1413	train	0.1077	0.1773	0.0696
1414	train	0.4391	0.3352	-0.1039
1415	train	0.2960	0.3877	0.0917
1416	train	0.0912	0.2478	0.1566
1417	train	0.1022	0.2162	0.1139
1418	train	0.1873	0.2291	0.0418
1419	train	0.2496	0.4018	0.1523
1420	test	0.0867	0.2419	0.1552
1421	train	0.3618	0.2918	-0.0701
1422	test	0.3786	0.3182	-0.0603
1423	train	0.3837	0.3340	-0.0497
1424	train	0.2092	0.2018	-0.0074
1425	train	0.3830	0.2667	-0.1163
1426	train	0.2197	0.2559	0.0362
1427	train	0.1821	0.2070	0.0250
1428	train	0.1803	0.2285	0.0482
1429	test	0.1806	0.2465	0.0659
1430	train	0.2037	0.2551	0.0515
1431	train	0.2129	0.2411	0.0282
1432	test	0.3113	0.2666	-0.0447
1433	train	0.2357	0.2545	0.0188
1434	train	0.2279	0.2403	0.0124
1435	train	0.2585	0.2778	0.0193
1436	train	0.2186	0.2947	0.0761
1437	train	0.3447	0.3684	0.0237
1438	test	0.2465	0.2565	0.0100
1439	train	0.1859	0.2532	0.0674
1440	train	0.3943	0.3439	-0.0504
1441	train	0.2068	0.2568	0.0499
1442	train	0.5128	0.5494	0.0366
1443	train	0.9446	0.8721	-0.0724
1444	train	0.3577	0.2959	-0.0618
1445	test	0.4622	0.3885	-0.0737
1446	train	0.5957	0.6002	0.0045
1447	train	0.4446	0.3494	-0.0952
1448	train	0.2663	0.2487	-0.0176
1449	test	0.1733	0.2664	0.0931
1450	train	0.1929	0.2677	0.0748
1451	train	0.2284	0.2224	-0.0060
1452	train	0.2353	0.2072	-0.0282
1453	train	0.2367	0.2488	0.0121
1454	train	0.2765	0.2611	-0.0155
1455	train	0.2894	0.2466	-0.0428
1456	train	0.1788	0.3787	0.1998
1457	train	0.6587	0.7546	0.0960
1458	test	0.5664	0.4680	-0.0983
1459	train	0.5346	0.4600	-0.0746
1460	train	0.5900	0.5211	-0.0689
1461	train	0.3848	0.3682	-0.0167
1462	test	0.2414	0.3604	0.1190
1463	train	0.4193	0.3713	-0.0481
1464	test	0.4583	0.3883	-0.0700
1465	train	0.4327	0.3910	-0.0417
1466	train	0.4576	0.4075	-0.0501
1467	test	0.2466	0.3678	0.1212
1468	train	0.3942	0.4503	0.0561
1469	train	0.3482	0.2579	-0.0903
1470	train	0.4984	0.3562	-0.1421
1471	train	0.4875	0.3639	-0.1236
1472	train	0.2238	0.3013	0.0775
1473	train	0.3862	0.3739	-0.0123
1474	train	0.3466	0.3657	0.0191
1475	train	0.3734	0.3154	-0.0579
1476	train	0.3601	0.3190	-0.0411
1477	test	0.3674	0.3190	-0.0484
1478	train	0.3612	0.3890	0.0277
1479	train	0.2306	0.2509	0.0203
1480	train	0.4076	0.3429	-0.0647
1481	train	0.4442	0.3507	-0.0935
1482	train	0.5709	0.3534	-0.2175
1483	train	0.4397	0.3709	-0.0687
1484	train	0.3575	0.3221	-0.0354
1485	train	0.2549	0.3494	0.0945
1486	test	0.2625	0.3788	0.1163
1487	test	0.5032	0.4026	-0.1005
1488	test	0.5708	0.4340	-0.1368
1489	train	0.4020	0.4084	0.0064
1490	train	0.5193	0.4673	-0.0520
1491	train	0.4862	0.4538	-0.0324
1492	train	0.2190	0.2411	0.0222
1493	train	0.6527	0.4514	-0.2013
1494	train	0.2875	0.3411	0.0537
1495	train	0.2377	0.2790	0.0414
1496	train	0.3347	0.4944	0.1597
1497	test	0.2781	0.3173	0.0392
1498	train	0.2030	0.3272	0.1243
1499	train	0.4034	0.5213	0.1180
1500	train	0.2635	0.3520	0.0885
1501	test	0.4206	0.4207	0.0001
1502	train	0.4906	0.4062	-0.0843
1503	test	0.4326	0.3784	-0.0542
1504	train	0.2587	0.2540	-0.0047
1505	train	0.2498	0.2385	-0.0114
1506	train	0.2542	0.2741	0.0199
1507	train	0.2425	0.3251	0.0826
1508	test	0.3950	0.3405	-0.0545
1509	train	0.7554	0.5939	-0.1615
1510	train	0.7535	0.5671	-0.1864
1511	test	0.2661	0.2674	0.0012
1512	train	0.2236	0.2757	0.0521
1513	train	0.2556	0.3219	0.0663
1514	train	0.2642	0.2385	-0.0257
1515	test	0.2476	0.2524	0.0048
1516	train	0.2414	0.2483	0.0069
1517	train	0.2302	0.2328	0.0026
1518	train	0.2538	0.2691	0.0153
1519	train	0.2477	0.2628	0.0150
1520	train	0.2607	0.2665	0.0058
1521	train	0.3388	0.3222	-0.0166
1522	train	0.2172	0.2212	0.0040
1523	test	0.2364	0.2460	0.0096
1524	train	0.2361	0.2571	0.0211
1525	train	0.1927	0.2388	0.0461
1526	train	0.2312	0.2281	-0.0031
1527	test	0.2462	0.2565	0.0103
1528	train	0.2465	0.2287	-0.0179
1529	train	0.2466	0.2489	0.0023
1530	test	0.2270	0.2843	0.0573
1531	train	0.2082	0.2186	0.0104
1532	train	0.2422	0.2366	-0.0056
1533	train	0.2401	0.2335	-0.0066
1534	train	0.2164	0.2155	-0.0009
1535	train	0.2417	0.3122	0.0705
1536	train	0.2037	0.2179	0.0141
1537	train	0.2369	0.2697	0.0328
1538	train	0.2661	0.2605	-0.0056
1539	test	0.2565	0.3066	0.0501
1540	train	0.2713	0.2968	0.0255
1541	test	0.2676	0.2858	0.0182
1542	train	0.2674	0.3177	0.0503
1543	train	0.3392	0.3062	-0.0330
1544	test	0.2221	0.1962	-0.0258
1545	test	0.2657	0.2960	0.0303
1546	train	0.2281	0.2074	-0.0207
1547	train	0.2487	0.2151	-0.0336
1548	train	0.3603	0.3102	-0.0501
1549	train	0.2006	0.2239	0.0233
1550	test	0.2108	0.2178	0.0070
1551	test	0.5914	0.3560	-0.2354
1552	test	0.2371	0.2245	-0.0125
1553	train	0.2899	0.3048	0.0150
1554	train	0.2371	0.2236	-0.0135
1555	train	0.2247	0.2251	0.0003
1556	train	0.2404	0.2518	0.0114
1557	train	0.2477	0.2247	-0.0230
1558	train	0.2471	0.2417	-0.0054
1559	train	0.2654	0.2532	-0.0122
1560	test	0.2491	0.2564	0.0073
1561	test	0.7207	0.3919	-0.3288
1562	train	0.8239	0.7264	-0.0975
1563	train	0.3619	0.4469	0.0850
1564	train	0.5253	0.4578	-0.0674
1565	train	0.5017	0.4844	-0.0173
1566	train	0.3001	0.3777	0.0775
1567	test	0.2940	0.3598	0.0658
1568	train	0.2932	0.3381	0.0448
1569	train	0.4300	0.3367	-0.0933
1570	train	0.3189	0.3344	0.0155
1571	train	0.3057	0.3503	0.0445
1572	train	0.3257	0.3466	0.0208
1573	train	0.3983	0.4386	0.0403
1574	test	0.2773	0.2710	-0.0063
1575	train	0.3074	0.3147	0.0074
1576	train	0.2731	0.3362	0.0630
1577	train	0.2318	0.3021	0.0703
1578	train	0.3148	0.3267	0.0119
1579	test	0.3082	0.3425	0.0343
1580	train	0.2972	0.3155	0.0183
1581	train	0.3000	0.3148	0.0149
1582	train	0.3044	0.3716	0.0671
1583	train	0.2188	0.2557	0.0370
1584	train	0.2941	0.3469	0.0528
1585	train	0.2831	0.3322	0.0491
1586	test	0.2797	0.3526	0.0729
1587	train	0.3097	0.3755	0.0658
1588	test	0.2741	0.3291	0.0549
1589	train	0.2671	0.3120	0.0449
1590	train	0.3155	0.3854	0.0699
1591	test	0.3346	0.3874	0.0529
1592	train	0.3548	0.4156	0.0609
1593	test	0.3429	0.3927	0.0498
1594	test	0.3232	0.4454	0.1222
1595	test	0.3580	0.4660	0.1080
1596	test	0.2403	0.2313	-0.0089
1597	train	0.5701	0.4199	-0.1501
1598	train	0.2531	0.2901	0.0370
1599	train	0.2587	0.2898	0.0311
1600	train	0.3255	0.4575	0.1320
1601	test	0.2961	0.3115	0.0155
1602	train	0.2542	0.3057	0.0515
1603	train	0.6740	0.4811	-0.1929
1604	train	0.2875	0.2948	0.0073
1605	train	0.3246	0.4057	0.0811
1606	train	0.5435	0.3674	-0.1761
1607	train	0.2924	0.3403	0.0479
1608	train	0.2631	0.2643	0.0012
1609	train	0.2828	0.2521	-0.0308
1610	train	0.2778	0.2651	-0.0127
1611	test	0.3018	0.3124	0.0105
1612	test	0.2644	0.3242	0.0598
1613	train	0.8523	0.6269	-0.2254
1614	train	0.6163	0.4324	-0.1839
1615	train	0.6145	0.4388	-0.1758
1616	train	0.6094	0.4746	-0.1347
1617	train	0.4129	0.4056	-0.0074
1618	train	0.2782	0.3634	0.0852
1619	train	0.4972	0.4371	-0.0601
1620	train	0.5690	0.4353	-0.1337
1621	train	0.5034	0.4312	-0.0722
1622	train	0.5463	0.4258	-0.1205
1623	train	0.2805	0.3802	0.0997
1624	train	0.3363	0.3448	0.0085
1625	test	0.3816	0.3764	-0.0053
1626	train	0.4817	0.4497	-0.0320
1627	train	0.5372	0.4347	-0.1025
1628	train	0.2208	0.2213	0.0005
1629	train	0.3493	0.3875	0.0381
1630	train	0.2800	0.3905	0.1105
1631	train	0.2673	0.3488	0.0815
1632	train	0.2742	0.3415	0.0673
1633	test	0.4696	0.3900	-0.0797
1634	train	0.2184	0.2946	0.0762
1635	train	0.4796	0.3591	-0.1204
1636	test	0.5038	0.3563	-0.1475
1637	train	0.4959	0.3944	-0.1015
1638	train	0.5543	0.3958	-0.1586
1639	test	0.4346	0.3022	-0.1324
1640	train	0.2366	0.3450	0.1084
1641	test	0.2690	0.3824	0.1134
1642	train	0.5650	0.4518	-0.1132
1643	test	0.5970	0.4656	-0.1314
1644	train	0.5566	0.3861	-0.1705
1645	train	0.5838	0.4664	-0.1174
1646	train	0.3284	0.3861	0.0577
1647	train	0.1715	0.2278	0.0563
1648	train	0.5661	0.4572	-0.1089
1649	train	0.2535	0.3320	0.0785
1650	train	0.3753	0.3541	-0.0212
1651	train	0.3351	0.3110	-0.0241
1652	train	0.7795	0.5090	-0.2705
1653	test	0.2905	0.3842	0.0937
1654	train	0.2276	0.2945	0.0669
1655	train	0.3055	0.3931	0.0876
1656	train	0.2626	0.3478	0.0852
1657	test	0.5753	0.3947	-0.1806
1658	train	0.6140	0.4424	-0.1716
1659	train	0.5842	0.4013	-0.1829
1660	train	0.2454	0.3622	0.1168
1661	train	0.2412	0.3335	0.0923
1662	train	0.2438	0.3371	0.0933
1663	train	0.3315	0.3902	0.0587
1664	train	0.4601	0.4206	-0.0395
1665	train	0.5803	0.4070	-0.1734
1666	train	0.2495	0.1960	-0.0535
1667	train	0.2618	0.2425	-0.0193
1668	test	0.2232	0.2429	0.0197
1669	train	0.2578	0.2410	-0.0168
1670	train	0.2375	0.2576	0.0201
1671	train	0.2769	0.2838	0.0069
1672	train	0.2211	0.2340	0.0129
1673	test	0.2810	0.2551	-0.0259
1674	train	0.2642	0.2185	-0.0457
1675	train	0.3341	0.3467	0.0126
1676	train	0.3555	0.3884	0.0328
1677	train	0.2580	0.2412	-0.0168
1678	train	0.2875	0.2547	-0.0327
1679	train	0.2655	0.2438	-0.0217
1680	train	0.6314	0.4411	-0.1903
1681	train	0.2739	0.2625	-0.0114
1682	test	0.2830	0.3049	0.0219
1683	train	0.2765	0.3303	0.0538
1684	train	0.2822	0.3456	0.0634
1685	test	0.2768	0.2261	-0.0507
1686	train	0.2611	0.2609	-0.0002
1687	train	0.2828	0.2752	-0.0075
1688	test	0.2726	0.2140	-0.0586
1689	test	0.2537	0.2401	-0.0136
1690	train	0.2899	0.2784	-0.0115
1691	test	0.2703	0.2422	-0.0281
1692	test	0.2709	0.2478	-0.0231
1693	train	0.3084	0.2717	-0.0367
1694	train	0.2702	0.3009	0.0307
1695	test	0.2731	0.2624	-0.0107
1696	train	0.3091	0.2879	-0.0212
1697	train	0.2538	0.2865	0.0327
1698	train	0.3755	0.3635	-0.0120
1699	train	0.2618	0.2711	0.0093
1700	test	0.2666	0.2753	0.0086
1701	train	0.2351	0.3531	0.1180
1702	train	0.2474	0.2571	0.0097
1703	train	0.5087	0.4922	-0.0165
1704	train	0.9735	0.7730	-0.2006
1705	train	0.2556	0.2829	0.0273
1706	train	0.2404	0.3949	0.1544
1707	train	0.5872	0.5494	-0.0378
1708	train	0.2573	0.3434	0.0861
1709	train	0.3190	0.2574	-0.0616
1710	train	0.2382	0.2519	0.0137
1711	train	0.2524	0.2522	-0.0001
1712	train	0.2856	0.2114	-0.0741
1713	test	0.2871	0.2108	-0.0763
1714	test	0.2975	0.2026	-0.0949
1715	train	0.2516	0.2259	-0.0257
1716	train	0.2593	0.2106	-0.0487
1717	train	0.5158	0.3788	-0.1370
1718	train	1.1287	0.9228	-0.2059
1719	train	0.2465	0.2222	-0.0243
1720	train	0.2746	0.2445	-0.0301
1721	train	0.1030	0.3423	0.2392
1722	train	0.2712	0.2644	-0.0069
1723	train	0.2327	0.2614	0.0286
1724	train	0.4697	0.3170	-0.1527
1725	train	0.3830	0.2706	-0.1123
1726	train	0.1088	0.2613	0.1525
1727	test	0.1152	0.2144	0.0992
1728	train	0.5665	0.3849	-0.1816
1729	train	0.3740	0.4507	0.0767
1730	train	0.4776	0.2788	-0.1988
1731	test	0.4882	0.3133	-0.1749
1732	train	0.4345	0.3133	-0.1212
1733	train	0.2897	0.4021	0.1124
1734	train	0.4995	0.3264	-0.1730
1735	train	0.5319	0.3386	-0.1932
1736	train	0.5317	0.3601	-0.1716
1737	train	0.2649	0.3675	0.1026
1738	train	0.0943	0.2224	0.1280
1739	train	0.0883	0.2769	0.1886
1740	train	0.4576	0.3330	-0.1246
1741	test	0.3828	0.2847	-0.0981
1742	train	0.4532	0.2938	-0.1594
1743	train	0.2879	0.2589	-0.0290
1744	train	0.4390	0.3090	-0.1300
1745	test	0.1919	0.2835	0.0916
1746	train	0.3225	0.3016	-0.0210
1747	train	0.2909	0.2802	-0.0107
1748	test	0.3087	0.3060	-0.0026
1749	train	0.2836	0.3096	0.0260
1750	train	0.2620	0.3126	0.0506
1751	train	0.6237	0.4349	-0.1889
1752	train	0.2552	0.2992	0.0439
1753	train	0.3012	0.3235	0.0224
1754	train	0.5473	0.3573	-0.1900
1755	train	0.2541	0.2791	0.0249
1756	train	0.5872	0.5802	-0.0070
1757	train	0.5066	0.3265	-0.1801
1758	train	0.5408	0.4119	-0.1289
1759	train	0.6418	0.6482	0.0064
1760	train	0.5637	0.3648	-0.1989
1761	test	0.3739	0.2927	-0.0812
1762	train	0.2807	0.2987	0.0180
1763	test	0.1322	0.3074	0.1752
1764	train	0.2264	0.2567	0.0303
1765	train	0.2314	0.2411	0.0097
1766	train	0.2465	0.2569	0.0103
1767	test	0.2572	0.2739	0.0167
1768	test	0.2528	0.2603	0.0074
1769	train	0.2170	0.4618	0.2448
1770	train	1.1079	0.8482	-0.2597
1771	train	0.1466	0.1096	-0.0370
1772	train	0.2018	0.2032	0.0015
1773	train	0.1189	0.2125	0.0936
1774	train	0.2719	0.2379	-0.0340
1775	train	0.2479	0.2148	-0.0331
1776	train	0.0919	0.2742	0.1823
1777	train	0.2823	0.2214	-0.0609
1778	train	0.1012	0.2144	0.1133
1779	test	0.1088	0.1637	0.0549
1780	train	0.5120	0.3546	-0.1574
1781	train	0.3680	0.4081	0.0401
1782	train	0.4094	0.2449	-0.1644
1783	train	0.0859	0.2186	0.1328
1784	train	0.0938	0.2121	0.1183
1785	train	0.3002	0.3721	0.0720
1786	train	0.0817	0.2232	0.1416
1787	test	0.0770	0.2567	0.1797
1788	train	0.4667	0.2835	-0.1831
1789	train	0.2855	0.3018	0.0163
1790	train	0.0926	0.1461	0.0535
1791	train	0.0958	0.2192	0.1234
1792	train	0.1033	0.2331	0.1299
1793	train	0.1097	0.1827	0.0730
1794	train	0.3550	0.2155	-0.1395
1795	train	0.1146	0.1636	0.0490
1796	train	0.0979	0.2176	0.1197
1797	test	0.1961	0.2786	0.0825
1798	train	0.3218	0.2746	-0.0472
1799	train	0.1264	0.2770	0.1505
1800	train	0.3254	0.2492	-0.0763
1801	train	0.3496	0.2899	-0.0597
1802	train	0.2729	0.2966	0.0238
1803	train	0.5909	0.3925	-0.1983
1804	train	0.2780	0.2748	-0.0032
1805	train	0.1350	0.2498	0.1148
1806	test	0.4850	0.3318	-0.1533
1807	test	0.2454	0.2593	0.0140
1808	test	0.6016	0.5057	-0.0959
1809	train	0.4305	0.2974	-0.1330
1810	train	0.5007	0.3540	-0.1467
1811	test	0.6233	0.5698	-0.0534
1812	train	0.5024	0.3369	-0.1655
1813	train	0.3271	0.2640	-0.0631
1814	train	0.1350	0.2613	0.1263
1815	train	0.1331	0.2366	0.1035
1816	train	0.2304	0.2404	0.0100
1817	train	0.2317	0.2292	-0.0025
1818	train	0.2569	0.2452	-0.0117
1819	train	0.2646	0.2526	-0.0119
1820	train	0.2552	0.2328	-0.0224
1821	test	0.1333	0.3782	0.2449
1822	train	0.3221	0.2780	-0.0441
1823	train	0.3345	0.2949	-0.0396
1824	test	0.2899	0.4329	0.1431
1825	train	0.3152	0.2966	-0.0186
1826	train	0.2937	0.3141	0.0204
1827	train	0.2725	0.2027	-0.0697
1828	test	0.2579	0.2460	-0.0119
1829	train	0.2900	0.2718	-0.0182
1830	train	0.2827	0.2763	-0.0065
1831	train	0.3067	0.3119	0.0051
1832	train	0.4316	0.4373	0.0057
1833	train	0.2419	0.2270	-0.0148
1834	train	0.2728	0.2138	-0.0590
1835	test	0.2646	0.1760	-0.0885
1836	train	0.2299	0.2844	0.0544
1837	train	0.2697	0.2094	-0.0603
1838	train	0.2733	0.2123	-0.0609
1839	test	0.2767	0.1981	-0.0786
1840	test	0.2763	0.2252	-0.0512
1841	test	0.2712	0.2420	-0.0292
1842	train	0.2442	0.2093	-0.0349
1843	train	0.2781	0.2038	-0.0744
1844	train	0.2765	0.2351	-0.0414
1845	train	0.2675	0.2564	-0.0111
1846	train	0.2883	0.2516	-0.0368
1847	test	0.2419	0.2105	-0.0314
1848	train	0.2528	0.2530	0.0003
1849	test	0.2907	0.2718	-0.0188
1850	train	0.3200	0.3068	-0.0132
1851	train	0.3239	0.3211	-0.0028
1852	train	0.3396	0.3251	-0.0145
1853	train	0.3138	0.3286	0.0148
1854	train	0.4026	0.3806	-0.0220
1855	train	0.2610	0.2834	0.0225
1856	train	0.3070	0.2490	-0.0580
1857	train	0.2254	0.1924	-0.0330
1858	test	0.2893	0.2794	-0.0099
1859	train	0.2852	0.5269	0.2417
1860	train	0.9481	0.9356	-0.0125
1861	train	0.2304	0.2611	0.0307
1862	test	0.2274	0.2986	0.0712
1863	train	0.7359	0.6104	-0.1255
1864	train	0.2289	0.2271	-0.0018
1865	test	0.3479	0.3382	-0.0097
1866	train	0.2560	0.2834	0.0275
1867	train	0.2713	0.3098	0.0385
1868	train	0.2655	0.2262	-0.0393
1869	train	0.2721	0.2299	-0.0422
1870	train	0.2851	0.2559	-0.0292
1871	test	0.3099	0.2802	-0.0297
1872	train	0.3072	0.2783	-0.0289
1873	test	0.9515	0.6015	-0.3500
1874	train	0.6569	0.7012	0.0443
1875	train	0.2795	0.3054	0.0259
1876	train	0.3020	0.3623	0.0603
1877	train	0.2813	0.3835	0.1021
1878	train	0.3250	0.3562	0.0312
1879	test	0.3221	0.3229	0.0008
1880	train	0.2875	0.2469	-0.0406
1881	test	0.2950	0.2471	-0.0479
1882	train	0.2550	0.2554	0.0004
1883	train	0.3287	0.2982	-0.0305
1884	test	0.3054	0.3144	0.0091
1885	train	0.3354	0.2859	-0.0495
1886	test	0.4825	0.4894	0.0070
1887	train	-0.1245	0.2109	0.3354
1888	train	0.2848	0.2484	-0.0364
1889	train	0.2817	0.2181	-0.0636
1890	train	0.2255	0.3471	0.1216
1891	train	0.2974	0.2589	-0.0385
1892	test	0.3040	0.2325	-0.0715
1893	train	0.3066	0.3032	-0.0034
1894	test	0.3070	0.3042	-0.0028
1895	test	0.3065	0.2509	-0.0556
1896	train	0.2765	0.2265	-0.0500
1897	test	0.3000	0.2655	-0.0345
1898	train	-0.0111	0.2591	0.2702
1899	test	0.2871	0.2775	-0.0096
1900	train	0.6095	0.3687	-0.2409
1901	train	0.2579	0.2279	-0.0299
1902	train	0.2630	0.3370	0.0740
1903	train	0.3242	0.3151	-0.0091
1904	train	0.3555	0.3794	0.0239
1905	train	0.3889	0.3466	-0.0423
1906	train	0.7474	0.4148	-0.3327
1907	train	0.3804	0.3624	-0.0180
1908	test	0.3685	0.3994	0.0309
1909	train	0.6360	0.3340	-0.3020
1910	test	0.3069	0.2849	-0.0220
1911	test	0.6465	0.2813	-0.3652
1912	train	0.3049	0.3102	0.0053
1913	train	0.2778	0.3100	0.0322
1914	train	0.5479	0.3999	-0.1480
1915	train	0.3809	0.2733	-0.1076
1916	train	0.6640	0.2709	-0.3931
1917	train	0.3893	0.4490	0.0597
1918	train	0.2417	0.2877	0.0460
1919	test	0.4154	0.4125	-0.0028
1920	train	0.7667	0.4132	-0.3535
1921	train	-0.1274	0.2272	0.3546
1922	train	0.2597	0.2263	-0.0334
1923	train	0.2751	0.2424	-0.0327
1924	train	0.2953	0.2526	-0.0427
1925	train	0.1756	0.2577	0.0821
1926	train	0.3171	0.3157	-0.0015
1927	train	0.3187	0.3262	0.0075
1928	train	0.3141	0.3255	0.0114
1929	test	0.8581	0.5754	-0.2827
1930	train	0.3930	0.5083	0.1153
1931	train	0.4170	0.4826	0.0655
1932	train	1.3064	0.8903	-0.4161
1933	train	0.3496	0.3738	0.0241
1934	train	0.3048	0.4248	0.1200
1935	train	0.2826	0.2368	-0.0458
1936	train	0.2846	0.3338	0.0492
1937	train	0.2982	0.3553	0.0572
1938	train	0.2897	0.3638	0.0741
1939	train	0.3287	0.3824	0.0537
1940	train	0.5007	0.7050	0.2043
1941	train	0.2466	0.2572	0.0105
1942	train	0.2795	0.2470	-0.0325
1943	test	0.2756	0.2236	-0.0520
1944	train	0.2574	0.3370	0.0796
1945	train	0.2754	0.2685	-0.0069
1946	train	0.2757	0.2092	-0.0665
1947	train	0.2788	0.2899	0.0111
1948	train	0.2784	0.3069	0.0285
1949	train	0.2796	0.3246	0.0451
1950	train	0.2465	0.3217	0.0752
1951	train	0.2820	0.2610	-0.0210
1952	train	0.2962	0.3305	0.0343
1953	train	0.2868	0.3442	0.0575
1954	test	0.3045	0.3167	0.0121
1955	train	0.2465	0.2874	0.0409
1956	train	0.2277	0.2903	0.0626
1957	test	0.3067	0.3735	0.0667
1958	test	0.3615	0.3393	-0.0222
1959	train	0.3519	0.3559	0.0040
1960	train	0.3987	0.4009	0.0022
1961	test	0.3573	0.3814	0.0240
1962	train	0.4035	0.4390	0.0355
1963	train	0.2779	0.3468	0.0689
1964	train	0.3016	0.2718	-0.0297
1965	train	0.2198	0.2556	0.0357
1966	train	0.3426	0.3349	-0.0076
1967	train	0.6837	0.7472	0.0636
1968	test	1.2140	1.1693	-0.0447
1969	train	0.2401	0.3815	0.1414
1970	train	0.2076	0.3919	0.1843
1971	train	1.0383	0.7913	-0.2470
1972	train	0.2131	0.2965	0.0833
1973	train	0.4382	0.4118	-0.0264
1974	train	0.2741	0.3876	0.1135
1975	test	0.2813	0.4522	0.1710
1976	train	0.2776	0.1751	-0.1025
1977	train	0.2778	0.1846	-0.0931
1978	train	0.3081	0.3137	0.0057
1979	train	0.3554	0.3507	-0.0047
1980	train	0.3635	0.3623	-0.0012
1981	train	1.1081	0.8671	-0.2411
1982	train	0.1623	0.1810	0.0188
1983	train	0.1742	0.1919	0.0177
1984	test	0.1214	0.2687	0.1473
1985	train	0.2528	0.2263	-0.0265
1986	train	0.2276	0.2387	0.0111
1987	train	0.2336	0.2420	0.0084
1988	train	0.1726	0.2142	0.0416
1989	train	0.2294	0.2310	0.0016
1990	train	0.2057	0.2093	0.0037
1991	test	0.2611	0.2680	0.0069
1992	test	0.3552	0.3712	0.0161
1993	test	0.2169	0.2398	0.0229
1994	train	0.2432	0.2379	-0.0053
1995	train	0.2168	0.2493	0.0325
1996	train	0.2337	0.3338	0.1001
1997	train	0.2394	0.2276	-0.0118
1998	test	0.2470	0.2526	0.0056
1999	test	0.2511	0.2369	-0.0142
2000	test	0.2495	0.2505	0.0010
2001	train	0.2162	0.2879	0.0718
2002	train	0.2203	0.2523	0.0320
2003	train	0.2280	0.2210	-0.0070
2004	train	0.2196	0.2073	-0.0123
2005	train	0.2053	0.1966	-0.0087
2006	train	0.2247	0.2875	0.0628
2007	train	0.1921	0.2066	0.0145
2008	train	0.2339	0.2810	0.0471
2009	train	0.2691	0.2324	-0.0367
2010	train	0.2557	0.2985	0.0428
2011	train	0.2639	0.3004	0.0366
2012	train	0.2567	0.2769	0.0203
2013	train	0.2599	0.3125	0.0526
2014	train	0.3580	0.3155	-0.0425
2015	test	0.2360	0.2551	0.0191
2016	train	0.2058	0.2783	0.0725
2017	train	0.2105	0.2260	0.0155
2018	train	0.2341	0.2316	-0.0024
2019	test	0.4564	0.4123	-0.0441
2020	train	0.9618	0.7407	-0.2210
2021	train	0.1994	0.2213	0.0220
2022	train	0.1972	0.2456	0.0484
2023	train	0.7301	0.4838	-0.2463
2024	train	0.2215	0.2475	0.0260
2025	train	0.2618	0.2834	0.0216
2026	test	0.1674	0.2061	0.0387
2027	train	0.1986	0.2061	0.0075
2028	train	0.2450	0.2573	0.0122
2029	train	0.2446	0.2438	-0.0007
2030	train	0.2693	0.2504	-0.0189
2031	train	0.2591	0.2382	-0.0209
2032	train	0.2452	0.2349	-0.0102
2033	train	0.1509	0.4078	0.2569
2034	test	0.3749	0.5380	0.1631
2035	train	0.3928	0.5020	0.1092
2036	train	1.0255	0.7272	-0.2983
2037	train	0.3440	0.4347	0.0907
2038	train	0.2973	0.4235	0.1262
2039	train	0.2947	0.2677	-0.0270
2040	train	0.2952	0.3251	0.0300
2041	train	0.3254	0.3153	-0.0102
2042	train	0.3168	0.3366	0.0198
2043	test	0.3395	0.3563	0.0167
2044	train	0.6189	0.5653	-0.0536
2045	test	0.2499	0.2043	-0.0456
2046	train	0.2914	0.2561	-0.0352
2047	test	0.2838	0.2454	-0.0384
2048	test	0.2628	0.4047	0.1419
2049	train	0.2806	0.2799	-0.0006
2050	train	0.2818	0.2554	-0.0264
2051	train	0.2837	0.2431	-0.0406
2052	train	0.2793	0.2754	-0.0039
2053	train	0.3136	0.2936	-0.0200
2054	train	0.2395	0.2040	-0.0355
2055	train	0.3078	0.2699	-0.0379
2056	train	0.3242	0.2962	-0.0280
2057	test	0.3083	0.3072	-0.0012
2058	train	0.3346	0.3474	0.0128
2059	train	0.2837	0.2335	-0.0502
2060	train	0.2219	0.3274	0.1055
2061	train	0.3099	0.3220	0.0121
2062	train	0.4548	0.4005	-0.0543
2063	test	0.4924	0.3972	-0.0952
2064	train	0.5259	0.3673	-0.1586
2065	test	0.4808	0.4256	-0.0551
2066	train	0.3702	0.4854	0.1153
2067	train	0.2588	0.3151	0.0563
2068	train	0.3343	0.3260	-0.0083
2069	train	0.2353	0.2310	-0.0043
2070	test	0.3182	0.3225	0.0043
2071	test	0.8025	0.6191	-0.1833
2072	train	0.9745	1.0146	0.0401
2073	train	0.2663	0.2705	0.0042
2074	train	0.2218	0.3261	0.1043
2075	train	0.4841	0.6570	0.1729
2076	train	0.2307	0.2529	0.0221
2077	test	0.5496	0.3982	-0.1515
2078	train	0.3036	0.3122	0.0087
2079	train	0.3067	0.3348	0.0281
2080	train	0.2651	0.2355	-0.0296
2081	train	0.2629	0.2366	-0.0263
2082	test	0.3013	0.3022	0.0010
2083	train	0.3273	0.3067	-0.0206
2084	train	0.3442	0.3356	-0.0086
2085	train	0.2579	0.5665	0.3085
2086	train	0.1684	0.1538	-0.0147
2087	train	0.1852	0.1867	0.0015
2088	train	0.1354	0.2441	0.1088
2089	train	0.2154	0.2159	0.0004
2090	train	0.2084	0.1953	-0.0131
2091	train	0.2089	0.2352	0.0263
2092	train	0.1535	0.2064	0.0529
2093	train	0.1900	0.2090	0.0191
2094	test	0.1916	0.1479	-0.0437
2095	train	0.2440	0.2639	0.0199
2096	test	0.2852	0.3474	0.0622
2097	test	0.1842	0.2077	0.0235
2098	train	0.2115	0.2367	0.0252
2099	train	0.1980	0.2231	0.0250
2100	train	0.1926	0.2480	0.0554
2101	train	0.2135	0.2294	0.0160
2102	test	0.2184	0.2184	0.0000
2103	train	0.2220	0.2362	0.0142
2104	train	0.2218	0.2501	0.0283
2105	train	0.1838	0.1474	-0.0363
2106	train	0.1821	0.1881	0.0060
2107	test	0.2109	0.2212	0.0103
2108	test	0.2034	0.1989	-0.0045
2109	train	0.1739	0.1960	0.0220
2110	train	0.1965	0.1716	-0.0248
2111	train	0.1622	0.1915	0.0293
2112	train	0.2045	0.2304	0.0259
2113	train	0.2277	0.2226	-0.0050
2114	train	0.2352	0.2198	-0.0155
2115	train	0.2348	0.2331	-0.0017
2116	train	0.2308	0.2318	0.0011
2117	test	0.2334	0.2383	0.0049
2118	test	0.3052	0.3003	-0.0049
2119	train	0.1790	0.2173	0.0383
2120	test	0.1980	0.2146	0.0166
2121	train	0.1593	0.2252	0.0659
2122	train	0.1967	0.2151	0.0183
2123	train	0.3429	0.4159	0.0730
2124	test	0.7751	0.7690	-0.0061
2125	test	0.1783	0.2158	0.0375
2126	test	0.1856	0.2588	0.0732
2127	train	0.5916	0.4936	-0.0980
2128	test	0.1789	0.2419	0.0631
2129	train	0.2370	0.2327	-0.0043
2130	train	0.1787	0.1899	0.0112
2131	train	0.1899	0.2036	0.0137
2132	test	0.2239	0.2178	-0.0061
2133	train	0.2271	0.2039	-0.0233
2134	test	0.2418	0.2039	-0.0378
2135	test	0.2205	0.2204	-0.0002
2136	train	0.2109	0.2170	0.0061
2137	test	0.2019	0.3905	0.1886
2138	train	0.3305	0.2735	-0.0570
2139	train	0.3363	0.2898	-0.0465
2140	train	0.3508	0.3317	-0.0191
2141	train	0.2398	0.2356	-0.0042
2142	train	0.2392	0.2227	-0.0165
2143	test	0.2281	0.2340	0.0059
2144	train	0.1934	0.2375	0.0441
2145	train	0.2019	0.1980	-0.0039
2146	train	0.1885	0.1824	-0.0061
2147	train	0.2694	0.2420	-0.0273
2148	train	0.3045	0.2686	-0.0358
2149	train	0.1956	0.2102	0.0146
2150	train	0.2398	0.2005	-0.0394
2151	train	0.2071	0.2457	0.0386
2152	test	0.1488	0.1690	0.0203
2153	train	0.2359	0.2022	-0.0337
2154	train	0.2155	0.1914	-0.0242
2155	train	0.1945	0.2222	0.0277
2156	train	0.2390	0.2374	-0.0016
2157	train	0.1979	0.1624	-0.0356
2158	train	0.1829	0.1636	-0.0193
2159	train	0.2242	0.1851	-0.0392
2160	train	0.2185	0.2068	-0.0117
2161	train	0.2539	0.2051	-0.0488
2162	train	0.2209	0.1818	-0.0391
2163	train	0.1839	0.1847	0.0008
2164	train	0.1962	0.1734	-0.0228
2165	train	0.2289	0.2310	0.0020
2166	test	0.2103	0.2270	0.0166
2167	train	0.2995	0.2350	-0.0645
2168	train	0.2166	0.1996	-0.0170
2169	train	0.1911	0.2692	0.0782
2170	test	0.2558	0.2618	0.0059
2171	train	0.1632	0.1365	-0.0268
2172	train	0.2406	0.2092	-0.0314
2173	train	0.1784	0.2039	0.0256
2174	train	0.2062	0.2257	0.0195
2175	test	0.3289	0.3174	-0.0115
2176	train	0.6267	0.5402	-0.0864
2177	train	0.1508	0.2315	0.0807
2178	test	0.1733	0.1963	0.0230
2179	test	0.4076	0.3447	-0.0629
2180	train	0.2134	0.2136	0.0002
2181	train	0.2263	0.2161	-0.0102
2182	train	0.2904	0.2314	-0.0590
2183	train	0.1745	0.2111	0.0367
2184	train	0.2013	0.2261	0.0248
2185	test	0.2193	0.1830	-0.0363
2186	test	0.1829	0.1891	0.0062
2187	train	0.2291	0.2470	0.0179
2188	train	0.2269	0.2723	0.0454
2189	train	0.2690	0.2857	0.0167
2190	train	0.8259	0.8583	0.0324
2191	test	0.8184	0.9112	0.0928
2192	test	0.9744	1.0251	0.0507
2193	train	0.8455	0.7574	-0.0881
2194	train	0.8182	0.6576	-0.1605
2195	train	0.6721	0.6756	0.0035
2196	train	0.5994	0.7931	0.1937
2197	train	0.8814	0.7905	-0.0909
2198	train	0.8548	0.8121	-0.0428
2199	train	0.9077	0.7633	-0.1444
2200	train	1.1795	1.0064	-0.1731
2201	train	0.5632	0.4583	-0.1049
2202	train	0.6726	0.6433	-0.0292
2203	train	0.6572	0.6371	-0.0201
2204	test	0.7647	0.7330	-0.0318
2205	train	0.6683	0.7304	0.0620
2206	train	0.6665	0.7392	0.0727
2207	train	0.6610	0.6966	0.0356
2208	train	0.6586	0.6335	-0.0250
2209	test	0.8836	0.7943	-0.0893
2210	train	0.5578	0.4899	-0.0680
2211	test	0.7039	0.7018	-0.0021
2212	train	0.7281	0.7448	0.0167
2213	train	0.8211	0.8080	-0.0131
2214	test	0.7423	0.7235	-0.0189
2215	test	0.8294	0.6995	-0.1299
2216	test	0.5792	0.7146	0.1355
2217	train	0.8920	0.7797	-0.1123
2218	train	0.6663	0.6777	0.0114
2219	train	0.6572	0.6894	0.0322
2220	train	0.6606	0.6401	-0.0205
2221	train	0.6484	0.7655	0.1171
2222	train	0.7062	0.7904	0.0843
2223	train	0.5400	0.4541	-0.0859
2224	train	0.9174	0.7937	-0.1237
2225	test	0.7060	0.6813	-0.0247
2226	train	0.5261	0.5332	0.0071
2227	test	1.1074	1.0414	-0.0660
2228	train	1.6737	1.3972	-0.2765
2229	train	0.7611	0.7231	-0.0380
2230	test	0.7262	0.7116	-0.0146
2231	train	0.8629	1.0099	0.1470
2232	train	0.7101	0.6891	-0.0210
2233	test	0.6679	0.6688	0.0009
2234	train	0.8526	0.8017	-0.0510
2235	train	0.9187	0.8023	-0.1164
2236	train	0.5771	0.4252	-0.1519
2237	train	0.5727	0.4361	-0.1366
2238	train	0.5960	0.5015	-0.0944
2239	train	0.4872	0.5628	0.0757
2240	train	0.5082	0.5767	0.0685
2241	train	1.4299	1.0095	-0.4205
2242	train	0.3820	0.4654	0.0834
2243	train	0.4007	0.4510	0.0503
2244	train	1.0450	0.6832	-0.3617
2245	train	0.3684	0.3836	0.0152
2246	test	0.4524	0.4164	-0.0360
2247	train	0.3043	0.3094	0.0051
2248	train	0.2872	0.3906	0.1034
2249	test	0.4497	0.4218	-0.0279
2250	train	0.4193	0.4398	0.0205
2251	train	0.5333	0.4763	-0.0569
2252	train	0.6372	0.6392	0.0019
2253	train	0.2545	0.3082	0.0537
2254	train	0.3086	0.2958	-0.0128
2255	train	0.2942	0.2973	0.0031
2256	test	0.3048	0.5072	0.2025
2257	train	0.2951	0.3689	0.0738
2258	train	0.3068	0.3922	0.0854
2259	train	0.3069	0.3672	0.0603
2260	train	0.3472	0.3936	0.0464
2261	test	0.4789	0.4235	-0.0553
2262	train	0.2575	0.3342	0.0768
2263	train	0.3055	0.3424	0.0369
2264	train	0.3053	0.4042	0.0989
2265	train	0.2975	0.4648	0.1673
2266	test	0.3212	0.3759	0.0547
2267	train	0.3894	0.4066	0.0172
2268	train	0.2916	0.2992	0.0075
2269	train	0.3362	0.3738	0.0376
2270	train	0.3661	0.3386	-0.0275
2271	train	0.3624	0.3485	-0.0139
2272	train	0.3612	0.3662	0.0050
2273	train	0.3670	0.3936	0.0266
2274	train	0.4798	0.4930	0.0133
2275	train	0.3054	0.3276	0.0222
2276	train	0.4059	0.3678	-0.0381
2277	train	0.4073	0.3592	-0.0481
2278	train	0.3478	0.3310	-0.0168
2279	train	0.9949	0.8161	-0.1788
2280	train	1.4140	1.2214	-0.1927
2281	train	0.4066	0.4258	0.0192
2282	train	0.4121	0.4789	0.0668
2283	train	0.7292	0.8108	0.0816
2284	test	0.4085	0.3851	-0.0233
2285	train	0.3647	0.3942	0.0294
2286	train	0.4498	0.4755	0.0257
2287	train	0.4258	0.5131	0.0873
2288	train	0.3316	0.2657	-0.0660
2289	train	0.3050	0.2680	-0.0370
2290	train	0.3229	0.2889	-0.0340
2291	train	0.3569	0.3218	-0.0351
2292	train	0.3568	0.3293	-0.0275
2293	train	0.8724	0.7889	-0.0835
2294	test	0.3647	0.3550	-0.0096
2295	train	0.3558	0.3526	-0.0032
2296	train	0.3648	0.3631	-0.0017
2297	train	0.3125	0.3193	0.0067
2298	test	0.2966	0.3029	0.0064
2299	train	0.3263	0.3650	0.0387
2300	train	0.3374	0.3046	-0.0328
2301	train	0.3293	0.3017	-0.0276
2302	train	0.3399	0.2817	-0.0582
2303	test	0.3141	0.2948	-0.0193
2304	train	0.3278	0.2953	-0.0326
2305	train	0.3039	0.2813	-0.0226
2306	train	0.2700	0.3342	0.0642
2307	train	0.3426	0.3293	-0.0133
2308	train	0.4160	0.2572	-0.1588
2309	test	0.3193	0.2796	-0.0398
2310	train	0.3248	0.3091	-0.0157
2311	train	0.2890	0.2946	0.0056
2312	train	0.2896	0.2975	0.0078
2313	train	0.3115	0.2845	-0.0270
2314	train	0.2514	0.2340	-0.0174
2315	test	0.3251	0.2625	-0.0626
2316	train	0.3393	0.2609	-0.0784
2317	train	0.3068	0.3190	0.0123
2318	train	0.3589	0.3173	-0.0417
2319	test	0.3349	0.1887	-0.1462
2320	train	0.2561	0.3008	0.0447
2321	train	0.2666	0.3025	0.0359
2322	train	0.3772	0.4014	0.0241
2323	test	0.3639	0.4043	0.0404
2324	train	0.3292	0.3495	0.0203
2325	train	0.3667	0.4054	0.0386
2326	test	0.2408	0.3782	0.1374
2327	train	0.2559	0.2563	0.0005
2328	train	0.3420	0.3882	0.0461
2329	test	0.2399	0.2389	-0.0010
2330	train	0.3067	0.2887	-0.0180
2331	train	0.2809	0.2460	-0.0348
2332	test	0.3153	0.4691	0.1538
2333	train	0.2437	0.3022	0.0586
2334	test	0.2424	0.2263	-0.0161
2335	train	0.3241	0.3225	-0.0016
2336	train	0.2339	0.2404	0.0065
2337	test	0.3438	0.3459	0.0021
2338	test	0.3318	0.3380	0.0062
2339	train	0.3502	0.3144	-0.0358
2340	train	0.2688	0.3059	0.0371
2341	test	0.2621	0.2868	0.0247
2342	train	0.2946	0.3087	0.0141
2343	test	0.3165	0.3450	0.0285
2344	train	0.3349	0.3518	0.0169
2345	train	0.4068	0.3992	-0.0076
2346	train	0.4845	0.3977	-0.0868
2347	train	0.2678	0.3374	0.0696
2348	train	0.2661	0.3350	0.0689
2349	test	0.2287	0.3399	0.1112
2350	train	0.2374	0.2698	0.0324
2351	train	0.2214	0.1942	-0.0272
2352	test	0.2124	0.2958	0.0834
2353	train	0.2215	0.2880	0.0664
2354	train	0.2224	0.2594	0.0370
2355	train	0.2281	0.2532	0.0250
2356	train	0.1950	0.2445	0.0495
2357	train	0.1981	0.2006	0.0025
2358	train	0.2108	0.2192	0.0084
2359	test	0.2308	0.3129	0.0821
2360	test	0.2439	0.3081	0.0642
2361	train	0.1606	0.1254	-0.0352
2362	train	0.2235	0.2457	0.0222
2363	train	0.2285	0.2463	0.0178
2364	train	0.2333	0.2019	-0.0314
2365	train	0.2171	0.2073	-0.0098
2366	train	0.2203	0.2371	0.0168
2367	test	0.1784	0.1645	-0.0139
2368	train	0.2187	0.2112	-0.0075
2369	train	0.2079	0.2199	0.0120
2370	train	0.2025	0.2210	0.0185
2371	train	0.2011	0.2366	0.0355
2372	train	0.1848	0.1782	-0.0067
2373	train	0.2294	0.2034	-0.0260
2374	train	0.2217	0.2342	0.0125
2375	train	0.2082	0.2729	0.0647
2376	train	0.2372	0.3088	0.0716
2377	train	0.2200	0.2095	-0.0104
2378	train	0.2050	0.2975	0.0924
2379	train	0.2374	0.2571	0.0197
2380	train	0.1560	0.1104	-0.0456
2381	train	0.2137	0.2923	0.0786
2382	test	0.1853	0.2253	0.0400
2383	train	0.2284	0.2231	-0.0053
2384	train	0.2889	0.2174	-0.0715
2385	train	0.1703	0.2222	0.0520
2386	train	0.1679	0.1940	0.0262
2387	train	0.2593	0.2978	0.0385
2388	train	0.1950	0.2446	0.0496
2389	test	0.2275	0.2202	-0.0074
2390	train	0.1871	0.2832	0.0961
2391	train	0.1759	0.2508	0.0749
2392	train	0.2039	0.2078	0.0040
2393	train	0.2015	0.1731	-0.0284
2394	train	0.1919	0.1885	-0.0033
2395	train	0.2068	0.2431	0.0363
2396	train	0.2072	0.2811	0.0739
2397	train	0.2459	0.2273	-0.0186
2398	train	0.3712	0.7478	0.3766
2399	train	0.3767	0.3148	-0.0619
2400	train	0.3572	0.3348	-0.0224
2401	train	0.3760	0.3864	0.0104
2402	test	0.3153	0.3270	0.0118
2403	train	0.3444	0.2915	-0.0530
2404	train	0.3120	0.2911	-0.0209
2405	train	0.3026	0.2811	-0.0215
2406	train	0.3143	0.3043	-0.0101
2407	train	0.3197	0.2960	-0.0237
2408	train	0.3359	0.3089	-0.0270
2409	test	0.4033	0.4387	0.0354
2410	train	0.2579	0.2583	0.0004
2411	train	0.3082	0.2750	-0.0332
2412	train	0.3065	0.2752	-0.0313
2413	train	0.3333	0.2824	-0.0510
2414	train	0.3114	0.2938	-0.0175
2415	test	0.2650	0.3011	0.0361
2416	train	0.2647	0.2995	0.0348
2417	train	0.3198	0.3130	-0.0068
2418	train	0.3140	0.3021	-0.0119
2419	train	0.2896	0.2851	-0.0045
2420	test	0.3187	0.3002	-0.0185
2421	train	0.3235	0.2821	-0.0414
2422	train	0.3212	0.2694	-0.0518
2423	train	0.3347	0.3405	0.0058
2424	train	0.2643	0.2937	0.0294
2425	train	0.3070	0.2932	-0.0138
2426	test	0.3242	0.3326	0.0084
2427	test	0.3032	0.3087	0.0056
2428	train	0.3345	0.3246	-0.0099
2429	train	0.3281	0.3615	0.0334
2430	train	0.3409	0.3492	0.0083
2431	train	0.3536	0.3940	0.0404
2432	train	0.2215	0.2723	0.0508
2433	test	0.3495	0.3378	-0.0117
2434	train	0.2409	0.2889	0.0481
2435	train	0.3082	0.2983	-0.0100
2436	test	0.3279	0.4569	0.1290
2437	train	0.2581	0.2873	0.0292
2438	train	0.2670	0.2912	0.0242
2439	train	0.3431	0.4845	0.1414
2440	train	0.2585	0.2969	0.0383
2441	train	0.3261	0.3564	0.0303
2442	train	0.3070	0.2736	-0.0334
2443	train	0.3123	0.2862	-0.0261
2444	train	0.2982	0.2603	-0.0379
2445	train	0.2922	0.2568	-0.0355
2446	test	0.3008	0.2574	-0.0434
2447	test	0.3126	0.2924	-0.0202
2448	train	0.3190	0.2906	-0.0284
2449	train	0.4880	0.6502	0.1622
2450	test	0.1628	0.4846	0.3217
2451	test	0.1533	0.2120	0.0588
2452	train	0.1614	0.2240	0.0625
2453	train	0.1427	0.1783	0.0356
2454	test	0.1588	0.1583	-0.0005
2455	test	0.1552	0.2089	0.0537
2456	train	0.1158	0.1393	0.0235
2457	train	0.1299	0.1222	-0.0077
2458	test	0.1306	0.1441	0.0135
2459	train	0.1402	0.1606	0.0204
2460	train	0.1722	0.1674	-0.0047
2461	train	0.1855	0.2316	0.0462
2462	train	0.1277	0.1476	0.0199
2463	train	0.1473	0.1462	-0.0011
2464	test	0.1185	0.1243	0.0059
2465	train	0.1263	0.1136	-0.0127
2466	train	0.1312	0.1127	-0.0185
2467	train	0.1314	0.1605	0.0291
2468	test	0.1472	0.1591	0.0119
2469	train	0.1467	0.1874	0.0407
2470	test	0.1217	0.1847	0.0630
2471	train	0.1395	0.1365	-0.0030
2472	train	0.1357	0.1393	0.0037
2473	train	0.1341	0.1322	-0.0018
2474	train	0.1275	0.1327	0.0052
2475	train	0.1391	0.1997	0.0606
2476	train	0.1244	0.1047	-0.0197
2477	test	0.1802	0.0934	-0.0868
2478	train	0.1561	0.1632	0.0071
2479	train	0.1478	0.1960	0.0481
2480	train	0.1948	0.2123	0.0174
2481	train	0.1370	0.1918	0.0548
2482	train	0.1752	0.2158	0.0406
2483	train	0.2243	0.2088	-0.0154
2484	train	0.1189	0.1239	0.0050
2485	train	0.1633	0.2032	0.0398
2486	train	0.1318	0.1004	-0.0314
2487	train	0.1370	0.1474	0.0104
2488	train	0.1776	0.2008	0.0232
2489	train	0.1179	0.1259	0.0079
2490	train	0.1336	0.1100	-0.0236
2491	train	0.1812	0.2715	0.0903
2492	train	0.1425	0.1173	-0.0253
2493	train	0.1515	0.1881	0.0366
2494	train	0.1225	0.1253	0.0028
2495	train	0.1227	0.1445	0.0218
2496	train	0.1464	0.1414	-0.0050
2497	train	0.1570	0.1182	-0.0388
2498	train	0.1547	0.1537	-0.0010
2499	train	0.1515	0.1893	0.0378
2500	train	0.1562	0.1992	0.0430
2501	train	0.1891	0.2946	0.1054
2502	train	0.2515	0.2881	0.0366
2503	train	0.2409	0.2033	-0.0376
2504	train	0.2442	0.2510	0.0068
2505	test	0.2338	0.2057	-0.0281
2506	train	0.2333	0.2183	-0.0150
2507	train	0.2470	0.2110	-0.0360
2508	train	0.2248	0.2730	0.0482
2509	train	0.2126	0.2256	0.0130
2510	train	0.2216	0.2623	0.0407
2511	train	0.2178	0.2578	0.0400
2512	train	0.2465	0.2630	0.0165
2513	train	0.2821	0.2636	-0.0184
2514	train	0.2100	0.2414	0.0314
2515	train	0.2264	0.2638	0.0374
2516	train	0.2218	0.2449	0.0231
2517	train	0.1982	0.2058	0.0076
2518	train	0.2297	0.2016	-0.0281
2519	train	0.2336	0.2348	0.0012
2520	train	0.2355	0.2692	0.0338
2521	train	0.2351	0.2588	0.0237
2522	train	0.2306	0.2298	-0.0008
2523	train	0.2225	0.2243	0.0019
2524	train	0.2317	0.2075	-0.0243
2525	train	0.2276	0.1594	-0.0682
2526	test	0.2299	0.2245	-0.0054
2527	train	0.2377	0.2744	0.0366
2528	train	0.1934	0.1550	-0.0384
2529	train	0.2412	0.2378	-0.0034
2530	test	0.2429	0.2146	-0.0282
2531	train	0.2401	0.3044	0.0643
2532	test	0.2437	0.2378	-0.0059
2533	train	0.2423	0.2542	0.0119
2534	train	0.2390	0.2381	-0.0009
2535	train	0.2907	0.2502	-0.0404
2536	train	0.2110	0.2247	0.0137
2537	train	0.2415	0.2202	-0.0213
2538	train	0.2112	0.2659	0.0547
2539	train	0.2223	0.2282	0.0059
2540	test	0.2330	0.1459	-0.0872
2541	test	0.1943	0.2585	0.0642
2542	train	0.2086	0.2512	0.0426
2543	train	0.2416	0.2076	-0.0339
2544	train	0.2313	0.2435	0.0123
2545	train	0.2388	0.2538	0.0150
2546	test	0.2135	0.1978	-0.0157
2547	train	0.2285	0.2011	-0.0274
2548	train	0.2260	0.2266	0.0006
2549	train	0.2309	0.2198	-0.0111
2550	train	0.2780	0.2229	-0.0550
2551	train	0.2233	0.2393	0.0161
2552	train	0.2224	0.2465	0.0241
2553	train	0.3124	0.2520	-0.0604
2554	test	0.1982	0.1953	-0.0029
2555	train	0.2059	0.2249	0.0190
2556	test	0.1746	0.2297	0.0551
2557	train	0.2062	0.2037	-0.0024
2558	test	0.2073	0.1924	-0.0148
2559	test	0.1932	0.2326	0.0394
2560	train	0.1771	0.1820	0.0048
2561	train	0.1897	0.1837	-0.0060
2562	train	0.1934	0.1608	-0.0326
2563	train	0.2133	0.2338	0.0205
2564	train	0.2674	0.2436	-0.0238
2565	test	0.1690	0.1874	0.0185
2566	train	0.1987	0.2374	0.0386
2567	train	0.1748	0.2381	0.0633
2568	train	0.1685	0.0957	-0.0728
2569	train	0.1938	0.1812	-0.0126
2570	train	0.2025	0.1857	-0.0168
2571	train	0.2044	0.2027	-0.0017
2572	train	0.2046	0.2063	0.0017
2573	train	0.1958	0.1273	-0.0685
2574	train	0.1695	0.1347	-0.0348
2575	train	0.1987	0.2155	0.0168
2576	train	0.1988	0.1903	-0.0085
2577	train	0.1781	0.1794	0.0013
2578	test	0.1935	0.1800	-0.0134
2579	train	0.1783	0.1422	-0.0361
2580	test	0.2131	0.1950	-0.0181
2581	train	0.2200	0.2063	-0.0137
2582	train	0.1960	0.2406	0.0446
2583	train	0.2193	0.2337	0.0144
2584	train	0.1942	0.2144	0.0202
2585	test	0.2202	0.2329	0.0127
2586	train	0.2829	0.2287	-0.0542
2587	train	0.1639	0.1248	-0.0391
2588	train	0.1788	0.2142	0.0354
2589	train	0.1850	0.1711	-0.0139
2590	train	0.1881	0.2092	0.0210
2591	test	0.2081	0.1676	-0.0406
2592	train	0.5072	0.4065	-0.1007
2593	train	0.1693	0.1824	0.0132
2594	train	0.1897	0.1571	-0.0326
2595	train	0.2051	0.2443	0.0392
2596	test	0.2050	0.1864	-0.0186
2597	train	0.2006	0.2193	0.0187
2598	train	0.1805	0.1794	-0.0011
2599	train	0.1672	0.1669	-0.0004
2600	test	0.1809	0.2278	0.0470
2601	train	0.2052	0.1993	-0.0059
2602	train	0.1959	0.2076	0.0117
2603	train	0.1993	0.2298	0.0305
2604	train	0.1917	0.2408	0.0492
2605	train	0.4740	0.2690	-0.2050
2606	train	0.4372	0.5221	0.0849
2607	train	0.0962	0.0258	-0.0704
2608	test	0.1015	0.0579	-0.0436
2609	train	0.0937	0.0949	0.0013
2610	train	0.1106	0.0791	-0.0315
2611	train	0.1131	0.0640	-0.0491
2612	train	0.1097	0.1383	0.0286
2613	train	0.0922	0.0860	-0.0063
2614	train	0.1069	0.0781	-0.0288
2615	test	0.0936	0.0310	-0.0625
2616	train	0.1533	0.1710	0.0177
2617	train	0.1765	0.1973	0.0208
2618	train	0.1123	0.1103	-0.0020
2619	train	0.1222	0.1300	0.0078
2620	train	0.0930	0.1388	0.0458
2621	train	0.1295	0.1242	-0.0053
2622	train	0.1183	0.1118	-0.0065
2623	train	0.1233	0.1210	-0.0023
2624	test	0.1270	0.1540	0.0269
2625	train	0.1278	0.1602	0.0324
2626	train	0.0899	0.0209	-0.0690
2627	test	0.1243	0.1044	-0.0199
2628	train	0.1181	0.1187	0.0006
2629	test	0.1062	0.0835	-0.0227
2630	train	0.0935	0.1049	0.0114
2631	train	0.1163	0.0601	-0.0562
2632	train	0.0958	0.0861	-0.0096
2633	train	0.1643	0.1202	-0.0441
2634	train	0.1259	0.1067	-0.0192
2635	train	0.1339	0.1162	-0.0177
2636	test	0.1349	0.1071	-0.0278
2637	train	0.1147	0.1022	-0.0125
2638	train	0.1262	0.1075	-0.0187
2639	train	0.1662	0.1588	-0.0074
2640	train	0.1040	0.0726	-0.0314
2641	train	0.1189	0.0920	-0.0269
2642	train	0.0919	0.1146	0.0227
2643	train	0.1067	0.1082	0.0016
2644	train	0.1827	0.2195	0.0368
2645	test	0.0944	0.1217	0.0274
2646	train	0.1086	0.1414	0.0327
2647	train	0.1902	0.2954	0.1051
2648	test	0.0993	0.1218	0.0225
2649	train	0.1376	0.1005	-0.0371
2650	train	0.1135	0.0542	-0.0592
2651	train	0.0950	0.0709	-0.0241
2652	train	0.1343	0.1537	0.0194
2653	train	0.1331	0.1282	-0.0049
2654	train	0.1171	0.1036	-0.0134
2655	train	0.1157	0.1162	0.0005
2656	test	0.1174	0.1046	-0.0128
2657	train	0.1228	0.1619	0.0392
2658	train	0.3323	0.3281	-0.0042
2659	test	0.3138	0.3413	0.0276
2660	train	0.3780	0.3481	-0.0300
2661	train	0.2739	0.2886	0.0147
2662	train	0.2537	0.2885	0.0348
2663	train	0.3382	0.2805	-0.0576
2664	train	0.3092	0.2813	-0.0280
2665	train	0.2724	0.2792	0.0068
2666	train	0.2799	0.2547	-0.0252
2667	train	0.2687	0.2218	-0.0469
2668	train	0.2804	0.2413	-0.0392
2669	train	0.3184	0.2550	-0.0634
2670	train	0.2909	0.2958	0.0049
2671	train	0.3018	0.2784	-0.0234
2672	train	0.1807	0.1496	-0.0311
2673	train	0.2942	0.2419	-0.0523
2674	test	0.3148	0.2985	-0.0163
2675	train	0.3036	0.2497	-0.0539
2676	train	0.3025	0.2513	-0.0512
2677	train	0.2677	0.2634	-0.0043
2678	train	0.2704	0.2483	-0.0221
2679	train	0.2751	0.2239	-0.0511
2680	train	0.2981	0.2405	-0.0576
2681	train	0.2959	0.2636	-0.0323
2682	train	0.2984	0.2777	-0.0207
2683	test	0.2459	0.1840	-0.0618
2684	train	0.2385	0.2330	-0.0055
2685	test	0.2778	0.2768	-0.0010
2686	train	0.2943	0.3171	0.0228
2687	test	0.3095	0.3315	0.0220
2688	test	0.2525	0.2788	0.0264
2689	train	0.3183	0.3315	0.0132
2690	train	0.2457	0.2558	0.0101
2691	test	0.1610	0.1288	-0.0322
2692	train	0.3356	0.2947	-0.0409
2693	test	0.1998	0.1761	-0.0238
2694	train	0.2593	0.2419	-0.0174
2695	test	0.2088	0.2552	0.0464
2696	test	0.2933	0.4596	0.1664
2697	train	0.2427	0.2866	0.0439
2698	train	0.2276	0.1775	-0.0500
2699	train	0.3023	0.3022	-0.0001
2700	train	0.2627	0.1734	-0.0894
2701	train	0.2814	0.2871	0.0057
2702	test	0.3276	0.2973	-0.0303
2703	train	0.2765	0.2819	0.0054
2704	train	0.2547	0.2614	0.0068
2705	train	0.2640	0.2405	-0.0235
2706	train	0.2382	0.2092	-0.0290
2707	train	0.2798	0.2674	-0.0125
2708	train	0.3043	0.2932	-0.0110
2709	train	0.3115	0.3666	0.0551
2710	test	0.6626	0.6141	-0.0485
2711	train	0.6620	0.6272	-0.0348
2712	test	0.6592	0.6569	-0.0023
2713	train	0.6055	0.5638	-0.0417
2714	train	0.5428	0.5184	-0.0244
2715	train	0.5426	0.5695	0.0269
2716	test	0.6254	0.5807	-0.0447
2717	train	0.5803	0.5419	-0.0384
2718	train	0.5830	0.5401	-0.0429
2719	train	0.4230	0.5072	0.0842
2720	train	0.5244	0.4838	-0.0406
2721	train	0.5312	0.5000	-0.0312
2722	train	0.6368	0.5479	-0.0889
2723	train	0.5084	0.5628	0.0545
2724	train	0.2103	0.3475	0.1372
2725	train	0.4742	0.5132	0.0390
2726	train	0.4808	0.5039	0.0230
2727	train	0.4856	0.4529	-0.0327
2728	train	0.5017	0.4559	-0.0458
2729	train	0.5171	0.4971	-0.0199
2730	train	0.3891	0.4271	0.0380
2731	train	0.4560	0.4960	0.0400
2732	train	0.5429	0.5172	-0.0256
2733	train	0.6015	0.5100	-0.0915
2734	train	0.5382	0.5020	-0.0362
2735	train	0.5274	0.4841	-0.0433
2736	train	0.4132	0.5205	0.1073
2737	train	0.4727	0.5602	0.0875
2738	train	0.6166	0.5733	-0.0433
2739	train	0.6412	0.5586	-0.0826
2740	train	0.4657	0.5477	0.0820
2741	train	0.6096	0.6035	-0.0062
2742	train	0.4669	0.4905	0.0236
2743	train	0.3286	0.3109	-0.0178
2744	train	0.5528	0.5531	0.0003
2745	test	0.5135	0.4668	-0.0467
2746	train	0.6094	0.5008	-0.1086
2747	test	0.4451	0.4747	0.0296
2748	train	0.3362	0.6350	0.2989
2749	test	0.5841	0.5090	-0.0751
2750	train	0.4094	0.4152	0.0058
2751	train	0.3623	0.5035	0.1412
2752	train	0.5678	0.4767	-0.0912
2753	train	0.4794	0.5639	0.0845
2754	train	0.5838	0.5687	-0.0152
2755	train	0.5484	0.5036	-0.0447
2756	train	0.5222	0.5132	-0.0090
2757	train	0.4481	0.4831	0.0350
2758	train	0.5141	0.4731	-0.0410
2759	train	0.4357	0.5294	0.0937
2760	train	0.5220	0.5506	0.0286
2761	test	0.5930	0.5652	-0.0278
2762	train	0.1784	0.2825	0.1042
2763	train	0.1792	0.2824	0.1032
2764	train	0.2523	0.3249	0.0726
2765	train	0.1917	0.2232	0.0315
2766	train	0.1955	0.2007	0.0052
2767	train	0.1888	0.2250	0.0362
2768	train	0.1425	0.2190	0.0765
2769	train	0.1715	0.1825	0.0109
2770	train	0.1618	0.1602	-0.0016
2771	train	0.1957	0.2215	0.0258
2772	train	0.2115	0.2291	0.0175
2773	test	0.1726	0.1813	0.0087
2774	test	0.1913	0.2274	0.0361
2775	test	0.1822	0.2435	0.0613
2776	train	0.1615	0.1318	-0.0297
2777	train	0.1884	0.1979	0.0095
2778	train	0.2100	0.1800	-0.0301
2779	test	0.2312	0.2063	-0.0248
2780	train	0.2430	0.2152	-0.0278
2781	test	0.1602	0.1370	-0.0232
2782	train	0.1648	0.1225	-0.0423
2783	train	0.1740	0.1676	-0.0064
2784	train	0.1676	0.1884	0.0207
2785	train	0.1436	0.1855	0.0419
2786	train	0.1562	0.1624	0.0062
2787	train	0.1500	0.1353	-0.0148
2788	test	0.2115	0.1587	-0.0528
2789	train	0.2055	0.2049	-0.0006
2790	train	0.1991	0.2312	0.0320
2791	train	0.2284	0.2755	0.0471
2792	train	0.2179	0.1861	-0.0318
2793	train	0.2473	0.2714	0.0241
2794	train	0.2597	0.2733	0.0136
2795	train	0.1477	0.1184	-0.0293
2796	train	0.2513	0.2215	-0.0298
2797	train	0.1342	0.1755	0.0413
2798	train	0.1740	0.2026	0.0286
2799	train	0.2623	0.2626	0.0004
2800	train	0.4150	0.4974	0.0825
2801	test	0.1309	0.2003	0.0694
2802	train	0.1597	0.1651	0.0054
2803	train	0.3202	0.3275	0.0074
2804	train	0.1636	0.1901	0.0265
2805	train	0.2185	0.1979	-0.0206
2806	train	0.2239	0.2223	-0.0016
2807	train	0.1976	0.2037	0.0061
2808	test	0.2022	0.2027	0.0005
2809	train	0.2108	0.1641	-0.0467
2810	train	0.2001	0.1812	-0.0189
2811	train	0.1810	0.2354	0.0544
2812	train	0.1734	0.2595	0.0861
2813	train	0.2792	0.2731	-0.0061
2814	train	0.2132	0.2150	0.0018
2815	test	0.1954	0.2174	0.0220
2816	train	0.2086	0.2364	0.0278
2817	train	0.2141	0.1979	-0.0163
2818	train	0.1810	0.1640	-0.0170
2819	train	0.1912	0.2055	0.0143
2820	test	0.1501	0.2127	0.0626
2821	train	0.1904	0.1716	-0.0188
2822	train	0.1754	0.1837	0.0083
2823	train	0.2065	0.1858	-0.0207
2824	train	0.2572	0.2157	-0.0415
2825	train	0.1892	0.1828	-0.0064
2826	train	0.2117	0.1868	-0.0249
2827	test	0.1929	0.2122	0.0194
2828	train	0.1812	0.2175	0.0363
2829	test	0.1886	0.2034	0.0149
2830	train	0.1954	0.2125	0.0171
2831	test	0.2089	0.2184	0.0094
2832	train	0.1792	0.2179	0.0387
2833	train	0.1797	0.2029	0.0232
2834	train	0.1543	0.2101	0.0558
2835	train	0.1701	0.1621	-0.0081
2836	train	0.2090	0.1693	-0.0397
2837	train	0.1613	0.2137	0.0524
2838	train	0.1802	0.1963	0.0161
2839	train	0.1362	0.1589	0.0227
2840	train	0.2110	0.1381	-0.0730
2841	train	0.2347	0.1908	-0.0439
2842	train	0.2226	0.2048	-0.0178
2843	test	0.2589	0.2393	-0.0196
2844	train	0.2261	0.1539	-0.0722
2845	train	0.2381	0.2482	0.0101
2846	train	0.3150	0.2471	-0.0679
2847	test	0.2006	0.1300	-0.0705
2848	train	0.2042	0.2088	0.0047
2849	train	0.1833	0.1813	-0.0019
2850	train	0.2018	0.1481	-0.0537
2851	train	0.3230	0.3682	0.0452
2852	train	0.7987	0.5894	-0.2092
2853	train	0.1618	0.2585	0.0967
2854	train	0.1912	0.2217	0.0305
2855	test	0.5633	0.3908	-0.1725
2856	train	0.1906	0.1755	-0.0151
2857	test	0.2324	0.1722	-0.0602
2858	train	0.1843	0.2549	0.0705
2859	train	0.1533	0.2708	0.1175
2860	train	0.2142	0.1579	-0.0564
2861	test	0.1899	0.1317	-0.0582
2862	test	0.2031	0.0942	-0.1089
2863	train	0.2008	0.1500	-0.0508
2864	test	0.2162	0.1942	-0.0220
2865	train	0.2437	0.2662	0.0225
2866	train	0.7571	0.6822	-0.0750
2867	train	0.5946	0.6862	0.0917
2868	train	0.8370	0.6776	-0.1593
2869	train	0.6798	0.5893	-0.0904
2870	train	0.6563	0.5207	-0.1356
2871	train	0.6989	0.6170	-0.0819
2872	train	0.5556	0.6105	0.0549
2873	train	0.7236	0.5797	-0.1438
2874	train	0.7030	0.5660	-0.1370
2875	train	0.6311	0.5156	-0.1155
2876	test	0.6627	0.4499	-0.2128
2877	train	0.5726	0.4940	-0.0785
2878	train	0.7192	0.6299	-0.0893
2879	train	0.4426	0.6179	0.1753
2880	train	0.3956	0.3431	-0.0524
2881	train	0.6715	0.5535	-0.1180
2882	train	0.6071	0.5369	-0.0703
2883	train	0.4480	0.4697	0.0216
2884	test	0.6541	0.4707	-0.1834
2885	test	0.6917	0.5138	-0.1778
2886	train	0.4441	0.3894	-0.0547
2887	test	0.5409	0.5281	-0.0128
2888	train	0.5371	0.5200	-0.0172
2889	train	0.4991	0.5236	0.0245
2890	train	0.6580	0.5243	-0.1337
2891	train	0.6440	0.4502	-0.1938
2892	train	0.4282	0.5294	0.1012
2893	train	0.5977	0.5495	-0.0481
2894	test	0.6391	0.6200	-0.0191
2895	train	0.7963	0.6465	-0.1498
2896	train	0.4744	0.5518	0.0774
2897	train	0.7463	0.6480	-0.0984
2898	train	0.5448	0.5331	-0.0117
2899	train	0.3646	0.3273	-0.0374
2900	train	0.7416	0.6343	-0.1073
2901	train	0.3940	0.4582	0.0642
2902	train	0.6860	0.5016	-0.1844
2903	train	0.5072	0.4050	-0.1023
2904	train	0.4637	0.5780	0.1142
2905	train	0.5141	0.5057	-0.0084
2906	train	0.4615	0.3991	-0.0624
2907	train	0.6969	0.4967	-0.2002
2908	train	0.4916	0.4777	-0.0139
2909	train	0.4088	0.5564	0.1476
2910	train	0.7248	0.6079	-0.1169
2911	test	0.6806	0.5402	-0.1404
2912	train	0.4605	0.4810	0.0204
2913	train	0.4832	0.4608	-0.0224
2914	test	0.5008	0.4788	-0.0220
2915	test	0.5263	0.5368	0.0105
2916	train	0.5586	0.5719	0.0133
2917	train	0.5566	0.5480	-0.0086
2918	train	0.6296	0.5882	-0.0414
2919	train	0.6928	0.6082	-0.0846
2920	train	0.6707	0.6054	-0.0654
2921	train	0.4922	0.5146	0.0224
2922	train	0.3531	0.4720	0.1189
2923	train	0.4943	0.5177	0.0234
2924	train	0.5136	0.5181	0.0044
2925	train	0.4994	0.4545	-0.0449
2926	test	0.4860	0.4441	-0.0420
2927	train	0.3606	0.3962	0.0356
2928	train	0.4015	0.3617	-0.0398
2929	train	0.3676	0.4078	0.0401
2930	train	0.5005	0.4976	-0.0029
2931	test	0.5216	0.5117	-0.0099
2932	test	0.3262	0.2858	-0.0404
2933	train	0.4014	0.4693	0.0678
2934	test	0.3418	0.4618	0.1200
2935	train	0.3009	0.3965	0.0955
2936	train	0.3440	0.3940	0.0500
2937	train	0.4113	0.4150	0.0038
2938	train	0.2176	0.3461	0.1284
2939	test	0.4050	0.4302	0.0252
2940	train	0.4156	0.4472	0.0317
2941	train	0.4119	0.4559	0.0440
2942	train	0.4493	0.4194	-0.0300
2943	train	0.3199	0.3618	0.0418
2944	test	0.2950	0.4708	0.1758
2945	train	0.3489	0.4930	0.1441
2946	test	0.5265	0.5211	-0.0054
2947	test	0.5899	0.5450	-0.0449
2948	train	0.4702	0.4488	-0.0215
2949	train	0.5928	0.5478	-0.0450
2950	test	0.3075	0.4349	0.1274
2951	train	0.1923	0.2206	0.0282
2952	train	0.5397	0.4913	-0.0484
2953	train	0.3351	0.3609	0.0258
2954	train	0.4461	0.4159	-0.0302
2955	test	0.4292	0.3748	-0.0545
2956	train	0.4058	0.5405	0.1347
2957	train	0.3060	0.4302	0.1243
2958	train	0.2518	0.3226	0.0708
2959	train	0.4473	0.4195	-0.0278
2960	train	0.2084	0.3519	0.1435
2961	train	0.4982	0.4607	-0.0375
2962	test	0.5372	0.4785	-0.0587
2963	train	0.4016	0.4419	0.0403
2964	test	0.2705	0.4193	0.1488
2965	train	0.3079	0.4011	0.0932
2966	train	0.3135	0.3527	0.0392
2967	train	0.4824	0.4125	-0.0699
2968	train	0.5140	0.4403	-0.0737
2969	train	0.5527	0.4902	-0.0625
2970	train	0.3965	0.3680	-0.0285
2971	train	0.3985	0.3709	-0.0276
2972	train	0.3673	0.3916	0.0243
2973	train	0.3307	0.3304	-0.0002
2974	train	0.2849	0.3177	0.0328
2975	train	0.3087	0.3212	0.0125
2976	test	0.3523	0.3399	-0.0124
2977	train	0.2987	0.3051	0.0064
2978	test	0.3463	0.3249	-0.0214
2979	train	0.2854	0.2619	-0.0235
2980	train	0.3139	0.2940	-0.0199
2981	train	0.2403	0.2975	0.0572
2982	train	0.3336	0.2996	-0.0340
2983	train	0.3173	0.3187	0.0014
2984	test	0.1963	0.2402	0.0439
2985	train	0.3138	0.3027	-0.0111
2986	test	0.2843	0.3311	0.0468
2987	train	0.2917	0.3030	0.0114
2988	test	0.2765	0.3025	0.0261
2989	train	0.3147	0.3404	0.0257
2990	train	0.2754	0.3231	0.0477
2991	train	0.3018	0.2740	-0.0278
2992	train	0.3312	0.2786	-0.0526
2993	test	0.2976	0.3239	0.0262
2994	train	0.2873	0.3204	0.0331
2995	train	0.2855	0.2563	-0.0292
2996	train	0.2474	0.2516	0.0042
2997	train	0.3049	0.3143	0.0094
2998	test	0.2954	0.3479	0.0526
2999	train	0.3580	0.3614	0.0034
3000	train	0.3186	0.3200	0.0014
3001	train	0.3511	0.3774	0.0264
3002	train	0.2856	0.3128	0.0272
3003	train	0.2054	0.2046	-0.0008
3004	train	0.3449	0.3519	0.0070
3005	test	0.2733	0.2440	-0.0293
3006	train	0.2962	0.2650	-0.0312
3007	train	0.3472	0.3668	0.0196
3008	train	0.7372	0.5391	-0.1981
3009	test	0.2350	0.3564	0.1214
3010	train	0.2613	0.2566	-0.0047
3011	train	0.3529	0.3858	0.0329
3012	train	0.2617	0.2373	-0.0244
3013	train	0.3323	0.3366	0.0043
3014	test	0.3245	0.3789	0.0544
3015	train	0.3000	0.3761	0.0761
3016	train	0.2812	0.2606	-0.0206
3017	train	0.2659	0.2413	-0.0246
3018	train	0.2490	0.2301	-0.0189
3019	train	0.2783	0.2871	0.0088
3020	train	0.3236	0.3308	0.0072
3021	train	0.3730	0.4196	0.0466
3022	train	0.6606	0.6004	-0.0602
3023	train	0.3468	0.3360	-0.0107
3024	test	0.3412	0.3320	-0.0091
3025	train	0.2191	0.3652	0.1461
3026	train	0.2471	0.2947	0.0476
3027	train	0.2403	0.2570	0.0167
3028	train	0.2395	0.3064	0.0669
3029	train	0.2144	0.2996	0.0852
3030	train	0.2394	0.2880	0.0485
3031	train	0.2382	0.2804	0.0422
3032	train	0.2477	0.3022	0.0545
3033	test	0.3337	0.3158	-0.0179
3034	train	0.2291	0.2505	0.0214
3035	train	0.2301	0.2901	0.0600
3036	train	0.2301	0.2901	0.0600
3037	train	0.2763	0.3124	0.0362
3038	train	0.2214	0.2153	-0.0062
3039	test	0.2586	0.2898	0.0312
3040	train	0.2404	0.2970	0.0566
3041	train	0.2412	0.2591	0.0179
3042	test	0.2469	0.2670	0.0201
3043	train	0.2328	0.2759	0.0431
3044	train	0.2317	0.2167	-0.0149
3045	train	0.2445	0.2639	0.0195
3046	train	0.2691	0.2718	0.0027
3047	train	0.2155	0.2808	0.0653
3048	test	0.2385	0.2816	0.0432
3049	train	0.1993	0.2403	0.0410
3050	train	0.2419	0.2483	0.0063
3051	train	0.2535	0.2877	0.0342
3052	train	0.2712	0.3170	0.0458
3053	train	0.2509	0.3321	0.0812
3054	train	0.2509	0.3321	0.0812
3055	train	0.2465	0.2797	0.0332
3056	train	0.2784	0.3559	0.0776
3057	train	0.3082	0.3392	0.0310
3058	train	0.2239	0.1891	-0.0348
3059	train	0.2496	0.3574	0.1078
3060	train	0.5503	0.2622	-0.2881
3061	test	0.5337	0.2448	-0.2889
3062	test	0.3031	0.3607	0.0576
3063	test	0.6063	0.6064	0.0000
3064	train	0.6063	0.6064	0.0000
3065	train	0.2031	0.2657	0.0627
3066	train	0.2228	0.2524	0.0296
3067	train	0.2228	0.2524	0.0296
3068	train	0.6017	0.2511	-0.3506
3069	train	0.3689	0.3993	0.0305
3070	train	0.3689	0.3993	0.0305
3071	train	0.1957	0.2629	0.0672
3072	train	0.1957	0.2629	0.0672
3073	train	0.2398	0.2962	0.0564
3074	train	0.2411	0.3162	0.0751
3075	train	0.2531	0.2969	0.0438
3076	train	0.2358	0.2450	0.0092
3077	train	0.2505	0.2175	-0.0331
3078	train	0.2599	0.2303	-0.0296
3079	train	0.8508	0.2812	-0.5696
3080	train	0.2331	0.3037	0.0706
3081	train	0.3778	0.4303	0.0525
3082	train	0.2849	0.3163	0.0314
3083	train	0.3518	0.3634	0.0116
3084	train	0.3414	0.4065	0.0651
3085	train	0.3914	0.3370	-0.0545
3086	train	0.3833	0.4125	0.0293
3087	train	0.2726	0.2859	0.0133
3088	train	0.2989	0.2673	-0.0316
3089	train	0.2941	0.2834	-0.0107
3090	train	0.2804	0.2171	-0.0633
3091	train	0.3187	0.3088	-0.0098
3092	train	0.2965	0.2746	-0.0219
3093	train	0.3156	0.2880	-0.0276
3094	train	0.3194	0.2960	-0.0234
3095	train	0.7372	0.5391	-0.1981
3096	train	0.2350	0.3564	0.1214
3097	train	0.2613	0.2566	-0.0047
3098	train	0.3529	0.3858	0.0329
3099	train	0.2617	0.2373	-0.0244
3100	train	0.3323	0.3366	0.0043
3101	train	0.3245	0.3789	0.0544
3102	train	0.4357	0.5294	0.0937
3103	train	0.5220	0.5506	0.0286
3104	train	0.5930	0.5652	-0.0278
3105	train	0.1784	0.2825	0.1042
3106	train	0.1792	0.2824	0.1032
3107	train	0.2523	0.3249	0.0726
3108	train	0.1917	0.2232	0.0315
3109	train	0.1955	0.2007	0.0052
3110	train	0.1888	0.2250	0.0362
3111	train	0.1425	0.2190	0.0765
3112	train	0.1715	0.1825	0.0109
3113	train	0.1618	0.1602	-0.0016
3114	train	0.1957	0.2215	0.0258
3115	train	0.2115	0.2291	0.0175
3116	train	0.1726	0.1813	0.0087
3117	test	0.1913	0.2274	0.0361
3118	train	0.1822	0.2435	0.0613
3119	train	0.1615	0.1318	-0.0297
3120	train	0.1884	0.1979	0.0095
