# Supplementary material for: Band Gap and Reorganization Energy Prediction of Conducting Polymers by the Integration of Machine Learning and Density Functional Theory
Source: J Chem Inf Model. 2025 May 28;65(11):5360–9. doi: 10.1021/acs.jcim.5c00345 (PMC12152970; doi:10.1021/acs.jcim.5c00345)
Supplement: Supplementary file 3 [file ci5c00345_si_003.zip › ML_SI/Hole_M8_model_report.txt]

********************************************************************************

Report for Numeric Model kpls_desc_39

********************************************************************************

Ranking score = 0.811457

     Training Set              Test Set
    S.D.       R^2         RMSE        Q^2
   0.0640    0.8294       0.0655     0.8174

Optimum number of factors = 22

ID	Set	Y(Obs)	Y(Pred)	Error
1.0000	train	0.3485	0.3802	0.0316
2.0000	train	0.3471	0.3475	0.0004
3.0000	train	0.3345	0.4237	0.0891
4.0000	train	0.3119	0.3285	0.0165
5.0000	train	0.3759	0.3205	-0.0554
6.0000	train	0.2837	0.2706	-0.0131
7.0000	test	0.2849	0.3284	0.0435
8.0000	train	0.3518	0.369	0.0172
9.0000	train	0.3414	0.4133	0.0719
10.0000	test	0.3914	0.334	-0.0574
11.0000	train	0.3833	0.4124	0.0291
12.0000	train	0.2726	0.2873	0.0147
13.0000	test	0.2989	0.2609	-0.038
14.0000	train	0.2941	0.2844	-0.0097
15.0000	test	0.2804	0.2192	-0.0612
16.0000	train	0.3187	0.2874	-0.0313
17.0000	train	0.2965	0.2602	-0.0363
18.0000	train	0.3156	0.2832	-0.0324
19.0000	train	0.3194	0.292	-0.0274
20.0000	test	0.3360	0.3847	0.0486
21.0000	train	0.2770	0.2558	-0.0212
22.0000	train	0.3150	0.2943	-0.0207
23.0000	test	0.3058	0.3417	0.0358
24.0000	train	0.2755	0.3151	0.0396
25.0000	test	0.3172	0.3116	-0.0057
26.0000	train	0.3055	0.3399	0.0344
27.0000	test	0.3192	0.2393	-0.0799
28.0000	train	0.3107	0.3055	-0.0052
29.0000	train	0.3182	0.2896	-0.0286
30.0000	test	0.3345	0.2833	-0.0511
31.0000	train	0.3063	0.2809	-0.0254
32.0000	train	0.3002	0.3252	0.025
33.0000	test	0.3559	0.5448	0.1888
34.0000	train	0.2250	0.2408	0.0159
35.0000	test	0.3366	0.299	-0.0376
36.0000	train	0.2983	0.3241	0.0259
37.0000	train	0.2895	0.3001	0.0107
38.0000	train	0.5313	0.5049	-0.0264
39.0000	train	0.7100	0.6874	-0.0226
40.0000	train	0.3005	0.3235	0.023
41.0000	test	0.3198	0.3325	0.0127
42.0000	train	0.4805	0.4825	0.0019
43.0000	train	0.3336	0.3198	-0.0137
44.0000	train	0.3147	0.3134	-0.0014
45.0000	train	0.3299	0.3757	0.0458
46.0000	train	0.3255	0.3735	0.0481
47.0000	train	0.2976	0.2864	-0.0112
48.0000	test	0.3004	0.2679	-0.0325
49.0000	train	0.2999	0.2678	-0.0322
50.0000	train	0.2885	0.3235	0.035
51.0000	train	0.2930	0.3292	0.0362
52.0000	train	0.4398	0.5694	0.1297
53.0000	train	0.2035	0.1855	-0.018
54.0000	train	0.2069	0.1972	-0.0097
55.0000	train	0.2386	0.2509	0.0123
56.0000	train	0.1502	0.1411	-0.0091
57.0000	train	0.1512	0.1111	-0.0401
58.0000	train	0.2133	0.2123	-0.001
59.0000	train	0.1622	0.1804	0.0182
60.0000	test	0.2223	0.2053	-0.017
61.0000	train	0.1900	0.1958	0.0058
62.0000	train	0.2621	0.1842	-0.0779
63.0000	test	0.1755	0.1907	0.0152
64.0000	train	0.2002	0.1696	-0.0306
65.0000	train	0.2109	0.1917	-0.0192
66.0000	train	0.1869	0.2167	0.0298
67.0000	train	0.1756	0.1719	-0.0037
68.0000	train	0.2349	0.2022	-0.0328
69.0000	train	0.1769	0.179	0.0021
70.0000	test	0.2574	0.1469	-0.1105
71.0000	train	0.1685	0.1238	-0.0446
72.0000	test	0.2061	0.179	-0.0271
73.0000	train	0.2725	0.1438	-0.1288
74.0000	test	0.1815	0.1763	-0.0052
75.0000	train	0.1650	0.1664	0.0015
76.0000	train	0.1649	0.1498	-0.0151
77.0000	train	0.1814	0.1982	0.0168
78.0000	train	0.1627	0.1467	-0.0161
79.0000	train	0.2117	0.2194	0.0077
80.0000	test	0.1857	0.1974	0.0117
81.0000	train	0.1628	0.198	0.0352
82.0000	train	0.1983	0.1861	-0.0122
83.0000	train	0.1726	0.1948	0.0222
84.0000	train	0.1727	0.1992	0.0265
85.0000	test	0.1795	0.1862	0.0067
86.0000	train	0.1290	0.0703	-0.0587
87.0000	train	0.2201	0.1916	-0.0285
88.0000	test	0.1392	0.2302	0.091
89.0000	train	0.1274	0.1181	-0.0093
90.0000	test	0.2132	0.284	0.0708
91.0000	train	0.1686	0.3634	0.1948
92.0000	test	0.1457	0.1715	0.0257
93.0000	train	0.2892	0.1848	-0.1044
94.0000	train	0.2625	0.3109	0.0484
95.0000	train	0.2455	0.2132	-0.0323
96.0000	test	0.1655	0.207	0.0415
97.0000	train	0.1873	0.1819	-0.0054
98.0000	test	0.1574	0.1454	-0.012
99.0000	train	0.1407	0.1461	0.0054
100.0000	test	0.1373	0.1299	-0.0074
101.0000	test	0.1294	0.092	-0.0374
102.0000	train	0.1458	0.1188	-0.0271
103.0000	test	0.1681	0.113	-0.0551
104.0000	test	0.1989	0.2219	0.0231
105.0000	test	0.3934	0.4197	0.0263
106.0000	train	0.4073	0.4192	0.0119
107.0000	train	0.4139	0.5015	0.0876
108.0000	train	0.3986	0.3754	-0.0232
109.0000	test	0.4374	0.3692	-0.0682
110.0000	test	0.3456	0.3328	-0.0129
111.0000	train	0.3465	0.3959	0.0495
112.0000	train	0.4042	0.4115	0.0073
113.0000	test	0.3989	0.396	-0.0029
114.0000	test	0.4691	0.3906	-0.0785
115.0000	train	0.4537	0.4459	-0.0078
116.0000	train	0.3192	0.3264	0.0072
117.0000	test	0.3504	0.322	-0.0283
118.0000	train	0.3436	0.3495	0.0058
119.0000	test	0.4950	0.3344	-0.1607
120.0000	test	0.3669	0.3502	-0.0167
121.0000	test	0.3535	0.3141	-0.0394
122.0000	train	0.3449	0.3259	-0.0191
123.0000	train	0.3504	0.3359	-0.0145
124.0000	train	0.4151	0.3629	-0.0521
125.0000	train	0.3107	0.2778	-0.0329
126.0000	train	0.3621	0.3602	-0.0018
127.0000	train	0.3637	0.3919	0.0282
128.0000	train	0.3735	0.3666	-0.007
129.0000	train	0.3732	0.3476	-0.0256
130.0000	test	0.3563	0.3964	0.04
131.0000	train	0.3486	0.2791	-0.0695
132.0000	train	0.4436	0.3789	-0.0647
133.0000	train	0.3509	0.3034	-0.0474
134.0000	train	0.3708	0.3068	-0.064
135.0000	train	0.3621	0.3116	-0.0504
136.0000	test	0.3720	0.3433	-0.0288
137.0000	test	0.4260	0.3828	-0.0433
138.0000	train	0.2864	0.2548	-0.0317
139.0000	train	0.4235	0.3421	-0.0813
140.0000	test	0.3388	0.3532	0.0144
141.0000	test	0.3297	0.3445	0.0148
142.0000	train	0.6646	0.5296	-0.135
143.0000	train	0.6717	0.7151	0.0434
144.0000	train	0.3495	0.3575	0.008
145.0000	test	0.3764	0.363	-0.0134
146.0000	train	0.4855	0.5198	0.0343
147.0000	train	0.3679	0.3589	-0.009
148.0000	train	0.3640	0.3404	-0.0236
149.0000	train	0.4001	0.3918	-0.0082
150.0000	test	0.3864	0.3809	-0.0055
151.0000	train	0.3134	0.3168	0.0034
152.0000	train	0.2887	0.2961	0.0074
153.0000	test	0.3255	0.2779	-0.0476
154.0000	train	0.3379	0.3355	-0.0024
155.0000	train	0.3329	0.3265	-0.0064
156.0000	train	0.5546	0.6283	0.0737
157.0000	train	0.1010	0.0406	-0.0604
158.0000	train	0.1010	0.0682	-0.0329
159.0000	test	0.0937	0.0796	-0.0141
160.0000	train	0.0985	0.0761	-0.0224
161.0000	train	0.1114	0.0902	-0.0212
162.0000	train	0.0939	0.1437	0.0499
163.0000	train	0.0940	0.1025	0.0085
164.0000	train	0.0959	0.1065	0.0106
165.0000	train	0.0986	0.0765	-0.0221
166.0000	train	0.1132	0.1673	0.0541
167.0000	train	0.1479	0.1491	0.0012
168.0000	train	0.0984	0.1545	0.056
169.0000	train	0.1039	0.1441	0.0402
170.0000	train	0.0989	0.1479	0.049
171.0000	train	0.1072	0.1176	0.0104
172.0000	train	0.1024	0.1035	0.0011
173.0000	test	0.1055	0.1434	0.0379
174.0000	test	0.1075	0.1427	0.0352
175.0000	train	0.1075	0.1447	0.0372
176.0000	test	0.0909	0.0866	-0.0043
177.0000	train	0.1087	0.1419	0.0332
178.0000	train	0.1020	0.1343	0.0322
179.0000	test	0.0984	0.1045	0.0061
180.0000	test	0.1021	0.1191	0.017
181.0000	train	0.1020	0.1141	0.012
182.0000	train	0.0878	0.1039	0.016
183.0000	train	0.1302	0.1325	0.0023
184.0000	train	0.1106	0.1261	0.0155
185.0000	train	0.1093	0.1231	0.0138
186.0000	test	0.1141	0.0864	-0.0277
187.0000	test	0.1111	0.0975	-0.0136
188.0000	train	0.1054	0.0905	-0.0149
189.0000	train	0.1095	0.1317	0.0222
190.0000	test	0.1094	0.0456	-0.0638
191.0000	test	0.0964	0.0878	-0.0085
192.0000	train	0.0757	0.1116	0.0359
193.0000	train	0.0979	0.1174	0.0195
194.0000	train	0.1115	0.0612	-0.0503
195.0000	train	0.1365	0.2494	0.1128
196.0000	train	0.0847	0.1307	0.0459
197.0000	train	0.0893	0.108	0.0187
198.0000	train	0.1302	0.1324	0.0022
199.0000	train	0.0792	0.1078	0.0285
200.0000	train	0.1099	0.1048	-0.0051
201.0000	train	0.0977	0.0473	-0.0504
202.0000	train	0.1089	0.0528	-0.0561
203.0000	test	0.1122	0.1766	0.0644
204.0000	train	0.1184	0.1583	0.0399
205.0000	train	0.1150	0.1279	0.0129
206.0000	train	0.0994	0.1299	0.0305
207.0000	train	0.1118	0.097	-0.0148
208.0000	train	0.1230	0.1108	-0.0122
209.0000	train	0.2208	0.2323	0.0115
210.0000	test	0.2381	0.2594	0.0213
211.0000	train	0.2315	0.2336	0.0021
212.0000	train	0.2286	0.2041	-0.0245
213.0000	train	0.2341	0.2225	-0.0117
214.0000	train	0.1801	0.2356	0.0554
215.0000	train	0.1928	0.2087	0.0158
216.0000	train	0.1889	0.2321	0.0432
217.0000	train	0.1844	0.2335	0.0492
218.0000	test	0.2067	0.2187	0.012
219.0000	train	0.2380	0.2202	-0.0178
220.0000	train	0.1690	0.1789	0.0099
221.0000	train	0.2146	0.2488	0.0342
222.0000	train	0.1890	0.2284	0.0394
223.0000	train	0.1916	0.1609	-0.0308
224.0000	train	0.2008	0.1985	-0.0023
225.0000	test	0.2175	0.2278	0.0102
226.0000	train	0.2028	0.242	0.0391
227.0000	train	0.2144	0.218	0.0036
228.0000	train	0.1886	0.2233	0.0347
229.0000	train	0.1737	0.1773	0.0036
230.0000	test	0.1971	0.2008	0.0037
231.0000	train	0.1983	0.1761	-0.0221
232.0000	train	0.2035	0.2057	0.0022
233.0000	train	0.2097	0.2554	0.0457
234.0000	train	0.1432	0.1391	-0.004
235.0000	train	0.2209	0.2276	0.0067
236.0000	test	0.2264	0.2033	-0.0231
237.0000	train	0.1916	0.2551	0.0635
238.0000	train	0.2342	0.2323	-0.0019
239.0000	train	0.2099	0.2198	0.0099
240.0000	train	0.2092	0.2149	0.0057
241.0000	train	0.2664	0.2154	-0.0511
242.0000	train	0.1546	0.112	-0.0426
243.0000	test	0.2207	0.1807	-0.04
244.0000	train	0.2033	0.2268	0.0235
245.0000	train	0.1954	0.1876	-0.0077
246.0000	test	0.2114	0.1429	-0.0684
247.0000	train	0.2069	0.2691	0.0622
248.0000	train	0.1504	0.1933	0.0429
249.0000	train	0.1889	0.2261	0.0372
250.0000	test	0.2411	0.2224	-0.0187
251.0000	train	0.2229	0.2031	-0.0198
252.0000	train	0.1974	0.237	0.0397
253.0000	train	0.1694	0.1513	-0.0181
254.0000	train	0.2055	0.1724	-0.0332
255.0000	train	0.1891	0.1875	-0.0016
256.0000	train	0.2144	0.184	-0.0305
257.0000	train	0.1921	0.1793	-0.0128
258.0000	train	0.2205	0.2147	-0.0057
259.0000	train	0.2171	0.1967	-0.0204
260.0000	train	0.2580	0.2767	0.0187
261.0000	train	0.2951	0.2408	-0.0543
262.0000	train	0.2995	0.2707	-0.0288
263.0000	train	0.2845	0.3057	0.0211
264.0000	test	0.2789	0.275	-0.0039
265.0000	train	0.2789	0.275	-0.0039
266.0000	train	0.2962	0.2423	-0.0538
267.0000	train	0.2533	0.266	0.0127
268.0000	train	0.2709	0.2944	0.0235
269.0000	train	0.2664	0.2778	0.0114
270.0000	test	0.2891	0.2953	0.0062
271.0000	train	0.3276	0.3781	0.0505
272.0000	test	0.2395	0.2539	0.0144
273.0000	train	0.2622	0.2659	0.0037
274.0000	test	0.2614	0.2498	-0.0116
275.0000	test	0.1983	0.2178	0.0194
276.0000	train	0.2751	0.2363	-0.0388
277.0000	train	0.2782	0.2526	-0.0256
278.0000	train	0.2772	0.223	-0.0542
279.0000	test	0.2775	0.2295	-0.048
280.0000	train	0.2574	0.2549	-0.0024
281.0000	train	0.2347	0.2111	-0.0236
282.0000	train	0.2745	0.2888	0.0143
283.0000	train	0.2675	0.2785	0.011
284.0000	train	0.2656	0.3052	0.0396
285.0000	train	0.2842	0.3049	0.0207
286.0000	train	0.2180	0.224	0.006
287.0000	train	0.2764	0.304	0.0276
288.0000	train	0.2761	0.3044	0.0283
289.0000	train	0.2721	0.3031	0.031
290.0000	train	0.2885	0.2636	-0.0249
291.0000	train	0.2804	0.3364	0.056
292.0000	train	0.2728	0.2918	0.019
293.0000	train	0.2843	0.3007	0.0164
294.0000	test	0.2025	0.2505	0.048
295.0000	train	0.2955	0.2899	-0.0056
296.0000	train	0.2163	0.2131	-0.0031
297.0000	train	0.2555	0.2592	0.0037
298.0000	train	0.2904	0.2636	-0.0268
299.0000	train	0.3197	0.5209	0.2012
300.0000	train	0.2105	0.2534	0.043
301.0000	train	0.2221	0.2168	-0.0053
302.0000	train	0.2975	0.3487	0.0512
303.0000	test	0.2260	0.2155	-0.0106
304.0000	train	0.2837	0.3429	0.0592
305.0000	train	0.2470	0.2363	-0.0107
306.0000	train	0.2519	0.2264	-0.0255
307.0000	train	0.2621	0.2737	0.0116
308.0000	test	0.2660	0.275	0.009
309.0000	train	0.2623	0.2665	0.0042
310.0000	test	0.2650	0.2768	0.0117
311.0000	train	0.2650	0.2316	-0.0334
312.0000	test	0.6130	0.5124	-0.1006
313.0000	train	0.2629	0.2356	-0.0273
314.0000	test	0.2740	0.2675	-0.0064
315.0000	train	0.2445	0.2734	0.0289
316.0000	train	0.2596	0.2616	0.002
317.0000	train	0.2740	0.2075	-0.0665
318.0000	train	0.2310	0.2173	-0.0137
319.0000	train	0.2129	0.2021	-0.0108
320.0000	train	0.2421	0.2099	-0.0322
321.0000	train	0.2319	0.2075	-0.0244
322.0000	test	0.2673	0.2003	-0.067
323.0000	train	0.3201	0.318	-0.0021
324.0000	train	0.2051	0.1764	-0.0287
325.0000	train	0.2324	0.2268	-0.0056
326.0000	train	0.2226	0.2307	0.0081
327.0000	train	0.2019	0.1037	-0.0982
328.0000	train	0.2390	0.2128	-0.0262
329.0000	train	0.2427	0.2086	-0.0341
330.0000	train	0.2439	0.2483	0.0044
331.0000	train	0.2453	0.246	0.0007
332.0000	train	0.2346	0.2285	-0.0061
333.0000	train	0.2141	0.2068	-0.0072
334.0000	train	0.2343	0.2126	-0.0217
335.0000	test	0.2336	0.2012	-0.0325
336.0000	train	0.2309	0.1996	-0.0313
337.0000	train	0.2464	0.2686	0.0221
338.0000	train	0.1899	0.1977	0.0078
339.0000	train	0.2601	0.2639	0.0038
340.0000	test	0.2621	0.2321	-0.03
341.0000	train	0.2549	0.2466	-0.0083
342.0000	train	0.2613	0.2651	0.0038
343.0000	train	0.2339	0.2466	0.0128
344.0000	test	0.2681	0.269	0.0009
345.0000	train	0.3328	0.3197	-0.0131
346.0000	train	0.1873	0.2108	0.0235
347.0000	test	0.2547	0.1702	-0.0845
348.0000	train	0.2106	0.2415	0.0309
349.0000	train	0.2398	0.2624	0.0225
350.0000	train	0.3195	0.3694	0.0499
351.0000	test	0.5564	0.6831	0.1267
352.0000	train	0.2003	0.192	-0.0083
353.0000	train	0.2157	0.2597	0.044
354.0000	train	0.2763	0.4703	0.194
355.0000	train	0.2167	0.2496	0.0329
356.0000	test	0.2443	0.2591	0.0148
357.0000	test	0.2124	0.159	-0.0534
358.0000	test	0.2191	0.1918	-0.0273
359.0000	train	0.2441	0.2371	-0.0069
360.0000	train	0.2494	0.2267	-0.0227
361.0000	train	0.2487	0.2508	0.0021
362.0000	train	0.2480	0.2783	0.0303
363.0000	train	0.2452	0.2483	0.003
364.0000	train	0.3483	0.4702	0.1219
365.0000	train	0.3470	0.3615	0.0145
366.0000	train	0.3470	0.3593	0.0122
367.0000	train	0.3052	0.4698	0.1647
368.0000	train	0.3393	0.321	-0.0183
369.0000	train	0.3759	0.3435	-0.0324
370.0000	test	0.2886	0.3129	0.0243
371.0000	test	0.2552	0.3488	0.0937
372.0000	train	0.3489	0.3708	0.0219
373.0000	train	0.3237	0.383	0.0592
374.0000	train	0.4051	0.3677	-0.0374
375.0000	train	0.4389	0.5081	0.0691
376.0000	test	0.2514	0.2866	0.0352
377.0000	train	0.3018	0.2983	-0.0034
378.0000	train	0.2810	0.3256	0.0446
379.0000	test	0.4994	0.3376	-0.1619
380.0000	train	0.2863	0.2789	-0.0075
381.0000	test	0.2834	0.2778	-0.0055
382.0000	test	0.2925	0.2705	-0.0219
383.0000	train	0.2976	0.2646	-0.033
384.0000	train	0.3558	0.3739	0.0181
385.0000	train	0.2710	0.2319	-0.0391
386.0000	train	0.2955	0.3128	0.0173
387.0000	train	0.2907	0.3301	0.0393
388.0000	train	0.2670	0.3676	0.1006
389.0000	train	0.2972	0.3654	0.0682
390.0000	train	0.2911	0.3153	0.0242
391.0000	train	0.2958	0.2876	-0.0082
392.0000	test	0.4423	0.3872	-0.055
393.0000	train	0.3196	0.3091	-0.0105
394.0000	train	0.3258	0.2945	-0.0313
395.0000	test	0.2859	0.2916	0.0057
396.0000	train	0.3245	0.3302	0.0057
397.0000	train	0.4238	0.3435	-0.0803
398.0000	train	0.2244	0.2075	-0.0169
399.0000	train	0.3352	0.3538	0.0186
400.0000	train	0.3688	0.3038	-0.0651
401.0000	test	0.2967	0.2678	-0.0289
402.0000	train	0.7028	0.4511	-0.2517
403.0000	train	0.8204	0.6786	-0.1418
404.0000	train	0.3533	0.3317	-0.0216
405.0000	train	0.3711	0.3034	-0.0677
406.0000	train	0.5500	0.4723	-0.0776
407.0000	train	0.4129	0.2978	-0.1151
408.0000	train	0.3046	0.3275	0.023
409.0000	train	0.3216	0.3443	0.0226
410.0000	train	0.3183	0.3477	0.0293
411.0000	train	0.2851	0.2866	0.0015
412.0000	train	0.2853	0.2778	-0.0075
413.0000	train	0.2819	0.2478	-0.0342
414.0000	train	0.3033	0.2912	-0.0121
415.0000	train	0.2588	0.2668	0.008
416.0000	train	0.4458	0.6477	0.2018
417.0000	train	0.2777	0.2366	-0.0411
418.0000	train	0.2836	0.2753	-0.0083
419.0000	train	0.2630	0.2697	0.0066
420.0000	train	0.2712	0.2785	0.0073
421.0000	train	0.2853	0.2527	-0.0325
422.0000	train	0.2351	0.2501	0.015
423.0000	test	0.2251	0.2268	0.0017
424.0000	train	0.2411	0.2599	0.0188
425.0000	test	0.2410	0.2608	0.0197
426.0000	train	0.2722	0.2326	-0.0395
427.0000	train	0.3226	0.3599	0.0373
428.0000	train	0.2055	0.1748	-0.0307
429.0000	train	0.2416	0.2553	0.0137
430.0000	test	0.2352	0.2384	0.0032
431.0000	test	0.2078	0.2993	0.0915
432.0000	train	0.2566	0.2355	-0.021
433.0000	train	0.2573	0.2081	-0.0492
434.0000	train	0.2607	0.2657	0.005
435.0000	train	0.2532	0.2461	-0.0071
436.0000	train	0.2426	0.2365	-0.0062
437.0000	test	0.2285	0.1755	-0.053
438.0000	train	0.2463	0.2278	-0.0185
439.0000	train	0.2479	0.1985	-0.0495
440.0000	train	0.2452	0.2201	-0.0251
441.0000	test	0.2615	0.3007	0.0391
442.0000	train	0.1855	0.1796	-0.0058
443.0000	train	0.2720	0.31	0.038
444.0000	train	0.2704	0.2497	-0.0207
445.0000	train	0.2555	0.2879	0.0325
446.0000	test	0.2736	0.276	0.0024
447.0000	train	0.2651	0.283	0.0179
448.0000	train	0.2635	0.2784	0.0149
449.0000	train	0.3512	0.3175	-0.0337
450.0000	train	0.2126	0.2258	0.0132
451.0000	train	0.2542	0.1931	-0.0611
452.0000	train	0.2144	0.2652	0.0508
453.0000	train	0.2510	0.2709	0.0199
454.0000	train	0.2546	0.3296	0.075
455.0000	train	0.4354	0.5815	0.1461
456.0000	train	0.2094	0.1964	-0.0131
457.0000	test	0.2199	0.2561	0.0363
458.0000	train	0.2839	0.416	0.1322
459.0000	train	0.2281	0.2545	0.0264
460.0000	train	0.2602	0.2981	0.0379
461.0000	train	0.2089	0.153	-0.0559
462.0000	train	0.2366	0.1756	-0.061
463.0000	test	0.2522	0.2239	-0.0283
464.0000	train	0.2591	0.2304	-0.0287
465.0000	train	0.2659	0.2227	-0.0432
466.0000	train	0.2499	0.2551	0.0052
467.0000	train	0.2364	0.2216	-0.0148
468.0000	train	0.3819	0.4974	0.1155
469.0000	train	0.1989	0.1865	-0.0124
470.0000	train	0.2073	0.2186	0.0113
471.0000	train	0.1927	0.2127	0.02
472.0000	train	0.2063	0.1899	-0.0164
473.0000	train	0.2050	0.1878	-0.0171
474.0000	train	0.1933	0.2209	0.0276
475.0000	train	0.1779	0.1871	0.0092
476.0000	train	0.1987	0.1949	-0.0037
477.0000	train	0.1857	0.1868	0.0011
478.0000	train	0.2278	0.2359	0.0081
479.0000	train	0.2469	0.2754	0.0285
480.0000	train	0.1694	0.1793	0.0099
481.0000	train	0.1984	0.2231	0.0247
482.0000	train	0.1749	0.2235	0.0485
483.0000	train	0.1576	0.108	-0.0496
484.0000	train	0.1745	0.1812	0.0067
485.0000	train	0.2026	0.1916	-0.011
486.0000	train	0.1993	0.2113	0.0119
487.0000	train	0.2061	0.2079	0.0019
488.0000	train	0.1956	0.1578	-0.0378
489.0000	train	0.1841	0.1318	-0.0523
490.0000	train	0.1963	0.2062	0.0099
491.0000	train	0.1968	0.1827	-0.0141
492.0000	train	0.1834	0.2053	0.0219
493.0000	test	0.1900	0.202	0.0119
494.0000	train	0.1660	0.1567	-0.0093
495.0000	train	0.2096	0.1957	-0.0139
496.0000	train	0.2220	0.2011	-0.021
497.0000	train	0.1963	0.2522	0.0558
498.0000	train	0.2173	0.2336	0.0163
499.0000	train	0.2260	0.23	0.004
500.0000	train	0.2162	0.2427	0.0265
501.0000	train	0.2883	0.2597	-0.0287
502.0000	train	0.1625	0.1346	-0.0279
503.0000	train	0.1788	0.2071	0.0283
504.0000	test	0.1859	0.1827	-0.0032
505.0000	train	0.1935	0.1826	-0.0109
506.0000	train	0.2542	0.1821	-0.0721
507.0000	train	0.4862	0.4147	-0.0715
508.0000	train	0.1620	0.1881	0.0262
509.0000	test	0.1883	0.1708	-0.0176
510.0000	train	0.2302	0.2606	0.0304
511.0000	train	0.2058	0.1747	-0.031
512.0000	train	0.2025	0.2371	0.0347
513.0000	train	0.1638	0.1741	0.0102
514.0000	train	0.1690	0.1745	0.0055
515.0000	train	0.1856	0.212	0.0264
516.0000	test	0.2082	0.195	-0.0132
517.0000	train	0.1983	0.2164	0.0181
518.0000	train	0.1921	0.2408	0.0487
519.0000	train	0.2000	0.2148	0.0148
520.0000	train	0.2503	0.3389	0.0886
521.0000	train	0.1776	0.1229	-0.0547
522.0000	train	0.1883	0.1867	-0.0016
523.0000	train	0.1706	0.125	-0.0455
524.0000	train	0.2057	0.1509	-0.0548
525.0000	train	0.1985	0.1619	-0.0366
526.0000	train	0.1980	0.2087	0.0107
527.0000	train	0.2074	0.1517	-0.0557
528.0000	test	0.1669	0.1662	-0.0007
529.0000	train	0.1662	0.142	-0.0242
530.0000	test	0.2227	0.2326	0.0099
531.0000	train	0.1840	0.2101	0.026
532.0000	train	0.1996	0.1679	-0.0316
533.0000	train	0.2136	0.1841	-0.0294
534.0000	train	0.1790	0.186	0.0069
535.0000	train	0.1478	0.2191	0.0713
536.0000	train	0.2179	0.1907	-0.0272
537.0000	train	0.1580	0.2476	0.0896
538.0000	train	0.1882	0.2361	0.0479
539.0000	train	0.1914	0.231	0.0396
540.0000	train	0.1790	0.1762	-0.0028
541.0000	train	0.2113	0.2039	-0.0074
542.0000	train	0.1439	0.1738	0.0299
543.0000	train	0.1815	0.1419	-0.0396
544.0000	train	0.2129	0.1608	-0.052
545.0000	train	0.1598	0.1637	0.0039
546.0000	train	0.1609	0.1383	-0.0226
547.0000	train	0.1814	0.2276	0.0462
548.0000	train	0.2275	0.2092	-0.0183
549.0000	train	0.2092	0.1767	-0.0325
550.0000	train	0.2125	0.1564	-0.0561
551.0000	train	0.1491	0.1334	-0.0157
552.0000	test	0.1919	0.1819	-0.01
553.0000	train	0.1722	0.2319	0.0598
554.0000	test	0.0703	0.0752	0.0049
555.0000	test	0.1927	0.1146	-0.0781
556.0000	train	0.1599	0.2091	0.0492
557.0000	train	0.1977	0.1619	-0.0359
558.0000	train	0.2491	0.2864	0.0373
559.0000	train	0.1691	0.4842	0.3152
560.0000	train	0.2115	0.1997	-0.0118
561.0000	train	0.2276	0.2503	0.0228
562.0000	test	0.2710	0.3395	0.0685
563.0000	train	0.1994	0.2116	0.0121
564.0000	train	0.1680	0.1422	-0.0258
565.0000	train	0.1309	0.1101	-0.0208
566.0000	test	0.1503	0.1439	-0.0064
567.0000	train	0.1780	0.2038	0.0258
568.0000	test	0.1767	0.1807	0.004
569.0000	train	0.1860	0.1912	0.0052
570.0000	train	0.1959	0.2014	0.0056
571.0000	train	0.1634	0.1757	0.0123
572.0000	train	0.1485	0.0877	-0.0609
573.0000	train	0.2880	0.2778	-0.0102
574.0000	test	0.2920	0.3153	0.0233
575.0000	train	0.2657	0.3339	0.0682
576.0000	train	0.2801	0.2941	0.014
577.0000	train	0.2719	0.258	-0.014
578.0000	train	0.2538	0.2465	-0.0072
579.0000	train	0.2335	0.2414	0.0079
580.0000	test	0.2581	0.2514	-0.0067
581.0000	train	0.2556	0.2527	-0.0028
582.0000	train	0.2919	0.2674	-0.0245
583.0000	train	0.3560	0.4151	0.0591
584.0000	train	0.2336	0.2062	-0.0274
585.0000	test	0.2545	0.256	0.0015
586.0000	train	0.2462	0.2358	-0.0104
587.0000	train	0.1961	0.2493	0.0531
588.0000	train	0.2629	0.2406	-0.0222
589.0000	train	0.2651	0.2206	-0.0445
590.0000	test	0.2654	0.2547	-0.0106
591.0000	train	0.2653	0.2776	0.0123
592.0000	test	0.2552	0.2073	-0.0479
593.0000	train	0.2393	0.2026	-0.0368
594.0000	train	0.2607	0.2618	0.0011
595.0000	train	0.2626	0.2452	-0.0174
596.0000	train	0.2439	0.2384	-0.0056
597.0000	train	0.2666	0.2623	-0.0043
598.0000	test	0.2172	0.2208	0.0036
599.0000	test	0.2594	0.2715	0.0121
600.0000	train	0.2785	0.264	-0.0145
601.0000	train	0.2790	0.2946	0.0156
602.0000	train	0.3152	0.3072	-0.0081
603.0000	test	0.2896	0.3149	0.0253
604.0000	test	0.2939	0.3121	0.0182
605.0000	train	0.3909	0.3541	-0.0368
606.0000	train	0.2271	0.2747	0.0476
607.0000	train	0.2743	0.2464	-0.0279
608.0000	train	0.2250	0.2413	0.0162
609.0000	train	0.2640	0.2775	0.0135
610.0000	test	0.2633	0.4087	0.1454
611.0000	test	0.7405	0.7365	-0.004
612.0000	test	0.2142	0.2114	-0.0029
613.0000	train	0.2152	0.242	0.0268
614.0000	train	0.5799	0.4908	-0.0891
615.0000	train	0.2343	0.2502	0.016
616.0000	train	0.3073	0.322	0.0147
617.0000	test	0.2372	0.2173	-0.0199
618.0000	test	0.2540	0.2372	-0.0167
619.0000	train	0.2620	0.2502	-0.0119
620.0000	train	0.2636	0.2463	-0.0173
621.0000	train	0.2732	0.2798	0.0066
622.0000	train	0.2734	0.3085	0.0351
623.0000	train	0.2615	0.2783	0.0168
624.0000	train	0.7797	0.5861	-0.1935
625.0000	train	0.2887	0.277	-0.0117
626.0000	train	0.2978	0.3011	0.0034
627.0000	train	0.2721	0.284	0.0119
628.0000	train	0.2845	0.2897	0.0052
629.0000	train	0.2804	0.2383	-0.0421
630.0000	train	0.2553	0.25	-0.0053
631.0000	train	0.2395	0.2382	-0.0013
632.0000	train	0.2663	0.2549	-0.0115
633.0000	train	0.2612	0.2714	0.0102
634.0000	train	0.2931	0.2531	-0.04
635.0000	train	0.3782	0.3842	0.0059
636.0000	train	0.2345	0.2069	-0.0275
637.0000	test	0.2556	0.2614	0.0058
638.0000	train	0.2523	0.2388	-0.0135
639.0000	train	0.2109	0.2424	0.0315
640.0000	test	0.2603	0.2375	-0.0228
641.0000	train	0.2643	0.2172	-0.0471
642.0000	train	0.2666	0.2547	-0.0119
643.0000	train	0.2670	0.2702	0.0033
644.0000	test	0.2671	0.2246	-0.0425
645.0000	train	0.2429	0.2002	-0.0427
646.0000	train	0.2571	0.2461	-0.011
647.0000	train	0.2587	0.2338	-0.0248
648.0000	train	0.2540	0.2336	-0.0204
649.0000	train	0.2709	0.2424	-0.0285
650.0000	test	0.2253	0.2038	-0.0216
651.0000	train	0.2593	0.2777	0.0184
652.0000	train	0.2878	0.2506	-0.0373
653.0000	train	0.2917	0.2819	-0.0098
654.0000	train	0.3144	0.3078	-0.0066
655.0000	train	0.2926	0.2935	0.0009
656.0000	train	0.2936	0.2933	-0.0002
657.0000	test	0.3632	0.3379	-0.0254
658.0000	train	0.2442	0.279	0.0348
659.0000	test	0.2827	0.2388	-0.0439
660.0000	test	0.2320	0.243	0.011
661.0000	train	0.2665	0.2726	0.006
662.0000	train	0.3346	0.3675	0.0329
663.0000	train	0.7229	0.6855	-0.0373
664.0000	train	0.2253	0.2118	-0.0135
665.0000	test	0.2277	0.2388	0.0111
666.0000	train	0.5735	0.4609	-0.1127
667.0000	train	0.2352	0.2492	0.014
668.0000	train	0.2968	0.3003	0.0034
669.0000	test	0.2486	0.2072	-0.0414
670.0000	train	0.2638	0.2271	-0.0366
671.0000	train	0.2593	0.236	-0.0233
672.0000	train	0.2622	0.2369	-0.0254
673.0000	train	0.2786	0.2623	-0.0163
674.0000	train	0.2802	0.2871	0.0069
675.0000	train	0.2760	0.2744	-0.0016
676.0000	test	0.4106	0.5066	0.096
677.0000	test	1.2832	1.0193	-0.2638
678.0000	train	0.3526	0.3461	-0.0065
679.0000	train	0.3552	0.392	0.0368
680.0000	train	0.3649	0.3986	0.0337
681.0000	train	0.2964	0.3144	0.018
682.0000	train	0.2765	0.3285	0.052
683.0000	train	0.3813	0.3731	-0.0082
684.0000	train	0.3773	0.4225	0.0451
685.0000	train	0.4693	0.4228	-0.0465
686.0000	train	0.4306	0.4754	0.0447
687.0000	train	0.5260	0.4575	-0.0684
688.0000	test	0.4274	0.5606	0.1333
689.0000	train	0.3402	0.3272	-0.013
690.0000	test	0.3900	0.3339	-0.0561
691.0000	train	0.3766	0.3319	-0.0446
692.0000	train	0.4283	0.3496	-0.0787
693.0000	train	0.3789	0.3831	0.0042
694.0000	test	0.3709	0.3897	0.0188
695.0000	train	0.3741	0.3305	-0.0436
696.0000	train	0.3647	0.3302	-0.0345
697.0000	train	0.5162	0.4503	-0.0658
698.0000	train	0.2970	0.314	0.0171
699.0000	test	0.4146	0.3379	-0.0767
700.0000	train	0.3954	0.3783	-0.0172
701.0000	train	0.3809	0.3594	-0.0216
702.0000	test	0.3981	0.3417	-0.0564
703.0000	train	0.4268	0.36	-0.0668
704.0000	train	0.2410	0.3715	0.1306
705.0000	train	0.4213	0.4273	0.006
706.0000	train	0.3070	0.3659	0.0589
707.0000	train	0.3220	0.3495	0.0276
708.0000	train	0.3656	0.4073	0.0417
709.0000	train	0.3036	0.4369	0.1333
710.0000	train	0.3413	0.444	0.1027
711.0000	train	0.2170	0.3079	0.0909
712.0000	train	0.4285	0.378	-0.0505
713.0000	train	0.5165	0.5192	0.0027
714.0000	train	0.2681	0.2917	0.0236
715.0000	train	0.7158	0.714	-0.0018
716.0000	test	0.5000	0.3863	-0.1137
717.0000	test	0.5414	0.5022	-0.0392
718.0000	train	0.5940	0.6171	0.0231
719.0000	test	0.5093	0.5202	0.011
720.0000	train	0.3737	0.4292	0.0555
721.0000	train	0.4615	0.4626	0.0011
722.0000	train	0.4627	0.4341	-0.0286
723.0000	train	0.2409	0.2885	0.0476
724.0000	train	0.2361	0.2855	0.0494
725.0000	train	0.2474	0.2586	0.0112
726.0000	train	0.2776	0.2885	0.0109
727.0000	train	0.2849	0.2787	-0.0062
728.0000	train	0.5029	0.6245	0.1216
729.0000	train	0.2547	0.4354	0.1808
730.0000	train	0.2768	0.2619	-0.0149
731.0000	test	0.2784	0.2612	-0.0172
732.0000	train	0.2829	0.2827	-0.0002
733.0000	test	0.2338	0.2006	-0.0332
734.0000	train	0.2191	0.2101	-0.0091
735.0000	test	0.2598	0.2486	-0.0112
736.0000	train	0.2494	0.2428	-0.0066
737.0000	train	0.2434	0.2382	-0.0052
738.0000	test	0.2491	0.2443	-0.0048
739.0000	test	0.1835	0.2091	0.0256
740.0000	train	0.2444	0.224	-0.0204
741.0000	train	0.2118	0.206	-0.0058
742.0000	train	0.2595	0.246	-0.0134
743.0000	train	0.2381	0.2597	0.0215
744.0000	test	0.1569	0.1576	0.0007
745.0000	train	0.2595	0.2162	-0.0433
746.0000	train	0.2491	0.2188	-0.0303
747.0000	train	0.2496	0.1969	-0.0527
748.0000	train	0.2507	0.1869	-0.0639
749.0000	train	0.2152	0.214	-0.0013
750.0000	train	0.1893	0.1636	-0.0257
751.0000	train	0.2446	0.2222	-0.0224
752.0000	train	0.2436	0.2214	-0.0223
753.0000	train	0.2288	0.2164	-0.0124
754.0000	train	0.2286	0.2371	0.0085
755.0000	train	0.1912	0.1915	0.0002
756.0000	train	0.2023	0.2291	0.0267
757.0000	train	0.1715	0.2408	0.0693
758.0000	train	0.2935	0.26	-0.0335
759.0000	train	0.3910	0.2586	-0.1324
760.0000	train	0.2494	0.2478	-0.0016
761.0000	train	0.3564	0.2773	-0.079
762.0000	train	0.1823	0.2964	0.114
763.0000	train	0.1259	0.1404	0.0145
764.0000	train	0.2721	0.2567	-0.0155
765.0000	train	0.1947	0.2195	0.0249
766.0000	train	0.2222	0.1787	-0.0435
767.0000	train	0.2350	0.2226	-0.0124
768.0000	train	0.1558	0.2028	0.047
769.0000	train	0.1627	0.1915	0.0289
770.0000	train	0.2738	0.2741	0.0003
771.0000	train	0.1884	0.2152	0.0268
772.0000	train	0.2447	0.2604	0.0158
773.0000	train	0.2902	0.2225	-0.0677
774.0000	test	0.2219	0.1953	-0.0266
775.0000	train	0.1669	0.2124	0.0455
776.0000	test	0.1691	0.1912	0.0221
777.0000	test	0.2095	0.197	-0.0125
778.0000	train	0.2193	0.2193	0
779.0000	train	0.2357	0.2135	-0.0222
780.0000	test	0.2760	0.3687	0.0927
781.0000	train	0.3037	0.2283	-0.0754
782.0000	train	0.3088	0.3074	-0.0014
783.0000	test	0.2877	0.3131	0.0254
784.0000	train	0.2929	0.3045	0.0116
785.0000	train	0.2980	0.3011	0.0031
786.0000	train	0.2745	0.2852	0.0107
787.0000	train	0.2558	0.294	0.0382
788.0000	train	0.2757	0.3334	0.0577
789.0000	train	0.2707	0.314	0.0434
790.0000	train	0.3005	0.2996	-0.0009
791.0000	train	0.3538	0.3949	0.0412
792.0000	train	0.2497	0.2357	-0.0141
793.0000	train	0.2732	0.234	-0.0392
794.0000	train	0.2643	0.2331	-0.0312
795.0000	train	0.3586	0.2971	-0.0616
796.0000	train	0.2777	0.223	-0.0547
797.0000	train	0.2801	0.235	-0.0451
798.0000	test	0.2829	0.2308	-0.0521
799.0000	train	0.2821	0.2413	-0.0408
800.0000	train	0.2829	0.2617	-0.0212
801.0000	test	0.2536	0.1943	-0.0593
802.0000	train	0.2877	0.2428	-0.0449
803.0000	test	0.2822	0.2088	-0.0734
804.0000	test	0.2751	0.2893	0.0142
805.0000	train	0.2935	0.2929	-0.0005
806.0000	train	0.2328	0.1615	-0.0713
807.0000	test	0.2721	0.3443	0.0722
808.0000	train	0.2817	0.318	0.0362
809.0000	train	0.2946	0.3146	0.02
810.0000	train	0.2997	0.2578	-0.0419
811.0000	train	0.3157	0.3368	0.0211
812.0000	train	0.3043	0.3149	0.0106
813.0000	test	0.3331	0.3138	-0.0193
814.0000	test	0.2388	0.2807	0.0419
815.0000	train	0.3014	0.2826	-0.0188
816.0000	train	0.2239	0.2193	-0.0046
817.0000	train	0.2779	0.3019	0.024
818.0000	train	0.2813	0.2889	0.0076
819.0000	train	0.3079	0.5438	0.2359
820.0000	train	0.2229	0.2315	0.0086
821.0000	test	0.2319	0.1838	-0.0482
822.0000	train	0.3081	0.3538	0.0457
823.0000	train	0.2289	0.2128	-0.0162
824.0000	train	0.3039	0.3313	0.0274
825.0000	train	0.2698	0.2284	-0.0414
826.0000	train	0.2934	0.2021	-0.0913
827.0000	train	0.2629	0.2966	0.0337
828.0000	train	0.2650	0.3003	0.0353
829.0000	train	0.2795	0.291	0.0115
830.0000	train	0.2847	0.3096	0.0249
831.0000	test	0.2780	0.2618	-0.0162
832.0000	train	0.4111	0.5178	0.1067
833.0000	train	0.2130	0.2119	-0.001
834.0000	train	0.1502	0.1913	0.0412
835.0000	train	0.1528	0.1952	0.0424
836.0000	test	0.1620	0.1849	0.023
837.0000	train	0.1320	0.1466	0.0146
838.0000	train	0.1326	0.1509	0.0183
839.0000	train	0.2948	0.2303	-0.0645
840.0000	test	0.1945	0.1983	0.0038
841.0000	train	0.2242	0.2026	-0.0216
842.0000	train	0.2165	0.2031	-0.0134
843.0000	train	0.3301	0.2462	-0.0839
844.0000	train	0.2112	0.225	0.0138
845.0000	train	0.1821	0.2064	0.0243
846.0000	train	0.2869	0.2883	0.0015
847.0000	train	0.2275	0.2279	0.0004
848.0000	train	0.2274	0.1598	-0.0676
849.0000	test	0.2101	0.2285	0.0184
850.0000	test	0.2042	0.2692	0.065
851.0000	train	0.3052	0.2825	-0.0227
852.0000	train	0.1808	0.256	0.0752
853.0000	test	0.1513	0.2401	0.0889
854.0000	train	0.3209	0.2766	-0.0443
855.0000	train	0.2399	0.2007	-0.0392
856.0000	train	0.1766	0.1664	-0.0102
857.0000	train	0.1827	0.2222	0.0395
858.0000	train	0.2281	0.2123	-0.0158
859.0000	train	0.2055	0.1722	-0.0333
860.0000	train	0.1346	0.1506	0.016
861.0000	test	0.1959	0.1596	-0.0363
862.0000	train	0.1834	0.1882	0.0048
863.0000	train	0.2021	0.2054	0.0033
864.0000	test	0.2059	0.1504	-0.0555
865.0000	train	0.1376	0.1328	-0.0049
866.0000	test	0.1779	0.1441	-0.0338
867.0000	train	0.1073	0.1247	0.0174
868.0000	train	0.1575	0.1417	-0.0158
869.0000	train	0.2761	0.2488	-0.0273
870.0000	train	0.1193	0.1361	0.0168
871.0000	test	0.2016	0.1774	-0.0242
872.0000	test	0.1239	0.2404	0.1165
873.0000	test	0.3209	0.2807	-0.0402
874.0000	train	0.2967	0.2341	-0.0626
875.0000	test	0.2218	0.2579	0.0362
876.0000	train	0.1953	0.1566	-0.0387
877.0000	train	0.1711	0.1507	-0.0204
878.0000	train	0.2210	0.1909	-0.0301
879.0000	train	0.1142	0.1387	0.0246
880.0000	train	0.1167	0.1354	0.0187
881.0000	train	0.1847	0.1178	-0.0669
882.0000	train	0.1218	0.1437	0.022
883.0000	train	0.1251	0.1547	0.0295
884.0000	test	0.1637	0.0911	-0.0725
885.0000	test	0.4214	0.482	0.0606
886.0000	train	0.4010	0.4942	0.0932
887.0000	train	0.3099	0.4833	0.1734
888.0000	train	0.4092	0.432	0.0228
889.0000	train	0.4671	0.4476	-0.0195
890.0000	train	0.4779	0.4474	-0.0305
891.0000	train	0.2857	0.4211	0.1354
892.0000	train	0.5134	0.4948	-0.0186
893.0000	train	0.4859	0.4978	0.0119
894.0000	train	0.5331	0.4732	-0.06
895.0000	test	0.5508	0.5657	0.0149
896.0000	train	0.4253	0.3598	-0.0655
897.0000	train	0.4996	0.4525	-0.0471
898.0000	test	0.4427	0.4268	-0.0159
899.0000	train	0.3000	0.3538	0.0538
900.0000	train	0.4786	0.4428	-0.0358
901.0000	train	0.4815	0.454	-0.0275
902.0000	test	0.4774	0.4077	-0.0698
903.0000	train	0.4933	0.4295	-0.0638
904.0000	train	0.4874	0.4936	0.0062
905.0000	train	0.4205	0.3685	-0.052
906.0000	test	0.5166	0.4454	-0.0712
907.0000	train	0.5008	0.4526	-0.0482
908.0000	train	0.3005	0.4044	0.1039
909.0000	train	0.5131	0.4634	-0.0496
910.0000	train	0.4408	0.3703	-0.0705
911.0000	train	0.5593	0.4784	-0.0809
912.0000	train	0.5002	0.4774	-0.0228
913.0000	train	0.4880	0.4573	-0.0307
914.0000	train	0.5072	0.4503	-0.0569
915.0000	train	0.5487	0.4568	-0.0919
916.0000	train	0.4631	0.4708	0.0076
917.0000	train	0.4276	0.4394	0.0118
918.0000	test	0.3497	0.3872	0.0374
919.0000	test	0.5082	0.4967	-0.0115
920.0000	train	0.3873	0.3926	0.0052
921.0000	train	0.3344	0.3797	0.0454
922.0000	train	0.6041	0.595	-0.0091
923.0000	train	1.0135	0.907	-0.1065
924.0000	train	0.3965	0.3608	-0.0356
925.0000	train	0.4343	0.3969	-0.0373
926.0000	train	0.5950	0.5224	-0.0726
927.0000	train	0.4312	0.3996	-0.0316
928.0000	train	0.5822	0.4684	-0.1138
929.0000	train	0.4520	0.4232	-0.0288
930.0000	train	0.4555	0.4381	-0.0174
931.0000	train	0.4545	0.3719	-0.0826
932.0000	train	0.4461	0.3689	-0.0773
933.0000	train	0.4295	0.4029	-0.0266
934.0000	train	0.3952	0.4156	0.0204
935.0000	train	0.3130	0.3727	0.0597
936.0000	train	0.7047	0.6695	-0.0352
937.0000	train	0.3278	0.3784	0.0506
938.0000	train	0.3396	0.36	0.0204
939.0000	train	0.3771	0.3876	0.0105
940.0000	train	0.2967	0.3234	0.0267
941.0000	train	0.2739	0.3118	0.0379
942.0000	test	0.2972	0.3564	0.0592
943.0000	train	0.3177	0.3422	0.0246
944.0000	train	0.3094	0.3378	0.0284
945.0000	train	0.3052	0.3422	0.0369
946.0000	train	0.2704	0.291	0.0206
947.0000	test	0.3307	0.2968	-0.0339
948.0000	test	0.2687	0.2956	0.0269
949.0000	train	0.3174	0.3745	0.057
950.0000	train	0.3183	0.3649	0.0466
951.0000	train	0.1839	0.1665	-0.0174
952.0000	test	0.2986	0.3227	0.0242
953.0000	train	0.2920	0.324	0.032
954.0000	test	0.2724	0.2938	0.0214
955.0000	train	0.3057	0.2879	-0.0178
956.0000	train	0.2896	0.3202	0.0307
957.0000	train	0.2701	0.2449	-0.0253
958.0000	train	0.2901	0.3008	0.0107
959.0000	train	0.3096	0.2925	-0.0171
960.0000	train	0.2926	0.3175	0.0249
961.0000	test	0.2808	0.3493	0.0686
962.0000	train	0.2311	0.2268	-0.0043
963.0000	train	0.2469	0.2605	0.0137
964.0000	train	0.3028	0.3091	0.0063
965.0000	train	0.3437	0.3712	0.0275
966.0000	train	0.3226	0.3916	0.069
967.0000	test	0.2714	0.34	0.0686
968.0000	train	0.3163	0.3953	0.0791
969.0000	train	0.2501	0.3344	0.0842
970.0000	train	0.1967	0.2178	0.0211
971.0000	train	0.2988	0.3762	0.0773
972.0000	train	0.2410	0.2603	0.0193
973.0000	test	0.2846	0.2814	-0.0031
974.0000	train	0.2811	0.2803	-0.0008
975.0000	train	0.2950	0.4738	0.1788
976.0000	test	0.2528	0.3021	0.0493
977.0000	train	0.2203	0.2324	0.0121
978.0000	train	0.3169	0.3557	0.0388
979.0000	train	0.2406	0.2584	0.0178
980.0000	train	0.2985	0.3436	0.0451
981.0000	train	0.3095	0.3497	0.0402
982.0000	train	0.2696	0.3205	0.0509
983.0000	train	0.2554	0.282	0.0266
984.0000	train	0.2541	0.2564	0.0022
985.0000	test	0.2505	0.2915	0.041
986.0000	train	0.2843	0.3426	0.0583
987.0000	train	0.2931	0.3591	0.066
988.0000	train	0.3986	0.4077	0.0091
989.0000	train	0.2408	0.2252	-0.0156
990.0000	train	0.2487	0.2437	-0.005
991.0000	train	0.2267	0.2018	-0.0249
992.0000	train	0.2338	0.2579	0.0241
993.0000	test	0.2344	0.2364	0.002
994.0000	train	0.4046	0.3518	-0.0527
995.0000	train	0.2583	0.3046	0.0463
996.0000	train	0.3857	0.3507	-0.035
997.0000	test	0.3473	0.3292	-0.0181
998.0000	train	0.5055	0.3555	-0.15
999.0000	train	0.2678	0.3235	0.0557
1000	test	0.4016	0.3039	-0.0976
1001	train	0.4217	0.3747	-0.0470
1002	train	0.2423	0.3032	0.0609
1003	train	0.3226	0.3002	-0.0224
1004	train	0.4396	0.3772	-0.0623
1005	train	0.4819	0.4262	-0.0558
1006	train	0.4788	0.4225	-0.0563
1007	train	0.2559	0.3862	0.1303
1008	train	0.3960	0.3642	-0.0318
1009	train	0.5736	0.3883	-0.1853
1010	train	0.3579	0.3379	-0.0200
1011	train	0.2685	0.2708	0.0024
1012	train	0.2421	0.2953	0.0532
1013	train	0.3282	0.3205	-0.0077
1014	train	0.3022	0.2794	-0.0227
1015	train	0.2219	0.3124	0.0905
1016	train	0.2878	0.3022	0.0143
1017	train	0.2378	0.2712	0.0334
1018	train	0.2689	0.2743	0.0054
1019	train	0.2527	0.2740	0.0214
1020	train	0.2336	0.2602	0.0265
1021	train	0.2765	0.2778	0.0013
1022	train	0.1905	0.2055	0.0150
1023	train	0.2936	0.2322	-0.0614
1024	train	0.4520	0.4342	-0.0177
1025	train	0.2020	0.2797	0.0778
1026	train	0.2973	0.4280	0.1307
1027	train	0.4550	0.5763	0.1213
1028	train	0.3976	0.3189	-0.0787
1029	train	0.5384	0.4776	-0.0608
1030	test	0.3988	0.4741	0.0753
1031	train	0.5015	0.4178	-0.0837
1032	train	0.2491	0.2791	0.0299
1033	train	0.2456	0.2506	0.0051
1034	train	0.2830	0.2825	-0.0006
1035	train	0.2014	0.2568	0.0554
1036	train	0.2054	0.2677	0.0623
1037	train	0.2082	0.2355	0.0273
1038	train	0.2122	0.2644	0.0522
1039	test	0.2215	0.2339	0.0124
1040	train	0.3503	0.3203	-0.0300
1041	train	0.5908	0.4736	-0.1172
1042	train	0.1914	0.2028	0.0115
1043	train	0.2048	0.2184	0.0137
1044	test	0.1558	0.2069	0.0511
1045	test	0.2056	0.1870	-0.0185
1046	train	0.2009	0.2082	0.0073
1047	test	0.1889	0.2302	0.0413
1048	train	0.1564	0.2054	0.0490
1049	test	0.1906	0.2124	0.0218
1050	test	0.1893	0.1937	0.0044
1051	train	0.2146	0.2263	0.0118
1052	train	0.2696	0.2575	-0.0121
1053	train	0.1577	0.2215	0.0638
1054	train	0.1928	0.2344	0.0416
1055	train	0.1797	0.2391	0.0594
1056	train	0.1731	0.1590	-0.0141
1057	train	0.1867	0.1996	0.0129
1058	train	0.2018	0.2198	0.0180
1059	train	0.2030	0.2185	0.0155
1060	train	0.2034	0.2255	0.0221
1061	train	0.1843	0.1721	-0.0122
1062	train	0.1830	0.1979	0.0150
1063	train	0.1858	0.2083	0.0225
1064	train	0.1835	0.1963	0.0128
1065	test	0.1695	0.2211	0.0517
1066	train	0.1927	0.2355	0.0429
1067	train	0.1804	0.1708	-0.0096
1068	train	0.2106	0.1891	-0.0215
1069	train	0.2241	0.1953	-0.0288
1070	train	0.1934	0.1996	0.0062
1071	train	0.2111	0.2051	-0.0061
1072	train	0.1939	0.1990	0.0050
1073	test	0.2052	0.2124	0.0072
1074	train	0.2655	0.1925	-0.0730
1075	train	0.2081	0.1637	-0.0444
1076	test	0.2035	0.1996	-0.0039
1077	test	0.1880	0.1978	0.0097
1078	train	0.1858	0.2200	0.0341
1079	train	0.2673	0.2331	-0.0341
1080	train	0.1584	0.1852	0.0267
1081	test	0.1834	0.1894	0.0060
1082	train	0.2403	0.3212	0.0809
1083	train	0.2042	0.1912	-0.0129
1084	train	0.2115	0.2154	0.0039
1085	train	0.1627	0.1571	-0.0056
1086	test	0.1952	0.1589	-0.0363
1087	train	0.2044	0.2395	0.0350
1088	train	0.2066	0.2221	0.0155
1089	train	0.2195	0.1980	-0.0215
1090	train	0.1997	0.2249	0.0252
1091	train	0.2012	0.1907	-0.0105
1092	train	0.2670	0.2940	0.0269
1093	test	0.1615	0.2211	0.0596
1094	train	0.1686	0.2266	0.0581
1095	train	0.1919	0.2565	0.0646
1096	train	0.1694	0.1495	-0.0199
1097	train	0.1817	0.1584	-0.0234
1098	train	0.1695	0.1808	0.0113
1099	train	0.1419	0.1815	0.0397
1100	train	0.1703	0.1640	-0.0063
1101	train	0.1563	0.1652	0.0089
1102	train	0.2005	0.1768	-0.0237
1103	train	0.1810	0.1704	-0.0105
1104	train	0.1609	0.1461	-0.0148
1105	train	0.1777	0.1848	0.0071
1106	train	0.1503	0.2038	0.0535
1107	train	0.1687	0.0386	-0.1301
1108	train	0.1398	0.1446	0.0049
1109	train	0.1535	0.1692	0.0156
1110	train	0.1673	0.1479	-0.0194
1111	train	0.1487	0.1586	0.0100
1112	train	0.1393	0.1734	0.0341
1113	train	0.1215	0.1278	0.0063
1114	test	0.1752	0.1472	-0.0280
1115	train	0.1465	0.1563	0.0098
1116	train	0.1452	0.1726	0.0274
1117	test	0.1811	0.1868	0.0056
1118	train	0.1091	0.1280	0.0190
1119	train	0.1768	0.1050	-0.0719
1120	train	0.1936	0.1534	-0.0402
1121	test	0.1437	0.2007	0.0570
1122	train	0.2008	0.2203	0.0195
1123	train	0.1346	0.1722	0.0376
1124	test	0.1709	0.2145	0.0436
1125	train	0.2362	0.1781	-0.0581
1126	train	0.1218	0.0649	-0.0569
1127	test	0.1357	0.1931	0.0574
1128	test	0.1628	0.1389	-0.0240
1129	train	0.1556	0.1402	-0.0153
1130	train	0.2333	0.1476	-0.0858
1131	test	0.3600	0.3376	-0.0225
1132	train	0.0935	0.1536	0.0601
1133	train	0.1693	0.1328	-0.0365
1134	train	0.2064	0.2179	0.0115
1135	train	0.1849	0.1246	-0.0603
1136	test	0.1402	0.1689	0.0286
1137	train	0.2605	0.1921	-0.0684
1138	train	0.1192	0.1927	0.0735
1139	train	0.1778	0.1619	-0.0158
1140	train	0.1856	0.1315	-0.0541
1141	train	0.1698	0.1558	-0.0140
1142	train	0.1565	0.2092	0.0527
1143	train	0.1610	0.2097	0.0487
1144	train	0.1854	0.2486	0.0633
1145	train	0.2720	0.2422	-0.0298
1146	train	0.2711	0.2659	-0.0052
1147	train	0.3255	0.2546	-0.0710
1148	test	0.1973	0.2567	0.0595
1149	train	0.1951	0.2234	0.0283
1150	train	0.2727	0.2842	0.0115
1151	train	0.2709	0.2525	-0.0184
1152	train	0.2949	0.2567	-0.0382
1153	test	0.3119	0.2565	-0.0555
1154	test	0.2943	0.2923	-0.0020
1155	test	0.2351	0.2961	0.0609
1156	train	0.2774	0.2641	-0.0133
1157	train	0.2817	0.2606	-0.0211
1158	train	0.3337	0.2730	-0.0607
1159	test	0.2497	0.2117	-0.0380
1160	train	0.2786	0.2953	0.0167
1161	train	0.2322	0.3320	0.0998
1162	train	0.2496	0.3073	0.0577
1163	train	0.1804	0.2826	0.1023
1164	train	0.2970	0.2924	-0.0046
1165	train	0.3011	0.2918	-0.0093
1166	train	0.2388	0.2446	0.0057
1167	train	0.2500	0.2488	-0.0012
1168	test	0.2910	0.2554	-0.0356
1169	train	0.3174	0.2503	-0.0671
1170	train	0.2527	0.2410	-0.0117
1171	train	0.1931	0.2271	0.0340
1172	test	0.2815	0.2852	0.0037
1173	train	0.2765	0.2622	-0.0142
1174	train	0.3279	0.2812	-0.0468
1175	train	0.2707	0.2249	-0.0459
1176	train	0.3084	0.3122	0.0037
1177	train	0.3937	0.2802	-0.1135
1178	train	0.2359	0.2047	-0.0311
1179	train	0.3337	0.2576	-0.0761
1180	train	0.2738	0.3651	0.0913
1181	train	0.2074	0.2455	0.0381
1182	test	0.4549	0.4658	0.0109
1183	train	0.9101	0.6955	-0.2146
1184	train	0.1805	0.2915	0.1110
1185	train	0.2770	0.3589	0.0819
1186	train	0.5795	0.3928	-0.1867
1187	train	0.2647	0.3529	0.0882
1188	train	0.2667	0.2529	-0.0139
1189	train	0.2996	0.2579	-0.0417
1190	train	0.3344	0.2729	-0.0615
1191	train	0.2216	0.2554	0.0338
1192	train	0.2560	0.2233	-0.0327
1193	train	0.2433	0.2389	-0.0044
1194	train	0.2182	0.2813	0.0632
1195	train	0.2409	0.2783	0.0374
1196	train	0.2949	0.2797	-0.0152
1197	train	0.6892	0.7279	0.0387
1198	test	0.3015	0.3083	0.0068
1199	train	0.3125	0.3097	-0.0029
1200	train	0.2855	0.3796	0.0941
1201	train	0.2890	0.2651	-0.0239
1202	train	0.2830	0.2404	-0.0426
1203	train	0.2630	0.2068	-0.0562
1204	train	0.2491	0.2484	-0.0007
1205	train	0.2714	0.2787	0.0073
1206	test	0.2666	0.3005	0.0340
1207	test	0.2927	0.2595	-0.0331
1208	test	0.3780	0.4344	0.0564
1209	train	0.2392	0.2454	0.0063
1210	train	0.2623	0.2181	-0.0442
1211	test	0.2558	0.2006	-0.0552
1212	test	0.1995	0.1806	-0.0189
1213	train	0.2670	0.1989	-0.0680
1214	test	0.2696	0.1883	-0.0814
1215	train	0.2698	0.2037	-0.0661
1216	test	0.2694	0.2358	-0.0336
1217	train	0.2647	0.2417	-0.0230
1218	test	0.2447	0.2225	-0.0222
1219	train	0.2691	0.2475	-0.0215
1220	train	0.2745	0.2866	0.0121
1221	train	0.2655	0.2486	-0.0169
1222	train	0.2695	0.2672	-0.0023
1223	train	0.2265	0.2259	-0.0006
1224	train	0.2579	0.2221	-0.0358
1225	train	0.2786	0.2652	-0.0135
1226	test	0.2983	0.3220	0.0237
1227	train	0.3008	0.3067	0.0059
1228	train	0.3106	0.3518	0.0412
1229	train	0.2981	0.3282	0.0301
1230	train	0.3558	0.3293	-0.0265
1231	test	0.2146	0.3143	0.0997
1232	test	0.2880	0.2759	-0.0122
1233	train	0.2236	0.2149	-0.0087
1234	train	0.2672	0.2722	0.0051
1235	train	0.2779	0.4048	0.1270
1236	train	0.2241	0.2297	0.0055
1237	test	0.2242	0.2253	0.0010
1238	train	0.3241	0.4807	0.1566
1239	test	0.2313	0.2306	-0.0007
1240	train	0.3172	0.3528	0.0356
1241	train	0.2522	0.2891	0.0369
1242	train	0.2605	0.2951	0.0345
1243	train	0.2614	0.2482	-0.0132
1244	test	0.2630	0.2488	-0.0142
1245	test	0.2750	0.3029	0.0278
1246	test	0.2793	0.3337	0.0544
1247	train	0.2751	0.3131	0.0380
1248	train	0.8030	0.6123	-0.1906
1249	train	0.6617	0.6592	-0.0025
1250	train	0.1802	0.1441	-0.0361
1251	train	0.1962	0.1912	-0.0050
1252	test	0.1696	0.1911	0.0215
1253	train	0.2103	0.2049	-0.0054
1254	train	0.2201	0.2227	0.0025
1255	test	0.2157	0.2124	-0.0034
1256	train	0.1895	0.1936	0.0041
1257	test	0.1986	0.2120	0.0134
1258	train	0.1961	0.2034	0.0072
1259	train	0.2467	0.2341	-0.0126
1260	train	0.3028	0.3285	0.0257
1261	test	0.1846	0.1962	0.0116
1262	train	0.2106	0.2172	0.0067
1263	test	0.2009	0.2041	0.0032
1264	train	0.1629	0.2437	0.0809
1265	test	0.2184	0.2159	-0.0025
1266	test	0.2300	0.2388	0.0088
1267	train	0.2110	0.2350	0.0240
1268	test	0.2110	0.2357	0.0247
1269	train	0.1897	0.2177	0.0280
1270	train	0.1909	0.2147	0.0238
1271	train	0.2021	0.1885	-0.0137
1272	train	0.2072	0.1903	-0.0169
1273	train	0.1978	0.1813	-0.0165
1274	train	0.1890	0.2065	0.0174
1275	train	0.1769	0.1649	-0.0120
1276	train	0.2153	0.2354	0.0201
1277	test	0.2346	0.2135	-0.0211
1278	train	0.2041	0.2332	0.0290
1279	train	0.2322	0.2400	0.0078
1280	train	0.2248	0.2367	0.0119
1281	test	0.2278	0.2521	0.0242
1282	train	0.3009	0.3016	0.0007
1283	train	0.1820	0.2385	0.0565
1284	train	0.1803	0.2283	0.0480
1285	train	0.1584	0.2133	0.0549
1286	test	0.2049	0.2219	0.0170
1287	train	0.2856	0.3649	0.0794
1288	train	0.1831	0.1787	-0.0044
1289	train	0.1762	0.2272	0.0510
1290	train	0.5266	0.4536	-0.0730
1291	train	0.1807	0.2112	0.0305
1292	train	0.2329	0.2464	0.0135
1293	test	0.1770	0.1639	-0.0130
1294	train	0.1980	0.1871	-0.0110
1295	train	0.2271	0.2295	0.0024
1296	train	0.2054	0.2227	0.0174
1297	test	0.2246	0.2289	0.0042
1298	test	0.2007	0.2382	0.0375
1299	train	0.2087	0.2102	0.0014
1300	train	0.2220	0.3664	0.1443
1301	train	0.2853	0.2782	-0.0071
1302	train	0.2937	0.3156	0.0219
1303	train	0.2640	0.3330	0.0690
1304	train	0.2764	0.2942	0.0178
1305	train	0.2743	0.2638	-0.0105
1306	train	0.2552	0.2468	-0.0084
1307	test	0.2377	0.2418	0.0041
1308	train	0.2551	0.2599	0.0049
1309	train	0.2533	0.2529	-0.0005
1310	train	0.2899	0.2733	-0.0166
1311	test	0.3518	0.4166	0.0648
1312	train	0.2298	0.2062	-0.0236
1313	train	0.2546	0.2563	0.0016
1314	train	0.2468	0.2358	-0.0110
1315	train	0.2097	0.2493	0.0396
1316	train	0.2567	0.2407	-0.0160
1317	test	0.2592	0.2207	-0.0385
1318	test	0.2609	0.2550	-0.0058
1319	train	0.2647	0.2778	0.0131
1320	train	0.2609	0.2078	-0.0531
1321	train	0.2337	0.2028	-0.0309
1322	train	0.2594	0.2617	0.0023
1323	train	0.2512	0.2453	-0.0059
1324	train	0.2562	0.2400	-0.0162
1325	train	0.2692	0.2254	-0.0438
1326	train	0.2254	0.2232	-0.0022
1327	test	0.2577	0.2715	0.0139
1328	train	0.2786	0.2646	-0.0140
1329	train	0.2844	0.2949	0.0105
1330	train	0.3098	0.3063	-0.0036
1331	train	0.2916	0.3159	0.0243
1332	test	0.2855	0.3108	0.0253
1333	train	0.3667	0.3575	-0.0092
1334	train	0.2141	0.2672	0.0531
1335	train	0.2810	0.2468	-0.0342
1336	train	0.2258	0.2425	0.0168
1337	train	0.2623	0.2776	0.0153
1338	test	0.2639	0.4096	0.1456
1339	train	0.7344	0.7367	0.0023
1340	train	0.2227	0.2148	-0.0079
1341	train	0.2078	0.2373	0.0295
1342	test	0.5448	0.4910	-0.0539
1343	train	0.2518	0.2546	0.0028
1344	train	0.2965	0.3231	0.0267
1345	train	0.2375	0.2179	-0.0196
1346	train	0.2506	0.2374	-0.0133
1347	train	0.2594	0.2502	-0.0092
1348	train	0.2604	0.2472	-0.0132
1349	train	0.2699	0.2802	0.0102
1350	train	0.2724	0.3086	0.0362
1351	train	0.2704	0.2793	0.0088
1352	train	0.7615	0.5840	-0.1775
1353	train	0.7884	0.6506	-0.1378
1354	train	0.2523	0.1684	-0.0839
1355	test	0.2636	0.1842	-0.0794
1356	test	0.2431	0.2134	-0.0297
1357	test	0.2596	0.2045	-0.0551
1358	test	0.2476	0.2271	-0.0206
1359	test	0.2357	0.2277	-0.0080
1360	test	0.2153	0.2076	-0.0077
1361	train	0.2509	0.2244	-0.0264
1362	test	0.2442	0.2208	-0.0234
1363	train	0.2737	0.2336	-0.0401
1364	train	0.3598	0.3414	-0.0184
1365	train	0.2015	0.2066	0.0051
1366	test	0.2404	0.2285	-0.0119
1367	test	0.2303	0.2286	-0.0017
1368	train	0.2090	0.2214	0.0124
1369	train	0.2320	0.2190	-0.0130
1370	test	0.2402	0.2310	-0.0092
1371	train	0.2421	0.2302	-0.0119
1372	train	0.2419	0.2485	0.0066
1373	train	0.2323	0.2518	0.0194
1374	test	0.2069	0.2288	0.0218
1375	train	0.2387	0.2092	-0.0295
1376	train	0.2375	0.1804	-0.0571
1377	test	0.2232	0.1940	-0.0292
1378	test	0.2391	0.2537	0.0146
1379	train	0.1939	0.1746	-0.0193
1380	train	0.2329	0.2211	-0.0118
1381	train	0.2604	0.1983	-0.0621
1382	train	0.2610	0.2442	-0.0168
1383	train	0.2773	0.2549	-0.0224
1384	train	0.2772	0.2632	-0.0140
1385	train	0.2651	0.2709	0.0059
1386	train	0.3408	0.2540	-0.0868
1387	train	0.2230	0.2462	0.0233
1388	train	0.2754	0.2326	-0.0428
1389	train	0.2186	0.2135	-0.0051
1390	train	0.2392	0.2441	0.0049
1391	train	0.3600	0.3446	-0.0154
1392	train	0.2120	0.1737	-0.0382
1393	train	0.2149	0.2109	-0.0041
1394	train	0.6019	0.4424	-0.1594
1395	test	0.2291	0.2149	-0.0142
1396	test	0.2795	0.2623	-0.0172
1397	test	0.2215	0.1857	-0.0359
1398	train	0.2322	0.2015	-0.0307
1399	train	0.2352	0.2216	-0.0136
1400	train	0.2409	0.2138	-0.0271
1401	train	0.2329	0.2241	-0.0087
1402	train	0.2575	0.2503	-0.0072
1403	test	0.2394	0.2308	-0.0086
1404	train	0.7092	0.4314	-0.2777
1405	test	0.1421	0.1909	0.0488
1406	train	0.2951	0.2515	-0.0435
1407	train	0.1006	0.1769	0.0763
1408	train	0.2351	0.2343	-0.0009
1409	train	0.2264	0.2383	0.0119
1410	train	0.2564	0.2448	-0.0116
1411	train	0.1340	0.1942	0.0603
1412	train	0.0948	0.1982	0.1034
1413	train	0.1077	0.1686	0.0609
1414	train	0.4391	0.3282	-0.1109
1415	train	0.2960	0.3863	0.0903
1416	train	0.0912	0.2175	0.1263
1417	train	0.1022	0.1990	0.0968
1418	train	0.1873	0.2034	0.0161
1419	train	0.2496	0.3668	0.1172
1420	test	0.0867	0.2659	0.1792
1421	train	0.3618	0.3114	-0.0505
1422	test	0.3786	0.3244	-0.0542
1423	train	0.3837	0.3168	-0.0668
1424	train	0.2092	0.2155	0.0063
1425	train	0.3830	0.2833	-0.0997
1426	train	0.2197	0.2227	0.0029
1427	train	0.1821	0.1852	0.0031
1428	train	0.1803	0.2112	0.0309
1429	test	0.1806	0.1900	0.0094
1430	train	0.2037	0.2115	0.0079
1431	train	0.2129	0.2613	0.0484
1432	test	0.3113	0.2674	-0.0440
1433	train	0.2357	0.2559	0.0202
1434	train	0.2279	0.2636	0.0357
1435	train	0.2585	0.2534	-0.0051
1436	train	0.2186	0.3115	0.0930
1437	train	0.3447	0.3452	0.0005
1438	test	0.2465	0.2578	0.0113
1439	train	0.1859	0.2005	0.0147
1440	train	0.3943	0.3505	-0.0438
1441	train	0.2068	0.2625	0.0557
1442	train	0.5128	0.5972	0.0843
1443	train	0.9446	0.9349	-0.0097
1444	train	0.3577	0.2705	-0.0872
1445	test	0.4622	0.4071	-0.0551
1446	train	0.5957	0.5356	-0.0601
1447	train	0.4446	0.3571	-0.0875
1448	train	0.2663	0.2565	-0.0099
1449	test	0.1733	0.2016	0.0283
1450	train	0.1929	0.2405	0.0475
1451	train	0.2284	0.2437	0.0154
1452	train	0.2353	0.2246	-0.0108
1453	train	0.2367	0.2598	0.0231
1454	train	0.2765	0.2708	-0.0057
1455	train	0.2894	0.2318	-0.0576
1456	train	0.1788	0.3265	0.1477
1457	train	0.6587	0.7361	0.0774
1458	test	0.5664	0.4338	-0.1325
1459	train	0.5346	0.4281	-0.1064
1460	train	0.5900	0.4655	-0.1245
1461	train	0.3848	0.3407	-0.0442
1462	test	0.2414	0.3505	0.1091
1463	train	0.4193	0.3591	-0.0602
1464	test	0.4583	0.3759	-0.0824
1465	train	0.4327	0.3739	-0.0588
1466	train	0.4576	0.3941	-0.0635
1467	test	0.2466	0.3291	0.0825
1468	train	0.3942	0.4096	0.0153
1469	train	0.3482	0.2598	-0.0884
1470	train	0.4984	0.3465	-0.1518
1471	train	0.4875	0.3656	-0.1219
1472	train	0.2238	0.2783	0.0545
1473	train	0.3862	0.3584	-0.0278
1474	train	0.3466	0.3439	-0.0027
1475	train	0.3734	0.2996	-0.0738
1476	train	0.3601	0.3007	-0.0594
1477	test	0.3674	0.3007	-0.0668
1478	train	0.3612	0.3655	0.0042
1479	train	0.2306	0.2513	0.0207
1480	train	0.4076	0.3308	-0.0768
1481	train	0.4442	0.3400	-0.1042
1482	train	0.5709	0.3216	-0.2493
1483	train	0.4397	0.3505	-0.0892
1484	train	0.3575	0.2931	-0.0644
1485	train	0.2549	0.3459	0.0911
1486	test	0.2625	0.3557	0.0932
1487	test	0.5032	0.3789	-0.1243
1488	test	0.5708	0.4087	-0.1621
1489	train	0.4020	0.3801	-0.0219
1490	train	0.5193	0.4354	-0.0839
1491	train	0.4862	0.4607	-0.0255
1492	train	0.2190	0.2724	0.0534
1493	train	0.6527	0.3986	-0.2541
1494	train	0.2875	0.3534	0.0659
1495	train	0.2377	0.2845	0.0468
1496	train	0.3347	0.4752	0.1405
1497	test	0.2781	0.2881	0.0100
1498	train	0.2030	0.3312	0.1282
1499	train	0.4034	0.5283	0.1250
1500	train	0.2635	0.3465	0.0830
1501	test	0.4206	0.3950	-0.0256
1502	train	0.4906	0.3584	-0.1322
1503	test	0.4326	0.3438	-0.0888
1504	train	0.2587	0.2784	0.0197
1505	train	0.2498	0.2626	0.0128
1506	train	0.2542	0.2900	0.0358
1507	train	0.2425	0.3241	0.0816
1508	test	0.3950	0.3203	-0.0747
1509	train	0.7554	0.5726	-0.1828
1510	train	0.7535	0.5758	-0.1778
1511	test	0.2661	0.2750	0.0088
1512	train	0.2236	0.2875	0.0639
1513	train	0.2556	0.3284	0.0728
1514	train	0.2642	0.2296	-0.0346
1515	test	0.2476	0.2617	0.0141
1516	train	0.2414	0.2483	0.0069
1517	train	0.2302	0.2401	0.0099
1518	train	0.2538	0.2583	0.0045
1519	train	0.2477	0.2583	0.0106
1520	train	0.2607	0.2500	-0.0107
1521	train	0.3388	0.3416	0.0029
1522	train	0.2172	0.2146	-0.0026
1523	test	0.2364	0.2434	0.0070
1524	train	0.2361	0.2678	0.0317
1525	train	0.1927	0.1814	-0.0113
1526	train	0.2312	0.2220	-0.0092
1527	test	0.2462	0.2489	0.0027
1528	train	0.2465	0.2333	-0.0132
1529	train	0.2466	0.2488	0.0022
1530	test	0.2270	0.2828	0.0559
1531	train	0.2082	0.2200	0.0118
1532	train	0.2422	0.2462	0.0040
1533	train	0.2401	0.2416	0.0015
1534	train	0.2164	0.2344	0.0180
1535	train	0.2417	0.3130	0.0713
1536	train	0.2037	0.2169	0.0131
1537	train	0.2369	0.2486	0.0118
1538	train	0.2661	0.2366	-0.0295
1539	test	0.2565	0.3003	0.0438
1540	train	0.2713	0.3013	0.0299
1541	test	0.2676	0.2968	0.0292
1542	train	0.2674	0.3205	0.0531
1543	train	0.3392	0.2761	-0.0631
1544	test	0.2221	0.2176	-0.0045
1545	test	0.2657	0.2806	0.0149
1546	train	0.2281	0.2239	-0.0043
1547	train	0.2487	0.2385	-0.0103
1548	train	0.3603	0.3192	-0.0411
1549	train	0.2006	0.2092	0.0086
1550	test	0.2108	0.2411	0.0303
1551	test	0.5914	0.3981	-0.1933
1552	test	0.2371	0.2148	-0.0223
1553	train	0.2899	0.3183	0.0285
1554	train	0.2371	0.2262	-0.0109
1555	train	0.2247	0.2362	0.0114
1556	train	0.2404	0.2490	0.0087
1557	train	0.2477	0.2267	-0.0209
1558	train	0.2471	0.2584	0.0114
1559	train	0.2654	0.2758	0.0104
1560	test	0.2491	0.2585	0.0094
1561	test	0.7207	0.4389	-0.2818
1562	train	0.8239	0.7505	-0.0734
1563	train	0.3619	0.4643	0.1025
1564	train	0.5253	0.4799	-0.0454
1565	train	0.5017	0.5025	0.0008
1566	train	0.3001	0.3767	0.0766
1567	test	0.2940	0.3940	0.1000
1568	train	0.2932	0.3703	0.0770
1569	train	0.4300	0.3822	-0.0478
1570	train	0.3189	0.3580	0.0391
1571	train	0.3057	0.3852	0.0795
1572	train	0.3257	0.3336	0.0078
1573	train	0.3983	0.4431	0.0448
1574	test	0.2773	0.2997	0.0224
1575	train	0.3074	0.3474	0.0401
1576	train	0.2731	0.3869	0.1137
1577	train	0.2318	0.2693	0.0376
1578	train	0.3148	0.3425	0.0278
1579	test	0.3082	0.3453	0.0371
1580	train	0.2972	0.3258	0.0286
1581	train	0.3000	0.3270	0.0270
1582	train	0.3044	0.3891	0.0847
1583	train	0.2188	0.2668	0.0481
1584	train	0.2941	0.3746	0.0805
1585	train	0.2831	0.3709	0.0879
1586	test	0.2797	0.3757	0.0960
1587	train	0.3097	0.4070	0.0973
1588	test	0.2741	0.3377	0.0636
1589	train	0.2671	0.3091	0.0419
1590	train	0.3155	0.3784	0.0628
1591	test	0.3346	0.4187	0.0841
1592	train	0.3548	0.4491	0.0944
1593	test	0.3429	0.4188	0.0759
1594	test	0.3232	0.4782	0.1550
1595	test	0.3580	0.4491	0.0911
1596	test	0.2403	0.2756	0.0353
1597	train	0.5701	0.4396	-0.1305
1598	train	0.2531	0.3305	0.0774
1599	train	0.2587	0.3274	0.0687
1600	train	0.3255	0.4943	0.1688
1601	test	0.2961	0.3161	0.0200
1602	train	0.2542	0.3356	0.0814
1603	train	0.6740	0.5359	-0.1381
1604	train	0.2875	0.3106	0.0231
1605	train	0.3246	0.4370	0.1124
1606	train	0.5435	0.3914	-0.1521
1607	train	0.2924	0.3619	0.0695
1608	train	0.2631	0.2926	0.0294
1609	train	0.2828	0.2764	-0.0064
1610	train	0.2778	0.2953	0.0175
1611	test	0.3018	0.3467	0.0448
1612	test	0.2644	0.3385	0.0742
1613	train	0.8523	0.6732	-0.1791
1614	train	0.6163	0.5023	-0.1139
1615	train	0.6145	0.5005	-0.1140
1616	train	0.6094	0.5057	-0.1037
1617	train	0.4129	0.4322	0.0193
1618	train	0.2782	0.4000	0.1218
1619	train	0.4972	0.4795	-0.0178
1620	train	0.5690	0.4737	-0.0953
1621	train	0.5034	0.4627	-0.0407
1622	train	0.5463	0.4643	-0.0820
1623	train	0.2805	0.3866	0.1061
1624	train	0.3363	0.3898	0.0535
1625	test	0.3816	0.3803	-0.0013
1626	train	0.4817	0.4797	-0.0020
1627	train	0.5372	0.4974	-0.0398
1628	train	0.2208	0.2012	-0.0196
1629	train	0.3493	0.4273	0.0779
1630	train	0.2800	0.4161	0.1362
1631	train	0.2673	0.3720	0.1047
1632	train	0.2742	0.3610	0.0868
1633	test	0.4696	0.4387	-0.0310
1634	train	0.2184	0.2981	0.0797
1635	train	0.4796	0.4183	-0.0612
1636	test	0.5038	0.4164	-0.0874
1637	train	0.4959	0.4300	-0.0659
1638	train	0.5543	0.4606	-0.0938
1639	test	0.4346	0.3379	-0.0967
1640	train	0.2366	0.3290	0.0924
1641	test	0.2690	0.3901	0.1211
1642	train	0.5650	0.4799	-0.0851
1643	test	0.5970	0.5062	-0.0909
1644	train	0.5566	0.4349	-0.1217
1645	train	0.5838	0.5138	-0.0700
1646	train	0.3284	0.3786	0.0502
1647	train	0.1715	0.2458	0.0744
1648	train	0.5661	0.5041	-0.0621
1649	train	0.2535	0.3590	0.1054
1650	train	0.3753	0.3810	0.0058
1651	train	0.3351	0.3736	0.0384
1652	train	0.7795	0.5370	-0.2425
1653	test	0.2905	0.3879	0.0974
1654	train	0.2276	0.3115	0.0839
1655	train	0.3055	0.4420	0.1365
1656	train	0.2626	0.3424	0.0798
1657	test	0.5753	0.4358	-0.1395
1658	train	0.6140	0.4761	-0.1379
1659	train	0.5842	0.4555	-0.1287
1660	train	0.2454	0.3430	0.0975
1661	train	0.2412	0.3101	0.0690
1662	train	0.2438	0.3508	0.1070
1663	train	0.3315	0.4215	0.0901
1664	train	0.4601	0.4411	-0.0190
1665	train	0.5803	0.4715	-0.1088
1666	train	0.2495	0.2285	-0.0210
1667	train	0.2618	0.2856	0.0238
1668	test	0.2232	0.2195	-0.0037
1669	train	0.2578	0.2426	-0.0152
1670	train	0.2375	0.2697	0.0322
1671	train	0.2769	0.2820	0.0051
1672	train	0.2211	0.2417	0.0206
1673	test	0.2810	0.2714	-0.0096
1674	train	0.2642	0.2468	-0.0174
1675	train	0.3341	0.3654	0.0314
1676	train	0.3555	0.4429	0.0873
1677	train	0.2580	0.2322	-0.0259
1678	train	0.2875	0.2566	-0.0309
1679	train	0.2655	0.2360	-0.0295
1680	train	0.6314	0.4888	-0.1426
1681	train	0.2739	0.2868	0.0129
1682	test	0.2830	0.3111	0.0281
1683	train	0.2765	0.3285	0.0520
1684	train	0.2822	0.3375	0.0553
1685	test	0.2768	0.2596	-0.0172
1686	train	0.2611	0.2541	-0.0071
1687	train	0.2828	0.2796	-0.0032
1688	test	0.2726	0.2281	-0.0445
1689	test	0.2537	0.2591	0.0054
1690	train	0.2899	0.2633	-0.0265
1691	test	0.2703	0.2467	-0.0236
1692	test	0.2709	0.2952	0.0243
1693	train	0.3084	0.2636	-0.0448
1694	train	0.2702	0.3087	0.0385
1695	test	0.2731	0.3044	0.0313
1696	train	0.3091	0.3147	0.0055
1697	train	0.2538	0.3333	0.0795
1698	train	0.3755	0.3428	-0.0327
1699	train	0.2618	0.2743	0.0124
1700	test	0.2666	0.2864	0.0198
1701	train	0.2351	0.3677	0.1325
1702	train	0.2474	0.2694	0.0220
1703	train	0.5087	0.5527	0.0440
1704	train	0.9735	0.8345	-0.1390
1705	train	0.2556	0.2827	0.0271
1706	train	0.2404	0.3817	0.1413
1707	train	0.5872	0.4966	-0.0906
1708	train	0.2573	0.3442	0.0869
1709	train	0.3190	0.3144	-0.0047
1710	train	0.2382	0.2635	0.0253
1711	train	0.2524	0.2827	0.0304
1712	train	0.2856	0.2265	-0.0590
1713	test	0.2871	0.2252	-0.0619
1714	test	0.2975	0.2197	-0.0778
1715	train	0.2516	0.2369	-0.0147
1716	train	0.2593	0.2059	-0.0534
1717	train	0.5158	0.4130	-0.1029
1718	train	1.1287	0.9961	-0.1326
1719	train	0.2465	0.2435	-0.0030
1720	train	0.2746	0.2829	0.0082
1721	train	0.1030	0.3143	0.2112
1722	train	0.2712	0.2495	-0.0218
1723	train	0.2327	0.2737	0.0410
1724	train	0.4697	0.3215	-0.1483
1725	train	0.3830	0.2720	-0.1109
1726	train	0.1088	0.2762	0.1674
1727	test	0.1152	0.2416	0.1263
1728	train	0.5665	0.4272	-0.1393
1729	train	0.3740	0.5210	0.1470
1730	train	0.4776	0.2830	-0.1946
1731	test	0.4882	0.3269	-0.1613
1732	train	0.4345	0.3112	-0.1233
1733	train	0.2897	0.3221	0.0324
1734	train	0.4995	0.3798	-0.1197
1735	train	0.5319	0.3909	-0.1410
1736	train	0.5317	0.4101	-0.1216
1737	train	0.2649	0.3745	0.1095
1738	train	0.0943	0.2786	0.1843
1739	train	0.0883	0.3433	0.2550
1740	train	0.4576	0.3450	-0.1126
1741	test	0.3828	0.2996	-0.0832
1742	train	0.4532	0.3136	-0.1396
1743	train	0.2879	0.2643	-0.0235
1744	train	0.4390	0.3269	-0.1122
1745	test	0.1919	0.2612	0.0693
1746	train	0.3225	0.2879	-0.0347
1747	train	0.2909	0.3025	0.0116
1748	test	0.3087	0.3544	0.0458
1749	train	0.2836	0.3257	0.0421
1750	train	0.2620	0.3518	0.0898
1751	train	0.6237	0.4519	-0.1718
1752	train	0.2552	0.3144	0.0592
1753	train	0.3012	0.3258	0.0246
1754	train	0.5473	0.4263	-0.1210
1755	train	0.2541	0.2839	0.0298
1756	train	0.5872	0.6295	0.0423
1757	train	0.5066	0.3506	-0.1560
1758	train	0.5408	0.5015	-0.0393
1759	train	0.6418	0.5521	-0.0897
1760	train	0.5637	0.4303	-0.1334
1761	test	0.3739	0.3263	-0.0476
1762	train	0.2807	0.2896	0.0089
1763	test	0.1322	0.3451	0.2129
1764	train	0.2264	0.2453	0.0189
1765	train	0.2314	0.2326	0.0012
1766	train	0.2465	0.2568	0.0103
1767	test	0.2572	0.2867	0.0295
1768	test	0.2528	0.2594	0.0065
1769	train	0.2170	0.4910	0.2741
1770	train	1.1079	0.9107	-0.1971
1771	train	0.1466	0.1111	-0.0355
1772	train	0.2018	0.2182	0.0164
1773	train	0.1189	0.1652	0.0463
1774	train	0.2719	0.2331	-0.0388
1775	train	0.2479	0.2307	-0.0172
1776	train	0.0919	0.2558	0.1639
1777	train	0.2823	0.2003	-0.0820
1778	train	0.1012	0.2086	0.1074
1779	test	0.1088	0.1704	0.0616
1780	train	0.5120	0.3696	-0.1424
1781	train	0.3680	0.4508	0.0828
1782	train	0.4094	0.2264	-0.1830
1783	train	0.0859	0.2070	0.1212
1784	train	0.0938	0.1856	0.0918
1785	train	0.3002	0.3108	0.0106
1786	train	0.0817	0.2575	0.1759
1787	test	0.0770	0.2867	0.2097
1788	train	0.4667	0.3102	-0.1565
1789	train	0.2855	0.3089	0.0234
1790	train	0.0926	0.1801	0.0875
1791	train	0.0958	0.2631	0.1673
1792	train	0.1033	0.2255	0.1223
1793	train	0.1097	0.1739	0.0642
1794	train	0.3550	0.2119	-0.1430
1795	train	0.1146	0.1449	0.0302
1796	train	0.0979	0.2108	0.1129
1797	test	0.1961	0.2606	0.0645
1798	train	0.3218	0.2706	-0.0511
1799	train	0.1264	0.2654	0.1390
1800	train	0.3254	0.2643	-0.0612
1801	train	0.3496	0.2763	-0.0733
1802	train	0.2729	0.3013	0.0284
1803	train	0.5909	0.4089	-0.1820
1804	train	0.2780	0.2870	0.0090
1805	train	0.1350	0.2177	0.0827
1806	test	0.4850	0.3630	-0.1221
1807	test	0.2454	0.2601	0.0147
1808	test	0.6016	0.5637	-0.0380
1809	train	0.4305	0.2973	-0.1331
1810	train	0.5007	0.3985	-0.1022
1811	test	0.6233	0.4791	-0.1442
1812	train	0.5024	0.3690	-0.1335
1813	train	0.3271	0.2697	-0.0575
1814	train	0.1350	0.2203	0.0853
1815	train	0.1331	0.2405	0.1075
1816	train	0.2304	0.2285	-0.0020
1817	train	0.2317	0.2198	-0.0119
1818	train	0.2569	0.2414	-0.0156
1819	train	0.2646	0.2647	0.0001
1820	train	0.2552	0.2228	-0.0324
1821	test	0.1333	0.3689	0.2356
1822	train	0.3221	0.2966	-0.0254
1823	train	0.3345	0.3155	-0.0190
1824	test	0.2899	0.4737	0.1838
1825	train	0.3152	0.3098	-0.0054
1826	train	0.2937	0.3200	0.0262
1827	train	0.2725	0.2133	-0.0591
1828	test	0.2579	0.2733	0.0154
1829	train	0.2900	0.2683	-0.0217
1830	train	0.2827	0.2981	0.0153
1831	train	0.3067	0.2918	-0.0150
1832	train	0.4316	0.4557	0.0241
1833	train	0.2419	0.2290	-0.0129
1834	train	0.2728	0.2272	-0.0456
1835	test	0.2646	0.2059	-0.0587
1836	train	0.2299	0.3065	0.0766
1837	train	0.2697	0.2108	-0.0588
1838	train	0.2733	0.2131	-0.0602
1839	test	0.2767	0.2143	-0.0624
1840	test	0.2763	0.2396	-0.0367
1841	test	0.2712	0.2507	-0.0205
1842	train	0.2442	0.2214	-0.0229
1843	train	0.2781	0.2215	-0.0567
1844	train	0.2765	0.2555	-0.0210
1845	train	0.2675	0.2693	0.0018
1846	train	0.2883	0.2652	-0.0231
1847	test	0.2419	0.2085	-0.0335
1848	train	0.2528	0.2460	-0.0068
1849	test	0.2907	0.2452	-0.0455
1850	train	0.3200	0.3072	-0.0128
1851	train	0.3239	0.3313	0.0073
1852	train	0.3396	0.3267	-0.0129
1853	train	0.3138	0.3349	0.0211
1854	train	0.4026	0.3763	-0.0263
1855	train	0.2610	0.2955	0.0346
1856	train	0.3070	0.2583	-0.0487
1857	train	0.2254	0.2177	-0.0077
1858	test	0.2893	0.3102	0.0209
1859	train	0.2852	0.5632	0.2780
1860	train	0.9481	0.9497	0.0016
1861	train	0.2304	0.2265	-0.0040
1862	test	0.2274	0.2890	0.0616
1863	train	0.7359	0.6548	-0.0811
1864	train	0.2289	0.2314	0.0026
1865	test	0.3479	0.3530	0.0052
1866	train	0.2560	0.2659	0.0099
1867	train	0.2713	0.3081	0.0369
1868	train	0.2655	0.2593	-0.0061
1869	train	0.2721	0.2609	-0.0111
1870	train	0.2851	0.2731	-0.0120
1871	test	0.3099	0.3018	-0.0081
1872	train	0.3072	0.2835	-0.0237
1873	test	0.9515	0.6191	-0.3324
1874	train	0.6569	0.6832	0.0263
1875	train	0.2795	0.3075	0.0280
1876	train	0.3020	0.3675	0.0655
1877	train	0.2813	0.3608	0.0795
1878	train	0.3250	0.3405	0.0155
1879	test	0.3221	0.3091	-0.0130
1880	train	0.2875	0.2419	-0.0456
1881	test	0.2950	0.2536	-0.0414
1882	train	0.2550	0.2659	0.0109
1883	train	0.3287	0.2880	-0.0407
1884	test	0.3054	0.3116	0.0062
1885	train	0.3354	0.2853	-0.0501
1886	test	0.4825	0.5115	0.0290
1887	train	-0.1245	0.1966	0.3210
1888	train	0.2848	0.2492	-0.0356
1889	train	0.2817	0.2341	-0.0476
1890	train	0.2255	0.3058	0.0803
1891	train	0.2974	0.2647	-0.0326
1892	test	0.3040	0.2565	-0.0476
1893	train	0.3066	0.3120	0.0053
1894	test	0.3070	0.3070	0.0000
1895	test	0.3065	0.2753	-0.0312
1896	train	0.2765	0.2201	-0.0564
1897	test	0.3000	0.2719	-0.0281
1898	train	-0.0111	0.2795	0.2905
1899	test	0.2871	0.2836	-0.0034
1900	train	0.6095	0.3444	-0.2651
1901	train	0.2579	0.2298	-0.0281
1902	train	0.2630	0.3655	0.1026
1903	train	0.3242	0.3018	-0.0224
1904	train	0.3555	0.3798	0.0243
1905	train	0.3889	0.3616	-0.0273
1906	train	0.7474	0.4043	-0.3432
1907	train	0.3804	0.3757	-0.0047
1908	test	0.3685	0.3894	0.0209
1909	train	0.6360	0.3228	-0.3132
1910	test	0.3069	0.2874	-0.0195
1911	test	0.6465	0.3154	-0.3311
1912	train	0.3049	0.3031	-0.0019
1913	train	0.2778	0.3087	0.0309
1914	train	0.5479	0.4321	-0.1158
1915	train	0.3809	0.2940	-0.0868
1916	train	0.6640	0.3143	-0.3497
1917	train	0.3893	0.4066	0.0173
1918	train	0.2417	0.2968	0.0551
1919	test	0.4154	0.4124	-0.0030
1920	train	0.7667	0.4252	-0.3414
1921	train	-0.1274	0.2231	0.3505
1922	train	0.2597	0.2132	-0.0465
1923	train	0.2751	0.2544	-0.0207
1924	train	0.2953	0.2675	-0.0278
1925	train	0.1756	0.2701	0.0945
1926	train	0.3171	0.3210	0.0039
1927	train	0.3187	0.3335	0.0148
1928	train	0.3141	0.3124	-0.0017
1929	test	0.8581	0.5779	-0.2802
1930	train	0.3930	0.5185	0.1255
1931	train	0.4170	0.5003	0.0832
1932	train	1.3064	0.9555	-0.3509
1933	train	0.3496	0.3358	-0.0139
1934	train	0.3048	0.4140	0.1093
1935	train	0.2826	0.2492	-0.0334
1936	train	0.2846	0.3690	0.0845
1937	train	0.2982	0.3316	0.0335
1938	train	0.2897	0.3606	0.0709
1939	train	0.3287	0.3376	0.0089
1940	train	0.5007	0.6835	0.1828
1941	train	0.2466	0.2534	0.0067
1942	train	0.2795	0.2658	-0.0137
1943	test	0.2756	0.2648	-0.0108
1944	train	0.2574	0.2943	0.0369
1945	train	0.2754	0.2497	-0.0257
1946	train	0.2757	0.2138	-0.0619
1947	train	0.2788	0.3039	0.0251
1948	train	0.2784	0.3104	0.0320
1949	train	0.2796	0.3125	0.0329
1950	train	0.2465	0.3088	0.0623
1951	train	0.2820	0.2692	-0.0128
1952	train	0.2962	0.3419	0.0458
1953	train	0.2868	0.3714	0.0847
1954	test	0.3045	0.3385	0.0339
1955	train	0.2465	0.2679	0.0214
1956	train	0.2277	0.2279	0.0002
1957	test	0.3067	0.2939	-0.0128
1958	test	0.3615	0.3370	-0.0245
1959	train	0.3519	0.3773	0.0253
1960	train	0.3987	0.3911	-0.0076
1961	test	0.3573	0.3940	0.0367
1962	train	0.4035	0.3698	-0.0337
1963	train	0.2779	0.3398	0.0619
1964	train	0.3016	0.2920	-0.0096
1965	train	0.2198	0.2486	0.0287
1966	train	0.3426	0.3484	0.0059
1967	train	0.6837	0.7265	0.0429
1968	test	1.2140	1.1897	-0.0243
1969	train	0.2401	0.3225	0.0824
1970	train	0.2076	0.3551	0.1475
1971	train	1.0383	0.8530	-0.1853
1972	train	0.2131	0.2742	0.0611
1973	train	0.4382	0.4274	-0.0108
1974	train	0.2741	0.3726	0.0985
1975	test	0.2813	0.4545	0.1733
1976	train	0.2776	0.2012	-0.0764
1977	train	0.2778	0.2066	-0.0712
1978	train	0.3081	0.3035	-0.0046
1979	train	0.3554	0.3469	-0.0085
1980	train	0.3635	0.3427	-0.0208
1981	train	1.1081	0.9417	-0.1664
1982	train	0.1623	0.1821	0.0199
1983	train	0.1742	0.1970	0.0228
1984	test	0.1214	0.2446	0.1231
1985	train	0.2528	0.2275	-0.0253
1986	train	0.2276	0.2423	0.0147
1987	train	0.2336	0.2491	0.0155
1988	train	0.1726	0.2128	0.0402
1989	train	0.2294	0.2153	-0.0141
1990	train	0.2057	0.2112	0.0055
1991	test	0.2611	0.2576	-0.0035
1992	test	0.3552	0.4041	0.0489
1993	test	0.2169	0.2260	0.0091
1994	train	0.2432	0.2389	-0.0043
1995	train	0.2168	0.2860	0.0692
1996	train	0.2337	0.2958	0.0622
1997	train	0.2394	0.2280	-0.0114
1998	test	0.2470	0.2496	0.0025
1999	test	0.2511	0.2505	-0.0006
2000	test	0.2495	0.2612	0.0118
2001	train	0.2162	0.3019	0.0857
2002	train	0.2203	0.2520	0.0317
2003	train	0.2280	0.2264	-0.0015
2004	train	0.2196	0.2142	-0.0054
2005	train	0.2053	0.2099	0.0047
2006	train	0.2247	0.3016	0.0769
2007	train	0.1921	0.1961	0.0040
2008	train	0.2339	0.2683	0.0344
2009	train	0.2691	0.2101	-0.0590
2010	train	0.2557	0.2995	0.0438
2011	train	0.2639	0.3106	0.0467
2012	train	0.2567	0.2751	0.0184
2013	train	0.2599	0.3206	0.0607
2014	train	0.3580	0.3040	-0.0540
2015	test	0.2360	0.2809	0.0449
2016	train	0.2058	0.2503	0.0444
2017	train	0.2105	0.2389	0.0285
2018	train	0.2341	0.2548	0.0207
2019	test	0.4564	0.4216	-0.0348
2020	train	0.9618	0.7656	-0.1962
2021	train	0.1994	0.2012	0.0018
2022	train	0.1972	0.2520	0.0548
2023	train	0.7301	0.5392	-0.1909
2024	train	0.2215	0.2406	0.0191
2025	train	0.2618	0.2913	0.0296
2026	test	0.1674	0.1875	0.0201
2027	train	0.1986	0.2089	0.0103
2028	train	0.2450	0.2548	0.0098
2029	train	0.2446	0.2426	-0.0019
2030	train	0.2693	0.2627	-0.0065
2031	train	0.2591	0.2525	-0.0066
2032	train	0.2452	0.2338	-0.0114
2033	train	0.1509	0.4091	0.2582
2034	test	0.3749	0.5350	0.1601
2035	train	0.3928	0.4986	0.1057
2036	train	1.0255	0.7461	-0.2794
2037	train	0.3440	0.4049	0.0609
2038	train	0.2973	0.4083	0.1110
2039	train	0.2947	0.2754	-0.0193
2040	train	0.2952	0.3393	0.0441
2041	train	0.3254	0.2810	-0.0444
2042	train	0.3168	0.3314	0.0147
2043	test	0.3395	0.3146	-0.0250
2044	train	0.6189	0.6025	-0.0164
2045	test	0.2499	0.1980	-0.0519
2046	train	0.2914	0.2733	-0.0181
2047	test	0.2838	0.2738	-0.0100
2048	test	0.2628	0.2940	0.0312
2049	train	0.2806	0.2663	-0.0143
2050	train	0.2818	0.2456	-0.0362
2051	train	0.2837	0.2540	-0.0297
2052	train	0.2793	0.2881	0.0088
2053	train	0.3136	0.2808	-0.0328
2054	train	0.2395	0.1891	-0.0504
2055	train	0.3078	0.2857	-0.0221
2056	train	0.3242	0.3134	-0.0108
2057	test	0.3083	0.3146	0.0062
2058	train	0.3346	0.3406	0.0060
2059	train	0.2837	0.2354	-0.0483
2060	train	0.2219	0.2764	0.0545
2061	train	0.3099	0.2743	-0.0356
2062	train	0.4548	0.4012	-0.0536
2063	test	0.4924	0.4339	-0.0584
2064	train	0.5259	0.4005	-0.1254
2065	test	0.4808	0.4496	-0.0311
2066	train	0.3702	0.4019	0.0317
2067	train	0.2588	0.2953	0.0365
2068	train	0.3343	0.3469	0.0126
2069	train	0.2353	0.2614	0.0261
2070	test	0.3182	0.3257	0.0075
2071	test	0.8025	0.5993	-0.2032
2072	train	0.9745	0.9418	-0.0327
2073	train	0.2663	0.2408	-0.0255
2074	train	0.2218	0.3262	0.1044
2075	train	0.4841	0.5017	0.0176
2076	train	0.2307	0.2615	0.0308
2077	test	0.5496	0.4471	-0.1025
2078	train	0.3036	0.3009	-0.0027
2079	train	0.3067	0.3432	0.0365
2080	train	0.2651	0.2383	-0.0268
2081	train	0.2629	0.2361	-0.0268
2082	test	0.3013	0.2877	-0.0136
2083	train	0.3273	0.2956	-0.0317
2084	train	0.3442	0.3065	-0.0377
2085	train	0.2579	0.6502	0.3923
2086	train	0.1684	0.1369	-0.0315
2087	train	0.1852	0.1788	-0.0065
2088	train	0.1354	0.2033	0.0679
2089	train	0.2154	0.2148	-0.0007
2090	train	0.2084	0.1959	-0.0125
2091	train	0.2089	0.2066	-0.0024
2092	train	0.1535	0.1868	0.0333
2093	train	0.1900	0.1815	-0.0085
2094	test	0.1916	0.1369	-0.0547
2095	train	0.2440	0.2264	-0.0176
2096	test	0.2852	0.3440	0.0588
2097	test	0.1842	0.1916	0.0074
2098	train	0.2115	0.2141	0.0027
2099	train	0.1980	0.1989	0.0009
2100	train	0.1926	0.2518	0.0592
2101	train	0.2135	0.2126	-0.0009
2102	test	0.2184	0.2029	-0.0155
2103	train	0.2220	0.2276	0.0056
2104	train	0.2218	0.2383	0.0165
2105	train	0.1838	0.1446	-0.0392
2106	train	0.1821	0.1965	0.0145
2107	test	0.2109	0.2077	-0.0032
2108	test	0.2034	0.1912	-0.0121
2109	train	0.1739	0.1827	0.0087
2110	train	0.1965	0.1532	-0.0433
2111	train	0.1622	0.1705	0.0083
2112	train	0.2045	0.2262	0.0217
2113	train	0.2277	0.2046	-0.0231
2114	train	0.2352	0.2008	-0.0345
2115	train	0.2348	0.2216	-0.0132
2116	train	0.2308	0.2142	-0.0166
2117	test	0.2334	0.2259	-0.0075
2118	test	0.3052	0.3078	0.0026
2119	train	0.1790	0.2276	0.0486
2120	test	0.1980	0.1714	-0.0266
2121	train	0.1593	0.2227	0.0634
2122	train	0.1967	0.2267	0.0300
2123	train	0.3429	0.4140	0.0711
2124	test	0.7751	0.7690	-0.0061
2125	test	0.1783	0.1817	0.0034
2126	test	0.1856	0.2453	0.0597
2127	train	0.5916	0.5181	-0.0735
2128	test	0.1789	0.2249	0.0461
2129	train	0.2370	0.2284	-0.0086
2130	train	0.1787	0.1383	-0.0404
2131	train	0.1899	0.1671	-0.0227
2132	test	0.2239	0.2304	0.0065
2133	train	0.2271	0.2239	-0.0032
2134	test	0.2418	0.2172	-0.0245
2135	test	0.2205	0.2226	0.0021
2136	train	0.2109	0.1939	-0.0170
2137	test	0.2019	0.3591	0.1572
2138	train	0.3305	0.2817	-0.0488
2139	train	0.3363	0.2949	-0.0414
2140	train	0.3508	0.3233	-0.0275
2141	train	0.2398	0.2224	-0.0174
2142	train	0.2392	0.2366	-0.0026
2143	test	0.2281	0.2213	-0.0068
2144	train	0.1934	0.2479	0.0545
2145	train	0.2019	0.1925	-0.0093
2146	train	0.1885	0.1809	-0.0076
2147	train	0.2694	0.2266	-0.0428
2148	train	0.3045	0.3009	-0.0036
2149	train	0.1956	0.2153	0.0198
2150	train	0.2398	0.1946	-0.0452
2151	train	0.2071	0.2302	0.0230
2152	test	0.1488	0.1504	0.0016
2153	train	0.2359	0.2075	-0.0283
2154	train	0.2155	0.1823	-0.0333
2155	train	0.1945	0.2017	0.0072
2156	train	0.2390	0.2114	-0.0276
2157	train	0.1979	0.1557	-0.0423
2158	train	0.1829	0.1738	-0.0091
2159	train	0.2242	0.1932	-0.0311
2160	train	0.2185	0.2076	-0.0109
2161	train	0.2539	0.2167	-0.0372
2162	train	0.2209	0.1751	-0.0458
2163	train	0.1839	0.1809	-0.0030
2164	train	0.1962	0.1640	-0.0322
2165	train	0.2289	0.2191	-0.0099
2166	test	0.2103	0.2370	0.0267
2167	train	0.2995	0.2537	-0.0458
2168	train	0.2166	0.2145	-0.0021
2169	train	0.1911	0.2829	0.0918
2170	test	0.2558	0.2493	-0.0065
2171	train	0.1632	0.1631	-0.0002
2172	train	0.2406	0.2262	-0.0143
2173	train	0.1784	0.2083	0.0299
2174	train	0.2062	0.2300	0.0238
2175	test	0.3289	0.3223	-0.0065
2176	train	0.6267	0.5427	-0.0840
2177	train	0.1508	0.2127	0.0619
2178	test	0.1733	0.1853	0.0120
2179	test	0.4076	0.2890	-0.1186
2180	train	0.2134	0.2013	-0.0121
2181	train	0.2263	0.2339	0.0076
2182	train	0.2904	0.2427	-0.0477
2183	train	0.1745	0.2212	0.0467
2184	train	0.2013	0.2297	0.0284
2185	test	0.2193	0.1955	-0.0238
2186	test	0.1829	0.2007	0.0179
2187	train	0.2291	0.2558	0.0267
2188	train	0.2269	0.2584	0.0315
2189	train	0.2690	0.2926	0.0236
2190	train	0.8259	0.8683	0.0425
2191	test	0.8184	0.9448	0.1264
2192	test	0.9744	1.0968	0.1224
2193	train	0.8455	0.7616	-0.0839
2194	train	0.8182	0.7252	-0.0930
2195	train	0.6721	0.6698	-0.0023
2196	train	0.5994	0.8351	0.2357
2197	train	0.8814	0.8212	-0.0602
2198	train	0.8548	0.8385	-0.0163
2199	train	0.9077	0.7714	-0.1363
2200	train	1.1795	1.0171	-0.1624
2201	train	0.5632	0.4875	-0.0757
2202	train	0.6726	0.6465	-0.0261
2203	train	0.6572	0.6669	0.0097
2204	test	0.7647	0.7497	-0.0150
2205	train	0.6683	0.6964	0.0280
2206	train	0.6665	0.7147	0.0482
2207	train	0.6610	0.6833	0.0223
2208	train	0.6586	0.6238	-0.0347
2209	test	0.8836	0.8195	-0.0641
2210	train	0.5578	0.4800	-0.0778
2211	test	0.7039	0.6827	-0.0212
2212	train	0.7281	0.7528	0.0247
2213	train	0.8211	0.8225	0.0014
2214	test	0.7423	0.7241	-0.0182
2215	test	0.8294	0.7183	-0.1111
2216	test	0.5792	0.6206	0.0415
2217	train	0.8920	0.7630	-0.1290
2218	train	0.6663	0.6795	0.0131
2219	train	0.6572	0.7019	0.0447
2220	train	0.6606	0.6218	-0.0388
2221	train	0.6484	0.7670	0.1186
2222	train	0.7062	0.7262	0.0200
2223	train	0.5400	0.4995	-0.0405
2224	train	0.9174	0.8392	-0.0783
2225	test	0.7060	0.7113	0.0053
2226	train	0.5261	0.6147	0.0885
2227	test	1.1074	1.0403	-0.0671
2228	train	1.6737	1.4795	-0.1942
2229	train	0.7611	0.7230	-0.0381
2230	test	0.7262	0.7311	0.0049
2231	train	0.8629	0.8917	0.0288
2232	train	0.7101	0.7014	-0.0086
2233	test	0.6679	0.6521	-0.0158
2234	train	0.8526	0.8351	-0.0175
2235	train	0.9187	0.8700	-0.0488
2236	train	0.5771	0.4870	-0.0901
2237	train	0.5727	0.4753	-0.0974
2238	train	0.5960	0.5186	-0.0774
2239	train	0.4872	0.6123	0.1252
2240	train	0.5082	0.6120	0.1038
2241	train	1.4299	1.1262	-0.3037
2242	train	0.3820	0.4415	0.0595
2243	train	0.4007	0.4359	0.0351
2244	train	1.0450	0.7323	-0.3126
2245	train	0.3684	0.3633	-0.0052
2246	test	0.4524	0.4389	-0.0135
2247	train	0.3043	0.2826	-0.0217
2248	train	0.2872	0.3980	0.1108
2249	test	0.4497	0.4372	-0.0126
2250	train	0.4193	0.4545	0.0352
2251	train	0.5333	0.4615	-0.0717
2252	train	0.6372	0.6353	-0.0019
2253	train	0.2545	0.3106	0.0561
2254	train	0.3086	0.2800	-0.0286
2255	train	0.2942	0.2950	0.0008
2256	test	0.3048	0.4555	0.1508
2257	train	0.2951	0.3252	0.0301
2258	train	0.3068	0.3605	0.0537
2259	train	0.3069	0.3479	0.0410
2260	train	0.3472	0.3920	0.0447
2261	test	0.4789	0.4473	-0.0315
2262	train	0.2575	0.3274	0.0700
2263	train	0.3055	0.3099	0.0044
2264	train	0.3053	0.3953	0.0900
2265	train	0.2975	0.4533	0.1558
2266	test	0.3212	0.3491	0.0279
2267	train	0.3894	0.4004	0.0110
2268	train	0.2916	0.2419	-0.0497
2269	train	0.3362	0.2835	-0.0527
2270	train	0.3661	0.3387	-0.0274
2271	train	0.3624	0.3593	-0.0032
2272	train	0.3612	0.3385	-0.0227
2273	train	0.3670	0.3917	0.0246
2274	train	0.4798	0.4542	-0.0255
2275	train	0.3054	0.3475	0.0422
2276	train	0.4059	0.3830	-0.0228
2277	train	0.4073	0.3884	-0.0189
2278	train	0.3478	0.3695	0.0217
2279	train	0.9949	0.8480	-0.1469
2280	train	1.4140	1.2858	-0.1282
2281	train	0.4066	0.4001	-0.0065
2282	train	0.4121	0.4812	0.0692
2283	train	0.7292	0.7111	-0.0181
2284	test	0.4085	0.3992	-0.0092
2285	train	0.3647	0.3777	0.0130
2286	train	0.4498	0.4658	0.0160
2287	train	0.4258	0.5338	0.1080
2288	train	0.3316	0.3095	-0.0221
2289	train	0.3050	0.2989	-0.0061
2290	train	0.3229	0.2986	-0.0243
2291	train	0.3569	0.3445	-0.0124
2292	train	0.3568	0.3362	-0.0206
2293	train	0.8724	0.8292	-0.0433
2294	test	0.3647	0.3492	-0.0155
2295	train	0.3558	0.3321	-0.0237
2296	train	0.3648	0.3428	-0.0220
2297	train	0.3125	0.2980	-0.0146
2298	test	0.2966	0.2877	-0.0089
2299	train	0.3263	0.3533	0.0270
2300	train	0.3374	0.2972	-0.0402
2301	train	0.3293	0.2897	-0.0397
2302	train	0.3399	0.2795	-0.0605
2303	test	0.3141	0.2917	-0.0224
2304	train	0.3278	0.2884	-0.0394
2305	train	0.3039	0.2714	-0.0325
2306	train	0.2700	0.3256	0.0556
2307	train	0.3426	0.3319	-0.0107
2308	train	0.4160	0.3177	-0.0984
2309	test	0.3193	0.2999	-0.0195
2310	train	0.3248	0.3229	-0.0020
2311	train	0.2890	0.2920	0.0030
2312	train	0.2896	0.2858	-0.0038
2313	train	0.3115	0.2816	-0.0299
2314	train	0.2514	0.2370	-0.0143
2315	test	0.3251	0.2796	-0.0456
2316	train	0.3393	0.2717	-0.0676
2317	train	0.3068	0.3031	-0.0036
2318	train	0.3589	0.3240	-0.0350
2319	test	0.3349	0.2117	-0.1233
2320	train	0.2561	0.2838	0.0277
2321	train	0.2666	0.2897	0.0231
2322	train	0.3772	0.3882	0.0110
2323	test	0.3639	0.3943	0.0304
2324	train	0.3292	0.3440	0.0148
2325	train	0.3667	0.3891	0.0223
2326	test	0.2408	0.3621	0.1214
2327	train	0.2559	0.2785	0.0226
2328	train	0.3420	0.3665	0.0244
2329	test	0.2399	0.2341	-0.0057
2330	train	0.3067	0.2649	-0.0418
2331	train	0.2809	0.2525	-0.0283
2332	test	0.3153	0.4580	0.1427
2333	train	0.2437	0.2756	0.0319
2334	test	0.2424	0.2295	-0.0129
2335	train	0.3241	0.3410	0.0169
2336	train	0.2339	0.2268	-0.0071
2337	test	0.3438	0.3396	-0.0042
2338	test	0.3318	0.3145	-0.0173
2339	train	0.3502	0.3184	-0.0318
2340	train	0.2688	0.2898	0.0211
2341	test	0.2621	0.2723	0.0102
2342	train	0.2946	0.3031	0.0085
2343	test	0.3165	0.3380	0.0215
2344	train	0.3349	0.3307	-0.0042
2345	train	0.4068	0.4242	0.0174
2346	train	0.4845	0.3950	-0.0895
2347	train	0.2678	0.3206	0.0528
2348	train	0.2661	0.3098	0.0437
2349	test	0.2287	0.3006	0.0718
2350	train	0.2374	0.2472	0.0098
2351	train	0.2214	0.2037	-0.0177
2352	test	0.2124	0.2711	0.0587
2353	train	0.2215	0.2663	0.0448
2354	train	0.2224	0.2299	0.0075
2355	train	0.2281	0.2334	0.0052
2356	train	0.1950	0.2078	0.0128
2357	train	0.1981	0.2011	0.0030
2358	train	0.2108	0.2190	0.0082
2359	test	0.2308	0.2953	0.0645
2360	test	0.2439	0.2922	0.0483
2361	train	0.1606	0.1195	-0.0411
2362	train	0.2235	0.2497	0.0262
2363	train	0.2285	0.2334	0.0050
2364	train	0.2333	0.1989	-0.0344
2365	train	0.2171	0.1925	-0.0246
2366	train	0.2203	0.2042	-0.0162
2367	test	0.1784	0.1663	-0.0121
2368	train	0.2187	0.2188	0.0001
2369	train	0.2079	0.2164	0.0085
2370	train	0.2025	0.2137	0.0112
2371	train	0.2011	0.2286	0.0275
2372	train	0.1848	0.1643	-0.0206
2373	train	0.2294	0.1847	-0.0447
2374	train	0.2217	0.2141	-0.0076
2375	train	0.2082	0.2559	0.0477
2376	train	0.2372	0.2989	0.0617
2377	train	0.2200	0.2206	0.0007
2378	train	0.2050	0.2840	0.0790
2379	train	0.2374	0.2366	-0.0008
2380	train	0.1560	0.1333	-0.0227
2381	train	0.2137	0.2673	0.0536
2382	test	0.1853	0.2145	0.0292
2383	train	0.2284	0.2132	-0.0152
2384	train	0.2889	0.2174	-0.0714
2385	train	0.1703	0.2033	0.0330
2386	train	0.1679	0.1766	0.0087
2387	train	0.2593	0.2998	0.0405
2388	train	0.1950	0.2125	0.0175
2389	test	0.2275	0.2308	0.0032
2390	train	0.1871	0.2492	0.0621
2391	train	0.1759	0.2237	0.0478
2392	train	0.2039	0.2066	0.0027
2393	train	0.2015	0.1782	-0.0233
2394	train	0.1919	0.1860	-0.0058
2395	train	0.2068	0.2339	0.0272
2396	train	0.2072	0.2519	0.0447
2397	train	0.2459	0.2404	-0.0055
2398	train	0.3712	0.7063	0.3351
2399	train	0.3767	0.3033	-0.0734
2400	train	0.3572	0.3298	-0.0273
2401	train	0.3760	0.3684	-0.0076
2402	test	0.3153	0.3130	-0.0022
2403	train	0.3444	0.2764	-0.0680
2404	train	0.3120	0.2862	-0.0259
2405	train	0.3026	0.2857	-0.0169
2406	train	0.3143	0.3039	-0.0104
2407	train	0.3197	0.3011	-0.0186
2408	train	0.3359	0.2702	-0.0657
2409	test	0.4033	0.4051	0.0017
2410	train	0.2579	0.2433	-0.0146
2411	train	0.3082	0.2762	-0.0320
2412	train	0.3065	0.2820	-0.0246
2413	train	0.3333	0.3476	0.0142
2414	train	0.3114	0.2787	-0.0327
2415	test	0.2650	0.2701	0.0051
2416	train	0.2647	0.2782	0.0135
2417	train	0.3198	0.2870	-0.0328
2418	train	0.3140	0.2929	-0.0211
2419	train	0.2896	0.2603	-0.0294
2420	test	0.3187	0.2896	-0.0291
2421	train	0.3235	0.2789	-0.0446
2422	train	0.3212	0.2599	-0.0613
2423	train	0.3347	0.3214	-0.0133
2424	train	0.2643	0.2736	0.0094
2425	train	0.3070	0.3127	0.0058
2426	test	0.3242	0.3058	-0.0184
2427	test	0.3032	0.3086	0.0054
2428	train	0.3345	0.3155	-0.0189
2429	train	0.3281	0.3356	0.0075
2430	train	0.3409	0.3377	-0.0031
2431	train	0.3536	0.3922	0.0385
2432	train	0.2215	0.2752	0.0537
2433	test	0.3495	0.2936	-0.0559
2434	train	0.2409	0.3009	0.0600
2435	train	0.3082	0.2996	-0.0086
2436	test	0.3279	0.4341	0.1061
2437	train	0.2581	0.2528	-0.0052
2438	train	0.2670	0.2948	0.0278
2439	train	0.3431	0.4888	0.1457
2440	train	0.2585	0.2936	0.0350
2441	train	0.3261	0.3434	0.0173
2442	train	0.3070	0.2469	-0.0600
2443	train	0.3123	0.2578	-0.0545
2444	train	0.2982	0.2726	-0.0256
2445	train	0.2922	0.2681	-0.0241
2446	test	0.3008	0.2614	-0.0394
2447	test	0.3126	0.2960	-0.0166
2448	train	0.3190	0.2699	-0.0491
2449	train	0.4880	0.6049	0.1168
2450	test	0.1628	0.4370	0.2742
2451	test	0.1533	0.1843	0.0311
2452	train	0.1614	0.1989	0.0375
2453	train	0.1427	0.1375	-0.0053
2454	test	0.1588	0.1440	-0.0148
2455	test	0.1552	0.1739	0.0188
2456	train	0.1158	0.1258	0.0100
2457	train	0.1299	0.1132	-0.0167
2458	test	0.1306	0.1399	0.0093
2459	train	0.1402	0.1588	0.0186
2460	train	0.1722	0.1465	-0.0257
2461	train	0.1855	0.2021	0.0166
2462	train	0.1277	0.1325	0.0048
2463	train	0.1473	0.1291	-0.0182
2464	test	0.1185	0.1145	-0.0040
2465	train	0.1263	0.1331	0.0068
2466	train	0.1312	0.0970	-0.0342
2467	train	0.1314	0.1397	0.0083
2468	test	0.1472	0.1387	-0.0084
2469	train	0.1467	0.1564	0.0097
2470	test	0.1217	0.1811	0.0594
2471	train	0.1395	0.1319	-0.0077
2472	train	0.1357	0.1293	-0.0063
2473	train	0.1341	0.1166	-0.0175
2474	train	0.1275	0.1215	-0.0060
2475	train	0.1391	0.1853	0.0462
2476	train	0.1244	0.0954	-0.0290
2477	test	0.1802	0.1150	-0.0652
2478	train	0.1561	0.1464	-0.0098
2479	train	0.1478	0.1624	0.0146
2480	train	0.1948	0.1743	-0.0205
2481	train	0.1370	0.1689	0.0320
2482	train	0.1752	0.1790	0.0038
2483	train	0.2243	0.2076	-0.0167
2484	train	0.1189	0.1191	0.0003
2485	train	0.1633	0.1596	-0.0038
2486	train	0.1318	0.1118	-0.0200
2487	train	0.1370	0.1517	0.0147
2488	train	0.1776	0.1726	-0.0050
2489	train	0.1179	0.1065	-0.0114
2490	train	0.1336	0.1176	-0.0160
2491	train	0.1812	0.2577	0.0764
2492	train	0.1425	0.1075	-0.0351
2493	train	0.1515	0.1698	0.0183
2494	train	0.1225	0.0918	-0.0307
2495	train	0.1227	0.1232	0.0005
2496	train	0.1464	0.1487	0.0023
2497	train	0.1570	0.1340	-0.0230
2498	train	0.1547	0.1598	0.0051
2499	train	0.1515	0.1916	0.0401
2500	train	0.1562	0.1812	0.0250
2501	train	0.1891	0.2770	0.0879
2502	train	0.2515	0.2623	0.0108
2503	train	0.2409	0.2270	-0.0140
2504	train	0.2442	0.2707	0.0265
2505	test	0.2338	0.2014	-0.0324
2506	train	0.2333	0.2313	-0.0020
2507	train	0.2470	0.2316	-0.0154
2508	train	0.2248	0.2640	0.0392
2509	train	0.2126	0.2311	0.0185
2510	train	0.2216	0.2665	0.0450
2511	train	0.2178	0.2724	0.0546
2512	train	0.2465	0.2632	0.0167
2513	train	0.2821	0.2711	-0.0110
2514	train	0.2100	0.2263	0.0163
2515	train	0.2264	0.2521	0.0257
2516	train	0.2218	0.2396	0.0179
2517	train	0.1982	0.2187	0.0205
2518	train	0.2297	0.2071	-0.0226
2519	train	0.2336	0.2386	0.0049
2520	train	0.2355	0.2693	0.0338
2521	train	0.2351	0.2511	0.0160
2522	train	0.2306	0.2498	0.0191
2523	train	0.2225	0.2183	-0.0042
2524	train	0.2317	0.2047	-0.0271
2525	train	0.2276	0.1613	-0.0663
2526	test	0.2299	0.2317	0.0018
2527	train	0.2377	0.2769	0.0391
2528	train	0.1934	0.1495	-0.0439
2529	train	0.2412	0.2609	0.0197
2530	test	0.2429	0.2213	-0.0215
2531	train	0.2401	0.2909	0.0508
2532	test	0.2437	0.2390	-0.0047
2533	train	0.2423	0.2641	0.0219
2534	train	0.2390	0.2430	0.0040
2535	train	0.2907	0.2467	-0.0440
2536	train	0.2110	0.2227	0.0117
2537	train	0.2415	0.2139	-0.0276
2538	train	0.2112	0.2645	0.0533
2539	train	0.2223	0.2359	0.0136
2540	test	0.2330	0.1497	-0.0833
2541	test	0.1943	0.2429	0.0486
2542	train	0.2086	0.2452	0.0367
2543	train	0.2416	0.2125	-0.0291
2544	train	0.2313	0.2344	0.0031
2545	train	0.2388	0.2687	0.0299
2546	test	0.2135	0.1914	-0.0221
2547	train	0.2285	0.1961	-0.0324
2548	train	0.2260	0.2312	0.0053
2549	train	0.2309	0.2270	-0.0039
2550	train	0.2780	0.2362	-0.0418
2551	train	0.2233	0.2547	0.0314
2552	train	0.2224	0.2493	0.0269
2553	train	0.3124	0.2637	-0.0487
2554	test	0.1982	0.1864	-0.0118
2555	train	0.2059	0.2184	0.0125
2556	test	0.1746	0.2126	0.0380
2557	train	0.2062	0.1898	-0.0163
2558	test	0.2073	0.1878	-0.0195
2559	test	0.1932	0.2209	0.0277
2560	train	0.1771	0.1871	0.0100
2561	train	0.1897	0.1953	0.0056
2562	train	0.1934	0.1868	-0.0066
2563	train	0.2133	0.2338	0.0205
2564	train	0.2674	0.2764	0.0090
2565	test	0.1690	0.1792	0.0103
2566	train	0.1987	0.2231	0.0244
2567	train	0.1748	0.2235	0.0487
2568	train	0.1685	0.1086	-0.0599
2569	train	0.1938	0.1812	-0.0126
2570	train	0.2025	0.1916	-0.0109
2571	train	0.2044	0.2111	0.0067
2572	train	0.2046	0.2078	0.0032
2573	train	0.1958	0.1578	-0.0380
2574	train	0.1695	0.1452	-0.0243
2575	train	0.1987	0.2151	0.0164
2576	train	0.1988	0.1934	-0.0054
2577	train	0.1781	0.1944	0.0162
2578	test	0.1935	0.2021	0.0087
2579	train	0.1783	0.1567	-0.0217
2580	test	0.2131	0.1958	-0.0173
2581	train	0.2200	0.2010	-0.0190
2582	train	0.1960	0.2523	0.0562
2583	train	0.2193	0.2367	0.0174
2584	train	0.1942	0.2315	0.0373
2585	test	0.2202	0.2446	0.0244
2586	train	0.2829	0.2577	-0.0252
2587	train	0.1639	0.1451	-0.0188
2588	train	0.1788	0.2209	0.0420
2589	train	0.1850	0.1969	0.0119
2590	train	0.1881	0.1968	0.0087
2591	test	0.2081	0.1876	-0.0205
2592	train	0.5072	0.4082	-0.0990
2593	train	0.1693	0.1880	0.0188
2594	train	0.1897	0.1844	-0.0053
2595	train	0.2051	0.2643	0.0592
2596	test	0.2050	0.1896	-0.0154
2597	train	0.2006	0.2398	0.0392
2598	train	0.1805	0.1957	0.0152
2599	train	0.1672	0.1915	0.0242
2600	test	0.1809	0.2126	0.0317
2601	train	0.2052	0.1952	-0.0100
2602	train	0.1959	0.2198	0.0240
2603	train	0.1993	0.2447	0.0454
2604	train	0.1917	0.2362	0.0446
2605	train	0.4740	0.3129	-0.1611
2606	train	0.4372	0.4989	0.0617
2607	train	0.0962	0.0191	-0.0772
2608	test	0.1015	0.0571	-0.0443
2609	train	0.0937	0.0725	-0.0212
2610	train	0.1106	0.0893	-0.0213
2611	train	0.1131	0.0800	-0.0331
2612	train	0.1097	0.1206	0.0109
2613	train	0.0922	0.0754	-0.0168
2614	train	0.1069	0.0693	-0.0376
2615	test	0.0936	0.0332	-0.0603
2616	train	0.1533	0.1479	-0.0053
2617	train	0.1765	0.1904	0.0139
2618	train	0.1123	0.1102	-0.0021
2619	train	0.1222	0.1206	-0.0016
2620	train	0.0930	0.1164	0.0234
2621	train	0.1295	0.1706	0.0411
2622	train	0.1183	0.1076	-0.0107
2623	train	0.1233	0.1175	-0.0057
2624	test	0.1270	0.1462	0.0191
2625	train	0.1278	0.1507	0.0228
2626	train	0.0899	0.0238	-0.0662
2627	test	0.1243	0.1159	-0.0084
2628	train	0.1181	0.1206	0.0025
2629	test	0.1062	0.0784	-0.0278
2630	train	0.0935	0.0976	0.0041
2631	train	0.1163	0.0613	-0.0550
2632	train	0.0958	0.0774	-0.0183
2633	train	0.1643	0.1475	-0.0169
2634	train	0.1259	0.1159	-0.0100
2635	train	0.1339	0.1082	-0.0257
2636	test	0.1349	0.1020	-0.0329
2637	train	0.1147	0.0962	-0.0184
2638	train	0.1262	0.1037	-0.0226
2639	train	0.1662	0.1947	0.0285
2640	train	0.1040	0.0980	-0.0060
2641	train	0.1189	0.0620	-0.0569
2642	train	0.0919	0.1234	0.0315
2643	train	0.1067	0.1191	0.0124
2644	train	0.1827	0.2035	0.0208
2645	test	0.0944	0.1007	0.0063
2646	train	0.1086	0.1403	0.0317
2647	train	0.1902	0.2920	0.1017
2648	test	0.0993	0.1230	0.0237
2649	train	0.1376	0.1063	-0.0313
2650	train	0.1135	0.0116	-0.1019
2651	train	0.0950	0.0336	-0.0614
2652	train	0.1343	0.1681	0.0338
2653	train	0.1331	0.1582	0.0252
2654	train	0.1171	0.1253	0.0082
2655	train	0.1157	0.1166	0.0009
2656	test	0.1174	0.0738	-0.0437
2657	train	0.1228	0.1429	0.0201
2658	train	0.3323	0.3366	0.0043
2659	test	0.3138	0.3361	0.0224
2660	train	0.3780	0.3417	-0.0363
2661	train	0.2739	0.2724	-0.0015
2662	train	0.2537	0.2853	0.0316
2663	train	0.3382	0.2975	-0.0406
2664	train	0.3092	0.2836	-0.0256
2665	train	0.2724	0.2879	0.0155
2666	train	0.2799	0.2653	-0.0146
2667	train	0.2687	0.2279	-0.0408
2668	train	0.2804	0.2471	-0.0333
2669	train	0.3184	0.2578	-0.0606
2670	train	0.2909	0.3031	0.0122
2671	train	0.3018	0.2955	-0.0063
2672	train	0.1807	0.1379	-0.0428
2673	train	0.2942	0.2680	-0.0262
2674	test	0.3148	0.3191	0.0042
2675	train	0.3036	0.2651	-0.0385
2676	train	0.3025	0.2557	-0.0468
2677	train	0.2677	0.2668	-0.0009
2678	train	0.2704	0.2471	-0.0233
2679	train	0.2751	0.2469	-0.0282
2680	train	0.2981	0.2467	-0.0514
2681	train	0.2959	0.2660	-0.0299
2682	train	0.2984	0.2945	-0.0039
2683	test	0.2459	0.1838	-0.0621
2684	train	0.2385	0.2336	-0.0049
2685	test	0.2778	0.2746	-0.0032
2686	train	0.2943	0.3038	0.0095
2687	test	0.3095	0.3168	0.0073
2688	test	0.2525	0.2682	0.0158
2689	train	0.3183	0.3262	0.0079
2690	train	0.2457	0.2466	0.0008
2691	test	0.1610	0.1395	-0.0214
2692	train	0.3356	0.2868	-0.0488
2693	test	0.1998	0.2023	0.0024
2694	train	0.2593	0.2316	-0.0277
2695	test	0.2088	0.2722	0.0634
2696	test	0.2933	0.4753	0.1820
2697	train	0.2427	0.2704	0.0277
2698	train	0.2276	0.2034	-0.0242
2699	train	0.3023	0.3235	0.0212
2700	train	0.2627	0.1803	-0.0825
2701	train	0.2814	0.2753	-0.0060
2702	test	0.3276	0.2763	-0.0513
2703	train	0.2765	0.2725	-0.0040
2704	train	0.2547	0.2675	0.0129
2705	train	0.2640	0.2450	-0.0190
2706	train	0.2382	0.2122	-0.0261
2707	train	0.2798	0.2645	-0.0153
2708	train	0.3043	0.2712	-0.0331
2709	train	0.3115	0.3748	0.0633
2710	test	0.6626	0.5718	-0.0908
2711	train	0.6620	0.5844	-0.0776
2712	test	0.6592	0.6050	-0.0542
2713	train	0.6055	0.5263	-0.0792
2714	train	0.5428	0.5338	-0.0090
2715	train	0.5426	0.5524	0.0098
2716	test	0.6254	0.5608	-0.0646
2717	train	0.5803	0.5082	-0.0721
2718	train	0.5830	0.5128	-0.0702
2719	train	0.4230	0.5094	0.0863
2720	train	0.5244	0.4993	-0.0252
2721	train	0.5312	0.5058	-0.0253
2722	train	0.6368	0.5418	-0.0951
2723	train	0.5084	0.5308	0.0225
2724	train	0.2103	0.4044	0.1941
2725	train	0.4742	0.5067	0.0324
2726	train	0.4808	0.4981	0.0173
2727	train	0.4856	0.4563	-0.0293
2728	train	0.5017	0.4527	-0.0490
2729	train	0.5171	0.4626	-0.0545
2730	train	0.3891	0.4395	0.0505
2731	train	0.4560	0.4963	0.0403
2732	train	0.5429	0.5121	-0.0308
2733	train	0.6015	0.5079	-0.0937
2734	train	0.5382	0.4938	-0.0444
2735	train	0.5274	0.4815	-0.0459
2736	train	0.4132	0.5239	0.1107
2737	train	0.4727	0.5545	0.0817
2738	train	0.6166	0.5511	-0.0655
2739	train	0.6412	0.5403	-0.1009
2740	train	0.4657	0.5460	0.0803
2741	train	0.6096	0.5683	-0.0413
2742	train	0.4669	0.4798	0.0129
2743	train	0.3286	0.3397	0.0111
2744	train	0.5528	0.5188	-0.0340
2745	test	0.5135	0.4830	-0.0305
2746	train	0.6094	0.4854	-0.1240
2747	test	0.4451	0.4722	0.0272
2748	train	0.3362	0.6143	0.2782
2749	test	0.5841	0.5193	-0.0648
2750	train	0.4094	0.4311	0.0217
2751	train	0.3623	0.4833	0.1210
2752	train	0.5678	0.4843	-0.0835
2753	train	0.4794	0.5619	0.0826
2754	train	0.5838	0.5479	-0.0359
2755	train	0.5484	0.4869	-0.0615
2756	train	0.5222	0.5275	0.0053
2757	train	0.4481	0.4978	0.0498
2758	train	0.5141	0.4921	-0.0220
2759	train	0.4357	0.5262	0.0904
2760	train	0.5220	0.5305	0.0084
2761	test	0.5930	0.5518	-0.0411
2762	train	0.1784	0.2722	0.0938
2763	train	0.1792	0.2707	0.0915
2764	train	0.2523	0.3011	0.0488
2765	train	0.1917	0.2087	0.0171
2766	train	0.1955	0.2011	0.0056
2767	train	0.1888	0.2222	0.0334
2768	train	0.1425	0.2148	0.0723
2769	train	0.1715	0.1687	-0.0028
2770	train	0.1618	0.1510	-0.0108
2771	train	0.1957	0.1998	0.0041
2772	train	0.2115	0.2302	0.0186
2773	test	0.1726	0.1808	0.0082
2774	test	0.1913	0.2304	0.0391
2775	test	0.1822	0.2404	0.0582
2776	train	0.1615	0.1422	-0.0193
2777	train	0.1884	0.2190	0.0306
2778	train	0.2100	0.1936	-0.0164
2779	test	0.2312	0.2042	-0.0270
2780	train	0.2430	0.2063	-0.0367
2781	test	0.1602	0.1302	-0.0300
2782	train	0.1648	0.1354	-0.0295
2783	train	0.1740	0.1735	-0.0005
2784	train	0.1676	0.1777	0.0101
2785	train	0.1436	0.1805	0.0369
2786	train	0.1562	0.1539	-0.0023
2787	train	0.1500	0.1360	-0.0140
2788	test	0.2115	0.1614	-0.0501
2789	train	0.2055	0.1982	-0.0073
2790	train	0.1991	0.2328	0.0336
2791	train	0.2284	0.2746	0.0462
2792	train	0.2179	0.1907	-0.0273
2793	train	0.2473	0.2777	0.0304
2794	train	0.2597	0.2641	0.0044
2795	train	0.1477	0.1595	0.0118
2796	train	0.2513	0.2232	-0.0281
2797	train	0.1342	0.1801	0.0459
2798	train	0.1740	0.1917	0.0178
2799	train	0.2623	0.2757	0.0134
2800	train	0.4150	0.5181	0.1031
2801	test	0.1309	0.1708	0.0399
2802	train	0.1597	0.1639	0.0042
2803	train	0.3202	0.3614	0.0412
2804	train	0.1636	0.1734	0.0098
2805	train	0.2185	0.2048	-0.0136
2806	train	0.2239	0.2094	-0.0145
2807	train	0.1976	0.1929	-0.0046
2808	test	0.2022	0.1966	-0.0056
2809	train	0.2108	0.1692	-0.0417
2810	train	0.2001	0.1858	-0.0143
2811	train	0.1810	0.2315	0.0505
2812	train	0.1734	0.2293	0.0559
2813	train	0.2792	0.2915	0.0122
2814	train	0.2132	0.2404	0.0272
2815	test	0.1954	0.2348	0.0394
2816	train	0.2086	0.2315	0.0229
2817	train	0.2141	0.1949	-0.0192
2818	train	0.1810	0.1836	0.0026
2819	train	0.1912	0.2126	0.0214
2820	test	0.1501	0.2136	0.0635
2821	train	0.1904	0.1730	-0.0174
2822	train	0.1754	0.1825	0.0071
2823	train	0.2065	0.1758	-0.0308
2824	train	0.2572	0.2145	-0.0427
2825	train	0.1892	0.1866	-0.0026
2826	train	0.2117	0.2000	-0.0118
2827	test	0.1929	0.2247	0.0318
2828	train	0.1812	0.2157	0.0345
2829	test	0.1886	0.2267	0.0381
2830	train	0.1954	0.2276	0.0323
2831	test	0.2089	0.2160	0.0070
2832	train	0.1792	0.2089	0.0296
2833	train	0.1797	0.2000	0.0202
2834	train	0.1543	0.2065	0.0522
2835	train	0.1701	0.1602	-0.0100
2836	train	0.2090	0.1728	-0.0363
2837	train	0.1613	0.2121	0.0509
2838	train	0.1802	0.1897	0.0096
2839	train	0.1362	0.1402	0.0039
2840	train	0.2110	0.1428	-0.0682
2841	train	0.2347	0.1782	-0.0565
2842	train	0.2226	0.2023	-0.0202
2843	test	0.2589	0.2579	-0.0010
2844	train	0.2261	0.1580	-0.0681
2845	train	0.2381	0.2634	0.0253
2846	train	0.3150	0.2314	-0.0836
2847	test	0.2006	0.1404	-0.0602
2848	train	0.2042	0.2183	0.0141
2849	train	0.1833	0.1955	0.0123
2850	train	0.2018	0.1603	-0.0415
2851	train	0.3230	0.3934	0.0703
2852	train	0.7987	0.6213	-0.1773
2853	train	0.1618	0.2216	0.0598
2854	train	0.1912	0.2233	0.0322
2855	test	0.5633	0.4278	-0.1356
2856	train	0.1906	0.1688	-0.0218
2857	test	0.2324	0.1783	-0.0540
2858	train	0.1843	0.2366	0.0522
2859	train	0.1533	0.2551	0.1017
2860	train	0.2142	0.1721	-0.0421
2861	test	0.1899	0.1497	-0.0402
2862	test	0.2031	0.1050	-0.0981
2863	train	0.2008	0.1521	-0.0487
2864	test	0.2162	0.1776	-0.0386
2865	train	0.2437	0.2588	0.0151
2866	train	0.7571	0.7083	-0.0489
2867	train	0.5946	0.6586	0.0640
2868	train	0.8370	0.7036	-0.1334
2869	train	0.6798	0.5972	-0.0826
2870	train	0.6563	0.5500	-0.1063
2871	train	0.6989	0.6392	-0.0597
2872	train	0.5556	0.6009	0.0453
2873	train	0.7236	0.5866	-0.1370
2874	train	0.7030	0.5787	-0.1243
2875	train	0.6311	0.5255	-0.1056
2876	test	0.6627	0.4803	-0.1824
2877	train	0.5726	0.5021	-0.0705
2878	train	0.7192	0.6523	-0.0669
2879	train	0.4426	0.5898	0.1472
2880	train	0.3956	0.3963	0.0007
2881	train	0.6715	0.5847	-0.0868
2882	train	0.6071	0.5560	-0.0512
2883	train	0.4480	0.4733	0.0253
2884	test	0.6541	0.4852	-0.1689
2885	test	0.6917	0.5206	-0.1711
2886	train	0.4441	0.3867	-0.0574
2887	test	0.5409	0.5552	0.0143
2888	train	0.5371	0.5458	0.0087
2889	train	0.4991	0.5115	0.0124
2890	train	0.6580	0.5516	-0.1065
2891	train	0.6440	0.4595	-0.1844
2892	train	0.4282	0.5202	0.0919
2893	train	0.5977	0.5678	-0.0299
2894	test	0.6391	0.6152	-0.0239
2895	train	0.7963	0.6608	-0.1355
2896	train	0.4744	0.5270	0.0526
2897	train	0.7463	0.6630	-0.0833
2898	train	0.5448	0.5441	-0.0008
2899	train	0.3646	0.3404	-0.0242
2900	train	0.7416	0.6478	-0.0938
2901	train	0.3940	0.4623	0.0683
2902	train	0.6860	0.5087	-0.1773
2903	train	0.5072	0.4167	-0.0905
2904	train	0.4637	0.5793	0.1155
2905	train	0.5141	0.5108	-0.0033
2906	train	0.4615	0.4180	-0.0434
2907	train	0.6969	0.5262	-0.1708
2908	train	0.4916	0.4920	0.0004
2909	train	0.4088	0.5182	0.1094
2910	train	0.7248	0.6133	-0.1115
2911	test	0.6806	0.5517	-0.1289
2912	train	0.4605	0.4705	0.0100
2913	train	0.4832	0.4699	-0.0133
2914	test	0.5008	0.4805	-0.0203
2915	test	0.5263	0.5199	-0.0064
2916	train	0.5586	0.5467	-0.0119
2917	train	0.5566	0.5739	0.0173
2918	train	0.6296	0.6180	-0.0117
2919	train	0.6928	0.6257	-0.0671
2920	train	0.6707	0.6323	-0.0385
2921	train	0.4922	0.5118	0.0196
2922	train	0.3531	0.4818	0.1286
2923	train	0.4943	0.5331	0.0388
2924	train	0.5136	0.5336	0.0199
2925	train	0.4994	0.4703	-0.0291
2926	test	0.4860	0.4555	-0.0306
2927	train	0.3606	0.3928	0.0322
2928	train	0.4015	0.3811	-0.0205
2929	train	0.3676	0.4083	0.0407
2930	train	0.5005	0.5175	0.0170
2931	test	0.5216	0.5427	0.0211
2932	test	0.3262	0.2697	-0.0565
2933	train	0.4014	0.4855	0.0840
2934	test	0.3418	0.4777	0.1359
2935	train	0.3009	0.4162	0.1153
2936	train	0.3440	0.4027	0.0587
2937	train	0.4113	0.4235	0.0123
2938	train	0.2176	0.3401	0.1225
2939	test	0.4050	0.4414	0.0365
2940	train	0.4156	0.4524	0.0369
2941	train	0.4119	0.4559	0.0440
2942	train	0.4493	0.4490	-0.0003
2943	train	0.3199	0.3534	0.0335
2944	test	0.2950	0.4499	0.1549
2945	train	0.3489	0.4840	0.1351
2946	test	0.5265	0.5199	-0.0066
2947	test	0.5899	0.5479	-0.0420
2948	train	0.4702	0.4647	-0.0055
2949	train	0.5928	0.5522	-0.0406
2950	test	0.3075	0.4286	0.1211
2951	train	0.1923	0.2238	0.0314
2952	train	0.5397	0.4956	-0.0442
2953	train	0.3351	0.3859	0.0509
2954	train	0.4461	0.4111	-0.0350
2955	test	0.4292	0.4133	-0.0159
2956	train	0.4058	0.5542	0.1484
2957	train	0.3060	0.4139	0.1080
2958	train	0.2518	0.3479	0.0961
2959	train	0.4473	0.4440	-0.0033
2960	train	0.2084	0.3649	0.1566
2961	train	0.4982	0.4763	-0.0219
2962	test	0.5372	0.4675	-0.0697
2963	train	0.4016	0.4294	0.0278
2964	test	0.2705	0.4177	0.1472
2965	train	0.3079	0.3935	0.0857
2966	train	0.3135	0.3591	0.0456
2967	train	0.4824	0.4209	-0.0615
2968	train	0.5140	0.4324	-0.0816
2969	train	0.5527	0.5220	-0.0308
2970	train	0.3965	0.3793	-0.0172
2971	train	0.3985	0.3736	-0.0249
2972	train	0.3673	0.3733	0.0060
2973	train	0.3307	0.3173	-0.0134
2974	train	0.2849	0.3122	0.0273
2975	train	0.3087	0.3258	0.0171
2976	test	0.3523	0.3393	-0.0130
2977	train	0.2987	0.3058	0.0071
2978	test	0.3463	0.3307	-0.0157
2979	train	0.2854	0.2533	-0.0321
2980	train	0.3139	0.2853	-0.0286
2981	train	0.2403	0.2978	0.0575
2982	train	0.3336	0.3050	-0.0287
2983	train	0.3173	0.3331	0.0159
2984	test	0.1963	0.1957	-0.0006
2985	train	0.3138	0.3167	0.0028
2986	test	0.2843	0.3408	0.0564
2987	train	0.2917	0.3024	0.0107
2988	test	0.2765	0.2925	0.0161
2989	train	0.3147	0.3400	0.0253
2990	train	0.2754	0.3122	0.0368
2991	train	0.3018	0.2870	-0.0148
2992	train	0.3312	0.2770	-0.0542
2993	test	0.2976	0.3200	0.0224
2994	train	0.2873	0.3231	0.0357
2995	train	0.2855	0.2419	-0.0436
2996	train	0.2474	0.2372	-0.0102
2997	train	0.3049	0.2931	-0.0118
2998	test	0.2954	0.3300	0.0346
2999	train	0.3580	0.3547	-0.0033
3000	train	0.3186	0.3130	-0.0057
3001	train	0.3511	0.3705	0.0194
3002	train	0.2856	0.2926	0.0070
3003	train	0.2054	0.2006	-0.0048
3004	train	0.3449	0.3436	-0.0013
3005	test	0.2733	0.2660	-0.0072
3006	train	0.2962	0.2698	-0.0264
3007	train	0.3472	0.3813	0.0341
3008	train	0.7372	0.5505	-0.1867
3009	test	0.2350	0.3299	0.0949
3010	train	0.2613	0.2755	0.0142
3011	train	0.3529	0.4092	0.0563
3012	train	0.2617	0.2306	-0.0311
3013	train	0.3323	0.3283	-0.0039
3014	test	0.3245	0.3586	0.0341
3015	train	0.3000	0.3682	0.0682
3016	train	0.2812	0.2737	-0.0075
3017	train	0.2659	0.2513	-0.0145
3018	train	0.2490	0.2371	-0.0119
3019	train	0.2783	0.2919	0.0136
3020	train	0.3236	0.3255	0.0019
3021	train	0.3730	0.4114	0.0384
3022	train	0.6606	0.5885	-0.0721
3023	train	0.3468	0.3487	0.0019
3024	test	0.3412	0.3436	0.0024
3025	train	0.2191	0.3469	0.1278
3026	train	0.2471	0.2882	0.0410
3027	train	0.2403	0.2683	0.0280
3028	train	0.2395	0.3103	0.0708
3029	train	0.2144	0.2998	0.0853
3030	train	0.2394	0.2821	0.0427
3031	train	0.2382	0.2821	0.0439
3032	train	0.2477	0.2810	0.0333
3033	test	0.3337	0.3236	-0.0101
3034	train	0.2291	0.2514	0.0224
3035	train	0.2301	0.2877	0.0576
3036	train	0.2301	0.2877	0.0576
3037	train	0.2763	0.3250	0.0487
3038	train	0.2214	0.2060	-0.0154
3039	test	0.2586	0.2973	0.0387
3040	train	0.2404	0.2899	0.0496
3041	train	0.2412	0.2608	0.0196
3042	test	0.2469	0.2627	0.0158
3043	train	0.2328	0.2634	0.0306
3044	train	0.2317	0.2164	-0.0153
3045	train	0.2445	0.2767	0.0323
3046	train	0.2691	0.2877	0.0186
3047	train	0.2155	0.2709	0.0554
3048	test	0.2385	0.2715	0.0331
3049	train	0.1993	0.2306	0.0313
3050	train	0.2419	0.2601	0.0182
3051	train	0.2535	0.2861	0.0326
3052	train	0.2712	0.3138	0.0426
3053	train	0.2509	0.3229	0.0720
3054	train	0.2509	0.3229	0.0720
3055	train	0.2465	0.2797	0.0332
3056	train	0.2784	0.3540	0.0757
3057	train	0.3082	0.3477	0.0396
3058	train	0.2239	0.2298	0.0060
3059	train	0.2496	0.3347	0.0851
3060	train	0.5503	0.2782	-0.2721
3061	test	0.5337	0.2506	-0.2831
3062	test	0.3031	0.3610	0.0579
3063	test	0.6063	0.5951	-0.0113
3064	train	0.6063	0.5951	-0.0113
3065	train	0.2031	0.2451	0.0420
3066	train	0.2228	0.2338	0.0110
3067	train	0.2228	0.2338	0.0110
3068	train	0.6017	0.2538	-0.3479
3069	train	0.3689	0.4057	0.0368
3070	train	0.3689	0.4057	0.0368
3071	train	0.1957	0.2497	0.0540
3072	train	0.1957	0.2497	0.0540
3073	train	0.2398	0.2978	0.0581
3074	train	0.2411	0.2931	0.0520
3075	train	0.2531	0.2841	0.0310
3076	train	0.2358	0.2526	0.0168
3077	train	0.2505	0.2290	-0.0215
3078	train	0.2599	0.2447	-0.0151
3079	train	0.8508	0.2854	-0.5655
3080	train	0.2331	0.2880	0.0549
3081	train	0.3778	0.4314	0.0536
3082	train	0.3198	0.3325	0.0127
3083	train	0.4805	0.4825	0.0019
3084	train	0.3336	0.3198	-0.0137
3085	train	0.3147	0.3134	-0.0014
3086	train	0.3299	0.3757	0.0458
3087	train	0.3255	0.3735	0.0481
3088	train	0.2976	0.2864	-0.0112
3089	train	0.3004	0.2679	-0.0325
3090	train	0.2999	0.2678	-0.0322
3091	train	0.2885	0.3235	0.0350
3092	train	0.2965	0.2746	-0.0219
3093	train	0.3156	0.2880	-0.0276
3094	train	0.3194	0.2960	-0.0234
3095	train	0.2222	0.1787	-0.0435
3096	train	0.2350	0.2226	-0.0124
3097	train	0.1558	0.2028	0.0470
3098	train	0.1627	0.1915	0.0289
3099	train	0.2738	0.2741	0.0003
3100	train	0.1884	0.2152	0.0268
3101	train	0.2447	0.2604	0.0158
3102	train	0.2902	0.2225	-0.0677
3103	train	0.2219	0.1953	-0.0266
3104	train	0.1669	0.2124	0.0455
3105	test	0.1508	0.2127	0.0619
3106	train	0.1733	0.1853	0.0120
3107	train	0.4076	0.2890	-0.1186
3108	train	0.2134	0.2013	-0.0121
3109	train	0.2263	0.2339	0.0076
3110	train	0.2904	0.2427	-0.0477
3111	train	0.1745	0.2212	0.0467
3112	train	0.2013	0.2297	0.0284
3113	train	0.2193	0.1955	-0.0238
3114	train	0.1829	0.2007	0.0179
3115	train	0.2291	0.2558	0.0267
3116	train	0.2269	0.2584	0.0315
3117	train	0.2690	0.2926	0.0236
3118	train	0.8259	0.8683	0.0425
3119	train	0.8184	0.9448	0.1264
3120	train	0.1884	0.1979	0.0095
