# Supplementary material for: Band Gap and Reorganization Energy Prediction of Conducting Polymers by the Integration of Machine Learning and Density Functional Theory
Source: J Chem Inf Model. 2025 May 28;65(11):5360–9. doi: 10.1021/acs.jcim.5c00345 (PMC12152970; doi:10.1021/acs.jcim.5c00345)
Supplement: Supplementary file 3 [file ci5c00345_si_003.zip › ML_SI/numerical_descriptors.txt]

i_desc_Atom_Count
i_desc_Atoms_in_Ring_System
i_desc_Bond_Count
i_desc_Bonds_in_Ring_System
i_desc_Centralization
i_desc_Chirality_count
i_desc_Cyclomatic_number
i_desc_Eccentric_connectivity
i_desc_Eccentricity
i_desc_First_Zagreb
i_desc_Gutman_Molecular_Topological
i_desc_Number_of_ring_systems
i_desc_Polarity
i_desc_Quadratic
i_desc_Ramification
i_desc_Ring_bridge_count
i_desc_Ring_Count_10
i_desc_Ring_Count_11
i_desc_Ring_Count_12
i_desc_Ring_Count_13
i_desc_Ring_Count_14
i_desc_Ring_Count_15
i_desc_Ring_Count_16
i_desc_Ring_Count_17
i_desc_Ring_Count_18
i_desc_Ring_Count_19
i_desc_Ring_Count_20
i_desc_Ring_Count_3
i_desc_Ring_Count_4
i_desc_Ring_Count_5
i_desc_Ring_Count_6
i_desc_Ring_Count_7
i_desc_Ring_Count_8
i_desc_Ring_Count_9
i_desc_Ring_perimeter
i_desc_Schultz_Molecular_Topological
i_desc_Second_Zagreb
i_desc_Sum_of_topological_distances_between_Br..Br
i_desc_Sum_of_topological_distances_between_Br..I
i_desc_Sum_of_topological_distances_between_Cl..Br
i_desc_Sum_of_topological_distances_between_Cl..Cl
i_desc_Sum_of_topological_distances_between_Cl..I
i_desc_Sum_of_topological_distances_between_F..Br
i_desc_Sum_of_topological_distances_between_F..Cl
i_desc_Sum_of_topological_distances_between_F..F
i_desc_Sum_of_topological_distances_between_F..I
i_desc_Sum_of_topological_distances_between_I..I
i_desc_Sum_of_topological_distances_between_N..Br
i_desc_Sum_of_topological_distances_between_N..Cl
i_desc_Sum_of_topological_distances_between_N..F
i_desc_Sum_of_topological_distances_between_N..I
i_desc_Sum_of_topological_distances_between_N..N
i_desc_Sum_of_topological_distances_between_N..O
i_desc_Sum_of_topological_distances_between_N..P
i_desc_Sum_of_topological_distances_between_N..S
i_desc_Sum_of_topological_distances_between_O..Br
i_desc_Sum_of_topological_distances_between_O..Cl
i_desc_Sum_of_topological_distances_between_O..F
i_desc_Sum_of_topological_distances_between_O..I
i_desc_Sum_of_topological_distances_between_O..O
i_desc_Sum_of_topological_distances_between_O..P
i_desc_Sum_of_topological_distances_between_O..S
i_desc_Sum_of_topological_distances_between_P..Br
i_desc_Sum_of_topological_distances_between_P..Cl
i_desc_Sum_of_topological_distances_between_P..F
i_desc_Sum_of_topological_distances_between_P..I
i_desc_Sum_of_topological_distances_between_P..P
i_desc_Sum_of_topological_distances_between_S..Br
i_desc_Sum_of_topological_distances_between_S..Cl
i_desc_Sum_of_topological_distances_between_S..F
i_desc_Sum_of_topological_distances_between_S..I
i_desc_Sum_of_topological_distances_between_S..P
i_desc_Sum_of_topological_distances_between_S..S
i_desc_Topological_diameter
i_desc_Topological_radius
i_desc_Total_ring_size
i_desc_Unipolarity
i_desc_Variation
i_desc_Wiener
r_desc_1-path_Kier_alpha-modified_shape_index
r_desc_2-path_Kier_alpha-modified_shape_index
r_desc_3-path_Kier_alpha-modified_shape_index
r_desc_ALOGP1
r_desc_ALOGP10
r_desc_ALOGP2
r_desc_ALOGP3
r_desc_ALOGP4
r_desc_ALOGP5
r_desc_ALOGP6
r_desc_ALOGP7
r_desc_ALOGP8
r_desc_ALOGP9
r_desc_Average_connectivity_index_chi-0
r_desc_Average_connectivity_index_chi-1
r_desc_Average_connectivity_index_chi-2
r_desc_Average_connectivity_index_chi-3
r_desc_Average_connectivity_index_chi-4
r_desc_Average_connectivity_index_chi-5
r_desc_Average_eccentricity
r_desc_Average_valence_connectivity_index_chi-0
r_desc_Average_valence_connectivity_index_chi-1
r_desc_Average_valence_connectivity_index_chi-2
r_desc_Average_valence_connectivity_index_chi-3
r_desc_Average_valence_connectivity_index_chi-4
r_desc_Average_valence_connectivity_index_chi-5
r_desc_Average_vertex_distance_degree
r_desc_Balaban_centric
r_desc_Balaban_distance_connectivity_index
r_desc_Balaban-type_index_from_electronegativity_weighted_distance_matrix
r_desc_Balaban-type_index_from_mass_weighted_distance_matrix
r_desc_Balaban-type_index_from_polarizability_weighted_distance_matrix
r_desc_Balaban-type_index_from_van_der_waals_weighted_distance_matrix
r_desc_Balaban-type_index_from_Z_weighted_distance_matrix_-_Barysz_matrix
r_desc_Connectivity_chi-1_[Randic_connectivity]
r_desc_Connectivity_index_chi-0
r_desc_Connectivity_index_chi-2
r_desc_Connectivity_index_chi-3
r_desc_Connectivity_index_chi-4
r_desc_Connectivity_index_chi-5
r_desc_Eccentric
r_desc_E-state_topological_parameter
r_desc_First_Mohar
r_desc_First_Zagreb_index_by_valence_vertex_degrees
r_desc_Global_topological_charge
r_desc_Gutman_MTI_by_valence_vertex_degrees
r_desc_Harary
r_desc_Hyper-distance-path_index
r_desc_Kier_benzene-likeliness_index
r_desc_Kier_flexibility
r_desc_Kier_Hall_electronegativity
r_desc_Log_of_product_of_row_sums
r_desc_Lopping_centric
r_desc_Maximal_electrotopological_negative_variation
r_desc_Maximal_electrotopological_positive_variation
r_desc_Mean_Distance_Degree_Deviation
r_desc_Mean_Square_Distance_Balaban
r_desc_Mean_topological_charge_index_of_order_1
r_desc_Mean_topological_charge_index_of_order_10
r_desc_Mean_topological_charge_index_of_order_2
r_desc_Mean_topological_charge_index_of_order_3
r_desc_Mean_topological_charge_index_of_order_4
r_desc_Mean_topological_charge_index_of_order_5
r_desc_Mean_topological_charge_index_of_order_6
r_desc_Mean_topological_charge_index_of_order_7
r_desc_Mean_topological_charge_index_of_order_8
r_desc_Mean_topological_charge_index_of_order_9
r_desc_Mean_Wiener
r_desc_Modified_Randic_connectivity
r_desc_Molecular_electrotopological_variation
r_desc_Molecule_cyclized_degree
r_desc_MR1
r_desc_MR2
r_desc_MR3
r_desc_MR4
r_desc_MR5
r_desc_MR6
r_desc_MR7
r_desc_MR8
r_desc_Narumi_Geometric_Topological
r_desc_Narumi_Harmonic_Topological
r_desc_Narumi_Simple_Topological
r_desc_Normalized_number_of_ring_systems
r_desc_path/walk_2_-_Randic_shape_index
r_desc_path/walk_3_-_Randic_shape_index
r_desc_path/walk_4_-_Randic_shape_index
r_desc_path/walk_5_-_Randic_shape_index
r_desc_PEOE1
r_desc_PEOE10
r_desc_PEOE11
r_desc_PEOE12
r_desc_PEOE13
r_desc_PEOE14
r_desc_PEOE2
r_desc_PEOE3
r_desc_PEOE4
r_desc_PEOE5
r_desc_PEOE6
r_desc_PEOE7
r_desc_PEOE8
r_desc_PEOE9
r_desc_Petitjean_2D_shape
r_desc_Pogliani
r_desc_Quasi_Wiener
r_desc_Radial_centric
r_desc_reciprocal_distance_Randic-type_index
r_desc_reciprocal_distance_square_Randic-type_index
r_desc_Reciprocal_hyper-distance-path_index
r_desc_Ring_complexity_index
r_desc_Ring_Fusion_degree
r_desc_Ring_Fusion_density
r_desc_Schultz_Molecular_Topological_by_valence_vertex_degrees
r_desc_Second_Mohar
r_desc_Second_Zagreb_index_by_valence_vertex_degrees
r_desc_Solvation_connectivity_index_chi-0
r_desc_Solvation_connectivity_index_chi-1
r_desc_Solvation_connectivity_index_chi-2
r_desc_Solvation_connectivity_index_chi-3
r_desc_Solvation_connectivity_index_chi-4
r_desc_Solvation_connectivity_index_chi-5
r_desc_Spanning_tree_number
r_desc_Square_reciprocal_distance_sum
r_desc_Superpendentic
r_desc_Topological_charge_index_of_order_1
r_desc_Topological_charge_index_of_order_10
r_desc_Topological_charge_index_of_order_2
r_desc_Topological_charge_index_of_order_3
r_desc_Topological_charge_index_of_order_4
r_desc_Topological_charge_index_of_order_5
r_desc_Topological_charge_index_of_order_6
r_desc_Topological_charge_index_of_order_7
r_desc_Topological_charge_index_of_order_8
r_desc_Topological_charge_index_of_order_9
r_desc_Total_structure_connectivity
r_desc_Valence_connectivity_index_chi-0
r_desc_Valence_connectivity_index_chi-1
r_desc_Valence_connectivity_index_chi-2
r_desc_Valence_connectivity_index_chi-3
r_desc_Valence_connectivity_index_chi-4
r_desc_Valence_connectivity_index_chi-5
r_desc_Van_der_Waals_surface_area
r_desc_Wiener-type_index_from_electronegativity_weighted_distance_matrix
r_desc_Wiener-type_index_from_mass_weighted_distance_matrix
r_desc_Wiener-type_index_from_polarizability_weighted_distance_matrix
r_desc_Wiener-type_index_from_van_der_waals_weighted_distance_matrix
r_desc_Wiener-type_index_from_Z_weighted_distance_matrix_-_Barysz_matrix
r_desc_Xu
