# Supplementary material for: Band Gap and Reorganization Energy Prediction of Conducting Polymers by the Integration of Machine Learning and Density Functional Theory
Source: J Chem Inf Model. 2025 May 28;65(11):5360–9. doi: 10.1021/acs.jcim.5c00345 (PMC12152970; doi:10.1021/acs.jcim.5c00345)
Supplement: Supplementary file 3 [file ci5c00345_si_003.zip › ML_SI/polymer_descriptors.txt]

r_matsci_Backbone_Atoms_Fraction
r_matsci_Double_Ring_Atoms_Fraction
r_matsci_Ring_Atoms_Fraction
r_matsci_Rotatable_Bonds_Fraction
r_matsci_Sp3_Atoms_Fraction
r_matsci_Triple_Ring_Atoms_Fraction
