# Supplementary material for: Band Gap and Reorganization Energy Prediction of Conducting Polymers by the Integration of Machine Learning and Density Functional Theory
Source: J Chem Inf Model. 2025 May 28;65(11):5360–9. doi: 10.1021/acs.jcim.5c00345 (PMC12152970; doi:10.1021/acs.jcim.5c00345)
Supplement: Supplementary file 3 [file ci5c00345_si_003.zip › ML_SI/polymer_descriptor_and_polymer_fingerprints.txt]

r_matsci_Backbone_Atoms_Fraction
r_matsci_Double_Ring_Atoms_Fraction
r_matsci_Ring_Atoms_Fraction
r_matsci_Rotatable_Bonds_Fraction
r_matsci_Sp3_Atoms_Fraction
r_matsci_Triple_Ring_Atoms_Fraction
r_matsci_Polymer_Fingerprint_10750018081
r_matsci_Polymer_Fingerprint_10750018592
r_matsci_Polymer_Fingerprint_10750018593
r_matsci_Polymer_Fingerprint_10750018602
r_matsci_Polymer_Fingerprint_10750022185
r_matsci_Polymer_Fingerprint_10750022186
r_matsci_Polymer_Fingerprint_12893311529
r_matsci_Polymer_Fingerprint_12893311530
r_matsci_Polymer_Fingerprint_12893569058
r_matsci_Polymer_Fingerprint_12895666721
r_matsci_Polymer_Fingerprint_13027524640
r_matsci_Polymer_Fingerprint_13027524641
r_matsci_Polymer_Fingerprint_13027524642
r_matsci_Polymer_Fingerprint_13027524643
r_matsci_Polymer_Fingerprint_13027524704
r_matsci_Polymer_Fingerprint_13027524705
r_matsci_Polymer_Fingerprint_13027525152
r_matsci_Polymer_Fingerprint_13027525153
r_matsci_Polymer_Fingerprint_13027525216
r_matsci_Polymer_Fingerprint_13027525664
r_matsci_Polymer_Fingerprint_13027525665
r_matsci_Polymer_Fingerprint_13027529257
r_matsci_Polymer_Fingerprint_13027557409
r_matsci_Polymer_Fingerprint_13027557410
r_matsci_Polymer_Fingerprint_13027786784
r_matsci_Polymer_Fingerprint_13027786785
r_matsci_Polymer_Fingerprint_13027786786
r_matsci_Polymer_Fingerprint_13027786849
r_matsci_Polymer_Fingerprint_13027819554
r_matsci_Polymer_Fingerprint_13028049955
r_matsci_Polymer_Fingerprint_13028049962
r_matsci_Polymer_Fingerprint_13028053545
r_matsci_Polymer_Fingerprint_13028053546
r_matsci_Polymer_Fingerprint_13028053577
r_matsci_Polymer_Fingerprint_13029883936
r_matsci_Polymer_Fingerprint_13029883937
r_matsci_Polymer_Fingerprint_13029884449
r_matsci_Polymer_Fingerprint_13029884960
r_matsci_Polymer_Fingerprint_13029884961
r_matsci_Polymer_Fingerprint_13029884977
r_matsci_Polymer_Fingerprint_13029888041
r_matsci_Polymer_Fingerprint_13029888042
r_matsci_Polymer_Fingerprint_13029888544
r_matsci_Polymer_Fingerprint_13029888546
r_matsci_Polymer_Fingerprint_13029888553
r_matsci_Polymer_Fingerprint_13029888554
r_matsci_Polymer_Fingerprint_13029916714
r_matsci_Polymer_Fingerprint_13061603360
r_matsci_Polymer_Fingerprint_13061603361
r_matsci_Polymer_Fingerprint_13061607977
r_matsci_Polymer_Fingerprint_13969146400
r_matsci_Polymer_Fingerprint_13969146402
r_matsci_Polymer_Fingerprint_13969178658
r_matsci_Polymer_Fingerprint_13969408032
r_matsci_Polymer_Fingerprint_13969408033
r_matsci_Polymer_Fingerprint_13969408544
r_matsci_Polymer_Fingerprint_13969408545
r_matsci_Polymer_Fingerprint_13969409056
r_matsci_Polymer_Fingerprint_13969409057
r_matsci_Polymer_Fingerprint_13969409073
r_matsci_Polymer_Fingerprint_13969412649
r_matsci_Polymer_Fingerprint_13969412650
r_matsci_Polymer_Fingerprint_13969424417
r_matsci_Polymer_Fingerprint_13969424419
r_matsci_Polymer_Fingerprint_13969424426
r_matsci_Polymer_Fingerprint_13969424929
r_matsci_Polymer_Fingerprint_13969424930
r_matsci_Polymer_Fingerprint_13969424938
r_matsci_Polymer_Fingerprint_13969429034
r_matsci_Polymer_Fingerprint_13969440800
r_matsci_Polymer_Fingerprint_13969440801
r_matsci_Polymer_Fingerprint_13969440802
r_matsci_Polymer_Fingerprint_13969440803
r_matsci_Polymer_Fingerprint_13969440810
r_matsci_Polymer_Fingerprint_14017647145
r_matsci_Polymer_Fingerprint_14017909289
r_matsci_Polymer_Fingerprint_17188798497
r_matsci_Polymer_Fingerprint_17188798499
r_matsci_Polymer_Fingerprint_17188799009
r_matsci_Polymer_Fingerprint_17188799521
r_matsci_Polymer_Fingerprint_17188799522
r_matsci_Polymer_Fingerprint_17188799523
r_matsci_Polymer_Fingerprint_17188799530
r_matsci_Polymer_Fingerprint_17188799585
r_matsci_Polymer_Fingerprint_17188799616
r_matsci_Polymer_Fingerprint_17188803113
r_matsci_Polymer_Fingerprint_17188803114
r_matsci_Polymer_Fingerprint_17188803145
r_matsci_Polymer_Fingerprint_17188803169
r_matsci_Polymer_Fingerprint_17188803176
r_matsci_Polymer_Fingerprint_17188831267
r_matsci_Polymer_Fingerprint_17190637609
r_matsci_Polymer_Fingerprint_17190637610
r_matsci_Polymer_Fingerprint_17190638114
r_matsci_Polymer_Fingerprint_17190638115
r_matsci_Polymer_Fingerprint_17190638121
r_matsci_Polymer_Fingerprint_17190638122
r_matsci_Polymer_Fingerprint_17190638208
r_matsci_Polymer_Fingerprint_21885894689
r_matsci_Polymer_Fingerprint_21885894691
r_matsci_Polymer_Fingerprint_21885961248
r_matsci_Polymer_Fingerprint_21885961249
r_matsci_Polymer_Fingerprint_21886156833
r_matsci_Polymer_Fingerprint_21888258089
r_matsci_Polymer_Fingerprint_21888258090
r_matsci_Polymer_Fingerprint_21894349856
r_matsci_Polymer_Fingerprint_21894349889
r_matsci_Polymer_Fingerprint_21902676521
r_matsci_Polymer_Fingerprint_21902738464
r_matsci_Polymer_Fingerprint_21902738465
r_matsci_Polymer_Fingerprint_21902738474
r_matsci_Polymer_Fingerprint_21902738529
r_matsci_Polymer_Fingerprint_21919973921
r_matsci_Polymer_Fingerprint_21919978025
r_matsci_Polymer_Fingerprint_21920039968
r_matsci_Polymer_Fingerprint_21920039970
r_matsci_Polymer_Fingerprint_21920039978
r_matsci_Polymer_Fingerprint_21920040099
r_matsci_Polymer_Fingerprint_30207394336
r_matsci_Polymer_Fingerprint_30207655970
r_matsci_Polymer_Fingerprint_30207656161
r_matsci_Polymer_Fingerprint_30209757225
r_matsci_Polymer_Fingerprint_30343974953
r_matsci_Polymer_Fingerprint_30343974954
r_matsci_Polymer_Fingerprint_30478192681
r_matsci_Polymer_Fingerprint_34368143457
r_matsci_Polymer_Fingerprint_34368144417
r_matsci_Polymer_Fingerprint_34368148065
r_matsci_Polymer_Fingerprint_34368148072
r_matsci_Polymer_Fingerprint_34368405538
r_matsci_Polymer_Fingerprint_34368667683
r_matsci_Polymer_Fingerprint_34368668707
r_matsci_Polymer_Fingerprint_34368668714
r_matsci_Polymer_Fingerprint_34368668800
r_matsci_Polymer_Fingerprint_34368672353
r_matsci_Polymer_Fingerprint_34368672360
r_matsci_Polymer_Fingerprint_34370502689
r_matsci_Polymer_Fingerprint_34370506785
r_matsci_Polymer_Fingerprint_34370506793
r_matsci_Polymer_Fingerprint_34370506794
r_matsci_Polymer_Fingerprint_34370507296
r_matsci_Polymer_Fingerprint_34370507297
r_matsci_Polymer_Fingerprint_34370507298
r_matsci_Polymer_Fingerprint_34370507299
r_matsci_Polymer_Fingerprint_34370507305
r_matsci_Polymer_Fingerprint_34370507306
r_matsci_Polymer_Fingerprint_34370507361
r_matsci_Polymer_Fingerprint_34370507392
r_matsci_Polymer_Fingerprint_34370507520
r_matsci_Polymer_Fingerprint_4303634464
r_matsci_Polymer_Fingerprint_4303896608
r_matsci_Polymer_Fingerprint_4305736224
r_matsci_Polymer_Fingerprint_4337517600
r_matsci_Polymer_Fingerprint_4437590048
r_matsci_Polymer_Fingerprint_4437590049
r_matsci_Polymer_Fingerprint_4437590560
r_matsci_Polymer_Fingerprint_4437591072
r_matsci_Polymer_Fingerprint_4437594656
r_matsci_Polymer_Fingerprint_4437622816
r_matsci_Polymer_Fingerprint_4437656608
r_matsci_Polymer_Fingerprint_4437852192
r_matsci_Polymer_Fingerprint_4437852193
r_matsci_Polymer_Fingerprint_4437852704
r_matsci_Polymer_Fingerprint_4437852705
r_matsci_Polymer_Fingerprint_4437918752
r_matsci_Polymer_Fingerprint_4437950496
r_matsci_Polymer_Fingerprint_4438114337
r_matsci_Polymer_Fingerprint_4438114849
r_matsci_Polymer_Fingerprint_4439691297
r_matsci_Polymer_Fingerprint_4439691808
r_matsci_Polymer_Fingerprint_4439949344
r_matsci_Polymer_Fingerprint_4439949345
r_matsci_Polymer_Fingerprint_4439949856
r_matsci_Polymer_Fingerprint_4439950368
r_matsci_Polymer_Fingerprint_4439953441
r_matsci_Polymer_Fingerprint_4439953952
r_matsci_Polymer_Fingerprint_4439953953
r_matsci_Polymer_Fingerprint_4445983265
r_matsci_Polymer_Fingerprint_4446241313
r_matsci_Polymer_Fingerprint_4446245409
r_matsci_Polymer_Fingerprint_4454367265
r_matsci_Polymer_Fingerprint_4454367776
r_matsci_Polymer_Fingerprint_4454367777
r_matsci_Polymer_Fingerprint_4454371873
r_matsci_Polymer_Fingerprint_4471668768
r_matsci_Polymer_Fingerprint_4471668769
r_matsci_Polymer_Fingerprint_4487922208
r_matsci_Polymer_Fingerprint_4487922209
r_matsci_Polymer_Fingerprint_4571807776
r_matsci_Polymer_Fingerprint_4571807777
r_matsci_Polymer_Fingerprint_4571807778
r_matsci_Polymer_Fingerprint_4571808288
r_matsci_Polymer_Fingerprint_4571808289
r_matsci_Polymer_Fingerprint_4571840544
r_matsci_Polymer_Fingerprint_4571840545
r_matsci_Polymer_Fingerprint_4572069921
r_matsci_Polymer_Fingerprint_4572069922
r_matsci_Polymer_Fingerprint_4572070433
r_matsci_Polymer_Fingerprint_4572070434
r_matsci_Polymer_Fingerprint_4572070945
r_matsci_Polymer_Fingerprint_4572332066
r_matsci_Polymer_Fingerprint_4573909024
r_matsci_Polymer_Fingerprint_4574167073
r_matsci_Polymer_Fingerprint_4574167584
r_matsci_Polymer_Fingerprint_4574167585
r_matsci_Polymer_Fingerprint_4574171169
r_matsci_Polymer_Fingerprint_4574171680
r_matsci_Polymer_Fingerprint_4574171681
r_matsci_Polymer_Fingerprint_4574183457
r_matsci_Polymer_Fingerprint_4574199840
r_matsci_Polymer_Fingerprint_4574199841
r_matsci_Polymer_Fingerprint_4580458529
r_matsci_Polymer_Fingerprint_4580463137
r_matsci_Polymer_Fingerprint_4588584992
r_matsci_Polymer_Fingerprint_4588584993
r_matsci_Polymer_Fingerprint_4588584994
r_matsci_Polymer_Fingerprint_4588585504
r_matsci_Polymer_Fingerprint_4588585505
r_matsci_Polymer_Fingerprint_4588589600
r_matsci_Polymer_Fingerprint_4588589601
r_matsci_Polymer_Fingerprint_4588589602
r_matsci_Polymer_Fingerprint_4605953056
r_matsci_Polymer_Fingerprint_4605953058
r_matsci_Polymer_Fingerprint_4622139426
r_matsci_Polymer_Fingerprint_4706025504
r_matsci_Polymer_Fingerprint_4706025505
r_matsci_Polymer_Fingerprint_4706026017
r_matsci_Polymer_Fingerprint_4706026018
r_matsci_Polymer_Fingerprint_4706026528
r_matsci_Polymer_Fingerprint_4706026529
r_matsci_Polymer_Fingerprint_4706058273
r_matsci_Polymer_Fingerprint_4706287649
r_matsci_Polymer_Fingerprint_4706287650
r_matsci_Polymer_Fingerprint_4706288161
r_matsci_Polymer_Fingerprint_4706288162
r_matsci_Polymer_Fingerprint_4706549795
r_matsci_Polymer_Fingerprint_4706550305
r_matsci_Polymer_Fingerprint_4706550818
r_matsci_Polymer_Fingerprint_4706550819
r_matsci_Polymer_Fingerprint_4708384801
r_matsci_Polymer_Fingerprint_4708388897
r_matsci_Polymer_Fingerprint_4708389408
r_matsci_Polymer_Fingerprint_4708417568
r_matsci_Polymer_Fingerprint_4708417569
r_matsci_Polymer_Fingerprint_4708417570
r_matsci_Polymer_Fingerprint_4722803747
r_matsci_Polymer_Fingerprint_4722807330
r_matsci_Polymer_Fingerprint_4722807331
r_matsci_Polymer_Fingerprint_47255404577
r_matsci_Polymer_Fingerprint_47255408673
r_matsci_Polymer_Fingerprint_47255408681
r_matsci_Polymer_Fingerprint_47255408682
r_matsci_Polymer_Fingerprint_47255409185
r_matsci_Polymer_Fingerprint_47255409193
r_matsci_Polymer_Fingerprint_47255409194
r_matsci_Polymer_Fingerprint_47255409249
r_matsci_Polymer_Fingerprint_5379211809
r_matsci_Polymer_Fingerprint_5511331881
r_matsci_Polymer_Fingerprint_5511594018
r_matsci_Polymer_Fingerprint_5511594529
r_matsci_Polymer_Fingerprint_5513429025
r_matsci_Polymer_Fingerprint_5513429537
r_matsci_Polymer_Fingerprint_5513433129
r_matsci_Polymer_Fingerprint_5513433632
r_matsci_Polymer_Fingerprint_5513433633
r_matsci_Polymer_Fingerprint_5513433634
r_matsci_Polymer_Fingerprint_5513433635
r_matsci_Polymer_Fingerprint_5513691168
r_matsci_Polymer_Fingerprint_5513691169
r_matsci_Polymer_Fingerprint_5513691170
r_matsci_Polymer_Fingerprint_5513691680
r_matsci_Polymer_Fingerprint_5513691681
r_matsci_Polymer_Fingerprint_5513691682
r_matsci_Polymer_Fingerprint_5513692192
r_matsci_Polymer_Fingerprint_5513692193
r_matsci_Polymer_Fingerprint_5513692194
r_matsci_Polymer_Fingerprint_5513692195
r_matsci_Polymer_Fingerprint_5513695273
r_matsci_Polymer_Fingerprint_5513695776
r_matsci_Polymer_Fingerprint_5513695777
r_matsci_Polymer_Fingerprint_5513695778
r_matsci_Polymer_Fingerprint_5513695779
r_matsci_Polymer_Fingerprint_5513695785
r_matsci_Polymer_Fingerprint_5513708064
r_matsci_Polymer_Fingerprint_5513712162
r_matsci_Polymer_Fingerprint_5513723936
r_matsci_Polymer_Fingerprint_5513723937
r_matsci_Polymer_Fingerprint_5513757728
r_matsci_Polymer_Fingerprint_5513757729
r_matsci_Polymer_Fingerprint_5521821737
r_matsci_Polymer_Fingerprint_5521822242
r_matsci_Polymer_Fingerprint_5521822249
r_matsci_Polymer_Fingerprint_5528109601
r_matsci_Polymer_Fingerprint_5645549600
r_matsci_Polymer_Fingerprint_5645549601
r_matsci_Polymer_Fingerprint_5645549602
r_matsci_Polymer_Fingerprint_5645549609
r_matsci_Polymer_Fingerprint_5645549610
r_matsci_Polymer_Fingerprint_5645550113
r_matsci_Polymer_Fingerprint_5645554217
r_matsci_Polymer_Fingerprint_5645582368
r_matsci_Polymer_Fingerprint_5645582369
r_matsci_Polymer_Fingerprint_5645811744
r_matsci_Polymer_Fingerprint_5645811745
r_matsci_Polymer_Fingerprint_5645811746
r_matsci_Polymer_Fingerprint_5645812256
r_matsci_Polymer_Fingerprint_5645816361
r_matsci_Polymer_Fingerprint_5646073888
r_matsci_Polymer_Fingerprint_5646073889
r_matsci_Polymer_Fingerprint_5646073890
r_matsci_Polymer_Fingerprint_5646073891
r_matsci_Polymer_Fingerprint_5646074401
r_matsci_Polymer_Fingerprint_5646074402
r_matsci_Polymer_Fingerprint_5646074915
r_matsci_Polymer_Fingerprint_5646074922
r_matsci_Polymer_Fingerprint_5646078505
r_matsci_Polymer_Fingerprint_5646106659
r_matsci_Polymer_Fingerprint_5647646753
r_matsci_Polymer_Fingerprint_5647650857
r_matsci_Polymer_Fingerprint_5647650858
r_matsci_Polymer_Fingerprint_5647651360
r_matsci_Polymer_Fingerprint_5647651361
r_matsci_Polymer_Fingerprint_5647651362
r_matsci_Polymer_Fingerprint_5647651363
r_matsci_Polymer_Fingerprint_5647651369
r_matsci_Polymer_Fingerprint_5647908896
r_matsci_Polymer_Fingerprint_5647908897
r_matsci_Polymer_Fingerprint_5647909409
r_matsci_Polymer_Fingerprint_5647909920
r_matsci_Polymer_Fingerprint_5647909921
r_matsci_Polymer_Fingerprint_5647909923
r_matsci_Polymer_Fingerprint_5647909930
r_matsci_Polymer_Fingerprint_5647913001
r_matsci_Polymer_Fingerprint_5647913002
r_matsci_Polymer_Fingerprint_5647913504
r_matsci_Polymer_Fingerprint_5647913506
r_matsci_Polymer_Fingerprint_5647913507
r_matsci_Polymer_Fingerprint_5647913513
r_matsci_Polymer_Fingerprint_5647913514
r_matsci_Polymer_Fingerprint_5647925281
r_matsci_Polymer_Fingerprint_5647925283
r_matsci_Polymer_Fingerprint_5647925793
r_matsci_Polymer_Fingerprint_5647929385
r_matsci_Polymer_Fingerprint_5647929890
r_matsci_Polymer_Fingerprint_5647941664
r_matsci_Polymer_Fingerprint_5647941665
r_matsci_Polymer_Fingerprint_5647941667
r_matsci_Polymer_Fingerprint_5653938209
r_matsci_Polymer_Fingerprint_5653938218
r_matsci_Polymer_Fingerprint_5653939242
r_matsci_Polymer_Fingerprint_5653942817
r_matsci_Polymer_Fingerprint_5653942825
r_matsci_Polymer_Fingerprint_5653942826
r_matsci_Polymer_Fingerprint_5654200353
r_matsci_Polymer_Fingerprint_5654200865
r_matsci_Polymer_Fingerprint_5654204969
r_matsci_Polymer_Fingerprint_5654204970
r_matsci_Polymer_Fingerprint_5656039465
r_matsci_Polymer_Fingerprint_5656039466
r_matsci_Polymer_Fingerprint_5656039971
r_matsci_Polymer_Fingerprint_5656039977
r_matsci_Polymer_Fingerprint_5656039978
r_matsci_Polymer_Fingerprint_5656055850
r_matsci_Polymer_Fingerprint_5656298017
r_matsci_Polymer_Fingerprint_5656302121
r_matsci_Polymer_Fingerprint_5656302122
r_matsci_Polymer_Fingerprint_5662326816
r_matsci_Polymer_Fingerprint_5662326817
r_matsci_Polymer_Fingerprint_5662326818
r_matsci_Polymer_Fingerprint_5662326819
r_matsci_Polymer_Fingerprint_5662327328
r_matsci_Polymer_Fingerprint_5662327329
r_matsci_Polymer_Fingerprint_5662327840
r_matsci_Polymer_Fingerprint_5662327850
r_matsci_Polymer_Fingerprint_5662331427
r_matsci_Polymer_Fingerprint_5662331433
r_matsci_Polymer_Fingerprint_5662331434
r_matsci_Polymer_Fingerprint_5679628321
r_matsci_Polymer_Fingerprint_5679632937
r_matsci_Polymer_Fingerprint_5679661098
r_matsci_Polymer_Fingerprint_5679694880
r_matsci_Polymer_Fingerprint_5679694890
r_matsci_Polymer_Fingerprint_5695885865
r_matsci_Polymer_Fingerprint_5696148009
r_matsci_Polymer_Fingerprint_5696410153
r_matsci_Polymer_Fingerprint_6585335842
r_matsci_Polymer_Fingerprint_6585597987
r_matsci_Polymer_Fingerprint_6587437098
r_matsci_Polymer_Fingerprint_6587437601
r_matsci_Polymer_Fingerprint_6587437609
r_matsci_Polymer_Fingerprint_8732557345
r_matsci_Polymer_Fingerprint_8732561961
r_matsci_Polymer_Fingerprint_8733086249
r_matsci_Polymer_Fingerprint_8733086250
r_matsci_Polymer_Fingerprint_8734916641
r_matsci_Polymer_Fingerprint_8734917153
r_matsci_Polymer_Fingerprint_8734920745
r_matsci_Polymer_Fingerprint_8734920746
r_matsci_Polymer_Fingerprint_8734921257
r_matsci_Polymer_Fingerprint_8734921258
r_matsci_Polymer_Fingerprint_8866775073
r_matsci_Polymer_Fingerprint_8867037218
r_matsci_Polymer_Fingerprint_8869134369
r_matsci_Polymer_Fingerprint_8869138473
r_matsci_Polymer_Fingerprint_8869138474
r_matsci_Polymer_Fingerprint_8869138985
r_matsci_Polymer_Fingerprint_8869138986
r_matsci_Polymer_Fingerprint_9808400425
r_matsci_Polymer_Fingerprint_9808400426
r_matsci_Polymer_Fingerprint_9808400938
r_matsci_Polymer_Fingerprint_9808658977
r_matsci_Polymer_Fingerprint_9808659491
r_matsci_Polymer_Fingerprint_9808662569
r_matsci_Polymer_Fingerprint_9808662570
r_matsci_Polymer_Fingerprint_9808662601
r_matsci_Polymer_Fingerprint_9808663081
r_matsci_Polymer_Fingerprint_9808663082
r_matsci_Polymer_Fingerprint_9808663113
r_matsci_Polymer_Fingerprint_9808678954
r_matsci_Polymer_Fingerprint_9808679466
r_matsci_Polymer_Fingerprint_9816789546
r_matsci_Polymer_Fingerprint_9940779042
r_matsci_Polymer_Fingerprint_9942880297
r_matsci_Polymer_Fingerprint_9942880298
r_matsci_Polymer_Fingerprint_9942880809
r_matsci_Polymer_Fingerprint_9942880810
r_matsci_Polymer_Fingerprint_9942896713
