# Supplementary material for: Band Gap and Reorganization Energy Prediction of Conducting Polymers by the Integration of Machine Learning and Density Functional Theory
Source: J Chem Inf Model. 2025 May 28;65(11):5360–9. doi: 10.1021/acs.jcim.5c00345 (PMC12152970; doi:10.1021/acs.jcim.5c00345)
Supplement: Supplementary file 3 [file ci5c00345_si_003.zip › ML_SI/README.txt]

Band Gap and Reorganization Energy Prediction of Conducting Polymers by the Integration of Machine Learning and Density Functional Theory 
*************************************************************************
This repository contains machine learning (ML) models constructed using AutoQSAR for band gap and hole reorganization energy prediction.
Reports for constructed models were given as '.txt' format.
*************************************************************************
To train an ML model using AutoQSAR, run the following command:
```sh
"${SCHRODINGER}/utilities/autoqsar" Band_M1.qzip -build -i Band_M1_ligands.mae.gz -y r_j_HOMO-LUMO_Gap_Hartree -pt 0.9 -keep 100 -num -try 50 -corr 0.99 -no_desc -JOBNAME Band_M1 -HOST localhost:16

Explanation of Parameters:
-build → Constructs the ML model.
-i Band_M1_ligands.mae.gz → Input structure file.
-y r_j_HOMO-LUMO_Gap_Hartree → Target property for ML model training.
-pt 0.9 → Training set percentage.
-keep 100 → Number of top models to retain.
-num -try 50 → Number of trials for model selection.
-corr 0.99 → Correlation threshold.
-no_desc → Disables descriptor filtering.
-JOBNAME Band_M1 → Job name for AutoQSAR.
-HOST localhost:16 → Defines computational resources.
************************************************************************
Descriptors & Fingerprints: 
Each ML model uses different types of descriptors and fingerprints, also provided in .txt format.
functional_group_counts.txt
cheminformatic_descriptors.txt
numerical_descriptors.txt
polymer_descriptor_and_polymer_fingerprints.txt
polymer_descriptors.txt
************************************************************************
Structures: 
Structures with target properties: structure<N>.sdf (in dataset_w_target_properties.rar)
Structures with all descriptors: structure_w_properties<N>.sdf (in dataset_w_properties.rar)
Input structures for AutoQSAR provided in .mae format. (Band_M1_ligands.mae)
